# Supplementary material for: Gene Delivery Mediated by Backbone-Degradable RAFT Copolymers
Source: Biomacromolecules. 2026 Feb 12;27(3):1846–56. doi: 10.1021/acs.biomac.5c01662 (PMC12977016; doi:10.1021/acs.biomac.5c01662)
Supplement: Supplementary file 2 [file bm5c01662_si_002.zip]

Archive with 305 entries (300 files):
- Celigo Raw Data/
- Celigo Raw Data/.DS_Store
- __MACOSX/Celigo Raw Data/._.DS_Store
- Celigo Raw Data/Object (Cell)-Level Data/
- Celigo Raw Data/Well-Level Data/
- Celigo Raw Data/Plate Design.jpg
- __MACOSX/Celigo Raw Data/._Plate Design.jpg
- Celigo Raw Data/Object (Cell)-Level Data/.DS_Store
- __MACOSX/Celigo Raw Data/Object (Cell)-Level Data/._.DS_Store
- Celigo Raw Data/Object (Cell)-Level Data/Blue/
- Celigo Raw Data/Object (Cell)-Level Data/GFP/
- Celigo Raw Data/Well-Level Data/Blue_B6-G6.csv
- __MACOSX/Celigo Raw Data/Well-Level Data/._Blue_B6-G6.csv
- Celigo Raw Data/Well-Level Data/GFP_F8.csv
- __MACOSX/Celigo Raw Data/Well-Level Data/._GFP_F8.csv
- Celigo Raw Data/Well-Level Data/GFP_G8.csv
- __MACOSX/Celigo Raw Data/Well-Level Data/._GFP_G8.csv
- Celigo Raw Data/Well-Level Data/Blue_B4-G4.csv
- __MACOSX/Celigo Raw Data/Well-Level Data/._Blue_B4-G4.csv
- Celigo Raw Data/Well-Level Data/GFP_B3-G3.csv
- __MACOSX/Celigo Raw Data/Well-Level Data/._GFP_B3-G3.csv
- Celigo Raw Data/Well-Level Data/GFP_D7.csv
- __MACOSX/Celigo Raw Data/Well-Level Data/._GFP_D7.csv
- Celigo Raw Data/Well-Level Data/Blue_B10-G10.csv
- __MACOSX/Celigo Raw Data/Well-Level Data/._Blue_B10-G10.csv
- Celigo Raw Data/Well-Level Data/Blue_B9-G9.csv
- __MACOSX/Celigo Raw Data/Well-Level Data/._Blue_B9-G9.csv
- Celigo Raw Data/Well-Level Data/GFP_B5-G5.csv
- __MACOSX/Celigo Raw Data/Well-Level Data/._GFP_B5-G5.csv
- Celigo Raw Data/Well-Level Data/Blue_B2-G2.csv
- __MACOSX/Celigo Raw Data/Well-Level Data/._Blue_B2-G2.csv
- Celigo Raw Data/Well-Level Data/GFP_B7-G7.csv
- __MACOSX/Celigo Raw Data/Well-Level Data/._GFP_B7-G7.csv
- Celigo Raw Data/Well-Level Data/Blue_B11-G11.csv
- __MACOSX/Celigo Raw Data/Well-Level Data/._Blue_B11-G11.csv
- Celigo Raw Data/Well-Level Data/GFP_D10.csv
- __MACOSX/Celigo Raw Data/Well-Level Data/._GFP_D10.csv
- Celigo Raw Data/Well-Level Data/Blue_B7-G7.csv
- __MACOSX/Celigo Raw Data/Well-Level Data/._Blue_B7-G7.csv
- Celigo Raw Data/Well-Level Data/GFP_B2-G2.csv
- __MACOSX/Celigo Raw Data/Well-Level Data/._GFP_B2-G2.csv
- Celigo Raw Data/Well-Level Data/GFP_B10.csv
- __MACOSX/Celigo Raw Data/Well-Level Data/._GFP_B10.csv
- Celigo Raw Data/Well-Level Data/GFP_E10-G10.csv
- __MACOSX/Celigo Raw Data/Well-Level Data/._GFP_E10-G10.csv
- Celigo Raw Data/Well-Level Data/GFP_B9-G9.csv
- __MACOSX/Celigo Raw Data/Well-Level Data/._GFP_B9-G9.csv
- Celigo Raw Data/Well-Level Data/Blue_B5-G5.csv
- __MACOSX/Celigo Raw Data/Well-Level Data/._Blue_B5-G5.csv
- Celigo Raw Data/Well-Level Data/Blue_B3-G3.csv
- __MACOSX/Celigo Raw Data/Well-Level Data/._Blue_B3-G3.csv
- Celigo Raw Data/Well-Level Data/GFP_G10.csv
- __MACOSX/Celigo Raw Data/Well-Level Data/._GFP_G10.csv
- Celigo Raw Data/Well-Level Data/Blue_B8-G8.csv
- __MACOSX/Celigo Raw Data/Well-Level Data/._Blue_B8-G8.csv
- Celigo Raw Data/Well-Level Data/GFP_B4-G4.csv
- __MACOSX/Celigo Raw Data/Well-Level Data/._GFP_B4-G4.csv
- Celigo Raw Data/Well-Level Data/GFP_B8-E8.csv
- __MACOSX/Celigo Raw Data/Well-Level Data/._GFP_B8-E8.csv
- Celigo Raw Data/Well-Level Data/GFP_B11-G11.csv
- __MACOSX/Celigo Raw Data/Well-Level Data/._GFP_B11-G11.csv
- Celigo Raw Data/Well-Level Data/GFP_C10.csv
- __MACOSX/Celigo Raw Data/Well-Level Data/._GFP_C10.csv
- Celigo Raw Data/Well-Level Data/GFP_B6-G6.csv
- __MACOSX/Celigo Raw Data/Well-Level Data/._GFP_B6-G6.csv
- Celigo Raw Data/Object (Cell)-Level Data/Blue/7-15-2024-9-01-21-PM_object_E4.csv
- __MACOSX/Celigo Raw Data/Object (Cell)-Level Data/Blue/._7-15-2024-9-01-21-PM_object_E4.csv
- Celigo Raw Data/Object (Cell)-Level Data/Blue/7-15-2024-9-23-21-PM_object_E11.csv
- __MACOSX/Celigo Raw Data/Object (Cell)-Level Data/Blue/._7-15-2024-9-23-21-PM_object_E11.csv
- Celigo Raw Data/Object (Cell)-Level Data/Blue/7-15-2024-8-58-13-PM_object_F3.csv
- __MACOSX/Celigo Raw Data/Object (Cell)-Level Data/Blue/._7-15-2024-8-58-13-PM_object_F3.csv
- Celigo Raw Data/Object (Cell)-Level Data/Blue/7-15-2024-9-13-53-PM_object_B8.csv
- __MACOSX/Celigo Raw Data/Object (Cell)-Level Data/Blue/._7-15-2024-9-13-53-PM_object_B8.csv
- Celigo Raw Data/Object (Cell)-Level Data/Blue/7-15-2024-9-04-32-PM_object_G5.csv
- __MACOSX/Celigo Raw Data/Object (Cell)-Level Data/Blue/._7-15-2024-9-04-32-PM_object_G5.csv
- Celigo Raw Data/Object (Cell)-Level Data/Blue/7-15-2024-9-23-21-PM_object_G11.csv
- __MACOSX/Celigo Raw Data/Object (Cell)-Level Data/Blue/._7-15-2024-9-23-21-PM_object_G11.csv
- Celigo Raw Data/Object (Cell)-Level Data/Blue/7-15-2024-9-16-56-PM_object_D9.csv
- __MACOSX/Celigo Raw Data/Object (Cell)-Level Data/Blue/._7-15-2024-9-16-56-PM_object_D9.csv
- Celigo Raw Data/Object (Cell)-Level Data/Blue/7-15-2024-9-16-56-PM_object_E9.csv
- __MACOSX/Celigo Raw Data/Object (Cell)-Level Data/Blue/._7-15-2024-9-16-56-PM_object_E9.csv
- Celigo Raw Data/Object (Cell)-Level Data/Blue/7-15-2024-9-23-21-PM_object_C11.csv
- __MACOSX/Celigo Raw Data/Object (Cell)-Level Data/Blue/._7-15-2024-9-23-21-PM_object_C11.csv
- Celigo Raw Data/Object (Cell)-Level Data/Blue/7-15-2024-9-04-32-PM_object_F5.csv
- __MACOSX/Celigo Raw Data/Object (Cell)-Level Data/Blue/._7-15-2024-9-04-32-PM_object_F5.csv
- Celigo Raw Data/Object (Cell)-Level Data/Blue/7-15-2024-9-13-53-PM_object_C8.csv
- __MACOSX/Celigo Raw Data/Object (Cell)-Level Data/Blue/._7-15-2024-9-13-53-PM_object_C8.csv
- Celigo Raw Data/Object (Cell)-Level Data/Blue/7-15-2024-8-58-13-PM_object_G3.csv
- __MACOSX/Celigo Raw Data/Object (Cell)-Level Data/Blue/._7-15-2024-8-58-13-PM_object_G3.csv
- Celigo Raw Data/Object (Cell)-Level Data/Blue/7-15-2024-9-01-21-PM_object_D4.csv
- __MACOSX/Celigo Raw Data/Object (Cell)-Level Data/Blue/._7-15-2024-9-01-21-PM_object_D4.csv
- Celigo Raw Data/Object (Cell)-Level Data/Blue/7-15-2024-8-55-08-PM_object_F2.csv
- __MACOSX/Celigo Raw Data/Object (Cell)-Level Data/Blue/._7-15-2024-8-55-08-PM_object_F2.csv
- Celigo Raw Data/Object (Cell)-Level Data/Blue/7-15-2024-9-13-53-PM_object_D8.csv
- __MACOSX/Celigo Raw Data/Object (Cell)-Level Data/Blue/._7-15-2024-9-13-53-PM_object_D8.csv
- Celigo Raw Data/Object (Cell)-Level Data/Blue/7-15-2024-9-16-56-PM_object_B9.csv
- __MACOSX/Celigo Raw Data/Object (Cell)-Level Data/Blue/._7-15-2024-9-16-56-PM_object_B9.csv
- Celigo Raw Data/Object (Cell)-Level Data/Blue/7-15-2024-9-23-21-PM_object_F11.csv
- __MACOSX/Celigo Raw Data/Object (Cell)-Level Data/Blue/._7-15-2024-9-23-21-PM_object_F11.csv
- Celigo Raw Data/Object (Cell)-Level Data/Blue/7-15-2024-9-10-53-PM_object_G7.csv
- __MACOSX/Celigo Raw Data/Object (Cell)-Level Data/Blue/._7-15-2024-9-10-53-PM_object_G7.csv
- Celigo Raw Data/Object (Cell)-Level Data/Blue/7-15-2024-9-01-21-PM_object_C4.csv
- __MACOSX/Celigo Raw Data/Object (Cell)-Level Data/Blue/._7-15-2024-9-01-21-PM_object_C4.csv
- Celigo Raw Data/Object (Cell)-Level Data/Blue/7-15-2024-9-23-21-PM_object_D11.csv
- __MACOSX/Celigo Raw Data/Object (Cell)-Level Data/Blue/._7-15-2024-9-23-21-PM_object_D11.csv
- Celigo Raw Data/Object (Cell)-Level Data/Blue/7-15-2024-9-07-49-PM_object_G6.csv
- __MACOSX/Celigo Raw Data/Object (Cell)-Level Data/Blue/._7-15-2024-9-07-49-PM_object_G6.csv
- Celigo Raw Data/Object (Cell)-Level Data/Blue/7-15-2024-9-07-49-PM_object_F6.csv
- __MACOSX/Celigo Raw Data/Object (Cell)-Level Data/Blue/._7-15-2024-9-07-49-PM_object_F6.csv
- Celigo Raw Data/Object (Cell)-Level Data/Blue/7-15-2024-9-01-21-PM_object_B4.csv
- __MACOSX/Celigo Raw Data/Object (Cell)-Level Data/Blue/._7-15-2024-9-01-21-PM_object_B4.csv
- Celigo Raw Data/Object (Cell)-Level Data/Blue/7-15-2024-9-10-53-PM_object_F7.csv
- __MACOSX/Celigo Raw Data/Object (Cell)-Level Data/Blue/._7-15-2024-9-10-53-PM_object_F7.csv
- Celigo Raw Data/Object (Cell)-Level Data/Blue/7-15-2024-9-16-56-PM_object_C9.csv
- __MACOSX/Celigo Raw Data/Object (Cell)-Level Data/Blue/._7-15-2024-9-16-56-PM_object_C9.csv
- Celigo Raw Data/Object (Cell)-Level Data/Blue/7-15-2024-9-23-21-PM_object_B11.csv
- __MACOSX/Celigo Raw Data/Object (Cell)-Level Data/Blue/._7-15-2024-9-23-21-PM_object_B11.csv
- Celigo Raw Data/Object (Cell)-Level Data/Blue/7-15-2024-9-13-53-PM_object_E8.csv
- __MACOSX/Celigo Raw Data/Object (Cell)-Level Data/Blue/._7-15-2024-9-13-53-PM_object_E8.csv
- Celigo Raw Data/Object (Cell)-Level Data/Blue/7-15-2024-8-55-08-PM_object_G2.csv
- __MACOSX/Celigo Raw Data/Object (Cell)-Level Data/Blue/._7-15-2024-8-55-08-PM_object_G2.csv
- Celigo Raw Data/Object (Cell)-Level Data/Blue/7-15-2024-9-10-53-PM_object_E7.csv
- __MACOSX/Celigo Raw Data/Object (Cell)-Level Data/Blue/._7-15-2024-9-10-53-PM_object_E7.csv
- Celigo Raw Data/Object (Cell)-Level Data/Blue/7-15-2024-9-04-32-PM_object_C5.csv
- __MACOSX/Celigo Raw Data/Object (Cell)-Level Data/Blue/._7-15-2024-9-04-32-PM_object_C5.csv
- Celigo Raw Data/Object (Cell)-Level Data/Blue/7-15-2024-9-13-53-PM_object_F8.csv
- __MACOSX/Celigo Raw Data/Object (Cell)-Level Data/Blue/._7-15-2024-9-13-53-PM_object_F8.csv
- Celigo Raw Data/Object (Cell)-Level Data/Blue/7-15-2024-8-55-08-PM_object_D2.csv
- __MACOSX/Celigo Raw Data/Object (Cell)-Level Data/Blue/._7-15-2024-8-55-08-PM_object_D2.csv
- Celigo Raw Data/Object (Cell)-Level Data/Blue/7-15-2024-9-07-49-PM_object_E6.csv
- __MACOSX/Celigo Raw Data/Object (Cell)-Level Data/Blue/._7-15-2024-9-07-49-PM_object_E6.csv
- Celigo Raw Data/Object (Cell)-Level Data/Blue/7-15-2024-8-58-13-PM_object_B3.csv
- __MACOSX/Celigo Raw Data/Object (Cell)-Level Data/Blue/._7-15-2024-8-58-13-PM_object_B3.csv
- Celigo Raw Data/Object (Cell)-Level Data/Blue/7-15-2024-9-20-17-PM_object_C10.csv
- __MACOSX/Celigo Raw Data/Object (Cell)-Level Data/Blue/._7-15-2024-9-20-17-PM_object_C10.csv
- Celigo Raw Data/Object (Cell)-Level Data/Blue/7-15-2024-9-20-17-PM_object_G10.csv
- __MACOSX/Celigo Raw Data/Object (Cell)-Level Data/Blue/._7-15-2024-9-20-17-PM_object_G10.csv
- Celigo Raw Data/Object (Cell)-Level Data/Blue/7-15-2024-8-58-13-PM_object_C3.csv
- __MACOSX/Celigo Raw Data/Object (Cell)-Level Data/Blue/._7-15-2024-8-58-13-PM_object_C3.csv
- Celigo Raw Data/Object (Cell)-Level Data/Blue/7-15-2024-9-07-49-PM_object_D6.csv
- __MACOSX/Celigo Raw Data/Object (Cell)-Level Data/Blue/._7-15-2024-9-07-49-PM_object_D6.csv
- Celigo Raw Data/Object (Cell)-Level Data/Blue/7-15-2024-8-55-08-PM_object_E2.csv
- __MACOSX/Celigo Raw Data/Object (Cell)-Level Data/Blue/._7-15-2024-8-55-08-PM_object_E2.csv
- Celigo Raw Data/Object (Cell)-Level Data/Blue/7-15-2024-9-13-53-PM_object_G8.csv
- __MACOSX/Celigo Raw Data/Object (Cell)-Level Data/Blue/._7-15-2024-9-13-53-PM_object_G8.csv
- Celigo Raw Data/Object (Cell)-Level Data/Blue/7-15-2024-9-04-32-PM_object_B5.csv
- __MACOSX/Celigo Raw Data/Object (Cell)-Level Data/Blue/._7-15-2024-9-04-32-PM_object_B5.csv
- Celigo Raw Data/Object (Cell)-Level Data/Blue/7-15-2024-9-20-17-PM_object_E10.csv
- __MACOSX/Celigo Raw Data/Object (Cell)-Level Data/Blue/._7-15-2024-9-20-17-PM_object_E10.csv
- Celigo Raw Data/Object (Cell)-Level Data/Blue/7-15-2024-9-10-53-PM_object_D7.csv
- __MACOSX/Celigo Raw Data/Object (Cell)-Level Data/Blue/._7-15-2024-9-10-53-PM_object_D7.csv
- Celigo Raw Data/Object (Cell)-Level Data/Blue/7-15-2024-9-07-49-PM_object_C6.csv
- __MACOSX/Celigo Raw Data/Object (Cell)-Level Data/Blue/._7-15-2024-9-07-49-PM_object_C6.csv
- Celigo Raw Data/Object (Cell)-Level Data/Blue/7-15-2024-8-58-13-PM_object_D3.csv
- __MACOSX/Celigo Raw Data/Object (Cell)-Level Data/Blue/._7-15-2024-8-58-13-PM_object_D3.csv
- Celigo Raw Data/Object (Cell)-Level Data/Blue/7-15-2024-9-20-17-PM_object_B10.csv
- __MACOSX/Celigo Raw Data/Object (Cell)-Level Data/Blue/._7-15-2024-9-20-17-PM_object_B10.csv
- Celigo Raw Data/Object (Cell)-Level Data/Blue/7-15-2024-9-01-21-PM_object_G4.csv
- __MACOSX/Celigo Raw Data/Object (Cell)-Level Data/Blue/._7-15-2024-9-01-21-PM_object_G4.csv
- Celigo Raw Data/Object (Cell)-Level Data/Blue/7-15-2024-9-10-53-PM_object_C7.csv
- __MACOSX/Celigo Raw Data/Object (Cell)-Level Data/Blue/._7-15-2024-9-10-53-PM_object_C7.csv
- Celigo Raw Data/Object (Cell)-Level Data/Blue/7-15-2024-9-16-56-PM_object_F9.csv
- __MACOSX/Celigo Raw Data/Object (Cell)-Level Data/Blue/._7-15-2024-9-16-56-PM_object_F9.csv
- Celigo Raw Data/Object (Cell)-Level Data/Blue/7-15-2024-9-04-32-PM_object_E5.csv
- __MACOSX/Celigo Raw Data/Object (Cell)-Level Data/Blue/._7-15-2024-9-04-32-PM_object_E5.csv
- Celigo Raw Data/Object (Cell)-Level Data/Blue/7-15-2024-8-55-08-PM_object_B2.csv
- __MACOSX/Celigo Raw Data/Object (Cell)-Level Data/Blue/._7-15-2024-8-55-08-PM_object_B2.csv
- Celigo Raw Data/Object (Cell)-Level Data/Blue/7-15-2024-8-55-08-PM_object_C2.csv
- __MACOSX/Celigo Raw Data/Object (Cell)-Level Data/Blue/._7-15-2024-8-55-08-PM_object_C2.csv
- Celigo Raw Data/Object (Cell)-Level Data/Blue/7-15-2024-9-04-32-PM_object_D5.csv
- __MACOSX/Celigo Raw Data/Object (Cell)-Level Data/Blue/._7-15-2024-9-04-32-PM_object_D5.csv
- Celigo Raw Data/Object (Cell)-Level Data/Blue/7-15-2024-9-20-17-PM_object_D10.csv
- __MACOSX/Celigo Raw Data/Object (Cell)-Level Data/Blue/._7-15-2024-9-20-17-PM_object_D10.csv
- Celigo Raw Data/Object (Cell)-Level Data/Blue/7-15-2024-9-16-56-PM_object_G9.csv
- __MACOSX/Celigo Raw Data/Object (Cell)-Level Data/Blue/._7-15-2024-9-16-56-PM_object_G9.csv
- Celigo Raw Data/Object (Cell)-Level Data/Blue/7-15-2024-9-10-53-PM_object_B7.csv
- __MACOSX/Celigo Raw Data/Object (Cell)-Level Data/Blue/._7-15-2024-9-10-53-PM_object_B7.csv
- Celigo Raw Data/Object (Cell)-Level Data/Blue/7-15-2024-9-20-17-PM_object_F10.csv
- __MACOSX/Celigo Raw Data/Object (Cell)-Level Data/Blue/._7-15-2024-9-20-17-PM_object_F10.csv
- Celigo Raw Data/Object (Cell)-Level Data/Blue/7-15-2024-9-01-21-PM_object_F4.csv
- __MACOSX/Celigo Raw Data/Object (Cell)-Level Data/Blue/._7-15-2024-9-01-21-PM_object_F4.csv
- Celigo Raw Data/Object (Cell)-Level Data/Blue/7-15-2024-8-58-13-PM_object_E3.csv
- __MACOSX/Celigo Raw Data/Object (Cell)-Level Data/Blue/._7-15-2024-8-58-13-PM_object_E3.csv
- Celigo Raw Data/Object (Cell)-Level Data/Blue/7-15-2024-9-07-49-PM_object_B6.csv
- __MACOSX/Celigo Raw Data/Object (Cell)-Level Data/Blue/._7-15-2024-9-07-49-PM_object_B6.csv
- Celigo Raw Data/Object (Cell)-Level Data/GFP/7-15-2024-2-42-14-PM_object_D7.csv
- __MACOSX/Celigo Raw Data/Object (Cell)-Level Data/GFP/._7-15-2024-2-42-14-PM_object_D7.csv
- Celigo Raw Data/Object (Cell)-Level Data/GFP/7-15-2024-2-43-06-PM_object_B8.csv
- __MACOSX/Celigo Raw Data/Object (Cell)-Level Data/GFP/._7-15-2024-2-43-06-PM_object_B8.csv
- Celigo Raw Data/Object (Cell)-Level Data/GFP/7-15-2024-2-55-59-PM_object_B10.csv
- __MACOSX/Celigo Raw Data/Object (Cell)-Level Data/GFP/._7-15-2024-2-55-59-PM_object_B10.csv
- Celigo Raw Data/Object (Cell)-Level Data/GFP/7-15-2024-3-02-29-PM_object_C11.csv
- __MACOSX/Celigo Raw Data/Object (Cell)-Level Data/GFP/._7-15-2024-3-02-29-PM_object_C11.csv
- Celigo Raw Data/Object (Cell)-Level Data/GFP/7-15-2024-2-27-14-PM_object_G2.csv
- __MACOSX/Celigo Raw Data/Object (Cell)-Level Data/GFP/._7-15-2024-2-27-14-PM_object_G2.csv
- Celigo Raw Data/Object (Cell)-Level Data/GFP/7-15-2024-2-25-48-PM_object_F10.csv
- __MACOSX/Celigo Raw Data/Object (Cell)-Level Data/GFP/._7-15-2024-2-25-48-PM_object_F10.csv
- Celigo Raw Data/Object (Cell)-Level Data/GFP/7-15-2024-2-35-06-PM_object_E6.csv
- __MACOSX/Celigo Raw Data/Object (Cell)-Level Data/GFP/._7-15-2024-2-35-06-PM_object_E6.csv
- Celigo Raw Data/Object (Cell)-Level Data/GFP/7-15-2024-2-37-07-PM_object_C7.csv
- __MACOSX/Celigo Raw Data/Object (Cell)-Level Data/GFP/._7-15-2024-2-37-07-PM_object_C7.csv
- Celigo Raw Data/Object (Cell)-Level Data/GFP/7-15-2024-2-37-07-PM_object_B7.csv
- __MACOSX/Celigo Raw Data/Object (Cell)-Level Data/GFP/._7-15-2024-2-37-07-PM_object_B7.csv
- Celigo Raw Data/Object (Cell)-Level Data/GFP/7-15-2024-2-35-06-PM_object_D6.csv
- __MACOSX/Celigo Raw Data/Object (Cell)-Level Data/GFP/._7-15-2024-2-35-06-PM_object_D6.csv
- Celigo Raw Data/Object (Cell)-Level Data/GFP/7-15-2024-2-27-14-PM_object_F2.csv
- __MACOSX/Celigo Raw Data/Object (Cell)-Level Data/GFP/._7-15-2024-2-27-14-PM_object_F2.csv
- Celigo Raw Data/Object (Cell)-Level Data/GFP/7-15-2024-3-02-29-PM_object_G11.csv
- __MACOSX/Celigo Raw Data/Object (Cell)-Level Data/GFP/._7-15-2024-3-02-29-PM_object_G11.csv
- Celigo Raw Data/Object (Cell)-Level Data/GFP/7-15-2024-3-02-29-PM_object_E11.csv
- __MACOSX/Celigo Raw Data/Object (Cell)-Level Data/GFP/._7-15-2024-3-02-29-PM_object_E11.csv
- Celigo Raw Data/Object (Cell)-Level Data/GFP/7-15-2024-2-43-06-PM_object_C8.csv
- __MACOSX/Celigo Raw Data/Object (Cell)-Level Data/GFP/._7-15-2024-2-43-06-PM_object_C8.csv
- Celigo Raw Data/Object (Cell)-Level Data/GFP/7-15-2024-2-25-48-PM_object_G10.csv
- __MACOSX/Celigo Raw Data/Object (Cell)-Level Data/GFP/._7-15-2024-2-25-48-PM_object_G10.csv
- Celigo Raw Data/Object (Cell)-Level Data/GFP/7-15-2024-2-29-10-PM_object_G3.csv
- __MACOSX/Celigo Raw Data/Object (Cell)-Level Data/GFP/._7-15-2024-2-29-10-PM_object_G3.csv
- Celigo Raw Data/Object (Cell)-Level Data/GFP/7-15-2024-3-02-29-PM_object_B11.csv
- __MACOSX/Celigo Raw Data/Object (Cell)-Level Data/GFP/._7-15-2024-3-02-29-PM_object_B11.csv
- Celigo Raw Data/Object (Cell)-Level Data/GFP/7-15-2024-2-35-06-PM_object_C6.csv
- __MACOSX/Celigo Raw Data/Object (Cell)-Level Data/GFP/._7-15-2024-2-35-06-PM_object_C6.csv
- Celigo Raw Data/Object (Cell)-Level Data/GFP/7-15-2024-2-37-07-PM_object_E7.csv
- __MACOSX/Celigo Raw Data/Object (Cell)-Level Data/GFP/._7-15-2024-2-37-07-PM_object_E7.csv
- Celigo Raw Data/Object (Cell)-Level Data/GFP/7-15-2024-2-43-06-PM_object_D8.csv
- __MACOSX/Celigo Raw Data/Object (Cell)-Level Data/GFP/._7-15-2024-2-43-06-PM_object_D8.csv
- Celigo Raw Data/Object (Cell)-Level Data/GFP/7-15-2024-2-31-14-PM_object_G4.csv
- __MACOSX/Celigo Raw Data/Object (Cell)-Level Data/GFP/._7-15-2024-2-31-14-PM_object_G4.csv
- Celigo Raw Data/Object (Cell)-Level Data/GFP/7-15-2024-2-48-54-PM_object_F9.csv
- __MACOSX/Celigo Raw Data/Object (Cell)-Level Data/GFP/._7-15-2024-2-48-54-PM_object_F9.csv
- Celigo Raw Data/Object (Cell)-Level Data/GFP/7-15-2024-2-25-48-PM_object_E10.csv
- __MACOSX/Celigo Raw Data/Object (Cell)-Level Data/GFP/._7-15-2024-2-25-48-PM_object_E10.csv
- Celigo Raw Data/Object (Cell)-Level Data/GFP/7-15-2024-2-33-04-PM_object_F5.csv
- __MACOSX/Celigo Raw Data/Object (Cell)-Level Data/GFP/._7-15-2024-2-33-04-PM_object_F5.csv
- Celigo Raw Data/Object (Cell)-Level Data/GFP/7-15-2024-3-00-59-PM_object_D10.csv
- __MACOSX/Celigo Raw Data/Object (Cell)-Level Data/GFP/._7-15-2024-3-00-59-PM_object_D10.csv
- Celigo Raw Data/Object (Cell)-Level Data/GFP/7-15-2024-3-02-29-PM_object_D11.csv
- __MACOSX/Celigo Raw Data/Object (Cell)-Level Data/GFP/._7-15-2024-3-02-29-PM_object_D11.csv
- Celigo Raw Data/Object (Cell)-Level Data/GFP/7-15-2024-2-33-04-PM_object_G5.csv
- __MACOSX/Celigo Raw Data/Object (Cell)-Level Data/GFP/._7-15-2024-2-33-04-PM_object_G5.csv
- Celigo Raw Data/Object (Cell)-Level Data/GFP/7-15-2024-2-48-54-PM_object_G9.csv
- __MACOSX/Celigo Raw Data/Object (Cell)-Level Data/GFP/._7-15-2024-2-48-54-PM_object_G9.csv
- Celigo Raw Data/Object (Cell)-Level Data/GFP/7-15-2024-2-31-14-PM_object_F4.csv
- __MACOSX/Celigo Raw Data/Object (Cell)-Level Data/GFP/._7-15-2024-2-31-14-PM_object_F4.csv
- Celigo Raw Data/Object (Cell)-Level Data/GFP/7-15-2024-2-53-48-PM_object_C10.csv
- __MACOSX/Celigo Raw Data/Object (Cell)-Level Data/GFP/._7-15-2024-2-53-48-PM_object_C10.csv
- Celigo Raw Data/Object (Cell)-Level Data/GFP/7-15-2024-2-43-06-PM_object_E8.csv
- __MACOSX/Celigo Raw Data/Object (Cell)-Level Data/GFP/._7-15-2024-2-43-06-PM_object_E8.csv
- Celigo Raw Data/Object (Cell)-Level Data/GFP/7-15-2024-2-35-06-PM_object_B6.csv
- __MACOSX/Celigo Raw Data/Object (Cell)-Level Data/GFP/._7-15-2024-2-35-06-PM_object_B6.csv
- Celigo Raw Data/Object (Cell)-Level Data/GFP/7-15-2024-2-29-10-PM_object_F3.csv
- __MACOSX/Celigo Raw Data/Object (Cell)-Level Data/GFP/._7-15-2024-2-29-10-PM_object_F3.csv
- Celigo Raw Data/Object (Cell)-Level Data/GFP/7-15-2024-3-02-29-PM_object_F11.csv
- __MACOSX/Celigo Raw Data/Object (Cell)-Level Data/GFP/._7-15-2024-3-02-29-PM_object_F11.csv
- Celigo Raw Data/Object (Cell)-Level Data/GFP/7-15-2024-2-37-07-PM_object_G7.csv
- __MACOSX/Celigo Raw Data/Object (Cell)-Level Data/GFP/._7-15-2024-2-37-07-PM_object_G7.csv
- Celigo Raw Data/Object (Cell)-Level Data/GFP/7-15-2024-2-27-14-PM_object_C2.csv
- __MACOSX/Celigo Raw Data/Object (Cell)-Level Data/GFP/._7-15-2024-2-27-14-PM_object_C2.csv
- Celigo Raw Data/Object (Cell)-Level Data/GFP/7-15-2024-2-29-10-PM_object_E3.csv
- __MACOSX/Celigo Raw Data/Object (Cell)-Level Data/GFP/._7-15-2024-2-29-10-PM_object_E3.csv
- Celigo Raw Data/Object (Cell)-Level Data/GFP/7-15-2024-2-33-04-PM_object_D5.csv
- __MACOSX/Celigo Raw Data/Object (Cell)-Level Data/GFP/._7-15-2024-2-33-04-PM_object_D5.csv
- Celigo Raw Data/Object (Cell)-Level Data/GFP/7-15-2024-2-48-54-PM_object_D9.csv
- __MACOSX/Celigo Raw Data/Object (Cell)-Level Data/GFP/._7-15-2024-2-48-54-PM_object_D9.csv
- Celigo Raw Data/Object (Cell)-Level Data/GFP/7-15-2024-2-31-14-PM_object_E4.csv
- __MACOSX/Celigo Raw Data/Object (Cell)-Level Data/GFP/._7-15-2024-2-31-14-PM_object_E4.csv
- Celigo Raw Data/Object (Cell)-Level Data/GFP/7-15-2024-2-48-03-PM_object_G8.csv
- __MACOSX/Celigo Raw Data/Object (Cell)-Level Data/GFP/._7-15-2024-2-48-03-PM_object_G8.csv
- Celigo Raw Data/Object (Cell)-Level Data/GFP/7-15-2024-2-46-16-PM_object_F8.csv
- __MACOSX/Celigo Raw Data/Object (Cell)-Level Data/GFP/._7-15-2024-2-46-16-PM_object_F8.csv
- Celigo Raw Data/Object (Cell)-Level Data/GFP/7-15-2024-2-31-14-PM_object_D4.csv
- __MACOSX/Celigo Raw Data/Object (Cell)-Level Data/GFP/._7-15-2024-2-31-14-PM_object_D4.csv
- Celigo Raw Data/Object (Cell)-Level Data/GFP/7-15-2024-2-48-54-PM_object_E9.csv
- __MACOSX/Celigo Raw Data/Object (Cell)-Level Data/GFP/._7-15-2024-2-48-54-PM_object_E9.csv
- Celigo Raw Data/Object (Cell)-Level Data/GFP/7-15-2024-2-33-04-PM_object_E5.csv
- __MACOSX/Celigo Raw Data/Object (Cell)-Level Data/GFP/._7-15-2024-2-33-04-PM_object_E5.csv
- Celigo Raw Data/Object (Cell)-Level Data/GFP/7-15-2024-2-29-10-PM_object_D3.csv
- __MACOSX/Celigo Raw Data/Object (Cell)-Level Data/GFP/._7-15-2024-2-29-10-PM_object_D3.csv
- Celigo Raw Data/Object (Cell)-Level Data/GFP/7-15-2024-2-27-14-PM_object_B2.csv
- __MACOSX/Celigo Raw Data/Object (Cell)-Level Data/GFP/._7-15-2024-2-27-14-PM_object_B2.csv
- Celigo Raw Data/Object (Cell)-Level Data/GFP/7-15-2024-2-37-07-PM_object_F7.csv
- __MACOSX/Celigo Raw Data/Object (Cell)-Level Data/GFP/._7-15-2024-2-37-07-PM_object_F7.csv
- Celigo Raw Data/Object (Cell)-Level Data/GFP/7-15-2024-2-33-04-PM_object_B5.csv
- __MACOSX/Celigo Raw Data/Object (Cell)-Level Data/GFP/._7-15-2024-2-33-04-PM_object_B5.csv
- Celigo Raw Data/Object (Cell)-Level Data/GFP/7-15-2024-2-48-54-PM_object_B9.csv
- __MACOSX/Celigo Raw Data/Object (Cell)-Level Data/GFP/._7-15-2024-2-48-54-PM_object_B9.csv
- Celigo Raw Data/Object (Cell)-Level Data/GFP/7-15-2024-2-31-14-PM_object_C4.csv
- __MACOSX/Celigo Raw Data/Object (Cell)-Level Data/GFP/._7-15-2024-2-31-14-PM_object_C4.csv
- Celigo Raw Data/Object (Cell)-Level Data/GFP/7-15-2024-2-35-06-PM_object_G6.csv
- __MACOSX/Celigo Raw Data/Object (Cell)-Level Data/GFP/._7-15-2024-2-35-06-PM_object_G6.csv
- Celigo Raw Data/Object (Cell)-Level Data/GFP/7-15-2024-2-27-14-PM_object_E2.csv
- __MACOSX/Celigo Raw Data/Object (Cell)-Level Data/GFP/._7-15-2024-2-27-14-PM_object_E2.csv
- Celigo Raw Data/Object (Cell)-Level Data/GFP/7-15-2024-2-29-10-PM_object_C3.csv
- __MACOSX/Celigo Raw Data/Object (Cell)-Level Data/GFP/._7-15-2024-2-29-10-PM_object_C3.csv
- Celigo Raw Data/Object (Cell)-Level Data/GFP/7-15-2024-2-29-10-PM_object_B3.csv
- __MACOSX/Celigo Raw Data/Object (Cell)-Level Data/GFP/._7-15-2024-2-29-10-PM_object_B3.csv
- Celigo Raw Data/Object (Cell)-Level Data/GFP/7-15-2024-2-27-14-PM_object_D2.csv
- __MACOSX/Celigo Raw Data/Object (Cell)-Level Data/GFP/._7-15-2024-2-27-14-PM_object_D2.csv
- Celigo Raw Data/Object (Cell)-Level Data/GFP/7-15-2024-2-35-06-PM_object_F6.csv
- __MACOSX/Celigo Raw Data/Object (Cell)-Level Data/GFP/._7-15-2024-2-35-06-PM_object_F6.csv
- Celigo Raw Data/Object (Cell)-Level Data/GFP/7-15-2024-2-31-14-PM_object_B4.csv
[truncated: 5 more entries]
