# Supplementary material for: Gene Delivery Mediated by Backbone-Degradable RAFT Copolymers
Source: Biomacromolecules. 2026 Feb 12;27(3):1846–56. doi: 10.1021/acs.biomac.5c01662 (PMC12977016; doi:10.1021/acs.biomac.5c01662)
Supplement: Supplementary file 2 [file bm5c01662_si_002.zip › Celigo Raw Data/Well-Level Data/Blue_B4-G4.csv]

Plate ID	PM_2024_07_15_PPP41-45_NP_5_10_20_PEIpro_200ngwell_U2OS_6k_Plate2
Plate Name
Plate Description
Scan ID	7/15/2024 9:01:21 PM
Scan Description
Scan Result ID	7/15/2024 9:01:21 PM
Scan Result Description
Software Version	5.1.0.0
Experiment Name
Application Name	Target 1
Plate Type	96-Well BD Falcon™ 353072 Plate
Acquisition Start/End Times	7/15/2024 9:01:21 PM - 7/15/2024 9:03:10 PM
Analysis Start Time	7/15/2024 9:01:21 PM
User ID	Local Administrator
Measurement Plate Maps
Total Count	1	2	3	4	5	6	7	8	9	10	11	12
A
B				2566
C				2653
D				2947
E				21133
F				20411
G				21110
H
AVG Target 1 Mean Intensity	1	2	3	4	5	6	7	8	9	10	11	12
A
B				130.429451962513
C				130.907349840632
D				139.734451627262
E				64.3424576562719
F				65.0248993418556
G				64.5250822151289
H
SD of Target 1 Mean Intensity	1	2	3	4	5	6	7	8	9	10	11	12
A
B				39.3352769388658
C				40.8533360705427
D				38.4045066785051
E				20.4978175233531
F				20.0053370452939
G				19.3440206201096
H
AVG Target 1 Integrated Intensity	1	2	3	4	5	6	7	8	9	10	11	12
A
B				20086.6130163679
C				19185.9068978515
D				19247.6287750254
E				7804.18383570719
F				8402.76924207535
G				8027.68597820938
H
SD of Target 1 Integrated Intensity	1	2	3	4	5	6	7	8	9	10	11	12
A
B				20302.0869338819
C				19726.0084079883
D				24792.8737761897
E				5555.62398949805
F				7730.49996618985
G				5112.63044060819
H
% Well Sampled	1	2	3	4	5	6	7	8	9	10	11	12
A
B				100.00000%
C				100.00000%
D				100.00000%
E				100.00000%
F				100.00000%
G				100.00000%
H
Analysis Settings Plate Maps	1	2	3	4	5	6	7	8	9	10	11	12
A
B				1
C				1
D				1
E				1
F				1
G				1
H
Focus Position Map	1	2	3	4	5	6	7	8	9	10	11	12
A
B				3.73380613327026
C				3.66792488098145
D				3.65125632286072
E				3.67149686813354
F				3.70126247406006
G				3.75682497024536
H
Analysis Settings	Name	Version	Instance
	Untitled Analysis Settings 1	1000	1
General Settings	Item	Value
	Well Mask	False
	Well Mask Usage Mode	Automatic
	% Well Mask	100
	Well Mask Shape	Default
Identification Settings	Target 1 Frame Settings
	Item	Value
	Algorithm	Fluorescence
	Intensity Threshold	4
	Precision	High
	Sharpen	None
	Cell Diameter (µm)	10
	Background Correction	False
	Separate Touching Objects	False
Pre-Filtering Settings	Target 1 Feature Settings
	Item	Value
	Cell Area (µm²)	10 to 10000
	Cell Intensity Range	0 to 255
	Min Cell Smoothness	0
	Min Cell Aspect Ratio	0
Classification Settings	Name	Version
	Untitled Classification Settings	1000
Classes	Class Name	Source Population Name
	Total	ALL
	Class 1	unassigned
	Class 2	unassigned
	Class 3	unassigned
	Class 4	unassigned
Gating	-none-
Image Channel Settings	Gain	Exposure	SetupMode	Illumination Source
Fluorescent Default Template (1)	0	300000 (ums)	Always	Blue 377/447
