# Supplementary material for: Gene Delivery Mediated by Backbone-Degradable RAFT Copolymers
Source: Biomacromolecules. 2026 Feb 12;27(3):1846–56. doi: 10.1021/acs.biomac.5c01662 (PMC12977016; doi:10.1021/acs.biomac.5c01662)
Supplement: Supplementary file 2 [file bm5c01662_si_002.zip › Celigo Raw Data/Well-Level Data/GFP_B5-G5.csv]

Plate ID	PM_2024_07_15_PPP41-45_NP_5_10_20_PEIpro_200ngwell_U2OS_6k_Plate2
Plate Name
Plate Description
Scan ID	7/15/2024 2:33:04 PM
Scan Description
Scan Result ID	7/15/2024 2:33:04 PM
Scan Result Description
Software Version	5.1.0.0
Experiment Name
Application Name	Target 1
Plate Type	96-Well BD Falcon™ 353072 Plate
Acquisition Start/End Times	7/15/2024 2:33:04 PM - 7/15/2024 2:34:12 PM
Analysis Start Time	7/15/2024 2:33:04 PM
User ID	Local Administrator
Measurement Plate Maps
Total Count	1	2	3	4	5	6	7	8	9	10	11	12
A
B					245
C					250
D					292
E					5
F					1
G					0
H
AVG Target 1 Mean Intensity	1	2	3	4	5	6	7	8	9	10	11	12
A
B					90.0524050342793
C					107.692430023193
D					105.768331031277
E					87.0077346801758
F					87.8876419067383
G					NaN
H
SD of Target 1 Mean Intensity	1	2	3	4	5	6	7	8	9	10	11	12
A
B					59.7739141302311
C					62.1495890041661
D					60.7549636762952
E					39.2437772256505
F					0
G					NaN
H
AVG Target 1 Integrated Intensity	1	2	3	4	5	6	7	8	9	10	11	12
A
B					41441.1673469388
C					48707.2
D					55721.345890411
E					20423
F					23466
G					NaN
H
SD of Target 1 Integrated Intensity	1	2	3	4	5	6	7	8	9	10	11	12
A
B					83083.8312888939
C					77068.8586308633
D					96475.2745794398
E					14521.6202264072
F					0
G					NaN
H
% Well Sampled	1	2	3	4	5	6	7	8	9	10	11	12
A
B					100.00000%
C					100.00000%
D					100.00000%
E					100.00000%
F					100.00000%
G					100.00000%
H
Analysis Settings Plate Maps	1	2	3	4	5	6	7	8	9	10	11	12
A
B					1
C					1
D					1
E					1
F					1
G					1
H
Focus Position Map	1	2	3	4	5	6	7	8	9	10	11	12
A
B					3.69451570510864
C					3.69134068489075
D					3.64371562004089
E					3.640540599823
F					3.6373655796051
G					3.63776254653931
H
Analysis Settings	Name	Version	Instance
	Untitled Analysis Settings 1	1000	1
General Settings	Item	Value
	Well Mask	False
	Well Mask Usage Mode	Automatic
	% Well Mask	100
	Well Mask Shape	Default
Identification Settings	Target 1 Frame Settings
	Item	Value
	Algorithm	Fluorescence
	Intensity Threshold	4
	Precision	High
	Sharpen	None
	Cell Diameter (µm)	10
	Background Correction	False
	Separate Touching Objects	False
Pre-Filtering Settings	Target 1 Feature Settings
	Item	Value
	Cell Area (µm²)	10 to 10000
	Cell Intensity Range	0 to 255
	Min Cell Smoothness	0
	Min Cell Aspect Ratio	0
Classification Settings	Name	Version
	Untitled Classification Settings	1000
Classes	Class Name	Source Population Name
	Total	ALL
	Class 1	unassigned
	Class 2	unassigned
	Class 3	unassigned
	Class 4	unassigned
Gating	-none-
Image Channel Settings	Gain	Exposure	SetupMode	Illumination Source
Fluorescent Default Template (1)	0	10000 (ums)	Always	Green 483/536
