# Supplementary material for: Gene Delivery Mediated by Backbone-Degradable RAFT Copolymers
Source: Biomacromolecules. 2026 Feb 12;27(3):1846–56. doi: 10.1021/acs.biomac.5c01662 (PMC12977016; doi:10.1021/acs.biomac.5c01662)
Supplement: Supplementary file 2 [file bm5c01662_si_002.zip › Celigo Raw Data/Well-Level Data/GFP_B7-G7.csv]

Plate ID	PM_2024_07_15_PPP41-45_NP_5_10_20_PEIpro_200ngwell_U2OS_6k_Plate2
Plate Name
Plate Description
Scan ID	7/15/2024 2:37:07 PM
Scan Description
Scan Result ID	7/15/2024 2:37:07 PM
Scan Result Description
Software Version	5.1.0.0
Experiment Name
Application Name	Target 1
Plate Type	96-Well BD Falcon™ 353072 Plate
Acquisition Start/End Times	7/15/2024 2:37:07 PM - 7/15/2024 2:38:17 PM
Analysis Start Time	7/15/2024 2:37:07 PM
User ID	Local Administrator
Measurement Plate Maps
Total Count	1	2	3	4	5	6	7	8	9	10	11	12
A
B							123
C							116
D
E							340
F							315
G							315
H
AVG Target 1 Mean Intensity	1	2	3	4	5	6	7	8	9	10	11	12
A
B							92.2148772449028
C							107.300744221128
D
E							113.512124173781
F							105.945867895702
G							96.2431248861646
H
SD of Target 1 Mean Intensity	1	2	3	4	5	6	7	8	9	10	11	12
A
B							58.9407539238011
C							59.144110122381
D
E							62.8232129100347
F							57.6929852729188
G							53.7513185355068
H
AVG Target 1 Integrated Intensity	1	2	3	4	5	6	7	8	9	10	11	12
A
B							42246.0325203252
C							42699.8879310345
D
E							63332.7205882353
F							52544.9841269841
G							42443.926984127
H
SD of Target 1 Integrated Intensity	1	2	3	4	5	6	7	8	9	10	11	12
A
B							69726.2545837317
C							62218.1304568675
D
E							113255.423943357
F							86827.8906890023
G							77384.5069887782
H
% Well Sampled	1	2	3	4	5	6	7	8	9	10	11	12
A
B							100.00000%
C							100.00000%
D
E							100.00000%
F							100.00000%
G							100.00000%
H
Analysis Settings Plate Maps	1	2	3	4	5	6	7	8	9	10	11	12
A
B							1
C							1
D
E							1
F							1
G							1
H
Focus Position Map	1	2	3	4	5	6	7	8	9	10	11	12
A
B							3.69491243362427
C							3.69848442077637
D
E							3.64450931549072
F							3.67149686813354
G							3.71832823753357
H
Analysis Settings	Name	Version	Instance
	Untitled Analysis Settings 1	1000	1
General Settings	Item	Value
	Well Mask	False
	Well Mask Usage Mode	Automatic
	% Well Mask	100
	Well Mask Shape	Default
Identification Settings	Target 1 Frame Settings
	Item	Value
	Algorithm	Fluorescence
	Intensity Threshold	4
	Precision	High
	Sharpen	None
	Cell Diameter (µm)	10
	Background Correction	False
	Separate Touching Objects	False
Pre-Filtering Settings	Target 1 Feature Settings
	Item	Value
	Cell Area (µm²)	10 to 10000
	Cell Intensity Range	0 to 255
	Min Cell Smoothness	0
	Min Cell Aspect Ratio	0
Classification Settings	Name	Version
	Untitled Classification Settings	1000
Classes	Class Name	Source Population Name
	Total	ALL
	Class 1	unassigned
	Class 2	unassigned
	Class 3	unassigned
	Class 4	unassigned
Gating	-none-
Image Channel Settings	Gain	Exposure	SetupMode	Illumination Source
Fluorescent Default Template (1)	0	10000 (ums)	Always	Green 483/536
