# Supplementary material for: Gene Delivery Mediated by Backbone-Degradable RAFT Copolymers
Source: Biomacromolecules. 2026 Feb 12;27(3):1846–56. doi: 10.1021/acs.biomac.5c01662 (PMC12977016; doi:10.1021/acs.biomac.5c01662)
Supplement: Supplementary file 2 [file bm5c01662_si_002.zip › Celigo Raw Data/Well-Level Data/Blue_B11-G11.csv]

Plate ID	PM_2024_07_15_PPP41-45_NP_5_10_20_PEIpro_200ngwell_U2OS_6k_Plate2
Plate Name
Plate Description
Scan ID	7/15/2024 9:23:21 PM
Scan Description
Scan Result ID	7/15/2024 9:23:21 PM
Scan Result Description
Software Version	5.1.0.0
Experiment Name
Application Name	Target 1
Plate Type	96-Well BD Falcon™ 353072 Plate
Acquisition Start/End Times	7/15/2024 9:23:21 PM - 7/15/2024 9:25:08 PM
Analysis Start Time	7/15/2024 9:23:21 PM
User ID	Local Administrator
Measurement Plate Maps
Total Count	1	2	3	4	5	6	7	8	9	10	11	12
A
B											27096
C											24757
D											25530
E											23215
F											22361
G											23141
H
AVG Target 1 Mean Intensity	1	2	3	4	5	6	7	8	9	10	11	12
A
B											68.5583286923154
C											71.3415306243237
D											73.8868933851374
E											73.4800022124423
F											73.3648646330664
G											74.1035330022228
H
SD of Target 1 Mean Intensity	1	2	3	4	5	6	7	8	9	10	11	12
A
B											17.3519932662604
C											18.269493556056
D											18.4431991215551
E											17.8248504728368
F											18.2243973560715
G											19.7513892441294
H
AVG Target 1 Integrated Intensity	1	2	3	4	5	6	7	8	9	10	11	12
A
B											8528.04867877177
C											8908.55075332229
D											9555.7124559342
E											9724.05823820806
F											9596.71338491123
G											9680.25202022384
H
SD of Target 1 Integrated Intensity	1	2	3	4	5	6	7	8	9	10	11	12
A
B											7964.42774243213
C											5705.03857535079
D											6428.55373454294
E											8063.04468511182
F											7086.06521448717
G											8792.96295530155
H
% Well Sampled	1	2	3	4	5	6	7	8	9	10	11	12
A
B											100.00000%
C											100.00000%
D											100.00000%
E											100.00000%
F											100.00000%
G											100.00000%
H
Analysis Settings Plate Maps	1	2	3	4	5	6	7	8	9	10	11	12
A
B											1
C											1
D											1
E											1
F											1
G											1
H
Focus Position Map	1	2	3	4	5	6	7	8	9	10	11	12
A
B											3.77389073371887
C											3.72904372215271
D											3.71118426322937
E											3.72904372215271
F											3.72983741760254
G											3.77508115768433
H
Analysis Settings	Name	Version	Instance
	Untitled Analysis Settings 1	1000	1
General Settings	Item	Value
	Well Mask	False
	Well Mask Usage Mode	Automatic
	% Well Mask	100
	Well Mask Shape	Default
Identification Settings	Target 1 Frame Settings
	Item	Value
	Algorithm	Fluorescence
	Intensity Threshold	4
	Precision	High
	Sharpen	None
	Cell Diameter (µm)	10
	Background Correction	False
	Separate Touching Objects	False
Pre-Filtering Settings	Target 1 Feature Settings
	Item	Value
	Cell Area (µm²)	10 to 10000
	Cell Intensity Range	0 to 255
	Min Cell Smoothness	0
	Min Cell Aspect Ratio	0
Classification Settings	Name	Version
	Untitled Classification Settings	1000
Classes	Class Name	Source Population Name
	Total	ALL
	Class 1	unassigned
	Class 2	unassigned
	Class 3	unassigned
	Class 4	unassigned
Gating	-none-
Image Channel Settings	Gain	Exposure	SetupMode	Illumination Source
Fluorescent Default Template (1)	0	300000 (ums)	Always	Blue 377/447
