# Supplementary material for: Gene Delivery Mediated by Backbone-Degradable RAFT Copolymers
Source: Biomacromolecules. 2026 Feb 12;27(3):1846–56. doi: 10.1021/acs.biomac.5c01662 (PMC12977016; doi:10.1021/acs.biomac.5c01662)
Supplement: Supplementary file 2 [file bm5c01662_si_002.zip › Celigo Raw Data/Well-Level Data/GFP_B10.csv]

Plate ID	PM_2024_07_15_PPP41-45_NP_5_10_20_PEIpro_200ngwell_U2OS_6k_Plate2
Plate Name
Plate Description
Scan ID	7/15/2024 2:55:59 PM
Scan Description
Scan Result ID	7/15/2024 2:55:59 PM
Scan Result Description
Software Version	5.1.0.0
Experiment Name
Application Name	Target 1
Plate Type	96-Well BD Falcon™ 353072 Plate
Acquisition Start/End Times	7/15/2024 2:55:59 PM - 7/15/2024 2:56:11 PM
Analysis Start Time	7/15/2024 2:55:59 PM
User ID	Local Administrator
Measurement Plate Maps
Total Count	1	2	3	4	5	6	7	8	9	10	11	12
A
B										113
C
D
E
F
G
H
AVG Target 1 Mean Intensity	1	2	3	4	5	6	7	8	9	10	11	12
A
B										95.3096492902367
C
D
E
F
G
H
SD of Target 1 Mean Intensity	1	2	3	4	5	6	7	8	9	10	11	12
A
B										56.0752377970336
C
D
E
F
G
H
AVG Target 1 Integrated Intensity	1	2	3	4	5	6	7	8	9	10	11	12
A
B										52483.7079646018
C
D
E
F
G
H
SD of Target 1 Integrated Intensity	1	2	3	4	5	6	7	8	9	10	11	12
A
B										66324.2848994845
C
D
E
F
G
H
% Well Sampled	1	2	3	4	5	6	7	8	9	10	11	12
A
B										100.00000%
C
D
E
F
G
H
Analysis Settings Plate Maps	1	2	3	4	5	6	7	8	9	10	11	12
A
B										1
C
D
E
F
G
H
Focus Position Map	1	2	3	4	5	6	7	8	9	10	11	12
A
B										3.7123749256134
C
D
E
F
G
H
Analysis Settings	Name	Version	Instance
	Untitled Analysis Settings 1	1000	1
General Settings	Item	Value
	Well Mask	False
	Well Mask Usage Mode	Automatic
	% Well Mask	100
	Well Mask Shape	Default
Identification Settings	Target 1 Frame Settings
	Item	Value
	Algorithm	Fluorescence
	Intensity Threshold	4
	Precision	High
	Sharpen	None
	Cell Diameter (µm)	10
	Background Correction	False
	Separate Touching Objects	False
Pre-Filtering Settings	Target 1 Feature Settings
	Item	Value
	Cell Area (µm²)	10 to 10000
	Cell Intensity Range	0 to 255
	Min Cell Smoothness	0
	Min Cell Aspect Ratio	0
Classification Settings	Name	Version
	Untitled Classification Settings	1000
Classes	Class Name	Source Population Name
	Total	ALL
	Class 1	unassigned
	Class 2	unassigned
	Class 3	unassigned
	Class 4	unassigned
Gating	-none-
Image Channel Settings	Gain	Exposure	SetupMode	Illumination Source
Fluorescent Default Template (1)	0	10000 (ums)	Always	Green 483/536
