# Supplementary material for: Gene Delivery Mediated by Backbone-Degradable RAFT Copolymers
Source: Biomacromolecules. 2026 Feb 12;27(3):1846–56. doi: 10.1021/acs.biomac.5c01662 (PMC12977016; doi:10.1021/acs.biomac.5c01662)
Supplement: Supplementary file 2 [file bm5c01662_si_002.zip › Celigo Raw Data/Well-Level Data/GFP_B9-G9.csv]

Plate ID	PM_2024_07_15_PPP41-45_NP_5_10_20_PEIpro_200ngwell_U2OS_6k_Plate2
Plate Name
Plate Description
Scan ID	7/15/2024 2:48:54 PM
Scan Description
Scan Result ID	7/15/2024 2:48:54 PM
Scan Result Description
Software Version	5.1.0.0
Experiment Name
Application Name	Target 1
Plate Type	96-Well BD Falcon™ 353072 Plate
Acquisition Start/End Times	7/15/2024 2:48:54 PM - 7/15/2024 2:50:02 PM
Analysis Start Time	7/15/2024 2:48:54 PM
User ID	Local Administrator
Measurement Plate Maps
Total Count	1	2	3	4	5	6	7	8	9	10	11	12
A
B									46
C									83
D									80
E									221
F									195
G									242
H
AVG Target 1 Mean Intensity	1	2	3	4	5	6	7	8	9	10	11	12
A
B									119.916405346083
C									98.2212407215532
D									90.1284597873688
E									87.6099380734819
F									98.6915648827186
G									83.0569542498628
H
SD of Target 1 Mean Intensity	1	2	3	4	5	6	7	8	9	10	11	12
A
B									71.649838854796
C									56.9649200725775
D									54.8592011934252
E									48.1563114162997
F									58.6121910960861
G									51.3002363719153
H
AVG Target 1 Integrated Intensity	1	2	3	4	5	6	7	8	9	10	11	12
A
B									96476.652173913
C									57878.0361445783
D									34149.375
E									41099.5656108597
F									57800.441025641
G									28332.5661157025
H
SD of Target 1 Integrated Intensity	1	2	3	4	5	6	7	8	9	10	11	12
A
B									123755.544946166
C									108457.374386243
D									63107.5380470461
E									104982.658182958
F									100691.813943952
G									53035.4144037846
H
% Well Sampled	1	2	3	4	5	6	7	8	9	10	11	12
A
B									100.00000%
C									100.00000%
D									100.00000%
E									100.00000%
F									100.00000%
G									100.00000%
H
Analysis Settings Plate Maps	1	2	3	4	5	6	7	8	9	10	11	12
A
B									1
C									1
D									1
E									1
F									1
G									1
H
Focus Position Map	1	2	3	4	5	6	7	8	9	10	11	12
A
B									3.71197819709778
C									3.6568124294281
D									3.67903757095337
E									3.64847803115845
F									3.67864060401917
G									3.73102807998657
H
Analysis Settings	Name	Version	Instance
	Untitled Analysis Settings 1	1000	1
General Settings	Item	Value
	Well Mask	False
	Well Mask Usage Mode	Automatic
	% Well Mask	100
	Well Mask Shape	Default
Identification Settings	Target 1 Frame Settings
	Item	Value
	Algorithm	Fluorescence
	Intensity Threshold	4
	Precision	High
	Sharpen	None
	Cell Diameter (µm)	10
	Background Correction	False
	Separate Touching Objects	False
Pre-Filtering Settings	Target 1 Feature Settings
	Item	Value
	Cell Area (µm²)	10 to 10000
	Cell Intensity Range	0 to 255
	Min Cell Smoothness	0
	Min Cell Aspect Ratio	0
Classification Settings	Name	Version
	Untitled Classification Settings	1000
Classes	Class Name	Source Population Name
	Total	ALL
	Class 1	unassigned
	Class 2	unassigned
	Class 3	unassigned
	Class 4	unassigned
Gating	-none-
Image Channel Settings	Gain	Exposure	SetupMode	Illumination Source
Fluorescent Default Template (1)	0	10000 (ums)	Always	Green 483/536
