# Supplementary material for: Gene Delivery Mediated by Backbone-Degradable RAFT Copolymers
Source: Biomacromolecules. 2026 Feb 12;27(3):1846–56. doi: 10.1021/acs.biomac.5c01662 (PMC12977016; doi:10.1021/acs.biomac.5c01662)
Supplement: Supplementary file 2 [file bm5c01662_si_002.zip › Celigo Raw Data/Well-Level Data/Blue_B5-G5.csv]

Plate ID	PM_2024_07_15_PPP41-45_NP_5_10_20_PEIpro_200ngwell_U2OS_6k_Plate2
Plate Name
Plate Description
Scan ID	7/15/2024 9:04:32 PM
Scan Description
Scan Result ID	7/15/2024 9:04:32 PM
Scan Result Description
Software Version	5.1.0.0
Experiment Name
Application Name	Target 1
Plate Type	96-Well BD Falcon™ 353072 Plate
Acquisition Start/End Times	7/15/2024 9:04:32 PM - 7/15/2024 9:06:20 PM
Analysis Start Time	7/15/2024 9:04:32 PM
User ID	Local Administrator
Measurement Plate Maps
Total Count	1	2	3	4	5	6	7	8	9	10	11	12
A
B					7132
C					7243
D					7204
E					3658
F					3789
G					3046
H
AVG Target 1 Mean Intensity	1	2	3	4	5	6	7	8	9	10	11	12
A
B					82.0934969112569
C					82.07163158629
D					81.7208891526518
E					135.447907929084
F					138.789324117355
G					129.45119992918
H
SD of Target 1 Mean Intensity	1	2	3	4	5	6	7	8	9	10	11	12
A
B					32.2423407845551
C					33.1326286431121
D					34.4966898259404
E					42.7961061243285
F					38.7140801390959
G					42.9626179388266
H
AVG Target 1 Integrated Intensity	1	2	3	4	5	6	7	8	9	10	11	12
A
B					11864.1446999439
C					12097.0350683418
D					11679.2425041644
E					17387.6869874248
F					16625.3211929269
G					17016.0114904793
H
SD of Target 1 Integrated Intensity	1	2	3	4	5	6	7	8	9	10	11	12
A
B					11068.6363515155
C					18842.5479423997
D					12922.7781930377
E					15702.9066476549
F					14042.3821227082
G					16486.0801252588
H
% Well Sampled	1	2	3	4	5	6	7	8	9	10	11	12
A
B					100.00000%
C					100.00000%
D					100.00000%
E					100.00000%
F					100.00000%
G					100.00000%
H
Analysis Settings Plate Maps	1	2	3	4	5	6	7	8	9	10	11	12
A
B					1
C					1
D					1
E					1
F					1
G					1
H
Focus Position Map	1	2	3	4	5	6	7	8	9	10	11	12
A
B					3.69689679145813
C					3.69808745384216
D					3.65006566047668
E					3.64728760719299
F					3.69332504272461
G					3.74293446540833
H
Analysis Settings	Name	Version	Instance
	Untitled Analysis Settings 1	1000	1
General Settings	Item	Value
	Well Mask	False
	Well Mask Usage Mode	Automatic
	% Well Mask	100
	Well Mask Shape	Default
Identification Settings	Target 1 Frame Settings
	Item	Value
	Algorithm	Fluorescence
	Intensity Threshold	4
	Precision	High
	Sharpen	None
	Cell Diameter (µm)	10
	Background Correction	False
	Separate Touching Objects	False
Pre-Filtering Settings	Target 1 Feature Settings
	Item	Value
	Cell Area (µm²)	10 to 10000
	Cell Intensity Range	0 to 255
	Min Cell Smoothness	0
	Min Cell Aspect Ratio	0
Classification Settings	Name	Version
	Untitled Classification Settings	1000
Classes	Class Name	Source Population Name
	Total	ALL
	Class 1	unassigned
	Class 2	unassigned
	Class 3	unassigned
	Class 4	unassigned
Gating	-none-
Image Channel Settings	Gain	Exposure	SetupMode	Illumination Source
Fluorescent Default Template (1)	0	300000 (ums)	Always	Blue 377/447
