# Supplementary material for: Gene Delivery Mediated by Backbone-Degradable RAFT Copolymers
Source: Biomacromolecules. 2026 Feb 12;27(3):1846–56. doi: 10.1021/acs.biomac.5c01662 (PMC12977016; doi:10.1021/acs.biomac.5c01662)
Supplement: Supplementary file 2 [file bm5c01662_si_002.zip › Celigo Raw Data/Well-Level Data/Blue_B3-G3.csv]

Plate ID	PM_2024_07_15_PPP41-45_NP_5_10_20_PEIpro_200ngwell_U2OS_6k_Plate2
Plate Name
Plate Description
Scan ID	7/15/2024 8:58:13 PM
Scan Description
Scan Result ID	7/15/2024 8:58:13 PM
Scan Result Description
Software Version	5.1.0.0
Experiment Name
Application Name	Target 1
Plate Type	96-Well BD Falcon™ 353072 Plate
Acquisition Start/End Times	7/15/2024 8:58:13 PM - 7/15/2024 9:00:04 PM
Analysis Start Time	7/15/2024 8:58:13 PM
User ID	Local Administrator
Measurement Plate Maps
Total Count	1	2	3	4	5	6	7	8	9	10	11	12
A
B			17563
C			23229
D			24946
E			6042
F			6741
G			6580
H
AVG Target 1 Mean Intensity	1	2	3	4	5	6	7	8	9	10	11	12
A
B			62.0398072870067
C			60.1127112611664
D			62.4311090705007
E			82.7564621716688
F			81.7842154792182
G			82.6653834284982
H
SD of Target 1 Mean Intensity	1	2	3	4	5	6	7	8	9	10	11	12
A
B			20.3085263810431
C			15.557828592972
D			18.1935156239006
E			33.1710369739342
F			32.7507109465303
G			29.3714490577658
H
AVG Target 1 Integrated Intensity	1	2	3	4	5	6	7	8	9	10	11	12
A
B			7704.41610203268
C			6877.38697318008
D			7437.06502044416
E			12481.5122476001
F			12213.4677347575
G			13449.7594224924
H
SD of Target 1 Integrated Intensity	1	2	3	4	5	6	7	8	9	10	11	12
A
B			6708.12371838544
C			5759.55558062513
D			5532.9975998777
E			16514.0496530278
F			13684.2141917404
G			10311.5231117974
H
% Well Sampled	1	2	3	4	5	6	7	8	9	10	11	12
A
B			100.00000%
C			100.00000%
D			100.00000%
E			100.00000%
F			100.00000%
G			100.00000%
H
Analysis Settings Plate Maps	1	2	3	4	5	6	7	8	9	10	11	12
A
B			1
C			1
D			1
E			1
F			1
G			1
H
Focus Position Map	1	2	3	4	5	6	7	8	9	10	11	12
A
B			3.74372816085815
C			3.73618745803833
D			3.70483446121216
E			3.73420310020447
F			3.78262186050415
G			3.78301882743835
H
Analysis Settings	Name	Version	Instance
	Untitled Analysis Settings 1	1000	1
General Settings	Item	Value
	Well Mask	False
	Well Mask Usage Mode	Automatic
	% Well Mask	100
	Well Mask Shape	Default
Identification Settings	Target 1 Frame Settings
	Item	Value
	Algorithm	Fluorescence
	Intensity Threshold	4
	Precision	High
	Sharpen	None
	Cell Diameter (µm)	10
	Background Correction	False
	Separate Touching Objects	False
Pre-Filtering Settings	Target 1 Feature Settings
	Item	Value
	Cell Area (µm²)	10 to 10000
	Cell Intensity Range	0 to 255
	Min Cell Smoothness	0
	Min Cell Aspect Ratio	0
Classification Settings	Name	Version
	Untitled Classification Settings	1000
Classes	Class Name	Source Population Name
	Total	ALL
	Class 1	unassigned
	Class 2	unassigned
	Class 3	unassigned
	Class 4	unassigned
Gating	-none-
Image Channel Settings	Gain	Exposure	SetupMode	Illumination Source
Fluorescent Default Template (1)	0	300000 (ums)	Always	Blue 377/447
