# Supplementary material for: Gene Delivery Mediated by Backbone-Degradable RAFT Copolymers
Source: Biomacromolecules. 2026 Feb 12;27(3):1846–56. doi: 10.1021/acs.biomac.5c01662 (PMC12977016; doi:10.1021/acs.biomac.5c01662)
Supplement: Supplementary file 2 [file bm5c01662_si_002.zip › Celigo Raw Data/Well-Level Data/GFP_B4-G4.csv]

Plate ID	PM_2024_07_15_PPP41-45_NP_5_10_20_PEIpro_200ngwell_U2OS_6k_Plate2
Plate Name
Plate Description
Scan ID	7/15/2024 2:31:14 PM
Scan Description
Scan Result ID	7/15/2024 2:31:14 PM
Scan Result Description
Software Version	5.1.0.0
Experiment Name
Application Name	Target 1
Plate Type	96-Well BD Falcon™ 353072 Plate
Acquisition Start/End Times	7/15/2024 2:31:14 PM - 7/15/2024 2:32:22 PM
Analysis Start Time	7/15/2024 2:31:14 PM
User ID	Local Administrator
Measurement Plate Maps
Total Count	1	2	3	4	5	6	7	8	9	10	11	12
A
B				11
C				6
D				0
E				771
F				744
G				783
H
AVG Target 1 Mean Intensity	1	2	3	4	5	6	7	8	9	10	11	12
A
B				109.227597496726
C				138.838285446167
D				NaN
E				111.9643934475
F				107.40480337348
G				113.421273549398
H
SD of Target 1 Mean Intensity	1	2	3	4	5	6	7	8	9	10	11	12
A
B				66.9507196387625
C				64.5359938193257
D				NaN
E				60.597200211583
F				56.8864778518422
G				60.9229167018367
H
AVG Target 1 Integrated Intensity	1	2	3	4	5	6	7	8	9	10	11	12
A
B				71268.6363636364
C				87404.3333333333
D				NaN
E				66684.5395590143
F				62038.7903225806
G				61700.2426564496
H
SD of Target 1 Integrated Intensity	1	2	3	4	5	6	7	8	9	10	11	12
A
B				76113.3162047611
C				129547.88157237
D				NaN
E				115882.075993686
F				110979.84790762
G				98564.3063784347
H
% Well Sampled	1	2	3	4	5	6	7	8	9	10	11	12
A
B				100.00000%
C				100.00000%
D				100.00000%
E				100.00000%
F				100.00000%
G				100.00000%
H
Analysis Settings Plate Maps	1	2	3	4	5	6	7	8	9	10	11	12
A
B				1
C				1
D				1
E				1
F				1
G				1
H
Focus Position Map	1	2	3	4	5	6	7	8	9	10	11	12
A
B				3.7318217754364
C				3.72705936431885
D				3.72269368171692
E				3.66475009918213
F				3.69570636749268
G				3.75285625457764
H
Analysis Settings	Name	Version	Instance
	Untitled Analysis Settings 1	1000	1
General Settings	Item	Value
	Well Mask	False
	Well Mask Usage Mode	Automatic
	% Well Mask	100
	Well Mask Shape	Default
Identification Settings	Target 1 Frame Settings
	Item	Value
	Algorithm	Fluorescence
	Intensity Threshold	4
	Precision	High
	Sharpen	None
	Cell Diameter (µm)	10
	Background Correction	False
	Separate Touching Objects	False
Pre-Filtering Settings	Target 1 Feature Settings
	Item	Value
	Cell Area (µm²)	10 to 10000
	Cell Intensity Range	0 to 255
	Min Cell Smoothness	0
	Min Cell Aspect Ratio	0
Classification Settings	Name	Version
	Untitled Classification Settings	1000
Classes	Class Name	Source Population Name
	Total	ALL
	Class 1	unassigned
	Class 2	unassigned
	Class 3	unassigned
	Class 4	unassigned
Gating	-none-
Image Channel Settings	Gain	Exposure	SetupMode	Illumination Source
Fluorescent Default Template (1)	0	10000 (ums)	Always	Green 483/536
