# Supplementary material for: Gene Delivery Mediated by Backbone-Degradable RAFT Copolymers
Source: Biomacromolecules. 2026 Feb 12;27(3):1846–56. doi: 10.1021/acs.biomac.5c01662 (PMC12977016; doi:10.1021/acs.biomac.5c01662)
Supplement: Supplementary file 2 [file bm5c01662_si_002.zip › Celigo Raw Data/Well-Level Data/GFP_B6-G6.csv]

Plate ID	PM_2024_07_15_PPP41-45_NP_5_10_20_PEIpro_200ngwell_U2OS_6k_Plate2
Plate Name
Plate Description
Scan ID	7/15/2024 2:35:06 PM
Scan Description
Scan Result ID	7/15/2024 2:35:06 PM
Scan Result Description
Software Version	5.1.0.0
Experiment Name
Application Name	Target 1
Plate Type	96-Well BD Falcon™ 353072 Plate
Acquisition Start/End Times	7/15/2024 2:35:06 PM - 7/15/2024 2:36:15 PM
Analysis Start Time	7/15/2024 2:35:06 PM
User ID	Local Administrator
Measurement Plate Maps
Total Count	1	2	3	4	5	6	7	8	9	10	11	12
A
B						261
C						262
D						294
E						377
F						431
G						331
H
AVG Target 1 Mean Intensity	1	2	3	4	5	6	7	8	9	10	11	12
A
B						102.163316609759
C						120.583363161742
D						109.377237397797
E						103.20880676391
F						105.890650711591
G						102.403470653061
H
SD of Target 1 Mean Intensity	1	2	3	4	5	6	7	8	9	10	11	12
A
B						63.5031905535923
C						66.8375150362065
D						62.1760522829871
E						52.3884278234688
F						59.3113826306356
G						56.4675480013305
H
AVG Target 1 Integrated Intensity	1	2	3	4	5	6	7	8	9	10	11	12
A
B						63195.2413793103
C						84969.213740458
D						63640.0816326531
E						49059.6816976127
F						60461.8422273782
G						54906.0271903323
H
SD of Target 1 Integrated Intensity	1	2	3	4	5	6	7	8	9	10	11	12
A
B						98847.6585575672
C						148557.499160457
D						109786.222003009
E						80261.7670032391
F						111226.09627374
G						93065.970336428
H
% Well Sampled	1	2	3	4	5	6	7	8	9	10	11	12
A
B						100.00000%
C						100.00000%
D						100.00000%
E						100.00000%
F						100.00000%
G						100.00000%
H
Analysis Settings Plate Maps	1	2	3	4	5	6	7	8	9	10	11	12
A
B						1
C						1
D						1
E						1
F						1
G						1
H
Focus Position Map	1	2	3	4	5	6	7	8	9	10	11	12
A
B						3.67189383506775
C						3.63974690437317
D						3.62506246566772
E						3.62387180328369
F						3.7191219329834
G						3.74055314064026
H
Analysis Settings	Name	Version	Instance
	Untitled Analysis Settings 1	1000	1
General Settings	Item	Value
	Well Mask	False
	Well Mask Usage Mode	Automatic
	% Well Mask	100
	Well Mask Shape	Default
Identification Settings	Target 1 Frame Settings
	Item	Value
	Algorithm	Fluorescence
	Intensity Threshold	4
	Precision	High
	Sharpen	None
	Cell Diameter (µm)	10
	Background Correction	False
	Separate Touching Objects	False
Pre-Filtering Settings	Target 1 Feature Settings
	Item	Value
	Cell Area (µm²)	10 to 10000
	Cell Intensity Range	0 to 255
	Min Cell Smoothness	0
	Min Cell Aspect Ratio	0
Classification Settings	Name	Version
	Untitled Classification Settings	1000
Classes	Class Name	Source Population Name
	Total	ALL
	Class 1	unassigned
	Class 2	unassigned
	Class 3	unassigned
	Class 4	unassigned
Gating	-none-
Image Channel Settings	Gain	Exposure	SetupMode	Illumination Source
Fluorescent Default Template (1)	0	10000 (ums)	Always	Green 483/536
