# Supplementary material for: Gene Delivery Mediated by Backbone-Degradable RAFT Copolymers
Source: Biomacromolecules. 2026 Feb 12;27(3):1846–56. doi: 10.1021/acs.biomac.5c01662 (PMC12977016; doi:10.1021/acs.biomac.5c01662)
Supplement: Supplementary file 2 [file bm5c01662_si_002.zip › Celigo Raw Data/Object (Cell)-Level Data/Blue/7-15-2024-9-01-21-PM_object_E4.csv]

Plate ID	PM_2024_07_15_PPP41-45_NP_5_10_20_PEIpro_200ngwell_U2OS_6k_Plate2
Plate Name
Plate Description
Scan ID	7/15/2024 9:01:21 PM
Scan Description
Scan Result ID	7/15/2024 9:01:21 PM
Scan Result Description
Software Version	5.1.0.0
Experiment Name
Application Name	Target 1
Plate Type	96-Well BD Falcon™ 353072 Plate
Acquisition Start/End Times	7/15/2024 9:01:21 PM - 7/15/2024 9:03:10 PM
Analysis Start Time	7/15/2024 9:01:21 PM
User ID	Local Administrator
Scan Area Object-Level Data CSV Report
Row	E
Column	4
Total	Class 1	Class 2	Class 3	Class 4	X Position (µm)	Y Position (µm)	Target 1: Area (µm²)	Target 1: Form Factor	Target 1: Smoothness	Target 1: Aspect Ratio	Target 1: Mean Intensity	Target 1: Integrated Intensity
True	False	False	False	False	-2011.23449707031	-2953.3720703125	57.6753807067871	0.560572564601898	0.915040552616119	0.302906334400177	140.519226074219	7307
True	False	False	False	False	-2026.67980957031	-2932.8408203125	100.931915283203	0.676549077033997	0.93991893529892	0.457430511713028	149.472534179688	13602
True	False	False	False	False	-2070.62670898438	-2909.79809570313	59.8936653137207	0.529495239257813	0.95165091753006	0.2732273042202	141.407409667969	7636
True	False	False	False	False	-2078.78930664063	-2894.57348632813	76.5307922363281	0.70901221036911	0.940623462200165	0.524551153182983	137.565216064453	9492
True	False	False	False	False	-2106.52026367188	-2883.23413085938	32.1651153564453	0.434204190969467	0.897596061229706	0.198540806770325	144.034484863281	4177
True	False	False	False	False	-2091.70190429688	-2874.93359375	248.447799682617	0.446998000144958	0.913130819797516	0.207435861229897	115.080360412598	25778
True	False	False	False	False	-2150.87060546875	-2842.51416015625	371.562561035156	0.295800924301147	0.910315632820129	0.117605186998844	137.262680053711	45983
True	False	False	False	False	-2178.69897460938	-2826.46459960938	72.0942230224609	0.608850479125977	0.918256878852844	0.356743842363358	140.261535644531	9117
True	False	False	False	False	-2197.16430664063	-2812.29638671875	13.3097038269043	0.517451584339142	0.934281527996063	0.262555181980133	146.41667175293	1757
True	False	False	False	False	-2230.55078125	-2780.1982421875	309.450592041016	0.280086189508438	0.837624728679657	0.10980910807848	134.50895690918	37528
True	False	False	False	False	-2272.681640625	-2741.98950195313	257.320922851563	0.360063642263412	0.906019806861877	0.152138322591782	140.060348510742	32494
True	False	False	False	False	-2316.7548828125	-2708.48583984375	53.2388153076172	0.62885844707489	0.920243799686432	0.382700979709625	138.91667175293	6668
True	False	False	False	False	-2297.38232421875	-2707.09130859375	262.866638183594	0.447300523519516	0.910591185092926	0.207649827003479	140.839660644531	33379
True	False	False	False	False	-2354.48974609375	-2671.78125	353.816284179688	0.240535199642181	0.904076993465424	0.0911603346467018	136.423202514648	43519
True	False	False	False	False	-2376.353515625	-2639.220703125	127.551322937012	0.596684038639069	0.96664172410965	0.342118054628372	150.104354858398	17262
True	False	False	False	False	-2411.4345703125	-2604.4716796875	184.117568969727	0.386165171861649	0.861063778400421	0.167566120624542	158.963851928711	26388
True	False	False	False	False	-2460.36596679688	-2570.66552734375	118.678184509277	0.294256597757339	0.886629402637482	0.116828672587872	141.065414428711	15094
True	False	False	False	False	-2508.50366210938	-2516.1123046875	939.443237304688	0.123725287616253	0.856903910636902	0.0428286641836166	133.128692626953	112760
True	False	False	False	False	-2502.3837890625	-2486.82421875	196.318130493164	0.600310146808624	0.909893989562988	0.346393674612045	104.033897399902	18414
True	False	False	False	False	-2533.83715820313	-2475.474609375	9.98227787017822	0.606388568878174	0.91785192489624	0.353718668222427	105.777778625488	952
True	False	False	False	False	-2565.53100585938	-2455.9970703125	46.5839614868164	0.503242552280426	0.920972883701324	0.250487625598907	142.380950927734	5980
True	False	False	False	False	-2581.4248046875	-2424.0166015625	66.5485153198242	0.729813098907471	0.95088666677475	0.579738736152649	131.699996948242	7902
True	False	False	False	False	-2607.23095703125	-2408.857421875	22.1828384399414	0.497099369764328	0.914478659629822	0.245434045791626	145.449996948242	2909
True	False	False	False	False	-2616.70361328125	-2383.7744140625	28.8376903533936	0.735885262489319	0.946757137775421	0.598617315292358	133.576919555664	3473
True	False	False	False	False	-2621.72705078125	-2372.24829101563	93.1679229736328	0.725569725036621	0.949661195278168	0.567398190498352	129.035720825195	10839
True	False	False	False	False	-2639.06713867188	-2354.42993164063	69.8759460449219	0.766303777694702	0.960359692573547	0.730220139026642	135.69841003418	8549
True	False	False	False	False	-2667.66723632813	-2334.26904296875	12.2005615234375	0.608575522899628	0.925560414791107	0.356404304504395	146.090911865234	1607
True	False	False	False	False	-2681.06616210938	-2298.23754882813	131.987884521484	0.414812535047531	0.871615052223206	0.185600250959396	117.084030151367	13933
True	False	False	False	False	-2710.65356445313	-2263.75659179688	104.259346008301	0.77779358625412	0.950061023235321	0.82083135843277	141.276596069336	13280
True	False	False	False	False	-2753.99047851563	-2217.12329101563	228.483245849609	0.307580292224884	0.867306649684906	0.123604975640774	140.02912902832	28846
True	False	False	False	False	-2758.90844726563	-2193.60205078125	100.931915283203	0.776127755641937	0.949190497398376	0.804006338119507	150.362640380859	13683
True	False	False	False	False	-2786.34643554688	-2173.72436523438	51.0205307006836	0.700421154499054	0.9556485414505	0.504968225955963	146.173919677734	6724
True	False	False	False	False	-2802.93090820313	-2148.97583007813	54.3479537963867	0.605115592479706	0.943763732910156	0.352167785167694	147.081634521484	7207
True	False	False	False	False	-2825.26025390625	-2116.57275390625	76.5307922363281	0.41964253783226	0.931412100791931	0.188765108585358	147.260864257813	10161
True	False	False	False	False	-2833.34301757813	-2097.57861328125	137.533599853516	0.433692336082458	0.893895149230957	0.198191046714783	143.032257080078	17736
True	False	False	False	False	-2851.63940429688	-2075.99438476563	65.4393768310547	0.627089440822601	0.952255964279175	0.380300492048264	148.050842285156	8735
True	False	False	False	False	-2869.02661132813	-2047.67468261719	66.5485153198242	0.490339040756226	0.88530820608139	0.239980816841125	147.33332824707	8840
True	False	False	False	False	-2886.18530273438	-2001.63012695313	179.680999755859	0.426195800304413	0.90776926279068	0.193120196461678	145.777770996094	23616
True	False	False	False	False	-2928.21044921875	-1929.11242675781	188.554138183594	0.44724252820015	0.939469754695892	0.207608789205551	121.652938842773	20681
True	False	False	False	False	-2925.5830078125	-1955.47766113281	68.7667999267578	0.528790354728699	0.928397238254547	0.272590816020966	151.645156860352	9402
True	False	False	False	False	-2900.2001953125	-1978.04382324219	57.6753807067871	0.791780471801758	0.966247379779816	1	116.173080444336	6041
True	False	False	False	False	-2905.98754882813	-1960.99938964844	169.698715209961	0.570718705654144	0.883680045604706	0.313354790210724	140.267974853516	21461
True	False	False	False	False	-2871.82275390625	-1949.9560546875	161.934722900391	0.794927000999451	0.957634031772614	1	99.0479431152344	14461
True	False	False	False	False	-2894.91723632813	-1935.99133300781	136.424453735352	0.64718621969223	0.958886682987213	0.40895077586174	88.8130111694336	10924
True	False	False	False	False	-2870.66162109375	-2027.37951660156	195.208984375	0.540956020355225	0.955640196800232	0.2837935090065	149.017044067383	26227
True	False	False	False	False	-2864.96484375	-1981.27331542969	174.135284423828	0.769729197025299	0.951750338077545	0.752471208572388	84.0764312744141	13200
True	False	False	False	False	-2859.85815429688	-1916.57421875	159.716445922852	0.683444023132324	0.939734399318695	0.470269948244095	76.9722213745117	11084
True	False	False	False	False	-2851.73413085938	-2056.37280273438	167.480438232422	0.558578312397003	0.946558833122253	0.300899803638458	135.251663208008	20423
True	False	False	False	False	-2836.55712890625	-2003.57104492188	177.462707519531	0.776972055435181	0.965975105762482	0.81228631734848	72.0562515258789	11529
True	False	False	False	False	-2833.84204101563	-2079.14038085938	136.424453735352	0.683436155319214	0.9371297955513	0.470254987478256	131.317077636719	16152
True	False	False	False	False	-2832.4501953125	-2046.25708007813	119.787330627441	0.80851811170578	0.9509596824646	1	80.2222213745117	8664
True	False	False	False	False	-2827.22290039063	-2021.00463867188	129.769607543945	0.827870965003967	0.964657068252563	1	77.7692337036133	9099
True	False	False	False	False	-2823.54663085938	-1912.48413085938	200.754699707031	0.66173928976059	0.94532972574234	0.431847929954529	87.5911636352539	15854
True	False	False	False	False	-2820.97924804688	-2031.95446777344	15.5279874801636	0.695939123630524	0.948589444160461	0.495332807302475	59.5	833
True	False	False	False	False	-2811.86596679688	-1980.42932128906	21.0736961364746	0.787328064441681	0.95306122303009	1	59.2631568908691	1126
True	False	False	False	False	-2820.39038085938	-1953.88073730469	283.940338134766	0.758784472942352	0.960758626461029	0.689074516296387	88.375	22624
True	False	False	False	False	-2811.01342773438	-2104.06811523438	205.191253662109	0.704227805137634	0.929796397686005	0.513454794883728	140.356750488281	25966
True	False	False	False	False	-2803.8779296875	-2127.81665039063	179.680999755859	0.566598057746887	0.940347075462341	0.309062063694	160.839508056641	26056
True	False	False	False	False	-2792.89599609375	-2115.02709960938	31.0559749603271	0.750200152397156	0.962256669998169	0.650578022003174	66.0714263916016	1850
True	False	False	False	False	-2798.75708007813	-2009.18005371094	272.848907470703	0.560210466384888	0.909538090229034	0.302540898323059	76.7682952880859	18885
True	False	False	False	False	-2795.37573242188	-2057.26245117188	35.4925422668457	0.75548255443573	0.942040622234344	0.673407912254333	47.0625	1506
True	False	False	False	False	-2786.82543945313	-2041.04138183594	226.264953613281	0.609188199043274	0.946318507194519	0.357161521911621	67.5784301757813	13786
True	False	False	False	False	-2789.75341796875	-1919.10290527344	184.117568969727	0.753171443939209	0.940295040607452	0.663112580776215	76.7891540527344	12747
True	False	False	False	False	-2788.30834960938	-2016.43371582031	11.0914192199707	0.763594925403595	0.936281979084015	0.714360892772675	65.8000030517578	658
True	False	False	False	False	-2782.84643554688	-1950.03552246094	248.447799682617	0.652149498462677	0.916118621826172	0.416535973548889	83.15625	18627
True	False	False	False	False	-2780.44262695313	-2148.541015625	287.267761230469	0.52455723285675	0.903120994567871	0.26880007982254	167.447875976563	43369
True	False	False	False	False	-2778.61669921875	-2013.01647949219	11.0914192199707	0.763594925403595	0.936281979084015	0.714360892772675	57.7999992370605	578
True	False	False	False	False	-2770.0556640625	-2180.19921875	108.695907592773	0.78705221414566	0.958498001098633	1	142.367340087891	13952
True	False	False	False	False	-2747.734375	-2177.32666015625	137.533599853516	0.790976285934448	0.951890468597412	1	75.5241928100586	9365
True	False	False	False	False	-2765.54907226563	-2000.82800292969	302.795745849609	0.578433632850647	0.932141661643982	0.321582227945328	84.6703262329102	23115
True	False	False	False	False	-2763.23266601563	-2129.9208984375	149.734161376953	0.677455425262451	0.91939502954483	0.45908197760582	124.711112976074	16836
True	False	False	False	False	-2760.0712890625	-2104.2041015625	191.881561279297	0.629435420036316	0.969475567340851	0.383488684892654	84.5317916870117	14624
True	False	False	False	False	-2759.92724609375	-2050.24169921875	257.320922851563	0.587796211242676	0.944593191146851	0.331919640302658	72.1465530395508	16738
True	False	False	False	False	-2755.7958984375	-2083.6064453125	216.282684326172	0.695544481277466	0.958454728126526	0.494501888751984	70.7538452148438	13797
True	False	False	False	False	-2736.79028320313	-2026.23608398438	234.028945922852	0.78706955909729	0.955977916717529	1	62.7772521972656	13246
True	False	False	False	False	-2753.099609375	-1990.12255859375	16.6371288299561	0.76893937587738	0.947792708873749	0.747088372707367	69.3333358764648	1040
True	False	False	False	False	-2744.27734375	-1929.29565429688	270.630645751953	0.612218976020813	0.939902544021606	0.360939741134644	85.2868881225586	20810
True	False	False	False	False	-2731.21899414063	-2209.4072265625	133.097030639648	0.676494359970093	0.959332823753357	0.45733118057251	84.2083358764648	10105
True	False	False	False	False	-2726.80493164063	-1988.02282714844	183.008422851563	0.76558256149292	0.94718736410141	0.725864291191101	84.1454544067383	13884
True	False	False	False	False	-2726.00732421875	-2237.53515625	228.483245849609	0.427232712507248	0.904006242752075	0.193815872073174	139.427185058594	28722
True	False	False	False	False	-2706.00219726563	-2240.46044921875	120.896469116211	0.753803789615631	0.962967336177826	0.665879309177399	84.9082565307617	9255
True	False	False	False	False	-2718.5234375	-2117.97387695313	184.117568969727	0.585317254066467	0.894628584384918	0.32914337515831	119.463851928711	19831
True	False	False	False	False	-2725.052734375	-2070.57958984375	209.627822875977	0.696742713451385	0.961266458034515	0.497033268213272	66.5079345703125	12570
True	False	False	False	False	-2721.74682617188	-1913.78759765625	199.645553588867	0.622406840324402	0.920434713363647	0.374049782752991	80.5555572509766	14500
True	False	False	False	False	-2717.10693359375	-2169.53881835938	168.589569091797	0.705263912677765	0.941861987113953	0.515815854072571	128.019729614258	19459
True	False	False	False	False	-2701.388671875	-2073.0517578125	133.097030639648	0.757159888744354	0.949568450450897	0.681215405464172	62.9166679382324	7550
True	False	False	False	False	-2715.4482421875	-1964.83093261719	127.551322937012	0.753320038318634	0.938688218593597	0.663759410381317	80.965217590332	9311
True	False	False	False	False	-2701.24755859375	-2290.00805664063	139.751892089844	0.378605991601944	0.897623181343079	0.163004919886589	139.658737182617	17597
True	False	False	False	False	-2697.22265625	-2273.62573242188	75.4216537475586	0.769968271255493	0.961753726005554	0.754133403301239	121.794120788574	8282
True	False	False	False	False	-2692.88671875	-2216.70678710938	169.698715209961	0.691544234752655	0.970556676387787	0.486231297254562	64.9934616088867	9944
True	False	False	False	False	-2692.32690429688	-2089.783203125	166.371292114258	0.543891429901123	0.950283408164978	0.286568135023117	68.4000015258789	10260
True	False	False	False	False	-2693.02075195313	-2024.42407226563	266.194061279297	0.67446231842041	0.95340222120285	0.453668415546417	74.3249969482422	17838
True	False	False	False	False	-2699.11840820313	-1942.84619140625	177.462707519531	0.810753405094147	0.958387315273285	1	82.9312515258789	13269
True	False	False	False	False	-2687.8828125	-2053.423828125	201.863830566406	0.617268085479736	0.934584081172943	0.367356032133102	73.3626403808594	13352
True	False	False	False	False	-2684.8076171875	-2183.044921875	191.881561279297	0.722079694271088	0.959404945373535	0.557710230350494	64.0289001464844	11077
True	False	False	False	False	-2671.63793945313	-1999.99340820313	204.082122802734	0.721064627170563	0.94763171672821	0.554964780807495	73.8260879516602	13584
True	False	False	False	False	-2684.20532226563	-1913.27551269531	168.589569091797	0.705263912677765	0.944228887557983	0.515815854072571	87.4276351928711	13289
True	False	False	False	False	-2670.81201171875	-1923.72827148438	123.114753723145	0.457558840513229	0.90497225522995	0.215008556842804	82.8468475341797	9196
True	False	False	False	False	-2669.08276367188	-2247.05346679688	170.807861328125	0.698725283145905	0.949052512645721	0.501278698444366	84.4805221557617	13010
True	False	False	False	False	-2667.76904296875	-2318.84741210938	107.586769104004	0.686354577541351	0.961664319038391	0.475890129804611	133.597930908203	12959
True	False	False	False	False	-2660.15014648438	-2167.63891601563	198.536407470703	0.67332136631012	0.941388189792633	0.451634436845779	58.6368713378906	10496
True	False	False	False	False	-2662.19360351563	-2131.01513671875	186.335845947266	0.815820634365082	0.957510352134705	1	96.5357131958008	16218
True	False	False	False	False	-2657.35864257813	-2092.369140625	134.206176757813	0.71416711807251	0.947060227394104	0.537096202373505	102.85124206543	12445
True	False	False	False	False	-2657.78051757813	-2031.2890625	187.44499206543	0.791505575180054	0.957054972648621	1	78.8224868774414	13321
True	False	False	False	False	-2659.23999023438	-1967.53894042969	191.881561279297	0.767745316028595	0.95652037858963	0.739249765872955	83.9132919311523	14517
True	False	False	False	False	-2657.60180664063	-2059.74560546875	126.442184448242	0.775840818881989	0.958252608776093	0.801295220851898	60.3421058654785	6879
True	False	False	False	False	-2656.89892578125	-1930.08728027344	57.6753807067871	0.760451793670654	0.966921865940094	0.697474420070648	70.6538467407227	3674
True	False	False	False	False	-2653.28295898438	-1909.54467773438	93.1679229736328	0.628847420215607	0.935122787952423	0.382685959339142	69.726188659668	5857
True	False	False	False	False	-2649.3505859375	-2335.70336914063	218.500961303711	0.728741228580475	0.926580727100372	0.576559901237488	170.137054443359	33517
True	False	False	False	False	-2619.17431640625	-2333.88647460938	32.1651153564453	0.776993036270142	0.955226957798004	0.812498211860657	61.8275871276855	1793
True	False	False	False	False	-2632.39135742188	-2332.29223632813	106.477630615234	0.590133845806122	0.945394814014435	0.334564417600632	90.3854141235352	8677
True	False	False	False	False	-2644.19189453125	-2313.59350585938	112.023338317871	0.620869994163513	0.927072167396545	0.372030109167099	74.4059371948242	7515
True	False	False	False	False	-2633.76245117188	-2300.87841796875	42.1473922729492	0.780941009521484	0.948474228382111	0.859888970851898	50.6578941345215	1925
True	False	False	False	False	-2637.20874023438	-2232.7900390625	154.17073059082	0.721209406852722	0.951704978942871	0.555354535579681	91.4028778076172	12705
True	False	False	False	False	-2644.17358398438	-2069.31396484375	126.442184448242	0.64266961812973	0.945036649703979	0.402234256267548	61.912281036377	7058
True	False	False	False	False	-2640.6865234375	-1940.66552734375	160.825576782227	0.694726705551147	0.952278435230255	0.492788851261139	77.3793106079102	11220
True	False	False	False	False	-2638.24682617188	-2196.5673828125	204.082122802734	0.723631024360657	0.960646867752075	0.561967849731445	67.0271759033203	12333
True	False	False	False	False	-2632.23828125	-2108.15478515625	115.350761413574	0.601119041442871	0.899577260017395	0.347356885671616	52.6730766296387	5478
True	False	False	False	False	-2635.40454101563	-1998.04040527344	194.099838256836	0.794006049633026	0.957234621047974	1	66.0285720825195	11555
True	False	False	False	False	-2631.583984375	-1917.52868652344	140.861022949219	0.734058856964111	0.949586927890778	0.592774868011475	79.2204742431641	10061
True	False	False	False	False	-2627.01782226563	-1964.34545898438	168.589569091797	0.752410411834717	0.947953820228577	0.659830510616302	75.7236862182617	11510
True	False	False	False	False	-2626.36840820313	-2050.642578125	144.188446044922	0.829249382019043	0.957573533058167	1	62.2999992370605	8099
True	False	False	False	False	-2624.69677734375	-2270.529296875	231.810668945313	0.75161349773407	0.953525424003601	0.656447947025299	67.9569396972656	14203
True	False	False	False	False	-2619.35278320313	-2141.228515625	235.138092041016	0.807007014751434	0.962835311889648	1	81.3490600585938	17246
True	False	False	False	False	-2621.56396484375	-2094.7666015625	96.4953460693359	0.775108277797699	0.948180556297302	0.794588387012482	58.4137916564941	5082
True	False	False	False	False	-2619.06958007813	-2353.38305664063	151.952453613281	0.745924651622772	0.951839864253998	0.633738994598389	94.0656967163086	12887
True	False	False	False	False	-2616.29125976563	-2073.52197265625	144.188446044922	0.77064049243927	0.957730650901794	0.758896112442017	67.4538497924805	8769
True	False	False	False	False	-2611.4287109375	-1986.49987792969	79.8582229614258	0.750213325023651	0.948343932628632	0.650631964206696	70.6944427490234	5090
True	False	False	False	False	-2615.771484375	-1934.083984375	12.2005615234375	0.768196105957031	0.939064502716064	0.742168962955475	59.7272720336914	657
True	False	False	False	False	-2611.263671875	-2016.11926269531	205.191253662109	0.698317229747772	0.948065638542175	0.500398993492126	62.5783767700195	11577
True	False	False	False	False	-2611.20190429688	-1919.32775878906	107.586769104004	0.812705516815186	0.957610249519348	1	78.793815612793	7643
True	False	False	False	False	-2606.54907226563	-1903.87438964844	108.695907592773	0.755093216896057	0.954018115997314	0.671637296676636	79.2244873046875	7764
True	False	False	False	False	-2604.23120117188	-2376.58642578125	66.5485153198242	0.703921556472778	0.943170487880707	0.512761116027832	83.5999984741211	5016
True	False	False	False	False	-2603.56396484375	-2305.0283203125	177.462707519531	0.653785407543182	0.925012290477753	0.419085085391998	67.8812484741211	10861
True	False	False	False	False	-2603.52124023438	-2393.49291992188	79.8582229614258	0.715662121772766	0.943492233753204	0.540858566761017	145.70832824707	10491
True	False	False	False	False	-2596.98828125	-2251.63891601563	221.828384399414	0.710969150066376	0.942909598350525	0.529238104820251	76.8199996948242	15364
True	False	False	False	False	-2599.09716796875	-1975.91174316406	94.2770690917969	0.856529116630554	0.966445207595825	1	76.5882339477539	6510
True	False	False	False	False	-2598.85205078125	-2200.35302734375	237.356369018555	0.618459045886993	0.942528367042542	0.368892341852188	80.7990646362305	17291
True	False	False	False	False	-2591.73461914063	-2172.255859375	248.447799682617	0.723270297050476	0.958450555801392	0.560971140861511	77.1205368041992	17275
True	False	False	False	False	-2596.48022460938	-2106.21826171875	163.043869018555	0.711030662059784	0.953288435935974	0.529386937618256	69.0952377319336	10157
True	False	False	False	False	-2594.958984375	-2053.33447265625	157.498153686523	0.611000180244446	0.933889448642731	0.359413892030716	72.5070419311523	10296
True	False	False	False	False	-2594.59448242188	-1942.35241699219	83.1856460571289	0.668196797370911	0.954608798027039	0.442692250013351	66.5066680908203	4988
True	False	False	False	False	-2591.39233398438	-2411.41259765625	73.203369140625	0.711495935916901	0.932111620903015	0.530515313148499	140.272720336914	9258
True	False	False	False	False	-2589.7216796875	-2401.32006835938	34.3833999633789	0.637083411216736	0.903596580028534	0.394158184528351	94.2258071899414	2921
True	False	False	False	False	-2585.40307617188	-2278.30786132813	133.097030639648	0.79485547542572	0.957366287708282	1	66.1833343505859	7942
True	False	False	False	False	-2587.84814453125	-1959.87561035156	107.586769104004	0.747388184070587	0.955579578876495	0.639357089996338	72.1340179443359	6997
True	False	False	False	False	-2587.07250976563	-2129.37158203125	187.44499206543	0.676199793815613	0.931198477745056	0.456797003746033	70.5088729858398	11916
True	False	False	False	False	-2584.92358398438	-2364.56909179688	169.698715209961	0.70990377664566	0.945497155189514	0.526675462722778	69.4640502929688	10628
True	False	False	False	False	-2583.6015625	-2315.4453125	112.023338317871	0.734947741031647	0.946399211883545	0.595599770545959	69.6237640380859	7032
True	False	False	False	False	-2583.95581054688	-2070.15893554688	151.952453613281	0.669015645980835	0.9663947224617	0.444100469350815	65.3357696533203	8951
True	False	False	False	False	-2582.8291015625	-2028.14819335938	123.114753723145	0.499014616012573	0.934023022651672	0.246999397873878	55.0900917053223	6115
True	False	False	False	False	-2583.81005859375	-1921.65051269531	139.751892089844	0.762926280498505	0.965348243713379	0.710642993450165	77.9682540893555	9824
True	False	False	False	False	-2580.06591796875	-2439.015625	74.3125076293945	0.422747611999512	0.923874080181122	0.190819770097733	138.761199951172	9297
True	False	False	False	False	-2562.87426757813	-2441.216796875	95.3862075805664	0.816335916519165	0.956613540649414	1	120.872093200684	10395
True	False	False	False	False	-2570.34326171875	-2334.40893554688	186.335845947266	0.539989352226257	0.8745236992836	0.282885998487473	71.6845245361328	12043
True	False	False	False	False	-2577.69604492188	-2302.27978515625	140.861022949219	0.78069794178009	0.965663015842438	0.856390178203583	67.6299209594727	8589
True	False	False	False	False	-2570.19555664063	-2224.16162109375	159.716445922852	0.820201992988586	0.968290209770203	1	80.2291641235352	11553
True	False	False	False	False	-2576.61474609375	-2039.2236328125	26.6194076538086	0.829222500324249	0.957139134407043	1	54.125	1299
True	False	False	False	False	-2576.55029296875	-2000.69995117188	140.861022949219	0.723372578620911	0.94939911365509	0.561253368854523	55.2362213134766	7015
True	False	False	False	False	-2573.005859375	-2195.76416015625	134.206176757813	0.724908888339996	0.966102182865143	0.56553328037262	68.7107467651367	8314
True	False	False	False	False	-2569.55078125	-2091.95678710938	195.208984375	0.675662815570831	0.9466392993927	0.455825924873352	61.9147720336914	10897
True	False	False	False	False	-2572.24243164063	-1940.5595703125	137.533599853516	0.562609970569611	0.908541202545166	0.304971992969513	72.6371002197266	9007
True	False	False	False	False	-2565.03686523438	-2424.3369140625	99.8227767944336	0.777396082878113	0.959297358989716	0.816632270812988	93.7333297729492	8436
True	False	False	False	False	-2556.24243164063	-2365.35131835938	124.223899841309	0.814991533756256	0.962012887001038	1	76.6964263916016	8590
True	False	False	False	False	-2562.16040039063	-2266.95947265625	226.264953613281	0.823355436325073	0.965122163295746	1	71.8333358764648	14654
True	False	False	False	False	-2560.32983398438	-2156.91845703125	164.153015136719	0.805816411972046	0.96397191286087	1	64.8783798217773	9602
True	False	False	False	False	-2564.80737304688	-1974.57958984375	133.097030639648	0.700874388217926	0.946041107177734	0.505963504314423	67.2333297729492	8068
True	False	False	False	False	-2561.21606445313	-1956.06457519531	13.3097038269043	0.743378639221191	0.931919693946838	0.624296009540558	61.0833320617676	733
True	False	False	False	False	-2557.91845703125	-2185.60229492188	131.987884521484	0.661210596561432	0.955098927021027	0.430979877710342	65.109245300293	7748
True	False	False	False	False	-2556.29248046875	-2056.84765625	161.934722900391	0.775890290737152	0.955550789833069	0.801759004592896	58.1849327087402	8495
True	False	False	False	False	-2555.5859375	-2319.14038085938	127.551322937012	0.722354292869568	0.961886703968048	0.55845832824707	67.6608657836914	7781
True	False	False	False	False	-2551.83959960938	-2139.01293945313	120.896469116211	0.783979654312134	0.959145665168762	0.918468296527863	67.6605529785156	7375
True	False	False	False	False	-2554.48803710938	-1999.77868652344	79.8582229614258	0.787328362464905	0.960554420948029	1	56.1527786254883	4043
True	False	False	False	False	-2551.2314453125	-1958.23010253906	12.2005615234375	0.681430399417877	0.931919693946838	0.46645313501358	65.363639831543	719
True	False	False	False	False	-2551.02807617188	-2460.46215820313	70.9850845336914	0.714233875274658	0.951077282428741	0.537262856960297	131.21875	8398
True	False	False	False	False	-2540.87548828125	-2458.40844726563	44.3656768798828	0.65714967250824	0.962660133838654	0.424407184123993	90.3000030517578	3612
True	False	False	False	False	-2536.46997070313	-2374.529296875	144.188446044922	0.637355387210846	0.932920098304749	0.394545674324036	63.9000015258789	8307
True	False	False	False	False	-2539.26391601563	-2329.666015625	127.551322937012	0.761736512184143	0.95037579536438	0.704199910163879	78.6782608032227	9048
True	False	False	False	False	-2550.13427734375	-2110.65161132813	118.678184509277	0.824438512325287	0.960910856723785	1	70.2242965698242	7514
True	False	False	False	False	-2547.77001953125	-2295.9013671875	146.40673828125	0.694541335105896	0.950015306472778	0.492402195930481	68.7121200561523	9070
True	False	False	False	False	-2544.07250976563	-2199.52392578125	126.442184448242	0.758609592914581	0.962222158908844	0.688213586807251	60.9473686218262	6948
True	False	False	False	False	-2544.49389648438	-2034.51013183594	188.554138183594	0.674348950386047	0.940782308578491	0.453465551137924	63.4235305786133	10782
True	False	False	False	False	-2546.0615234375	-1936.8671875	89.8404998779297	0.768874526023865	0.948245167732239	0.74665355682373	62.2716064453125	5044
True	False	False	False	False	-2544.01391601563	-1999.27380371094	39.9291114807129	0.661957681179047	0.907925128936768	0.432207375764847	61.5	2214
True	False	False	False	False	-2539.53100585938	-1981.51245117188	116.459907531738	0.438256472349167	0.917904317378998	0.201326236128807	87.2380981445313	9160
True	False	False	False	False	-2536.95043945313	-1961.37048339844	105.36848449707	0.731978118419647	0.957787871360779	0.586294770240784	74.5368423461914	7081
True	False	False	False	False	-2535.98046875	-2143.0185546875	110.914192199707	0.719247400760651	0.946780741214752	0.55012708902359	66.2799987792969	6628
True	False	False	False	False	-2534.95922851563	-2344.51708984375	127.551322937012	0.725611567497253	0.954912185668945	0.5675168633461	71.7130432128906	8247
True	False	False	False	False	-2533.10791015625	-2240.89233398438	241.792938232422	0.706170499324799	0.944682955741882	0.517900466918945	94.4082565307617	20581
True	False	False	False	False	-2532.328125	-2128.04663085938	64.3302307128906	0.69066047668457	0.961582481861115	0.484440058469772	56.3103446960449	3266
True	False	False	False	False	-2534.57788085938	-2089.2041015625	171.917007446289	0.638933539390564	0.947463691234589	0.396805465221405	65.8193511962891	10202
True	False	False	False	False	-2533.07885742188	-2105.82690429688	85.4039306640625	0.645137369632721	0.932918190956116	0.405882596969604	70.0389633178711	5393
True	False	False	False	False	-2531.07104492188	-2166.541015625	133.097030639648	0.582729041576385	0.929685890674591	0.326275229454041	63	7560
True	False	False	False	False	-2530.22241210938	-2065.27709960938	98.7136306762695	0.666278839111328	0.938910484313965	0.439423590898514	59.7865180969238	5321
True	False	False	False	False	-2530.71435546875	-2010.22583007813	102.041061401367	0.819654762744904	0.964395225048065	1	64.0434799194336	5892
True	False	False	False	False	-2529.55883789063	-2439.9814453125	207.409545898438	0.732821106910706	0.951999008655548	0.588898241519928	81.9037399291992	15316
True	False	False	False	False	-2525.70629882813	-2410.9033203125	168.589569091797	0.721413135528564	0.950851202011108	0.555903851985931	66.9671020507813	10179
True	False	False	False	False	-2525.41162109375	-2182.86694335938	125.333038330078	0.61525171995163	0.941477537155151	0.364775002002716	62.7699127197266	7093
True	False	False	False	False	-2523.77758789063	-2202.91943359375	129.769607543945	0.809128880500793	0.962967336177826	1	65.9059829711914	7711
True	False	False	False	False	-2523.044921875	-2478.68188476563	105.36848449707	0.776370167732239	0.948761940002441	0.80633556842804	98	9310
True	False	False	False	False	-2504.19213867188	-2367.60131835938	125.333038330078	0.720809042453766	0.953311264514923	0.554278552532196	60.0088500976563	6781
True	False	False	False	False	-2515.58349609375	-2318.04321289063	221.828384399414	0.430281788110733	0.907070934772491	0.195872098207474	68.375	13675
True	False	False	False	False	-2520.39672851563	-2267.29125976563	247.338653564453	0.722367107868195	0.958383500576019	0.558493256568909	78.4125595092773	17486
True	False	False	False	False	-2520.3173828125	-2109.8818359375	70.9850845336914	0.807637214660645	0.952801048755646	1	71.046875	4547
True	False	False	False	False	-2518.13671875	-1982.17431640625	109.805053710938	0.741141617298126	0.965185582637787	0.616318583488464	66.1919174194336	6553
True	False	False	False	False	-2517.74780273438	-2049.29296875	165.262145996094	0.667308986186981	0.959688365459442	0.441174030303955	75.2818756103516	11217
True	False	False	False	False	-2516.53076171875	-1944.22827148438	156.389007568359	0.436687499284744	0.903840363025665	0.200244322419167	62.1134757995605	8758
True	False	False	False	False	-2515.23095703125	-2355.89526367188	117.569046020508	0.784229159355164	0.952778518199921	0.925705969333649	63.1320762634277	6692
True	False	False	False	False	-2491.18212890625	-2313.62231445313	199.645553588867	0.781509280204773	0.952506303787231	0.868518054485321	79.716667175293	14349
True	False	False	False	False	-2501.55297851563	-2223.82104492188	149.734161376953	0.727666318416595	0.953387916088104	0.573414623737335	57.896297454834	7816
True	False	False	False	False	-2506.75903320313	-2135.90576171875	206.300399780273	0.437257409095764	0.908243417739868	0.200636819005013	62.3118286132813	11590
True	False	False	False	False	-2512.89819335938	-2025.86511230469	122.005615234375	0.338097542524338	0.880265533924103	0.139818027615547	49.0545463562012	5396
True	False	False	False	False	-2506.48583984375	-2119.04028320313	63.2210922241211	0.703909933567047	0.951331973075867	0.512734949588776	63.7719306945801	3635
True	False	False	False	False	-2503.86157226563	-2174.26586914063	215.173538208008	0.612037599086761	0.927825748920441	0.360712110996246	62.7319602966309	12170
True	False	False	False	False	-2500.64672851563	-1993.25573730469	99.8227767944336	0.589554786682129	0.911939322948456	0.333906829357147	63.1111106872559	5680
True	False	False	False	False	-2500.26611328125	-1961.08483886719	100.931915283203	0.743680894374847	0.947153806686401	0.625396072864532	63.2747268676758	5758
True	False	False	False	False	-2499.2470703125	-2286.53955078125	119.787330627441	0.72677618265152	0.944999396800995	0.570841550827026	51.1203689575195	5521
True	False	False	False	False	-2479.73583984375	-2275.97094726563	145.297592163086	0.793201148509979	0.955896198749542	1	62.6335868835449	8205
True	False	False	False	False	-2498.18017578125	-2098.90454101563	339.397430419922	0.507891654968262	0.877345860004425	0.254376530647278	85.8235321044922	26262
True	False	False	False	False	-2490.72827148438	-2243.74096679688	188.554138183594	0.623659551143646	0.9367715716362	0.375707566738129	68.9529418945313	11722
True	False	False	False	False	-2488.76586914063	-2201.19995117188	158.607299804688	0.654840767383575	0.94350278377533	0.420742988586426	62.8951034545898	8994
True	False	False	False	False	-2487.92626953125	-2064.03344726563	93.1679229736328	0.748380422592163	0.952234208583832	0.643250167369843	46.4047622680664	3898
True	False	False	False	False	-2483.65014648438	-2148.240234375	80.9673614501953	0.596579134464264	0.941588222980499	0.341995388269424	48.6027412414551	3548
True	False	False	False	False	-2482.8642578125	-2029.37170410156	177.462707519531	0.474240303039551	0.866681456565857	0.227425262331963	58.0562515258789	9289
True	False	False	False	False	-2479.6396484375	-2514.4794921875	141.970169067383	0.721593976020813	0.958779573440552	0.556392550468445	73.7890625	9445
True	False	False	False	False	-2461.29321289063	-2510.11547851563	17.7462711334229	0.762108087539673	0.940302610397339	0.706189274787903	49.25	788
True	False	False	False	False	-2469.58422851563	-2484.91235351563	150.843307495117	0.730014204978943	0.95402455329895	0.580339908599854	95.6102905273438	13003
True	False	False	False	False	-2478.36572265625	-2403.32104492188	194.099838256836	0.776620984077454	0.954150259494781	0.808785676956177	94.274284362793	16498
True	False	False	False	False	-2475.33349609375	-2122.99169921875	136.424453735352	0.805724918842316	0.961078405380249	1	79.2682952880859	9750
True	False	False	False	False	-2474.95336914063	-2360.20361328125	178.571853637695	0.771386206150055	0.956563711166382	0.76433938741684	75.8198776245117	12207
True	False	False	False	False	-2474.82153320313	-2086.44091796875	103.150199890137	0.51893550157547	0.905291080474854	0.263847380876541	49.6129035949707	4614
True	False	False	False	False	-2470.51806640625	-2060.00537109375	55.4570960998535	0.731203615665436	0.947038888931274	0.583928167819977	45.9799995422363	2299
True	False	False	False	False	-2468.02270507813	-2433.13110351563	198.536407470703	0.687179744243622	0.956253588199615	0.477506518363953	82.2067031860352	14715
True	False	False	False	False	-2452.31591796875	-2324.48315429688	231.810668945313	0.67701667547226	0.915416240692139	0.458281248807907	70.1387557983398	14659
True	False	False	False	False	-2467.35888671875	-2190.65185546875	153.061584472656	0.601402044296265	0.938673496246338	0.347694665193558	60.9202880859375	8407
True	False	False	False	False	-2467.4833984375	-2040.3662109375	88.7313537597656	0.735508561134338	0.951477408409119	0.597400009632111	58.9375	4715
True	False	False	False	False	-2466.8037109375	-2137.74853515625	150.843307495117	0.705643773078918	0.928709328174591	0.516687095165253	76.720588684082	10434
True	False	False	False	False	-2466.46728515625	-2292.18408203125	239.574661254883	0.592250883579254	0.94173538684845	0.336982399225235	72.3518524169922	15628
True	False	False	False	False	-2454.30249023438	-2215.16284179688	267.30322265625	0.41333281993866	0.866585910320282	0.184638142585754	61.2033195495605	14750
True	False	False	False	False	-2465.99487304688	-2162.84448242188	104.259346008301	0.599611103534698	0.950713515281677	0.345564007759094	56.6276588439941	5323
True	False	False	False	False	-2455.23315429688	-2107.43188476563	229.592376708984	0.641094446182251	0.915333330631256	0.399931699037552	74.2367172241211	15367
True	False	False	False	False	-2452.0361328125	-2494.34423828125	113.132476806641	0.713493883609772	0.954083800315857	0.535420715808868	62.6960792541504	6395
True	False	False	False	False	-2451.77783203125	-2367.9140625	108.695907592773	0.78705221414566	0.966195464134216	1	68.1938781738281	6683
True	False	False	False	False	-2451.54028320313	-2053.1826171875	169.698715209961	0.419511049985886	0.905955851078033	0.188678458333015	70.1372528076172	10731
True	False	False	False	False	-2451.01953125	-2156.91357421875	156.389007568359	0.682009041309357	0.958106637001038	0.467544049024582	63.7517738342285	8989
True	False	False	False	False	-2450.50537109375	-2563.90576171875	63.2210922241211	0.801229655742645	0.962478160858154	1	103.596488952637	5905
True	False	False	False	False	-2445.10229492188	-2528.64892578125	235.138092041016	0.601936936378479	0.876373171806335	0.34833437204361	89.4764175415039	18969
True	False	False	False	False	-2447.33276367188	-2446.44116210938	49.9113883972168	0.658083260059357	0.949190139770508	0.425903588533401	48.6888885498047	2191
True	False	False	False	False	-2450.49462890625	-2084.53515625	158.607299804688	0.78651762008667	0.955326914787292	1	57.2727279663086	8190
True	False	False	False	False	-2448.29663085938	-2399.271484375	84.2947845458984	0.819298386573792	0.953763663768768	1	73.184211730957	5562
True	False	False	False	False	-2443.6982421875	-2354.30737304688	68.7667999267578	0.765656411647797	0.956104457378387	0.726305961608887	73	4526
True	False	False	False	False	-2440.12084960938	-2472.46704101563	149.734161376953	0.690788388252258	0.959983170032501	0.484698534011841	66.8000030517578	9018
True	False	False	False	False	-2438.53149414063	-2243.77587890625	183.008422851563	0.575160205364227	0.927588760852814	0.318060398101807	63.4424247741699	10468
True	False	False	False	False	-2434.15771484375	-2581.56640625	159.716445922852	0.661957681179047	0.959865748882294	0.432207375764847	151.02082824707	21747
True	False	False	False	False	-2411.98120117188	-2551.955078125	128.660461425781	0.713078439235687	0.949404835700989	0.534392535686493	59.0862083435059	6854
True	False	False	False	False	-2434.041015625	-2545.1357421875	191.881561279297	0.653020977973938	0.945161879062653	0.417890876531601	93.6473999023438	16201
True	False	False	False	False	-2416.39624023438	-2531.9921875	181.899276733398	0.404762953519821	0.846025049686432	0.179133519530296	81.9390258789063	13438
True	False	False	False	False	-2402.32592773438	-2482.45239257813	225.155807495117	0.617300271987915	0.94473785161972	0.367397397756577	72.098518371582	14636
True	False	False	False	False	-2430.15112304688	-2432.71240234375	195.208984375	0.725498676300049	0.956284165382385	0.567197144031525	70.051139831543	12329
True	False	False	False	False	-2430.52490234375	-2322.10864257813	183.008422851563	0.646606862545013	0.951999008655548	0.408079504966736	70.5393905639648	11639
True	False	False	False	False	-2430.99462890625	-2139.107421875	221.828384399414	0.512303531169891	0.898769021034241	0.258119970560074	58.2050018310547	11641
True	False	False	False	False	-2427.22900390625	-2273.2431640625	176.353576660156	0.655422151088715	0.935216903686523	0.421660751104355	70.9056625366211	11274
True	False	False	False	False	-2425.89721679688	-2174.0205078125	273.958068847656	0.543108284473419	0.905234575271606	0.285825103521347	71.3400802612305	17621
True	False	False	False	False	-2425.1982421875	-2405.09399414063	107.586769104004	0.705840885639191	0.940560340881348	0.517140507698059	65.4639205932617	6350
True	False	False	False	False	-2422.10522460938	-2360.83764648438	161.934722900391	0.677424550056458	0.927657067775726	0.459025532007217	88.5137023925781	12923
True	False	False	False	False	-2424.92211914063	-2153.34521484375	24.401123046875	0.809059381484985	0.955780923366547	1	47.4090919494629	1043
True	False	False	False	False	-2415.01635742188	-2232.61669921875	206.300399780273	0.473158359527588	0.895683586597443	0.22660219669342	68.9408569335938	12823
True	False	False	False	False	-2414.29711914063	-2452.6689453125	219.610107421875	0.664025604724884	0.956150352954865	0.435635715723038	66.2474746704102	13117
True	False	False	False	False	-2413.73193359375	-2388.0537109375	155.279876708984	0.744004368782043	0.951123237609863	0.626579701900482	70.9285736083984	9930
True	False	False	False	False	-2411.2646484375	-2297.3349609375	130.878753662109	0.530484020709991	0.878871142864227	0.274122625589371	57.3559303283691	6768
True	False	False	False	False	-2411.99072265625	-2195.18383789063	169.698715209961	0.509066939353943	0.935391902923584	0.255368679761887	78.3725509643555	11991
True	False	False	False	False	-2405.6162109375	-2314.87817382813	114.241622924805	0.780301749706268	0.963429868221283	0.850902378559113	72.5145645141602	7469
True	False	False	False	False	-2402.20263671875	-2506.38232421875	16.6371288299561	0.646814525127411	0.930587589740753	0.408391445875168	40	600
True	False	False	False	False	-2396.60009765625	-2274.68774414063	256.211791992188	0.660694777965546	0.945724368095398	0.430135726928711	74.9350662231445	17310
True	False	False	False	False	-2398.4609375	-2170.60668945313	192.990692138672	0.623622834682465	0.951524078845978	0.375658839941025	65.9367828369141	11473
True	False	False	False	False	-2396.48681640625	-2634.15014648438	128.660461425781	0.461791723966599	0.948371291160583	0.218105092644691	139.905166625977	16229
True	False	False	False	False	-2370.23266601563	-2622.04858398438	74.3125076293945	0.758645176887512	0.950720965862274	0.688388466835022	85.223876953125	5710
True	False	False	False	False	-2389.51586914063	-2614.79345703125	206.300399780273	0.750706434249878	0.95349383354187	0.652662098407745	171.946243286133	31982
True	False	False	False	False	-2376.626953125	-2551.59423828125	151.952453613281	0.697018206119537	0.970030725002289	0.497618973255157	57.6569328308105	7899
True	False	False	False	False	-2385.212890625	-2422.81103515625	174.135284423828	0.814603447914124	0.962266862392426	1	70.5605087280273	11078
True	False	False	False	False	-2396.3857421875	-2367.07543945313	168.589569091797	0.788660645484924	0.954267740249634	1	72.565788269043	11030
True	False	False	False	False	-2396.10205078125	-2244.74609375	96.4953460693359	0.785221695899963	0.956003665924072	0.970463275909424	76.7471237182617	6677
True	False	False	False	False	-2395.5849609375	-2404.61352539063	149.734161376953	0.753293514251709	0.956332683563232	0.663643836975098	69.5407409667969	9388
True	False	False	False	False	-2395.07641601563	-2335.3515625	239.574661254883	0.418582946062088	0.831414580345154	0.188067585229874	83.5324096679688	18043
True	False	False	False	False	-2387.99389648438	-2135.38452148438	179.680999755859	0.703358352184296	0.946105360984802	0.511490643024445	52.679012298584	8534
True	False	False	False	False	-2391.98168945313	-2107.20141601563	131.987884521484	0.739435315132141	0.957304775714874	0.61041921377182	54.3025207519531	6462
True	False	False	False	False	-2385.25219726563	-2212.26440429688	144.188446044922	0.509447813034058	0.901516199111938	0.255690962076187	51.9153861999512	6749
True	False	False	False	False	-2383.37963867188	-2528.76049804688	199.645553588867	0.843023717403412	0.972463428974152	1	75.3000030517578	13554
True	False	False	False	False	-2377.23974609375	-2482.81274414063	143.079315185547	0.792992413043976	0.960323333740234	1	75.031005859375	9679
True	False	False	False	False	-2379.92358398438	-2391.208984375	127.551322937012	0.632514178752899	0.941180408000946	0.387731909751892	68.4086990356445	7867
True	False	False	False	False	-2374.78515625	-2328.34423828125	178.571853637695	0.595570266246796	0.910743772983551	0.34081843495369	78.3167724609375	12609
True	False	False	False	False	-2378.4912109375	-2176.25927734375	143.079315185547	0.511711835861206	0.911345064640045	0.257614880800247	55.7441864013672	7191
True	False	False	False	False	-2379.36254882813	-1975.11352539063	97.6044921875	0.819784700870514	0.955301940441132	1	80.7954559326172	7110
True	False	False	False	False	-2376.3994140625	-2246.02026367188	228.483245849609	0.680030047893524	0.930112242698669	0.463831931352615	81.7330093383789	16837
True	False	False	False	False	-2366.78466796875	-2576.56372070313	133.097030639648	0.452962547540665	0.781236290931702	0.211686342954636	107.191665649414	12863
True	False	False	False	False	-2357.28271484375	-2521.74780273438	160.825576782227	0.797517895698547	0.954007625579834	1	55.5724143981934	8058
True	False	False	False	False	-2366.60498046875	-2495.48876953125	148.625015258789	0.695266664028168	0.961736083030701	0.493918627500534	72.3507461547852	9695
True	False	False	False	False	-2363.92431640625	-2417.32495117188	217.391815185547	0.556507706642151	0.899615228176117	0.29883223772049	86.3520431518555	16925
True	False	False	False	False	-2365.62768554688	-2358.34716796875	174.135284423828	0.705813467502594	0.957430899143219	0.517077386379242	66.4458618164063	10432
True	False	False	False	False	-2365.63403320313	-2301.04028320313	148.625015258789	0.705064654350281	0.943784892559052	0.515360057353973	62.4029846191406	8362
True	False	False	False	False	-2364.37841796875	-2198.34838867188	176.353576660156	0.714804708957672	0.949985027313232	0.538693726062775	55.408805847168	8810
True	False	False	False	False	-2363.96313476563	-2381.61743164063	96.4953460693359	0.761135995388031	0.962364494800568	0.701027631759644	54.4827575683594	4740
True	False	False	False	False	-2360.09228515625	-1956.15380859375	136.424453735352	0.617237150669098	0.930352687835693	0.367316275835037	60.2601623535156	7412
True	False	False	False	False	-2351.97192382813	-2618.11181640625	167.480438232422	0.685113787651062	0.918688952922821	0.473479032516479	113.410598754883	17125
True	False	False	False	False	-2348.42016601563	-2588.53955078125	131.987884521484	0.770956814289093	0.943914532661438	0.761183798313141	90.5126037597656	10771
True	False	False	False	False	-2347.09765625	-2464.73291015625	353.816284179688	0.286312878131866	0.770585775375366	0.112870447337627	65.1097183227539	20770
True	False	False	False	False	-2350.80102539063	-2261.33740234375	178.571853637695	0.666089177131653	0.952440798282623	0.439102649688721	84.0434799194336	13531
True	False	False	False	False	-2344.98583984375	-2499.98291015625	118.678184509277	0.728201508522034	0.946764230728149	0.574975252151489	55.5046730041504	5939
True	False	False	False	False	-2344.71142578125	-2342.00170898438	187.44499206543	0.63792222738266	0.919507563114166	0.395355135202408	66.9645004272461	11317
True	False	False	False	False	-2344.83422851563	-2286.08325195313	150.843307495117	0.705643773078918	0.929881393909454	0.516687095165253	59.1176452636719	8040
True	False	False	False	False	-2343.7666015625	-2228.86669921875	158.607299804688	0.707859754562378	0.946702241897583	0.521832287311554	77.2377624511719	11045
True	False	False	False	False	-2339.20361328125	-2658.2548828125	265.084930419922	0.367296874523163	0.834315359592438	0.156324371695518	89.9163208007813	21490
True	False	False	False	False	-2324.16577148438	-2515.31982421875	187.44499206543	0.595895290374756	0.921614289283752	0.341197043657303	62.775146484375	10609
True	False	False	False	False	-2336.98608398438	-2381.123046875	181.899276733398	0.811811208724976	0.954079568386078	1	66.3719482421875	10885
True	False	False	False	False	-2333.62084960938	-2439.18676757813	15.5279874801636	0.800106346607208	0.94487601518631	1	53.3571434020996	747
True	False	False	False	False	-2332.06176757813	-2424.828125	259.539215087891	0.63250470161438	0.915093541145325	0.387718707323074	76.0470123291016	17795
True	False	False	False	False	-2326.5615234375	-2333.79443359375	83.1856460571289	0.80851811170578	0.962681770324707	1	56.9866676330566	4274
True	False	False	False	False	-2321.5771484375	-2692.02465820313	116.459907531738	0.451795876026154	0.861468195915222	0.210849612951279	136.895233154297	14374
True	False	False	False	False	-2311.67919921875	-2676.08349609375	120.896469116211	0.517329156398773	0.947835326194763	0.262448847293854	74.6055068969727	8132
True	False	False	False	False	-2320.97412109375	-2627.60400390625	122.005615234375	0.823490679264069	0.957753896713257	1	60.2909088134766	6632
True	False	False	False	False	-2309.3994140625	-2576.77807617188	231.810668945313	0.41962730884552	0.857109367847443	0.188755080103874	73.4067001342773	15342
True	False	False	False	False	-2317.4140625	-2270.62133789063	260.648345947266	0.501071512699127	0.888606011867523	0.248690739274025	65.0680847167969	15291
True	False	False	False	False	-2317.94360351563	-1978.01892089844	109.805053710938	0.455095916986465	0.841650485992432	0.213223218917847	59.1717185974121	5858
True	False	False	False	False	-2316.77124023438	-2546.64038085938	323.869445800781	0.338712275028229	0.722524642944336	0.140155106782913	75.0684967041016	21920
True	False	False	False	False	-2308.76733398438	-2429.1923828125	141.970169067383	0.599483549594879	0.944585502147675	0.345412909984589	74.84375	9580
True	False	False	False	False	-2315.30786132813	-2359.43041992188	93.1679229736328	0.808093369007111	0.960534572601318	1	60.9285697937012	5118
True	False	False	False	False	-2315.04248046875	-2345.09814453125	75.4216537475586	0.733056426048279	0.947457671165466	0.589630365371704	57.6764717102051	3922
True	False	False	False	False	-2314.93920898438	-2301.07153320313	265.084930419922	0.644119441509247	0.930156767368317	0.404371529817581	76.75732421875	18345
True	False	False	False	False	-2309.52954101563	-2375.49780273438	106.477630615234	0.829222500324249	0.96260392665863	1	63.8125	6126
True	False	False	False	False	-2302.89526367188	-2324.71997070313	72.0942230224609	0.616998076438904	0.940594673156738	0.367008924484253	48.0461540222168	3123
True	False	False	False	False	-2303.06030273438	-1981.55615234375	128.660461425781	0.739945590496063	0.953311264514923	0.612167298793793	63.4137916564941	7356
True	False	False	False	False	-2302.6904296875	-2598.60180664063	131.987884521484	0.779522478580475	0.959042251110077	0.840783715248108	73.4537811279297	8741
True	False	False	False	False	-2300.45556640625	-2394.58984375	179.680999755859	0.758721351623535	0.952898442745209	0.688763201236725	64.8024673461914	10498
True	False	False	False	False	-2301.0078125	-2233.73706054688	219.610107421875	0.508639216423035	0.887722611427307	0.255007147789001	61.7222213745117	12221
True	False	False	False	False	-2297.77172851563	-2641.32788085938	127.551322937012	0.678753852844238	0.960321545600891	0.461466491222382	59.0782623291016	6794
True	False	False	False	False	-2297.36254882813	-2615.841796875	108.695907592773	0.78705221414566	0.95690381526947	1	63.3775520324707	6211
True	False	False	False	False	-2294.18237304688	-2500.66333007813	12.2005615234375	0.681430399417877	0.931919693946838	0.46645313501358	37.4545440673828	412
True	False	False	False	False	-2295.71362304688	-2352.91088867188	102.041061401367	0.761244773864746	0.948442876338959	0.701598525047302	54.8152160644531	5043
True	False	False	False	False	-2294.85864257813	-2436.93432617188	136.424453735352	0.725971519947052	0.955089449882507	0.568539500236511	80.6260147094727	9917
True	False	False	False	False	-2293.4892578125	-2309.1552734375	89.8404998779297	0.779232859611511	0.954577445983887	0.837222635746002	51.4938278198242	4171
True	False	False	False	False	-2290.81884765625	-2517.73388671875	229.592376708984	0.390680193901062	0.855659186840057	0.170328363776207	54.2560386657715	11231
True	False	False	False	False	-2290.17700195313	-2733.58569335938	14.4188451766968	0.560572564601898	0.925363481044769	0.302906334400177	143.615386962891	1867
True	False	False	False	False	-2265.37890625	-2695.80932617188	189.663269042969	0.329390168190002	0.790826976299286	0.135089233517647	69.192985534668	11832
True	False	False	False	False	-2279.376953125	-2675.7626953125	181.899276733398	0.690609216690063	0.950439631938934	0.484336644411087	78.9939041137695	12955
True	False	False	False	False	-2287.85546875	-2470.88354492188	388.199676513672	0.521444737911224	0.883107662200928	0.266046702861786	94.8285751342773	33190
True	False	False	False	False	-2287.54711914063	-2633.31225585938	37.7108268737793	0.748016774654388	0.93394809961319	0.64181524515152	49.3235282897949	1677
True	False	False	False	False	-2261.7822265625	-2609.73974609375	158.607299804688	0.678697884082794	0.949118077754974	0.461363196372986	63.2657356262207	9047
True	False	False	False	False	-2280.25	-2556.89086914063	174.135284423828	0.814603447914124	0.958642601966858	1	58.3821640014648	9166
True	False	False	False	False	-2283.93481445313	-2287.86889648438	106.477630615234	0.596519231796265	0.949953258037567	0.341925352811813	49.4270820617676	4745
True	False	False	False	False	-2283.84838867188	-2417.00415039063	143.079315185547	0.647346317768097	0.950200438499451	0.409191995859146	63.2480621337891	8159
True	False	False	False	False	-2280.845703125	-2401.71435546875	38.8199691772461	0.733614146709442	0.954181313514709	0.591374695301056	53.1142845153809	1859
True	False	False	False	False	-2282.04516601563	-2270.42065429688	163.043869018555	0.624557614326477	0.948303282260895	0.376902490854263	62.850341796875	9239
True	False	False	False	False	-2277.69384765625	-2373.4619140625	146.40673828125	0.751851856708527	0.960465252399445	0.657453954219818	50.6287879943848	6683
True	False	False	False	False	-2275.66870117188	-2348.38452148438	127.551322937012	0.706931173801422	0.942027628421783	0.519663214683533	53.1478271484375	6112
True	False	False	False	False	-2266.3359375	-2578.2109375	150.843307495117	0.611405313014984	0.925393998622894	0.359920114278793	86.0073547363281	11697
True	False	False	False	False	-2263.67041015625	-2503.01318359375	246.229507446289	0.634953439235687	0.913611769676208	0.391142964363098	88.0450439453125	19546
True	False	False	False	False	-2263.71997070313	-2404.8544921875	93.1679229736328	0.772283971309662	0.951477408409119	0.771135985851288	69.5	5838
True	False	False	False	False	-2262.98315429688	-2432.90576171875	149.734161376953	0.524537205696106	0.873932659626007	0.268782287836075	59.5407409667969	8038
True	False	False	False	False	-2254.23828125	-2417.15283203125	92.0587844848633	0.773206055164337	0.955301940441132	0.778420686721802	70.5542144775391	5856
True	False	False	False	False	-2254.59814453125	-2324.70043945313	339.397430419922	0.401691734790802	0.801899015903473	0.177188217639923	66.5196075439453	20355
True	False	False	False	False	-2253.22900390625	-2683.0224609375	109.805053710938	0.795083343982697	0.950800597667694	1	77.1111145019531	7634
True	False	False	False	False	-2252.18432617188	-2631.18896484375	187.44499206543	0.468114942312241	0.793908476829529	0.222798645496368	58.8520698547363	9946
True	False	False	False	False	-2249.82055664063	-2389.17333984375	175.244430541992	0.613902807235718	0.926323115825653	0.363062292337418	78.0126571655273	12326
True	False	False	False	False	-2246.07958984375	-2362.4638671875	137.533599853516	0.821350634098053	0.957366287708282	1	82.6854858398438	10253
True	False	False	False	False	-2245.96850585938	-2754.60302734375	280.612915039063	0.290755718946457	0.72356790304184	0.1150768622756	113.762847900391	28782
True	False	False	False	False	-2222.2802734375	-2733.6572265625	184.117568969727	0.763090133666992	0.959865748882294	0.711547255516052	73.4518051147461	12193
True	False	False	False	False	-2243.96020507813	-2526.88989257813	177.462707519531	0.802910149097443	0.962891519069672	1	72.2562484741211	11561
True	False	False	False	False	-2244.22314453125	-2281.94799804688	184.117568969727	0.74627411365509	0.960748791694641	0.635067462921143	55.2409629821777	9170
True	False	False	False	False	-2243.0947265625	-2712.53955078125	174.135284423828	0.705813467502594	0.943910002708435	0.517077386379242	83.3503189086914	13086
True	False	False	False	False	-2235.10815429688	-2702.35961914063	13.3097038269043	0.66390061378479	0.945763468742371	0.435427129268646	56.0833320617676	673
True	False	False	False	False	-2233.30151367188	-2658.20190429688	237.356369018555	0.601395606994629	0.934957265853882	0.347686976194382	64.6261672973633	13830
True	False	False	False	False	-2239.44409179688	-2588.353515625	150.843307495117	0.651605725288391	0.939122676849365	0.415694087743759	63.669116973877	8659
True	False	False	False	False	-2242.55102539063	-2550.00073242188	174.135284423828	0.735303997993469	0.965872168540955	0.596741735935211	61.0318489074707	9582
True	False	False	False	False	-2238.53515625	-2447.01440429688	153.061584472656	0.759016990661621	0.954780399799347	0.690224945545197	70.5724639892578	9739
True	False	False	False	False	-2236.32055664063	-2421.76171875	148.625015258789	0.681755065917969	0.958303153514862	0.467064648866653	63.7611923217773	8544
True	False	False	False	False	-2235.67749023438	-2600.23413085938	37.7108268737793	0.748016774654388	0.950419723987579	0.64181524515152	55.9117660522461	1901
True	False	False	False	False	-2218.8857421875	-2597.33349609375	107.586769104004	0.864201188087463	0.970127999782562	1	61.8659782409668	6001
True	False	False	False	False	-2234.6162109375	-2493.33422851563	204.082122802734	0.680651724338531	0.934394955635071	0.46499228477478	88.0326080322266	16198
True	False	False	False	False	-2234.06005859375	-2464.0107421875	129.769607543945	0.766421258449554	0.955566346645355	0.730939626693726	78.8546981811523	9226
True	False	False	False	False	-2232.96484375	-2375.43994140625	96.4953460693359	0.678466141223907	0.95596182346344	0.46093612909317	66.9195404052734	5822
True	False	False	False	False	-2226.55859375	-2206.30981445313	137.533599853516	0.682015299797058	0.950822591781616	0.467555910348892	62.7741928100586	7784
True	False	False	False	False	-2226.15869140625	-1977.4521484375	136.424453735352	0.756108999252319	0.962230741977692	0.676289081573486	56.3902435302734	6936
True	False	False	False	False	-2225.56469726563	-2357.62548828125	169.698715209961	0.514799833297729	0.923360109329224	0.260261416435242	66.7450942993164	10212
True	False	False	False	False	-2220.76123046875	-2524.12133789063	166.371292114258	0.680576622486115	0.947798371315002	0.464851796627045	99.586669921875	14938
True	False	False	False	False	-2218.94116210938	-2322.49951171875	155.279876708984	0.80919873714447	0.954996645450592	1	53.6142845153809	7506
True	False	False	False	False	-2216.6455078125	-2691.60766601563	261.757507324219	0.674995541572571	0.939209640026093	0.454624444246292	82.0720367431641	19369
True	False	False	False	False	-2214.82861328125	-2628.74536132813	192.990692138672	0.696205735206604	0.947115063667297	0.495895683765411	72.787353515625	12665
True	False	False	False	False	-2215.40771484375	-2483.33642578125	119.787330627441	0.653936803340912	0.934905230998993	0.419322341680527	81.6759262084961	8821
True	False	False	False	False	-2213.32421875	-2397.01733398438	167.480438232422	0.569977879524231	0.944017946720123	0.312577933073044	57.1854286193848	8635
True	False	False	False	False	-2214.88916015625	-2300.99438476563	167.480438232422	0.783472120761871	0.959173381328583	0.905631244182587	58.8741722106934	8890
True	False	False	False	False	-2212.91918945313	-2798.93383789063	41.0382537841797	0.650850415229797	0.924827337265015	0.414529263973236	143.810806274414	5321
True	False	False	False	False	-2199.05981445313	-2796.30590820313	72.0942230224609	0.802704334259033	0.953308761119843	1	138.230773925781	8985
True	False	False	False	False	-2210.66284179688	-2761.02172851563	176.353576660156	0.708288609981537	0.96049177646637	0.52284049987793	75.3899383544922	11987
True	False	False	False	False	-2206.06762695313	-2515.65942382813	188.554138183594	0.731479048728943	0.932613670825958	0.584767043590546	128.776473999023	21892
True	False	False	False	False	-2212.76684570313	-2432.2080078125	201.863830566406	0.574179589748383	0.88638299703598	0.317014306783676	66.1538467407227	12040
True	False	False	False	False	-2210.837890625	-2032.85266113281	137.533599853516	0.716718852519989	0.962879180908203	0.543553650379181	51.4032249450684	6374
True	False	False	False	False	-2206.2080078125	-2462.2568359375	149.734161376953	0.817421019077301	0.960622191429138	1	67.7259292602539	9143
True	False	False	False	False	-2197.833984375	-2373.267578125	143.079315185547	0.669323861598969	0.939777195453644	0.444632470607758	53.1705436706543	6859
True	False	False	False	False	-2202.16821289063	-2128.80322265625	107.586769104004	0.802616775035858	0.94604766368866	1	83.6907196044922	8118
True	False	False	False	False	-2198.0234375	-2335.27124023438	153.061584472656	0.581122398376465	0.912673652172089	0.324510216712952	57.188404083252	7892
True	False	False	False	False	-2196.83447265625	-1904.27880859375	148.625015258789	0.845495223999023	0.963799238204956	1	61.1791038513184	8198
True	False	False	False	False	-2195.26171875	-2591.59545898438	161.934722900391	0.508929669857025	0.914168834686279	0.255252569913864	67.7191772460938	9887
True	False	False	False	False	-2193.07373046875	-2537.0205078125	186.335845947266	0.779502213001251	0.953061521053314	0.840531468391418	88.2142868041992	14820
True	False	False	False	False	-2192.23315429688	-2295.4775390625	148.625015258789	0.832641422748566	0.95870703458786	1	59.7611923217773	8008
True	False	False	False	False	-2192.0625	-2781.359375	135.315322875977	0.73089987039566	0.956700146198273	0.583006620407104	90.7049179077148	11066
True	False	False	False	False	-2183.73779296875	-2707.17260742188	188.554138183594	0.731479048728943	0.941173911094666	0.584767043590546	71.4588241577148	12148
True	False	False	False	False	-2191.98413085938	-2569.4443359375	196.318130493164	0.614929676055908	0.963397800922394	0.364365100860596	77.0734481811523	13642
True	False	False	False	False	-2190.77661132813	-2034.85754394531	129.769607543945	0.796257674694061	0.956785082817078	1	48.3846168518066	5661
True	False	False	False	False	-2186.70727539063	-2476.92309570313	166.371292114258	0.671787559986115	0.952749788761139	0.448925256729126	81.4400024414063	12216
True	False	False	False	False	-2185.56982421875	-2648.869140625	185.226699829102	0.668197453022003	0.93624883890152	0.44269335269928	52.4970054626465	8767
True	False	False	False	False	-2180.15063476563	-2603.255859375	171.917007446289	0.641265988349915	0.959163129329681	0.400181502103806	63.9096755981445	9906
True	False	False	False	False	-2184.0380859375	-2430.97900390625	158.607299804688	0.75994735956192	0.951062679290771	0.694895327091217	76.6783218383789	10965
True	False	False	False	False	-2181.7216796875	-2396.05200195313	199.645553588867	0.547359824180603	0.910916209220886	0.289884150028229	57.9166679382324	10425
True	False	False	False	False	-2181.50390625	-2066.00268554688	114.241622924805	0.827207922935486	0.954649329185486	1	65.0485458374023	6700
True	False	False	False	False	-2179.91870117188	-2807.19482421875	179.680999755859	0.511082947254181	0.923442482948303	0.257079035043716	120.092590332031	19455
True	False	False	False	False	-2153.02709960938	-2803.64379882813	160.825576782227	0.478661894798279	0.898315012454987	0.230815455317497	84.3379287719727	12229
True	False	False	False	False	-2173.24682617188	-2749.64184570313	180.790130615234	0.627960205078125	0.951492130756378	0.381479352712631	62.5337409973145	10193
True	False	False	False	False	-2169.33813476563	-2500.69946289063	252.884368896484	0.752654612064362	0.943115949630737	0.66087806224823	79.7719268798828	18188
True	False	False	False	False	-2177.49780273438	-2451.12817382813	95.3862075805664	0.790671706199646	0.953183054924011	1	70.9186019897461	6099
True	False	False	False	False	-2170.95190429688	-2353.14428710938	165.262145996094	0.591047048568726	0.910859346389771	0.335604727268219	55.8322143554688	8319
True	False	False	False	False	-2172.09301757813	-2279.25	129.769607543945	0.766421258449554	0.933772504329681	0.730939626693726	74.3589706420898	8700
True	False	False	False	False	-2172.03100585938	-2317.50024414063	170.807861328125	0.586222052574158	0.929174721240997	0.330153375864029	54.5649337768555	8403
True	False	False	False	False	-2169.21215820313	-2720.12915039063	180.790130615234	0.716814994812012	0.946916282176971	0.543800354003906	67.5889587402344	11017
True	False	False	False	False	-2164.59130859375	-2543.54418945313	150.843307495117	0.814773619174957	0.952805697917938	1	77.4558792114258	10534
True	False	False	False	False	-2168.77001953125	-1920.01428222656	164.153015136719	0.767906427383423	0.957361221313477	0.740287721157074	55.9527015686035	8281
True	False	False	False	False	-2166.68188476563	-2472.71630859375	143.079315185547	0.822870492935181	0.958162069320679	1	67.5116271972656	8709
True	False	False	False	False	-2164.94165039063	-2375.2978515625	66.5485153198242	0.496463984251022	0.925522744655609	0.244916766881943	47.9166679382324	2875
True	False	False	False	False	-2162.9443359375	-2772.05883789063	155.279876708984	0.655685126781464	0.942198872566223	0.422076970338821	90.3428573608398	12648
True	False	False	False	False	-2149.39965820313	-2772.68505859375	69.8759460449219	0.66570657491684	0.956809818744659	0.438456356525421	66.8412704467773	4211
True	False	False	False	False	-2147.4853515625	-2704.84838867188	43.256534576416	0.583929777145386	0.863643944263458	0.327601969242096	73.3333358764648	2860
True	False	False	False	False	-2160.9052734375	-2617.353515625	176.353576660156	0.655422151088715	0.94025844335556	0.421660751104355	76.5031433105469	12164
True	False	False	False	False	-2161.89819335938	-2409.88061523438	141.970169067383	0.557822167873383	0.935040891170502	0.300142914056778	54	6912
True	False	False	False	False	-2161.07495117188	-2594.67016601563	114.241622924805	0.700978994369507	0.954709708690643	0.506193876266479	60.9029121398926	6273
True	False	False	False	False	-2158.56982421875	-2446.2783203125	183.008422851563	0.38788965344429	0.835989058017731	0.168617740273476	61.2242431640625	10102
True	False	False	False	False	-2158.466796875	-2699.41918945313	63.2210922241211	0.833572149276733	0.966921865940094	1	70.9824523925781	4046
True	False	False	False	False	-2145.60961914063	-2677.34204101563	209.627822875977	0.705005407333374	0.937329411506653	0.515224695205688	74.7089920043945	14120
True	False	False	False	False	-2154.7646484375	-2521.1640625	192.990692138672	0.676070153713226	0.940283477306366	0.456562250852585	71.2241363525391	12393
True	False	False	False	False	-2156.91943359375	-2424.15576171875	26.6194076538086	0.67927873134613	0.926181733608246	0.462436705827713	45.625	1095
True	False	False	False	False	-2153.12329101563	-2371.9951171875	80.9673614501953	0.630554616451263	0.953652620315552	0.385023266077042	48.9315071105957	3572
True	False	False	False	False	-2155.71020507813	-2050.3046875	146.40673828125	0.790809690952301	0.952235400676727	1	58.7424240112305	7754
True	False	False	False	False	-2151.80590820313	-2650.66552734375	163.043869018555	0.67315798997879	0.956331372261047	0.451344519853592	58.1428565979004	8547
True	False	False	False	False	-2149.3349609375	-2618.60009765625	21.0736961364746	0.698733150959015	0.947545111179352	0.501295566558838	54.7368431091309	1040
True	False	False	False	False	-2144.98461914063	-2319.79638671875	181.899276733398	0.73448771238327	0.960878849029541	0.594133496284485	51.5853652954102	8460
True	False	False	False	False	-2149.8388671875	-2295.85131835938	170.807861328125	0.76231050491333	0.964914262294769	0.707281649112701	52.415584564209	8072
True	False	False	False	False	-2144.92602539063	-1990.06579589844	211.846115112305	0.727067649364471	0.954886198043823	0.571680963039398	70.3874359130859	13444
True	False	False	False	False	-2143.78686523438	-2569.1650390625	159.716445922852	0.559506356716156	0.948556423187256	0.301831662654877	66.4375	9567
True	False	False	False	False	-2143.56030273438	-2514.24340820313	17.7462711334229	0.552815020084381	0.933190703392029	0.295184105634689	51.5	824
True	False	False	False	False	-2137.05004882813	-2461.244140625	119.787330627441	0.707465767860413	0.956162750720978	0.520909607410431	50.1759262084961	5419
True	False	False	False	False	-2136.63818359375	-2343.00659179688	185.226699829102	0.690912425518036	0.952968120574951	0.484949380159378	56.9101791381836	9504
True	False	False	False	False	-2136.52026367188	-2770.1396484375	13.3097038269043	0.743378639221191	0.931919693946838	0.624296009540558	41.3333320617676	496
True	False	False	False	False	-2134.45190429688	-2723.28247070313	173.026138305664	0.750372409820557	0.946251392364502	0.651284754276276	85.7564086914063	13378
True	False	False	False	False	-2133.25854492188	-2396.82177734375	137.533599853516	0.622255384922028	0.924268126487732	0.373850047588348	55.0403213500977	6825
True	False	False	False	False	-2135.31103515625	-2371.42529296875	74.3125076293945	0.571434736251831	0.930720567703247	0.314107835292816	44.7164192199707	2996
True	False	False	False	False	-2132.73657226563	-2602.32763671875	118.678184509277	0.769594728946686	0.959216058254242	0.751542627811432	66.5046691894531	7116
True	False	False	False	False	-2132.3896484375	-2435.759765625	138.64274597168	0.587711572647095	0.914202630519867	0.331824392080307	66.2239990234375	8278
True	False	False	False	False	-2131.74389648438	-2831.6611328125	175.244430541992	0.679845213890076	0.941879987716675	0.463488072156906	79.8924026489258	12623
True	False	False	False	False	-2123.34912109375	-2802.4755859375	158.607299804688	0.75994735956192	0.958144426345825	0.694895327091217	79.8391571044922	11417
True	False	False	False	False	-2127.22143554688	-2660.080078125	175.244430541992	0.701177775859833	0.934448480606079	0.506632089614868	72.0949401855469	11391
True	False	False	False	False	-2127.40942382813	-2577.56591796875	148.625015258789	0.679005980491638	0.94789057970047	0.461932063102722	66.8582077026367	8959
True	False	False	False	False	-2130.9169921875	-2416.46215820313	122.005615234375	0.449477463960648	0.926598429679871	0.2091945707798	52.0909080505371	5730
True	False	False	False	False	-2130.22216796875	-2541.20532226563	168.589569091797	0.770215749740601	0.949132442474365	0.755871534347534	66.0394744873047	10038
True	False	False	False	False	-2126.22119140625	-2636.7646484375	149.734161376953	0.604608774185181	0.942365407943726	0.351552903652191	73.1259231567383	9872
True	False	False	False	False	-2122.32690429688	-2520	131.987884521484	0.670856893062592	0.939897418022156	0.447295248508453	58.9243698120117	7012
True	False	False	False	False	-2124.068359375	-2489.5625	167.480438232422	0.802461862564087	0.947992444038391	1	71.7947006225586	10841
True	False	False	False	False	-2119.53442382813	-2361.79443359375	99.8227767944336	0.801836133003235	0.952234208583832	1	51.5777778625488	4642
True	False	False	False	False	-2123.568359375	-2277.16870117188	151.952453613281	0.753516912460327	0.951595425605774	0.664619505405426	54.5620422363281	7475
True	False	False	False	False	-2118.10498046875	-2756.12817382813	205.191253662109	0.755939364433289	0.939457774162292	0.675504744052887	82.5027008056641	15263
True	False	False	False	False	-2117.58325195313	-2618.56787109375	211.846115112305	0.678975522518158	0.94360089302063	0.461875826120377	74.6282730102539	14254
True	False	False	False	False	-2115.69604492188	-2865.31713867188	166.371292114258	0.595013797283173	0.953430771827698	0.340171486139297	146.773330688477	22016
True	False	False	False	False	-2098.6611328125	-2839.15551757813	166.371292114258	0.752728283405304	0.944579005241394	0.66119509935379	80.6866683959961	12103
True	False	False	False	False	-2100.93188476563	-2776.30346679688	156.389007568359	0.66036856174469	0.932164251804352	0.429603308439255	83.1063842773438	11718
True	False	False	False	False	-2109.28588867188	-2699.42700195313	188.554138183594	0.652628839015961	0.92618328332901	0.417280316352844	87.3000030517578	14841
True	False	False	False	False	-2105.6279296875	-2592.66918945313	148.625015258789	0.688461124897003	0.935684382915497	0.480036944150925	64.5	8643
True	False	False	False	False	-2112.65014648438	-2469.57080078125	185.226699829102	0.551286458969116	0.894650101661682	0.29368844628334	60.6646690368652	10131
True	False	False	False	False	-2102.50146484375	-2348.71752929688	125.333038330078	0.790439307689667	0.950491905212402	1	63.9469032287598	7226
True	False	False	False	False	-2114.30517578125	-1972.61767578125	146.40673828125	0.842007040977478	0.958162069320679	1	67.9242401123047	8966
True	False	False	False	False	-2109.51831054688	-2305.4140625	117.569046020508	0.771331310272217	0.950133502483368	0.763932764530182	59.0377349853516	6258
True	False	False	False	False	-2103.130859375	-1923.66247558594	236.24723815918	0.407838940620422	0.818497598171234	0.181096211075783	57.2582168579102	12196
True	False	False	False	False	-2101.99487304688	-2405.77001953125	165.262145996094	0.616442799568176	0.946192443370819	0.366296589374542	53.9731559753418	8042
True	False	False	False	False	-2100.0546875	-2321.595703125	95.3862075805664	0.61855274438858	0.952556550502777	0.369013637304306	45.069766998291	3876
True	False	False	False	False	-2097.91723632813	-2510.47778320313	155.279876708984	0.80919873714447	0.960174322128296	1	177.035720825195	24785
True	False	False	False	False	-2096.59399414063	-2643.01489257813	292.8134765625	0.376731604337692	0.811153054237366	0.161885961890221	77.7234878540039	20519
True	False	False	False	False	-2094.12377929688	-2573.8193359375	154.17073059082	0.64494526386261	0.941838562488556	0.405596792697906	66.2230224609375	9205
True	False	False	False	False	-2093.66186523438	-2722.70825195313	197.427261352539	0.663973391056061	0.911190271377563	0.435548514127731	76.2134857177734	13566
True	False	False	False	False	-2086.16333007813	-2673.74536132813	205.191253662109	0.639695882797241	0.932546555995941	0.39790415763855	64.9783782958984	12021
True	False	False	False	False	-2090.23754882813	-2488.60083007813	138.64274597168	0.515268981456757	0.928550958633423	0.26066580414772	64.3199996948242	8040
True	False	False	False	False	-2093.57299804688	-2453.37451171875	153.061584472656	0.692510008811951	0.96163135766983	0.488203257322311	53.4710159301758	7379
True	False	False	False	False	-2087.77734375	-2534.48779296875	163.043869018555	0.632514238357544	0.927594304084778	0.387731999158859	76.8367309570313	11295
True	False	False	False	False	-2084.35766601563	-2825.72534179688	179.680999755859	0.735022723674774	0.951866269111633	0.595839619636536	89.7530899047852	14540
True	False	False	False	False	-2071.8359375	-2610.81884765625	209.627822875977	0.671865880489349	0.937279105186462	0.449062883853912	74.3121719360352	14045
True	False	False	False	False	-2079.78540039063	-2421.341796875	168.589569091797	0.705263912677765	0.940091788768768	0.515815854072571	55.1578941345215	8384
True	False	False	False	False	-2083.3173828125	-2387.78930664063	130.878753662109	0.66521942615509	0.949571013450623	0.437635749578476	60.6525421142578	7157
True	False	False	False	False	-2069.51977539063	-2451.3740234375	150.843307495117	0.666771829128265	0.959797859191895	0.44025981426239	56.5220603942871	7687
True	False	False	False	False	-2068.93408203125	-2885.80126953125	87.6222152709961	0.478342682123184	0.905257344245911	0.230569243431091	86.037971496582	6797
True	False	False	False	False	-2060.77490234375	-2848.67236328125	219.610107421875	0.658792555332184	0.943316400051117	0.427046239376068	77.217170715332	15289
True	False	False	False	False	-2068.85961914063	-2750.46313476563	266.194061279297	0.66959422826767	0.935148537158966	0.445100098848343	75.4499969482422	18108
True	False	False	False	False	-2068.08984375	-2535.5712890625	129.769607543945	0.727007806301117	0.947056174278259	0.571508407592773	73.4871826171875	8598
True	False	False	False	False	-2066.62890625	-2511.9931640625	175.244430541992	0.679845213890076	0.941879987716675	0.463488072156906	76.1645584106445	12034
True	False	False	False	False	-2063.03491210938	-2587.10107421875	163.043869018555	0.410126477479935	0.902290463447571	0.182565271854401	55.7278900146484	8192
True	False	False	False	False	-2062.13720703125	-2553.26416015625	86.513069152832	0.726627349853516	0.957018911838531	0.570414066314697	58.0512809753418	4528
True	False	False	False	False	-2060.51904296875	-2473.6513671875	107.586769104004	0.632502973079681	0.95475959777832	0.387716293334961	74.5257720947266	7229
True	False	False	False	False	-2060.5078125	-2808.38696289063	305.014038085938	0.82120954990387	0.962791919708252	1	73.4981842041016	20212
True	False	False	False	False	-2057.3935546875	-2774.43896484375	174.135284423828	0.630444884300232	0.902126431465149	0.384872406721115	86.6114654541016	13598
True	False	False	False	False	-2059.45361328125	-2570.24584960938	108.695907592773	0.572380721569061	0.944028735160828	0.315105974674225	55.5102043151855	5440
True	False	False	False	False	-2051.44775390625	-2390.72900390625	231.810668945313	0.773131549358368	0.954394996166229	0.7778200507164	71.3014373779297	14902
True	False	False	False	False	-2050.77197265625	-2905.05859375	178.571853637695	0.531479775905609	0.892310261726379	0.275027334690094	117.813667297363	18968
True	False	False	False	False	-2050.31640625	-2706.29077148438	11.0914192199707	0.55325049161911	0.92137622833252	0.295611768960953	51.5999984741211	516
True	False	False	False	False	-2045.74438476563	-2473.60327148438	112.023338317871	0.651365220546722	0.949511468410492	0.415322601795197	60.722770690918	6133
True	False	False	False	False	-2044.80200195313	-2635.30981445313	319.432891845703	0.385345280170441	0.769566535949707	0.16706757247448	69.6493072509766	20059
True	False	False	False	False	-2042.47094726563	-2919.43872070313	84.2947845458984	0.755421161651611	0.93481183052063	0.673127472400665	167.881576538086	12759
True	False	False	False	False	-2021.20568847656	-2891.259765625	84.2947845458984	0.780941009521484	0.954858958721161	0.859888970851898	70	5320
True	False	False	False	False	-2033.001953125	-2850.58032226563	47.6931037902832	0.82086455821991	0.96220725774765	1	83.8372116088867	3605
True	False	False	False	False	-2042.24829101563	-2743.40966796875	222.937530517578	0.80423766374588	0.954872965812683	1	72.1044769287109	14493
True	False	False	False	False	-2042.35034179688	-2666.28515625	124.223899841309	0.814991533756256	0.960495412349701	1	77.2410736083984	8651
True	False	False	False	False	-2037.00012207031	-2554.90258789063	191.881561279297	0.728508532047272	0.947346925735474	0.575875341892242	61.9248542785645	10713
True	False	False	False	False	-2036.806640625	-2516.92626953125	272.848907470703	0.464286595582962	0.865089952945709	0.219947129487991	64.5040664672852	15868
True	False	False	False	False	-2033.56408691406	-2696.56396484375	523.515014648438	0.349752217531204	0.750283181667328	0.146283209323883	119.463981628418	56387
True	False	False	False	False	-2032.73779296875	-2775.03466796875	49.9113883972168	0.726490080356598	0.954331636428833	0.570020496845245	56.4000015258789	2538
True	False	False	False	False	-2029.90270996094	-2870.14990234375	137.533599853516	0.750816345214844	0.940479934215546	0.65311735868454	93.1532287597656	11551
True	False	False	False	False	-2020.91430664063	-2842.86303710938	280.612915039063	0.367494314908981	0.800821304321289	0.156439572572708	123.023712158203	31125
True	False	False	False	False	-2026.7529296875	-2602.6611328125	217.391815185547	0.618347227573395	0.945822954177856	0.368747800588608	68.2704086303711	13381
True	False	False	False	False	-2028.79956054688	-2488.39135742188	126.442184448242	0.775840818881989	0.952634334564209	0.801295220851898	55.6666679382324	6346
True	False	False	False	False	-2023.43151855469	-2784.79223632813	197.427261352539	0.522075116634369	0.915254235267639	0.266602069139481	66.7134857177734	11875
True	False	False	False	False	-2020.11962890625	-2948.01953125	12.2005615234375	0.523949325084686	0.877546072006226	0.268260091543198	143.545455932617	1579
True	False	False	False	False	-1989.1044921875	-2948.07202148438	229.592376708984	0.56352698802948	0.910301327705383	0.305906921625137	122.246376037598	25305
True	False	False	False	False	-2011.25842285156	-2937.51196289063	77.6399383544922	0.80919873714447	0.952120721340179	1	120.857139587402	8460
True	False	False	False	False	-2016.96923828125	-2875.39672851563	79.8582229614258	0.578242421150208	0.939809560775757	0.321375250816345	71.4583358764648	5145
True	False	False	False	False	-2016.81372070313	-2541.14111328125	105.36848449707	0.711196482181549	0.939812123775482	0.529788494110107	58.0842094421387	5518
True	False	False	False	False	-2019.56896972656	-1987.77526855469	119.787330627441	0.832143545150757	0.955579578876495	1	56.5648155212402	6109
True	False	False	False	False	-2017.00830078125	-2339.99609375	180.790130615234	0.70397537946701	0.963920891284943	0.512882888317108	70.1104278564453	11428
True	False	False	False	False	-2015.46545410156	-2817.27783203125	255.102645874023	0.615482032299042	0.902527213096619	0.365068554878235	83.7173919677734	19255
True	False	False	False	False	-2003.45678710938	-2816.80053710938	16.6371288299561	0.73631078004837	0.948912382125854	0.600000023841858	67.2666702270508	1009
True	False	False	False	False	-2003.52233886719	-2785.30297851563	163.043869018555	0.76271790266037	0.957361221313477	0.709498703479767	77.6462554931641	11414
True	False	False	False	False	-2011.70825195313	-2747.33056640625	191.881561279297	0.737747848033905	0.952196180820465	0.604732811450958	63.7514457702637	11029
True	False	False	False	False	-2010.05932617188	-2652.904296875	216.282684326172	0.571936249732971	0.948725759983063	0.314636528491974	74.4153823852539	14511
True	False	False	False	False	-2006.04919433594	-2297.7265625	281.722045898438	0.503778338432312	0.911862730979919	0.250932931900024	60.1259841918945	15272
True	False	False	False	False	-2005.796875	-2625.54614257813	266.194061279297	0.390868186950684	0.790550172328949	0.170443996787071	70.9000015258789	17016
True	False	False	False	False	-2004.82922363281	-2523.7861328125	179.680999755859	0.50717568397522	0.919634222984314	0.253773957490921	56.3703689575195	9132
True	False	False	False	False	-2003.287109375	-2906.689453125	210.736968994141	0.760224640369415	0.941681921482086	0.69630891084671	86.6526336669922	16464
True	False	False	False	False	-1996.99682617188	-2853.2294921875	129.769607543945	0.693576455116272	0.965713500976563	0.490398943424225	92.2051315307617	10788
True	False	False	False	False	-2003.03552246094	-2595.58935546875	127.551322937012	0.521775364875793	0.922078132629395	0.266337871551514	56.7391319274902	6525
True	False	False	False	False	-2002.80688476563	-2495.07373046875	183.008422851563	0.674216151237488	0.951180040836334	0.453228205442429	57.2606048583984	9448
True	False	False	False	False	-2000.63842773438	-2560.42456054688	118.678184509277	0.650750041007996	0.942337095737457	0.414374798536301	51.9532699584961	5559
True	False	False	False	False	-1995.53051757813	-2672.42651367188	183.008422851563	0.694820284843445	0.941804707050323	0.492984294891357	79.0363616943359	13041
True	False	False	False	False	-1992.50671386719	-2830.55444335938	149.734161376953	0.808782637119293	0.964154958724976	1	93.4814834594727	12620
True	False	False	False	False	-1994.02807617188	-2407.60888671875	179.680999755859	0.820887804031372	0.971357524394989	1	83.5679016113281	13538
True	False	False	False	False	-1992.62231445313	-2723.16870117188	140.861022949219	0.768981277942657	0.959237992763519	0.747369706630707	93.7007904052734	11900
True	False	False	False	False	-1990.68310546875	-2703.017578125	154.17073059082	0.714149951934814	0.965002179145813	0.537053406238556	82.3381271362305	11445
True	False	False	False	False	-1991.53918457031	-2579.39501953125	106.477630615234	0.730874300003052	0.930154621601105	0.582929074764252	73.1354141235352	7021
True	False	False	False	False	-1985.22875976563	-1942.1494140625	169.698715209961	0.672838628292084	0.947482764720917	0.450778692960739	69.9673233032227	10705
True	False	False	False	False	-1983.97729492188	-2972.43603515625	29.9468326568604	0.411116778850555	0.919359505176544	0.183203771710396	143.962966918945	3887
True	False	False	False	False	-1940.88720703125	-2999.7978515625	11.0914192199707	0.619482219219208	0.931919693946838	0.37021940946579	100.699996948242	1007
True	False	False	False	False	-1972.21899414063	-2962.97192382813	131.987884521484	0.70543247461319	0.964343845844269	0.516202032566071	118	14042
True	False	False	False	False	-1981.61437988281	-2900.205078125	165.262145996094	0.601372361183167	0.943688631057739	0.347659230232239	80.7852325439453	12037
True	False	False	False	False	-1983.77709960938	-2862.54956054688	154.17073059082	0.624892175197601	0.935271441936493	0.377349019050598	92.9568328857422	12921
True	False	False	False	False	-1981.10009765625	-2780.39428710938	184.117568969727	0.707896769046783	0.934611916542053	0.521919071674347	86.8493957519531	14417
True	False	False	False	False	-1982.52270507813	-2011.38684082031	226.264953613281	0.776553928852081	0.959088027477264	0.808126747608185	67.6127471923828	13793
True	False	False	False	False	-1979.23022460938	-1957.88806152344	130.878753662109	0.642475247383118	0.950465977191925	0.401948988437653	59.1525421142578	6980
True	False	False	False	False	-1979.13269042969	-2002.75830078125	23.2919807434082	0.659734427928925	0.959129869937897	0.428571432828903	43.8571434020996	921
True	False	False	False	False	-1977.68334960938	-2753.12622070313	186.335845947266	0.489112138748169	0.832306385040283	0.23900294303894	83.351188659668	14003
True	False	False	False	False	-1971.529296875	-2724.18505859375	163.043869018555	0.704309105873108	0.942129075527191	0.513639271259308	92.9183654785156	13659
True	False	False	False	False	-1975.03491210938	-2613.51098632813	167.480438232422	0.622444927692413	0.930197417736053	0.374100029468536	71.7748336791992	10838
True	False	False	False	False	-1975.9111328125	-2554.57958984375	104.259346008301	0.51701158285141	0.954007625579834	0.262173235416412	55.5851058959961	5225
True	False	False	False	False	-1971.54833984375	-2659.6552734375	184.117568969727	0.631901741027832	0.943189799785614	0.386882334947586	82.156623840332	13638
True	False	False	False	False	-1970.97778320313	-2472.51293945313	225.155807495117	0.862484335899353	0.969813823699951	1	85.0098495483398	17257
True	False	False	False	False	-1970.9462890625	-2839.7734375	192.990692138672	0.472291022539139	0.885330677032471	0.225944221019745	97.6091918945313	16984
True	False	False	False	False	-1968.54614257813	-2032.10754394531	149.734161376953	0.693598926067352	0.959314167499542	0.490445405244827	65.7777786254883	8880
True	False	False	False	False	-1968.10729980469	-2871.18823242188	27.7285480499268	0.655060887336731	0.941819429397583	0.421090096235275	59.5999984741211	1490
True	False	False	False	False	-1965.8994140625	-2811.876953125	128.660461425781	0.434204190969467	0.792262434959412	0.198540806770325	66.0086212158203	7657
True	False	False	False	False	-1967.29931640625	-2695.71020507813	186.335845947266	0.580913007259369	0.940322399139404	0.32428103685379	92.8928604125977	15606
True	False	False	False	False	-1964.943359375	-1972.2080078125	183.008422851563	0.457035303115845	0.885796964168549	0.214628055691719	59.2787895202637	9781
True	False	False	False	False	-1964.88854980469	-2927.208984375	104.259346008301	0.787570297718048	0.949748158454895	1	74.3829803466797	6992
True	False	False	False	False	-1953.49841308594	-2844.67944335938	55.4570960998535	0.731203615665436	0.947038888931274	0.583928167819977	81.8000030517578	4090
True	False	False	False	False	-1964.72937011719	-2795.13671875	9.98227787017822	0.687235474586487	0.9244145154953	0.47761595249176	56.6666679382324	510
True	False	False	False	False	-1956.17333984375	-2641.01049804688	379.326538085938	0.387928664684296	0.850198447704315	0.168641582131386	93.8625717163086	32101
True	False	False	False	False	-1962.10668945313	-2595.27490234375	62.1119499206543	0.745300650596619	0.941619634628296	0.631386935710907	61.2142868041992	3428
True	False	False	False	False	-1954.54272460938	-1990.6123046875	150.843307495117	0.730014204978943	0.96921706199646	0.580339908599854	58.279411315918	7926
True	False	False	False	False	-1953.064453125	-2979.48046875	114.241622924805	0.693129122257233	0.93433403968811	0.489475697278976	141.55339050293	14580
True	False	False	False	False	-1952.28308105469	-2962.84106445313	84.2947845458984	0.656467795372009	0.931965112686157	0.423319727182388	113.868423461914	8654
True	False	False	False	False	-1947.568359375	-2911.2783203125	174.135284423828	0.728463411331177	0.953827917575836	0.575742781162262	83.4203796386719	13097
True	False	False	False	False	-1949.05834960938	-2825.03662109375	215.173538208008	0.471039295196533	0.882749319076538	0.224997475743294	85.9536056518555	16675
True	False	False	False	False	-1946.54504394531	-2784.1728515625	51.0205307006836	0.589520215988159	0.957297146320343	0.333867579698563	65.8695678710938	3030
True	False	False	False	False	-1951.32043457031	-2716.26293945313	227.374099731445	0.837662518024445	0.962161064147949	1	121.180488586426	24842
True	False	False	False	False	-1948.74792480469	-2515.06005859375	145.297592163086	0.814000189304352	0.958126187324524	1	70.0457992553711	9176
True	False	False	False	False	-1951.76342773438	-2069.93603515625	195.208984375	0.750541150569916	0.953357815742493	0.651979506015778	61.9545440673828	10904
True	False	False	False	False	-1951.49609375	-1943.51477050781	129.769607543945	0.666414141654968	0.957224071025848	0.43965283036232	56.538459777832	6615
True	False	False	False	False	-1950.25610351563	-2252.7099609375	178.571853637695	0.764128386974335	0.95748645067215	0.717379927635193	87.8571395874023	14145
True	False	False	False	False	-1948.46557617188	-2036.0390625	97.6044921875	0.784017562866211	0.944822371006012	0.919521510601044	64.75	5698
True	False	False	False	False	-1949.21826171875	-1926.39404296875	155.279876708984	0.838737607002258	0.959453940391541	1	74.4499969482422	10423
True	False	False	False	False	-1946.34741210938	-2567.65161132813	161.934722900391	0.572149097919464	0.947274386882782	0.314861208200455	62.6849327087402	9152
True	False	False	False	False	-1944.51708984375	-2759.50561523438	226.264953613281	0.725188553333282	0.947172582149506	0.566320717334747	106.867645263672	21801
True	False	False	False	False	-1942.84423828125	-2600.38696289063	96.4953460693359	0.785221695899963	0.964163720607758	0.970463275909424	68.0114974975586	5917
True	False	False	False	False	-1939.0673828125	-2797.63012695313	147.515884399414	0.637232065200806	0.944615483283997	0.394369870424271	81.4060134887695	10827
True	False	False	False	False	-1937.25305175781	-2445.56494140625	150.843307495117	0.814773619174957	0.962207734584808	1	73.154411315918	9949
True	False	False	False	False	-1938.48413085938	-2018.25378417969	198.536407470703	0.777167558670044	0.948426961898804	0.814273357391357	60.916202545166	10904
True	False	False	False	False	-1933.91223144531	-2863.484375	247.338653564453	0.400980412960052	0.85914158821106	0.176739692687988	105.34977722168	23493
True	False	False	False	False	-1933.91223144531	-2957.24755859375	139.751892089844	0.65375816822052	0.925336182117462	0.419042497873306	81.7460327148438	10300
True	False	False	False	False	-1917.74536132813	-2911.08764648438	235.138092041016	0.479644507169724	0.920286953449249	0.231574699282646	97.9528274536133	20766
True	False	False	False	False	-1915.30200195313	-2834.05737304688	191.881561279297	0.550007045269012	0.869209825992584	0.292442917823792	96.2427749633789	16650
True	False	False	False	False	-1927.6611328125	-2686.44799804688	308.341461181641	0.329856663942337	0.818552017211914	0.135340452194214	85.5971221923828	23796
True	False	False	False	False	-1931.34594726563	-2652.90063476563	90.9496383666992	0.854409575462341	0.96769505739212	1	100.682929992676	8256
True	False	False	False	False	-1933.13354492188	-2623.96630859375	175.244430541992	0.808478236198425	0.971744358539581	1	88.8480987548828	14038
True	False	False	False	False	-1932.25598144531	-2328.71630859375	250.666076660156	0.580567955970764	0.910647511482239	0.323903828859329	60.876106262207	13758
True	False	False	False	False	-1931.63012695313	-2049.43798828125	113.132476806641	0.785913348197937	0.952456653118134	1	57.705883026123	5886
True	False	False	False	False	-1926.67102050781	-2677.3359375	53.2388153076172	0.80851811170578	0.953352153301239	1	88.0416641235352	4226
True	False	False	False	False	-1926.33129882813	-2594.505859375	74.3125076293945	0.722276210784912	0.948222696781158	0.558245301246643	58.3731346130371	3911
True	False	False	False	False	-1925.1103515625	-2780.32641601563	120.896469116211	0.510497689247131	0.879329085350037	0.256581395864487	84.1467895507813	9172
True	False	False	False	False	-1914.94165039063	-2728.9775390625	198.536407470703	0.784225523471832	0.958464086055756	0.925594568252563	112.128494262695	20071
True	False	False	False	False	-1922.90441894531	-2564.03491210938	74.3125076293945	0.845495223999023	0.964448213577271	1	54.7761192321777	3670
True	False	False	False	False	-1922.19116210938	-2637.02709960938	96.4953460693359	0.761135995388031	0.964717626571655	0.701027631759644	101.344825744629	8817
True	False	False	False	False	-1915.69421386719	-2460.93505859375	176.353576660156	0.790210247039795	0.952214241027832	1	76.4402542114258	12154
True	False	False	False	False	-1913.66003417969	-2887.54516601563	157.498153686523	0.658864974975586	0.888724386692047	0.427163183689117	129.021133422852	18321
True	False	False	False	False	-1913.26379394531	-2495.77807617188	123.114753723145	0.746964454650879	0.947917997837067	0.637715458869934	68.9819793701172	7657
True	False	False	False	False	-1913.10546875	-2316.20727539063	127.551322937012	0.804429352283478	0.963371574878693	1	72.8347854614258	8376
True	False	False	False	False	-1912.94311523438	-2990.712890625	322.760314941406	0.39610230922699	0.839949667453766	0.173684030771255	110.52921295166	32164
True	False	False	False	False	-1904.22888183594	-2784.14526367188	194.099838256836	0.811981499195099	0.958968818187714	1	100.737144470215	17629
True	False	False	False	False	-1903.79711914063	-2650.47216796875	202.97297668457	0.290243119001389	0.734593033790588	0.114821344614029	86.349723815918	15802
True	False	False	False	False	-1904.11181640625	-2602.76098632813	102.041061401367	0.717458426952362	0.962896168231964	0.54545783996582	57.8152160644531	5319
True	False	False	False	False	-2962.818359375	-1866.22778320313	102.041061401367	0.738865315914154	0.946018040180206	0.608482539653778	138	12696
True	False	False	False	False	-2980.96435546875	-1831.39514160156	156.389007568359	0.407489359378815	0.828324437141418	0.180872425436974	114.496452331543	16144
True	False	False	False	False	-3017.45068359375	-1764.310546875	85.4039306640625	0.830078601837158	0.965293765068054	1	127.415580749512	9811
True	False	False	False	False	-3042.25830078125	-1705.96118164063	322.760314941406	0.320530533790588	0.868880093097687	0.130363404750824	131	38121
True	False	False	False	False	-3069.87329101563	-1649.59216308594	219.610107421875	0.566309809684753	0.937700986862183	0.308764308691025	136.186874389648	26965
True	False	False	False	False	-3090.8701171875	-1604.72583007813	137.533599853516	0.724236845970154	0.95204222202301	0.563651561737061	145.629028320313	18058
True	False	False	False	False	-3104.45263671875	-1580.57019042969	58.7845230102539	0.775075852870941	0.949190139770508	0.794298112392426	128.075469970703	6788
True	False	False	False	False	-3121.64013671875	-1524.61743164063	245.120376586914	0.47421333193779	0.939707338809967	0.227404713630676	123.235290527344	27235
True	False	False	False	False	-3134.76635742188	-1496.87646484375	159.716445922852	0.401756525039673	0.879756987094879	0.1772291213274	121.993057250977	17567
True	False	False	False	False	-3147.65380859375	-1462.91186523438	119.787330627441	0.785884737968445	0.946399211883545	1	123.481483459473	13336
True	False	False	False	False	-3170.349609375	-1418.60485839844	89.8404998779297	0.805119872093201	0.96061897277832	1	138.33332824707	11205
True	False	False	False	False	-3176.984375	-1400.27209472656	47.6931037902832	0.843270242214203	0.967709124088287	1	121.627906799316	5230
True	False	False	False	False	-3190.64086914063	-1351.58752441406	253.993499755859	0.584214091300964	0.92941802740097	0.327917098999023	154.043670654297	35276
True	False	False	False	False	-3209.74096679688	-1301.49548339844	92.0587844848633	0.787859082221985	0.933845043182373	1	145.216873168945	12053
True	False	False	False	False	-3222.95458984375	-1256.82946777344	235.138092041016	0.553842067718506	0.925779938697815	0.29619374871254	146.886795043945	31140
True	False	False	False	False	-3250.19750976563	-1167.53857421875	103.150199890137	0.658051252365112	0.957431972026825	0.42585214972496	134.17204284668	12478
True	False	False	False	False	-3259.24389648438	-1135.97399902344	100.931915283203	0.586873590946198	0.959952354431152	0.330882996320724	135.186813354492	12302
True	False	False	False	False	-3255.75732421875	-1089.49157714844	195.208984375	0.44591435790062	0.917731046676636	0.206670865416527	112.772727966309	19848
True	False	False	False	False	-3275.41748046875	-1057.99060058594	129.769607543945	0.746324419975281	0.958162069320679	0.635259330272675	119.401710510254	13970
True	False	False	False	False	-3288.099609375	-1003.54193115234	208.518692016602	0.739362120628357	0.968264520168304	0.610169589519501	138.510635375977	26040
True	False	False	False	False	-3305.12133789063	-950.603515625	61.0028076171875	0.804323971271515	0.96172833442688	1	139.890914916992	7694
True	False	False	False	False	-3307.9794921875	-906.471801757813	290.595184326172	0.404812961816788	0.831872701644897	0.179165318608284	139.641220092773	36586
True	False	False	False	False	-3328.58227539063	-820.507995605469	248.447799682617	0.413301229476929	0.927674233913422	0.184617653489113	138.799102783203	31091
True	False	False	False	False	-3340.07788085938	-732.767272949219	159.716445922852	0.601037442684174	0.927430927753448	0.347259551286697	136.506942749023	19657
True	False	False	False	False	-3346.47192382813	-687.717834472656	191.881561279297	0.516615450382233	0.938260495662689	0.261829823255539	126.531791687012	21890
True	False	False	False	False	-3353.22729492188	-615.249206542969	181.899276733398	0.653846561908722	0.970758736133575	0.419180929660797	138.573165893555	22726
True	False	False	False	False	-3358.0322265625	-561.197326660156	145.297592163086	0.686453282833099	0.954574525356293	0.47608295083046	134.358779907227	17601
True	False	False	False	False	-3362.87866210938	-490.631225585938	150.843307495117	0.526559889316559	0.95118123292923	0.270586758852005	122.860290527344	16709
True	False	False	False	False	-3366.33911132813	-334.795959472656	327.196868896484	0.320800721645355	0.836661696434021	0.130506291985512	130.90168762207	38616
True	False	False	False	False	-3367.3447265625	-272.118804931641	190.772415161133	0.674038648605347	0.944973707199097	0.452911257743835	147.872085571289	25434
True	False	False	False	False	-3365.74682617188	-225.391143798828	93.1679229736328	0.797351360321045	0.964981913566589	1	122.333335876465	10276
True	False	False	False	False	-3365.43725585938	-429.987548828125	68.7667999267578	0.624762415885925	0.956037282943726	0.377175748348236	101.854835510254	6315
True	False	False	False	False	-3363.30004882813	-384.461761474609	256.211791992188	0.543045520782471	0.933425068855286	0.285765588283539	125.969696044922	29099
True	False	False	False	False	-3364.6611328125	-302.54150390625	176.353576660156	0.501618444919586	0.886862814426422	0.249142274260521	134.339630126953	21360
True	False	False	False	False	-3361.74365234375	-135.462524414063	876.222106933594	0.187229141592979	0.913038790225983	0.0679743811488152	140.948104858398	111349
True	False	False	False	False	-3360.89599609375	-533.632141113281	58.7845230102539	0.762402236461639	0.949607253074646	0.707778513431549	119.150939941406	6315
True	False	False	False	False	-3358.79541015625	-518.002746582031	109.805053710938	0.608575522899628	0.939880967140198	0.356404304504395	111.303031921387	11019
True	False	False	False	False	-3360.3583984375	-246.905746459961	189.663269042969	0.627328097820282	0.932158648967743	0.380623131990433	119.649124145508	20460
True	False	False	False	False	-3360.29150390625	-201.662246704102	214.064392089844	0.772228181362152	0.949387311935425	0.770705342292786	134.554397583008	25969
True	False	False	False	False	-3359.77099609375	-455.949066162109	212.955261230469	0.688135504722595	0.945870518684387	0.479391545057297	135.91667175293	26096
True	False	False	False	False	-3356.07104492188	-63.3729705810547	210.736968994141	0.649569094181061	0.958717167377472	0.412564903497696	125.647369384766	23873
True	False	False	False	False	-3355.00537109375	-587.352294921875	140.861022949219	0.600411891937256	0.964488387107849	0.346514582633972	113.15747833252	14371
True	False	False	False	False	-3350.91650390625	35.1297836303711	281.722045898438	0.389482706785202	0.940838634967804	0.169592946767807	151.326766967773	38437
True	False	False	False	False	-3350.5830078125	-652.521606445313	129.769607543945	0.690558314323425	0.958388805389404	0.484233826398849	136.863250732422	16013
True	False	False	False	False	-3344.14331054688	-631.653076171875	77.6399383544922	0.821241796016693	0.954490661621094	1	108.857139587402	7620
True	False	False	False	False	-3345.05859375	-474.856109619141	170.807861328125	0.724060654640198	0.965300559997559	0.563160717487335	101.512985229492	15633
True	False	False	False	False	-3349.46118164063	-417.434204101563	245.120376586914	0.475461393594742	0.874784409999847	0.228357225656509	98.6696853637695	21806
True	False	False	False	False	-3346.13745117188	-282.147888183594	104.259346008301	0.77779358625412	0.960162580013275	0.82083135843277	86.5106353759766	8132
True	False	False	False	False	-3349.39404296875	-232.225006103516	75.4216537475586	0.685223281383514	0.957822978496552	0.473690927028656	92.779411315918	6309
True	False	False	False	False	-3346.5634765625	-21.4767456054688	218.500961303711	0.540154755115509	0.914135098457336	0.283041059970856	130.680206298828	25744
True	False	False	False	False	-3346.75	2.07984447479248	201.863830566406	0.622218787670135	0.941002249717712	0.373801827430725	133.280212402344	24257
True	False	False	False	False	-3344.69897460938	-536.589233398438	249.556930541992	0.406935453414917	0.913681924343109	0.180518224835396	99.4000015258789	22365
True	False	False	False	False	-3343.64306640625	-377.8486328125	177.462707519531	0.645768940448761	0.949688076972961	0.406824588775635	122	19520
True	False	False	False	False	-3339.70825195313	-711.256591796875	103.150199890137	0.684706509113312	0.965474784374237	0.472692549228668	130.548385620117	12141
True	False	False	False	False	-3337.85229492188	-666.527404785156	106.477630615234	0.643028676509857	0.964157164096832	0.402761965990067	95.6770858764648	9185
True	False	False	False	False	-3338.076171875	-255.86897277832	155.279876708984	0.712281405925751	0.956508755683899	0.532432019710541	89.7357177734375	12563
True	False	False	False	False	-3338.9697265625	-98.9881134033203	11.0914192199707	0.619482219219208	0.884443521499634	0.37021940946579	75.4000015258789	754
True	False	False	False	False	-3334.23608398438	-599.978576660156	180.790130615234	0.773620665073395	0.957994103431702	0.781806230545044	127.294479370117	20749
True	False	False	False	False	-3334.22265625	-777.687683105469	301.686614990234	0.417083829641342	0.951322913169861	0.187083840370178	134.772064208984	36658
True	False	False	False	False	-3323.7998046875	-759.364440917969	122.005615234375	0.60501354932785	0.920653343200684	0.352043896913528	100.081817626953	11009
True	False	False	False	False	-3328.93432617188	-509.423248291016	241.792938232422	0.774956405162811	0.96659654378891	0.793233931064606	99.7798156738281	21752
True	False	False	False	False	-3333.3466796875	-205.503646850586	107.586769104004	0.667664170265198	0.937151253223419	0.44178032875061	80.2680435180664	7786
True	False	False	False	False	-3332.13427734375	-52.5998458862305	102.041061401367	0.586853384971619	0.91743016242981	0.33086034655571	86.5217361450195	7960
True	False	False	False	False	-3331.40014648438	-342.355072021484	198.536407470703	0.770204424858093	0.948051989078522	0.755791664123535	103.910614013672	18600
True	False	False	False	False	-3326.22583007813	-235.961318969727	97.6044921875	0.698149502277374	0.955582082271576	0.500038266181946	68.4772720336914	6026
True	False	False	False	False	-3329.828125	28.7801628112793	224.046676635742	0.723975896835327	0.957290053367615	0.562924921512604	110.613861083984	22344
True	False	False	False	False	-3328.91137695313	-139.079925537109	210.736968994141	0.63719630241394	0.943965017795563	0.39431893825531	87.6947402954102	16662
True	False	False	False	False	-3326.95043945313	-74.0578765869141	191.881561279297	0.666485369205475	0.959437489509583	0.439773589372635	98.1502914428711	16980
True	False	False	False	False	-3327.3701171875	-30.9945335388184	79.8582229614258	0.578242421150208	0.940575122833252	0.321375250816345	88.5694427490234	6377
True	False	False	False	False	-3321.94995117188	-716.148620605469	143.079315185547	0.772836744785309	0.946727812290192	0.775464057922363	97.7441864013672	12609
True	False	False	False	False	-3321.509765625	-591.508666992188	57.6753807067871	0.642163455486298	0.932111382484436	0.401492148637772	78.7307662963867	4094
True	False	False	False	False	-3320.82250976563	-273.241455078125	174.135284423828	0.542877078056335	0.914750993251801	0.28560608625412	86.356689453125	13558
True	False	False	False	False	-3319.5498046875	-44.8876609802246	51.0205307006836	0.531759142875671	0.937058627605438	0.275281727313995	75.5434799194336	3475
True	False	False	False	False	-3318.73901367188	-865.207641601563	428.128784179688	0.363623708486557	0.879652142524719	0.154190346598625	142.43782043457	54981
True	False	False	False	False	-3306.81860351563	-810.127380371094	186.335845947266	0.664041817188263	0.969766199588776	0.435662716627121	104.291664123535	17521
True	False	False	False	False	-3315.23754882813	-656.009643554688	192.990692138672	0.687757611274719	0.953492164611816	0.478644460439682	83.4022979736328	14512
True	False	False	False	False	-3311.6484375	-486.190460205078	195.208984375	0.798543214797974	0.95314359664917	1	111.539772033691	19631
True	False	False	False	False	-3316.07373046875	-211.932830810547	74.3125076293945	0.786045730113983	0.961069166660309	1	71.5671615600586	4795
True	False	False	False	False	-3318.47705078125	-13.4071111679077	246.229507446289	0.608702301979065	0.940418064594269	0.356560796499252	102.837837219238	22830
True	False	False	False	False	-3316.87817382813	-102.824989318848	187.44499206543	0.809715926647186	0.969175755977631	1	89.7929000854492	15175
True	False	False	False	False	-3315.58154296875	26.6131172180176	9.98227787017822	0.687235474586487	0.936281979084015	0.47761595249176	73.5555572509766	662
True	False	False	False	False	-3314.78979492188	-453.771301269531	179.680999755859	0.744702398777008	0.958659648895264	0.629155278205872	90.1111145019531	14598
True	False	False	False	False	-3311.43090820313	-194.739456176758	104.259346008301	0.801714420318604	0.954907953739166	1	78.2340393066406	7354
True	False	False	False	False	-3312.05932617188	-175.104385375977	110.914192199707	0.688313543796539	0.953588008880615	0.479744225740433	73.6999969482422	7370
True	False	False	False	False	-3306.71435546875	-555.344970703125	171.917007446289	0.6527099609375	0.938986241817474	0.417406469583511	80.8258056640625	12528
True	False	False	False	False	-3306.07177734375	-784.57763671875	183.008422851563	0.628095090389252	0.934713661670685	0.381662428379059	97.6727294921875	16116
True	False	False	False	False	-3303.9853515625	-418.020141601563	189.663269042969	0.793421924114227	0.95846688747406	1	85.9356689453125	14695
True	False	False	False	False	-3302.7197265625	-933.970642089844	241.792938232422	0.490023374557495	0.891418039798737	0.239728882908821	148.853210449219	32450
True	False	False	False	False	-3301.42602539063	-890.111694335938	18.8554134368896	0.75434798002243	0.942380666732788	0.66828989982605	102.058822631836	1735
True	False	False	False	False	-3302.14892578125	-747.093627929688	136.424453735352	0.700589239597321	0.955881536006927	0.505336821079254	74.4796752929688	9161
True	False	False	False	False	-3301.0458984375	-19.6489105224609	44.3656768798828	0.838416218757629	0.96039891242981	1	65.6999969482422	2628
True	False	False	False	False	-3299.53466796875	-844.598449707031	133.097030639648	0.726596474647522	0.956469535827637	0.570325434207916	124	14880
True	False	False	False	False	-3298.30590820313	-324.519348144531	148.625015258789	0.695266664028168	0.93534255027771	0.493918627500534	92.5149230957031	12397
True	False	False	False	False	-3298.40234375	-68.3048934936523	189.663269042969	0.720086455345154	0.941326558589935	0.552348673343658	86.5204696655273	14795
True	False	False	False	False	-3297.88427734375	-973.106384277344	255.102645874023	0.441938877105713	0.954584896564484	0.203882902860641	139.826080322266	32160
True	False	False	False	False	-3286.09033203125	-920.500671386719	109.805053710938	0.819165587425232	0.95396763086319	1	107.767677307129	10669
True	False	False	False	False	-3286.61401367188	-726.4814453125	136.424453735352	0.784597456455231	0.955320537090302	0.938117504119873	78.8455276489258	9698
True	False	False	False	False	-3291.31005859375	-396.989654541016	166.371292114258	0.674344062805176	0.95455139875412	0.453456848859787	84.1933364868164	12629
True	False	False	False	False	-3296.71801757813	-224.276550292969	220.719253540039	0.514773607254028	0.903561472892761	0.260238826274872	77.9346771240234	15509
True	False	False	False	False	-3297.40844726563	34.1950073242188	53.2388153076172	0.730874300003052	0.945958971977234	0.582929074764252	91.9166641235352	4412
True	False	False	False	False	-3295.16186523438	-157.360855102539	194.099838256836	0.819606363773346	0.959489762783051	1	81.8114318847656	14317
True	False	False	False	False	-3292.576171875	-131.579696655273	153.061584472656	0.777968525886536	0.954772591590881	0.822720050811768	84.0144958496094	11594
True	False	False	False	False	-3291.974609375	44.7075958251953	157.498153686523	0.729563295841217	0.937741279602051	0.57899397611618	157.859161376953	22416
True	False	False	False	False	-3291.93408203125	-263.229858398438	167.480438232422	0.810530424118042	0.956631183624268	1	89.344367980957	13491
True	False	False	False	False	-3288.95556640625	-616.765747070313	232.919815063477	0.774158537387848	0.955532670021057	0.786308586597443	113.128570556641	23757
True	False	False	False	False	-3287.43896484375	-575.828857421875	135.315322875977	0.808103084564209	0.963757157325745	1	92.7868881225586	11320
True	False	False	False	False	-3286.23193359375	-814.968566894531	113.132476806641	0.620341122150421	0.951874852180481	0.37133863568306	79.7647094726563	8136
True	False	False	False	False	-3285.37963867188	-1034.74426269531	90.9496383666992	0.788853049278259	0.95210999250412	1	142.134140014648	11655
True	False	False	False	False	-3276.9482421875	-953.365966796875	446.984191894531	0.412427604198456	0.825907289981842	0.184051305055618	133.074447631836	53629
True	False	False	False	False	-3283.25390625	-697.09912109375	154.17073059082	0.65353524684906	0.963575541973114	0.418693751096725	83.2374114990234	11570
True	False	False	False	False	-3282.66333007813	-349.802734375	221.828384399414	0.612794816493988	0.939865946769714	0.361663728952408	104.839996337891	20968
True	False	False	False	False	-3280.81518554688	-675.10107421875	116.459907531738	0.755209743976593	0.962858259677887	0.672165632247925	86.9714279174805	9132
True	False	False	False	False	-3278.78857421875	-550.786743164063	14.4188451766968	0.619212806224823	0.940302610397339	0.369869381189346	68.6153869628906	892
True	False	False	False	False	-3280.42602539063	-41.7152633666992	28.8376903533936	0.530010879039764	0.954814553260803	0.273693829774857	59.6538467407227	1551
True	False	False	False	False	-3278.51733398438	-535.959350585938	133.097030639648	0.718917906284332	0.964725255966187	0.549260377883911	113.191665649414	13583
True	False	False	False	False	-3278.18627929688	-419.227478027344	165.262145996094	0.75501412153244	0.951006829738617	0.67127937078476	88.348991394043	13164
True	False	False	False	False	-3277.55346679688	-300.475433349609	220.719253540039	0.642548203468323	0.951062798500061	0.402055978775024	90.3165817260742	17973
True	False	False	False	False	-3276.03735351563	-111.290451049805	154.17073059082	0.64494526386261	0.940593659877777	0.405596792697906	88.3165435791016	12276
True	False	False	False	False	-3276.9716796875	-53.2548446655273	139.751892089844	0.73591810464859	0.960529148578644	0.598723590373993	85.9444427490234	10829
True	False	False	False	False	-3275.86865234375	-81.8294906616211	145.297592163086	0.793201148509979	0.96396404504776	1	89.3893127441406	11710
True	False	False	False	False	-3275.68408203125	-837.681457519531	245.120376586914	0.485938996076584	0.890073239803314	0.236490279436111	98.1945724487305	21701
True	False	False	False	False	-3272.54736328125	-462.390014648438	200.754699707031	0.739594697952271	0.951180040836334	0.610963881015778	94.7458572387695	17149
True	False	False	False	False	-3272.78125	30.872106552124	166.371292114258	0.695984125137329	0.962603986263275	0.495427757501602	82.9800033569336	12447
True	False	False	False	False	-3271.87670898438	-1077.89233398438	146.40673828125	0.451279550790787	0.88581645488739	0.210480138659477	131.242431640625	17324
True	False	False	False	False	-3270.93383789063	-1024.15612792969	180.790130615234	0.749299347400665	0.956953942775726	0.646919369697571	107.883438110352	17585
True	False	False	False	False	-3263.24853515625	-888.302612304688	175.244430541992	0.757012546062469	0.957073748111725	0.680517315864563	96.3480987548828	15223
True	False	False	False	False	-3271.23413085938	-198.947250366211	270.630645751953	0.673845827579498	0.946075737476349	0.452567338943481	92.5368881225586	22579
True	False	False	False	False	-3271.01416015625	-805.88916015625	102.041061401367	0.751853168010712	0.955860614776611	0.657459616661072	76.2934799194336	7019
True	False	False	False	False	-3262.62573242188	-768.895874023438	210.736968994141	0.760224640369415	0.952103912830353	0.69630891084671	95.0315780639648	18056
True	False	False	False	False	-3266.03955078125	-667.130249023438	112.023338317871	0.679670333862305	0.927287995815277	0.463163018226624	88.8316802978516	8972
True	False	False	False	False	-3267.75219726563	-516.703857421875	180.790130615234	0.756302773952484	0.965529382228851	0.677188336849213	86.7239227294922	14136
True	False	False	False	False	-3270.3798828125	-271.874084472656	195.208984375	0.725498676300049	0.947066009044647	0.567197144031525	104.801139831543	18445
True	False	False	False	False	-3270.88745117188	49.911735534668	89.8404998779297	0.624107658863068	0.940500557422638	0.376303166151047	76.5802459716797	6203
True	False	False	False	False	-3270.03271484375	-400.375671386719	82.0765075683594	0.680345416069031	0.947359502315521	0.464419931173325	82.1621627807617	6080
True	False	False	False	False	-3263.48266601563	-347.978240966797	115.350761413574	0.623062193393707	0.939445018768311	0.374915778636932	83.538459777832	8688
True	False	False	False	False	-3268.38354492188	-245.037796020508	127.551322937012	0.733566761016846	0.946451187133789	0.591225862503052	82.965217590332	9541
True	False	False	False	False	-3268.09448242188	-173.405471801758	168.589569091797	0.654028356075287	0.961170852184296	0.419465810060501	87.4605255126953	13294
True	False	False	False	False	-3265.458984375	0.922203063964844	271.739776611328	0.772934079170227	0.950280129909515	0.776237905025482	118.216323852539	28963
True	False	False	False	False	-3263.37231445313	-641.145751953125	161.934722900391	0.783691704273224	0.956631183624268	0.910926580429077	74.7397232055664	10912
True	False	False	False	False	-3262.67846679688	-724.896545410156	167.480438232422	0.723474025726318	0.957795083522797	0.561533451080322	81.1986770629883	12261
True	False	False	False	False	-3260.34106445313	-369.841278076172	140.861022949219	0.749580383300781	0.97102028131485	0.64805406332016	80.4488220214844	10217
True	False	False	False	False	-3260.115234375	-969.428833007813	98.7136306762695	0.749563694000244	0.936053335666656	0.647986531257629	85.5842666625977	7617
True	False	False	False	False	-3251.13159179688	-794.492309570313	135.315322875977	0.778218626976013	0.954143524169922	0.825467169284821	82.4426193237305	10058
True	False	False	False	False	-3248.61987304688	-577.149719238281	186.335845947266	0.707453370094299	0.951395988464355	0.520880579948425	89.9047622680664	15104
True	False	False	False	False	-3256.96069335938	-39.6742210388184	110.914192199707	0.793351709842682	0.951100528240204	1	78.0100021362305	7801
True	False	False	False	False	-3256.40209960938	-485.272216796875	163.043869018555	0.828705549240112	0.958779573440552	1	76.823127746582	11293
True	False	False	False	False	-3249.99072265625	-414.908050537109	200.754699707031	0.656295657157898	0.948111772537231	0.423045814037323	89.4033126831055	16182
True	False	False	False	False	-3254.86376953125	-325.542572021484	161.934722900391	0.677424550056458	0.95546156167984	0.459025532007217	80.0753402709961	11691
True	False	False	False	False	-3252.6298828125	-136.813995361328	230.701522827148	0.80817586183548	0.96623831987381	1	84.225959777832	17519
True	False	False	False	False	-3251.72143554688	-393.887634277344	126.442184448242	0.819941997528076	0.960724711418152	1	90.6403503417969	10333
True	False	False	False	False	-3251.69750976563	-255.976852416992	144.188446044922	0.608850479125977	0.938042402267456	0.356743842363358	87.1846160888672	11334
True	False	False	False	False	-3251.1748046875	-69.4412612915039	115.350761413574	0.765693306922913	0.949840605258942	0.7265265583992	105.182693481445	10939
True	False	False	False	False	-3249.84765625	-196.254913330078	53.2388153076172	0.761617660522461	0.952484607696533	0.703567922115326	69.9791641235352	3359
True	False	False	False	False	-3246.83154296875	-701.691223144531	146.40673828125	0.782496511936188	0.94450432062149	0.885400652885437	100.439392089844	13258
True	False	False	False	False	-3244.5576171875	-1103.42810058594	158.607299804688	0.727544546127319	0.958303153514862	0.573061048984528	105.776222229004	15126
True	False	False	False	False	-3244.28173828125	-1150.01684570313	127.551322937012	0.836821675300598	0.967822372913361	1	124.47826385498	14315
True	False	False	False	False	-3237.63720703125	-1060.7822265625	41.0382537841797	0.814018249511719	0.959428310394287	1	66.7567596435547	2470
True	False	False	False	False	-3241.783203125	-964.492370605469	12.2005615234375	0.681430399417877	0.921230614185333	0.46645313501358	58.0909080505371	639
True	False	False	False	False	-3243.42163085938	-902.474060058594	230.701522827148	0.832245945930481	0.965273141860962	1	89.3461532592773	18584
True	False	False	False	False	-3240.79272460938	-824.981567382813	151.952453613281	0.800164878368378	0.961325526237488	1	96.4160614013672	13209
True	False	False	False	False	-3243.16552734375	-515.472534179688	179.680999755859	0.812946498394012	0.965411841869354	1	82.0246887207031	13288
True	False	False	False	False	-3242.611328125	-679.01416015625	126.442184448242	0.806643486022949	0.961044549942017	1	76.5526351928711	8727
True	False	False	False	False	-3242.08178710938	-458.252563476563	191.881561279297	0.609999299049377	0.942286968231201	0.358167439699173	90.277458190918	15618
True	False	False	False	False	-3242.60571289063	-180.37092590332	92.0587844848633	0.707896769046783	0.954907953739166	0.521919071674347	86.7228927612305	7198
True	False	False	False	False	-3241.99926757813	-226.177398681641	163.043869018555	0.74487966299057	0.957779228687286	0.629814207553864	89.625846862793	13175
True	False	False	False	False	-3241.8330078125	-48.2296943664551	75.4216537475586	0.45041811466217	0.917059063911438	0.2098648250103	76.9264678955078	5231
True	False	False	False	False	-3240.078125	-1006.02734375	211.846115112305	0.804307103157043	0.956491589546204	1	95.8900527954102	18315
True	False	False	False	False	-3236.45263671875	-940.882263183594	114.241622924805	0.827207922935486	0.964601218700409	1	74.8446578979492	7709
True	False	False	False	False	-3238.14404296875	-553.25927734375	221.828384399414	0.731203615665436	0.95115327835083	0.583928167819977	113.415000915527	22683
True	False	False	False	False	-3240.06616210938	44.9594268798828	234.028945922852	0.8198322057724	0.956639170646667	1	94.8483428955078	20013
True	False	False	False	False	-3238.77587890625	-360.403076171875	195.208984375	0.570119321346283	0.919999539852142	0.312726080417633	82.5454559326172	14528
True	False	False	False	False	-3237.6015625	-610.808959960938	200.754699707031	0.675163924694061	0.954705059528351	0.454927146434784	96	17376
True	False	False	False	False	-3235.93188476563	-441.199890136719	131.987884521484	0.759082078933716	0.9561527967453	0.690548181533813	80.8571395874023	9622
True	False	False	False	False	-3237.18505859375	-287.702972412109	148.625015258789	0.755418717861176	0.954772591590881	0.673116326332092	82.1194000244141	11004
True	False	False	False	False	-3234.888671875	-1227.65356445313	113.132476806641	0.713493883609772	0.95470005273819	0.535420715808868	139.392150878906	14218
True	False	False	False	False	-3220.79052734375	-1213.16430664063	128.660461425781	0.759870648384094	0.955566346645355	0.694506108760834	101.37931060791	11760
True	False	False	False	False	-3234.31103515625	-742.554016113281	217.391815185547	0.818078756332397	0.964531660079956	1	94.4030609130859	18503
True	False	False	False	False	-3234.3203125	-64.7532348632813	105.36848449707	0.753684103488922	0.956510245800018	0.665352880954742	96.7052612304688	9187
True	False	False	False	False	-3233.63159179688	-1187.0244140625	339.397430419922	0.376863151788712	0.863183975219727	0.1619643419981	120.558822631836	36891
True	False	False	False	False	-3225.10986328125	-1028.68029785156	150.843307495117	0.794324278831482	0.956683874130249	1	86.5367660522461	11769
True	False	False	False	False	-3223.94140625	-857.428100585938	257.320922851563	0.818033754825592	0.96080619096756	1	90.5172424316406	21000
True	False	False	False	False	-3233.41333007813	-655.362182617188	128.660461425781	0.720794081687927	0.955902516841888	0.554238379001617	74.4224166870117	8633
True	False	False	False	False	-3228.66723632813	-381.797180175781	143.079315185547	0.727231442928314	0.956045925617218	0.572153985500336	78.7519378662109	10159
True	False	False	False	False	-3232.11010742188	-319.443695068359	127.551322937012	0.664698958396912	0.93970251083374	0.436761826276779	82.8086929321289	9523
True	False	False	False	False	-3231.62036132813	-86.4558258056641	138.64274597168	0.748872816562653	0.954752922058105	0.645208597183228	83.1760025024414	10397
True	False	False	False	False	-3231.95239257813	17.702220916748	242.902084350586	0.440824508666992	0.860457003116608	0.203106641769409	85.6529693603516	18758
True	False	False	False	False	-3229.84716796875	-29.4638862609863	123.114753723145	0.735241293907166	0.959413766860962	0.596540331840515	83	9213
True	False	False	False	False	-3229.76513671875	-232.669418334961	85.4039306640625	0.629268407821655	0.937630772590637	0.383260428905487	82.7402572631836	6371
True	False	False	False	False	-3229.2958984375	-340.384552001953	154.17073059082	0.546656012535095	0.924298167228699	0.289207935333252	82.2158279418945	11428
True	False	False	False	False	-3228.62060546875	-478.372344970703	129.769607543945	0.818419456481934	0.954083800315857	1	79.8290634155273	9340
True	False	False	False	False	-3228.60375976563	-809.268188476563	96.4953460693359	0.65130627155304	0.953136384487152	0.415231645107269	79.8620681762695	6948
True	False	False	False	False	-3228.59228515625	-631.105529785156	169.698715209961	0.587365925312042	0.949829518795013	0.331435710191727	74.2483673095703	11360
True	False	False	False	False	-3228.06469726563	-184.918106079102	191.881561279297	0.692204535007477	0.942881464958191	0.487577885389328	91.7919082641602	15880
True	False	False	False	False	-3222.75244140625	-114.420890808105	331.633453369141	0.459505289793015	0.863213181495667	0.216427996754646	98.5752487182617	29474
True	False	False	False	False	-3223.71948242188	-14.4510269165039	107.586769104004	0.697669982910156	0.953440308570862	0.499009877443314	90.1752548217773	8747
True	False	False	False	False	-3217.53491210938	-920.230346679688	114.241622924805	0.657020628452301	0.954143524169922	0.42420107126236	76.4174728393555	7871
True	False	False	False	False	-3216.79248046875	-837.436340332031	17.7462711334229	0.820201992988586	0.947792708873749	1	66.5	1064
True	False	False	False	False	-3216.84448242188	-526.363952636719	188.554138183594	0.754431784152985	0.963918209075928	0.668663680553436	90.8882369995117	15451
True	False	False	False	False	-3216.08862304688	-448.445373535156	112.023338317871	0.778208315372467	0.95934933423996	0.825352907180786	83.9504928588867	8479
True	False	False	False	False	-3216.775390625	-217.31477355957	137.533599853516	0.750816345214844	0.949785888195038	0.65311735868454	88.0645141601563	10920
True	False	False	False	False	-3216.578125	-268.276092529297	137.533599853516	0.770503997802734	0.964075446128845	0.757918477058411	81.5887069702148	10117
True	False	False	False	False	-3215.2099609375	-75.8423767089844	157.498153686523	0.68684595823288	0.953288435935974	0.476851433515549	82.3098602294922	11688
True	False	False	False	False	-3214.2333984375	-1278.42028808594	139.751892089844	0.559167087078094	0.94146603345871	0.301490634679794	128.111114501953	16142
True	False	False	False	False	-3208.38818359375	-1207.59313964844	9.98227787017822	0.785398185253143	0.931883156299591	1	74.1111145019531	667
True	False	False	False	False	-3207.74755859375	-1035.89953613281	144.188446044922	0.637355387210846	0.947039902210236	0.394545674324036	88.4923095703125	11504
True	False	False	False	False	-3207.193359375	-898.027893066406	140.861022949219	0.643535494804382	0.940485596656799	0.403508603572845	82.3779525756836	10462
True	False	False	False	False	-3210.67700195313	-763.556274414063	180.790130615234	0.739559888839722	0.95434182882309	0.610844850540161	85.4049072265625	13921
True	False	False	False	False	-3213.65258789063	11.6211175918579	128.660461425781	0.780611455440521	0.957027733325958	0.855170607566833	80.6379318237305	9354
True	False	False	False	False	-3213.177734375	-424.061309814453	141.970169067383	0.795358955860138	0.963494658470154	1	79.328125	10154
True	False	False	False	False	-3210.68530273438	-297.685028076172	246.229507446289	0.425071567296982	0.861354053020477	0.192367985844612	90.2567596435547	20037
True	False	False	False	False	-3210.82470703125	42.3934478759766	167.480438232422	0.810530424118042	0.957171022891998	1	102.192054748535	15431
True	False	False	False	False	-3210.34375	-792.792419433594	241.792938232422	0.639395415782928	0.928463935852051	0.397470563650131	87.2981643676758	19031
True	False	False	False	False	-3207.93139648438	-663.689636230469	216.282684326172	0.748603641986847	0.964882075786591	0.64413583278656	89.4205093383789	17437
True	False	False	False	False	-3208.9990234375	-398.13720703125	168.589569091797	0.718603193759918	0.952676773071289	0.548435270786285	92.0131607055664	13986
True	False	False	False	False	-3208.06860351563	-21.202205657959	113.132476806641	0.795443058013916	0.957532703876495	1	78.9607849121094	8054
True	False	False	False	False	-3206.59326171875	-940.057739257813	210.736968994141	0.73823755979538	0.958207309246063	0.606368362903595	92.6789474487305	17609
True	False	False	False	False	-3206.25146484375	-1126.2919921875	140.861022949219	0.734058856964111	0.956349074840546	0.592774868011475	108.881889343262	13828
True	False	False	False	False	-3204.88305664063	-1069.10498046875	157.498153686523	0.69618821144104	0.955545246601105	0.495858699083328	89.6760559082031	12734
True	False	False	False	False	-3204.58959960938	-472.574005126953	227.374099731445	0.758334815502167	0.953363537788391	0.686868250370026	98.863410949707	20267
True	False	False	False	False	-3206.15600585938	-372.247985839844	154.17073059082	0.697528183460236	0.95680695772171	0.498706638813019	82.2374114990234	11431
True	False	False	False	False	-3204.58935546875	-240.988739013672	139.751892089844	0.669603943824768	0.936705708503723	0.445116937160492	84.8174591064453	10687
True	False	False	False	False	-3204.22924804688	-596.734375	206.300399780273	0.817960679531097	0.95720636844635	1	119.946235656738	22310
True	False	False	False	False	-3204.00244140625	-1321.52368164063	130.878753662109	0.696460485458374	0.957022190093994	0.496434777975082	149.559326171875	17648
True	False	False	False	False	-3189.46557617188	-1324.20288085938	88.7313537597656	0.83357036113739	0.963311195373535	1	107.337501525879	8587
True	False	False	False	False	-3201.79907226563	-1238.54467773438	212.955261230469	0.638829112052917	0.945388436317444	0.396655410528183	93.3125	17916
True	False	False	False	False	-3199.92260742188	-837.354858398438	127.551322937012	0.782646477222443	0.956785082817078	0.888233423233032	94.2434768676758	10838
True	False	False	False	False	-3203.9013671875	-323.839538574219	125.333038330078	0.643630743026733	0.942828118801117	0.403649151325226	76.0796432495117	8597
True	False	False	False	False	-3203.21826171875	-187.508636474609	187.44499206543	0.573177516460419	0.901346445083618	0.315949559211731	91.7396469116211	15504
True	False	False	False	False	-3201.49145507813	-692.796020507813	131.987884521484	0.80079972743988	0.965533077716827	1	98.6302490234375	11737
True	False	False	False	False	-3199.8955078125	-512.031799316406	125.333038330078	0.777794301509857	0.965141594409943	0.820838987827301	82.2477874755859	9294
True	False	False	False	False	-3199.69653320313	-341.101348876953	135.315322875977	0.626807868480682	0.955767214298248	0.379920482635498	74.1885223388672	9051
True	False	False	False	False	-3199.57983398438	-48.6040115356445	240.683807373047	0.84314501285553	0.96088433265686	1	94.3364028930664	20471
True	False	False	False	False	-3198.15405273438	-1008.72204589844	224.046676635742	0.672101497650146	0.934830486774445	0.449477463960648	87.811882019043	17738
True	False	False	False	False	-3197.71508789063	-267.021545410156	146.40673828125	0.684889554977417	0.951704978942871	0.47304567694664	78.9924240112305	10427
True	False	False	False	False	-3194.44873046875	-1289.51184082031	114.241622924805	0.827207922935486	0.953055143356323	1	96.1359252929688	9902
True	False	False	False	False	-3190.24291992188	-1227.8115234375	47.6931037902832	0.805555999279022	0.954248368740082	1	83.5581359863281	3593
True	False	False	False	False	-3194.4267578125	-967.549072265625	208.518692016602	0.791674017906189	0.959954738616943	1	82.7127685546875	15550
True	False	False	False	False	-3194.34814453125	-635.100219726563	234.028945922852	0.756232261657715	0.956125676631927	0.676860749721527	94.7962112426758	20002
True	False	False	False	False	-3191.93481445313	-536.268249511719	160.825576782227	0.778323948383331	0.945802450180054	0.826640605926514	117.013793945313	16967
True	False	False	False	False	-3192.92114257813	43.8536987304688	170.807861328125	0.547446250915527	0.933698892593384	0.28996729850769	82.9870147705078	12780
True	False	False	False	False	-3192.67626953125	-155.618072509766	280.612915039063	0.677030205726624	0.943395555019379	0.458305925130844	96.2964401245117	24363
True	False	False	False	False	-3192.509765625	-96.6746215820313	139.751892089844	0.717676758766174	0.939675509929657	0.546022891998291	102.5	12915
True	False	False	False	False	-3190.76831054688	-1150.49365234375	245.120376586914	0.772951662540436	0.963504672050476	0.776378452777863	90.6334838867188	20030
True	False	False	False	False	-3184.34985351563	-1089.25427246094	180.790130615234	0.591028690338135	0.944554567337036	0.335583746433258	84.7177886962891	13809
True	False	False	False	False	-3185.05078125	-856.619995117188	279.503784179688	0.715509951114655	0.952669143676758	0.54047292470932	86.6507949829102	21836
True	False	False	False	False	-3189.17919921875	-716.36962890625	179.680999755859	0.751662850379944	0.94262832403183	0.656655788421631	96.2777786254883	15597
True	False	False	False	False	-3188.82568359375	-749.084716796875	143.079315185547	0.709515929222107	0.942463636398315	0.52574896812439	83.1162796020508	10722
True	False	False	False	False	-3185.98291015625	-689.916320800781	146.40673828125	0.711495935916901	0.965999960899353	0.530515313148499	100.962120056152	13327
True	False	False	False	False	-3188.22924804688	-73.8158264160156	166.371292114258	0.695984125137329	0.945393741130829	0.495427757501602	79.4800033569336	11922
True	False	False	False	False	-3184.32299804688	-1065.25366210938	147.515884399414	0.857738316059113	0.974584758281708	1	87.6691741943359	11660
True	False	False	False	False	-3183.77612304688	-1381.85864257813	83.1856460571289	0.770665466785431	0.961762547492981	0.759075462818146	134.386672973633	10079
True	False	False	False	False	-3167.52392578125	-1381.29943847656	94.2770690917969	0.430712759494781	0.906428217887878	0.1961639970541	95.4000015258789	8109
True	False	False	False	False	-3177.46728515625	-1250.5107421875	161.934722900391	0.633890867233276	0.956307172775269	0.389651596546173	86.5205459594727	12632
True	False	False	False	False	-3180.22290039063	-1187.96472167969	244.01123046875	0.752132594585419	0.95724618434906	0.658645212650299	101.159088134766	22255
True	False	False	False	False	-3175.59887695313	-934.869750976563	234.028945922852	0.683495342731476	0.934293150901794	0.470367968082428	97.0947875976563	20487
True	False	False	False	False	-3180.24682617188	-569.154052734375	269.521484375	0.80851811170578	0.95492023229599	1	87.2304534912109	21197
True	False	False	False	False	-3182.06005859375	-8.95440578460693	285.049468994141	0.440773993730545	0.857014060020447	0.203071489930153	86.4396896362305	22215
True	False	False	False	False	-3179.90625	-891.47998046875	255.102645874023	0.739271104335785	0.954683899879456	0.609859645366669	91.4869537353516	21042
True	False	False	False	False	-3178.73315429688	-813.781921386719	250.666076660156	0.699938833713531	0.953537464141846	0.503913342952728	93.1725692749023	21057
True	False	False	False	False	-3179.482421875	-448.949401855469	104.259346008301	0.77779358625412	0.950061023235321	0.82083135843277	88.6276626586914	8331
True	False	False	False	False	-3179.59716796875	-353.527618408203	168.589569091797	0.634428381919861	0.920907497406006	0.390405029058456	78.1710510253906	11882
True	False	False	False	False	-3178.75219726563	-407.304992675781	262.866638183594	0.477056682109833	0.829716444015503	0.22957968711853	82.3459930419922	19516
True	False	False	False	False	-3178.45751953125	-246.415084838867	130.878753662109	0.752703249454498	0.952722728252411	0.661087512969971	80.2372894287109	9468
True	False	False	False	False	-3177.185546875	-198.742095947266	128.660461425781	0.780611455440521	0.956423282623291	0.855170607566833	79.7931060791016	9256
True	False	False	False	False	-3174.84814453125	-614.59619140625	197.427261352539	0.466930210590363	0.950580537319183	0.221912935376167	85.6292114257813	15242
True	False	False	False	False	-3172.51342773438	-1000.19610595703	188.554138183594	0.853092014789581	0.962891519069672	1	80.4882354736328	13683
True	False	False	False	False	-3170.87182617188	-1224.84924316406	179.680999755859	0.571213245391846	0.939786076545715	0.313874661922455	91.098762512207	14758
True	False	False	False	False	-3170.71166992188	-297.151794433594	160.825576782227	0.663999378681183	0.959237575531006	0.43559193611145	83.05517578125	12043
True	False	False	False	False	-3168.869140625	-1308.35498046875	235.138092041016	0.668824553489685	0.935740947723389	0.443771183490753	95.5566024780273	20258
True	False	False	False	False	-3162.89404296875	-1107.26330566406	198.536407470703	0.787177205085754	0.956717729568481	1	108.497207641602	19421
True	False	False	False	False	-3164.09643554688	-971.415161132813	126.442184448242	0.829544961452484	0.967822372913361	1	80	9120
True	False	False	False	False	-3167.63354492188	-324.325622558594	139.751892089844	0.662971258163452	0.948664724826813	0.433882057666779	85.5714263916016	10782
True	False	False	False	False	-3167.42602539063	-29.6392440795898	123.114753723145	0.798364579677582	0.960724711418152	1	81.405403137207	9036
True	False	False	False	False	-3167.14184570313	-771.623168945313	229.592376708984	0.69420862197876	0.956021726131439	0.491709619760513	90.6763305664063	18770
True	False	False	False	False	-3163.23266601563	-714.210510253906	161.934722900391	0.823068141937256	0.971677720546722	1	85.2671203613281	12449
True	False	False	False	False	-3166.19165039063	-514.068481445313	299.468322753906	0.693598926067352	0.938756942749023	0.490445405244827	106.877777099609	28857
True	False	False	False	False	-3166.51635742188	-181.748870849609	181.899276733398	0.793258726596832	0.958831310272217	1	80.7865829467773	13249
True	False	False	False	False	-3165.99853515625	-457.15869140625	87.6222152709961	0.82315069437027	0.957111597061157	1	86.4936676025391	6833
True	False	False	False	False	-3165.85791015625	-597.734985351563	136.424453735352	0.756108999252319	0.948827087879181	0.676289081573486	91.0081329345703	11194
True	False	False	False	False	-3163.2724609375	-266.359283447266	95.3862075805664	0.776196181774139	0.961773693561554	0.804659724235535	84.6744155883789	7282
True	False	False	False	False	-3164.30712890625	33.5012664794922	179.680999755859	0.688287973403931	0.952262103557587	0.479693531990051	91.4444427490234	14814
True	False	False	False	False	-3163.935546875	-147.495147705078	221.828384399414	0.691563129425049	0.93420535326004	0.486269682645798	95.6800003051758	19136
True	False	False	False	False	-3163.712890625	-62.0412216186523	126.442184448242	0.690266668796539	0.962579786777496	0.483645975589752	76.2631607055664	8694
True	False	False	False	False	-3162.07666015625	-1042.48522949219	189.663269042969	0.742433786392212	0.955821633338928	0.620891690254211	76.9181289672852	13153
True	False	False	False	False	-3159.5712890625	-904.140563964844	38.8199691772461	0.826309084892273	0.957971453666687	1	69.8571395874023	2445
True	False	False	False	False	-3161.90844726563	-376.099456787109	144.188446044922	0.62880265712738	0.937595725059509	0.382624924182892	72.9461517333984	9483
True	False	False	False	False	-3161.67138671875	-637.733459472656	78.7490768432617	0.661417245864868	0.945294797420502	0.431318759918213	83.7887344360352	5949
True	False	False	False	False	-3161.50708007813	-480.371520996094	194.099838256836	0.752993166446686	0.949702262878418	0.662339091300964	86.394287109375	15119
True	False	False	False	False	-3160.96337890625	-246.698257446289	99.8227767944336	0.647322654724121	0.943138539791107	0.40915635228157	81.2666702270508	7314
True	False	False	False	False	-3159.20825195313	-1405.10656738281	87.6222152709961	0.61917507648468	0.932934939861298	0.369820356369019	95.7721481323242	7566
True	False	False	False	False	-3154.08544921875	-887.2685546875	156.389007568359	0.803114473819733	0.958566606044769	1	87.1205673217773	12284
True	False	False	False	False	-3155.2294921875	-653.458129882813	153.061584472656	0.723133981227875	0.951465725898743	0.560595393180847	89.0144958496094	12284
True	False	False	False	False	-3157.3642578125	-343.097198486328	133.097030639648	0.711360454559326	0.965713500976563	0.530186176300049	83.2583312988281	9991
True	False	False	False	False	-3157.02807617188	-546.942810058594	185.226699829102	0.690912425518036	0.940667688846588	0.484949380159378	81.5149688720703	13613
True	False	False	False	False	-3155.84814453125	57.3978424072266	163.043869018555	0.727660059928894	0.957101106643677	0.573396384716034	93.9863967895508	13816
True	False	False	False	False	-3153.68188476563	-686.433532714844	157.498153686523	0.680353045463562	0.951339662075043	0.464434146881104	93.5422515869141	13283
True	False	False	False	False	-3153.6494140625	-97.1345901489258	303.904907226563	0.597044050693512	0.921761989593506	0.342539459466934	134.149627685547	36757
True	False	False	False	False	-3153.58276367188	-1437.59399414063	188.554138183594	0.526502668857574	0.893692374229431	0.270535558462143	140.429412841797	23873
True	False	False	False	False	-3152.51611328125	-1370.93872070313	77.6399383544922	0.781193256378174	0.944661200046539	0.863637804985046	78.2428588867188	5477
True	False	False	False	False	-3148.74462890625	-826.380249023438	192.990692138672	0.618543148040771	0.923854947090149	0.369001239538193	116.936782836914	20347
True	False	False	False	False	-3153.025390625	-740.470092773438	149.734161376953	0.700455188751221	0.950954377651215	0.505042791366577	100.614814758301	13583
True	False	False	False	False	-3150.009765625	-318.412475585938	128.660461425781	0.484169036149979	0.878841936588287	0.235098913311958	81.3103485107422	9432
True	False	False	False	False	-3149.23999023438	-261.6240234375	69.8759460449219	0.521287202835083	0.956256031990051	0.265908062458038	93.6507949829102	5900
True	False	False	False	False	-3152.23999023438	-82.5253143310547	64.3302307128906	0.656737625598907	0.962537825107574	0.423749476671219	87.8620681762695	5096
True	False	False	False	False	-3152.04370117188	-121.302543640137	138.64274597168	0.827974438667297	0.967252373695374	1	74.9359970092773	9367
True	False	False	False	False	-3148.50659179688	-29.7465324401855	126.442184448242	0.727187871932983	0.951890468597412	0.572028160095215	82.1666641235352	9367
True	False	False	False	False	-3152.01879882813	11.4904041290283	186.335845947266	0.678057432174683	0.960058927536011	0.460184723138809	84.875	14259
True	False	False	False	False	-3148.08959960938	-276.524597167969	62.1119499206543	0.805557072162628	0.956891655921936	1	86.2857131958008	4832
True	False	False	False	False	-3146.77319335938	-842.907897949219	18.8554134368896	0.733056426048279	0.943199634552002	0.589630365371704	81.5882339477539	1387
True	False	False	False	False	-3146.53637695313	-444.137939453125	212.955261230469	0.583850502967834	0.919093489646912	0.327514171600342	92.34375	17730
True	False	False	False	False	-3145.42797851563	-1480.51123046875	86.513069152832	0.740397691726685	0.961515605449677	0.613727450370789	133.179489135742	10388
True	False	False	False	False	-3109.64624023438	-1469.55651855469	289.486053466797	0.599899172782898	0.893450081348419	0.34590557217598	99.52490234375	25976
True	False	False	False	False	-3128.67163085938	-1379.65185546875	202.97297668457	0.519596517086029	0.919906735420227	0.264424979686737	85.5027313232422	15647
True	False	False	False	False	-3140.36157226563	-1312.14709472656	275.067199707031	0.657053351402283	0.936846137046814	0.424253344535828	95.1612930297852	23600
True	False	False	False	False	-3140.85400390625	-1138.87231445313	236.24723815918	0.834710657596588	0.960716724395752	1	92.9342727661133	19795
True	False	False	False	False	-3144.24536132813	-972.29541015625	102.041061401367	0.770813465118408	0.959913015365601	0.760143399238586	73.6195678710938	6773
True	False	False	False	False	-3141.83374023438	-710.1748046875	150.843307495117	0.511573791503906	0.874620914459229	0.257497131824493	84.4558792114258	11486
True	False	False	False	False	-3144.15844726563	-399.765319824219	117.569046020508	0.762402236461639	0.937987685203552	0.707778513431549	90.6037750244141	9604
True	False	False	False	False	-3144.71166992188	-52.4448165893555	104.259346008301	0.77779358625412	0.940629780292511	0.82083135843277	111.351066589355	10467
True	False	False	False	False	-3143.7626953125	-293.109008789063	120.896469116211	0.541716456413269	0.947874009609222	0.284509539604187	83.7981643676758	9134
True	False	False	False	False	-3142.78759765625	-634.250610351563	159.716445922852	0.69651985168457	0.948575913906097	0.496560543775558	93.6944427490234	13492
True	False	False	False	False	-3141.32592773438	-948.455139160156	202.97297668457	0.804767787456512	0.960745334625244	1	93.7322387695313	17153
True	False	False	False	False	-3136.91943359375	-858.339660644531	120.896469116211	0.733505606651306	0.957027733325958	0.591034114360809	86.6697235107422	9447
True	False	False	False	False	-3141.21704101563	-671.736450195313	51.0205307006836	0.742634296417236	0.949811100959778	0.62160986661911	83.4565200805664	3839
True	False	False	False	False	-3138.0419921875	-568.05322265625	188.554138183594	0.754431784152985	0.961057245731354	0.668663680553436	77.4117660522461	13160
True	False	False	False	False	-3140.98071289063	-173.999008178711	47.6931037902832	0.360271513462067	0.924146831035614	0.152257710695267	76.7441864013672	3300
True	False	False	False	False	-3139.91235351563	-420.031127929688	166.371292114258	0.711920857429504	0.954527795314789	0.531550288200378	89.7266693115234	13459
True	False	False	False	False	-3138.99682617188	-364.857788085938	171.917007446289	0.546531200408936	0.92005068063736	0.289088159799576	79.7419357299805	12360
True	False	False	False	False	-3139.55102539063	-223.246994018555	187.44499206543	0.656642854213715	0.93717747926712	0.42359846830368	98.236686706543	16602
True	False	False	False	False	-3136.79345703125	-1012.44104003906	240.683807373047	0.724377393722534	0.954846382141113	0.564043760299683	95.0460815429688	20625
True	False	False	False	False	-3134.611328125	-917.733276367188	149.734161376953	0.649360716342926	0.941504240036011	0.412246912717819	88.8000030517578	11988
True	False	False	False	False	-3135.64599609375	-604.615661621094	175.244430541992	0.640000343322754	0.942007780075073	0.398344188928604	84.0063323974609	13273
True	False	False	False	False	-3135.95947265625	-157.666625976563	194.099838256836	0.752993166446686	0.942417800426483	0.662339091300964	122.645713806152	21463
True	False	False	False	False	-3134.49951171875	-838.277709960938	62.1119499206543	0.583499252796173	0.950911939144135	0.327125519514084	79.9285736083984	4476
True	False	False	False	False	-3134.36499023438	-1269.52697753906	129.769607543945	0.754551768302917	0.95305460691452	0.66919994354248	99.1709365844727	11603
True	False	False	False	False	-3130.01049804688	-1172.41955566406	222.937530517578	0.708727538585663	0.940223634243011	0.52387672662735	99.4875640869141	19997
True	False	False	False	False	-3133.65893554688	-899.02734375	190.772415161133	0.733483374118805	0.945679008960724	0.590964496135712	109.389533996582	18815
True	False	False	False	False	-3133.57641601563	-255.170471191406	176.353576660156	0.787060856819153	0.957619547843933	1	121.062896728516	19249
True	False	False	False	False	-3133.40356445313	25.250316619873	180.790130615234	0.756302773952484	0.95846688747406	0.677188336849213	94	15322
True	False	False	False	False	-3133.27978515625	-1060.3193359375	153.061584472656	0.777968525886536	0.946372330188751	0.822720050811768	108.463768005371	14968
True	False	False	False	False	-3127.1953125	-879.147033691406	134.206176757813	0.613132238388062	0.938036620616913	0.362088888883591	96.3553695678711	11659
True	False	False	False	False	-3131.38354492188	-502.110717773438	327.196868896484	0.480442136526108	0.859526216983795	0.232192635536194	104.172882080078	30731
True	False	False	False	False	-3132.96997070313	-332.106475830078	157.498153686523	0.568167865276337	0.941681921482086	0.310689330101013	77.7957763671875	11047
True	False	False	False	False	-3132.89892578125	-1.14333629608154	184.117568969727	0.841156661510468	0.960919916629791	1	92.5180740356445	15358
True	False	False	False	False	-3131.77709960938	-435.893768310547	34.3833999633789	0.607939004898071	0.932539701461792	0.355619817972183	82.7741928100586	2566
True	False	False	False	False	-3127.40405273438	-67.6677856445313	114.241622924805	0.762033998966217	0.951248407363892	0.705790936946869	72.0679626464844	7423
True	False	False	False	False	-3128.712890625	-24.7409343719482	96.4953460693359	0.625745236873627	0.951931655406952	0.378490954637527	68.8735656738281	5992
True	False	False	False	False	-3126.94799804688	-789.908874511719	287.267761230469	0.705089330673218	0.935079872608185	0.515416443347931	98.3281860351563	25467
True	False	False	False	False	-3126.73193359375	-284.083435058594	176.353576660156	0.524877548217773	0.917571485042572	0.269085049629211	89.4968566894531	14230
True	False	False	False	False	-3126.22924804688	-1331.52526855469	146.40673828125	0.59890741109848	0.944905579090118	0.344731509685516	89.386360168457	11799
True	False	False	False	False	-3126.02758789063	-666.48828125	170.807861328125	0.780350148677826	0.957121014595032	0.851559281349182	90.9350662231445	14004
True	False	False	False	False	-3125.96313476563	-120.525718688965	153.061584472656	0.740749657154083	0.940074563026428	0.614949762821198	90.8115921020508	12532
True	False	False	False	False	-3124.79418945313	-1425.91516113281	139.751892089844	0.782931506633759	0.948550999164581	0.893864810466766	109.01587677002	13736
True	False	False	False	False	-3112.90869140625	-1412.1181640625	154.17073059082	0.575070798397064	0.94228583574295	0.317964822053909	83.6906509399414	11633
True	False	False	False	False	-3118.97119140625	-1032.23120117188	125.333038330078	0.728755116462708	0.95793205499649	0.576600790023804	85.6106185913086	9674
True	False	False	False	False	-3124.5986328125	-745.743774414063	260.648345947266	0.781900227069855	0.95922577381134	0.874878227710724	93.4978713989258	21972
True	False	False	False	False	-3123.31323242188	-620.780944824219	135.315322875977	0.68776923418045	0.932024538516998	0.478667497634888	80.9262313842773	9873
True	False	False	False	False	-3120.29077148438	-459.628295898438	190.772415161133	0.824089586734772	0.964971780776978	1	90.1860427856445	15512
True	False	False	False	False	-3119.34716796875	-210.255981445313	129.769607543945	0.70094496011734	0.952235400676727	0.506118953227997	88.0512847900391	10302
True	False	False	False	False	-3118.45727539063	-638.631469726563	88.7313537597656	0.606059610843658	0.941570937633514	0.353317022323608	75.4250030517578	6034
True	False	False	False	False	-3117.25390625	-432.244354248047	54.3479537963867	0.791067004203796	0.952071368694305	1	80.3673477172852	3938
True	False	False	False	False	-3117.60791015625	-369.565002441406	128.660461425781	0.834326982498169	0.964366912841797	1	84.318962097168	9781
True	False	False	False	False	-3115.11743164063	-976.983520507813	114.241622924805	0.60158383846283	0.936104953289032	0.347911924123764	81.8058242797852	8426
True	False	False	False	False	-3112.74780273438	-565.516235351563	151.952453613281	0.694207608699799	0.941751897335052	0.491707503795624	78.5255508422852	10758
True	False	False	False	False	-3113.390625	-533.276062011719	160.825576782227	0.704130887985229	0.949045598506927	0.513235092163086	74.7310333251953	10836
True	False	False	False	False	-3111.8232421875	-330.04296875	155.279876708984	0.584341943264008	0.942030668258667	0.328058958053589	79.8928604125977	11185
True	False	False	False	False	-3111.3466796875	-1224.60717773438	239.574661254883	0.668968081474304	0.942921996116638	0.444018453359604	90.4305572509766	19533
True	False	False	False	False	-3110.65356445313	-990.161865234375	127.551322937012	0.733566761016846	0.958162069320679	0.591225862503052	87.4260864257813	10054
True	False	False	False	False	-3111.09692382813	-273.180908203125	90.9496383666992	0.788853049278259	0.958789765834808	1	81	6642
True	False	False	False	False	-3111.02392578125	-92.6238861083984	158.607299804688	0.734701037406921	0.957570433616638	0.594812333583832	81.2587432861328	11620
True	False	False	False	False	-3110.51171875	-904.058288574219	106.477630615234	0.646023273468018	0.929255425930023	0.407204866409302	81.3645858764648	7811
True	False	False	False	False	-3109.32397460938	-1513.16931152344	49.9113883972168	0.806145071983337	0.955260276794434	1	85.4888916015625	3847
True	False	False	False	False	-3109.32153320313	-1099.60314941406	171.917007446289	0.585076630115509	0.945563554763794	0.328875422477722	74.7935485839844	11593
True	False	False	False	False	-3108.546875	-184.173706054688	143.079315185547	0.792992413043976	0.960901081562042	1	77.2868194580078	9970
True	False	False	False	False	-3108.37329101563	-231.659530639648	120.896469116211	0.793161451816559	0.955314457416534	1	84.7522964477539	9238
True	False	False	False	False	-3108.21435546875	-1563.91357421875	157.498153686523	0.754633009433746	0.951123237609863	0.669563829898834	137.654922485352	19547
True	False	False	False	False	-3099.60424804688	-1529.79736328125	86.513069152832	0.645403206348419	0.95396763086319	0.406278669834137	88.9358978271484	6937
True	False	False	False	False	-3106.73828125	-1352.85717773438	158.607299804688	0.609814703464508	0.947014093399048	0.357938140630722	83.6923065185547	11968
True	False	False	False	False	-3107.99536132813	-478.368499755859	167.480438232422	0.591743230819702	0.922679245471954	0.336400598287582	84.7350997924805	12795
True	False	False	False	False	-3108.20434570313	-420.180389404297	183.008422851563	0.709964990615845	0.948658525943756	0.526821851730347	94.9515151977539	15667
True	False	False	False	False	-3107.69995117188	-401.274505615234	13.3097038269043	0.615151524543762	0.885157644748688	0.364647418260574	70.0833358764648	841
True	False	False	False	False	-3107.669921875	-958.181701660156	167.480438232422	0.685113787651062	0.954838156700134	0.473479032516479	84.5496673583984	12767
True	False	False	False	False	-3107.50463867188	-865.709899902344	192.990692138672	0.681876301765442	0.932401895523071	0.467293441295624	115.114944458008	20030
True	False	False	False	False	-3106.65063476563	-840.181884765625	266.194061279297	0.51498281955719	0.885735690593719	0.260419070720673	110.195831298828	26447
True	False	False	False	False	-3106.05224609375	-709.545471191406	201.863830566406	0.600803196430206	0.92859935760498	0.346980392932892	85.7527465820313	15607
True	False	False	False	False	-3106.53247070313	-0.587344169616699	179.680999755859	0.783584833145142	0.955119788646698	0.908305883407593	89.2654342651367	14461
True	False	False	False	False	-3105.5224609375	-384.495544433594	130.878753662109	0.803063333034515	0.953242182731628	1	89.1779632568359	10523
True	False	False	False	False	-3104.90014648438	-1435.23364257813	135.315322875977	0.738706409931183	0.959237992763519	0.607945501804352	88.8032760620117	10834
True	False	False	False	False	-3102.66748046875	-1333.34985351563	140.861022949219	0.715956509113312	0.946434617042542	0.541606366634369	85.7873992919922	10895
True	False	False	False	False	-3104.38256835938	-352.746795654297	137.533599853516	0.481797128915787	0.87487268447876	0.233245626091957	74.6532287597656	9257
True	False	False	False	False	-3104.78369140625	-49.3383407592773	231.810668945313	0.549845218658447	0.936689913272858	0.292285799980164	113.263160705566	23672
True	False	False	False	False	-3103.50073242188	-1288.75964355469	150.843307495117	0.673209309577942	0.960641086101532	0.451435506343842	79.5882339477539	10824
True	False	False	False	False	-3089.83764648438	-1256.48046875	209.627822875977	0.699147701263428	0.945007860660553	0.502192556858063	113.830688476563	21514
True	False	False	False	False	-3101.54809570313	-1175.35192871094	126.442184448242	0.784677445888519	0.960102736949921	0.941195964813232	80.9385986328125	9227
True	False	False	False	False	-3102.87158203125	-1011.75274658203	134.206176757813	0.780348420143127	0.960789203643799	0.851535737514496	84.611572265625	10238
True	False	False	False	False	-3102.61181640625	-798.986389160156	113.132476806641	0.721733629703522	0.944999158382416	0.556770741939545	76.2549057006836	7778
True	False	False	False	False	-3103.15209960938	-587.985900878906	129.769607543945	0.70094496011734	0.960830867290497	0.506118953227997	77.5811996459961	9077
True	False	False	False	False	-3102.27197265625	-919.216552734375	87.6222152709961	0.726314723491669	0.953183054924011	0.569518506526947	75.0506362915039	5929
True	False	False	False	False	-3102.17578125	-132.187362670898	174.135284423828	0.759400129318237	0.966554641723633	0.692134916782379	96.2165603637695	15106
True	False	False	False	False	-3101.06860351563	-1148.74584960938	149.734161376953	0.518264055252075	0.916982889175415	0.263261914253235	79.8074111938477	10774
True	False	False	False	False	-3099.63061523438	-1127.69885253906	126.442184448242	0.775840818881989	0.949699282646179	0.801295220851898	84.3245620727539	9613
True	False	False	False	False	-3099.93041992188	-301.826354980469	154.17073059082	0.619195699691772	0.931545913219452	0.369847148656845	80.9568328857422	11253
True	False	False	False	False	-3099.97534179688	25.8822441101074	113.132476806641	0.721733629703522	0.941386580467224	0.556770741939545	71.5686264038086	7300
True	False	False	False	False	-3099.78857421875	-248.580749511719	191.881561279297	0.731196582317352	0.963097989559174	0.583906829357147	98.0346832275391	16960
True	False	False	False	False	-3099.646484375	-1050.96594238281	173.026138305664	0.723823487758636	0.95019268989563	0.562501490116119	86.5448684692383	13501
True	False	False	False	False	-3096.48266601563	-755.117065429688	250.666076660156	0.78146630525589	0.959094941616058	0.867842257022858	93.5663681030273	21146
True	False	False	False	False	-3099.09375	-666.764282226563	164.153015136719	0.532243072986603	0.936231791973114	0.2757228910923	84.7432403564453	12542
True	False	False	False	False	-3098.41162109375	-629.824157714844	129.769607543945	0.727007806301117	0.949131846427917	0.571508407592773	94.6923065185547	11079
True	False	False	False	False	-3098.34521484375	-151.586883544922	133.097030639648	0.708264887332916	0.958388805389404	0.52278470993042	79.2416687011719	9509
True	False	False	False	False	-3095.12182617188	-1199.40612792969	131.987884521484	0.60891717672348	0.950155854225159	0.356826275587082	75.7731094360352	9017
True	False	False	False	False	-3091.08178710938	-1077.19934082031	115.350761413574	0.735885262489319	0.949330270290375	0.598617315292358	82.625	8593
True	False	False	False	False	-3094.01513671875	-446.581237792969	177.462707519531	0.742383062839508	0.951404452323914	0.620710372924805	104.443748474121	16711
True	False	False	False	False	-3092.45361328125	-936.188354492188	140.861022949219	0.705661714076996	0.960952281951904	0.516728401184082	76.7480316162109	9747
True	False	False	False	False	-3088.74340820313	-698.792602539063	124.223899841309	0.714430212974548	0.951890468597412	0.537754118442535	84.8571395874023	9504
True	False	False	False	False	-3091.09057617188	-513.636352539063	178.571853637695	0.663666427135468	0.951438546180725	0.435036957263947	76.3478240966797	12292
True	False	False	False	False	-3091.36938476563	-68.0242767333984	116.459907531738	0.563613891601563	0.935599625110626	0.305995672941208	76.6190490722656	8045
True	False	False	False	False	-3089.658203125	-549.572326660156	157.498153686523	0.650261461734772	0.931220412254333	0.413624554872513	79.1056365966797	11233
True	False	False	False	False	-3088.66259765625	-331.510650634766	166.371292114258	0.451302289962769	0.944653809070587	0.21049639582634	71.1999969482422	10680
True	False	False	False	False	-3089.0771484375	-35.641788482666	78.7490768432617	0.715453743934631	0.945629358291626	0.540330648422241	78.9295806884766	5604
True	False	False	False	False	-3088.5185546875	-262.887420654297	97.6044921875	0.71916389465332	0.956526696681976	0.549907207489014	74.8295440673828	6585
True	False	False	False	False	-3088.48120117188	54.1943321228027	232.919815063477	0.720331013202667	0.926215767860413	0.553000152111053	117.576187133789	24691
True	False	False	False	False	-3086.63452148438	-1584.4970703125	117.569046020508	0.683611035346985	0.95793205499649	0.470589101314545	94.8207550048828	10051
True	False	False	False	False	-3084.98510742188	-1549.78015136719	147.515884399414	0.667419075965881	0.910184979438782	0.44136181473732	88.3233108520508	11747
True	False	False	False	False	-3084.09790039063	-999.742980957031	146.40673828125	0.790809690952301	0.962778031826019	1	84.5227279663086	11157
True	False	False	False	False	-3084.90991210938	-780.049743652344	126.442184448242	0.633428633213043	0.955098927021027	0.389005541801453	73.8245620727539	8416
True	False	False	False	False	-3084.72216796875	-210.017150878906	232.919815063477	0.662514925003052	0.938953578472137	0.433126717805862	75.1857147216797	15789
True	False	False	False	False	-3084.6162109375	-629.807067871094	105.36848449707	0.740853786468506	0.962896168231964	0.61531263589859	93.2842102050781	8862
True	False	False	False	False	-3084.44653320313	-0.0710487365722656	43.256534576416	0.499810606241226	0.923965752124786	0.247652649879456	67.9487152099609	2650
True	False	False	False	False	-3084.28173828125	-893.838134765625	164.153015136719	0.515901327133179	0.898044645786285	0.261211812496185	79.594596862793	11780
True	False	False	False	False	-3083.63745117188	-56.3930854797363	35.4925422668457	0.562897682189941	0.907583773136139	0.305264919996262	73.8125	2362
True	False	False	False	False	-3083.41967773438	-1320.01440429688	245.120376586914	0.723842263221741	0.967984318733215	0.562553703784943	88.7963790893555	19624
True	False	False	False	False	-3083.18432617188	-850.884460449219	88.7313537597656	0.795180141925812	0.947039306163788	1	75.1999969482422	6016
True	False	False	False	False	-3083.07275390625	-1624.79565429688	145.297592163086	0.765121161937714	0.95204222202301	0.723130643367767	157.587783813477	20644
True	False	False	False	False	-3062.0341796875	-1579.18347167969	140.861022949219	0.589266538619995	0.945051789283752	0.333580106496811	82.5984268188477	10490
True	False	False	False	False	-3082.23779296875	-1441.59594726563	140.861022949219	0.726478219032288	0.956344246864319	0.569986522197723	88.4566955566406	11234
True	False	False	False	False	-3081.81787109375	-374.109802246094	178.571853637695	0.572330176830292	0.948540031909943	0.315052539110184	92.8881988525391	14955
True	False	False	False	False	-3082.87963867188	-94.5197372436523	145.297592163086	0.784818708896637	0.965531826019287	0.947113275527954	75.2061080932617	9852
True	False	False	False	False	-3081.69189453125	-125.192047119141	131.987884521484	0.759082078933716	0.947283446788788	0.690548181533813	76.7479019165039	9133
True	False	False	False	False	-3080.71118164063	-730.053039550781	165.262145996094	0.75501412153244	0.956596493721008	0.67127937078476	93.9731521606445	14002
True	False	False	False	False	-3080.31103515625	-662.875427246094	88.7313537597656	0.780051290988922	0.956027030944824	0.847558856010437	81.0749969482422	6486
True	False	False	False	False	-3080.25952148438	-172.615829467773	184.117568969727	0.821711361408234	0.972208976745605	1	88.259033203125	14651
True	False	False	False	False	-3079.91137695313	-1523.65795898438	126.442184448242	0.700783967971802	0.937265753746033	0.505764663219452	83.5526351928711	9525
True	False	False	False	False	-3057.65625	-1502.58020019531	139.751892089844	0.754863798618317	0.965531826019287	0.67060112953186	80.2460327148438	10111
True	False	False	False	False	-3079.04638671875	-1282.64831542969	131.987884521484	0.63240373134613	0.952957212924957	0.38757848739624	76.8991622924805	9151
True	False	False	False	False	-3079.50268554688	-978.074890136719	168.589569091797	0.62656706571579	0.926297962665558	0.379595845937729	84.0197372436523	12771
True	False	False	False	False	-3078.859375	-572.186950683594	153.061584472656	0.683109402656555	0.937579154968262	0.469631791114807	90.0579681396484	12428
True	False	False	False	False	-3079.22900390625	-417.751434326172	202.97297668457	0.489709615707397	0.898414790630341	0.239478707313538	90.7103805541992	16600
True	False	False	False	False	-3079.05688476563	-239.156661987305	90.9496383666992	0.815059661865234	0.951321005821228	1	70.2926864624023	5764
True	False	False	False	False	-3077.9169921875	-1494.1328125	190.772415161133	0.61855274438858	0.943615794181824	0.369013637304306	88.5755844116211	15235
True	False	False	False	False	-3070.19116210938	-1457.88525390625	185.226699829102	0.792605221271515	0.952076733112335	1	100.694610595703	16816
True	False	False	False	False	-3077.42431640625	-1389.07836914063	176.353576660156	0.58817183971405	0.903275728225708	0.332342892885208	83.5345916748047	13282
True	False	False	False	False	-3077.1318359375	-1213.3232421875	135.315322875977	0.723216474056244	0.959100306034088	0.560822665691376	85.1803283691406	10392
True	False	False	False	False	-3075.3544921875	-1097.26672363281	124.223899841309	0.805557072162628	0.957082509994507	1	81.4107131958008	9118
True	False	False	False	False	-3076.07885742188	-294.164947509766	197.427261352539	0.789934456348419	0.961057245731354	1	91.3932571411133	16268
True	False	False	False	False	-3076.08447265625	-16.62278175354	72.0942230224609	0.790630877017975	0.95088666677475	1	72.523078918457	4714
True	False	False	False	False	-3072.89892578125	-865.865966796875	96.4953460693359	0.554959177970886	0.935196220874786	0.297296345233917	75.6896514892578	6585
True	False	False	False	False	-3072.87939453125	-1416.37927246094	168.589569091797	0.762764632701874	0.959849238395691	0.709754824638367	80.4078979492188	12222
True	False	False	False	False	-3068.60864257813	-1363.7216796875	163.043869018555	0.770294904708862	0.96829754114151	0.756431043148041	80.5034027099609	11834
True	False	False	False	False	-3066.63110351563	-1233.81201171875	113.132476806641	0.81917679309845	0.964601218700409	1	80.5980377197266	8221
True	False	False	False	False	-3065.14208984375	-1177.97912597656	140.861022949219	0.70146244764328	0.96052098274231	0.507260978221893	83.1968536376953	10566
True	False	False	False	False	-3071.30712890625	-1151.13586425781	178.571853637695	0.652152240276337	0.933785974979401	0.416540175676346	91.6832275390625	14761
True	False	False	False	False	-3069.21411132813	-1066.83740234375	168.589569091797	0.728265225887299	0.954101085662842	0.575161814689636	93.8947372436523	14272
True	False	False	False	False	-3069.13891601563	-932.118713378906	169.698715209961	0.477483153343201	0.936846077442169	0.229907438158989	78.5686264038086	12021
True	False	False	False	False	-3070.65063476563	-814.741760253906	277.285491943359	0.780201196670532	0.969742298126221	0.849548995494843	96.515998840332	24129
True	False	False	False	False	-3069.74487304688	-616.007141113281	259.539215087891	0.431752175092697	0.897523105144501	0.196869373321533	93.4529876708984	21868
True	False	False	False	False	-3070.30346679688	-449.682647705078	229.592376708984	0.56757378578186	0.894912362098694	0.310072302818298	98.2801895141602	20344
True	False	False	False	False	-3069.51098632813	-585.268737792969	44.3656768798828	0.799694657325745	0.95525187253952	1	90.7249984741211	3629
True	False	False	False	False	-3063.9501953125	-541.910278320313	149.734161376953	0.618206322193146	0.927576124668121	0.368565618991852	85.2666702270508	11511
True	False	False	False	False	-3066.61083984375	30.2778472900391	177.462707519531	0.382235914468765	0.822658479213715	0.165185406804085	72.7624969482422	11642
True	False	False	False	False	-3065.5654296875	-369.933959960938	116.459907531738	0.74296110868454	0.961664319038391	0.622785210609436	100.704765319824	10574
True	False	False	False	False	-3063.70629882813	-1039.48779296875	176.353576660156	0.560635209083557	0.943731486797333	0.302969604730606	89.9119491577148	14296
True	False	False	False	False	-3061.34497070313	-1017.95318603516	178.571853637695	0.747022986412048	0.949690818786621	0.637941479682922	86.5217361450195	13930
True	False	False	False	False	-3063.31787109375	-329.878997802734	183.008422851563	0.471924841403961	0.933996021747589	0.225666910409927	80.9575729370117	13358
True	False	False	False	False	-3063.38696289063	-255.363052368164	119.787330627441	0.630786955356598	0.957247018814087	0.385342925786972	69.5462951660156	7511
True	False	False	False	False	-3063.23901367188	-696.917297363281	234.028945922852	0.735507965087891	0.954728543758392	0.597397983074188	94.6445465087891	19970
True	False	False	False	False	-3062.92822265625	-572.620971679688	53.2388153076172	0.730874300003052	0.951258361339569	0.582929074764252	83.125	3990
True	False	False	False	False	-3062.29296875	-392.951782226563	175.244430541992	0.673781275749207	0.954519510269165	0.452452331781387	87.0063323974609	13747
True	False	False	False	False	-3061.69140625	-200.223739624023	110.914192199707	0.719247400760651	0.939396739006042	0.55012708902359	85.8899993896484	8589
True	False	False	False	False	-3061.93725585938	-147.580139160156	107.586769104004	0.864201188087463	0.970127999782562	1	78.1443328857422	7580
True	False	False	False	False	-3061.56225585938	-96.4441299438477	104.259346008301	0.76819783449173	0.959742963314056	0.742179989814758	69.2446823120117	6509
True	False	False	False	False	-3061.33959960938	-173.462814331055	161.934722900391	0.577083945274353	0.942500114440918	0.320124477148056	94.376708984375	13779
True	False	False	False	False	-3061.26171875	-1212.23754882813	94.2770690917969	0.724954545497894	0.949979424476624	0.565661549568176	81.0117645263672	6886
True	False	False	False	False	-3061.02880859375	-840.9423828125	114.241622924805	0.595339059829712	0.922521889209747	0.340549439191818	72.4854354858398	7466
True	False	False	False	False	-3061.07250976563	-666.384155273438	176.353576660156	0.754636108875275	0.953302264213562	0.669577658176422	80.2012557983398	12752
True	False	False	False	False	-3060.6630859375	-1292.51428222656	156.389007568359	0.521586358547211	0.931263327598572	0.266171365976334	75.4255294799805	10635
True	False	False	False	False	-3059.85278320313	-1117.4326171875	159.716445922852	0.661957681179047	0.948218584060669	0.432207375764847	86.0833358764648	12396
True	False	False	False	False	-3059.48217773438	-512.9716796875	222.937530517578	0.454757302999496	0.880642890930176	0.212978675961494	89.1691513061523	17923
True	False	False	False	False	-3057.080078125	-757.317077636719	141.970169067383	0.729068458080292	0.971531391143799	0.577525734901428	88.34375	11308
True	False	False	False	False	-3055.9775390625	-1676.78857421875	178.571853637695	0.607724726200104	0.923102498054504	0.355356276035309	128.993789672852	20768
True	False	False	False	False	-3045.13696289063	-1640.30236816406	154.17073059082	0.783605933189392	0.955555021762848	0.908817052841187	93.6259002685547	13014
True	False	False	False	False	-3030.87060546875	-1613.33569335938	174.135284423828	0.484709918498993	0.954020023345947	0.235523328185081	79.6878967285156	12511
True	False	False	False	False	-3046.17749023438	-1530.05480957031	191.881561279297	0.639960587024689	0.938068032264709	0.398286700248718	82.7919082641602	14323
True	False	False	False	False	-3048.8720703125	-1321.39123535156	144.188446044922	0.667910039424896	0.953217029571533	0.442200928926468	80.8769226074219	10514
True	False	False	False	False	-3054.81176757813	-968.601745605469	109.805053710938	0.772047638893127	0.949947655200958	0.769319832324982	93.4848480224609	9255
True	False	False	False	False	-3055.47119140625	-911.811462402344	120.896469116211	0.706170499324799	0.961292803287506	0.517900466918945	75.5412826538086	8234
True	False	False	False	False	-3054.32299804688	-872.245056152344	183.008422851563	0.559611201286316	0.926660060882568	0.301937133073807	88.6909103393555	14634
True	False	False	False	False	-3053.78979492188	-71.6235656738281	199.645553588867	0.547359824180603	0.944396257400513	0.289884150028229	75.3499984741211	13563
True	False	False	False	False	-3053.26831054688	-1265.20629882813	198.536407470703	0.675669133663177	0.956621527671814	0.455837398767471	92.8379898071289	16618
True	False	False	False	False	-3052.56298828125	-1104.69055175781	24.401123046875	0.779838144779205	0.948501110076904	0.844782948493958	79.5	1749
True	False	False	False	False	-3050.47680664063	-982.371459960938	97.6044921875	0.750541150569916	0.955588459968567	0.651979506015778	84.863639831543	7468
True	False	False	False	False	-3052.142578125	-484.623321533203	184.117568969727	0.578646063804626	0.930719316005707	0.321812391281128	85.1807250976563	14140
True	False	False	False	False	-3050.83569335938	-936.956970214844	97.6044921875	0.632937669754028	0.921115279197693	0.38832101225853	76.0454559326172	6692
True	False	False	False	False	-3050.73046875	-49.2331390380859	144.188446044922	0.787146151065826	0.965348243713379	1	88.8000030517578	11544
True	False	False	False	False	-3050.30834960938	-5.90628385543823	216.282684326172	0.375620365142822	0.870803475379944	0.16122479736805	106.779487609863	20822
True	False	False	False	False	-3050.18432617188	-1097.82067871094	49.9113883972168	0.658083260059357	0.927055537700653	0.425903588533401	76.0888900756836	3424
True	False	False	False	False	-3045.95385742188	-893.421936035156	112.023338317871	0.743605971336365	0.955052018165588	0.625122964382172	83.9306945800781	8477
True	False	False	False	False	-3049.45874023438	-648.683776855469	136.424453735352	0.513386130332947	0.919116377830505	0.259046584367752	69.9268264770508	8601
True	False	False	False	False	-3049.791015625	-214.224334716797	73.203369140625	0.73655366897583	0.935587465763092	0.60079300403595	95.9393920898438	6332
True	False	False	False	False	-3050.13671875	-41.7798767089844	28.8376903533936	0.595969557762146	0.965089499950409	0.341283589601517	65.2307662963867	1696
True	False	False	False	False	-3048.7158203125	-348.328765869141	102.041061401367	0.819654762744904	0.956287920475006	1	73.4347839355469	6756
True	False	False	False	False	-3048.57885742188	-326.515838623047	127.551322937012	0.632514178752899	0.943133234977722	0.387731909751892	86.8521728515625	9988
True	False	False	False	False	-3047.7802734375	-784.939880371094	215.173538208008	0.809731006622314	0.963382422924042	1	89.2216491699219	17309
True	False	False	False	False	-3045.59838867188	-745.233642578125	179.680999755859	0.703358352184296	0.963138937950134	0.511490643024445	100.228393554688	16237
True	False	False	False	False	-3046.4833984375	-307.424194335938	84.2947845458984	0.707995891571045	0.957730054855347	0.52215188741684	75.4473648071289	5734
True	False	False	False	False	-3047.77587890625	-118.205665588379	204.082122802734	0.617074310779572	0.924302935600281	0.367106914520264	79.1956558227539	14572
True	False	False	False	False	-3046.46411132813	-591.542602539063	326.087738037109	0.389463096857071	0.837771236896515	0.169580921530724	111.153060913086	32679
True	False	False	False	False	-3046.24951171875	-287.563812255859	185.226699829102	0.630372881889343	0.940688133239746	0.384773463010788	79.6287460327148	13298
True	False	False	False	False	-3045.5703125	16.5794486999512	169.698715209961	0.733056426048279	0.941642820835114	0.589630365371704	89.300651550293	13663
True	False	False	False	False	-3044.9443359375	-1444.41430664063	14.4188451766968	0.523994266986847	0.898165881633759	0.268299996852875	63.3846168518066	824
True	False	False	False	False	-3043.96655273438	-1418.17456054688	307.232330322266	0.556156754493713	0.933376908302307	0.298483371734619	98.7147979736328	27344
True	False	False	False	False	-3043.828125	-1077.08801269531	185.226699829102	0.757708609104156	0.956036388874054	0.683835804462433	87.0598831176758	14539
True	False	False	False	False	-3044.890625	-427.914306640625	146.40673828125	0.790809690952301	0.966102182865143	1	87.7803039550781	11587
True	False	False	False	False	-3044.42260742188	-184.103012084961	114.241622924805	0.674712717533112	0.935808658599854	0.45411691069603	80.5242691040039	8294
True	False	False	False	False	-3043.64282226563	-541.601867675781	51.0205307006836	0.672707319259644	0.932249069213867	0.450546443462372	67.5869598388672	3109
True	False	False	False	False	-3043.55151367188	-1357.00268554688	79.8582229614258	0.803513050079346	0.94641637802124	1	119.458335876465	8601
True	False	False	False	False	-3043.26928710938	-1341.33117675781	123.114753723145	0.483736425638199	0.896786987781525	0.234759926795959	81	8991
True	False	False	False	False	-3042.73217773438	-256.071685791016	184.117568969727	0.714267790317535	0.960487306118011	0.537347733974457	84.156623840332	13970
True	False	False	False	False	-3042.21020507813	-199.757522583008	93.1679229736328	0.686474680900574	0.912666082382202	0.476124733686447	82.7380981445313	6950
True	False	False	False	False	-3040.3720703125	-152.530075073242	176.353576660156	0.797891974449158	0.961109399795532	1	74.8490600585938	11901
True	False	False	False	False	-3040.1376953125	-1597.73620605469	138.64274597168	0.680588185787201	0.93450927734375	0.464873433113098	81.8880004882813	10236
True	False	False	False	False	-3037.36572265625	-1559.28967285156	170.807861328125	0.656723499298096	0.93769246339798	0.423726975917816	79.4415588378906	12234
True	False	False	False	False	-3038.22265625	-1162.90051269531	155.279876708984	0.789243400096893	0.962004125118256	1	98.8214263916016	13835
True	False	False	False	False	-3039.30786132813	-229.116912841797	134.206176757813	0.763469576835632	0.961215615272522	0.713658273220062	78.7603302001953	9530
True	False	False	False	False	-3038.15405273438	-674.894165039063	131.987884521484	0.641424357891083	0.960775852203369	0.400412321090698	71.6134490966797	8522
True	False	False	False	False	-3037.83569335938	-1487.63818359375	154.17073059082	0.540079057216644	0.898098826408386	0.282970070838928	76.8345336914063	10680
True	False	False	False	False	-3035.81640625	-1226.92492675781	139.751892089844	0.782931506633759	0.95870703458786	0.893864810466766	81.9365081787109	10324
True	False	False	False	False	-3037.80737304688	-23.8916873931885	174.135284423828	0.655297756195068	0.91471654176712	0.421464145183563	102.847137451172	16147
True	False	False	False	False	-3036.17529296875	-1135.70239257813	156.389007568359	0.767703473567963	0.965828239917755	0.738981306552887	76.141845703125	10736
True	False	False	False	False	-3027.91064453125	-1105.3076171875	222.937530517578	0.560785174369812	0.930681228637695	0.303121149539948	90.0796051025391	18106
True	False	False	False	False	-3035.59375	-829.520874023438	160.825576782227	0.536383152008057	0.922886729240417	0.279527455568314	71.903450012207	10426
True	False	False	False	False	-3035.24145507813	-562.883605957031	183.008422851563	0.741778492927551	0.942772924900055	0.61856085062027	81.7575759887695	13490
True	False	False	False	False	-3034.68237304688	-1048.03771972656	312.778015136719	0.747133255004883	0.951629221439362	0.63836807012558	96.3404235839844	27168
True	False	False	False	False	-3027.83764648438	-892.362243652344	165.262145996094	0.765527665615082	0.961176931858063	0.725537121295929	89.8523483276367	13388
True	False	False	False	False	-3034.23852539063	3.52716445922852	59.8936653137207	0.80293732881546	0.959239721298218	1	86.7407379150391	4684
True	False	False	False	False	-3032.70874023438	-719.66796875	238.465515136719	0.749451220035553	0.9379603266716	0.647531867027283	85.9162826538086	18472
True	False	False	False	False	-3029.77783203125	-624.796997070313	123.114753723145	0.589889168739319	0.917050778865814	0.334286361932755	66.7837829589844	7413
True	False	False	False	False	-3030.4423828125	-437.136596679688	74.3125076293945	0.786045730113983	0.975024342536926	1	69.5074615478516	4657
True	False	False	False	False	-3028.14233398438	-371.898468017578	231.810668945313	0.568971693515778	0.949332058429718	0.311526417732239	80.6076583862305	16847
True	False	False	False	False	-3028.36181640625	-63.2360572814941	219.610107421875	0.546809315681458	0.920367360115051	0.28935506939888	83.9696960449219	16626
True	False	False	False	False	-3026.99194335938	-1634.6982421875	80.9673614501953	0.786957621574402	0.954528748989105	1	90.7123260498047	6622
True	False	False	False	False	-3026.62280273438	-1257.72607421875	191.881561279297	0.645322442054749	0.920832753181458	0.406158268451691	102.820808410645	17788
True	False	False	False	False	-3026.78466796875	-943.559936523438	164.153015136719	0.775534987449646	0.954574525356293	0.798458695411682	104.689186096191	15494
True	False	False	False	False	-3025.52490234375	-1743.896484375	159.716445922852	0.608626067638397	0.964308440685272	0.356466680765152	126.145835876465	18165
True	False	False	False	False	-3017.24438476563	-1712.56823730469	113.132476806641	0.627017259597778	0.945394814014435	0.380203008651733	88.7450942993164	9052
True	False	False	False	False	-3025.13525390625	-1361.5107421875	128.660461425781	0.647274434566498	0.948587775230408	0.409083664417267	76.4051742553711	8863
True	False	False	False	False	-3024.46875	-1199.60229492188	224.046676635742	0.738515675067902	0.948888540267944	0.60730254650116	107.574256896973	21730
True	False	False	False	False	-3024.42309570313	-465.895050048828	140.861022949219	0.734058856964111	0.947114109992981	0.592774868011475	69.2519683837891	8795
True	False	False	False	False	-3023.611328125	-1695.42358398438	97.6044921875	0.835320472717285	0.964981913566589	1	94.011360168457	8273
True	False	False	False	False	-3012.24609375	-1674.73779296875	146.40673828125	0.647160887718201	0.949317336082458	0.408912599086761	84.0984878540039	11101
True	False	False	False	False	-3021.1982421875	-1450.87365722656	205.191253662109	0.712715566158295	0.934248507022858	0.533497989177704	90.1783752441406	16683
True	False	False	False	False	-3022.45532226563	-966.605346679688	202.97297668457	0.732216358184814	0.950319468975067	0.587027549743652	97.9836044311523	17931
True	False	False	False	False	-3021.998046875	-850.128662109375	134.206176757813	0.823480188846588	0.963263034820557	1	86.3223114013672	10445
True	False	False	False	False	-3020.1826171875	-696.820068359375	128.660461425781	0.768360316753387	0.955318808555603	0.743243813514709	72.7931060791016	8444
True	False	False	False	False	-3020.6015625	-266.175201416016	199.645553588867	0.685194611549377	0.95004141330719	0.47363543510437	74.3777770996094	13388
True	False	False	False	False	-3020.67895507813	15.8707504272461	97.6044921875	0.760120630264282	0.96260392665863	0.695777595043182	71.5227279663086	6294
True	False	False	False	False	-3020.55981445313	-210.335556030273	222.937530517578	0.681708157062531	0.949435889720917	0.466976225376129	88.1442794799805	17717
True	False	False	False	False	-3020.50732421875	-417.685760498047	79.8582229614258	0.776177406311035	0.945610642433167	0.804480254650116	76.4583358764648	5505
True	False	False	False	False	-3018.65014648438	-170.034530639648	205.191253662109	0.486705094575882	0.877127468585968	0.237094759941101	70.2972946166992	13005
True	False	False	False	False	-3017.7998046875	-1017.66931152344	149.734161376953	0.717432796955109	0.957384765148163	0.545391619205475	89.4000015258789	12069
True	False	False	False	False	-3015.50463867188	-795.950805664063	146.40673828125	0.718701124191284	0.945501983165741	0.548691689968109	77.1590881347656	10185
True	False	False	False	False	-3017.36669921875	-656.568786621094	133.097030639648	0.765460968017578	0.954732000827789	0.725139915943146	70.2416687011719	8429
True	False	False	False	False	-3017.02514648438	34.1627578735352	84.2947845458984	0.807776212692261	0.956683576107025	1	77.7105255126953	5906
True	False	False	False	False	-3014.48828125	-1651.75207519531	194.099838256836	0.752993166446686	0.946885108947754	0.662339091300964	92.4228591918945	16174
True	False	False	False	False	-3002.63232421875	-1638.43786621094	22.1828384399414	0.598902344703674	0.897362768650055	0.344725489616394	68.0500030517578	1361
True	False	False	False	False	-3013.8447265625	-1516.29992675781	200.754699707031	0.778810083866119	0.952036023139954	0.832194209098816	97.0331497192383	17563
True	False	False	False	False	-3013.30541992188	-1002.18627929688	181.899276733398	0.486096322536469	0.939950585365295	0.236614286899567	86.6890258789063	14217
True	False	False	False	False	-3012.38525390625	52.8324851989746	160.825576782227	0.540877163410187	0.877818703651428	0.2837193608284	70.6620712280273	10246
True	False	False	False	False	-3011.95361328125	-1316.16125488281	228.483245849609	0.800404906272888	0.947958648204803	1	101.699028015137	20950
True	False	False	False	False	-3008.6435546875	-1128.65905761719	108.695907592773	0.78705221414566	0.946951866149902	1	114.775512695313	11248
True	False	False	False	False	-3011.31689453125	-582.203735351563	123.114753723145	0.776449203491211	0.947516262531281	0.80710357427597	77.5585556030273	8609
True	False	False	False	False	-3010.669921875	-399.444030761719	90.9496383666992	0.778366804122925	0.948245167732239	0.827120900154114	96.4756088256836	7911
True	False	False	False	False	-3007.78930664063	-375.805511474609	98.7136306762695	0.736421585083008	0.942918181419373	0.600361526012421	84.3483123779297	7507
True	False	False	False	False	-3007.68115234375	-1596.03491210938	139.751892089844	0.754863798618317	0.946157515048981	0.67060112953186	77.6904754638672	9789
True	False	False	False	False	-3002.9072265625	-1542.19091796875	220.719253540039	0.742307305335999	0.945885419845581	0.620439887046814	94	18706
True	False	False	False	False	-3007.4677734375	-1382.58312988281	139.751892089844	0.795017898082733	0.961215615272522	1	88.6031723022461	11164
True	False	False	False	False	-3007.02368164063	-1035.1884765625	14.4188451766968	0.666414141654968	0.918621897697449	0.43965283036232	60.8461532592773	791
True	False	False	False	False	-3006.5888671875	-1488.56420898438	199.645553588867	0.843023717403412	0.958272337913513	1	91.4000015258789	16452
True	False	False	False	False	-3000.95947265625	-1261.68298339844	155.279876708984	0.72639799118042	0.952235758304596	0.569756746292114	88.3428573608398	12368
True	False	False	False	False	-3004.9453125	-986.303161621094	75.4216537475586	0.587365925312042	0.953652620315552	0.331435710191727	67.8088226318359	4611
True	False	False	False	False	-3003.298828125	-870.060241699219	120.896469116211	0.733505606651306	0.960550785064697	0.591034114360809	88.4954147338867	9646
True	False	False	False	False	-3005.427734375	-741.276123046875	204.082122802734	0.809165418148041	0.966441333293915	1	83.0760879516602	15286
True	False	False	False	False	-3002.00219726563	-685.639709472656	174.135284423828	0.620562851428986	0.949018597602844	0.371628314256668	106.700637817383	16752
True	False	False	False	False	-3003.68579101563	-139.004699707031	138.64274597168	0.768403470516205	0.961718082427979	0.74352765083313	75.1999969482422	9400
True	False	False	False	False	-3002.4013671875	-490.929290771484	105.36848449707	0.753684103488922	0.958751022815704	0.665352880954742	75.5368423461914	7176
True	False	False	False	False	-3001.8740234375	-888.869384765625	122.005615234375	0.611203074455261	0.933115482330322	0.359667330980301	70.0636367797852	7707
True	False	False	False	False	-3001.33935546875	-1098.79187011719	175.244430541992	0.694826781749725	0.952634990215302	0.492997974157333	86.0316467285156	13593
True	False	False	False	False	-3000.98779296875	-1057.78955078125	206.300399780273	0.737817108631134	0.957308292388916	0.604963421821594	94.0376358032227	17491
True	False	False	False	False	-3000.80810546875	-1792.3193359375	329.415161132813	0.298915266990662	0.846291303634644	0.119178153574467	128.276092529297	38098
True	False	False	False	False	-2974.92651367188	-1792.76635742188	169.698715209961	0.65245908498764	0.917708158493042	0.417016446590424	87.241828918457	13348
True	False	False	False	False	-2990.13793945313	-1687.69555664063	165.262145996094	0.574024975299835	0.956366062164307	0.316849738359451	79.8590621948242	11899
True	False	False	False	False	-2994.6435546875	-1369.50024414063	124.223899841309	0.753693819046021	0.942839384078979	0.665395557880402	92.6339263916016	10375
True	False	False	False	False	-2999.37426757813	-813.925048828125	163.043869018555	0.413108199834824	0.892634093761444	0.184492409229279	66.4285736083984	9765
True	False	False	False	False	-2999.89233398438	-561.65576171875	136.424453735352	0.718396246433258	0.947400569915771	0.547894239425659	79.1219482421875	9732
True	False	False	False	False	-2999.67407226563	-456.104217529297	136.424453735352	0.683436155319214	0.953223705291748	0.470254987478256	69.7804870605469	8583
True	False	False	False	False	-2998.88647460938	-1184.38049316406	126.442184448242	0.755112707614899	0.938974320888519	0.671725511550903	82.8508758544922	9445
True	False	False	False	False	-2995.24462890625	-1148.86657714844	167.480438232422	0.630254507064819	0.934160768985748	0.384610921144485	116.185432434082	17544
True	False	False	False	False	-2997.25659179688	-966.751770019531	88.7313537597656	0.769612729549408	0.944408118724823	0.751666605472565	67.8625030517578	5429
True	False	False	False	False	-2993.16430664063	-933.560729980469	149.734161376953	0.700455188751221	0.944236636161804	0.505042791366577	82.2888870239258	11109
True	False	False	False	False	-2996.1181640625	-283.731353759766	135.315322875977	0.73089987039566	0.953311800956726	0.583006620407104	88.2049179077148	10761
True	False	False	False	False	-2994.52319335938	-200.37287902832	141.970169067383	0.747599303722382	0.947400569915771	0.640179634094238	92.2578125	11809
True	False	False	False	False	-2994.10034179688	-773.617248535156	157.498153686523	0.820758700370789	0.950379192829132	1	77.1690139770508	10958
True	False	False	False	False	-2992.14916992188	-153.508178710938	87.6222152709961	0.82315069437027	0.958927392959595	1	74.1898727416992	5861
True	False	False	False	False	-2993.07885742188	20.3125476837158	240.683807373047	0.677214682102203	0.939237296581268	0.458642214536667	87.4285736083984	18972
True	False	False	False	False	-2991.828125	-1564.84985351563	126.442184448242	0.682972013950348	0.957506716251373	0.469370156526566	90.2894744873047	10293
True	False	False	False	False	-2982.27734375	-1477.201171875	176.353576660156	0.747569143772125	0.954026699066162	0.640061855316162	80.9308166503906	12868
True	False	False	False	False	-2990.13696289063	-1417.73950195313	158.607299804688	0.78651762008667	0.947637557983398	1	79.1468505859375	11318
True	False	False	False	False	-2989.29272460938	-1333.54443359375	28.8376903533936	0.797349810600281	0.952098965644836	1	69.6538467407227	1811
True	False	False	False	False	-2989.76416015625	-1219.87707519531	167.480438232422	0.635865807533264	0.933367848396301	0.392430305480957	79.867546081543	12060
True	False	False	False	False	-2989.61450195313	-999.237365722656	92.0587844848633	0.852869749069214	0.967919170856476	1	71.9638519287109	5973
True	False	False	False	False	-2989.47412109375	-1169.17114257813	140.861022949219	0.684545338153839	0.9386186003685	0.472382038831711	96.0708694458008	12201
True	False	False	False	False	-2988.22241210938	-607.908142089844	163.043869018555	0.76271790266037	0.944987237453461	0.709498703479767	94.0204086303711	13821
True	False	False	False	False	-2987.810546875	-502.420379638672	149.734161376953	0.761056125164032	0.956045925617218	0.700609505176544	71.8962936401367	9706
True	False	False	False	False	-2986.32592773438	-1319.60534667969	120.896469116211	0.653017103672028	0.923277318477631	0.417884826660156	79.9357833862305	8713
True	False	False	False	False	-2981.24780273438	-1295.90991210938	116.459907531738	0.726141273975372	0.959395885467529	0.569023251533508	78.2761917114258	8219
True	False	False	False	False	-2985.54858398438	-1086.541015625	94.2770690917969	0.767170608043671	0.960083663463593	0.735596120357513	68.8705902099609	5854
True	False	False	False	False	-2985.00708007813	-550.627563476563	130.878753662109	0.803063333034515	0.960328042507172	1	79.6694946289063	9401
True	False	False	False	False	-2984.16625976563	-1118.34228515625	135.315322875977	0.799174308776855	0.953530192375183	1	86.9180297851563	10604
True	False	False	False	False	-2982.45092773438	-168.766021728516	95.3862075805664	0.733483374118805	0.957231283187866	0.590964496135712	78.6860427856445	6767
True	False	False	False	False	-2979.9453125	-1736.69177246094	216.282684326172	0.73606413602829	0.96512645483017	0.599197506904602	88.0717926025391	17174
True	False	False	False	False	-2977.17797851563	-1614.91198730469	136.424453735352	0.71093887090683	0.953581094741821	0.529164910316467	97.8861770629883	12040
True	False	False	False	False	-2979.46801757813	-944.085266113281	83.1856460571289	0.429022580385208	0.938569664955139	0.195020988583565	69.1333312988281	5185
True	False	False	False	False	-2976.9306640625	-264.391052246094	141.970169067383	0.786845147609711	0.960323333740234	1	86.2421875	11039
True	False	False	False	False	-2974.85424804688	-632.94482421875	205.191253662109	0.772166132926941	0.960607826709747	0.770227909088135	80.1513519287109	14828
True	False	False	False	False	-2974.52978515625	-1565.57604980469	151.952453613281	0.703874409198761	0.966805398464203	0.512654602527618	93.2189788818359	12771
True	False	False	False	False	-2974.29736328125	-984.837707519531	92.0587844848633	0.763090133666992	0.953889608383179	0.711547255516052	72.6626510620117	6031
True	False	False	False	False	-2973.53100585938	-313.930084228516	217.391815185547	0.515644311904907	0.886953890323639	0.260989785194397	85.5918350219727	16776
True	False	False	False	False	-2973.30737304688	-1852.3251953125	87.6222152709961	0.785240411758423	0.952055633068085	0.972049474716187	126.835441589355	10020
True	False	False	False	False	-2949.60424804688	-1711.46960449219	208.518692016602	0.745750606060028	0.953483045101166	0.63308048248291	91.8404235839844	17266
True	False	False	False	False	-2970.53100585938	-1541.03674316406	156.389007568359	0.521586358547211	0.917704463005066	0.266171365976334	80.3120574951172	11324
True	False	False	False	False	-2972.80395507813	-1272.29565429688	326.087738037109	0.324698567390442	0.86792004108429	0.132576107978821	82.2108840942383	24170
True	False	False	False	False	-2970.07543945313	-1164.62475585938	153.061584472656	0.685842871665955	0.966098189353943	0.474893063306808	80.340576171875	11087
True	False	False	False	False	-2967.36572265625	-1067.52502441406	151.952453613281	0.800164878368378	0.964607656002045	1	72.8321151733398	9978
True	False	False	False	False	-2967.26171875	-1515.75183105469	115.350761413574	0.735885262489319	0.962540864944458	0.598617315292358	81.2307662963867	8448
True	False	False	False	False	-2967.06982421875	-1685.21826171875	29.9468326568604	0.828017055988312	0.959619760513306	1	64.6666641235352	1746
True	False	False	False	False	-2948.37744140625	-1674.35925292969	224.046676635742	0.768940627574921	0.947983384132385	0.747096836566925	82.0346527099609	16571
True	False	False	False	False	-2961.60864257813	-1605.85681152344	119.787330627441	0.707465767860413	0.955566346645355	0.520909607410431	100.824073791504	10889
True	False	False	False	False	-2964.84057617188	-1463.13366699219	123.114753723145	0.692818701267242	0.960019946098328	0.488836824893951	76.6036071777344	8503
True	False	False	False	False	-2966.97998046875	-965.0205078125	173.026138305664	0.40354111790657	0.861382961273193	0.178357899188995	82.1025619506836	12808
True	False	False	False	False	-2966.52294921875	-1438.15808105469	159.716445922852	0.537146985530853	0.894324004650116	0.280235320329666	80.3125	11565
True	False	False	False	False	-2963.82397460938	-1582.64086914063	134.206176757813	0.73265141248703	0.9578537940979	0.588371932506561	83.8099136352539	10141
True	False	False	False	False	-2962.60522460938	-1491.265625	179.680999755859	0.676167130470276	0.930910110473633	0.456737786531448	80.2469100952148	13000
True	False	False	False	False	-2962.25415039063	-1327.15124511719	299.468322753906	0.314658224582672	0.767224252223969	0.127277210354805	100.640739440918	27173
True	False	False	False	False	-2961.7880859375	-1000.40747070313	133.097030639648	0.556787312030792	0.905798077583313	0.299110472202301	81.4416656494141	9773
True	False	False	False	False	-2961.24267578125	-1631.92700195313	216.282684326172	0.780230522155762	0.954872965812683	0.849942266941071	89.1743621826172	17389
True	False	False	False	False	-2949.15161132813	-1417.04870605469	204.082122802734	0.488917171955109	0.882711470127106	0.238847866654396	83.4239120483398	15350
True	False	False	False	False	-2961.17944335938	-1398.65893554688	9.98227787017822	0.687235474586487	0.9244145154953	0.47761595249176	69	621
True	False	False	False	False	-2961.08447265625	-1221.85021972656	262.866638183594	0.562417447566986	0.895617067813873	0.304776102304459	90.5316467285156	21456
True	False	False	False	False	-2958.96313476563	-1145.11279296875	174.135284423828	0.721717774868011	0.955747842788696	0.556727707386017	80.0254745483398	12564
True	False	False	False	False	-2960.68139648438	-1038.45227050781	151.952453613281	0.780331075191498	0.96180784702301	0.851300001144409	82.4963531494141	11302
True	False	False	False	False	-2958.60766601563	-1192.65014648438	149.734161376953	0.503575325012207	0.887911260128021	0.250764101743698	71.1555557250977	9606
True	False	False	False	False	-2949.05493164063	-1123.23083496094	98.7136306762695	0.567716896533966	0.926326930522919	0.310220777988434	69.9775314331055	6228
True	False	False	False	False	-2956.80590820313	-945.983947753906	83.1856460571289	0.781472206115723	0.958927392959595	0.867934346199036	83.8399963378906	6288
True	False	False	False	False	-2955.1279296875	-295.845458984375	181.899276733398	0.594654619693756	0.939332485198975	0.339754730463028	74.0304870605469	12141
True	False	False	False	False	-2954.5556640625	-769.447204589844	97.6044921875	0.809059381484985	0.957300961017609	1	76.7727279663086	6756
True	False	False	False	False	-2951.12377929688	-1099.91650390625	148.625015258789	0.520651757717133	0.916117310523987	0.265349686145782	71.723876953125	9611
True	False	False	False	False	-2947.62084960938	-1895.52551269531	281.722045898438	0.301379829645157	0.915228962898254	0.120429672300816	129.862197875977	32985
True	False	False	False	False	-2944.7119140625	-1854.10327148438	156.389007568359	0.620066940784454	0.922640264034271	0.370980858802795	87.1702117919922	12291
True	False	False	False	False	-2938.15795898438	-1743.06652832031	164.153015136719	0.718699157238007	0.940711736679077	0.548686504364014	107.189186096191	15864
True	False	False	False	False	-2945.66040039063	-1517.41040039063	204.082122802734	0.619105637073517	0.946589231491089	0.369730263948441	98.8695678710938	18192
True	False	False	False	False	-2944.12353515625	-1380.86987304688	226.264953613281	0.776553928852081	0.953334033489227	0.808126747608185	85.1568603515625	17372
True	False	False	False	False	-2945.03491210938	-974.454040527344	118.678184509277	0.641035139560699	0.946093261241913	0.39984542131424	78.8878479003906	8441
True	False	False	False	False	-2943.58227539063	-1454.59814453125	139.751892089844	0.762926280498505	0.967305839061737	0.710642993450165	84.1111145019531	10598
True	False	False	False	False	-2943.07861328125	-1287.59631347656	170.807861328125	0.683426439762115	0.943400621414185	0.470236390829086	81.5129852294922	12553
True	False	False	False	False	-2940.35107421875	-1166.74560546875	206.300399780273	0.551304340362549	0.892191350460052	0.293705880641937	79.6397857666016	14813
True	False	False	False	False	-2940.20458984375	-1257.50183105469	163.043869018555	0.632514238357544	0.934595584869385	0.387731999158859	75.9387741088867	11163
True	False	False	False	False	-2939.62890625	-1597.78857421875	148.625015258789	0.744556486606598	0.962827503681183	0.628614366054535	87.3955230712891	11711
True	False	False	False	False	-2937.42309570313	-1552.75024414063	246.229507446289	0.68020224571228	0.936050236225128	0.464152902364731	101.743240356445	22587
True	False	False	False	False	-2937.34912109375	-768.957458496094	90.9496383666992	0.788853049278259	0.94008070230484	1	104.536582946777	8572
True	False	False	False	False	-2935.9912109375	-1336.11889648438	155.279876708984	0.80084216594696	0.966876804828644	1	93.5571441650391	13098
True	False	False	False	False	-2934.29052734375	-997.863098144531	120.896469116211	0.783979654312134	0.948289394378662	0.918468296527863	80.2660522460938	8749
True	False	False	False	False	-2935.17578125	-100.220260620117	84.2947845458984	0.755421161651611	0.940984129905701	0.673127472400665	75.5131607055664	5739
True	False	False	False	False	-2932.53759765625	-1844.63757324219	51.0205307006836	0.621995568275452	0.944080293178558	0.373507797718048	71.1086959838867	3271
True	False	False	False	False	-2929.82421875	-1795.68237304688	209.627822875977	0.666415452957153	0.941618859767914	0.439655065536499	86.5343933105469	16355
True	False	False	False	False	-2929.48876953125	-1104.99401855469	108.695907592773	0.685513734817505	0.95470005273819	0.474253714084625	66.3775482177734	6505
True	False	False	False	False	-2928.98046875	-1575.65502929688	141.970169067383	0.739838838577271	0.962879180908203	0.6118004322052	84.671875	10838
True	False	False	False	False	-2928.93139648438	-1514.51977539063	102.041061401367	0.59332275390625	0.934879064559937	0.338215082883835	82.1195678710938	7555
True	False	False	False	False	-2927.56127929688	-1138.87927246094	148.625015258789	0.672437250614166	0.945681750774384	0.450069338083267	69.5970153808594	9326
True	False	False	False	False	-2926.67456054688	-1369.63427734375	19.9645557403564	0.552011370658875	0.941462934017181	0.294396728277206	81.8333358764648	1473
True	False	False	False	False	-2923.16333007813	-1877.23327636719	129.769607543945	0.774984061717987	0.957366287708282	0.793480038642883	83.6239318847656	9784
True	False	False	False	False	-2921.27978515625	-1702.67395019531	209.627822875977	0.596263408660889	0.929699301719666	0.34162649512291	81.5767211914063	15418
True	False	False	False	False	-2923.0771484375	-1472.59741210938	105.36848449707	0.517247021198273	0.9391028881073	0.26237753033638	74.3578948974609	7064
True	False	False	False	False	-2924.43627929688	-1455.59716796875	105.36848449707	0.672202885150909	0.95144647359848	0.449656099081039	79.9157867431641	7592
True	False	False	False	False	-2922.5625	-1322.21264648438	168.589569091797	0.413797616958618	0.859555840492249	0.184939980506897	76.875	11685
True	False	False	False	False	-2921.06616210938	-282.389282226563	144.188446044922	0.740460157394409	0.94939911365509	0.613943874835968	78.5307693481445	10209
True	False	False	False	False	-2920.84130859375	-470.400207519531	174.135284423828	0.759400129318237	0.963567852973938	0.692134916782379	80.6687927246094	12665
True	False	False	False	False	-2920.53662109375	-1638.68786621094	250.666076660156	0.860299944877625	0.972524881362915	1	87.6769943237305	19815
True	False	False	False	False	-2917.1103515625	-1492.37158203125	113.132476806641	0.721733629703522	0.94350278377533	0.556770741939545	75.9313735961914	7745
True	False	False	False	False	-2917.21728515625	-1357.54748535156	207.409545898438	0.629199743270874	0.948048532009125	0.383166640996933	102.716575622559	19208
True	False	False	False	False	-2920.2060546875	-366.728485107422	235.138092041016	0.710976958274841	0.94806581735611	0.529256939888	102.797172546387	21793
True	False	False	False	False	-2916.845703125	-1375.50756835938	82.0765075683594	0.647403061389923	0.946985840797424	0.409277588129044	85.6891860961914	6341
True	False	False	False	False	-2914.990234375	-1230.18078613281	226.264953613281	0.451452404260635	0.875325858592987	0.210603773593903	78.7352905273438	16062
True	False	False	False	False	-2914.7314453125	-1776.64379882813	204.082122802734	0.63114720582962	0.952047407627106	0.385839432477951	84.8097839355469	15605
True	False	False	False	False	-2906.93139648438	-1610.4013671875	330.524291992188	0.275589972734451	0.874549508094788	0.107620649039745	89.151008605957	26567
True	False	False	False	False	-2912.94165039063	-1262.04443359375	109.805053710938	0.819165587425232	0.96959388256073	1	69.7575759887695	6906
True	False	False	False	False	-2911.5068359375	-1592.59204101563	144.188446044922	0.74363911151886	0.953884184360504	0.625243842601776	96.4461517333984	12538
True	False	False	False	False	-2908.99438476563	-1547.55017089844	147.515884399414	0.742133617401123	0.954453468322754	0.619820952415466	81.4135360717773	10828
True	False	False	False	False	-2911.18969726563	-1295.47241210938	188.554138183594	0.660528302192688	0.93719893693924	0.429863899946213	80.4882354736328	13683
True	False	False	False	False	-2910.416015625	-1420.55773925781	106.477630615234	0.730874300003052	0.933829426765442	0.582929074764252	81.8020858764648	7853
True	False	False	False	False	-2909.0986328125	-1403.68395996094	126.442184448242	0.682972013950348	0.951428830623627	0.469370156526566	81.7719268798828	9322
True	False	False	False	False	-2906.35375976563	-110.841331481934	108.695907592773	0.764249205589294	0.959754347801208	0.718070447444916	62.9897956848145	6173
True	False	False	False	False	-2896.478515625	-1901.79699707031	195.208984375	0.71916389465332	0.927757561206818	0.549907207489014	93.801139831543	16509
True	False	False	False	False	-2904.59399414063	-1832.33520507813	234.028945922852	0.78706955909729	0.964296817779541	1	89.5308074951172	18891
True	False	False	False	False	-2894.9345703125	-1655.63244628906	201.863830566406	0.807685792446136	0.959381341934204	1	90.8516464233398	16535
True	False	False	False	False	-2902.47607421875	-1472.91320800781	64.3302307128906	0.815286338329315	0.957386434078217	1	75.6379318237305	4387
True	False	False	False	False	-2902.62255859375	-1455.11608886719	43.256534576416	0.817455768585205	0.954181313514709	1	70.1794891357422	2737
True	False	False	False	False	-2898.0830078125	-1505.00659179688	124.223899841309	0.774550676345825	0.956437230110168	0.789673984050751	77.8214263916016	8716
True	False	False	False	False	-2887.486328125	-1887.94055175781	57.6753807067871	0.805326879024506	0.965959846973419	1	81.211540222168	4223
True	False	False	False	False	-2886.53369140625	-1855.765625	145.297592163086	0.607826113700867	0.929635167121887	0.355480939149857	76.7022933959961	10048
True	False	False	False	False	-2890.28100585938	-1725.68627929688	181.899276733398	0.751006186008453	0.952847123146057	0.653905808925629	84.0609741210938	13786
True	False	False	False	False	-2892.67138671875	-1424.17224121094	66.5485153198242	0.729813098907471	0.944188296794891	0.579738736152649	69.1333312988281	4148
True	False	False	False	False	-2894.70190429688	-1304.30151367188	80.9673614501953	0.519007503986359	0.955208957195282	0.263910204172134	71.1369857788086	5193
True	False	False	False	False	-2894.09814453125	-1381.27038574219	202.97297668457	0.780392229557037	0.959021091461182	0.852133333683014	95.5245895385742	17481
True	False	False	False	False	-2891.08154296875	-1257.37817382813	118.678184509277	0.700915157794952	0.956162750720978	0.506053328514099	72.1028060913086	7715
True	False	False	False	False	-2890.44262695313	-12.6219987869263	22.1828384399414	0.462399274110794	0.875401258468628	0.218552485108376	53.0999984741211	1062
True	False	False	False	False	-2889.72900390625	-1568.68029785156	123.114753723145	0.764028012752533	0.956539690494537	0.716808378696442	87.3513488769531	9696
True	False	False	False	False	-2887.11279296875	-1543.89184570313	149.734161376953	0.599107623100281	0.939073026180267	0.34496808052063	81.8074111938477	11044
True	False	False	False	False	-2888.8017578125	-1463.20202636719	119.787330627441	0.501108586788177	0.917063891887665	0.248721316456795	81.4814834594727	8800
True	False	False	False	False	-2888.39892578125	-1335.01599121094	187.44499206543	0.766782999038696	0.961325705051422	0.733172476291656	88.8579864501953	15017
True	False	False	False	False	-2888.138671875	-179.018981933594	165.262145996094	0.730507373809814	0.954241514205933	0.581821024417877	68.6442947387695	10228
True	False	False	False	False	-2885.9248046875	-1486.50451660156	116.459907531738	0.60689902305603	0.939142346382141	0.354343086481094	77.1714248657227	8103
True	False	False	False	False	-2884.9716796875	-1400.95520019531	113.132476806641	0.713493883609772	0.951108157634735	0.535420715808868	91.3529434204102	9318
True	False	False	False	False	-2885.70922851563	-320.289916992188	140.861022949219	0.508150160312653	0.871409952640533	0.254594415426254	62.8425178527832	7981
True	False	False	False	False	-2883.50561523438	-247.914733886719	296.140899658203	0.833254873752594	0.957334816455841	1	85.1760330200195	22742
True	False	False	False	False	-2882.65478515625	-1762.29736328125	275.067199707031	0.78844940662384	0.972884893417358	1	84.125	20863
True	False	False	False	False	-2881.70776367188	-1698.59155273438	143.079315185547	0.702367007732391	0.931365728378296	0.509270012378693	79.9922485351563	10319
True	False	False	False	False	-2881.52905273438	-8.60482406616211	31.0559749603271	0.586891353130341	0.921464204788208	0.330902904272079	54.3214302062988	1521
True	False	False	False	False	-2881.0869140625	-1875.13024902344	78.7490768432617	0.729563295841217	0.940658330917358	0.57899397611618	76.8450698852539	5456
True	False	False	False	False	-2871.72094726563	-1614.46459960938	149.734161376953	0.72464644908905	0.948974132537842	0.564796566963196	80.4370346069336	10859
True	False	False	False	False	-2879.00561523438	-1237.89001464844	114.241622924805	0.664263546466827	0.963401257991791	0.43603304028511	63.5242729187012	6543
True	False	False	False	False	-2877.93505859375	-1583.28979492188	184.117568969727	0.631901741027832	0.944236159324646	0.386882334947586	93.9518051147461	15596
True	False	False	False	False	-2872.56982421875	-1507.78955078125	166.371292114258	0.582819104194641	0.909633040428162	0.326374530792236	84.0199966430664	12603
True	False	False	False	False	-2874.39184570313	-1284.65051269531	125.333038330078	0.720809042453766	0.954143524169922	0.554278552532196	71.6106185913086	8092
True	False	False	False	False	-2872.61791992188	-1413.01611328125	120.896469116211	0.783979654312134	0.957082509994507	0.918468296527863	87.2293548583984	9508
True	False	False	False	False	-2870.9072265625	-545.290832519531	166.371292114258	0.6895392537117	0.934023320674896	0.482185840606689	62.6466674804688	9397
True	False	False	False	False	-2869.33520507813	-1807.96618652344	265.084930419922	0.754005074501038	0.95327764749527	0.666767656803131	83.7322158813477	20012
True	False	False	False	False	-2862.84057617188	-1636.73254394531	224.046676635742	0.712253510951996	0.955087065696716	0.532363772392273	95.7178192138672	19335
True	False	False	False	False	-2868.52319335938	-1440.42333984375	118.678184509277	0.748469054698944	0.955571591854095	0.643601417541504	82.6074752807617	8839
True	False	False	False	False	-2869.97485351563	-1314.34875488281	200.754699707031	0.683218479156494	0.956168830394745	0.469839662313461	80.9558029174805	14653
True	False	False	False	False	-2869.68823242188	-1361.927734375	154.17073059082	0.731373071670532	0.965117156505585	0.584443867206573	75.6043167114258	10509
True	False	False	False	False	-2867.65307617188	-1519.25732421875	19.9645557403564	0.798721373081207	0.951427280902863	1	70.2222213745117	1264
True	False	False	False	False	-2863.78491210938	-1479.29174804688	148.625015258789	0.737016499042511	0.968839824199677	0.602312028408051	73.2462692260742	9815
True	False	False	False	False	-2867.62084960938	-664.241088867188	114.241622924805	0.803241491317749	0.957532703876495	1	84.1456298828125	8667
True	False	False	False	False	-2861.96264648438	-1702.453125	159.716445922852	0.674418985843658	0.961715698242188	0.453590780496597	89.2569427490234	12853
True	False	False	False	False	-2859.24389648438	-1892.52563476563	245.120376586914	0.47421333193779	0.895116090774536	0.227404713630676	93.004524230957	20554
True	False	False	False	False	-2859.0205078125	-1666.16662597656	249.556930541992	0.627744615077972	0.938018798828125	0.381186991930008	93.5911102294922	21058
True	False	False	False	False	-2858.66015625	-1587.04089355469	63.2210922241211	0.770733594894409	0.946148872375488	0.759566485881805	68.9824523925781	3932
True	False	False	False	False	-2857.880859375	-1392.47985839844	128.660461425781	0.713078439235687	0.953496932983398	0.534392535686493	84.1982727050781	9767
True	False	False	False	False	-2859.015625	-201.879974365234	211.846115112305	0.630513250827789	0.912811815738678	0.384966433048248	103.476440429688	19764
True	False	False	False	False	-2855.20068359375	-1546.44604492188	148.625015258789	0.719278693199158	0.94265604019165	0.550209581851959	85.664176940918	11479
True	False	False	False	False	-2854.1103515625	-1522.79809570313	34.3833999633789	0.662844598293304	0.942240417003632	0.433672159910202	67.5806427001953	2095
True	False	False	False	False	-2854.35375976563	-1296.00244140625	117.569046020508	0.72139585018158	0.958860516548157	0.555857241153717	71.2830200195313	7556
True	False	False	False	False	-2854.650390625	-230.095092773438	197.427261352539	0.721013009548187	0.936988234519958	0.554826080799103	74.8820190429688	13329
True	False	False	False	False	-2854.43774414063	-1265.8994140625	100.931915283203	0.810745477676392	0.957966983318329	1	71.010986328125	6462
True	False	False	False	False	-2853.99462890625	-1453.39685058594	136.424453735352	0.660233438014984	0.931913316249847	0.429383009672165	77.3252029418945	9511
True	False	False	False	False	-2853.34130859375	-1428.45556640625	124.223899841309	0.733668208122253	0.952090442180634	0.591544389724731	80.1428604125977	8976
True	False	False	False	False	-2852.880859375	-258.913024902344	212.955261230469	0.80851811170578	0.960432887077332	1	74	14208
True	False	False	False	False	-2852.72143554688	-1337.60021972656	183.008422851563	0.603242993354797	0.935388207435608	0.349902778863907	79.9878768920898	13198
True	False	False	False	False	-2849.27685546875	-1844.67175292969	281.722045898438	0.719014465808868	0.952304363250732	0.54951399564743	88.3543319702148	22442
True	False	False	False	False	-2851.41552734375	-503.656982421875	191.881561279297	0.516615450382233	0.868119239807129	0.261829823255539	72.5549163818359	12552
True	False	False	False	False	-2847.77001953125	-474.155914306641	160.825576782227	0.817430675029755	0.965228617191315	1	68.6965484619141	9961
True	False	False	False	False	-2846.26147460938	18.2247753143311	151.952453613281	0.780331075191498	0.96236389875412	0.851300001144409	63.2335777282715	8663
True	False	False	False	False	-2844.96118164063	-1503.17333984375	154.17073059082	0.728374063968658	0.958971083164215	0.575480759143829	81.5395660400391	11334
True	False	False	False	False	-2843.55126953125	-1252.81079101563	102.041061401367	0.717458426952362	0.946155071258545	0.54545783996582	71.2282638549805	6553
True	False	False	False	False	-2844.45361328125	-820.57177734375	19.9645557403564	0.725530564785004	0.95370626449585	0.56728732585907	47.5555572509766	856
True	False	False	False	False	-2842.736328125	-1870.90783691406	151.952453613281	0.81213653087616	0.964343845844269	1	82.4452590942383	11295
True	False	False	False	False	-2837.806640625	-1787.66613769531	269.521484375	0.702268898487091	0.96029531955719	0.509051322937012	90.8683090209961	22081
True	False	False	False	False	-2842.41528320313	-1732.20397949219	160.825576782227	0.672784626483917	0.9419184923172	0.450683176517487	82.3172378540039	11936
True	False	False	False	False	-2841.39428710938	-1577.31579589844	198.536407470703	0.487301141023636	0.908996164798737	0.237565994262695	87.6815643310547	15695
True	False	False	False	False	-2838.68432617188	-1400.30041503906	134.206176757813	0.771839797496796	0.956674993038177	0.76773864030838	77.3388442993164	9358
True	False	False	False	False	-2838	-318.685241699219	113.132476806641	0.81917679309845	0.95690381526947	1	66.3725509643555	6770
True	False	False	False	False	-2837.18994140625	-285.908355712891	117.569046020508	0.702122330665588	0.953871011734009	0.508725047111511	64.3584899902344	6822
True	False	False	False	False	-2836.74829101563	-1527.15563964844	137.533599853516	0.706285059452057	0.955818891525269	0.518165111541748	93.5322570800781	11598
True	False	False	False	False	-2835.73315429688	-1481.35754394531	163.043869018555	0.608168423175812	0.928429841995239	0.355902254581451	79.4693908691406	11682
True	False	False	False	False	-2827.30541992188	-1821.37634277344	63.2210922241211	0.788381993770599	0.957729458808899	1	77.4035110473633	4412
True	False	False	False	False	-2829.4140625	-1598.24853515625	105.36848449707	0.846382617950439	0.966074287891388	1	92.5368423461914	8791
True	False	False	False	False	-2831.49194335938	-256.419708251953	149.734161376953	0.735035240650177	0.953152477741241	0.595879673957825	71.5111083984375	9654
True	False	False	False	False	-2831.47680664063	-1548.11340332031	112.023338317871	0.747237205505371	0.936472475528717	0.638770759105682	77.7326736450195	7851
True	False	False	False	False	-2829.58666992188	-1426.93176269531	136.424453735352	0.718396246433258	0.95204222202301	0.547894239425659	75.1382141113281	9242
True	False	False	False	False	-2829.935546875	-386.196014404297	144.188446044922	0.547434151172638	0.931735336780548	0.289955645799637	65.4307708740234	8506
True	False	False	False	False	-2828.06860351563	-472.471008300781	166.371292114258	0.665675103664398	0.938091337680817	0.438403218984604	66.8466644287109	10027
True	False	False	False	False	-2826.2880859375	-1611.65954589844	140.861022949219	0.620182394981384	0.968152701854706	0.37113144993782	84.2440948486328	10699
True	False	False	False	False	-2823.64819335938	-1566.3330078125	124.223899841309	0.814991533756256	0.957460463047028	1	85.1339263916016	9535
True	False	False	False	False	-2826.0439453125	-774.160278320313	105.36848449707	0.835551202297211	0.960596144199371	1	83.8000030517578	7961
True	False	False	False	False	-2823.91357421875	-223.322448730469	171.917007446289	0.742638885974884	0.956053674221039	0.621626198291779	64.0387115478516	9926
True	False	False	False	False	-2822.51831054688	-1705.58068847656	219.610107421875	0.617919385433197	0.921822607517242	0.368195086717606	78.9090881347656	15624
True	False	False	False	False	-2821.00512695313	-602.964294433594	138.64274597168	0.818826138973236	0.957602500915527	1	82.2399978637695	10280
True	False	False	False	False	-2820.55615234375	-1880.29760742188	217.391815185547	0.634905576705933	0.924049377441406	0.391075670719147	85.2551040649414	16710
True	False	False	False	False	-2818.92529296875	-1839.31286621094	204.082122802734	0.661707580089569	0.958284199237823	0.431795805692673	88.6739120483398	16316
True	False	False	False	False	-2817.72192382813	-1645.09423828125	216.282684326172	0.796800911426544	0.952788174152374	1	89.4410247802734	17441
True	False	False	False	False	-2817.38549804688	56.1942443847656	130.878753662109	0.725372850894928	0.946037650108337	0.566841185092926	67.7118606567383	7990
True	False	False	False	False	-2817.19653320313	-1769.86193847656	17.7462711334229	0.762108087539673	0.940302610397339	0.706189274787903	66.8125	1069
True	False	False	False	False	-2814.59252929688	-1752.80187988281	262.866638183594	0.842498421669006	0.953843176364899	1	110.037971496582	26079
True	False	False	False	False	-2813.21948242188	-1529.63061523438	197.427261352539	0.615491211414337	0.924901306629181	0.365080237388611	91.6235961914063	16309
True	False	False	False	False	-2815.14990234375	-288.788970947266	92.0587844848633	0.376585721969604	0.87539666891098	0.161799073219299	72.1204833984375	5986
True	False	False	False	False	-2814.68969726563	-1463.29516601563	124.223899841309	0.762229561805725	0.960328042507172	0.70684415102005	70.3392868041992	7878
True	False	False	False	False	-2813.46826171875	-273.100311279297	195.208984375	0.491035759449005	0.920598328113556	0.240537732839584	74.801139831543	13165
True	False	False	False	False	-2811.46655273438	-1729.85095214844	52.1296730041504	0.791674017906189	0.947778403759003	1	64.7872314453125	3045
True	False	False	False	False	-2805.14331054688	-1673.40588378906	194.099838256836	0.566879987716675	0.905200123786926	0.309353590011597	78.331428527832	13708
True	False	False	False	False	-2809.19091796875	-1497.32434082031	227.374099731445	0.411596179008484	0.920261740684509	0.183513417840004	73.614631652832	15091
True	False	False	False	False	-2805.81005859375	-1225.94018554688	208.518692016602	0.808929800987244	0.961170852184296	1	112.468086242676	21144
True	False	False	False	False	-2804.82763671875	-1588.07299804688	160.825576782227	0.525761723518372	0.899631440639496	0.269873231649399	89.4827575683594	12975
True	False	False	False	False	-2802.67895507813	-1552.68908691406	151.952453613281	0.67167454957962	0.94652396440506	0.448726803064346	80.2554779052734	10995
True	False	False	False	False	-2802.51196289063	-1821.52038574219	266.194061279297	0.729813098907471	0.948818027973175	0.579738736152649	102.620834350586	24629
True	False	False	False	False	-2799.15551757813	-1183.26123046875	129.769607543945	0.809128880500793	0.959395885467529	1	65.8205108642578	7701
True	False	False	False	False	-2800.48779296875	-683.108825683594	178.571853637695	0.855605065822601	0.97120463848114	1	82.0621109008789	13212
True	False	False	False	False	-2791.4716796875	-1609.21875	154.17073059082	0.76451712846756	0.953461170196533	0.719610869884491	101.122299194336	14056
True	False	False	False	False	-2795.19677734375	-1572.77136230469	79.8582229614258	0.614079117774963	0.943581461906433	0.363285541534424	83.1944427490234	5990
True	False	False	False	False	-2793.52392578125	-604.904968261719	124.223899841309	0.814991533756256	0.962012887001038	1	88.7678604125977	9942
True	False	False	False	False	-2792.54345703125	-367.141479492188	100.931915283203	0.743680894374847	0.951978206634521	0.625396072864532	75.0329666137695	6828
True	False	False	False	False	-2790.21435546875	-1699.162109375	167.480438232422	0.617009937763214	0.92887270450592	0.367024213075638	80.8410568237305	12207
True	False	False	False	False	-2788.86669921875	-1624.51623535156	88.7313537597656	0.795180141925812	0.964166045188904	1	84.6624984741211	6773
True	False	False	False	False	-2789.5869140625	-249.296661376953	118.678184509277	0.757112741470337	0.939988970756531	0.680991768836975	75.3644866943359	8064
True	False	False	False	False	-2788.57934570313	-148.455444335938	143.079315185547	0.801572740077972	0.957304775714874	1	86.3178329467773	11135
True	False	False	False	False	-2786.38037109375	-1647.12939453125	208.518692016602	0.808929800987244	0.970105528831482	1	88.4574432373047	16630
True	False	False	False	False	-2785.91650390625	-755.847351074219	167.480438232422	0.851255416870117	0.965228617191315	1	69.9139099121094	10557
True	False	False	False	False	-2783.07861328125	-1723.09130859375	177.462707519531	0.710053443908691	0.946697115898132	0.527033805847168	88.3687515258789	14139
True	False	False	False	False	-2780.4755859375	-1593.7109375	75.4216537475586	0.769968271255493	0.950720965862274	0.754133403301239	72.8529434204102	4954
True	False	False	False	False	-2780.46362304688	-1566.10083007813	99.8227767944336	0.629553437232971	0.946900010108948	0.383650004863739	78.4888916015625	7064
True	False	False	False	False	-2778.5830078125	-1868.02685546875	117.569046020508	0.651606142520905	0.936448693275452	0.415694743394852	73.2830200195313	7768
True	False	False	False	False	-2779.22607421875	-1785.02844238281	205.191253662109	0.796021342277527	0.949218928813934	1	92.8270263671875	17173
True	False	False	False	False	-2780.38989257813	-1582.57751464844	12.2005615234375	0.768196105957031	0.939064502716064	0.742168962955475	67.0909118652344	738
True	False	False	False	False	-2778.38720703125	-1526.05297851563	250.666076660156	0.766497731208801	0.955951511859894	0.73140949010849	81.8451309204102	18497
True	False	False	False	False	-2777.4482421875	-215.216217041016	108.695907592773	0.810891211032867	0.946824729442596	1	65.173469543457	6387
True	False	False	False	False	-2777.4072265625	-647.125366210938	151.952453613281	0.753516912460327	0.954780399799347	0.664619505405426	72.0364990234375	9869
True	False	False	False	False	-2777.3388671875	-1844.27026367188	207.409545898438	0.398724973201752	0.895755290985107	0.175322517752647	90.5133666992188	16926
True	False	False	False	False	-2774.92065429688	-727.400451660156	151.952453613281	0.800164878368378	0.964607656002045	1	74.2116775512695	10167
True	False	False	False	False	-2775.17407226563	-610.909851074219	133.097030639648	0.798536419868469	0.953764379024506	1	72.25	8670
True	False	False	False	False	-2774.57153320313	-1894.35388183594	139.751892089844	0.825376749038696	0.959042251110077	1	73.6507949829102	9280
True	False	False	False	False	-2772.87329101563	-1811.94409179688	23.2919807434082	0.772283971309662	0.947545111179352	0.771135985851288	61.8095245361328	1298
True	False	False	False	False	-2773.58911132813	-1672.83935546875	208.518692016602	0.61575722694397	0.90451991558075	0.365419745445251	91.8191452026367	17262
True	False	False	False	False	-2771.5009765625	-705.794921875	207.409545898438	0.488530486822128	0.919976651668549	0.238540589809418	82.0641708374023	15346
True	False	False	False	False	-2772.9951171875	-582.75341796875	202.97297668457	0.838012993335724	0.964551389217377	1	83.1803283691406	15222
True	False	False	False	False	-2769.98852539063	-1628.74194335938	85.4039306640625	0.830078601837158	0.960834741592407	1	78.298698425293	6029
True	False	False	False	False	-2769.64794921875	-159.446655273438	98.7136306762695	0.782779574394226	0.954900205135345	0.890820920467377	71.235954284668	6340
True	False	False	False	False	-2768.85180664063	-356.240875244141	126.442184448242	0.806643486022949	0.952323019504547	1	66.5964889526367	7592
True	False	False	False	False	-2767.15771484375	-114.13395690918	103.150199890137	0.737817108631134	0.950172364711761	0.604963421821594	64.3440856933594	5984
True	False	False	False	False	-2766.40991210938	-1745.83337402344	220.719253540039	0.57510906457901	0.898686468601227	0.318005740642548	90.1256256103516	17935
True	False	False	False	False	-2763.17919921875	-1566.71142578125	102.041061401367	0.784656643867493	0.957231283187866	0.940379023551941	79.2282638549805	7289
True	False	False	False	False	-2761.95458984375	-1793.04724121094	139.751892089844	0.660252749919891	0.94706916809082	0.429414510726929	91.3888854980469	11515
True	False	False	False	False	-2761.15454101563	-1615.03430175781	120.896469116211	0.636627554893494	0.936041533946991	0.393509924411774	80.1376113891602	8735
True	False	False	False	False	-2754.00610351563	-1713.5595703125	96.4953460693359	0.751482903957367	0.955305933952332	0.655898630619049	77.3103485107422	6726
True	False	False	False	False	-2755.74072265625	-1696.56115722656	204.082122802734	0.426870256662369	0.852939307689667	0.193572491407394	90.989128112793	16742
True	False	False	False	False	-2753.68139648438	-1593.09924316406	217.391815185547	0.440571457147598	0.912138283252716	0.202930673956871	83.7244873046875	16410
True	False	False	False	False	-2751.80224609375	-1850.34411621094	119.787330627441	0.647026121616364	0.959453940391541	0.408709734678268	81.2222213745117	8772
True	False	False	False	False	-2752.02026367188	-524.435119628906	143.079315185547	0.737918853759766	0.961725950241089	0.605302631855011	71.8992233276367	9275
True	False	False	False	False	-2751.7744140625	-1836.736328125	22.1828384399414	0.673765122890472	0.934029996395111	0.452423572540283	66.5500030517578	1331
True	False	False	False	False	-2751.48779296875	-319.396026611328	154.17073059082	0.672335147857666	0.956869423389435	0.449889183044434	63.7769775390625	8865
True	False	False	False	False	-2751.37963867188	-1891.4267578125	105.36848449707	0.62926059961319	0.943889379501343	0.383249700069427	72.4210510253906	6880
True	False	False	False	False	-2744.9228515625	-1873.09106445313	103.150199890137	0.803309321403503	0.96260392665863	1	77.5268783569336	7210
True	False	False	False	False	-2742.02978515625	-1780.82653808594	177.462707519531	0.589835107326508	0.943410575389862	0.334224909543991	78.9375	12630
True	False	False	False	False	-2746.25390625	-1645.46484375	205.191253662109	0.523691654205322	0.898303210735321	0.268031507730484	75.4108123779297	13951
True	False	False	False	False	-2748.79223632813	19.0846920013428	402.618530273438	0.30484539270401	0.801427245140076	0.122199669480324	73.3305816650391	26619
True	False	False	False	False	-2748.0966796875	-1553.69140625	120.896469116211	0.7624591588974	0.9345383644104	0.708087503910065	91.7522964477539	10001
True	False	False	False	False	-2747.09521484375	-1446.87182617188	154.17073059082	0.76451712846756	0.964335501194	0.719610869884491	76.9352493286133	10694
True	False	False	False	False	-2746.953125	-698.812072753906	130.878753662109	0.578522622585297	0.934847116470337	0.32167860865593	60.5338973999023	7143
True	False	False	False	False	-2744.06005859375	-350.353942871094	256.211791992188	0.358843594789505	0.849153101444244	0.151438757777214	69.5887451171875	16075
True	False	False	False	False	-2741.95849609375	-177.170455932617	318.32373046875	0.433091849088669	0.855091154575348	0.197781264781952	70.7073135375977	20293
True	False	False	False	False	-2741.27856445313	-1010.63073730469	138.64274597168	0.648569643497467	0.952986359596252	0.411042928695679	75.7040023803711	9463
True	False	False	False	False	-2736.46508789063	-230.810577392578	210.736968994141	0.708735585212708	0.927831292152405	0.523895859718323	58.8684196472168	11185
True	False	False	False	False	-2736.37231445313	-1674.54260253906	95.3862075805664	0.674038648605347	0.93673700094223	0.452911257743835	94.3837203979492	8117
True	False	False	False	False	-2736.33129882813	-1810.55236816406	286.158630371094	0.807724297046661	0.965883672237396	1	80.7829437255859	20842
True	False	False	False	False	-2731.6298828125	-1729.1337890625	209.627822875977	0.71341598033905	0.932700335979462	0.535227656364441	84.6984100341797	16008
True	False	False	False	False	-2735.52221679688	-1618.97827148438	176.353576660156	0.34868448972702	0.827237784862518	0.145684257149696	74.4150924682617	11832
True	False	False	False	False	-2731.22216796875	-1432.32543945313	181.899276733398	0.714709639549255	0.959693610668182	0.538454830646515	80.5060958862305	13203
True	False	False	False	False	-2733.84204101563	-204.353515625	39.9291114807129	0.754574596881866	0.94174599647522	0.669301986694336	49.8055572509766	1793
True	False	False	False	False	-2733.58422851563	-362.655212402344	62.1119499206543	0.745300650596619	0.956483066082001	0.631386935710907	59.75	3346
True	False	False	False	False	-2726.93286132813	-1601.55627441406	90.9496383666992	0.84259420633316	0.963565766811371	1	71.3414611816406	5850
True	False	False	False	False	-2729.669921875	50.7700424194336	167.480438232422	0.802461862564087	0.955550789833069	1	71.9403991699219	10863
True	False	False	False	False	-2726.92919921875	-1853.39147949219	136.424453735352	0.442337155342102	0.884870231151581	0.204160898923874	77.1463394165039	9489
True	False	False	False	False	-2726.11279296875	-925.236145019531	147.515884399414	0.813958525657654	0.973850190639496	1	70.6390991210938	9395
True	False	False	False	False	-2725.3984375	-1758.82238769531	137.533599853516	0.643381059169769	0.957892000675201	0.403280854225159	75.9435501098633	9417
True	False	False	False	False	-2717.36596679688	-1645.12561035156	158.607299804688	0.663504838943481	0.936697602272034	0.434768080711365	67.19580078125	9609
True	False	False	False	False	-2715.51123046875	-1836.265625	168.589569091797	0.745215535163879	0.961559414863586	0.631068110466003	83.9078979492188	12754
True	False	False	False	False	-2701.63623046875	-1890.17126464844	165.262145996094	0.663742125034332	0.954759001731873	0.435163050889969	83.9261779785156	12505
True	False	False	False	False	-2713.1220703125	-1786.87377929688	187.44499206543	0.773902714252472	0.951643288135529	0.784151375293732	93.7988128662109	15852
True	False	False	False	False	-2713.90063476563	-1687.611328125	120.896469116211	0.7624591588974	0.945412218570709	0.708087503910065	75.7247695922852	8254
True	False	False	False	False	-2714.1240234375	-645.588134765625	130.878753662109	0.725372850894928	0.950221836566925	0.566841185092926	68.6101684570313	8096
True	False	False	False	False	-2713.9111328125	-726.691101074219	143.079315185547	0.675973057746887	0.953286826610565	0.456386536359787	66.2868194580078	8551
True	False	False	False	False	-2713.8212890625	-1752.82202148438	64.3302307128906	0.771918535232544	0.949476361274719	0.768335938453674	75.5862045288086	4384
True	False	False	False	False	-2712.50708007813	-1670.08618164063	112.023338317871	0.734947741031647	0.956831932067871	0.595599770545959	74.2277221679688	7497
True	False	False	False	False	-2713.43530273438	-1070.87658691406	109.805053710938	0.762798249721527	0.946478605270386	0.709939241409302	85.282829284668	8443
True	False	False	False	False	-2713.24047851563	-701.770141601563	102.041061401367	0.633248448371887	0.932140946388245	0.388754099607468	61.1195640563965	5623
True	False	False	False	False	-2712.4052734375	-625.468383789063	169.698715209961	0.638602256774902	0.928135573863983	0.396329522132874	61.7908477783203	9454
True	False	False	False	False	-2711.88134765625	34.7059364318848	250.666076660156	0.699938833713531	0.955471217632294	0.503913342952728	70.7831878662109	15997
True	False	False	False	False	-2708.38232421875	-681.475769042969	97.6044921875	0.678042888641357	0.957141101360321	0.460158079862595	66.511360168457	5853
True	False	False	False	False	-2705.2021484375	-1871.77758789063	63.2210922241211	0.788381993770599	0.962780237197876	1	79.0877227783203	4508
True	False	False	False	False	-2702.76171875	-1770.76196289063	85.4039306640625	0.77591460943222	0.962134122848511	0.801987648010254	75.9090881347656	5845
True	False	False	False	False	-2703.70629882813	-1710.47985839844	200.754699707031	0.492745846509933	0.881230592727661	0.241909563541412	76.9613265991211	13930
True	False	False	False	False	-2701.37133789063	-1626.54516601563	151.952453613281	0.67167454957962	0.951808512210846	0.448726803064346	65.7883224487305	9013
True	False	False	False	False	-2703.44018554688	-133.892532348633	242.902084350586	0.498723983764648	0.903887033462524	0.246761247515678	76.2785415649414	16705
True	False	False	False	False	-2692.25366210938	-1874.17407226563	48.80224609375	0.741141617298126	0.947778403759003	0.616318583488464	72.3181838989258	3182
True	False	False	False	False	-2694.75732421875	-1823.83557128906	128.660461425781	0.789452075958252	0.953242182731628	1	92.2413787841797	10700
True	False	False	False	False	-2696.66479492188	-946.754638671875	99.8227767944336	0.801836133003235	0.952234208583832	1	75.6333312988281	6807
True	False	False	False	False	-2698.20703125	-760.043334960938	150.843307495117	0.786078751087189	0.958261728286743	1	68.845588684082	9363
True	False	False	False	False	-2696.16796875	-693.959106445313	99.8227767944336	0.673765122890472	0.965823113918304	0.452423572540283	74.3555526733398	6692
True	False	False	False	False	-2695.3232421875	-309.795928955078	153.061584472656	0.797638714313507	0.953644216060638	1	66.7898559570313	9217
True	False	False	False	False	-2696.37744140625	-160.758026123047	137.533599853516	0.790976285934448	0.951301991939545	1	66.9516143798828	8302
True	False	False	False	False	-2695.98388671875	-204.215347290039	176.353576660156	0.76180374622345	0.952278435230255	0.704558432102203	65.8993682861328	10478
True	False	False	False	False	-2693.65258789063	-669.318664550781	114.241622924805	0.712310016155243	0.957916557788849	0.532502174377441	62.8932037353516	6478
True	False	False	False	False	-2693.57153320313	-0.12814998626709	126.442184448242	0.775840818881989	0.947623908519745	0.801295220851898	62.2631568908691	7098
True	False	False	False	False	-2692.67602539063	-1740.21911621094	159.716445922852	0.619605779647827	0.954315304756165	0.370380163192749	74.2847213745117	10697
True	False	False	False	False	-2691.86499023438	-1853.25659179688	136.424453735352	0.784597456455231	0.9561527967453	0.938117504119873	78.6666641235352	9676
True	False	False	False	False	-2689.26098632813	-734.193542480469	143.079315185547	0.822870492935181	0.967863619327545	1	70.9457397460938	9152
True	False	False	False	False	-2689.27294921875	-712.028503417969	184.117568969727	0.753171443939209	0.947357952594757	0.663112580776215	75.3554229736328	12509
True	False	False	False	False	-2685.59887695313	-1809.78442382813	48.80224609375	0.728147208690643	0.964812338352203	0.574816465377808	76.3181838989258	3358
True	False	False	False	False	-2687	-1262.20983886719	194.099838256836	0.730427443981171	0.915812134742737	0.581580340862274	100.080001831055	17514
True	False	False	False	False	-2685.93530273438	-588.390441894531	131.987884521484	0.759082078933716	0.950713515281677	0.690548181533813	62.0336151123047	7382
True	False	False	False	False	-2681.14379882813	-1797.74597167969	38.8199691772461	0.733614146709442	0.935528337955475	0.591374695301056	79.8571395874023	2795
True	False	False	False	False	-2676.60229492188	-1749.32739257813	137.533599853516	0.522167980670929	0.925007164478302	0.266683965921402	71.1048355102539	8817
True	False	False	False	False	-2679.94140625	-612.04638671875	180.790130615234	0.67191070318222	0.931317448616028	0.449141800403595	62.1165657043457	10125
True	False	False	False	False	-2683.78784179688	-286.279205322266	56.5662384033203	0.569155097007751	0.886124432086945	0.31171777844429	52.9215698242188	2699
True	False	False	False	False	-2683.59375	-215.786575317383	106.477630615234	0.748652279376984	0.953740179538727	0.644329190254211	61.1770820617676	5873
True	False	False	False	False	-2682.18090820313	42.3641204833984	116.459907531738	0.81883841753006	0.956881999969482	1	66.476188659668	6980
True	False	False	False	False	-2682.16821289063	-112.636741638184	174.135284423828	0.585639417171478	0.942226707935333	0.329502552747726	64.7706985473633	10169
True	False	False	False	False	-2679.64111328125	-936.228576660156	134.206176757813	0.792623698711395	0.956162750720978	1	63.6859512329102	7706
True	False	False	False	False	-2676.50317382813	-1781.63024902344	139.751892089844	0.579212963581085	0.931587815284729	0.3224276304245	87.9920654296875	11087
True	False	False	False	False	-2675.97705078125	-1879.73510742188	113.132476806641	0.805147111415863	0.964905679225922	1	95.1568603515625	9706
True	False	False	False	False	-2671.02319335938	-1849.353515625	133.097030639648	0.700874388217926	0.956620395183563	0.505963504314423	84.6083297729492	10153
True	False	False	False	False	-2674.37744140625	-167.655044555664	123.114753723145	0.785416007041931	0.950826644897461	1	61.2522506713867	6799
True	False	False	False	False	-2673.52587890625	-128.857009887695	94.2770690917969	0.791837513446808	0.961875200271606	1	59.4352951049805	5052
True	False	False	False	False	-2673.3828125	-89.4379577636719	229.592376708984	0.702057659626007	0.934134960174561	0.508581161499023	67.9178771972656	14059
True	False	False	False	False	-2672.17504882813	-1816.12939453125	65.4393768310547	0.560044407844543	0.953147232532501	0.302373439073563	72.0169525146484	4249
True	False	False	False	False	-2671.59252929688	-745.697875976563	99.8227767944336	0.767598927021027	0.949298918247223	0.738312005996704	60.033332824707	5403
True	False	False	False	False	-2672.02783203125	-281.368621826172	75.4216537475586	0.685223281383514	0.942057967185974	0.473690927028656	56.794116973877	3862
True	False	False	False	False	-2670.58227539063	-149.113235473633	106.477630615234	0.794342398643494	0.963398873806	1	57.3229179382324	5503
True	False	False	False	False	-2667.42236328125	-1892.27783203125	45.4748191833496	0.690609216690063	0.951043426990509	0.484336644411087	68.4146347045898	2805
True	False	False	False	False	-2662.50219726563	-713.105224609375	82.0765075683594	0.760389924049377	0.963565766811371	0.697156250476837	55.6486473083496	4118
True	False	False	False	False	-2666.61450195313	-681.605834960938	189.663269042969	0.775857329368591	0.957730948925018	0.801449716091156	64.2982482910156	10995
True	False	False	False	False	-2664.22265625	-305.323669433594	87.6222152709961	0.392620205879211	0.868787229061127	0.17152413725853	53.9113922119141	4259
True	False	False	False	False	-2662.2685546875	-1803.57006835938	131.987884521484	0.832409501075745	0.968451261520386	1	87.4369735717773	10405
True	False	False	False	False	-2659.5263671875	-610.430358886719	119.787330627441	0.80851811170578	0.958391427993774	1	57.5462951660156	6215
True	False	False	False	False	-2661.8818359375	-220.097244262695	158.607299804688	0.75994735956192	0.952420055866241	0.694895327091217	67.19580078125	9609
True	False	False	False	False	-2660.19091796875	-64.7495956420898	116.459907531738	0.764054596424103	0.953168451786041	0.716959476470947	58.238094329834	6115
True	False	False	False	False	-2658.15307617188	-1874.89672851563	94.2770690917969	0.767170608043671	0.937914669513702	0.735596120357513	148.364700317383	12611
True	False	False	False	False	-2658.92065429688	-732.467651367188	86.513069152832	0.694924652576447	0.948180556297302	0.49320250749588	57.6282043457031	4495
True	False	False	False	False	-2653.34497070313	-1852.46496582031	45.4748191833496	0.690609216690063	0.937479376792908	0.484336644411087	71.4634170532227	2930
True	False	False	False	False	-2656.49267578125	-109.046760559082	139.751892089844	0.754863798618317	0.954182624816895	0.67060112953186	63.5	8001
True	False	False	False	False	-2656.13452148438	-1381.25463867188	114.241622924805	0.803241491317749	0.961325287818909	1	74.7766952514648	7702
True	False	False	False	False	-2650.64501953125	-1353.93212890625	104.259346008301	0.848400473594666	0.961773693561554	1	73.8829803466797	6945
True	False	False	False	False	-2649.87377929688	-35.0513458251953	192.990692138672	0.465625524520874	0.930065810680389	0.220940962433815	60.9367828369141	10603
True	False	False	False	False	-2648.04248046875	-1431.40649414063	108.695907592773	0.83582991361618	0.95887416601181	1	97.3571395874023	9541
True	False	False	False	False	-2647.7890625	-921.445373535156	250.666076660156	0.80339515209198	0.964706778526306	1	68.1858444213867	15410
True	False	False	False	False	-2646.208984375	-657.095581054688	103.150199890137	0.793185532093048	0.955588459968567	1	57.8064498901367	5376
True	False	False	False	False	-2646.990234375	-158.863967895508	258.430084228516	0.446133673191071	0.884162425994873	0.206825509667397	63.4635200500488	14787
True	False	False	False	False	-2645.7490234375	-535.613525390625	171.917007446289	0.414781361818314	0.846039414405823	0.18557995557785	57.890323638916	8973
True	False	False	False	False	-2644.66137695313	-430.131134033203	150.843307495117	0.794324278831482	0.961325526237488	1	70.8014678955078	9629
True	False	False	False	False	-2642.51245117188	-1877.78784179688	28.8376903533936	0.601119041442871	0.909814774990082	0.347356885671616	67.4230804443359	1753
True	False	False	False	False	-2642.4052734375	-352.271392822266	122.005615234375	0.769454181194305	0.961267530918121	0.750577867031097	55.7363624572754	6131
True	False	False	False	False	-2641.96215820313	-404.064880371094	218.500961303711	0.573542177677155	0.935390532016754	0.316336572170258	79.5025405883789	15662
True	False	False	False	False	-2641.70825195313	-196.943695068359	190.772415161133	0.816335916519165	0.962178289890289	1	64.0406951904297	11015
True	False	False	False	False	-2640.76098632813	-74.2026596069336	159.716445922852	0.849917888641357	0.965788185596466	1	68.4375	9855
True	False	False	False	False	-2640.74926757813	-94.4967269897461	35.4925422668457	0.718531548976898	0.946141421794891	0.548247933387756	53.125	1700
True	False	False	False	False	-2640.1708984375	-1837.05249023438	107.586769104004	0.667664170265198	0.951500833034515	0.44178032875061	68.6391754150391	6658
True	False	False	False	False	-2639.1806640625	-593.173950195313	129.769607543945	0.652854382991791	0.944050908088684	0.417631298303604	55.5641021728516	6501
True	False	False	False	False	-2635.57470703125	-1863.52282714844	92.0587844848633	0.686775207519531	0.933380126953125	0.476712793111801	69.7951812744141	5793
True	False	False	False	False	-2638.078125	-46.5255393981934	108.695907592773	0.800887107849121	0.951978206634521	1	59.5918350219727	5840
True	False	False	False	False	-2635.6591796875	-743.054748535156	211.846115112305	0.684551477432251	0.957731187343597	0.472393840551376	64.3088989257813	12283
True	False	False	False	False	-2634.27978515625	-1892.78149414063	100.931915283203	0.786033868789673	0.947323083877563	1	69.3846130371094	6314
True	False	False	False	False	-2631.326171875	-843.09814453125	196.318130493164	0.490274250507355	0.949439823627472	0.23992908000946	64.0282516479492	11333
True	False	False	False	False	-2631.515625	-138.791687011719	80.9673614501953	0.798263490200043	0.953432738780975	1	56.8904113769531	4153
True	False	False	False	False	-2630.95288085938	-100.086334228516	64.3302307128906	0.680457472801208	0.913206219673157	0.464629203081131	56.7413787841797	3291
True	False	False	False	False	-2630.66357421875	-635.324401855469	122.005615234375	0.760719418525696	0.957916557788849	0.698856711387634	66.518180847168	7317
True	False	False	False	False	-2630.04907226563	-121.013580322266	146.40673828125	0.653409004211426	0.951576411724091	0.418496400117874	61.8939399719238	8170
True	False	False	False	False	-2626.66870117188	-1362.54089355469	200.754699707031	0.730526149272919	0.961731731891632	0.581877648830414	71.7790069580078	12992
True	False	False	False	False	-2626.37231445313	-659.416809082031	95.3862075805664	0.827333629131317	0.968959093093872	1	63.639533996582	5473
True	False	False	False	False	-2625.0478515625	-1834.82482910156	116.459907531738	0.776830792427063	0.951248407363892	0.810867488384247	75.8952407836914	7969
True	False	False	False	False	-2626.2109375	-922.50634765625	86.513069152832	0.760550022125244	0.960995376110077	0.69798070192337	55.7435913085938	4348
True	False	False	False	False	-2625.82983398438	-794.16845703125	185.226699829102	0.529238224029541	0.955351889133453	0.27299502491951	55.6766471862793	9298
True	False	False	False	False	-2623.93432617188	-1408.15405273438	165.262145996094	0.63540130853653	0.943836867809296	0.391774117946625	72.5771789550781	10814
True	False	False	False	False	-2623.69262695313	-567.558349609375	104.259346008301	0.864222526550293	0.969654679298401	1	66.4893646240234	6250
True	False	False	False	False	-2621.8486328125	-555.254760742188	49.9113883972168	0.791574835777283	0.958025753498077	1	57.9555549621582	2608
True	False	False	False	False	-2622.62255859375	-169.807373046875	129.769607543945	0.727007806301117	0.948550999164581	0.571508407592773	60.1452980041504	7037
True	False	False	False	False	-2621.18725585938	-613.919372558594	158.607299804688	0.701090931892395	0.935445308685303	0.506440579891205	68.0349655151367	9729
True	False	False	False	False	-2620.521484375	-414.102325439453	180.790130615234	0.780968606472015	0.956053674221039	0.860293686389923	69.61962890625	11348
True	False	False	False	False	-2619.36572265625	-217.279556274414	135.315322875977	0.694893360137939	0.941485583782196	0.493137061595917	51.2786903381348	6256
True	False	False	False	False	-2618.00390625	-151.487655639648	75.4216537475586	0.797777712345123	0.9591423869133	1	55.9264717102051	3803
True	False	False	False	False	-2616.96020507813	-78.5670318603516	167.480438232422	0.733267366886139	0.959989607334137	0.590288460254669	64.5364227294922	9745
True	False	False	False	False	-2612.80517578125	-704.143432617188	88.7313537597656	0.769612729549408	0.942663311958313	0.751666605472565	65.0749969482422	5206
True	False	False	False	False	-2613.38818359375	-59.087516784668	123.114753723145	0.821221113204956	0.960166454315186	1	67.0180206298828	7439
True	False	False	False	False	-2612.54443359375	-102.193771362305	125.333038330078	0.748488903045654	0.958814084529877	0.643680155277252	63.1504440307617	7136
True	False	False	False	False	-2607.99047851563	-1881.40747070313	110.914192199707	0.621374189853668	0.940285503864288	0.372691035270691	74.2699966430664	7427
True	False	False	False	False	-2607.84936523438	-597.242004394531	174.135284423828	0.777160704135895	0.950975358486176	0.814203679561615	72.8853530883789	11443
True	False	False	False	False	-2610.33520507813	-364.449676513672	157.498153686523	0.477788060903549	0.921259880065918	0.230142027139664	52.6408462524414	7475
True	False	False	False	False	-2606.93920898438	-658.881225585938	163.043869018555	0.74487966299057	0.951006829738617	0.629814207553864	76.149658203125	11194
True	False	False	False	False	-2605.62524414063	-756.506286621094	259.539215087891	0.772461295127869	0.955097556114197	0.772511780261993	64.4572677612305	15083
True	False	False	False	False	-2606.17163085938	-191.706176757813	192.990692138672	0.74869030714035	0.954315304756165	0.64448070526123	65	11310
True	False	False	False	False	-2603.99536132813	-16.7245864868164	103.150199890137	0.828564047813416	0.966074287891388	1	56.1075286865234	5218
True	False	False	False	False	-2603.9013671875	-1705.9716796875	190.772415161133	0.657038152217865	0.964513659477234	0.424229085445404	75.8197708129883	13041
True	False	False	False	False	-2602.91870117188	-626.0615234375	183.008422851563	0.748634278774261	0.965913057327271	0.644257545471191	69.4000015258789	11451
True	False	False	False	False	-2601.67016601563	-1567.52136230469	64.3302307128906	0.485947638750076	0.885206937789917	0.236497074365616	56.534481048584	3279
True	False	False	False	False	-2595.28344726563	-1869.8740234375	129.769607543945	0.63703054189682	0.947358310222626	0.394082874059677	72.7692337036133	8514
True	False	False	False	False	-2595.21020507813	-110.039833068848	113.132476806641	0.388276964426041	0.80923068523407	0.168854504823685	56.9509811401367	5809
True	False	False	False	False	-2593.7578125	-700.399780273438	89.8404998779297	0.81622189283371	0.959608733654022	1	65.641975402832	5317
True	False	False	False	False	-2592.3662109375	-563.684204101563	167.480438232422	0.723474025726318	0.954822361469269	0.561533451080322	69.1523208618164	10442
True	False	False	False	False	-2593.76733398438	-408.563720703125	104.259346008301	0.801714420318604	0.966806530952454	1	51.542552947998	4845
True	False	False	False	False	-2594.048828125	-157.192169189453	175.244430541992	0.856675326824188	0.970371782779694	1	63.3227844238281	10005
True	False	False	False	False	-2593.60693359375	-133.372955322266	175.244430541992	0.800619006156921	0.957862794399261	1	67.0126571655273	10588
True	False	False	False	False	-2592.56494140625	-534.288391113281	170.807861328125	0.707926988601685	0.943337857723236	0.521990060806274	59.5714302062988	9174
True	False	False	False	False	-2591.66040039063	-684.19775390625	80.9673614501953	0.856437861919403	0.965720891952515	1	61.2191772460938	4469
True	False	False	False	False	-2591.12719726563	-86.9804611206055	125.333038330078	0.845949530601501	0.962107300758362	1	67.5752182006836	7636
True	False	False	False	False	-2589.89624023438	-54.3950805664063	166.371292114258	0.631654798984528	0.946498394012451	0.386540561914444	59.2533340454102	8888
True	False	False	False	False	-2589.8134765625	-1893.9599609375	107.586769104004	0.827301025390625	0.95887416601181	1	70.9381408691406	6881
True	False	False	False	False	-2589.56762695313	-1567.57116699219	27.7285480499268	0.380663692951202	0.855100214481354	0.164238765835762	53.3199996948242	1333
True	False	False	False	False	-2586.09594726563	-1516.70617675781	138.64274597168	0.73007744550705	0.946837484836578	0.580529451370239	72.984001159668	9123
True	False	False	False	False	-2585.01049804688	-636.517761230469	136.424453735352	0.589319884777069	0.945846855640411	0.333640515804291	61.8292694091797	7605
True	False	False	False	False	-2584.05126953125	-1633.1884765625	181.899276733398	0.788853049278259	0.946227550506592	1	65.0304870605469	10665
True	False	False	False	False	-2583.22094726563	-1073.44702148438	153.061584472656	0.670138359069824	0.955757260322571	0.446043819189072	63.7971000671387	8804
True	False	False	False	False	-2582.79516601563	-231.89013671875	209.627822875977	0.67968875169754	0.947540581226349	0.463197261095047	61.661376953125	11654
True	False	False	False	False	-2578.34008789063	-1540.49780273438	141.970169067383	0.704015791416168	0.955326914787292	0.512974381446838	67.0625	8584
True	False	False	False	False	-2579.15502929688	-333.835052490234	113.132476806641	0.785913348197937	0.960910856723785	1	72.2745132446289	7372
True	False	False	False	False	-2578.3271484375	-351.855407714844	167.480438232422	0.428738117218018	0.757631838321686	0.194829076528549	61.7019882202148	9317
True	False	False	False	False	-2577.8076171875	-257.241241455078	105.36848449707	0.846382617950439	0.962020635604858	1	60.8947372436523	5785
True	False	False	False	False	-2573.68896484375	-1503.08129882813	89.8404998779297	0.843989968299866	0.963311195373535	1	82.5185165405273	6684
True	False	False	False	False	-2576.45092773438	-678.725280761719	65.4393768310547	0.862820267677307	0.972115337848663	1	61.4745750427246	3627
True	False	False	False	False	-2565.0830078125	-1887.49780273438	124.223899841309	0.57543021440506	0.906620264053345	0.318349093198776	59.9910697937012	6719
True	False	False	False	False	-2571.98510742188	-381.228210449219	118.678184509277	0.682536005973816	0.930279135704041	0.468541741371155	49.1401863098145	5258
True	False	False	False	False	-2571.43920898438	-114.006042480469	188.554138183594	0.621523082256317	0.940106809139252	0.372886508703232	60.5235290527344	10289
True	False	False	False	False	-2567.5546875	-1795.08569335938	117.569046020508	0.816733479499817	0.954018115997314	1	65.5849075317383	6952
True	False	False	False	False	-2566.423828125	-1062.79968261719	72.0942230224609	0.833017647266388	0.959310948848724	1	60.0923080444336	3906
True	False	False	False	False	-2566.32275390625	-557.955871582031	170.807861328125	0.82663369178772	0.962924122810364	1	58.1428565979004	8954
True	False	False	False	False	-2564.86328125	-161.565307617188	197.427261352539	0.724707007408142	0.962699711322784	0.564966440200806	60.7865180969238	10820
True	False	False	False	False	-2564.12622070313	-1124.23510742188	122.005615234375	0.728617489337921	0.944737493991852	0.57619571685791	58.1727256774902	6399
True	False	False	False	False	-2564.33618164063	-1033.29528808594	98.7136306762695	0.8182532787323	0.959713160991669	1	59.1123580932617	5261
True	False	False	False	False	-2563.646484375	-429.947845458984	234.028945922852	0.427341997623444	0.879656851291656	0.193889275193214	69.9763031005859	14765
True	False	False	False	False	-2564.00122070313	-315.166351318359	253.993499755859	0.661808967590332	0.938497185707092	0.431962519884109	77.4017486572266	17725
True	False	False	False	False	-2563.83178710938	-87.4285736083984	87.6222152709961	0.82315069437027	0.957111597061157	1	71.4430389404297	5644
True	False	False	False	False	-2563.49560546875	-1555.3818359375	153.061584472656	0.536193609237671	0.919903159141541	0.279352068901062	61.4855079650879	8485
True	False	False	False	False	-2559.76391601563	-1085.88037109375	110.914192199707	0.789359927177429	0.960435390472412	1	54.0499992370605	5405
True	False	False	False	False	-2562.9658203125	-683.884399414063	108.695907592773	0.696749746799469	0.963002622127533	0.497048288583755	58.6122436523438	5744
True	False	False	False	False	-2562.654296875	-634.123352050781	108.695907592773	0.721518695354462	0.958737015724182	0.556188941001892	54.5102043151855	5342
True	False	False	False	False	-2562.58325195313	-292.355224609375	117.569046020508	0.803029000759125	0.964978158473969	1	59.1886787414551	6274
True	False	False	False	False	-2560.33129882813	8.02654075622559	221.828384399414	0.535201787948608	0.929491221904755	0.278436303138733	95.7799987792969	19156
True	False	False	False	False	-2557.94970703125	-335.924041748047	86.513069152832	0.775300621986389	0.949547469615936	0.796320915222168	58.3589744567871	4552
True	False	False	False	False	-2557.31201171875	-14.0371322631836	51.0205307006836	0.742634296417236	0.935701072216034	0.62160986661911	54.0434799194336	2486
True	False	False	False	False	-2556.93334960938	-1047.94396972656	89.8404998779297	0.690838992595673	0.953265130519867	0.484800934791565	58.5185203552246	4740
True	False	False	False	False	-2556.57934570313	-747.825988769531	180.790130615234	0.739559888839722	0.95314359664917	0.610844850540161	67.190185546875	10952
True	False	False	False	False	-2556.0927734375	-362.409942626953	109.805053710938	0.712054908275604	0.954948961734772	0.531877756118774	52.7373733520508	5221
True	False	False	False	False	-2555.859375	-493.109252929688	109.805053710938	0.795083343982697	0.954649329185486	1	56.2626266479492	5570
True	False	False	False	False	-2555.17041015625	40.7380447387695	79.8582229614258	0.844705820083618	0.965720891952515	1	75.2361145019531	5417
True	False	False	False	False	-2554.44360351563	-400.807067871094	114.241622924805	0.712310016155243	0.973681628704071	0.532502174377441	51.8349533081055	5339
True	False	False	False	False	-2552.16552734375	-136.938400268555	119.787330627441	0.653936803340912	0.950505435466766	0.419322341680527	51.2685203552246	5537
True	False	False	False	False	-2549.49243164063	-224.9326171875	147.515884399414	0.796800673007965	0.956129848957062	1	65.1729354858398	8668
True	False	False	False	False	-2547.4775390625	-620.522338867188	94.2770690917969	0.757289707660675	0.946501493453979	0.681832194328308	52.4823532104492	4461
True	False	False	False	False	-2544.85522460938	-1607.67041015625	140.861022949219	0.741758704185486	0.955887496471405	0.618490815162659	65.2204742431641	8283
True	False	False	False	False	-2541.54858398438	-1024.9765625	136.424453735352	0.676515161991119	0.942040324211121	0.457368969917297	57.8211364746094	7112
True	False	False	False	False	-2540.57348632813	-341.830200195313	90.9496383666992	0.826298654079437	0.966445207595825	1	60.2439041137695	4940
True	False	False	False	False	-2540.03784179688	-205.067092895508	124.223899841309	0.631394743919373	0.948323547840118	0.386181116104126	62.4821434020996	6998
True	False	False	False	False	-2536.86499023438	-384.721160888672	104.259346008301	0.77779358625412	0.971212029457092	0.82083135843277	58.2340431213379	5474
True	False	False	False	False	-2534.87280273438	-723.327758789063	145.297592163086	0.706105828285217	0.960999965667725	0.517751157283783	62.9618339538574	8248
True	False	False	False	False	-2531.84545898438	-1111.46044921875	131.987884521484	0.770956814289093	0.950855731964111	0.761183798313141	66.3613433837891	7897
True	False	False	False	False	-2532.68969726563	-414.413146972656	166.371292114258	0.645422697067261	0.937873482704163	0.406307727098465	57.5999984741211	8640
True	False	False	False	False	-2532.75463867188	15.8185367584229	176.353576660156	0.721411168575287	0.947854280471802	0.555898606777191	62.1069183349609	9875
True	False	False	False	False	-2532.57788085938	-641.993408203125	123.114753723145	0.727117598056793	0.944228053092957	0.57182514667511	56.6306304931641	6286
True	False	False	False	False	-2532.16967773438	-502.170867919922	82.0765075683594	0.771052539348602	0.952727735042572	0.761882483959198	51.7972984313965	3833
True	False	False	False	False	-2531.62573242188	-124.657150268555	110.914192199707	0.688313543796539	0.962189912796021	0.479744225740433	58.1599998474121	5816
True	False	False	False	False	-2530.56201171875	-1640.28955078125	32.1651153564453	0.802213251590729	0.954506158828735	1	47	1363
True	False	False	False	False	-2530.51782226563	-1425.060546875	135.315322875977	0.830285787582397	0.961795568466187	1	67.3442611694336	8216
True	False	False	False	False	-2529.86645507813	-1085.52648925781	218.500961303711	0.268151730298996	0.872153460979462	0.104040004312992	54.3451766967773	10706
True	False	False	False	False	-2529.02490234375	-1713.80700683594	110.914192199707	0.827440023422241	0.967305481433868	1	61.060001373291	6106
True	False	False	False	False	-2527.69702148438	-743.518676757813	149.734161376953	0.652987360954285	0.956356942653656	0.417838454246521	64.7111129760742	8736
True	False	False	False	False	-2529.17651367188	-526.010070800781	215.173538208008	0.413650512695313	0.877776622772217	0.184844434261322	54.9536094665527	10661
True	False	False	False	False	-2527.28295898438	-7.80993700027466	153.061584472656	0.777968525886536	0.956108272075653	0.822720050811768	58.0869560241699	8016
True	False	False	False	False	-2526.33422851563	-619.580688476563	93.1679229736328	0.808093369007111	0.946152925491333	1	53.3452377319336	4481
True	False	False	False	False	-2525.64135742188	-1445.58569335938	126.442184448242	0.819941997528076	0.968009173870087	1	69.0877227783203	7876
True	False	False	False	False	-2525.015625	-760.537841796875	114.241622924805	0.720488905906677	0.958291947841644	0.55342161655426	57.3300971984863	5905
True	False	False	False	False	-2525.43603515625	-143.89372253418	125.333038330078	0.769035220146179	0.954709708690643	0.747732698917389	64.964599609375	7341
True	False	False	False	False	-2524.7607421875	-328.457702636719	167.480438232422	0.700623989105225	0.932480573654175	0.505413234233856	54.3708610534668	8210
True	False	False	False	False	-2524.56494140625	-1785.33227539063	151.952453613281	0.800164878368378	0.965967118740082	1	67.4963531494141	9247
True	False	False	False	False	-2524.07641601563	-1322.85693359375	165.262145996094	0.78398984670639	0.958352208137512	0.918749511241913	64.9865798950195	9683
True	False	False	False	False	-2524.22998046875	-581.764343261719	90.9496383666992	0.815059661865234	0.958110809326172	1	58.2560958862305	4777
True	False	False	False	False	-2524.1865234375	-107.658264160156	202.97297668457	0.732216358184814	0.959180891513824	0.587027549743652	65.0546417236328	11905
True	False	False	False	False	-2521.0615234375	-1124.857421875	70.9850845336914	0.750849604606628	0.94040834903717	0.653255343437195	87.734375	5615
True	False	False	False	False	-2518.44604492188	-1156.75524902344	84.2947845458984	0.780941009521484	0.942545711994171	0.859888970851898	58.184211730957	4422
True	False	False	False	False	-2517.85791015625	-382.415222167969	105.36848449707	0.810243308544159	0.95887416601181	1	52.4105262756348	4979
True	False	False	False	False	-2515.92700195313	-1736.78845214844	160.825576782227	0.649394631385803	0.94811350107193	0.412298649549484	66.9793090820313	9712
True	False	False	False	False	-2515.796875	-1673.96264648438	153.061584472656	0.759016990661621	0.947863936424255	0.690224945545197	69.4855041503906	9589
True	False	False	False	False	-2515.5791015625	-490.153778076172	141.970169067383	0.711218118667603	0.946733593940735	0.529840886592865	59.84375	7660
True	False	False	False	False	-2508.63598632813	-1708.03015136719	100.931915283203	0.810745477676392	0.956287920475006	1	57.538459777832	5236
True	False	False	False	False	-2515.03076171875	-713.251953125	167.480438232422	0.802461862564087	0.964405953884125	1	66.0794677734375	9978
True	False	False	False	False	-2511.04052734375	-466.850463867188	97.6044921875	0.809059381484985	0.959713160991669	1	58.7159080505371	5167
True	False	False	False	False	-2510.6396484375	-1651.01354980469	147.515884399414	0.673938751220703	0.950482308864594	0.452733039855957	65.4586486816406	8706
True	False	False	False	False	-2510.31127929688	-1525.38598632813	180.790130615234	0.732787251472473	0.939399361610413	0.588793098926544	64.6932525634766	10545
True	False	False	False	False	-2509.24047851563	-69.2746658325195	153.061584472656	0.723133981227875	0.958156645298004	0.560595393180847	58.1594200134277	8026
True	False	False	False	False	-2508.77807617188	-1377.65576171875	205.191253662109	0.779040932655334	0.955337226390839	0.834915578365326	69.0054016113281	12766
True	False	False	False	False	-2508.58349609375	-1873.7919921875	173.026138305664	0.764826476573944	0.959068238735199	0.721405208110809	77.3012847900391	12059
True	False	False	False	False	-2506.904296875	-1625.79443359375	107.586769104004	0.837860226631165	0.970586776733398	1	75.1958770751953	7294
True	False	False	False	False	-2507.0302734375	25.3485450744629	164.153015136719	0.767906427383423	0.964079022407532	0.740287721157074	66.9527053833008	9909
True	False	False	False	False	-2506.87866210938	-557.961975097656	175.244430541992	0.819792032241821	0.954798519611359	1	56.6962013244629	8958
True	False	False	False	False	-2505.50830078125	-1551.00671386719	93.1679229736328	0.834939122200012	0.964166045188904	1	62.4404754638672	5245
True	False	False	False	False	-2505.76342773438	-943.014099121094	186.335845947266	0.851291060447693	0.965243339538574	1	57.6607131958008	9687
True	False	False	False	False	-2504.37377929688	-739.800964355469	133.097030639648	0.849098384380341	0.96615344285965	1	66.3499984741211	7962
True	False	False	False	False	-2504.41186523438	-586.448303222656	99.8227767944336	0.827447116374969	0.961418867111206	1	53.9888877868652	4859
True	False	False	False	False	-2500.482421875	-1568.31982421875	97.6044921875	0.71916389465332	0.935400485992432	0.549907207489014	56.375	4961
True	False	False	False	False	-2502.771484375	-772.594482421875	165.262145996094	0.765527665615082	0.952688872814178	0.725537121295929	51.3892631530762	7657
True	False	False	False	False	-2500.52807617188	-90.1505966186523	210.736968994141	0.370426893234253	0.836504697799683	0.158156558871269	54.8526306152344	10422
True	False	False	False	False	-2497.61352539063	-140.262603759766	131.987884521484	0.788231670856476	0.958814084529877	1	62.9831924438477	7495
True	False	False	False	False	-2495.54345703125	-689.957946777344	130.878753662109	0.744540572166443	0.961215615272522	0.628555476665497	55.669490814209	6569
True	False	False	False	False	-2492.67553710938	-486.447021484375	192.990692138672	0.732719540596008	0.955815374851227	0.588583052158356	61.9367828369141	10777
True	False	False	False	False	-2490.08862304688	-1726.17077636719	136.424453735352	0.776088893413544	0.959802567958832	0.803636133670807	71.6260147094727	8810
True	False	False	False	False	-2489.19799804688	-1507.21813964844	160.825576782227	0.688190162181854	0.955035388469696	0.479499697685242	56.9517250061035	8258
True	False	False	False	False	-2488.85571289063	-747.247314453125	133.097030639648	0.718917906284332	0.946093261241913	0.549260377883911	65.8833312988281	7906
True	False	False	False	False	-2486.3994140625	-1413.07971191406	136.424453735352	0.837091445922852	0.965338468551636	1	57.3495941162109	7054
True	False	False	False	False	-2486.32543945313	-305.940979003906	35.4925422668457	0.627549946308136	0.893799126148224	0.380923300981522	41.96875	1343
True	False	False	False	False	-2484.98461914063	13.512134552002	108.695907592773	0.78705221414566	0.958498001098633	1	56.3367347717285	5521
True	False	False	False	False	-2483.64453125	-551.774169921875	136.424453735352	0.718396246433258	0.934182345867157	0.547894239425659	57.1788635253906	7033
True	False	False	False	False	-2482.17724609375	-1066.97583007813	160.825576782227	0.561405718326569	0.960880279541016	0.303749114274979	56.8206901550293	8239
True	False	False	False	False	-2480.0859375	-299.152252197266	33.2742576599121	0.599770963191986	0.90240079164505	0.34575355052948	40.9333343505859	1228
True	False	False	False	False	-2479.4453125	-1742.53125	129.769607543945	0.573619842529297	0.940943539142609	0.316419064998627	66.2735061645508	7754
True	False	False	False	False	-2479.1630859375	-1576.111328125	112.023338317871	0.637276232242584	0.928206503391266	0.394432842731476	56.1287117004395	5669
True	False	False	False	False	-2478.30883789063	-943.189819335938	229.592376708984	0.828244745731354	0.958714783191681	1	80.352653503418	16633
True	False	False	False	False	-2478.74609375	-721.059387207031	95.3862075805664	0.601573288440704	0.949004113674164	0.347899287939072	61.1046524047852	5255
True	False	False	False	False	-2477.70068359375	-705.737182617188	159.716445922852	0.862701535224915	0.967479050159454	1	67.6597213745117	9743
True	False	False	False	False	-2477.29956054688	-327.060089111328	96.4953460693359	0.775108277797699	0.948876082897186	0.794588387012482	50.5977020263672	4402
True	False	False	False	False	-2476.2939453125	-1340.56298828125	212.955261230469	0.774922788143158	0.959665358066559	0.792935788631439	66.125	12696
True	False	False	False	False	-2475.17919921875	-582.842895507813	136.424453735352	0.814726829528809	0.953871011734009	1	57.6097564697266	7086
True	False	False	False	False	-2475.98779296875	-5.47051429748535	150.843307495117	0.755669236183167	0.956424951553345	0.674262344837189	56.8088226318359	7726
True	False	False	False	False	-2472.78466796875	-1758.74475097656	89.8404998779297	0.805119872093201	0.962392508983612	1	67.6543197631836	5480
True	False	False	False	False	-2474.65405273438	-414.897796630859	144.188446044922	0.778827726840973	0.941962540149689	0.832400798797607	50.0076904296875	6501
True	False	False	False	False	-2472.30151367188	-810.100402832031	90.9496383666992	0.788853049278259	0.958789765834808	1	50.073169708252	4106
True	False	False	False	False	-2471.76806640625	-738.124084472656	120.896469116211	0.816004395484924	0.959930598735809	1	66.0183486938477	7196
True	False	False	False	False	-2471.8828125	-44.0027122497559	117.569046020508	0.702122330665588	0.957366287708282	0.508725047111511	53.0566024780273	5624
True	False	False	False	False	-2468.42602539063	-618.758728027344	95.3862075805664	0.720543026924133	0.961541295051575	0.55356627702713	52.2674407958984	4495
True	False	False	False	False	-2469.642578125	-516.347412109375	136.424453735352	0.837091445922852	0.963263034820557	1	66.0731735229492	8127
True	False	False	False	False	-2466.82788085938	-1548.35534667969	186.335845947266	0.762245774269104	0.95314359664917	0.70693165063858	65.9285736083984	11076
True	False	False	False	False	-2459.9580078125	-1773.6591796875	235.138092041016	0.518233835697174	0.903787970542908	0.263235598802567	64.1084899902344	13591
True	False	False	False	False	-2461.7314453125	-1525.09094238281	153.061584472656	0.646318197250366	0.948741972446442	0.407646477222443	60.601448059082	8363
True	False	False	False	False	-2462.1005859375	-1001.62329101563	169.698715209961	0.687830984592438	0.953852653503418	0.478789359331131	64.2091522216797	9824
True	False	False	False	False	-2465.0224609375	-862.675598144531	248.447799682617	0.759714543819427	0.956919133663177	0.693716466426849	56.5	12656
True	False	False	False	False	-2463.22387695313	-974.810607910156	205.191253662109	0.657646477222443	0.940900325775146	0.425202399492264	69.2918930053711	12819
True	False	False	False	False	-2461.8564453125	-1375.36486816406	133.097030639648	0.786073088645935	0.957602500915527	1	64.0083312988281	7681
True	False	False	False	False	-2461.76489257813	-64.9781799316406	118.678184509277	0.810604751110077	0.970905840396881	1	52.3084106445313	5597
True	False	False	False	False	-2461.45556640625	-1613.4052734375	127.551322937012	0.804429352283478	0.949004113674164	1	69.4521713256836	7987
True	False	False	False	False	-2460.59008789063	-558.548217773438	147.515884399414	0.673938751220703	0.941751897335052	0.452733039855957	53.248119354248	7082
True	False	False	False	False	-2458.49072265625	-1821.42333984375	154.17073059082	0.811846137046814	0.959966003894806	1	65.10791015625	9050
True	False	False	False	False	-2453.38647460938	-1569.24914550781	127.551322937012	0.632514178752899	0.941180408000946	0.387731909751892	59.4086952209473	6832
True	False	False	False	False	-2457.83129882813	-793.524658203125	154.17073059082	0.832746565341949	0.964154958724976	1	63.3093528747559	8800
True	False	False	False	False	-2457.15405273438	-31.2360534667969	126.442184448242	0.775840818881989	0.955317556858063	0.801295220851898	58.3070182800293	6647
True	False	False	False	False	-2456.63110351563	-445.897094726563	90.9496383666992	0.815059661865234	0.951321005821228	1	51.7195129394531	4241
True	False	False	False	False	-2456.31982421875	-1359.38854980469	106.477630615234	0.804327130317688	0.965472340583801	1	68.5729141235352	6583
True	False	False	False	False	-2456.00244140625	-756.822875976563	174.135284423828	0.769729197025299	0.954815566539764	0.752471208572388	66.4458618164063	10432
True	False	False	False	False	-2456.31225585938	-471.965301513672	118.678184509277	0.757112741470337	0.955935597419739	0.680991768836975	49.9345779418945	5343
True	False	False	False	False	-2454.45239257813	-624.835021972656	95.3862075805664	0.827333629131317	0.968959093093872	1	56.0116271972656	4817
True	False	False	False	False	-2453.13549804688	-276.32177734375	106.477630615234	0.761617660522461	0.958751022815704	0.703567922115326	46.96875	4509
True	False	False	False	False	-2452.0224609375	-408.378784179688	135.315322875977	0.68776923418045	0.963830649852753	0.478667497634888	50.0737686157227	6109
True	False	False	False	False	-2450.845703125	-1678.70959472656	139.751892089844	0.803734004497528	0.9478719830513	1	59.8412704467773	7540
True	False	False	False	False	-2449.76171875	-931.021667480469	143.079315185547	0.737918853759766	0.961725950241089	0.605302631855011	57.1860466003418	7377
True	False	False	False	False	-2449.08569335938	-1502.97265625	228.483245849609	0.451754719018936	0.896466612815857	0.210820153355598	57.3155326843262	11807
True	False	False	False	False	-2447.9375	-1725.80310058594	160.825576782227	0.563391804695129	0.907333254814148	0.305768877267838	60.5586204528809	8781
True	False	False	False	False	-2447.00317382813	-500.859741210938	119.787330627441	0.832143545150757	0.960910856723785	1	62.5462951660156	6755
True	False	False	False	False	-2446.88232421875	-163.729187011719	205.191253662109	0.772166132926941	0.956683993339539	0.770227909088135	59.6324310302734	11032
True	False	False	False	False	-2446.82006835938	-594.844299316406	192.990692138672	0.630914032459259	0.937190115451813	0.385518014431	55.5114936828613	9659
True	False	False	False	False	-2445.232421875	-540.324340820313	75.4216537475586	0.769968271255493	0.946151077747345	0.754133403301239	51.0735282897949	3473
True	False	False	False	False	-2446.291015625	57.0552940368652	134.206176757813	0.8463996052742	0.966347217559814	1	60.6942138671875	7344
True	False	False	False	False	-2445.68627929688	-519.034118652344	119.787330627441	0.54725855588913	0.930478751659393	0.289786726236343	51.6574058532715	5579
True	False	False	False	False	-2444.58666992188	-1851.38415527344	135.315322875977	0.738706409931183	0.961195588111877	0.607945501804352	63.3524589538574	7729
True	False	False	False	False	-2444.09814453125	-1744.17944335938	97.6044921875	0.846573948860168	0.967214345932007	1	60.9204559326172	5361
True	False	False	False	False	-2443.8232421875	-847.998718261719	165.262145996094	0.740511536598206	0.965578734874725	0.614121973514557	62.4832229614258	9310
True	False	False	False	False	-2444.34619140625	-699.820373535156	130.878753662109	0.772971868515015	0.96599406003952	0.776539385318756	55.1355934143066	6506
True	False	False	False	False	-2440.38842773438	-1440.35607910156	114.241622924805	0.740824818611145	0.943138539791107	0.615211486816406	54.1456298828125	5577
True	False	False	False	False	-2438.88305664063	-1185.16931152344	143.079315185547	0.772836744785309	0.949481606483459	0.775464057922363	57.2248077392578	7382
True	False	False	False	False	-2439.03515625	-880.145935058594	112.023338317871	0.835714399814606	0.965687274932861	1	77.1485137939453	7792
True	False	False	False	False	-2439.859375	-439.032867431641	100.931915283203	0.796130776405334	0.96638149023056	1	56.1868133544922	5113
True	False	False	False	False	-2439.27978515625	-734.158996582031	158.607299804688	0.741963624954224	0.952926576137543	0.619216978549957	64.4685287475586	9219
True	False	False	False	False	-2437.73120117188	-260.595367431641	123.114753723145	0.798364579677582	0.965875566005707	1	48.4864883422852	5382
True	False	False	False	False	-2437.4052734375	-963.205993652344	158.607299804688	0.615302979946136	0.925812602043152	0.36484032869339	56.1958045959473	8036
True	False	False	False	False	-2435.66674804688	-1706.46948242188	145.297592163086	0.814000189304352	0.956723928451538	1	76.5801544189453	10032
True	False	False	False	False	-2434.67041015625	-546.5556640625	54.3479537963867	0.825362265110016	0.95892596244812	1	48.2448997497559	2364
True	False	False	False	False	-2434.71337890625	-363.006591796875	133.097030639648	0.807529091835022	0.962010085582733	1	54.408332824707	6529
True	False	False	False	False	-2434.31274414063	-342.884185791016	106.477630615234	0.770989894866943	0.964601218700409	0.761425018310547	53.3645820617676	5123
True	False	False	False	False	-2433.2529296875	-637.013671875	117.569046020508	0.816733479499817	0.95934933423996	1	50.801887512207	5385
True	False	False	False	False	-2431.54663085938	-215.650085449219	176.353576660156	0.833176076412201	0.96518874168396	1	53.0251579284668	8431
True	False	False	False	False	-2429.61596679688	27.0146141052246	145.297592163086	0.805286824703217	0.957533895969391	1	64.099235534668	8397
True	False	False	False	False	-2429.0517578125	-569.929809570313	130.878753662109	0.781607866287231	0.969299852848053	0.870086967945099	51.9237289428711	6127
True	False	False	False	False	-2427.70361328125	-944.488464355469	144.188446044922	0.807786464691162	0.949066400527954	1	59.4769248962402	7732
True	False	False	False	False	-2426.89233398438	-775.167846679688	144.188446044922	0.416508823633194	0.945277392864227	0.186707466840744	53.1153831481934	6905
True	False	False	False	False	-2426.32666015625	-1669.05212402344	130.878753662109	0.781607866287231	0.955318808555603	0.870086967945099	60.3728828430176	7124
True	False	False	False	False	-2425.7314453125	-1460.76440429688	191.881561279297	0.767745316028595	0.959381341934204	0.739249765872955	67.9132919311523	11749
True	False	False	False	False	-2426.01318359375	-1247.85961914063	149.734161376953	0.735035240650177	0.921090006828308	0.595879673957825	51.5851860046387	6964
True	False	False	False	False	-2425.9052734375	-458.835479736328	87.6222152709961	0.626747846603394	0.940863490104675	0.379839509725571	45.7974700927734	3618
True	False	False	False	False	-2419.32641601563	-1649.59814453125	208.518692016602	0.676092565059662	0.949441373348236	0.45660275220871	66.8244705200195	12563
True	False	False	False	False	-2422.5859375	-1088.21264648438	184.117568969727	0.77745521068573	0.955333292484283	0.817248582839966	54.2771072387695	9010
True	False	False	False	False	-2419.80249023438	-752.7353515625	157.498153686523	0.605550229549408	0.944944322109222	0.35269632935524	59.2676048278809	8416
True	False	False	False	False	-2424.2841796875	-16.2272453308105	202.97297668457	0.754353761672974	0.955811083316803	0.668315708637238	62.6284141540527	11461
True	False	False	False	False	-2424.07495117188	-429.334533691406	110.914192199707	0.803114473819733	0.960092186927795	1	58.5400009155273	5854
True	False	False	False	False	-2421.0888671875	56.8957939147949	194.099838256836	0.759800672531128	0.958574056625366	0.694151699542999	67.2971420288086	11777
True	False	False	False	False	-2419.615234375	-1055.25927734375	204.082122802734	0.672707319259644	0.949002087116241	0.450546443462372	62.8804359436035	11570
True	False	False	False	False	-2419.1123046875	-586.61865234375	103.150199890137	0.72525691986084	0.959103643894196	0.566513538360596	50.0107536315918	4651
True	False	False	False	False	-2418.83618164063	-1579.26770019531	114.241622924805	0.780301749706268	0.965619504451752	0.850902378559113	69.8932037353516	7199
True	False	False	False	False	-2416.27172851563	-1492.42883300781	175.244430541992	0.701177775859833	0.959381341934204	0.506632089614868	67.6708831787109	10692
True	False	False	False	False	-2418.79125976563	-837.338745117188	160.825576782227	0.744976580142975	0.957570433616638	0.630175292491913	55.4758605957031	8044
True	False	False	False	False	-2418.49340820313	-703.574157714844	110.914192199707	0.599098265171051	0.938041508197784	0.344957053661346	53.8600006103516	5386
True	False	False	False	False	-2416.47119140625	-981.136047363281	118.678184509277	0.748469054698944	0.963371574878693	0.643601417541504	54.9813079833984	5883
True	False	False	False	False	-2415.8759765625	-1744.41564941406	122.005615234375	0.857830703258514	0.972052216529846	1	59.4363632202148	6538
True	False	False	False	False	-2414.623046875	-57.5171699523926	140.861022949219	0.665492832660675	0.953286826610565	0.438095986843109	49.8740158081055	6334
True	False	False	False	False	-2412.24365234375	-960.62841796875	100.931915283203	0.681251406669617	0.947243809700012	0.466116547584534	53.0549468994141	4828
True	False	False	False	False	-2414.123046875	-499.109832763672	108.695907592773	0.733655333518982	0.945632815361023	0.591503977775574	56.4285697937012	5530
True	False	False	False	False	-2413.49194335938	-677.20068359375	164.153015136719	0.636817038059235	0.927485346794128	0.393779218196869	58.2432441711426	8620
True	False	False	False	False	-2409.02905273438	-1626.0166015625	181.899276733398	0.699367880821228	0.960128545761108	0.502670288085938	78.6707305908203	12902
True	False	False	False	False	-2409.919921875	-473.020568847656	106.477630615234	0.794342398643494	0.957874178886414	1	52.53125	5043
True	False	False	False	False	-2411.74487304688	-303.586303710938	185.226699829102	0.807769536972046	0.959343791007996	1	69.4610748291016	11600
True	False	False	False	False	-2408.59936523438	-871.73486328125	146.40673828125	0.751851856708527	0.960465252399445	0.657453954219818	54.0833320617676	7139
True	False	False	False	False	-2405.71459960938	-727.608337402344	273.958068847656	0.36879774928093	0.852854907512665	0.157201334834099	58.9473686218262	14560
True	False	False	False	False	-2406.08862304688	-371.248016357422	133.097030639648	0.765460968017578	0.949881255626678	0.725139915943146	62.0750007629395	7449
True	False	False	False	False	-2405.86059570313	-645.624145507813	139.751892089844	0.73591810464859	0.956120729446411	0.598723590373993	54.5079383850098	6868
True	False	False	False	False	-2402.26538085938	-1813.1611328125	184.117568969727	0.736680448055267	0.935721218585968	0.60120815038681	61.2349395751953	10165
True	False	False	False	False	-2402.52197265625	-565.253601074219	109.805053710938	0.57221907377243	0.93125981092453	0.314935147762299	49.4444427490234	4895
True	False	False	False	False	-2401.33740234375	-1638.61328125	47.6931037902832	0.770316362380981	0.957641243934631	0.756583452224731	61.2325592041016	2633
True	False	False	False	False	-2401.4267578125	-922.798767089844	205.191253662109	0.409405380487442	0.868081450462341	0.182101309299469	56.6486473083496	10480
True	False	False	False	False	-2400.87329101563	-212.095672607422	209.627822875977	0.756223440170288	0.957123458385468	0.676819801330566	59.8306884765625	11308
True	False	False	False	False	-2399.0419921875	-1497.43786621094	150.843307495117	0.682473599910736	0.949403405189514	0.468423426151276	71.7647094726563	9760
True	False	False	False	False	-2397.75268554688	-700.913513183594	61.0028076171875	0.731991708278656	0.927470743656158	0.586336493492126	125.545455932617	6905
True	False	False	False	False	-2398.15014648438	-517.530334472656	119.787330627441	0.522389888763428	0.932298898696899	0.266879796981812	44.8055572509766	4839
True	False	False	False	False	-2396.98120117188	-492.787109375	84.2947845458984	0.698733150959015	0.947359502315521	0.501295566558838	48.315788269043	3672
True	False	False	False	False	-2396.35571289063	-582.140747070313	103.150199890137	0.668900072574615	0.946710348129272	0.443901211023331	49.118278503418	4568
True	False	False	False	False	-2395.77270507813	-1710.12524414063	154.17073059082	0.803418695926666	0.950876235961914	1	60.1079139709473	8355
True	False	False	False	False	-2394.44897460938	-1678.74060058594	138.64274597168	0.768403470516205	0.956956207752228	0.74352765083313	67.2239990234375	8403
True	False	False	False	False	-2394.87670898438	-1074.49499511719	148.625015258789	0.702173590660095	0.958216726779938	0.508839070796967	53.7611923217773	7204
True	False	False	False	False	-2394.18090820313	-332.42822265625	145.297592163086	0.83562821149826	0.9561527967453	1	76.6488571166992	10041
True	False	False	False	False	-2393.85034179688	-407.176849365234	178.571853637695	0.730485558509827	0.961822032928467	0.581755340099335	55.1987571716309	8887
True	False	False	False	False	-2393.28784179688	-1476.38342285156	168.589569091797	0.544773936271667	0.84039431810379	0.287408024072647	70.1052627563477	10656
True	False	False	False	False	-2393.12426757813	-1432.35437011719	141.970169067383	0.696922302246094	0.940128982067108	0.497414886951447	66.1640625	8469
True	False	False	False	False	-2393.2626953125	-278.628173828125	124.223899841309	0.805557072162628	0.958591163158417	1	66.0803604125977	7401
True	False	False	False	False	-2392.46044921875	-6.031334400177	141.970169067383	0.739838838577271	0.953084051609039	0.6118004322052	57.6328125	7377
True	False	False	False	False	-2392.49731445313	43.0687675476074	215.173538208008	0.678518652915955	0.964992463588715	0.461032927036285	56.2577323913574	10914
True	False	False	False	False	-2389.3408203125	-1532.98059082031	134.206176757813	0.783914089202881	0.960699737071991	0.916682362556458	58.5867767333984	7089
True	False	False	False	False	-2389.80249023438	-948.053161621094	94.2770690917969	0.636333703994751	0.938171327114105	0.393092930316925	50.7882347106934	4317
True	False	False	False	False	-2390.78198242188	-909.064270019531	69.8759460449219	0.766303777694702	0.948924779891968	0.730220139026642	56.3492050170898	3550
True	False	False	False	False	-2389.27392578125	-998.842895507813	103.150199890137	0.839374899864197	0.969933748245239	1	73.5914001464844	6844
True	False	False	False	False	-2387.25756835938	-969.286560058594	95.3862075805664	0.636261403560638	0.942258954048157	0.392990410327911	52.2325592041016	4492
True	False	False	False	False	-2389.13745117188	-544.301025390625	105.36848449707	0.675420701503754	0.946367621421814	0.455389380455017	46	4370
True	False	False	False	False	-2386.36450195313	-885.595092773438	180.790130615234	0.791540265083313	0.950285255908966	1	68.190185546875	11115
True	False	False	False	False	-2384.79833984375	-1643.63317871094	98.7136306762695	0.829100430011749	0.961163997650146	1	54.8876419067383	4885
True	False	False	False	False	-2384.541015625	-1132.24780273438	190.772415161133	0.528661608695984	0.885493099689484	0.272474706172943	54.8313941955566	9431
True	False	False	False	False	-2384.15087890625	-1423.18676757813	59.8936653137207	0.746888160705566	0.962780237197876	0.637421369552612	55.6851844787598	3007
True	False	False	False	False	-2382.3076171875	-1512.5615234375	113.132476806641	0.763600468635559	0.94788134098053	0.714391827583313	61.8725471496582	6311
True	False	False	False	False	-2382.6904296875	18.8429355621338	211.846115112305	0.727067649364471	0.949586749076843	0.571680963039398	63.0837707519531	12049
True	False	False	False	False	-2380.806640625	-698.143737792969	122.005615234375	0.800438165664673	0.945741295814514	1	58.027271270752	6383
True	False	False	False	False	-2380.7158203125	-188.087112426758	86.513069152832	0.775300621986389	0.945148706436157	0.796320915222168	45.7948722839355	3572
True	False	False	False	False	-2378.0673828125	-267.318359375	89.8404998779297	0.81622189283371	0.955297648906708	1	69.3703689575195	5619
True	False	False	False	False	-2377.24584960938	-139.755432128906	138.64274597168	0.748872816562653	0.964725255966187	0.645208597183228	50.3440017700195	6293
True	False	False	False	False	-2373.1708984375	-1489.62817382813	66.5485153198242	0.740957856178284	0.948536276817322	0.615675687789917	55	3300
True	False	False	False	False	-2376.0615234375	-643.440795898438	150.843307495117	0.786078751087189	0.956349074840546	1	60.7867660522461	8267
True	False	False	False	False	-2376.31591796875	-427.960998535156	137.533599853516	0.716718852519989	0.932612240314484	0.543553650379181	57.3548393249512	7112
True	False	False	False	False	-2374.77294921875	-342.695251464844	141.970169067383	0.758784472942352	0.967650473117828	0.689074516296387	49.859375	6382
True	False	False	False	False	-2375.00854492188	-159.813400268555	173.026138305664	0.370198845863342	0.808751285076141	0.158022627234459	63.1987190246582	9859
True	False	False	False	False	-2373.26806640625	-1064.41149902344	147.515884399414	0.757547676563263	0.957224071025848	0.683063745498657	51.7593994140625	6884
True	False	False	False	False	-2371.50634765625	-995.184387207031	108.695907592773	0.846498012542725	0.966595351696014	1	58.1224479675293	5696
True	False	False	False	False	-2372.15844726563	-903.971801757813	150.843307495117	0.748016774654388	0.945163786411285	0.64181524515152	59.7573547363281	8127
True	False	False	False	False	-2372.43286132813	-498.588806152344	170.807861328125	0.660176157951355	0.967349112033844	0.429289728403091	56.0519485473633	8632
True	False	False	False	False	-2372.20385742188	-780.340881347656	155.279876708984	0.869923889636993	0.968282222747803	1	63.478572845459	8887
True	False	False	False	False	-2371.28979492188	-92.8664779663086	135.315322875977	0.808103084564209	0.958814084529877	1	66.8442611694336	8155
True	False	False	False	False	-2368.06127929688	-7.17723369598389	156.389007568359	0.738854289054871	0.944629669189453	0.608445107936859	58.319149017334	8223
True	False	False	False	False	-2367.91479492188	-958.975769042969	179.680999755859	0.496363818645477	0.871167719364166	0.244835302233696	58.2283935546875	9433
True	False	False	False	False	-2367.42895507813	-822.615234375	174.135284423828	0.655297756195068	0.939982950687408	0.421464145183563	50.4394912719727	7919
True	False	False	False	False	-2367.69580078125	-541.734436035156	130.878753662109	0.714486539363861	0.964537382125854	0.537895143032074	55.8559303283691	6591
True	False	False	False	False	-2366.21875	-930.631530761719	165.262145996094	0.627443730831146	0.934598386287689	0.380779564380646	55.0402679443359	8201
True	False	False	False	False	-2366.45361328125	-577.996337890625	177.462707519531	0.596830010414124	0.919254243373871	0.342288821935654	53.4312515258789	8549
True	False	False	False	False	-2364.77685546875	-862.887329101563	130.878753662109	0.794070303440094	0.966992378234863	1	49.7118644714355	5866
True	False	False	False	False	-2363.54443359375	-720.305908203125	178.571853637695	0.730485558509827	0.957730948925018	0.581755340099335	57.2049674987793	9210
True	False	False	False	False	-2362.68090820313	-1631.37512207031	125.333038330078	0.740218818187714	0.954126596450806	0.61310887336731	53.044246673584	5994
True	False	False	False	False	-2358.22705078125	-1508.52746582031	133.097030639648	0.757159888744354	0.959802567958832	0.681215405464172	60.033332824707	7204
True	False	False	False	False	-2359.70043945313	-473.066436767578	120.896469116211	0.702958464622498	0.95305460691452	0.510592579841614	56.1834869384766	6124
True	False	False	False	False	-2357.52563476563	-278.405548095703	148.625015258789	0.261903762817383	0.723757982254028	0.10106985270977	47.2313423156738	6329
True	False	False	False	False	-2356.68408203125	-186.831954956055	70.9850845336914	0.820201992988586	0.964172780513763	1	44.953125	2877
True	False	False	False	False	-2356.18383789063	-1030.81079101563	189.663269042969	0.670119822025299	0.949501574039459	0.446011602878571	59.5789489746094	10188
True	False	False	False	False	-2352.43188476563	-908.924926757813	88.7313537597656	0.661952018737793	0.952349483966827	0.432197988033295	48.6124992370605	3889
True	False	False	False	False	-2354.02124023438	-525.8681640625	126.442184448242	0.558911681175232	0.906889319419861	0.301234155893326	50.1754379272461	5720
True	False	False	False	False	-2353.70703125	9.79763221740723	120.896469116211	0.771264374256134	0.963160693645477	0.76343834400177	69.4311904907227	7568
True	False	False	False	False	-2349.58032226563	-1485.33459472656	148.625015258789	0.672437250614166	0.948202073574066	0.450069338083267	57.417911529541	7694
True	False	False	False	False	-2349.26293945313	-976.840515136719	190.772415161133	0.730774879455566	0.956297516822815	0.582628428936005	58.9767456054688	10144
True	False	False	False	False	-2348.81225585938	-1189.1337890625	140.861022949219	0.741758704185486	0.954761266708374	0.618490815162659	59.0472450256348	7499
True	False	False	False	False	-2346.94067382813	-1171.54040527344	166.371292114258	0.637303709983826	0.961819589138031	0.394471943378448	60.8199996948242	9123
True	False	False	False	False	-2347.75219726563	-1010.81811523438	156.389007568359	0.60669732093811	0.943475782871246	0.354096174240112	56.6595726013184	7989
True	False	False	False	False	-2345	-871.58935546875	52.1296730041504	0.841973721981049	0.963389337062836	1	53.8297882080078	2530
True	False	False	False	False	-2346.9501953125	-614.136352539063	119.787330627441	0.573946237564087	0.937840521335602	0.316765993833542	46.3148155212402	5002
True	False	False	False	False	-2346.37841796875	-497.237518310547	124.223899841309	0.688489496707916	0.946854650974274	0.48009330034256	50.5625	5663
True	False	False	False	False	-2344.84204101563	-1669.60278320313	196.318130493164	0.716962397098541	0.951861619949341	0.544179022312164	62.2937850952148	11026
True	False	False	False	False	-2344.89770507813	-646.465637207031	205.191253662109	0.710213720798492	0.952033936977386	0.527418196201324	57.627025604248	10661
True	False	False	False	False	-2341.36572265625	-745.03759765625	106.477630615234	0.794342398643494	0.965687274932861	1	50.4895820617676	4847
True	False	False	False	False	-2341.92602539063	-547.750244140625	97.6044921875	0.760120630264282	0.952967822551727	0.695777595043182	52.125	4587
True	False	False	False	False	-2340.666015625	-1116.4453125	217.391815185547	0.800887107849121	0.954867303371429	1	54.3418350219727	10651
True	False	False	False	False	-2340.404296875	-1064.15576171875	169.698715209961	0.757360458374023	0.951576411724091	0.682169198989868	63.3594779968262	9694
True	False	False	False	False	-2340.23974609375	-827.815307617188	140.861022949219	0.810112833976746	0.956741273403168	1	59.4251976013184	7547
True	False	False	False	False	-2338.73095703125	-433.712066650391	153.061584472656	0.786026954650879	0.957161426544189	1	59.2391319274902	8175
True	False	False	False	False	-2336.76440429688	-1814.74206542969	112.023338317871	0.846219122409821	0.963169574737549	1	56.326732635498	5689
True	False	False	False	False	-2335.33862304688	-1611.10900878906	119.787330627441	0.707465767860413	0.952686846256256	0.520909607410431	50.9722213745117	5505
True	False	False	False	False	-2334.921875	-767.701049804688	56.5662384033203	0.531401097774506	0.871984899044037	0.274955749511719	48.8627433776855	2492
True	False	False	False	False	-2335.26513671875	-183.872528076172	155.279876708984	0.81768673658371	0.956683874130249	1	56.5714302062988	7920
True	False	False	False	False	-2334.75146484375	-861.274841308594	123.114753723145	0.794539093971252	0.959313869476318	1	78.5045013427734	8714
True	False	False	False	False	-2332.826171875	-928.829467773438	63.2210922241211	0.71930193901062	0.947976648807526	0.550270855426788	44.6666679382324	2546
True	False	False	False	False	-2333.22534179688	-781.297058105469	88.7313537597656	0.759382247924805	0.961515605449677	0.692045390605927	50.9749984741211	4078
True	False	False	False	False	-2333.46508789063	-385.706115722656	146.40673828125	0.67543751001358	0.964327752590179	0.455419689416885	50.9090919494629	6720
True	False	False	False	False	-2331.70043945313	50.2206687927246	150.843307495117	0.755669236183167	0.960952281951904	0.674262344837189	78.3382339477539	10654
True	False	False	False	False	-2329.68041992188	-906.60302734375	147.515884399414	0.567170321941376	0.959701597690582	0.309654086828232	51.4511260986328	6843
True	False	False	False	False	-2328.50512695313	-602.960083007813	118.678184509277	0.769594728946686	0.960724711418152	0.751542627811432	52.0747680664063	5572
True	False	False	False	False	-2322.72143554688	-872.686157226563	118.678184509277	0.810604751110077	0.97464382648468	1	65.084114074707	6964
True	False	False	False	False	-2326.310546875	-498.766723632813	168.589569091797	0.571758925914764	0.945471048355103	0.314449489116669	59.3881568908691	9027
True	False	False	False	False	-2321.658203125	-816.514343261719	176.353576660156	0.692919731140137	0.96209704875946	0.489044576883316	56.6478004455566	9007
True	False	False	False	False	-2320.50659179688	-555.97412109375	224.046676635742	0.747237205505371	0.959170877933502	0.638770759105682	67.222770690918	13579
True	False	False	False	False	-2319.54370117188	-533.108703613281	161.934722900391	0.683785915374756	0.948237717151642	0.470923721790314	61.8493156433105	9030
True	False	False	False	False	-2317.65380859375	-1024.91284179688	186.335845947266	0.554587602615356	0.904715240001678	0.296929091215134	56.7083320617676	9527
True	False	False	False	False	-2315.66235351563	-1269.82763671875	197.427261352539	0.807617545127869	0.963020265102386	1	61.3595504760742	10922
True	False	False	False	False	-2315.32006835938	-747.318725585938	136.424453735352	0.748058438301086	0.968620836734772	0.641979157924652	57.9512176513672	7128
True	False	False	False	False	-2316.56811523438	-699.345153808594	145.297592163086	0.805286824703217	0.968452453613281	1	64.4732818603516	8446
True	False	False	False	False	-2315.115234375	-979.96484375	100.931915283203	0.810745477676392	0.962020635604858	1	52.8461532592773	4809
True	False	False	False	False	-2314.244140625	-1348.45971679688	131.987884521484	0.809868931770325	0.965338468551636	1	56.3025207519531	6700
True	False	False	False	False	-2314.4462890625	-377.758514404297	126.442184448242	0.73520427942276	0.961380958557129	0.596421539783478	48.096492767334	5483
True	False	False	False	False	-2314.56396484375	-318.369506835938	157.498153686523	0.781017482280731	0.956646144390106	0.861013054847717	56.6408462524414	8043
True	False	False	False	False	-2314.24145507813	-350.662719726563	134.206176757813	0.792623698711395	0.945043623447418	1	48.7768592834473	5902
True	False	False	False	False	-2313.38134765625	-648.548950195313	99.8227767944336	0.701861500740051	0.95596182346344	0.508145332336426	50.4111099243164	4537
True	False	False	False	False	-2312.10888671875	-1662.15612792969	173.026138305664	0.730620563030243	0.957054972648621	0.582162261009216	62.8461532592773	9804
True	False	False	False	False	-2311.689453125	-451.011169433594	210.736968994141	0.429870069026947	0.928137421607971	0.195593506097794	48.9684219360352	9304
True	False	False	False	False	-2308.04418945313	-1805.60461425781	188.554138183594	0.571999788284302	0.930873453617096	0.314703583717346	57.2470588684082	9732
True	False	False	False	False	-2308.73657226563	-1375.18981933594	189.663269042969	0.704887926578522	0.960379600524902	0.514956474304199	58.9883041381836	10087
True	False	False	False	False	-2307.88940429688	-767.134460449219	61.0028076171875	0.668995320796967	0.948924779891968	0.444065421819687	50.6545448303223	2786
True	False	False	False	False	-2306.65649414063	-716.019470214844	99.8227767944336	0.801836133003235	0.954608798027039	1	54.5111122131348	4906
True	False	False	False	False	-2306.13989257813	-616.870666503906	229.592376708984	0.419240713119507	0.829767286777496	0.188500374555588	54.5169067382813	11285
True	False	False	False	False	-2305.52099609375	47.4287872314453	135.315322875977	0.573606491088867	0.90292876958847	0.316404849290848	48.6065559387207	5930
True	False	False	False	False	-2304.96020507813	-1188.39245605469	189.663269042969	0.838367521762848	0.965812027454376	1	61.970760345459	10597
True	False	False	False	False	-2304.33959960938	-782.245239257813	84.2947845458984	0.755421161651611	0.949547469615936	0.673127472400665	48.5789489746094	3692
True	False	False	False	False	-2303.62377929688	-1520.0380859375	222.937530517578	0.424770265817642	0.905137538909912	0.19216676056385	55.3532333374023	11126
True	False	False	False	False	-2302.931640625	-502.770294189453	57.6753807067871	0.760451793670654	0.956534862518311	0.697474420070648	47.038459777832	2446
True	False	False	False	False	-2301.06030273438	-1047.40380859375	125.333038330078	0.732085049152374	0.971069991588593	0.586623311042786	55.8672561645508	6313
True	False	False	False	False	-2301.60693359375	-519.894958496094	64.3302307128906	0.731921255588531	0.926548779010773	0.586120128631592	44.9310340881348	2606
True	False	False	False	False	-2298.29321289063	-1085.26025390625	131.987884521484	0.611394584178925	0.943175613880157	0.359906733036041	56.9327735900879	6775
True	False	False	False	False	-2300.99194335938	-971.834411621094	88.7313537597656	0.658550798892975	0.964161574840546	0.42665621638298	54.0250015258789	4322
True	False	False	False	False	-2298.47875976563	-827.412658691406	86.513069152832	0.726627349853516	0.953584969043732	0.570414066314697	47.230770111084	3684
True	False	False	False	False	-2298.59228515625	-648.977783203125	36.6016845703125	0.820213973522186	0.956876516342163	1	49.9090919494629	1647
True	False	False	False	False	-2297.95458984375	-490.134246826172	86.513069152832	0.717120826244354	0.955595314502716	0.544586777687073	49.8205146789551	3886
True	False	False	False	False	-2297.64990234375	-580.550842285156	189.663269042969	0.783061325550079	0.955127596855164	0.896549701690674	57.4210510253906	9819
True	False	False	False	False	-2297.64794921875	-1743.666015625	141.970169067383	0.694015443325043	0.955645322799683	0.491308391094208	57.7421875	7391
True	False	False	False	False	-2295.00732421875	-760.069030761719	47.6931037902832	0.52303272485733	0.942226350307465	0.267447918653488	45.0465126037598	1937
True	False	False	False	False	-2295.31640625	-111.939491271973	113.132476806641	0.84398877620697	0.967305481433868	1	57.6372566223145	5879
True	False	False	False	False	-2292.79565429688	-1104.61853027344	103.150199890137	0.769519209861755	0.943866074085236	0.751023590564728	54.9032249450684	5106
True	False	False	False	False	-2294.60375976563	-1007.89794921875	126.442184448242	0.746769428253174	0.950650691986084	0.63696414232254	61.6929817199707	7033
True	False	False	False	False	-2293.79516601563	-667.682861328125	151.952453613281	0.543445944786072	0.917367815971375	0.286145210266113	50.4306564331055	6909
True	False	False	False	False	-2292.36157226563	-1343.03063964844	173.026138305664	0.692302107810974	0.948428332805634	0.487777471542358	58.0128211975098	9050
True	False	False	False	False	-2291.76196289063	-691.252380371094	112.023338317871	0.778208315372467	0.946478605270386	0.825352907180786	55.7425727844238	5630
True	False	False	False	False	-2289.66943359375	-799.197326660156	135.315322875977	0.820987939834595	0.954867720603943	1	57.2622947692871	6986
True	False	False	False	False	-2288.87817382813	-47.1744537353516	138.64274597168	0.694548964500427	0.953223705291748	0.492418080568314	52.3839988708496	6548
True	False	False	False	False	-2287.56567382813	-1031.55969238281	131.987884521484	0.788231670856476	0.969299852848053	1	59.2100830078125	7046
True	False	False	False	False	-2287.3740234375	-1533.97033691406	158.607299804688	0.596863567829132	0.949985563755035	0.342328101396561	55.3146858215332	7910
True	False	False	False	False	-2285.34545898438	-980.335571289063	96.4953460693359	0.466994374990463	0.870728075504303	0.221960827708244	48.0114936828613	4177
True	False	False	False	False	-2286.15649414063	-711.195251464844	98.7136306762695	0.759070038795471	0.957911789417267	0.690488159656525	53.6741561889648	4777
True	False	False	False	False	-2287.32202148438	-643.459045410156	105.36848449707	0.694643437862396	0.960399627685547	0.492615133523941	56.8947372436523	5405
True	False	False	False	False	-2284.36743164063	-729.668640136719	106.477630615234	0.682530403137207	0.948587834835052	0.46853107213974	52.6979179382324	5059
True	False	False	False	False	-2282.466796875	-1726.26208496094	177.462707519531	0.838416218757629	0.969585299491882	1	58.1062507629395	9297
True	False	False	False	False	-2281.80932617188	-1569.93615722656	158.607299804688	0.714727103710175	0.962965905666351	0.538498640060425	54.461540222168	7788
True	False	False	False	False	-2282.17578125	-1279.31567382813	147.515884399414	0.880964815616608	0.974242925643921	1	59.5864677429199	7925
True	False	False	False	False	-2281.88232421875	-1373.40368652344	123.114753723145	0.821221113204956	0.952778518199921	1	55.5675659179688	6168
True	False	False	False	False	-2278.02416992188	-849.315063476563	150.843307495117	0.71558803319931	0.970813095569611	0.54067075252533	50.6176452636719	6884
True	False	False	False	False	-2279.41259765625	-381.107879638672	168.589569091797	0.62656706571579	0.898315489292145	0.379595845937729	49.9144744873047	7587
True	False	False	False	False	-2271.68505859375	-1703.74682617188	136.424453735352	0.776088893413544	0.964626967906952	0.803636133670807	60.7886161804199	7477
True	False	False	False	False	-2276.955078125	-1058.75451660156	187.44499206543	0.743200838565826	0.951455354690552	0.623651385307312	66.4792861938477	11235
[truncated: 19,151 more rows]
