# Supplementary material for: Gene Delivery Mediated by Backbone-Degradable RAFT Copolymers
Source: Biomacromolecules. 2026 Feb 12;27(3):1846–56. doi: 10.1021/acs.biomac.5c01662 (PMC12977016; doi:10.1021/acs.biomac.5c01662)
Supplement: Supplementary file 2 [file bm5c01662_si_002.zip › Celigo Raw Data/Object (Cell)-Level Data/Blue/7-15-2024-9-23-21-PM_object_E11.csv]

Plate ID	PM_2024_07_15_PPP41-45_NP_5_10_20_PEIpro_200ngwell_U2OS_6k_Plate2
Plate Name
Plate Description
Scan ID	7/15/2024 9:23:21 PM
Scan Description
Scan Result ID	7/15/2024 9:23:21 PM
Scan Result Description
Software Version	5.1.0.0
Experiment Name
Application Name	Target 1
Plate Type	96-Well BD Falcon™ 353072 Plate
Acquisition Start/End Times	7/15/2024 9:23:21 PM - 7/15/2024 9:25:08 PM
Analysis Start Time	7/15/2024 9:23:21 PM
User ID	Local Administrator
Scan Area Object-Level Data CSV Report
Row	E
Column	11
Total	Class 1	Class 2	Class 3	Class 4	X Position (µm)	Y Position (µm)	Target 1: Area (µm²)	Target 1: Form Factor	Target 1: Smoothness	Target 1: Aspect Ratio	Target 1: Mean Intensity	Target 1: Integrated Intensity
True	False	False	False	False	-1962.80554199219	-2955.3525390625	63.2210922241211	0.758609592914581	0.93947160243988	0.688213586807251	135.491226196289	7723
True	False	False	False	False	-2003.845703125	-2939.36596679688	13.3097038269043	0.483687043190002	0.924268186092377	0.234721258282661	134.08332824707	1609
True	False	False	False	False	-2028.685546875	-2911.529296875	72.0942230224609	0.725393772125244	0.930926561355591	0.566900193691254	130.29231262207	8469
True	False	False	False	False	-2061.12548828125	-2883.01318359375	93.1679229736328	0.695049583911896	0.944536328315735	0.49346387386322	134.91667175293	11333
True	False	False	False	False	-2082.20629882813	-2860.99267578125	25.5102653503418	0.482089310884476	0.876262009143829	0.233473226428032	81.1304321289063	1866
True	False	False	False	False	-2108.01391601563	-2859.35913085938	238.465515136719	0.321722805500031	0.939591825008392	0.130994468927383	126.334884643555	27162
True	False	False	False	False	-2152.875	-2823.53979492188	279.503784179688	0.303631752729416	0.952427089214325	0.121578462421894	124.742065429688	31435
True	False	False	False	False	-2193.19189453125	-2791.03125	17.7462711334229	0.627549946308136	0.899546325206757	0.380923300981522	127.8125	2045
True	False	False	False	False	-2269.35620117188	-2702.46655273438	100.931915283203	0.836640954017639	0.961418867111206	1	81.2087936401367	7390
True	False	False	False	False	-2318.23608398438	-2679.29565429688	161.934722900391	0.420126229524612	0.938980221748352	0.189084127545357	121.513702392578	17741
True	False	False	False	False	-2331.19116210938	-2653.37622070313	164.153015136719	0.527900397777557	0.96614944934845	0.271789401769638	117.02027130127	17319
True	False	False	False	False	-2376.66064453125	-2607.49829101563	252.884368896484	0.472859501838684	0.94858592748642	0.226375311613083	154.969299316406	35333
True	False	False	False	False	-2405.09350585938	-2583.39965820313	93.1679229736328	0.666415452957153	0.943345487117767	0.439655065536499	154.41667175293	12971
True	False	False	False	False	-2433.92407226563	-2566.30786132813	12.2005615234375	0.58944296836853	0.946622848510742	0.333780020475388	126.363639831543	1390
True	False	False	False	False	-2478.189453125	-2518.52197265625	196.318130493164	0.311003625392914	0.948260545730591	0.125374689698219	120.248588562012	21284
True	False	False	False	False	-2505.87060546875	-2474.912109375	136.424453735352	0.656371414661407	0.944123446941376	0.423166334629059	165.959350585938	20413
True	False	False	False	False	-2670.72631835938	-2253.08618164063	125.333038330078	0.439057052135468	0.937658190727234	0.201880007982254	82.9026565551758	9368
True	False	False	False	False	-2702.17749023438	-2215.54125976563	169.698715209961	0.466714084148407	0.923257887363434	0.221751675009727	100.784317016602	15420
True	False	False	False	False	-2700.92236328125	-2191.900390625	138.64274597168	0.776717782020569	0.955321669578552	0.809742450714111	80.5920028686523	10074
True	False	False	False	False	-2739.3115234375	-2159.62158203125	105.36848449707	0.683284997940063	0.948914349079132	0.469966500997543	98.9684219360352	9402
True	False	False	False	False	-2771.10595703125	-2135.07592773438	62.1119499206543	0.774550676345825	0.958595991134644	0.789673984050751	122.928573608398	6884
True	False	False	False	False	-2790.66015625	-2106.45434570313	222.937530517578	0.389514684677124	0.868192970752716	0.169612556695938	160.726364135742	32306
True	False	False	False	False	-2822.447265625	-2077.33813476563	9.98227787017822	0.754574596881866	0.933233201503754	0.669301986694336	123.777778625488	1114
True	False	False	False	False	-2834.640625	-2038.40307617188	198.536407470703	0.499405711889267	0.903248250484467	0.247320145368576	166.60334777832	29822
True	False	False	False	False	-2867.77856445313	-2006.97570800781	74.3125076293945	0.495692014694214	0.938564956188202	0.244289606809616	126.432838439941	8471
True	False	False	False	False	-2882.044921875	-1962.65942382813	147.515884399414	0.597918450832367	0.95335865020752	0.343565821647644	152.789474487305	20321
True	False	False	False	False	-2913.90209960938	-1907.51879882813	170.807861328125	0.514074265956879	0.921269595623016	0.259637236595154	151.116882324219	23272
True	False	False	False	False	-2893.57763671875	-1927.43432617188	175.244430541992	0.749889969825745	0.95671135187149	0.649311125278473	112.886077880859	17836
True	False	False	False	False	-2868.9130859375	-1982.96984863281	147.515884399414	0.652063608169556	0.961559414863586	0.416402816772461	128.187973022461	17049
True	False	False	False	False	-2849.00268554688	-2015.62023925781	92.0587844848633	0.773206055164337	0.945214629173279	0.778420686721802	137.096389770508	11379
True	False	False	False	False	-2845.73193359375	-1967.08337402344	185.226699829102	0.682388484477997	0.947693586349487	0.468262076377869	84.6467056274414	14136
True	False	False	False	False	-2828.9404296875	-1935.29309082031	250.666076660156	0.641687512397766	0.948559105396271	0.400796234607697	98.5973434448242	22283
True	False	False	False	False	-2827.52490234375	-2070.30639648438	11.0914192199707	0.431209653615952	0.842520773410797	0.196500986814499	126.099998474121	1261
True	False	False	False	False	-2817.486328125	-2036.69995117188	102.041061401367	0.784656643867493	0.955588459968567	0.940379023551941	104.663040161133	9629
True	False	False	False	False	-2814.74145507813	-1992.9091796875	169.698715209961	0.775282919406891	0.962710738182068	0.796160697937012	85.4967346191406	13081
True	False	False	False	False	-2807.30322265625	-2085.64086914063	74.3125076293945	0.758645176887512	0.955290913581848	0.688388466835022	177.716415405273	11907
True	False	False	False	False	-2787.953125	-2130.212890625	19.9645557403564	0.776177406311035	0.952117681503296	0.804480254650116	128.66667175293	2316
True	False	False	False	False	-2756.07739257813	-2075.2890625	186.335845947266	0.580913007259369	0.902864396572113	0.32428103685379	66.1071395874023	11106
True	False	False	False	False	-2787.24975585938	-1912.24169921875	151.952453613281	0.641634702682495	0.947524607181549	0.400719165802002	79.3065719604492	10865
True	False	False	False	False	-2781.16357421875	-2029.14379882813	189.663269042969	0.830388844013214	0.961016595363617	1	98.4444427490234	16834
True	False	False	False	False	-2749.56640625	-1995.84265136719	169.698715209961	0.658331155776978	0.945234894752502	0.426302343606949	66.7320251464844	10210
True	False	False	False	False	-2776.796875	-1982.62744140625	231.810668945313	0.635545551776886	0.942840695381165	0.3919777572155	110.526313781738	23100
True	False	False	False	False	-2767.04125976563	-1905.9140625	160.825576782227	0.629549145698547	0.954572141170502	0.383644133806229	79.8620681762695	11580
True	False	False	False	False	-2742.78100585938	-2131.88525390625	246.229507446289	0.664999067783356	0.954830646514893	0.437265396118164	88.7477493286133	19702
True	False	False	False	False	-2724.1591796875	-2079.19970703125	133.097030639648	0.666767001152039	0.959626257419586	0.440251618623734	77.4833297729492	9298
True	False	False	False	False	-2740.98291015625	-2045.7744140625	183.008422851563	0.694820284843445	0.959954738616943	0.492984294891357	71.9030303955078	11864
True	False	False	False	False	-2727.65258789063	-2012.00439453125	171.917007446289	0.666936814785004	0.951069355010986	0.440540254116058	70.6387100219727	10949
True	False	False	False	False	-2735.3193359375	-1908.66345214844	211.846115112305	0.742123007774353	0.941392302513123	0.619783222675323	88	16808
True	False	False	False	False	-2724.296875	-1959.00341796875	130.878753662109	0.772971868515015	0.955566346645355	0.776539385318756	92.3050842285156	10892
True	False	False	False	False	-2718.61767578125	-2173.79760742188	265.084930419922	0.463154286146164	0.936165511608124	0.219109520316124	96.9874496459961	23180
True	False	False	False	False	-2695.95166015625	-2135.99291992188	127.551322937012	0.655022442340851	0.95255172252655	0.421029418706894	58.5565223693848	6734
True	False	False	False	False	-2715.5302734375	-2103.98388671875	146.40673828125	0.612466037273407	0.923624455928802	0.361250102519989	68.2272720336914	9006
True	False	False	False	False	-2712.12890625	-1978.23217773438	141.970169067383	0.657634496688843	0.932546555995941	0.425183236598969	86.2109375	11035
True	False	False	False	False	-2700.20971679688	-1935.7177734375	198.536407470703	0.595575094223022	0.930630266666412	0.340824037790298	86.2011184692383	15430
True	False	False	False	False	-2696.130859375	-2114.19140625	155.279876708984	0.607840538024902	0.947740375995636	0.355498671531677	68.1142883300781	9536
True	False	False	False	False	-2689.427734375	-2066.13354492188	201.863830566406	0.596105396747589	0.921919107437134	0.341442078351974	70.8956069946289	12903
True	False	False	False	False	-2686.8583984375	-1914.09448242188	98.7136306762695	0.706082999706268	0.938592076301575	0.517698526382446	91.0337066650391	8102
True	False	False	False	False	-2685.43017578125	-2208.29614257813	100.931915283203	0.810745477676392	0.962020635604858	1	75.1098937988281	6835
True	False	False	False	False	-2684.00122070313	-2235.40625	103.150199890137	0.779191911220551	0.951376438140869	0.836726665496826	75.1612930297852	6990
True	False	False	False	False	-2665.17016601563	-2231.8896484375	83.1856460571289	0.721511900424957	0.954577445983887	0.556170701980591	64.4533309936523	4834
True	False	False	False	False	-2674.39013671875	-2036.11511230469	144.188446044922	0.829249382019043	0.958162069320679	1	70.4230804443359	9155
True	False	False	False	False	-2675.22924804688	-1994.71765136719	200.754699707031	0.813708543777466	0.964382708072662	1	115.580108642578	20920
True	False	False	False	False	-2671.38305664063	-2099.76098632813	13.3097038269043	0.769369602203369	0.941614151000977	0.75	51.5833320617676	619
True	False	False	False	False	-2664.583984375	-2088.51708984375	154.17073059082	0.756814062595367	0.953696191310883	0.679580926895142	74.2446060180664	10320
True	False	False	False	False	-2669.24755859375	-1896.7060546875	99.8227767944336	0.777396082878113	0.96260392665863	0.816632270812988	91.9444427490234	8275
True	False	False	False	False	-2659.58642578125	-2305.77807617188	2978.04614257813	0.0480918139219284	0.961898624897003	0.0157955177128315	123.898696899414	332668
True	False	False	False	False	-2495.35791015625	-2459.99829101563	118.678184509277	0.690060198307037	0.959952354431152	0.483230650424957	76.0560760498047	8138
True	False	False	False	False	-2552.771484375	-2411.50708007813	312.778015136719	0.398287832736969	0.927744686603546	0.17504870891571	123.861701965332	34929
True	False	False	False	False	-2551.6630859375	-2377.212890625	161.934722900391	0.690237283706665	0.943044483661652	0.483586847782135	75.3698654174805	11004
True	False	False	False	False	-2589.95849609375	-2337.57836914063	174.135284423828	0.667044520378113	0.947822988033295	0.440723568201065	79.9554138183594	12553
True	False	False	False	False	-2616.67822265625	-2318.84252929688	147.515884399414	0.683323383331299	0.938269436359406	0.470039635896683	74.0150375366211	9844
True	False	False	False	False	-2634.6630859375	-2283.65649414063	138.64274597168	0.874379754066467	0.973530948162079	1	79.8479995727539	9981
True	False	False	False	False	-2656.75366210938	-1934.87145996094	160.825576782227	0.663999378681183	0.947533309459686	0.43559193611145	74.3517227172852	10781
True	False	False	False	False	-2656.193359375	-2274.6787109375	53.2388153076172	0.66390061378479	0.957729458808899	0.435427129268646	75.2708358764648	3613
True	False	False	False	False	-2640.92602539063	-2268.26635742188	100.931915283203	0.810745477676392	0.957966983318329	1	85.4395599365234	7775
True	False	False	False	False	-2650.00024414063	-2048.79248046875	124.223899841309	0.814991533756256	0.953796982765198	1	69.5357131958008	7788
True	False	False	False	False	-2648.65185546875	-2250.80859375	85.4039306640625	0.707926988601685	0.955595314502716	0.521990060806274	62.584415435791	4819
True	False	False	False	False	-2646.46533203125	-2115.4833984375	250.666076660156	0.80339515209198	0.951721906661987	1	96.088493347168	21716
True	False	False	False	False	-2635.96508789063	-1970.11450195313	137.533599853516	0.724236845970154	0.956683874130249	0.563651561737061	71.7822570800781	8901
True	False	False	False	False	-2635.77221679688	-2064.29418945313	149.734161376953	0.501835823059082	0.956431686878204	0.249321982264519	59.9407424926758	8092
True	False	False	False	False	-2633.2666015625	-2020.50732421875	129.769607543945	0.708431541919708	0.9578537940979	0.52317750453949	63.6837615966797	7451
True	False	False	False	False	-2632.5078125	-2302.099609375	106.477630615234	0.770989894866943	0.960092186927795	0.761425018310547	77.71875	7461
True	False	False	False	False	-2612.0830078125	-2209.76171875	263.975769042969	0.670856893062592	0.935873687267303	0.447295248508453	93.0840301513672	22154
True	False	False	False	False	-2630.50854492188	-1939.31750488281	124.223899841309	0.631394743919373	0.939114987850189	0.386181116104126	70.9642868041992	7948
True	False	False	False	False	-2628.81469726563	-2162.85375976563	263.975769042969	0.621766090393066	0.900665581226349	0.373205840587616	64.2605056762695	15294
True	False	False	False	False	-2609.5810546875	-2097.75854492188	237.356369018555	0.725798726081848	0.949435889720917	0.568048059940338	86.5233612060547	18516
True	False	False	False	False	-2612.43383789063	-1960.57482910156	118.678184509277	0.834435343742371	0.968259692192078	1	134.345794677734	14375
True	False	False	False	False	-2610.61694335938	-1896.05065917969	238.465515136719	0.468483448028564	0.808304786682129	0.223074734210968	73.9720916748047	15904
True	False	False	False	False	-2609.05834960938	-2333.22241210938	95.3862075805664	0.790671706199646	0.953183054924011	1	75.6976776123047	6510
True	False	False	False	False	-2604.04760742188	-2286.46337890625	185.226699829102	0.764744102954865	0.957535147666931	0.720925807952881	86.6227569580078	14466
True	False	False	False	False	-2604.12084960938	-2126.25366210938	281.722045898438	0.772385537624359	0.953554511070251	0.771922528743744	72.9448852539063	18528
True	False	False	False	False	-2606.76416015625	-2037.53637695313	90.9496383666992	0.678500771522522	0.934998273849487	0.460999995470047	58.2195129394531	4774
True	False	False	False	False	-2602.00122070313	-2007.27990722656	168.589569091797	0.721413135528564	0.957994103431702	0.555903851985931	61.5131568908691	9350
True	False	False	False	False	-2598.81762695313	-2253.15844726563	241.792938232422	0.517329156398773	0.937779307365417	0.262448847293854	65.5183486938477	14283
True	False	False	False	False	-2595.6474609375	-1965.04016113281	105.36848449707	0.590305507183075	0.940893411636353	0.334759622812271	76.1157913208008	7231
True	False	False	False	False	-2589.33251953125	-2358.70239257813	118.678184509277	0.801031827926636	0.963646411895752	1	83.6261672973633	8948
True	False	False	False	False	-2540.97436523438	-2328.16064453125	107.586769104004	0.625568568706512	0.949511468410492	0.37825408577919	60.0618553161621	5826
True	False	False	False	False	-2550.82250976563	-2277.15698242188	206.300399780273	0.766720235347748	0.948605835437775	0.732783198356628	82.1075286865234	15272
True	False	False	False	False	-2569.16918945313	-2201.67016601563	282.831207275391	0.380742609500885	0.775668203830719	0.164286211133003	66.2862777709961	16903
True	False	False	False	False	-2588.3916015625	-2041.32409667969	154.17073059082	0.775613307952881	0.956332683563232	0.799180150032043	71.0143890380859	9871
True	False	False	False	False	-2588.12744140625	-1925.78881835938	190.772415161133	0.702819287776947	0.931617975234985	0.510280728340149	74.6453475952148	12839
True	False	False	False	False	-2572.91528320313	-2024.525390625	138.64274597168	0.687515437602997	0.930306077003479	0.478166908025742	59.6640014648438	7458
True	False	False	False	False	-2572.22778320313	-2158.13696289063	250.666076660156	0.694636762142181	0.937903106212616	0.492601156234741	70.2831878662109	15884
True	False	False	False	False	-2568.56298828125	-2081.31127929688	123.114753723145	0.830976963043213	0.957753896713257	1	88.594596862793	9834
True	False	False	False	False	-2570.94262695313	-1990.75036621094	155.279876708984	0.826309084892273	0.967720925807953	1	68.7428588867188	9624
True	False	False	False	False	-2570.50805664063	-1959.76477050781	100.931915283203	0.786033868789673	0.960950613021851	1	67.538459777832	6146
True	False	False	False	False	-2564.77490234375	-2236.8115234375	187.44499206543	0.664639353752136	0.966686844825745	0.436661958694458	57.8047332763672	9769
True	False	False	False	False	-2554.61328125	-1931.30871582031	112.023338317871	0.811145603656769	0.956243515014648	1	69.2871322631836	6998
True	False	False	False	False	-2555.47192382813	-1898.57739257813	194.099838256836	0.752993166446686	0.958353757858276	0.662339091300964	81.7485733032227	14306
True	False	False	False	False	-2549.08422851563	-2306.525390625	210.736968994141	0.800096035003662	0.953704714775085	1	80.7105255126953	15335
True	False	False	False	False	-2548.91284179688	-2125.25830078125	156.389007568359	0.675561785697937	0.938565075397491	0.455643743276596	59.0141830444336	8321
True	False	False	False	False	-2546.45947265625	-2083.2646484375	188.554138183594	0.60432380437851	0.944380521774292	0.351207703351974	84.2647094726563	14325
True	False	False	False	False	-2539.59228515625	-2394.22875976563	122.005615234375	0.659008085727692	0.946727812290192	0.427394479513168	73.3909072875977	8073
True	False	False	False	False	-2531.001953125	-2233.14233398438	244.01123046875	0.78206604719162	0.962585508823395	0.877696514129639	65.7636337280273	14468
True	False	False	False	False	-2531.89965820313	-2031.70971679688	95.3862075805664	0.790671706199646	0.955595314502716	1	68.2441864013672	5869
True	False	False	False	False	-2530.58178710938	-2004.19641113281	161.934722900391	0.715799152851105	0.949531018733978	0.541206359863281	60.6232872009277	8851
True	False	False	False	False	-2524.67822265625	-2446.29711914063	99.8227767944336	0.527941167354584	0.956589818000793	0.271826058626175	81.1888885498047	7307
True	False	False	False	False	-2513.412109375	-2427.19775390625	147.515884399414	0.77680242061615	0.965967118740082	0.810584485530853	69.8947372436523	9296
True	False	False	False	False	-2520.29370117188	-2326.42602539063	99.8227767944336	0.665854930877686	0.948188185691833	0.438706755638123	61.8888893127441	5570
True	False	False	False	False	-2521.45629882813	-2136.49975585938	186.335845947266	0.597214102745056	0.943530857563019	0.342738777399063	68.6845245361328	11539
True	False	False	False	False	-2519.4912109375	-2037.19567871094	94.2770690917969	0.674348950386047	0.964817047119141	0.453465551137924	81.188232421875	6901
True	False	False	False	False	-2515.083984375	-2290.67138671875	235.138092041016	0.553842067718506	0.874794483184814	0.29619374871254	79.9764175415039	16955
True	False	False	False	False	-2511.296875	-2079.68701171875	165.262145996094	0.765527665615082	0.949610531330109	0.725537121295929	77.308723449707	11519
True	False	False	False	False	-2510.67456054688	-2372.60205078125	151.952453613281	0.443786054849625	0.826617956161499	0.205174684524536	54.6715316772461	7490
True	False	False	False	False	-2503.72216796875	-2339.81518554688	116.459907531738	0.60689902305603	0.914756000041962	0.354343086481094	53.6095237731934	5629
True	False	False	False	False	-2504.65698242188	-2183.13256835938	158.607299804688	0.71760094165802	0.956284999847412	0.545826494693756	85.4265747070313	12216
True	False	False	False	False	-2502.02978515625	-2007.24816894531	126.442184448242	0.572073459625244	0.956284999847412	0.314781367778778	58.2807006835938	6644
True	False	False	False	False	-2506.251953125	-1967.86193847656	159.716445922852	0.757681429386139	0.961467444896698	0.68370521068573	69.4861145019531	10006
True	False	False	False	False	-2495.20678710938	-2146.48291015625	200.754699707031	0.795972466468811	0.955049395561218	1	80.0386734008789	14487
True	False	False	False	False	-2494.80541992188	-2118.060546875	173.026138305664	0.740397691726685	0.947384893894196	0.613727450370789	65.1858978271484	10169
True	False	False	False	False	-2492.6435546875	-2253.74780273438	180.790130615234	0.817964732646942	0.95198255777359	1	73.7607345581055	12023
True	False	False	False	False	-2489.07568359375	-2492.77197265625	72.0942230224609	0.762581646442413	0.961069166660309	0.708754479885101	100.876922607422	6557
True	False	False	False	False	-2467.27099609375	-2488.51733398438	98.7136306762695	0.666278839111328	0.923873603343964	0.439423590898514	122.191009521484	10875
True	False	False	False	False	-2488.8896484375	-2403.9208984375	150.843307495117	0.585183262825012	0.929221928119659	0.328994125127792	63.2867660522461	8607
True	False	False	False	False	-2470.517578125	-2177.6953125	174.135284423828	0.690429151058197	0.930930197238922	0.483973413705826	70.0127410888672	10992
True	False	False	False	False	-2488.3779296875	-2044.109375	197.427261352539	0.749563694000244	0.962543547153473	0.647986531257629	71.2471923828125	12682
True	False	False	False	False	-2483.21313476563	-2002.40466308594	160.825576782227	0.789482295513153	0.96397191286087	1	73.5793075561523	10669
True	False	False	False	False	-2468.68872070313	-2304.09252929688	216.282684326172	0.73606413602829	0.951344430446625	0.599197506904602	69.8871765136719	13628
True	False	False	False	False	-2467.67553710938	-2254.02661132813	173.026138305664	0.629624724388123	0.943710446357727	0.383747607469559	57.4294853210449	8959
True	False	False	False	False	-2460.57470703125	-2071.5087890625	227.374099731445	0.764688432216644	0.952196776866913	0.72060227394104	79.7756118774414	16354
True	False	False	False	False	-2462.5078125	-1982.13220214844	123.114753723145	0.610513687133789	0.928889155387878	0.358807295560837	66.225227355957	7351
True	False	False	False	False	-2459.19653320313	-2105.22900390625	184.117568969727	0.707896769046783	0.950553357601166	0.521919071674347	65.9156646728516	10942
True	False	False	False	False	-2458.07983398438	-2424.38696289063	171.917007446289	0.540302038192749	0.916547656059265	0.283179193735123	57.9354820251465	8980
True	False	False	False	False	-2452.04516601563	-2358.46020507813	226.264953613281	0.398719191551208	0.822483718395233	0.175318881869316	65.4019622802734	13342
True	False	False	False	False	-2455.34448242188	-2013.87524414063	205.191253662109	0.627442836761475	0.918874025344849	0.380778312683105	61.1027030944824	11304
True	False	False	False	False	-2447.880859375	-2537.30859375	195.208984375	0.482574790716171	0.924764573574066	0.233851835131645	138.494323730469	24375
True	False	False	False	False	-2427.80786132813	-2536.61450195313	114.241622924805	0.732298254966736	0.958830118179321	0.587279975414276	93.4757308959961	9628
True	False	False	False	False	-2438.15307617188	-2238.01416015625	113.132476806641	0.795443058013916	0.956881999969482	1	75.4215698242188	7693
True	False	False	False	False	-2439.84838867188	-2148.107421875	151.952453613281	0.720849692821503	0.951305687427521	0.55438756942749	71.4014587402344	9782
True	False	False	False	False	-2436.44873046875	-2216.07421875	112.023338317871	0.801285207271576	0.95716655254364	1	68.3069305419922	6899
True	False	False	False	False	-2436.42407226563	-2458.88037109375	199.645553588867	0.639872252941132	0.929357409477234	0.398158967494965	60.216667175293	10839
True	False	False	False	False	-2436.42114257813	-2052.84936523438	165.262145996094	0.713891565799713	0.954312324523926	0.536409020423889	65.5369110107422	9765
True	False	False	False	False	-2423.5654296875	-2576.2265625	13.3097038269043	0.615151524543762	0.924317836761475	0.364647418260574	126.166664123535	1514
True	False	False	False	False	-2420.908203125	-2564.39868164063	62.1119499206543	0.757211983203888	0.958205223083496	0.681462585926056	101.089286804199	5661
True	False	False	False	False	-2422.20776367188	-2420.75732421875	141.970169067383	0.648602724075317	0.931804180145264	0.411093205213547	87.5625	11208
True	False	False	False	False	-2420.00341796875	-2513.89282226563	192.990692138672	0.563640713691711	0.907490253448486	0.306023061275482	78.8218383789063	13715
True	False	False	False	False	-2418.51098632813	-2375.28662109375	179.680999755859	0.661957681179047	0.944304168224335	0.432207375764847	101.074073791504	16374
True	False	False	False	False	-2417.3740234375	-2281.14721679688	228.483245849609	0.570601642131805	0.898165643215179	0.313231915235519	67.3058242797852	13865
True	False	False	False	False	-2408.88061523438	-2213.68408203125	136.424453735352	0.669698774814606	0.92957067489624	0.445281118154526	87.3333358764648	10742
True	False	False	False	False	-2403.982421875	-2148.36840820313	176.353576660156	0.779534697532654	0.966327965259552	0.840936243534088	71.0062866210938	11290
True	False	False	False	False	-2414.02026367188	-2110.61962890625	199.645553588867	0.774507224559784	0.961654186248779	0.789297342300415	80.3166656494141	14457
True	False	False	False	False	-2403.63549804688	-2177.74780273438	105.36848449707	0.762958765029907	0.949206411838531	0.710821866989136	72.1157913208008	6851
True	False	False	False	False	-2401.8525390625	-2599.81127929688	12.2005615234375	0.563888907432556	0.918621897697449	0.306276768445969	129.181823730469	1421
True	False	False	False	False	-2401.7451171875	-2565.99951171875	123.114753723145	0.735241293907166	0.960261881351471	0.596540331840515	81.0360336303711	8995
True	False	False	False	False	-2396.11645507813	-2091.80346679688	127.551322937012	0.651076078414917	0.96649295091629	0.414876729249954	52.4434776306152	6031
True	False	False	False	False	-2391.11157226563	-2524.36474609375	221.828384399414	0.582276344299316	0.905256390571594	0.325776726007462	73.1350021362305	14627
True	False	False	False	False	-2368.40869140625	-2459.87866210938	186.335845947266	0.658363342285156	0.951464235782623	0.426354169845581	66.0833358764648	11102
True	False	False	False	False	-2388.92211914063	-2434.77758789063	176.353576660156	0.684148073196411	0.930995345115662	0.471618115901947	60.4842758178711	9617
True	False	False	False	False	-2375.55322265625	-2409.9560546875	119.787330627441	0.75546407699585	0.951108157634735	0.673323512077332	55.1111106872559	5952
True	False	False	False	False	-2387.7646484375	-2122.91577148438	113.132476806641	0.47771343588829	0.937409639358521	0.230084598064423	47.6176452636719	4857
True	False	False	False	False	-2370.86328125	-2348.27075195313	222.937530517578	0.756075978279114	0.957336068153381	0.676136016845703	90.0497512817383	18100
True	False	False	False	False	-2358.40844726563	-2640.65258789063	216.282684326172	0.348260581493378	0.96281760931015	0.145446851849556	120.548721313477	23507
True	False	False	False	False	-2311.93237304688	-2636.20874023438	199.645553588867	0.639872252941132	0.922744810581207	0.398158967494965	82.3388900756836	14821
True	False	False	False	False	-2340.31860351563	-2599.5693359375	116.459907531738	0.416509658098221	0.805842101573944	0.186708003282547	136.70475769043	14354
True	False	False	False	False	-2318.95458984375	-2567.8564453125	77.6399383544922	0.754616916179657	0.945610642433167	0.669491648674011	52.4714279174805	3673
True	False	False	False	False	-2352.58764648438	-2487.38134765625	216.282684326172	0.721342861652374	0.941762030124664	0.555714190006256	81.3589706420898	15865
True	False	False	False	False	-2356.9130859375	-2395.18505859375	120.896469116211	0.783979654312134	0.952556550502777	0.918468296527863	55.0917434692383	6005
True	False	False	False	False	-2353.38354492188	-2215.03491210938	166.371292114258	0.735410094261169	0.95056289434433	0.597082853317261	85.2066650390625	12781
True	False	False	False	False	-2348.1865234375	-2531.77221679688	174.135284423828	0.628185629844666	0.925277531147003	0.38178539276123	79.3757934570313	12462
True	False	False	False	False	-2326.16040039063	-2528.2021484375	137.533599853516	0.790976285934448	0.968452095985413	1	67.2580642700195	8340
True	False	False	False	False	-2332.7177734375	-2423.82470703125	138.64274597168	0.598902344703674	0.919416308403015	0.344725489616394	76.552001953125	9569
True	False	False	False	False	-2335.32153320313	-2252.71850585938	180.790130615234	0.825955033302307	0.956596493721008	1	71.3865051269531	11636
True	False	False	False	False	-2341.51806640625	-2181.13330078125	199.645553588867	0.699382960796356	0.953260898590088	0.502702951431274	67.8055572509766	12205
True	False	False	False	False	-2330.49560546875	-2099.87646484375	131.987884521484	0.731520116329193	0.945367872714996	0.584892332553864	82.9831924438477	9875
True	False	False	False	False	-2315.8388671875	-2362.77392578125	189.663269042969	0.846461713314056	0.959604263305664	1	86.2339172363281	14746
True	False	False	False	False	-2314.26782226563	-2429.10620117188	75.4216537475586	0.685223281383514	0.947331726551056	0.473690927028656	119.823532104492	8148
True	False	False	False	False	-2313.99096679688	-2580.57275390625	37.7108268737793	0.748016774654388	0.953058242797852	0.64181524515152	51.764705657959	1760
True	False	False	False	False	-2310.24536132813	-2468.8876953125	257.320922851563	0.631585836410522	0.911664724349976	0.386445194482803	78.0862045288086	18116
True	False	False	False	False	-2310.95654296875	-2071.52978515625	117.569046020508	0.72139585018158	0.951774656772614	0.555857241153717	66.5849075317383	7058
True	False	False	False	False	-2310.63891601563	-2187.73803710938	107.586769104004	0.726169049739838	0.9509596824646	0.56910252571106	50.4639167785645	4895
True	False	False	False	False	-2304.58349609375	-2623.06005859375	51.0205307006836	0.602656006813049	0.946992635726929	0.349196761846542	66.6304321289063	3065
True	False	False	False	False	-2302.955078125	-2596.44848632813	137.533599853516	0.628333866596222	0.956537425518036	0.381986886262894	64.1693572998047	7957
True	False	False	False	False	-2302.66381835938	-2213.62280273438	226.264953613281	0.631803214550018	0.934734880924225	0.386745929718018	72.5392150878906	14798
True	False	False	False	False	-2300.40014648438	-2545.78881835938	189.663269042969	0.800872504711151	0.955333292484283	1	62.684211730957	10719
True	False	False	False	False	-2299.83178710938	-2393.25927734375	151.952453613281	0.829530954360962	0.9564049243927	1	104.474449157715	14313
True	False	False	False	False	-2294.27221679688	-2258.95874023438	130.878753662109	0.825414478778839	0.95916348695755	1	76.3728790283203	9012
True	False	False	False	False	-2294.037109375	-2659.85913085938	102.041061401367	0.236337408423424	0.907611310482025	0.0892572477459908	70.8913040161133	6522
True	False	False	False	False	-2293.2705078125	-2690.60498046875	110.914192199707	0.748627901077271	0.947142243385315	0.644232213497162	138.229995727539	13823
True	False	False	False	False	-2283.671875	-2650.05078125	198.536407470703	0.71004980802536	0.938108086585999	0.527025043964386	96.905029296875	17346
True	False	False	False	False	-2277.17700195313	-2604.36010742188	113.132476806641	0.668162107467651	0.939379572868347	0.442632764577866	76.5686264038086	7810
True	False	False	False	False	-2277.3134765625	-2556.1318359375	117.569046020508	0.676157176494598	0.952722728252411	0.456719785928726	67.0471725463867	7107
True	False	False	False	False	-2292.76708984375	-2506.26977539063	200.754699707031	0.630933344364166	0.947052419185638	0.38554459810257	61.828727722168	11191
True	False	False	False	False	-2290.203125	-2419.49755859375	104.259346008301	0.695448517799377	0.933311283588409	0.494300276041031	73.8297882080078	6940
True	False	False	False	False	-2282.1826171875	-2241.86450195313	133.097030639648	0.765460968017578	0.954732000827789	0.725139915943146	74.216667175293	8906
True	False	False	False	False	-2276.62451171875	-2573.51000976563	104.259346008301	0.811947047710419	0.954621136188507	1	69.5638275146484	6539
True	False	False	False	False	-2258.46533203125	-2522.5556640625	154.17073059082	0.714149951934814	0.945725798606873	0.537053406238556	64.9856109619141	9033
True	False	False	False	False	-2258.57861328125	-2462.97583007813	166.371292114258	0.770665466785431	0.929562628269196	0.759075462818146	71.2266693115234	10684
True	False	False	False	False	-2270.59521484375	-2438.228515625	138.64274597168	0.542714774608612	0.919287502765656	0.285452485084534	58	7250
True	False	False	False	False	-2263.50512695313	-2415.59204101563	114.241622924805	0.749501168727875	0.956831932067871	0.647733688354492	62.6019401550293	6448
True	False	False	False	False	-2261.2060546875	-2344.10717773438	238.465515136719	0.751966595649719	0.956320941448212	0.657939970493317	65.3720932006836	14055
True	False	False	False	False	-2258.88354492188	-1939.07470703125	202.97297668457	0.676952540874481	0.955079257488251	0.45816433429718	77.5191268920898	14186
True	False	False	False	False	-2256.90478515625	-1904.82470703125	153.061584472656	0.759016990661621	0.953461170196533	0.690224945545197	80.239128112793	11073
True	False	False	False	False	-2256.2568359375	-2492.84130859375	179.680999755859	0.751662850379944	0.956043422222137	0.656655788421631	72.0308609008789	11669
True	False	False	False	False	-2255.24145507813	-2649.00170898438	194.099838256836	0.652782797813416	0.932698905467987	0.417519867420197	77.8514251708984	13624
True	False	False	False	False	-2253.541015625	-2608.8974609375	156.389007568359	0.794880867004395	0.94910591840744	1	72.0354614257813	10157
True	False	False	False	False	-2254.74633789063	-2558.9248046875	99.8227767944336	0.744696021080017	0.957874178886414	0.629131495952606	62.6666679382324	5640
True	False	False	False	False	-2249.37231445313	-2741.88818359375	729.8154296875	0.134979918599129	0.954242467880249	0.0471088998019695	123.034957885742	80957
True	False	False	False	False	-2199.91796875	-2770.2080078125	66.5485153198242	0.66959422826767	0.952956557273865	0.445100098848343	91.0166702270508	5461
True	False	False	False	False	-2203.97900390625	-2677.15576171875	139.751892089844	0.700105369091034	0.959626257419586	0.504276990890503	71.1984100341797	8971
True	False	False	False	False	-2232.30493164063	-2529.29125976563	180.790130615234	0.74642688035965	0.96044135093689	0.635650753974915	67.7607345581055	11045
True	False	False	False	False	-2248.32446289063	-2438.66455078125	117.569046020508	0.733056902885437	0.948681592941284	0.589631855487823	83.9056625366211	8894
True	False	False	False	False	-2241.52099609375	-2383.96826171875	151.952453613281	0.665282309055328	0.937472403049469	0.437741488218307	53.8686141967773	7380
True	False	False	False	False	-2238.86499023438	-2360.09130859375	118.678184509277	0.769594728946686	0.964366912841797	0.751542627811432	58.523365020752	6262
True	False	False	False	False	-2232.3251953125	-2309.57861328125	52.1296730041504	0.826755940914154	0.958025753498077	1	46.5106391906738	2186
True	False	False	False	False	-2238.54052734375	-2282.29443359375	144.188446044922	0.787146151065826	0.953938603401184	1	58.2538452148438	7573
True	False	False	False	False	-2228.70971679688	-2674.89624023438	158.607299804688	0.71760094165802	0.950722396373749	0.545826494693756	94.0699310302734	13452
True	False	False	False	False	-2220.15087890625	-2654.65161132813	110.914192199707	0.605497062206268	0.893599092960358	0.352631598711014	91.3600006103516	9136
True	False	False	False	False	-2224.97216796875	-2580.08471679688	70.9850845336914	0.750849604606628	0.947912156581879	0.653255343437195	60.0625	3844
True	False	False	False	False	-2228.22436523438	-2556.45727539063	134.206176757813	0.801479279994965	0.953871011734009	1	71.5206604003906	8654
True	False	False	False	False	-2226.82177734375	-2468.77856445313	140.861022949219	0.723372578620911	0.940929472446442	0.561253368854523	61.913387298584	7863
True	False	False	False	False	-2228.17016601563	-2435.23852539063	103.150199890137	0.716568052768707	0.947125375270844	0.543167233467102	72.5376358032227	6746
True	False	False	False	False	-2220.01098632813	-2303.9833984375	70.9850845336914	0.807637214660645	0.957625508308411	1	53.640625	3433
True	False	False	False	False	-2217.7939453125	-2619.77783203125	127.551322937012	0.77388209104538	0.947917997837067	0.783978283405304	64.1478271484375	7377
True	False	False	False	False	-2191.61157226563	-2587.21484375	103.150199890137	0.803309321403503	0.947930753231049	1	108.731185913086	10112
True	False	False	False	False	-2215.69482421875	-2570.88305664063	57.6753807067871	0.760451793670654	0.951341331005096	0.697474420070648	65.1346130371094	3387
True	False	False	False	False	-2210.12280273438	-2553.07885742188	69.8759460449219	0.795017898082733	0.94997501373291	1	74.8888854980469	4718
True	False	False	False	False	-2200.72119140625	-2491.55639648438	171.917007446289	0.666936814785004	0.951069355010986	0.440540254116058	73.4193572998047	11380
True	False	False	False	False	-2215.45263671875	-2411.64770507813	113.132476806641	0.742224454879761	0.942806541919708	0.620144486427307	68.7156829833984	7009
True	False	False	False	False	-2197.29223632813	-2399.57543945313	114.241622924805	0.6822509765625	0.95037579536438	0.468001574277878	72.9902877807617	7518
True	False	False	False	False	-2212.2841796875	-2375.45556640625	130.878753662109	0.781607866287231	0.959413766860962	0.870086967945099	59.6779670715332	7042
True	False	False	False	False	-2210.36791992188	-2322.69702148438	144.188446044922	0.690861225128174	0.950586080551147	0.484845846891403	56.5615386962891	7353
True	False	False	False	False	-2208.90478515625	-2009.16906738281	206.300399780273	0.74689644575119	0.962956249713898	0.637453377246857	70.0537643432617	13030
True	False	False	False	False	-2196.04052734375	-2551.041015625	109.805053710938	0.728881120681763	0.956578373908997	0.576972246170044	78.282829284668	7750
True	False	False	False	False	-2193.06518554688	-2443.78540039063	145.297592163086	0.72051614522934	0.951533854007721	0.553494393825531	69.2519073486328	9072
True	False	False	False	False	-2190.53881835938	-2304.00390625	155.279876708984	0.615669310092926	0.920437693595886	0.365307509899139	52.0428581237793	7286
True	False	False	False	False	-2189.04833984375	-2353.70434570313	136.424453735352	0.492145419120789	0.902047336101532	0.241427108645439	58.8048782348633	7233
True	False	False	False	False	-2185.55541992188	-2729.265625	206.300399780273	0.630834400653839	0.947363972663879	0.385408341884613	65.5698928833008	12196
True	False	False	False	False	-2182.0029296875	-2675.46923828125	118.678184509277	0.748469054698944	0.96275532245636	0.643601417541504	85.0747680664063	9103
True	False	False	False	False	-2181.45483398438	-2615.39379882813	179.680999755859	0.642614901065826	0.934208929538727	0.402153879404068	81.8271636962891	13256
True	False	False	False	False	-2182.97241210938	-2429.34985351563	90.9496383666992	0.730561852455139	0.926122307777405	0.581985175609589	81.4024353027344	6675
True	False	False	False	False	-2181.39697265625	-2535.341796875	106.477630615234	0.69047749042511	0.947405695915222	0.484070807695389	74.9479141235352	7195
True	False	False	False	False	-2181.02368164063	-2380.078125	131.987884521484	0.654514670372009	0.942463636398315	0.420229583978653	59.8823547363281	7126
True	False	False	False	False	-2177.68530273438	-2654.07666015625	156.389007568359	0.536735773086548	0.89661169052124	0.279854029417038	92.4539031982422	13036
True	False	False	False	False	-2173.06420898438	-2515.86987304688	136.424453735352	0.653661012649536	0.926493227481842	0.418890386819839	74.6504058837891	9182
True	False	False	False	False	-2172.42724609375	-2793.361328125	134.206176757813	0.675174176692963	0.938325464725494	0.454945594072342	153.280990600586	18547
True	False	False	False	False	-2149.03637695313	-2780.623046875	180.790130615234	0.773620665073395	0.954527795314789	0.781806230545044	79.6809844970703	12988
True	False	False	False	False	-2171.8779296875	-2702.30712890625	141.970169067383	0.721593976020813	0.960115194320679	0.556392550468445	81.28125	10404
True	False	False	False	False	-2164.13500976563	-2574.12426757813	130.878753662109	0.741198301315308	0.966700315475464	0.616517305374146	64.4406814575195	7604
True	False	False	False	False	-2172.1416015625	-2544.55493164063	83.1856460571289	0.721511900424957	0.951087892055511	0.556170701980591	66.3733367919922	4978
True	False	False	False	False	-2163.82763671875	-2413.3486328125	94.2770690917969	0.817713499069214	0.956322252750397	1	74.2235260009766	6309
True	False	False	False	False	-2163.42407226563	-2652.72143554688	84.2947845458984	0.677106082439423	0.952929735183716	0.458444207906723	63.9605255126953	4861
True	False	False	False	False	-2155.22094726563	-2460.9833984375	102.041061401367	0.885054588317871	0.977383673191071	1	70.6956558227539	6504
True	False	False	False	False	-2154.1357421875	-2720.02099609375	150.843307495117	0.666771829128265	0.925849974155426	0.44025981426239	74.1838226318359	10089
True	False	False	False	False	-2129.05590820313	-2675.94311523438	188.554138183594	0.660528302192688	0.941392302513123	0.429863899946213	93.4882354736328	15893
True	False	False	False	False	-2150.06616210938	-2606.93139648438	224.046676635742	0.712253510951996	0.944705188274384	0.532363772392273	81.777229309082	16519
True	False	False	False	False	-2141.75073242188	-2527.50317382813	128.660461425781	0.844098389148712	0.962641417980194	1	69.5603485107422	8069
True	False	False	False	False	-2146.65771484375	-2367.70068359375	157.498153686523	0.712582767009735	0.937697410583496	0.533171415328979	71.7323913574219	10186
True	False	False	False	False	-2153.4599609375	-2063.98583984375	151.952453613281	0.742813408374786	0.965899586677551	0.622253179550171	96.8102188110352	13263
True	False	False	False	False	-2141.14086914063	-2438.35620117188	184.117568969727	0.813853800296783	0.959010124206543	1	68.1927719116211	11320
True	False	False	False	False	-2140.42626953125	-2576.34985351563	109.805053710938	0.795083343982697	0.952394783496857	1	62.7777786254883	6215
True	False	False	False	False	-2136.94775390625	-2511.6396484375	108.695907592773	0.666950881481171	0.944591999053955	0.44056424498558	60.2448997497559	5904
True	False	False	False	False	-2129.24755859375	-2631.12573242188	206.300399780273	0.576055884361267	0.927461206912994	0.31901940703392	66.870964050293	12438
True	False	False	False	False	-2124.25952148438	-2477.337890625	116.459907531738	0.677161872386932	0.959952354431152	0.45854589343071	55.8380966186523	5863
True	False	False	False	False	-2127.48999023438	-2403.31567382813	115.350761413574	0.719225645065308	0.9507737159729	0.550069808959961	67.3557662963867	7005
True	False	False	False	False	-2122.921875	-2835.5068359375	70.9850845336914	0.790355026721954	0.949262857437134	1	136.75	8752
True	False	False	False	False	-2084.09741210938	-2821.76391601563	180.790130615234	0.486753284931183	0.901361107826233	0.237132832407951	66.9079742431641	10906
True	False	False	False	False	-2121.5703125	-2744.400390625	248.447799682617	0.552846968173981	0.925827085971832	0.295215457677841	91.5625	20510
True	False	False	False	False	-2115.98876953125	-2501.62377929688	113.132476806641	0.81917679309845	0.960092186927795	1	60.0196075439453	6122
True	False	False	False	False	-2113.8291015625	-2821.193359375	159.716445922852	0.765261650085449	0.947992444038391	0.723958730697632	94.1458358764648	13557
True	False	False	False	False	-2097.97802734375	-2780.63940429688	176.353576660156	0.58330512046814	0.93672126531601	0.32691091299057	71.012580871582	11291
True	False	False	False	False	-2095.29321289063	-2690.79711914063	209.627822875977	0.61223042011261	0.910947024822235	0.360954105854034	73.4709014892578	13886
True	False	False	False	False	-2102.9541015625	-2575.619140625	211.846115112305	0.764225840568542	0.952103912830353	0.717936635017395	76.8848190307617	14685
True	False	False	False	False	-2111.85327148438	-1960.72595214844	210.736968994141	0.817535400390625	0.953202903270721	1	79.089469909668	15027
True	False	False	False	False	-2105.72583007813	-2547.84252929688	167.480438232422	0.624717175960541	0.940645575523376	0.377115368843079	60.2715225219727	9101
True	False	False	False	False	-2105.54418945313	-2436.82788085938	153.061584472656	0.654967188835144	0.894069135189056	0.42094224691391	98.398551940918	13579
True	False	False	False	False	-2101.93823242188	-2358.65063476563	133.097030639648	0.66959422826767	0.943412780761719	0.445100098848343	68.591667175293	8231
True	False	False	False	False	-2100.28881835938	-2402.53637695313	202.97297668457	0.669051349163055	0.947926461696625	0.444161951541901	67.4972686767578	12352
True	False	False	False	False	-2096.18017578125	-2658.70629882813	222.937530517578	0.695020914077759	0.943942606449127	0.493403911590576	79.0099487304688	15881
True	False	False	False	False	-2088.796875	-2626.6279296875	130.878753662109	0.781607866287231	0.96435683965683	0.870086967945099	69.7457656860352	8230
True	False	False	False	False	-2095.41772460938	-2478.48852539063	118.678184509277	0.582583487033844	0.918689966201782	0.32611483335495	59.158878326416	6330
True	False	False	False	False	-2092.84448242188	-2460.27661132813	112.023338317871	0.726439833641052	0.944022297859192	0.569876611232758	63.3465347290039	6398
True	False	False	False	False	-2083.54467773438	-2759.90209960938	146.40673828125	0.653409004211426	0.955766916275024	0.418496400117874	65.4924240112305	8645
True	False	False	False	False	-2080.21313476563	-2870.580078125	74.3125076293945	0.758645176887512	0.935029923915863	0.688388466835022	130.55224609375	8747
True	False	False	False	False	-2050.36083984375	-2780.287109375	163.043869018555	0.80851811170578	0.964335501194	1	60.8979606628418	8952
True	False	False	False	False	-2069.73120117188	-2603.44409179688	188.554138183594	0.522514343261719	0.905619025230408	0.266989707946777	76.1294097900391	12942
True	False	False	False	False	-2072.72241210938	-2520.27612304688	136.424453735352	0.638192534446716	0.933084189891815	0.395741969347	64.634147644043	7950
True	False	False	False	False	-2072.1943359375	-2545.72973632813	145.297592163086	0.581356287002563	0.879471838474274	0.324766397476196	54.4580154418945	7134
True	False	False	False	False	-2068.52490234375	-2730.88940429688	153.061584472656	0.699274837970734	0.955854713916779	0.502468228340149	58.7826080322266	8112
True	False	False	False	False	-2051.2314453125	-2710.00854492188	163.043869018555	0.72070187330246	0.951078832149506	0.553991317749023	57.0068016052246	8380
True	False	False	False	False	-2065.21313476563	-2646.0009765625	122.005615234375	0.760719418525696	0.947745978832245	0.698856711387634	83.4727249145508	9182
True	False	False	False	False	-2053.634765625	-2574.89672851563	109.805053710938	0.666211485862732	0.947917997837067	0.439309626817703	56.9292945861816	5636
True	False	False	False	False	-2061.3134765625	-2494.83520507813	114.241622924805	0.771086752414703	0.94345611333847	0.762132465839386	74.1456298828125	7637
True	False	False	False	False	-2042.82336425781	-2898.90942382813	94.2770690917969	0.724954545497894	0.937895774841309	0.565661549568176	145.600006103516	12376
True	False	False	False	False	-2034.7685546875	-2850.89624023438	146.40673828125	0.593422770500183	0.927048146724701	0.338330417871475	88.9242401123047	11738
True	False	False	False	False	-2040.81005859375	-2740.09643554688	161.934722900391	0.803017973899841	0.961150467395782	1	63.1506843566895	9220
True	False	False	False	False	-2041.97119140625	-2442.37939453125	131.987884521484	0.759082078933716	0.959582805633545	0.690548181533813	58.2436981201172	6931
True	False	False	False	False	-2034.95166015625	-2799.44580078125	158.607299804688	0.687841355800629	0.935547173023224	0.478809863328934	59.342658996582	8486
True	False	False	False	False	-2034.06286621094	-2684.26831054688	230.701522827148	0.541820704936981	0.942301690578461	0.284607857465744	72.1394195556641	15005
True	False	False	False	False	-2034.68701171875	-2529.82080078125	84.2947845458984	0.578608810901642	0.941426396369934	0.321772009134293	46.2105255126953	3512
True	False	False	False	False	-2032.58032226563	-2634.21118164063	160.825576782227	0.580171406269073	0.933383703231812	0.323470950126648	70.2827606201172	10191
True	False	False	False	False	-2025.72583007813	-2607.42846679688	153.061584472656	0.631944239139557	0.927599430084229	0.386941224336624	76.8043441772461	10599
True	False	False	False	False	-2031.89111328125	-2584.65454101563	84.2947845458984	0.585582494735718	0.93567031621933	0.329439043998718	58.9736824035645	4482
True	False	False	False	False	-2029.28466796875	-2561.12133789063	107.586769104004	0.55486923456192	0.881013929843903	0.297207355499268	55.8041229248047	5413
True	False	False	False	False	-2027.24072265625	-2466.74194335938	180.790130615234	0.723366975784302	0.949535191059113	0.561237752437592	79.2269973754883	12914
True	False	False	False	False	-2021.65466308594	-2500.90991210938	83.1856460571289	0.609793961048126	0.94651859998703	0.357912391424179	47.8666648864746	3590
True	False	False	False	False	-2021.64001464844	-2925.49462890625	32.1651153564453	0.625254034996033	0.931999921798706	0.377832800149918	132.310348510742	3837
True	False	False	False	False	-1981.36682128906	-2929.32739257813	459.184753417969	0.268120497465134	0.781709372997284	0.104025073349476	123.243965148926	51023
True	False	False	False	False	-2009.81640625	-2918.17724609375	79.8582229614258	0.410100996494293	0.925242900848389	0.182548880577087	100.277778625488	7220
True	False	False	False	False	-2018.92785644531	-2753.43603515625	143.079315185547	0.692439913749695	0.962160646915436	0.488059669733047	63.3565902709961	8173
True	False	False	False	False	-2019.49267578125	-2713.97509765625	138.64274597168	0.722498834133148	0.947050988674164	0.558853149414063	53.439998626709	6680
True	False	False	False	False	-2015.62622070313	-2888.2275390625	131.987884521484	0.720541477203369	0.955896198749542	0.553562164306641	79.7310943603516	9488
True	False	False	False	False	-1977.01867675781	-2842.78930664063	175.244430541992	0.679845213890076	0.952464878559113	0.463488072156906	84.9050598144531	13415
True	False	False	False	False	-1968.03588867188	-2885.83154296875	181.899276733398	0.768088281154633	0.96293306350708	0.741466164588928	96.0792694091797	15757
True	False	False	False	False	-2015.49865722656	-2811.67333984375	143.079315185547	0.727231442928314	0.955555021762848	0.572153985500336	86.0852737426758	11105
True	False	False	False	False	-2007.79418945313	-2653.46313476563	155.279876708984	0.693009555339813	0.951576411724091	0.489229440689087	66.0785751342773	9251
True	False	False	False	False	-2001.7890625	-1993.9365234375	160.825576782227	0.762943148612976	0.961467444896698	0.710735678672791	53.8827590942383	7813
True	False	False	False	False	-1999.39709472656	-2592.54077148438	205.191253662109	0.361583560705185	0.734095871448517	0.153012469410896	62.2648658752441	11519
True	False	False	False	False	-1999.19226074219	-1967.42309570313	137.533599853516	0.812275528907776	0.948614537715912	1	74.7983856201172	9275
True	False	False	False	False	-1995.44641113281	-2794.84887695313	171.917007446289	0.614847600460052	0.948073327541351	0.364260733127594	66.5548400878906	10316
True	False	False	False	False	-1985.45373535156	-2756.4052734375	192.990692138672	0.782239139080048	0.956238150596619	0.880723118782043	104.752876281738	18227
True	False	False	False	False	-1955.59338378906	-2746.92309570313	198.536407470703	0.838340222835541	0.967089593410492	1	92.4580993652344	16550
True	False	False	False	False	-1985.13537597656	-2659.8994140625	205.191253662109	0.538605630397797	0.900621891021729	0.281592309474945	84.6378402709961	15658
True	False	False	False	False	-1982.58520507813	-2701.08837890625	283.940338134766	0.442600399255753	0.856779456138611	0.20434482395649	83.25	21312
True	False	False	False	False	-1995.1572265625	-2626.61010742188	156.389007568359	0.60669732093811	0.933428704738617	0.354096174240112	70.5673751831055	9950
True	False	False	False	False	-1983.59851074219	-2552.48266601563	155.279876708984	0.594816744327545	0.947822988033295	0.339942812919617	73.9142837524414	10348
True	False	False	False	False	-1973.24877929688	-2625.78247070313	218.500961303711	0.454030901193619	0.887827277183533	0.21245488524437	86.6954345703125	17079
True	False	False	False	False	-1993.33666992188	-2526.142578125	150.843307495117	0.544160783290863	0.931207478046417	0.286824226379395	53.794116973877	7316
True	False	False	False	False	-1961.19665527344	-1922.02612304688	201.863830566406	0.836640954017639	0.966895461082458	1	76.9505462646484	14005
True	False	False	False	False	-1960.39221191406	-2493.681640625	131.987884521484	0.750850260257721	0.954978168010712	0.653257846832275	64.4117660522461	7665
True	False	False	False	False	-1959.56408691406	-2564.29248046875	12.2005615234375	0.546809315681458	0.882944047451019	0.28935506939888	42.5454559326172	468
True	False	False	False	False	-1953.71960449219	-2975.39990234375	16.6371288299561	0.476011037826538	0.888003587722778	0.228777781128883	135.533340454102	2033
True	False	False	False	False	-1932.84716796875	-2975.52783203125	131.987884521484	0.770956814289093	0.969638168811798	0.761183798313141	144.865539550781	17239
True	False	False	False	False	-1951.16955566406	-2916.13623046875	150.843307495117	0.695905327796936	0.955111503601074	0.495261579751968	86.6176452636719	11780
True	False	False	False	False	-1952.87890625	-2546.32836914063	133.097030639648	0.700874388217926	0.921553492546082	0.505963504314423	67.0833358764648	8050
True	False	False	False	False	-1950.46252441406	-2583.44506835938	136.424453735352	0.660233438014984	0.918417155742645	0.429383009672165	70.2195129394531	8637
True	False	False	False	False	-1948.8828125	-2518.62939453125	127.551322937012	0.53358781337738	0.904860496520996	0.276952773332596	61.7739143371582	7104
True	False	False	False	False	-1946.80920410156	-2960.70776367188	85.4039306640625	0.740752220153809	0.92744380235672	0.614958584308624	138.922073364258	10697
True	False	False	False	False	-1928.59680175781	-2940.98315429688	153.061584472656	0.692510008811951	0.951244354248047	0.488203257322311	83.8840560913086	11576
True	False	False	False	False	-1942.37524414063	-2811.94897460938	256.211791992188	0.603478848934174	0.911306858062744	0.350187003612518	102.95671081543	23783
True	False	False	False	False	-1941.93359375	-2656.30517578125	277.285491943359	0.526378989219666	0.892908930778503	0.270424902439117	111.099998474121	27775
True	False	False	False	False	-1946.56726074219	-2636.11474609375	114.241622924805	0.728809475898743	0.952323019504547	0.576760947704315	102.271842956543	10534
True	False	False	False	False	-1940.78698730469	-2608.6923828125	100.931915283203	0.662180662155151	0.950133502483368	0.432574808597565	81.6593399047852	7431
True	False	False	False	False	-1944.83996582031	-2290.64990234375	148.625015258789	0.802791655063629	0.956129848957062	1	71.4104461669922	9569
True	False	False	False	False	-1939.73449707031	-2780.42749023438	217.391815185547	0.591540098190308	0.930770754814148	0.336168110370636	93.4591827392578	18318
True	False	False	False	False	-1920.20959472656	-2745.41162109375	229.592376708984	0.765733182430267	0.955079257488251	0.726765692234039	92.3623199462891	19119
True	False	False	False	False	-1929.05310058594	-2725.63525390625	19.9645557403564	0.679683864116669	0.938502132892609	0.463188141584396	59.4444427490234	1070
True	False	False	False	False	-1925.08056640625	-2688.85791015625	198.536407470703	0.636317372322083	0.930036723613739	0.393069803714752	86.2402267456055	15437
True	False	False	False	False	-1927.56567382813	-2544.34033203125	108.695907592773	0.566439092159271	0.953084051609039	0.308897823095322	60.9897956848145	5977
True	False	False	False	False	-1924.47534179688	-2580.42822265625	115.350761413574	0.552688956260681	0.913884580135345	0.295060455799103	68.4519195556641	7119
True	False	False	False	False	-1918.47082519531	-2877.92993164063	343.834014892578	0.843929350376129	0.969499051570892	1	131.593551635742	40794
True	False	False	False	False	-1917.27673339844	-2631.9609375	137.533599853516	0.716718852519989	0.951731622219086	0.543553650379181	83.3306427001953	10333
True	False	False	False	False	-1912.671875	-2596.08984375	82.0765075683594	0.659287512302399	0.951250672340393	0.42784658074379	66.0810775756836	4890
True	False	False	False	False	-1904.94470214844	-2992.1103515625	168.589569091797	0.64819461107254	0.943156361579895	0.41047415137291	154.473678588867	23480
True	False	False	False	False	-1901.22509765625	-2892.34790039063	103.150199890137	0.803309321403503	0.966595351696014	1	97.129035949707	9033
True	False	False	False	False	-1903.84619140625	-2773.71752929688	25.5102653503418	0.672707319259644	0.913253724575043	0.450546443462372	60.0869560241699	1382
True	False	False	False	False	-1901.93872070313	-2562.70922851563	129.769607543945	0.673352956771851	0.962168514728546	0.451690584421158	64.0769195556641	7497
True	False	False	False	False	-1900.9296875	-2674.86596679688	113.132476806641	0.668162107467651	0.950054287910461	0.442632764577866	71.1078414916992	7253
True	False	False	False	False	-1899.22045898438	-2792.82373046875	222.937530517578	0.676305651664734	0.937947690486908	0.45698881149292	96.6467666625977	19426
True	False	False	False	False	-1898.6435546875	-2727.13452148438	190.772415161133	0.623662173748016	0.933462202548981	0.375711053609848	79.1453475952148	13613
True	False	False	False	False	-2944.91577148438	-1849.55541992188	220.719253540039	0.504187285900116	0.927940428256989	0.251273304224014	147.964828491211	29445
True	False	False	False	False	-2981.12426757813	-1786.05004882813	77.6399383544922	0.729374051094055	0.935859858989716	0.578431367874146	151.342849731445	10594
True	False	False	False	False	-3002.79125976563	-1724.884765625	153.061584472656	0.789401531219482	0.963071346282959	1	110.615943908691	15265
True	False	False	False	False	-3031.82421875	-1682.24255371094	205.191253662109	0.349158614873886	0.940755307674408	0.145950064063072	139.870269775391	25876
True	False	False	False	False	-3054.271484375	-1630.38342285156	217.391815185547	0.512042641639709	0.938754737377167	0.257897138595581	149.178573608398	29239
True	False	False	False	False	-3076.89599609375	-1581.79943847656	209.627822875977	0.367176055908203	0.940945446491241	0.156253904104233	133.227508544922	25180
True	False	False	False	False	-3115.77197265625	-1462.22570800781	147.515884399414	0.731516420841217	0.934263944625854	0.584881007671356	98.8270645141602	13144
True	False	False	False	False	-3102.32739257813	-1495.70422363281	348.270568847656	0.608495593070984	0.935241758823395	0.356305629014969	148.429931640625	46607
True	False	False	False	False	-3144.53466796875	-1437.26416015625	974.935791015625	0.0620289780199528	0.921203076839447	0.0205648709088564	108.510810852051	95381
True	False	False	False	False	-3132.63793945313	-1409.95935058594	130.878753662109	0.682038903236389	0.951731622219086	0.467600554227829	94.6864395141602	11173
True	False	False	False	False	-3184.91650390625	-1291.50463867188	170.807861328125	0.468296736478806	0.946687757968903	0.222934797406197	133.168838500977	20508
True	False	False	False	False	-3214.27783203125	-1196.6494140625	58.7845230102539	0.74500298500061	0.953168272972107	0.630273818969727	119.452827453613	6331
True	False	False	False	False	-3223.12133789063	-1160.7431640625	125.333038330078	0.522288739681244	0.949707925319672	0.26679053902626	122.495574951172	13842
True	False	False	False	False	-3234.16772460938	-1127.77062988281	27.7285480499268	0.707581996917725	0.939532041549683	0.521181464195251	101.76000213623	2544
True	False	False	False	False	-3253.607421875	-1047.49560546875	100.931915283203	0.531496405601501	0.937464475631714	0.275042474269867	136.923080444336	12460
True	False	False	False	False	-3261.75463867188	-998.144287109375	90.9496383666992	0.763890326023102	0.953584969043732	0.716026604175568	125.634147644043	10302
True	False	False	False	False	-3267.9365234375	-961.225524902344	65.4393768310547	0.785227477550507	0.951528549194336	0.970944821834564	110.949150085449	6546
True	False	False	False	False	-3279.14086914063	-929.346862792969	97.6044921875	0.647894322872162	0.962422013282776	0.41001957654953	115.738639831543	10185
True	False	False	False	False	-3284.11108398438	-877.731262207031	80.9673614501953	0.760632932186127	0.940243661403656	0.698408961296082	96.8493118286133	7070
True	False	False	False	False	-3293.72338867188	-834.976867675781	108.695907592773	0.674547255039215	0.966617465019226	0.453820466995239	105.489799499512	10338
True	False	False	False	False	-3315.32080078125	-686.12646484375	137.533599853516	0.724236845970154	0.953964829444885	0.563651561737061	142.67741394043	17692
True	False	False	False	False	-3325.86694335938	-550.119018554688	276.176330566406	0.364367663860321	0.905740261077881	0.154621183872223	119.208831787109	29683
True	False	False	False	False	-3332.92260742188	-489.422027587891	49.9113883972168	0.685194611549377	0.908573389053345	0.47363543510437	120.577774047852	5426
True	False	False	False	False	-3335.55712890625	-411.176452636719	155.279876708984	0.46429306268692	0.951852917671204	0.219951912760735	118.707145690918	16619
True	False	False	False	False	-3347.65991210938	-356.102355957031	12.2005615234375	0.581781387329102	0.946970880031586	0.325232714414597	90.363639831543	994
True	False	False	False	False	-3333.193359375	-335.003143310547	75.4216537475586	0.797777712345123	0.949838936328888	1	79.5147094726563	5407
True	False	False	False	False	-3335.3564453125	-309.523345947266	69.8759460449219	0.766303777694702	0.955623149871826	0.730220139026642	92.3015899658203	5815
True	False	False	False	False	-3335.13110351563	-260.553131103516	87.6222152709961	0.574860095977783	0.948616027832031	0.317739814519882	82.7468338012695	6537
True	False	False	False	False	-3333.8701171875	-156.32438659668	52.1296730041504	0.532183945178986	0.948828041553497	0.275668948888779	84.5319137573242	3973
True	False	False	False	False	-3332.46826171875	-457.633361816406	234.028945922852	0.290131509304047	0.84063982963562	0.114765733480453	112.293838500977	23694
True	False	False	False	False	-3331.39868164063	-382.11279296875	161.934722900391	0.601834177970886	0.937349319458008	0.348211348056793	99.6506881713867	14549
True	False	False	False	False	-3331.1357421875	-511.248596191406	75.4216537475586	0.733056426048279	0.945610642433167	0.589630365371704	129.882354736328	8832
True	False	False	False	False	-3324.76049804688	-119.749961853027	87.6222152709961	0.75999253988266	0.9486203789711	0.695125102996826	106.784812927246	8436
True	False	False	False	False	-3326.05786132813	-79.0588836669922	185.226699829102	0.586865603923798	0.935043931007385	0.330873996019363	153.556884765625	25644
True	False	False	False	False	-3320.35107421875	-638.886108398438	265.084930419922	0.253859311342239	0.932667851448059	0.0972948595881462	120.200836181641	28728
True	False	False	False	False	-3305.56640625	-633.752563476563	54.3479537963867	0.825362265110016	0.95892596244812	1	86.673469543457	4247
True	False	False	False	False	-3311.2451171875	-577.936340332031	104.259346008301	0.77779358625412	0.948442876338959	0.82083135843277	95.2340393066406	8952
True	False	False	False	False	-3318.900390625	-40.1423568725586	219.610107421875	0.390325784683228	0.780766785144806	0.170110508799553	121.292930603027	24016
True	False	False	False	False	-3318.55029296875	26.0435333251953	48.80224609375	0.665304780006409	0.958896696567535	0.437779307365417	127.272727966309	5600
True	False	False	False	False	-3313.39819335938	12.271821975708	110.914192199707	0.672940909862518	0.963469326496124	0.450959801673889	107.040000915527	10704
True	False	False	False	False	-3313.12231445313	41.3396377563477	84.2947845458984	0.765837788581848	0.96034836769104	0.727394282817841	111.565788269043	8479
True	False	False	False	False	-3313.01245117188	-310.408538818359	106.477630615234	0.748652279376984	0.949947655200958	0.644329190254211	73.8333358764648	7088
True	False	False	False	False	-3308.83642578125	-4.94688749313354	115.350761413574	0.748017251491547	0.965875566005707	0.641817271709442	81.1153869628906	8436
True	False	False	False	False	-3307.08056640625	-601.401916503906	151.952453613281	0.621593296527863	0.947357952594757	0.372978746891022	95.9635009765625	13147
True	False	False	False	False	-3304.80249023438	-747.25048828125	495.786437988281	0.246973469853401	0.878694355487823	0.0941064953804016	118.429527282715	52938
True	False	False	False	False	-3300.4677734375	-494.635192871094	165.262145996094	0.799794971942902	0.967913746833801	1	86.0067138671875	12815
True	False	False	False	False	-3300.61279296875	-433.360504150391	156.389007568359	0.794880867004395	0.951548099517822	1	89.4751739501953	12616
True	False	False	False	False	-3296.15844726563	-285.571350097656	112.023338317871	0.698478758335114	0.952253043651581	0.500746786594391	68.6039581298828	6929
True	False	False	False	False	-3299.67846679688	-202.734405517578	259.539215087891	0.591174900531769	0.932713449001312	0.335750699043274	96.7094039916992	22630
True	False	False	False	False	-3291.73315429688	-858.963562011719	80.9673614501953	0.658864200115204	0.955013692378998	0.427161902189255	116.493148803711	8504
True	False	False	False	False	-3285.92529296875	-711.144470214844	169.698715209961	0.672838628292084	0.948662400245667	0.450778692960739	89.1503295898438	13640
True	False	False	False	False	-3290.35473632813	-671.621459960938	148.625015258789	0.755418717861176	0.954219400882721	0.673116326332092	82.6716384887695	11078
True	False	False	False	False	-3285.73583984375	-71.1806411743164	228.483245849609	0.698666095733643	0.946327984333038	0.501150786876678	119.12621307373	24540
True	False	False	False	False	-3283.65283203125	-901.61279296875	147.515884399414	0.439048498868942	0.951607942581177	0.20187409222126	111.59398651123	14842
True	False	False	False	False	-3282.42700195313	-797.264282226563	137.533599853516	0.665601193904877	0.958474338054657	0.438278526067734	88.2983856201172	10949
True	False	False	False	False	-3282.07836914063	-393.197113037109	134.206176757813	0.724908888339996	0.949390709400177	0.56553328037262	94.0661163330078	11382
True	False	False	False	False	-3280.93676757813	-332.899688720703	110.914192199707	0.699503779411316	0.94172215461731	0.502965569496155	69.9199981689453	6992
True	False	False	False	False	-3283.03491210938	37.4215240478516	159.716445922852	0.862701535224915	0.968855977058411	1	83.0277786254883	11956
True	False	False	False	False	-3280.11059570313	-355.719909667969	97.6044921875	0.784017562866211	0.954608798027039	0.919521510601044	70.6022720336914	6213
True	False	False	False	False	-3277.10766601563	-462.290222167969	185.226699829102	0.846223890781403	0.967034101486206	1	97.0179672241211	16202
True	False	False	False	False	-3275.50219726563	-147.670440673828	227.374099731445	0.646740734577179	0.946454882621765	0.408280611038208	85.1804885864258	17462
True	False	False	False	False	-3275.08251953125	-945.419555664063	19.9645557403564	0.725530564785004	0.945084035396576	0.56728732585907	99.7777786254883	1796
True	False	False	False	False	-3266.91235351563	-239.344772338867	237.356369018555	0.662773966789246	0.944967329502106	0.433555215597153	91.2009353637695	19517
True	False	False	False	False	-3275.03979492188	-55.2157745361328	18.8554134368896	0.481155753135681	0.911731481552124	0.232746690511703	79.0588226318359	1344
True	False	False	False	False	-3265.38012695313	-63.0278587341309	78.7490768432617	0.510665655136108	0.935783684253693	0.256724119186401	83.6760559082031	5941
True	False	False	False	False	-3265.150390625	-975.658081054688	123.114753723145	0.807714879512787	0.962012887001038	1	123.990989685059	13763
True	False	False	False	False	-3259.28637695313	-760.107055664063	157.498153686523	0.800518333911896	0.954772591590881	1	85.7112655639648	12171
True	False	False	False	False	-3262.37573242188	-431.307312011719	145.297592163086	0.83562821149826	0.961592078208923	1	78.4198455810547	10273
True	False	False	False	False	-3259.2548828125	-393.449737548828	136.424453735352	0.756108999252319	0.953589022159576	0.676289081573486	85.0325241088867	10459
True	False	False	False	False	-3259.0390625	-1018.27130126953	69.8759460449219	0.656436622142792	0.96769505739212	0.423270106315613	105.333335876465	6636
True	False	False	False	False	-3255.37841796875	-939.937622070313	128.660461425781	0.811424374580383	0.959779739379883	1	88.8879318237305	10311
True	False	False	False	False	-3258.27880859375	-864.793273925781	148.625015258789	0.656966328620911	0.943950593471527	0.424114376306534	75.6567153930664	10138
True	False	False	False	False	-3258.91137695313	-834.354370117188	122.005615234375	0.728617489337921	0.957366287708282	0.57619571685791	72.7636337280273	8004
True	False	False	False	False	-3251.70288085938	-703.016906738281	175.244430541992	0.757012546062469	0.957795083522797	0.680517315864563	86.7594909667969	13708
True	False	False	False	False	-3258.55004882813	-556.225463867188	150.843307495117	0.730014204978943	0.954788029193878	0.580339908599854	80.8602905273438	10997
True	False	False	False	False	-3250.92749023438	-919.2451171875	154.17073059082	0.76451712846756	0.952914655208588	0.719610869884491	87.3525161743164	12142
True	False	False	False	False	-3250.45166015625	-292.459014892578	158.607299804688	0.584320664405823	0.931222021579742	0.328035354614258	72.1608428955078	10319
True	False	False	False	False	-3250.138671875	-49.8789558410645	236.24723815918	0.572361767292023	0.951826155185699	0.315085917711258	112.995307922363	24068
True	False	False	False	False	-3248.53515625	-217.689453125	118.678184509277	0.728201508522034	0.956716597080231	0.574975252151489	78.4299087524414	8392
True	False	False	False	False	-3246.8046875	-1110.70874023438	41.0382537841797	0.273740351200104	0.881130993366241	0.106725685298443	107.72972869873	3986
True	False	False	False	False	-3231.73046875	-1080.81884765625	48.80224609375	0.563888907432556	0.943545877933502	0.306276768445969	92.863639831543	4086
True	False	False	False	False	-3239.21850585938	-726.948303222656	163.043869018555	0.727660059928894	0.949723839759827	0.573396384716034	83.7551040649414	12312
True	False	False	False	False	-3246.51318359375	-639.943237304688	210.736968994141	0.627212166786194	0.927644789218903	0.380466341972351	86.5842132568359	16451
True	False	False	False	False	-3241.18994140625	-621.254211425781	77.6399383544922	0.765458166599274	0.952343046665192	0.725123286247253	86.2428588867188	6037
True	False	False	False	False	-3241.42797851563	-595.375122070313	73.203369140625	0.802794396877289	0.955623149871826	1	76.8030319213867	5069
True	False	False	False	False	-3241.20239257813	-523.334899902344	146.40673828125	0.790809690952301	0.946727812290192	1	79.4469680786133	10487
True	False	False	False	False	-3240.81225585938	29.8123359680176	178.571853637695	0.796961009502411	0.954079568386078	1	94.6397552490234	15237
True	False	False	False	False	-3239.24951171875	-198.473220825195	159.716445922852	0.792017757892609	0.951595425605774	1	86.7708358764648	12495
True	False	False	False	False	-3232.94067382813	-1063.65966796875	268.412353515625	0.717288434505463	0.944747745990753	0.545018911361694	145.053726196289	35103
True	False	False	False	False	-3231.25756835938	-686.617553710938	94.2770690917969	0.791837513446808	0.955301940441132	1	76.4941177368164	6502
True	False	False	False	False	-3229.49829101563	-664.243103027344	104.259346008301	0.754927635192871	0.953055143356323	0.670888781547546	77.3297882080078	7269
True	False	False	False	False	-3228.9794921875	-610.416381835938	113.132476806641	0.733632326126099	0.950423002243042	0.591431677341461	83.5098037719727	8518
True	False	False	False	False	-3227.822265625	-175.744354248047	147.515884399414	0.80531108379364	0.952489733695984	1	82.96240234375	11034
True	False	False	False	False	-3223.90942382813	-317.683532714844	136.424453735352	0.756108999252319	0.949404835700989	0.676289081573486	74.6666641235352	9184
True	False	False	False	False	-3223.357421875	-1139.5361328125	59.8936653137207	0.776787161827087	0.949607253074646	0.810432493686676	96.0555572509766	5187
True	False	False	False	False	-3213.65161132813	-1120.41394042969	127.551322937012	0.688962996006012	0.956129848957062	0.481034994125366	83.9913024902344	9659
True	False	False	False	False	-3214.52856445313	-863.356262207031	92.0587844848633	0.83637547492981	0.963919818401337	1	77.2771072387695	6414
True	False	False	False	False	-3222.25610351563	-768.948120117188	174.135284423828	0.585639417171478	0.913783550262451	0.329502552747726	80.5732498168945	12650
True	False	False	False	False	-3221.3134765625	-845.591735839844	98.7136306762695	0.792926847934723	0.957966983318329	1	74.1235961914063	6597
True	False	False	False	False	-3211.48779296875	-639.628723144531	86.513069152832	0.717120826244354	0.925658285617828	0.544586777687073	71.2051315307617	5554
True	False	False	False	False	-3220.43334960938	-481.942626953125	212.955261230469	0.826141059398651	0.957186877727509	1	92.6927108764648	17797
True	False	False	False	False	-3220.19384765625	-365.409210205078	141.970169067383	0.775036215782166	0.960622191429138	0.793944418430328	83.4921875	10687
True	False	False	False	False	-3219.78466796875	-443.270385742188	177.462707519531	0.735508561134338	0.955747842788696	0.597400009632111	82.3812484741211	13181
True	False	False	False	False	-3217.6162109375	43.2851905822754	161.934722900391	0.757529318332672	0.94604879617691	0.682975828647614	78.2191772460938	11420
True	False	False	False	False	-3216.12963867188	-581.169738769531	125.333038330078	0.720809042453766	0.96301281452179	0.554278552532196	83.9380493164063	9485
True	False	False	False	False	-3211.44384765625	-255.952590942383	184.117568969727	0.514114379882813	0.88363778591156	0.259671688079834	83.4759063720703	13857
True	False	False	False	False	-3209.71020507813	-1014.64044189453	198.536407470703	0.662155747413635	0.9528648853302	0.432533770799637	130.754196166992	23405
True	False	False	False	False	-3207.0166015625	-798.833374023438	141.970169067383	0.689935445785522	0.96284693479538	0.482980132102966	81.171875	10390
True	False	False	False	False	-3206.97216796875	-1175.92016601563	68.7667999267578	0.624762415885925	0.94994044303894	0.377175748348236	93.9838714599609	5827
True	False	False	False	False	-3206.0712890625	-748.8193359375	147.515884399414	0.696933448314667	0.939478814601898	0.49743863940239	82.1203002929688	10922
True	False	False	False	False	-3205.17236328125	-335.807495117188	196.318130493164	0.668119728565216	0.950840711593628	0.442560136318207	92.7175140380859	16411
True	False	False	False	False	-3204.33837890625	-208.416519165039	139.751892089844	0.754863798618317	0.953376054763794	0.67060112953186	75.6428604125977	9531
True	False	False	False	False	-3203.75219726563	-1230.63745117188	149.734161376953	0.483845293521881	0.955160140991211	0.234845191240311	133.34814453125	18002
True	False	False	False	False	-3202.39453125	-1208.48193359375	129.769607543945	0.659582018852234	0.960115194320679	0.428323924541473	117.70085144043	13771
True	False	False	False	False	-3192.39086914063	-1163.30578613281	138.64274597168	0.61875855922699	0.941177546977997	0.369280129671097	91.6320037841797	11454
True	False	False	False	False	-3199.83374023438	-972.457702636719	123.114753723145	0.64157897233963	0.941017985343933	0.400637835264206	75.7927932739258	8413
True	False	False	False	False	-3202.60009765625	-897.629089355469	217.391815185547	0.613619983196259	0.933949887752533	0.36270460486412	95.3622436523438	18691
True	False	False	False	False	-3200.67553710938	-708.867065429688	104.259346008301	0.787570297718048	0.955981969833374	1	83.3404235839844	7834
True	False	False	False	False	-3201.47875976563	-621.343444824219	99.8227767944336	0.605646848678589	0.949913620948792	0.352813899517059	72.8888854980469	6560
True	False	False	False	False	-3202.54541015625	-229.725784301758	117.569046020508	0.694364547729492	0.951247036457062	0.492033988237381	75.8301849365234	8038
True	False	False	False	False	-3201.00146484375	-670.001403808594	102.041061401367	0.751853168010712	0.950370073318481	0.657459616661072	76.1195678710938	7003
True	False	False	False	False	-3198.57470703125	-585.649597167969	88.7313537597656	0.83357036113739	0.96769505739212	1	78.8499984741211	6308
True	False	False	False	False	-3200.41479492188	-416.43310546875	194.099838256836	0.769586682319641	0.959077060222626	0.751487255096436	83.2799987792969	14574
True	False	False	False	False	-3197.23217773438	-827.095764160156	99.8227767944336	0.53918844461441	0.925224483013153	0.2821364402771	69.2333297729492	6231
True	False	False	False	False	-3196.09497070313	-524.560791015625	144.188446044922	0.778827726840973	0.956129848957062	0.832400798797607	83.2923049926758	10828
True	False	False	False	False	-3195.31127929688	-937.118774414063	112.023338317871	0.627587974071503	0.941687762737274	0.380974769592285	72.6534652709961	7338
True	False	False	False	False	-3194.68481445313	-724.918029785156	96.4953460693359	0.728921413421631	0.941886067390442	0.57709127664566	87.7931060791016	7638
True	False	False	False	False	-3189.76196289063	-562.279541015625	151.952453613281	0.761225640773773	0.962278246879578	0.701497912406921	83.7810211181641	11478
True	False	False	False	False	-3187.55712890625	-166.265899658203	135.315322875977	0.76977926492691	0.968038380146027	0.752817690372467	73.606559753418	8980
True	False	False	False	False	-3184.05859375	-109.98600769043	206.300399780273	0.843914985656738	0.964714825153351	1	94.3440856933594	17548
True	False	False	False	False	-3183.44921875	-1098.07739257813	134.206176757813	0.717288434505463	0.948378205299377	0.545018911361694	81.0330581665039	9805
True	False	False	False	False	-3182.83081054688	-1205.86120605469	113.132476806641	0.694173395633698	0.953850090503693	0.491636395454407	85.7058792114258	8742
True	False	False	False	False	-3180.53247070313	-1126.47509765625	141.970169067383	0.493122100830078	0.9260533452034	0.242212355136871	79.09375	10124
True	False	False	False	False	-3178.8076171875	-1012.24169921875	138.64274597168	0.664289653301239	0.942147016525269	0.436076670885086	112.903999328613	14113
True	False	False	False	False	-3182.51708984375	-790.13232421875	135.315322875977	0.648346662521362	0.945621371269226	0.410704642534256	81.7213134765625	9970
True	False	False	False	False	-3182.67797851563	-393.774688720703	135.315322875977	0.712555587291718	0.946041107177734	0.533104717731476	87.2377014160156	10643
True	False	False	False	False	-3182.5810546875	-677.229553222656	95.3862075805664	0.71159839630127	0.949113190174103	0.53076446056366	75.3953475952148	6484
True	False	False	False	False	-3176.68579101563	-614.903076171875	173.026138305664	0.376231700181961	0.880713284015656	0.161588326096535	78.1474380493164	12191
True	False	False	False	False	-3175.71606445313	-810.625061035156	66.5485153198242	0.467907667160034	0.925414025783539	0.222643464803696	74.966667175293	4498
True	False	False	False	False	-3175.5	-735.610473632813	96.4953460693359	0.825828194618225	0.967432975769043	1	86.3218383789063	7510
True	False	False	False	False	-3175.07739257813	-137.762481689453	174.135284423828	0.806629836559296	0.970411896705627	1	87.0127410888672	13661
True	False	False	False	False	-3174.91064453125	16.5035133361816	180.790130615234	0.568188607692719	0.940930962562561	0.310710877180099	76.7177886962891	12505
True	False	False	False	False	-3174.11010742188	-1061.39831542969	126.442184448242	0.784677445888519	0.965141594409943	0.941195964813232	79.1666641235352	9025
True	False	False	False	False	-3173.17358398438	-941.889221191406	84.2947845458984	0.602947294712067	0.927146971225739	0.349546879529953	67.4736862182617	5128
True	False	False	False	False	-3173.7646484375	-190.708694458008	150.843307495117	0.675903141498566	0.95695686340332	0.456260055303574	75.5147094726563	10270
True	False	False	False	False	-3171.05932617188	-1329.40954589844	158.607299804688	0.527165114879608	0.957578837871552	0.271129071712494	129.776229858398	18558
True	False	False	False	False	-3153.1552734375	-1324.43041992188	187.44499206543	0.856358289718628	0.962710738182068	1	110.857986450195	18735
True	False	False	False	False	-3170.689453125	-911.145446777344	115.350761413574	0.673777401447296	0.93625682592392	0.452445417642593	77.5	8060
True	False	False	False	False	-3168.97436523438	-640.730529785156	95.3862075805664	0.790671706199646	0.955595314502716	1	79.2558135986328	6816
True	False	False	False	False	-3168.830078125	46.3544731140137	178.571853637695	0.754037857055664	0.948157370090485	0.666912794113159	90.3540344238281	14547
True	False	False	False	False	-3168.72973632813	-322.954956054688	127.551322937012	0.753320038318634	0.962518155574799	0.663759410381317	81.3565216064453	9356
True	False	False	False	False	-3168.72119140625	-831.2705078125	75.4216537475586	0.786078751087189	0.954825580120087	1	75.9117660522461	5162
True	False	False	False	False	-3162.01904296875	-717.088562011719	115.350761413574	0.727483928203583	0.956187844276428	0.572885155677795	86.0288467407227	8947
True	False	False	False	False	-3166.8056640625	-588.849548339844	112.023338317871	0.714657843112946	0.954439222812653	0.53832471370697	77.900993347168	7868
True	False	False	False	False	-3168.08129882813	-498.96875	217.391815185547	0.784231722354889	0.955998182296753	0.925784826278687	85.9336700439453	16843
True	False	False	False	False	-3166.5166015625	-694.332702636719	93.1679229736328	0.875248849391937	0.972078859806061	1	85.5714263916016	7188
True	False	False	False	False	-3166.10180664063	-457.408142089844	122.005615234375	0.659008085727692	0.939988732337952	0.427394479513168	71.5727310180664	7873
True	False	False	False	False	-3165.7626953125	-293.386871337891	262.866638183594	0.627909898757935	0.924834966659546	0.381411105394363	89.6624450683594	21250
True	False	False	False	False	-3166.44580078125	-6.42472505569458	192.990692138672	0.590135395526886	0.931164681911469	0.334566175937653	80.1839065551758	13952
True	False	False	False	False	-3165.57373046875	-361.520355224609	114.241622924805	0.749501168727875	0.958349406719208	0.647733688354492	75.2621383666992	7752
True	False	False	False	False	-3161.8125	-1279.19372558594	189.663269042969	0.72921895980835	0.938578128814697	0.577971339225769	102.204681396484	17477
True	False	False	False	False	-3161.57275390625	-1221.40344238281	146.40673828125	0.626490354537964	0.932266891002655	0.379492491483688	82.5681838989258	10899
True	False	False	False	False	-3160.38671875	-1150.24572753906	181.899276733398	0.498705625534058	0.904172003269196	0.246746227145195	79.5731735229492	13050
True	False	False	False	False	-3161.78149414063	-977.561584472656	136.424453735352	0.827717363834381	0.95994633436203	1	79.1544723510742	9736
True	False	False	False	False	-3158.61889648438	-813.41943359375	52.1296730041504	0.727891564369202	0.942367911338806	0.574070274829865	84.361701965332	3965
True	False	False	False	False	-3161.24560546875	-241.81526184082	199.645553588867	0.576704561710358	0.912850856781006	0.3197161257267	83.8499984741211	15093
True	False	False	False	False	-3160.81762695313	-660.672668457031	103.150199890137	0.769519209861755	0.963398873806	0.751023590564728	78.2365570068359	7276
True	False	False	False	False	-3158.47802734375	-864.767211914063	199.645553588867	0.714016556739807	0.958428680896759	0.536720454692841	87.3055572509766	15715
True	False	False	False	False	-3151.23852539063	-806.087768554688	65.4393768310547	0.744540572166443	0.952801048755646	0.628555476665497	84.661018371582	4995
True	False	False	False	False	-3157.4560546875	-759.739868164063	120.896469116211	0.733505606651306	0.953436613082886	0.591034114360809	110.633026123047	12059
True	False	False	False	False	-3155.30688476563	-791.38134765625	83.1856460571289	0.6895392537117	0.943868517875671	0.482185840606689	79.0800018310547	5931
True	False	False	False	False	-3150.13403320313	-442.540893554688	82.0765075683594	0.650850415229797	0.915094554424286	0.414529263973236	76.1351318359375	5634
True	False	False	False	False	-3149.70556640625	-1089.54479980469	144.188446044922	0.722330927848816	0.948147177696228	0.558394551277161	78.1230773925781	10156
True	False	False	False	False	-3146.18212890625	-881.471130371094	113.132476806641	0.595743238925934	0.934182345867157	0.341019809246063	81.5392150878906	8317
True	False	False	False	False	-3147.98754882813	-686.709899902344	105.36848449707	0.740853786468506	0.95596182346344	0.61531263589859	77.7894744873047	7390
True	False	False	False	False	-3148.32421875	-212.813079833984	161.934722900391	0.722709953784943	0.95835268497467	0.55943089723587	77.876708984375	11370
True	False	False	False	False	-3148.12182617188	-165.812606811523	194.099838256836	0.727758944034576	0.965071678161621	0.573683977127075	78.3828582763672	13717
True	False	False	False	False	-3145.3154296875	-729.351135253906	93.1679229736328	0.674616158008575	0.953055143356323	0.453943878412247	83.9166641235352	7049
True	False	False	False	False	-3145.1123046875	-536.178588867188	171.917007446289	0.732786118984222	0.966934680938721	0.588789701461792	82.9870986938477	12863
True	False	False	False	False	-3144.61865234375	-68.9118499755859	170.807861328125	0.788010478019714	0.973016858100891	1	87.298698425293	13444
True	False	False	False	False	-3144.05004882813	-383.209869384766	103.150199890137	0.817960679531097	0.96226441860199	1	72.247314453125	6719
True	False	False	False	False	-3143.7958984375	18.6455249786377	122.005615234375	0.676195085048676	0.950799524784088	0.456788390874863	73.9636383056641	8136
True	False	False	False	False	-3143.76293945313	-1193.18395996094	146.40673828125	0.744143784046173	0.963339745998383	0.627091646194458	88.7878799438477	11720
True	False	False	False	False	-3138.505859375	-1032.65014648438	154.17073059082	0.665979385375977	0.948795735836029	0.438916981220245	78.7266159057617	10943
True	False	False	False	False	-3141.37133789063	-428.282684326172	103.150199890137	0.72525691986084	0.962896168231964	0.566513538360596	78.1827926635742	7271
True	False	False	False	False	-3142.6787109375	-41.0763626098633	241.792938232422	0.693072438240051	0.943172931671143	0.489358931779861	89.6651382446289	19547
True	False	False	False	False	-3141.15649414063	-997.444763183594	141.970169067383	0.75548255443573	0.960321545600891	0.673407912254333	80.5078125	10305
True	False	False	False	False	-3133.720703125	-952.0009765625	167.480438232422	0.442883968353271	0.879073262214661	0.204543054103851	78.6754989624023	11880
True	False	False	False	False	-3139.96142578125	-599.987243652344	126.442184448242	0.829544961452484	0.962012887001038	1	83.5087738037109	9520
True	False	False	False	False	-3139.0400390625	-509.905090332031	103.150199890137	0.684706509113312	0.946054875850677	0.472692549228668	72.0107498168945	6697
True	False	False	False	False	-3138.96826171875	-346.537536621094	149.734161376953	0.661869049072266	0.949988842010498	0.432061463594437	75.6148147583008	10208
True	False	False	False	False	-3137.91674804688	-754.760131835938	95.3862075805664	0.790671706199646	0.965536773204803	1	84.7093048095703	7285
True	False	False	False	False	-3137.58422851563	-715.289245605469	97.6044921875	0.784017562866211	0.952234208583832	0.919521510601044	82.25	7238
True	False	False	False	False	-3136.99243164063	-636.837585449219	171.917007446289	0.625588715076447	0.94801527261734	0.378281056880951	85.6774215698242	13280
True	False	False	False	False	-3135.05786132813	-556.062194824219	150.843307495117	0.666771829128265	0.954815566539764	0.44025981426239	81.6029434204102	11098
True	False	False	False	False	-3136.5908203125	62.1579284667969	138.64274597168	0.722498834133148	0.947611212730408	0.558853149414063	80.3119964599609	10039
True	False	False	False	False	-3133.34130859375	-455.511932373047	129.769607543945	0.818419456481934	0.956187844276428	1	82.3333358764648	9633
True	False	False	False	False	-3132.04296875	-1431.5849609375	34.3833999633789	0.649772524833679	0.945388197898865	0.412875860929489	77.129035949707	2391
True	False	False	False	False	-3107.2412109375	-1426.45959472656	171.917007446289	0.725937068462372	0.940429031848907	0.568441390991211	103.529029846191	16047
True	False	False	False	False	-3128.32592773438	-1364.81372070313	207.409545898438	0.622192978858948	0.882333397865295	0.373767793178558	101.160430908203	18917
True	False	False	False	False	-3107.3369140625	-1295.47045898438	84.2947845458984	0.711886703968048	0.918256878852844	0.531466901302338	112.144737243652	8523
True	False	False	False	False	-3128.08935546875	-1130.13879394531	178.571853637695	0.75697249174118	0.963575541973114	0.680328190326691	86.8757781982422	13987
True	False	False	False	False	-3128.51782226563	-905.8916015625	161.934722900391	0.622608006000519	0.946160197257996	0.374315321445465	118.363014221191	17281
True	False	False	False	False	-3127.98583984375	-1279.15600585938	117.569046020508	0.826636910438538	0.959103643894196	1	87.9056625366211	9318
True	False	False	False	False	-3122.72998046875	-1259.8916015625	141.970169067383	0.648602724075317	0.94384354352951	0.411093205213547	92.9140625	11893
True	False	False	False	False	-3126.02758789063	-810.095336914063	143.079315185547	0.74561882019043	0.952291786670685	0.63258308172226	87.9069747924805	11340
True	False	False	False	False	-3127.93090820313	38.7808074951172	119.787330627441	0.80851811170578	0.956214725971222	1	82.5277786254883	8913
True	False	False	False	False	-3125.08618164063	-771.106140136719	99.8227767944336	0.654903948307037	0.931715965270996	0.420842528343201	77.8222198486328	7004
True	False	False	False	False	-3124.06420898438	-107.345703125	134.206176757813	0.8463996052742	0.969939112663269	1	76.859504699707	9300
True	False	False	False	False	-3123.79150390625	-1225.21630859375	160.825576782227	0.817430675029755	0.95744389295578	1	85.5241394042969	12401
True	False	False	False	False	-3115.23022460938	-1179.45544433594	190.772415161133	0.578729212284088	0.931933522224426	0.321902513504028	85.8081359863281	14759
True	False	False	False	False	-3115.17211914063	-920.718444824219	82.0765075683594	0.781941115856171	0.961224436759949	0.87556529045105	80.9729766845703	5992
True	False	False	False	False	-3118.23779296875	-838.176818847656	139.751892089844	0.782931506633759	0.962092399597168	0.893864810466766	90.0634918212891	11348
True	False	False	False	False	-3121.73974609375	-693.968872070313	103.150199890137	0.74689644575119	0.952394783496857	0.637453377246857	75.0967712402344	6984
True	False	False	False	False	-3117.08666992188	-408.143981933594	76.5307922363281	0.663790941238403	0.946875631809235	0.435244381427765	64.8550720214844	4475
True	False	False	False	False	-3121.61572265625	-382.484313964844	125.333038330078	0.694636762142181	0.95416671037674	0.492601156234741	75.0973434448242	8486
True	False	False	False	False	-3115.60913085938	-14.3041019439697	100.931915283203	0.810745477676392	0.953913331031799	1	70.9780197143555	6459
True	False	False	False	False	-3115.28564453125	-859.805419921875	148.625015258789	0.501580715179443	0.887440383434296	0.249111086130142	82.2462692260742	11021
True	False	False	False	False	-3114.59985351563	-661.250732421875	84.2947845458984	0.765837788581848	0.959608733654022	0.727394282817841	70.9078979492188	5389
True	False	False	False	False	-3114.69702148438	-85.383056640625	125.333038330078	0.769035220146179	0.948231756687164	0.747732698917389	73.7522125244141	8334
True	False	False	False	False	-3112.80834960938	-606.917053222656	149.734161376953	0.700455188751221	0.953517138957977	0.505042791366577	88.8666687011719	11997
True	False	False	False	False	-3109.74584960938	-1085.47668457031	98.7136306762695	0.736421585083008	0.948442876338959	0.600361526012421	77.1910095214844	6870
True	False	False	False	False	-3103.76196289063	-1056.54650878906	163.043869018555	0.697682440280914	0.952076733112335	0.499036550521851	88.2585067749023	12974
True	False	False	False	False	-3109.13500976563	-1019.65679931641	177.462707519531	0.795180141925812	0.961816489696503	1	82.6312484741211	13221
True	False	False	False	False	-3107.25634765625	-973.7138671875	150.843307495117	0.528422653675079	0.900003552436829	0.272259414196014	75.095588684082	10213
True	False	False	False	False	-3105.90966796875	-745.556701660156	143.079315185547	0.579935908317566	0.924821197986603	0.323214203119278	78.2093048095703	10089
True	False	False	False	False	-3107.70971679688	-489.3076171875	118.678184509277	0.549741327762604	0.906570971012115	0.292185008525848	69.2523345947266	7410
True	False	False	False	False	-3107.857421875	-332.099212646484	134.206176757813	0.823480188846588	0.965338468551636	1	81.859504699707	9905
True	False	False	False	False	-3106.38940429688	-561.342651367188	158.607299804688	0.669735491275787	0.944000899791718	0.445344775915146	81.8181838989258	11700
True	False	False	False	False	-3104.1025390625	-291.514801025391	196.318130493164	0.53419691324234	0.920779764652252	0.277511656284332	94.8531036376953	16789
True	False	False	False	False	-3105.0673828125	28.3207893371582	134.206176757813	0.792623698711395	0.957006096839905	1	78.4462814331055	9492
True	False	False	False	False	-3103.548828125	-941.3037109375	113.132476806641	0.702079832553864	0.951500833034515	0.508630454540253	74.0392150878906	7552
True	False	False	False	False	-3103.04296875	-1316.77697753906	200.754699707031	0.656295657157898	0.943433403968811	0.423045814037323	97.4254150390625	17634
True	False	False	False	False	-3101.88525390625	-1132.5302734375	158.607299804688	0.741963624954224	0.954267740249634	0.619216978549957	88.9160842895508	12715
True	False	False	False	False	-3097.2763671875	-423.258422851563	164.153015136719	0.695850491523743	0.952301681041718	0.495146036148071	77.6824340820313	11497
True	False	False	False	False	-3098.96215820313	-272.303894042969	94.2770690917969	0.747598469257355	0.934651851654053	0.640176296234131	104.588233947754	8890
True	False	False	False	False	-3095.66235351563	-665.916076660156	65.4393768310547	0.744540572166443	0.943152248859406	0.628555476665497	73.9322052001953	4362
True	False	False	False	False	-3095.36181640625	-1400.8408203125	207.409545898438	0.641437649726868	0.953618109226227	0.400431662797928	105.513366699219	19731
True	False	False	False	False	-3094.51806640625	-1218.1650390625	128.660461425781	0.789452075958252	0.949699282646179	1	79.7327575683594	9249
True	False	False	False	False	-3094.44506835938	-883.821838378906	116.459907531738	0.519757151603699	0.929008662700653	0.26456555724144	74.9333343505859	7868
True	False	False	False	False	-3094.9833984375	-679.222229003906	86.513069152832	0.626429319381714	0.946018040180206	0.379410296678543	74.4102554321289	5804
True	False	False	False	False	-3095.33032226563	-459.905395507813	109.805053710938	0.804928004741669	0.962114334106445	1	72.4141387939453	7169
True	False	False	False	False	-3093.68896484375	-127.198638916016	232.919815063477	0.783339381217957	0.953804969787598	0.90258914232254	81.3238067626953	17078
True	False	False	False	False	-3093.45581054688	-591.427734375	108.695907592773	0.685513734817505	0.95470005273819	0.474253714084625	78.4489822387695	7688
True	False	False	False	False	-3092.0166015625	-716.960998535156	116.459907531738	0.645458936691284	0.946854650974274	0.406361758708954	73.8666687011719	7756
True	False	False	False	False	-3091.39697265625	-166.241226196289	169.698715209961	0.726159274578094	0.941918015480042	0.56907457113266	72.2875823974609	11060
True	False	False	False	False	-3089.75708007813	-1098.07043457031	127.551322937012	0.714580357074738	0.946327328681946	0.538130283355713	82.7565231323242	9517
True	False	False	False	False	-3089.61254882813	-1549.35864257813	95.3862075805664	0.548580348491669	0.911158621311188	0.291060864925385	131.511627197266	11310
True	False	False	False	False	-3067.59497070313	-1549.400390625	105.36848449707	0.72834837436676	0.961653053760529	0.575405418872833	87.4631576538086	8309
True	False	False	False	False	-3080.90112304688	-1274.62548828125	236.24723815918	0.631332397460938	0.925328969955444	0.38609504699707	96.5492935180664	20565
True	False	False	False	False	-3079.79638671875	-903.568115234375	150.843307495117	0.71558803319931	0.94642585515976	0.54067075252533	95	12920
True	False	False	False	False	-3085.28491210938	-777.157409667969	158.607299804688	0.71760094165802	0.946361124515533	0.545826494693756	81.7342681884766	11688
True	False	False	False	False	-3087.41625976563	-23.0113868713379	211.846115112305	0.79720938205719	0.944436430931091	1	94.6439819335938	18077
True	False	False	False	False	-3083.92504882813	-212.830001831055	139.751892089844	0.514855980873108	0.903810977935791	0.260309815406799	69.8650817871094	8803
True	False	False	False	False	-3079.24243164063	-804.760864257813	141.970169067383	0.621577620506287	0.956996917724609	0.372958153486252	75.6796875	9687
True	False	False	False	False	-3075.3994140625	-751.362915039063	143.079315185547	0.632452666759491	0.945220232009888	0.387646466493607	78.6744155883789	10149
True	False	False	False	False	-3078.49829101563	-700.807067871094	99.8227767944336	0.681817054748535	0.956595182418823	0.467181622982025	73.1666641235352	6585
True	False	False	False	False	-3077.28344726563	-623.109436035156	158.607299804688	0.557589948177338	0.957673251628876	0.29991090297699	83.5804214477539	11952
True	False	False	False	False	-3077.91430664063	-321.988159179688	141.970169067383	0.766845762729645	0.946727812290192	0.733563005924225	77.4921875	9919
True	False	False	False	False	-3076.30493164063	-446.111846923828	109.805053710938	0.762798249721527	0.951809823513031	0.709939241409302	72.2121200561523	7149
True	False	False	False	False	-3075.18017578125	-984.286254882813	161.934722900391	0.757529318332672	0.94989287853241	0.682975828647614	85.7328796386719	12517
True	False	False	False	False	-3074.94165039063	-1529.01440429688	129.769607543945	0.70094496011734	0.946727812290192	0.506118953227997	113.461540222168	13275
True	False	False	False	False	-3057.04321289063	-1484.30822753906	210.736968994141	0.68892914056778	0.946019411087036	0.480967491865158	108.605262756348	20635
True	False	False	False	False	-3071.11279296875	-1354.24548339844	145.297592163086	0.657382667064667	0.93951404094696	0.424779862165451	84.5725173950195	11079
True	False	False	False	False	-3073.29638671875	-848.056640625	128.660461425781	0.713078439235687	0.953589022159576	0.534392535686493	72	8352
True	False	False	False	False	-3074.20141601563	35.7871055603027	154.17073059082	0.665979385375977	0.941700279712677	0.438916981220245	73.3021545410156	10189
True	False	False	False	False	-3073.7255859375	-604.93408203125	114.241622924805	0.771086752414703	0.95685225725174	0.762132465839386	94.5339813232422	9737
True	False	False	False	False	-3072.63159179688	-1310.78247070313	168.589569091797	0.738123416900635	0.948987782001495	0.60598623752594	95.8552627563477	14570
True	False	False	False	False	-3071.18603515625	-1246.32482910156	136.424453735352	0.756108999252319	0.968452453613281	0.676289081573486	89.0731735229492	10956
True	False	False	False	False	-3070.89233398438	-1154.0888671875	158.607299804688	0.741963624954224	0.949142277240753	0.619216978549957	87.3216781616211	12487
True	False	False	False	False	-3072.4560546875	-567.446350097656	89.8404998779297	0.805119872093201	0.964166045188904	1	76.4691390991211	6194
True	False	False	False	False	-3072.16845703125	-65.9967041015625	196.318130493164	0.752018332481384	0.964695453643799	0.658159613609314	85.96044921875	15215
True	False	False	False	False	-3071.9638671875	-939.531860351563	141.970169067383	0.696922302246094	0.961346685886383	0.497414886951447	89.828125	11498
True	False	False	False	False	-3070.10864257813	-529.107543945313	148.625015258789	0.71211850643158	0.944776117801666	0.532033205032349	77.4179077148438	10374
True	False	False	False	False	-3067.05615234375	-366.814544677734	187.44499206543	0.54320353269577	0.93447345495224	0.285915374755859	79.7810668945313	13483
True	False	False	False	False	-3065.65014648438	-1219.32800292969	42.1473922729492	0.759709894657135	0.961324214935303	0.693692982196808	82.8947372436523	3150
True	False	False	False	False	-3055.23681640625	-1182.1455078125	201.863830566406	0.673253357410431	0.949149966239929	0.451513648033142	94.1483535766602	17135
True	False	False	False	False	-3058.56005859375	-1063.33081054688	178.571853637695	0.781828105449677	0.957510352134705	0.87367570400238	91.0621109008789	14661
True	False	False	False	False	-3062.93872070313	-491.810211181641	176.353576660156	0.451452702283859	0.890380680561066	0.210603982210159	73.1509399414063	11631
True	False	False	False	False	-3062.06274414063	-1029.33056640625	159.716445922852	0.627549946308136	0.948353171348572	0.380923300981522	93.4444427490234	13456
True	False	False	False	False	-3057.94458007813	-880.241577148438	129.769607543945	0.796257674694061	0.961795568466187	1	80.3589706420898	9402
True	False	False	False	False	-3061.85620117188	-712.565185546875	84.2947845458984	0.731132090091705	0.939173758029938	0.583710730075836	68.7105255126953	5222
True	False	False	False	False	-3060.5322265625	-678.106811523438	92.0587844848633	0.739471137523651	0.960341572761536	0.610541462898254	69.5903625488281	5776
True	False	False	False	False	-3058.76684570313	-552.85009765625	83.1856460571289	0.628380537033081	0.955307483673096	0.382050335407257	70.533332824707	5290
True	False	False	False	False	-3057.5166015625	-99.580940246582	134.206176757813	0.792623698711395	0.956162750720978	1	104.429748535156	12636
True	False	False	False	False	-3056.67846679688	-653.279907226563	97.6044921875	0.760120630264282	0.955305933952332	0.695777595043182	74.9204559326172	6593
True	False	False	False	False	-3056.4150390625	-1089.66296386719	127.551322937012	0.827134490013123	0.965875566005707	1	91.7217407226563	10548
True	False	False	False	False	-3053.48168945313	-607.493774414063	108.695907592773	0.764249205589294	0.962896168231964	0.718070447444916	81.7448959350586	8011
True	False	False	False	False	-3053.7880859375	-277.205932617188	161.934722900391	0.750114381313324	0.952688872814178	0.650226891040802	80.2876739501953	11722
True	False	False	False	False	-3054.2421875	-117.701530456543	122.005615234375	0.79117214679718	0.965875566005707	1	83.3818206787109	9172
True	False	False	False	False	-3051.68212890625	-389.411102294922	184.117568969727	0.558540940284729	0.924996435642242	0.300862342119217	79.4096374511719	13182
True	False	False	False	False	-3051.0986328125	-1410.32385253906	239.574661254883	0.681443929672241	0.943805277347565	0.466478526592255	117.5	25380
True	False	False	False	False	-3041.03051757813	-1370.37622070313	161.934722900391	0.604031205177307	0.942232429981232	0.350853830575943	87.0616455078125	12711
True	False	False	False	False	-3049.99755859375	-1219.83361816406	136.424453735352	0.700589239597321	0.941485583782196	0.505336821079254	91.5447158813477	11260
True	False	False	False	False	-3050.77172851563	-1129.87329101563	97.6044921875	0.750541150569916	0.956268966197968	0.651979506015778	77.7045440673828	6838
True	False	False	False	False	-3050.658203125	-452.440612792969	95.3862075805664	0.776196181774139	0.954313635826111	0.804659724235535	70.3953475952148	6054
True	False	False	False	False	-3050.23706054688	6.66213035583496	151.952453613281	0.55493700504303	0.930358469486237	0.297274380922318	70.109489440918	9605
True	False	False	False	False	-3048.52319335938	-1319.13671875	96.4953460693359	0.799865543842316	0.963831067085266	1	83.8850555419922	7298
True	False	False	False	False	-3040.48510742188	-1303.17797851563	113.132476806641	0.733632326126099	0.955573856830597	0.591431677341461	83.7843170166016	8546
True	False	False	False	False	-3042.20385742188	-974.251770019531	120.896469116211	0.793161451816559	0.960495412349701	1	76.9633026123047	8389
True	False	False	False	False	-3045.82836914063	-724.450561523438	95.3862075805664	0.643819987773895	0.946606278419495	0.403928637504578	70.1627883911133	6034
True	False	False	False	False	-3043.26733398438	-831.730163574219	146.40673828125	0.604468405246735	0.937554717063904	0.351382821798325	75.0984878540039	9913
True	False	False	False	False	-3040.64184570313	-635.88134765625	156.389007568359	0.639742016792297	0.941254913806915	0.397970765829086	76.9148941040039	10845
True	False	False	False	False	-3042.5693359375	-473.200469970703	98.7136306762695	0.592247843742371	0.91853928565979	0.336978912353516	70.1235961914063	6241
True	False	False	False	False	-3042.33178710938	-31.6588287353516	146.40673828125	0.632440865039825	0.941642820835114	0.387630045413971	73.75	9735
True	False	False	False	False	-3040.07177734375	-1112.00024414063	100.931915283203	0.776127755641937	0.947656095027924	0.804006338119507	86.538459777832	7875
True	False	False	False	False	-3037.2666015625	-903.845825195313	90.9496383666992	0.740094006061554	0.962473690509796	0.612678289413452	79.365852355957	6508
True	False	False	False	False	-3039.49951171875	-574.848571777344	117.569046020508	0.803029000759125	0.963429868221283	1	74.2169799804688	7867
True	False	False	False	False	-3039.11376953125	-886.414306640625	54.3479537963867	0.704862415790558	0.956891655921936	0.514898300170898	74.4489822387695	3648
True	False	False	False	False	-3036.98974609375	-1608.54565429688	200.754699707031	0.560570478439331	0.92705112695694	0.30290424823761	93.2154693603516	16872
True	False	False	False	False	-3035.68432617188	-1256.83544921875	140.861022949219	0.658946752548218	0.945988953113556	0.427295297384262	83.5511779785156	10611
True	False	False	False	False	-3035.6171875	-768.878967285156	178.571853637695	0.612868547439575	0.925346255302429	0.361756533384323	79.0931701660156	12734
True	False	False	False	False	-3036.8427734375	-537.787475585938	86.513069152832	0.717120826244354	0.955595314502716	0.544586777687073	69.9230804443359	5454
True	False	False	False	False	-3035.70678710938	-516.191528320313	108.695907592773	0.755093216896057	0.968450367450714	0.671637296676636	73.5204086303711	7205
True	False	False	False	False	-3035.88159179688	51.3802185058594	100.931915283203	0.662180662155151	0.950062692165375	0.432574808597565	91.9670333862305	8369
True	False	False	False	False	-3034.876953125	-67.5165634155273	159.716445922852	0.661957681179047	0.952779769897461	0.432207375764847	76.3333358764648	10992
True	False	False	False	False	-3032.57470703125	-1093.12622070313	125.333038330078	0.769035220146179	0.963263034820557	0.747732698917389	86.8938064575195	9819
True	False	False	False	False	-3031.47314453125	-1651.64465332031	170.807861328125	0.642776131629944	0.934909820556641	0.402390688657761	104.831169128418	16144
True	False	False	False	False	-3021.48583984375	-1573.06079101563	218.500961303711	0.662846803665161	0.957158267498016	0.433675855398178	89.035530090332	17540
True	False	False	False	False	-3025.88037109375	-1452.13293457031	163.043869018555	0.770294904708862	0.975802898406982	0.756431043148041	87.6530609130859	12885
True	False	False	False	False	-3030.35791015625	-1218.02319335938	59.8936653137207	0.789699912071228	0.952232420444489	1	80.7407379150391	4360
True	False	False	False	False	-3028.11499023438	-857.725280761719	78.7490768432617	0.832973837852478	0.97037261724472	1	73.408447265625	5212
True	False	False	False	False	-3029.55981445313	-209.971069335938	225.155807495117	0.742171704769135	0.942732930183411	0.619956493377686	95.5467987060547	19396
True	False	False	False	False	-3026.93041992188	-290.354553222656	143.079315185547	0.753439962863922	0.955887496471405	0.664282858371735	80.6046524047852	10398
True	False	False	False	False	-3024.5361328125	-1200.43896484375	90.9496383666992	0.763890326023102	0.945214629173279	0.716026604175568	83.2926864624023	6830
True	False	False	False	False	-3024.12890625	-1025.18933105469	97.6044921875	0.632937669754028	0.914455711841583	0.38832101225853	106.284088134766	9353
True	False	False	False	False	-3023.7275390625	-97.4693908691406	95.3862075805664	0.702819287776947	0.947153806686401	0.510280728340149	78.8837203979492	6784
True	False	False	False	False	-3020.05908203125	-1349.69885253906	136.424453735352	0.776088893413544	0.96032190322876	0.803636133670807	111.276420593262	13687
True	False	False	False	False	-3019.21557617188	-1147.22766113281	217.391815185547	0.623129367828369	0.92796266078949	0.375004708766937	94.2551040649414	18474
True	False	False	False	False	-3019.11083984375	-798.899658203125	66.5485153198242	0.66959422826767	0.944661200046539	0.445100098848343	68.6333312988281	4118
True	False	False	False	False	-3017.28540039063	-578.846557617188	158.607299804688	0.778592884540558	0.951753258705139	0.829684317111969	77.3985977172852	11068
True	False	False	False	False	-3017.05737304688	11.8215675354004	140.861022949219	0.760854780673981	0.950858533382416	0.699559509754181	99.7401580810547	12667
True	False	False	False	False	-3016.14282226563	-946.386413574219	170.807861328125	0.772800981998444	0.959849238395691	0.775180578231812	86.8376617431641	13373
True	False	False	False	False	-3014.7666015625	-850.693481445313	74.3125076293945	0.747713565826416	0.949198067188263	0.640626013278961	77.3134307861328	5180
True	False	False	False	False	-3014.93920898438	-238.916809082031	136.424453735352	0.686334073543549	0.955782294273376	0.475850194692612	76.7235794067383	9437
True	False	False	False	False	-3013.85229492188	-1517.00085449219	113.132476806641	0.686399757862091	0.939920783042908	0.475978404283524	85.1960754394531	8690
True	False	False	False	False	-3013.11962890625	-1502.78247070313	105.36848449707	0.753684103488922	0.947275280952454	0.665352880954742	89.1263122558594	8467
True	False	False	False	False	-3007.71142578125	-1374.08386230469	143.079315185547	0.734764277935028	0.96180784702301	0.595013916492462	84.077522277832	10846
True	False	False	False	False	-3013.57055664063	-1231.71020507813	140.861022949219	0.400663793087006	0.843046486377716	0.176540285348892	81.6929168701172	10375
True	False	False	False	False	-3012.54760742188	-1273.48034667969	159.716445922852	0.532683968544006	0.924243450164795	0.276125490665436	87.1180572509766	12545
True	False	False	False	False	-3011.80322265625	-1056.99206542969	155.279876708984	0.670770585536957	0.952359735965729	0.447144627571106	92.8642883300781	13001
True	False	False	False	False	-3011.41845703125	-480.260559082031	117.569046020508	0.793545544147491	0.962107300758362	1	68.1886825561523	7228
True	False	False	False	False	-3009.1787109375	-1002.98297119141	118.678184509277	0.778608024120331	0.97148585319519	0.829857766628265	75.7009353637695	8100
True	False	False	False	False	-3008.83666992188	-729.138366699219	184.117568969727	0.585317254066467	0.898514866828918	0.32914337515831	79.8373489379883	13253
True	False	False	False	False	-3007.681640625	-524.328125	88.7313537597656	0.745258808135986	0.957018911838531	0.631230175495148	62.5499992370605	5004
True	False	False	False	False	-3007.23364257813	-1414.25854492188	198.536407470703	0.71621161699295	0.959180891513824	0.542256295681	91.3798904418945	16357
True	False	False	False	False	-3006.29467773438	-923.563232421875	85.4039306640625	0.791216492652893	0.953055739402771	1	70.5714263916016	5434
True	False	False	False	False	-3006.263671875	-1700.07971191406	115.350761413574	0.639311671257019	0.96508526802063	0.397349894046783	102.788459777832	10690
True	False	False	False	False	-2995.5576171875	-1475.01306152344	215.173538208008	0.684045493602753	0.9339479804039	0.471421241760254	97.9742279052734	19007
True	False	False	False	False	-3006.04150390625	-1192.3349609375	183.008422851563	0.633433878421783	0.911006510257721	0.389012813568115	94.8727264404297	15654
True	False	False	False	False	-2998.3310546875	-880.732543945313	124.223899841309	0.647358953952789	0.933964669704437	0.409211099147797	72.9910736083984	8175
True	False	False	False	False	-3001.98974609375	-807.015563964844	126.442184448242	0.665830671787262	0.948760092258453	0.438665717840195	79.1403503417969	9022
True	False	False	False	False	-2999.85693359375	-438.915008544922	185.226699829102	0.656773805618286	0.960184812545776	0.423807144165039	78.0419158935547	13033
True	False	False	False	False	-3005.50756835938	-69.9869384765625	116.459907531738	0.755209743976593	0.959216058254242	0.672165632247925	69.4476165771484	7292
True	False	False	False	False	-3005.33154296875	-189.385528564453	76.5307922363281	0.695300102233887	0.956037282943726	0.493988811969757	61.0724639892578	4214
True	False	False	False	False	-3001.47875976563	-102.308868408203	146.40673828125	0.802794396877289	0.968620836734772	1	78.3560638427734	10343
True	False	False	False	False	-3002.79956054688	-28.3964881896973	154.17073059082	0.64494526386261	0.95090252161026	0.405596792697906	72.8561172485352	10127
True	False	False	False	False	-2999.29809570313	-757.08544921875	133.097030639648	0.693598926067352	0.953084051609039	0.490445405244827	75.5083312988281	9061
True	False	False	False	False	-2998.0849609375	-856.552734375	122.005615234375	0.613794684410095	0.943412780761719	0.36292552947998	79	8690
True	False	False	False	False	-2997.4443359375	-969.315002441406	105.36848449707	0.731978118419647	0.952456653118134	0.586294770240784	70.0315780639648	6653
True	False	False	False	False	-2997.19604492188	-785.339782714844	116.459907531738	0.706587970256805	0.956423282623291	0.518866300582886	77.6476211547852	8153
True	False	False	False	False	-2997.09936523438	-1311.31262207031	158.607299804688	0.734701037406921	0.926365256309509	0.594812333583832	96.6853179931641	13826
True	False	False	False	False	-2994.71655273438	-1257.67749023438	137.533599853516	0.575346887111664	0.927713632583618	0.318259954452515	85.7258071899414	10630
True	False	False	False	False	-2995.53515625	7.78317451477051	124.223899841309	0.770911157131195	0.952976644039154	0.760851919651031	102.705360412598	11503
True	False	False	False	False	-2993.72607421875	-1764.10925292969	106.477630615234	0.575134336948395	0.943403720855713	0.318032741546631	120.666664123535	11584
True	False	False	False	False	-2979.70947265625	-1696.53125	136.424453735352	0.736890852451324	0.958077073097229	0.601898670196533	93.1707305908203	11460
True	False	False	False	False	-2986.39208984375	-1547.90478515625	130.878753662109	0.744540572166443	0.943265020847321	0.628555476665497	81.0847473144531	9568
True	False	False	False	False	-2988.42749023438	-1233.03100585938	66.5485153198242	0.646814525127411	0.945524454116821	0.408391445875168	75.75	4545
True	False	False	False	False	-2991.57202148438	-1112.26184082031	115.350761413574	0.765693306922913	0.96610701084137	0.7265265583992	81.788459777832	8506
True	False	False	False	False	-2989.53686523438	-1092.17785644531	120.896469116211	0.653017103672028	0.944780588150024	0.417884826660156	81.0642166137695	8836
True	False	False	False	False	-2985.25390625	-644.545715332031	138.64274597168	0.768403470516205	0.948735058307648	0.74352765083313	85.4879989624023	10686
True	False	False	False	False	-2985.08569335938	-1437.6357421875	156.389007568359	0.675561785697937	0.936823666095734	0.455643743276596	83.4539031982422	11767
True	False	False	False	False	-2981.09399414063	-1658.08044433594	220.719253540039	0.632667064666748	0.951922178268433	0.387944400310516	103.788948059082	20654
True	False	False	False	False	-2978.22485351563	-1577.27600097656	109.805053710938	0.795083343982697	0.954649329185486	1	78.3333358764648	7755
True	False	False	False	False	-2979.1845703125	-1171.67407226563	123.114753723145	0.746964454650879	0.953504741191864	0.637715458869934	90.1081085205078	10002
True	False	False	False	False	-2978.19409179688	-1522.13806152344	141.970169067383	0.648602724075317	0.938694775104523	0.411093205213547	81.890625	10482
True	False	False	False	False	-2974.20166015625	-1374.05554199219	158.607299804688	0.724610865116119	0.958328247070313	0.564696907997131	84.8601379394531	12135
True	False	False	False	False	-2973.96337890625	-1228.314453125	76.5307922363281	0.770033359527588	0.962030291557312	0.754589080810547	87.6956558227539	6051
True	False	False	False	False	-2978.09716796875	-935.921203613281	97.6044921875	0.750541150569916	0.954907953739166	0.651979506015778	69.488639831543	6115
True	False	False	False	False	-2978.017578125	-1056.95849609375	119.787330627441	0.79902595281601	0.954942405223846	1	85.9259262084961	9280
True	False	False	False	False	-2974.94213867188	-1002.69342041016	106.477630615234	0.794342398643494	0.952349483966827	1	70.3229141235352	6751
True	False	False	False	False	-2972.64013671875	-816.50341796875	175.244430541992	0.774631977081299	0.950046956539154	0.790380477905273	76.4240493774414	12075
True	False	False	False	False	-2971.89331054688	-1310.35375976563	65.4393768310547	0.658434331417084	0.942694246768951	0.426468521356583	79.9152526855469	4715
True	False	False	False	False	-2970.236328125	-1189.10412597656	144.188446044922	0.597600698471069	0.952779769897461	0.343192428350449	82.2615356445313	10694
True	False	False	False	False	-2969.76342773438	-1808.02990722656	74.3125076293945	0.644550621509552	0.903452694416046	0.405010551214218	154.955230712891	10382
True	False	False	False	False	-2943.81127929688	-1778.47106933594	167.480438232422	0.617009937763214	0.943362176418304	0.367024213075638	75.2781448364258	11367
True	False	False	False	False	-2953.41259765625	-1501.83618164063	161.934722900391	0.591392695903778	0.895419776439667	0.335999578237534	82.2602767944336	12010
True	False	False	False	False	-2958.17358398438	-1447.91613769531	140.861022949219	0.801327586174011	0.954978168010712	1	80.1338577270508	10177
True	False	False	False	False	-2967.23291015625	-1295.23461914063	73.203369140625	0.774313688278198	0.943260431289673	0.787631273269653	96.9545440673828	6399
True	False	False	False	False	-2969.21264648438	28.7727718353271	99.8227767944336	0.777396082878113	0.958612501621246	0.816632270812988	71.8000030517578	6462
True	False	False	False	False	-2968.63232421875	-1215.70532226563	93.1679229736328	0.782521784305573	0.952873766422272	0.885872364044189	92.1428604125977	7740
True	False	False	False	False	-2966.37036132813	-1409.77136230469	173.026138305664	0.600992560386658	0.927740275859833	0.347206056118011	79.8461532592773	12456
True	False	False	False	False	-2962.92260742188	-1325.68237304688	93.1679229736328	0.808093369007111	0.963002026081085	1	84.7857131958008	7122
True	False	False	False	False	-2965.85864257813	-1255.56921386719	109.805053710938	0.795083343982697	0.958498001098633	1	83.4444427490234	8261
True	False	False	False	False	-2954.90356445313	-1124.68811035156	133.097030639648	0.693598926067352	0.960174322128296	0.490445405244827	78.283332824707	9394
True	False	False	False	False	-2965.76489257813	-1087.90832519531	104.259346008301	0.724273085594177	0.943282723426819	0.5637526512146	75.1170196533203	7061
True	False	False	False	False	-2958.46069335938	-1059.45715332031	89.8404998779297	0.721652567386627	0.950555145740509	0.556551098823547	74.1358032226563	6005
True	False	False	False	False	-2961.646484375	-959.648864746094	146.40673828125	0.762958765029907	0.939142346382141	0.710821986198425	92.1590881347656	12165
True	False	False	False	False	-2957.65673828125	-787.348449707031	143.079315185547	0.764712512493134	0.953054428100586	0.720741987228394	78.968994140625	10187
True	False	False	False	False	-2956.78955078125	-1037.41613769531	94.2770690917969	0.682647287845612	0.954649329185486	0.468752950429916	72.9647064208984	6202
True	False	False	False	False	-2953.482421875	-1475.91784667969	161.934722900391	0.596579134464264	0.94538825750351	0.341995388269424	81.1780853271484	11852
True	False	False	False	False	-2953.27880859375	-1726.36413574219	178.571853637695	0.778747916221619	0.966554641723633	0.831470906734467	84.1863327026367	13554
True	False	False	False	False	-2952.59814453125	-1689.1025390625	177.462707519531	0.528178632259369	0.883885681629181	0.272039711475372	88.6500015258789	14184
True	False	False	False	False	-2939.53637695313	-1629.05261230469	250.666076660156	0.588709056377411	0.934441983699799	0.332949310541153	99.7433624267578	22542
True	False	False	False	False	-2948.9189453125	-1566.61218261719	99.8227767944336	0.838416218757629	0.973599314689636	1	94.5888900756836	8513
True	False	False	False	False	-2952.62646484375	-1547.78576660156	128.660461425781	0.844098389148712	0.967822372913361	1	85.3620681762695	9902
True	False	False	False	False	-2947.830078125	-1369.19750976563	155.279876708984	0.838737607002258	0.95888364315033	1	89.9285736083984	12590
True	False	False	False	False	-2951.8818359375	-1156.79187011719	120.896469116211	0.741812705993652	0.956785082817078	0.618682026863098	74.4220199584961	8112
True	False	False	False	False	-2947.197265625	-992.687255859375	155.279876708984	0.579208016395569	0.937409281730652	0.322422206401825	78.3714294433594	10972
True	False	False	False	False	-2945.13159179688	-1339.22998046875	88.7313537597656	0.795180141925812	0.953829169273376	1	75.7874984741211	6063
True	False	False	False	False	-2944.90771484375	-1585.48547363281	200.754699707031	0.795972466468811	0.964081943035126	1	125.104972839355	22644
True	False	False	False	False	-2944.01049804688	-1299.77551269531	201.863830566406	0.766407787799835	0.954182863235474	0.730857133865356	88.1977996826172	16052
True	False	False	False	False	-2940.72705078125	-1184.94201660156	95.3862075805664	0.776196181774139	0.965853691101074	0.804659724235535	78.0465087890625	6712
True	False	False	False	False	-2938.08959960938	-1017.94183349609	88.7313537597656	0.691018760204315	0.951314508914948	0.485164731740952	71.7624969482422	5741
True	False	False	False	False	-2936.15283203125	-1246.92700195313	212.955261230469	0.801383256912231	0.951134860515594	1	85.9166641235352	16496
True	False	False	False	False	-2935.16625976563	-1678.71728515625	148.625015258789	0.663309156894684	0.959389567375183	0.434442758560181	90.3805999755859	12111
True	False	False	False	False	-2934.03564453125	-1209.52746582031	75.4216537475586	0.758873462677002	0.949198067188263	0.689513981342316	81.1323547363281	5517
True	False	False	False	False	-2933.94970703125	-1872.7236328125	127.551322937012	0.674591481685638	0.936764299869537	0.453899621963501	160.304351806641	18435
True	False	False	False	False	-2906.189453125	-1793.13708496094	170.807861328125	0.730905413627625	0.96044510602951	0.583023309707642	90.7402572631836	13974
True	False	False	False	False	-2913.18334960938	-1720.09594726563	210.736968994141	0.862063705921173	0.964714825153351	1	95.0263137817383	18055
True	False	False	False	False	-2925.64233398438	-1575.4375	93.1679229736328	0.772283971309662	0.943948149681091	0.771135985851288	100.761901855469	8464
True	False	False	False	False	-2927.11083984375	-1400.57763671875	141.970169067383	0.704015791416168	0.947637557983398	0.512974381446838	84.28125	10788
True	False	False	False	False	-2929.47973632813	-1128.63757324219	110.914192199707	0.827440023422241	0.963398873806	1	72.5400009155273	7254
True	False	False	False	False	-2932.49365234375	-1052.095703125	96.4953460693359	0.719872772693634	0.950061023235321	0.551781058311462	70.1609191894531	6104
True	False	False	False	False	-2928.14892578125	-1326.51342773438	78.7490768432617	0.820758700370789	0.965973138809204	1	75.6478881835938	5371
True	False	False	False	False	-2925.24926757813	-1556.11779785156	122.005615234375	0.70940762758255	0.95793205499649	0.525491058826447	85.7090911865234	9428
True	False	False	False	False	-2913.59423828125	-1509.80810546875	149.734161376953	0.77224063873291	0.949290633201599	0.770801424980164	81.5481491088867	11009
True	False	False	False	False	-2923.9541015625	-1031.04284667969	90.9496383666992	0.788853049278259	0.960534572601318	1	71.1585388183594	5835
True	False	False	False	False	-2920.4287109375	-1430.4609375	167.480438232422	0.723474025726318	0.944591701030731	0.561533451080322	92.5761566162109	13979
True	False	False	False	False	-2915.30224609375	-1211.35363769531	144.188446044922	0.77064049243927	0.957640290260315	0.758896112442017	82.7307662963867	10755
True	False	False	False	False	-2912.98999023438	-1614.44213867188	181.899276733398	0.815059661865234	0.962551116943359	1	114.042686462402	18703
True	False	False	False	False	-2905.01513671875	-1577.37512207031	116.459907531738	0.711259186267853	0.968953967094421	0.52994042634964	78.9428558349609	8289
True	False	False	False	False	-2907.66235351563	-1460.56420898438	161.934722900391	0.823068141937256	0.954219400882721	1	84.9794540405273	12407
True	False	False	False	False	-2908.41186523438	-1331.41381835938	128.660461425781	0.731921255588531	0.949568450450897	0.586120128631592	84.8620681762695	9844
True	False	False	False	False	-2904.22534179688	-1387.84777832031	157.498153686523	0.611000180244446	0.941142022609711	0.359413892030716	97.9436645507813	13908
True	False	False	False	False	-2901.44311523438	-1296.96398925781	105.36848449707	0.608743667602539	0.960915088653564	0.356611907482147	67.957893371582	6456
True	False	False	False	False	-2904.02465820313	-1247.6240234375	173.026138305664	0.714371740818024	0.959237575531006	0.537607729434967	77.0833358764648	12025
True	False	False	False	False	-2902.54565429688	-1135.55102539063	116.459907531738	0.764054596424103	0.960495412349701	0.716959476470947	70.3142852783203	7383
True	False	False	False	False	-2900.05200195313	-1554.00671386719	129.769607543945	0.766421258449554	0.947174787521362	0.730939626693726	84.3931655883789	9874
True	False	False	False	False	-2897.31396484375	-1016.82482910156	105.36848449707	0.762958765029907	0.949206411838531	0.710821866989136	73.7052612304688	7002
True	False	False	False	False	-2896.48950195313	-1736.9404296875	158.607299804688	0.615302979946136	0.957186877727509	0.36484032869339	81.5174789428711	11657
True	False	False	False	False	-2895.06030273438	-1491.05554199219	170.807861328125	0.634811341762543	0.941949069499969	0.390943109989166	82.4480514526367	12697
True	False	False	False	False	-2893.578125	-1104.77648925781	133.097030639648	0.509842932224274	0.913892149925232	0.256025731563568	67.4916687011719	8099
True	False	False	False	False	-2882.97314453125	-1874.26647949219	181.899276733398	0.871547996997833	0.966239869594574	1	84.0548782348633	13785
True	False	False	False	False	-2892.181640625	-1179.32434082031	171.917007446289	0.488999098539352	0.893356919288635	0.238913029432297	72.5741958618164	11249
True	False	False	False	False	-2886.51635742188	-1850.27001953125	96.4953460693359	0.710991621017456	0.959742963314056	0.529292404651642	89.2068939208984	7761
True	False	False	False	False	-2881.38940429688	-1836.05212402344	105.36848449707	0.731978118419647	0.954018115997314	0.586294770240784	88.4736862182617	8405
True	False	False	False	False	-2878.1767578125	-1690.4189453125	150.843307495117	0.766693592071533	0.951548099517822	0.73261821269989	96.0808792114258	13067
True	False	False	False	False	-2886.25561523438	-1444.46203613281	155.279876708984	0.565047860145569	0.953078508377075	0.307464748620987	76.0642852783203	10649
True	False	False	False	False	-2884.3525390625	-1648.51696777344	159.716445922852	0.513632833957672	0.89019238948822	0.259258180856705	94.1041641235352	13551
True	False	False	False	False	-2877.91821289063	-1576.04345703125	122.005615234375	0.668995320796967	0.933411955833435	0.444065421819687	88.7272720336914	9760
True	False	False	False	False	-2880.78271484375	-1517.35595703125	143.079315185547	0.585295855998993	0.932609260082245	0.329119563102722	78.5736465454102	10136
True	False	False	False	False	-2878.72290039063	-1352.15502929688	110.914192199707	0.719247400760651	0.948219001293182	0.55012708902359	91.4400024414063	9144
True	False	False	False	False	-2874.08325195313	-1234.14672851563	88.7313537597656	0.450996220111847	0.88452422618866	0.210277616977692	68.25	5460
True	False	False	False	False	-2873.17138671875	-1555.11279296875	129.769607543945	0.746324419975281	0.955320537090302	0.635259330272675	79.9230804443359	9351
True	False	False	False	False	-2872.19995117188	-1748.4345703125	192.990692138672	0.74869030714035	0.942340791225433	0.64448070526123	86.6609191894531	15079
True	False	False	False	False	-2871.30639648438	-1395.05444335938	113.132476806641	0.854597568511963	0.974962711334229	1	77.5980377197266	7915
True	False	False	False	False	-2871.05322265625	-1265.42919921875	140.861022949219	0.715956509113312	0.955555021762848	0.541606366634369	76.1496047973633	9671
True	False	False	False	False	-2855.59521484375	-1870.33154296875	192.990692138672	0.765188992023468	0.959077060222626	0.723530054092407	94.2701187133789	16403
True	False	False	False	False	-2856.54614257813	-1771.4736328125	150.843307495117	0.730014204978943	0.944524347782135	0.580339908599854	84.375	11475
True	False	False	False	False	-2867.677734375	-1478.54223632813	145.297592163086	0.784818708896637	0.958077073097229	0.947113275527954	73.7938919067383	9667
True	False	False	False	False	-2866.14672851563	-1322.56982421875	149.734161376953	0.788483679294586	0.964607656002045	1	83.0740737915039	11215
True	False	False	False	False	-2865.47412109375	-1707.54504394531	163.043869018555	0.682064414024353	0.943840086460114	0.467648804187775	92.2721099853516	13564
True	False	False	False	False	-2858.18237304688	-1424.28930664063	157.498153686523	0.709729015827179	0.955635905265808	0.526257514953613	80.1690139770508	11384
True	False	False	False	False	-2864.0654296875	-1207.34704589844	127.551322937012	0.655022442340851	0.935559272766113	0.421029418706894	71.7478256225586	8251
True	False	False	False	False	-2859.37524414063	-1239.78833007813	69.8759460449219	0.766303777694702	0.955623149871826	0.730220139026642	69.460319519043	4376
True	False	False	False	False	-2855.62939453125	-1821.84936523438	160.825576782227	0.817430675029755	0.955555021762848	1	80.6137924194336	11689
True	False	False	False	False	-2849.97021484375	-1387.22521972656	93.1679229736328	0.647222757339478	0.93350476026535	0.40900582075119	69.3928604125977	5829
True	False	False	False	False	-2853.38720703125	-1348.13903808594	73.203369140625	0.643542349338531	0.937919139862061	0.403518676757813	67.7575759887695	4472
True	False	False	False	False	-2831.97412109375	-1731.9716796875	169.698715209961	0.782893478870392	0.962528169155121	0.893094003200531	84.2941207885742	12897
True	False	False	False	False	-2847.8994140625	-1636.95935058594	178.571853637695	0.638648152351379	0.921266973018646	0.396395355463028	84.8695678710938	13664
True	False	False	False	False	-2847.95629882813	-1266.78002929688	128.660461425781	0.739945590496063	0.954732000827789	0.612167298793793	81.1637954711914	9415
True	False	False	False	False	-2843.32373046875	-1680.17956542969	183.008422851563	0.816761255264282	0.963662683963776	1	88.5454559326172	14610
True	False	False	False	False	-2830.876953125	-1585.64819335938	109.805053710938	0.602095782756805	0.930300712585449	0.348524659872055	85.1919174194336	8434
True	False	False	False	False	-2835.71118164063	-1448.14270019531	215.173538208008	0.769551157951355	0.937644004821777	0.75124317407608	102.458763122559	19877
True	False	False	False	False	-2838.69311523438	-1329.20983886719	180.790130615234	0.633330106735229	0.94906747341156	0.388868004083633	81.8895721435547	13348
True	False	False	False	False	-2833.837890625	-1501.22521972656	65.4393768310547	0.744540572166443	0.945150554180145	0.628555476665497	65.0508499145508	3838
True	False	False	False	False	-2832.44946289063	-1485.45031738281	79.8582229614258	0.661957681179047	0.957927882671356	0.432207375764847	67.0138854980469	4825
True	False	False	False	False	-2829.73168945313	-1378.59289550781	77.6399383544922	0.695782601833344	0.947039306163788	0.495003014802933	66.9714279174805	4688
True	False	False	False	False	-2817.27075195313	-1859.02160644531	177.462707519531	0.725948393344879	0.952441692352295	0.56847357749939	85.21875	13635
True	False	False	False	False	-2821.93237304688	-1572.41491699219	185.226699829102	0.682388484477997	0.951180040836334	0.468262076377869	135.580841064453	22642
True	False	False	False	False	-2823.29223632813	-1267.31274414063	147.515884399414	0.731516420841217	0.94886976480484	0.584881007671356	70.4887237548828	9375
True	False	False	False	False	-2816.98608398438	-1525.03198242188	140.861022949219	0.652496755123138	0.960648775100708	0.417074978351593	70.078742980957	8900
True	False	False	False	False	-2816.47241210938	-1709.85888671875	140.861022949219	0.741758704185486	0.948760092258453	0.618490815162659	78.0472412109375	9912
True	False	False	False	False	-2809.06958007813	-1888.03796386719	161.934722900391	0.765054762363434	0.94138491153717	0.722740411758423	94.9109573364258	13857
True	False	False	False	False	-2813.22607421875	-1770.77868652344	204.082122802734	0.809165418148041	0.948662400245667	1	85.0054321289063	15641
True	False	False	False	False	-2812.63232421875	-1651.18017578125	118.678184509277	0.555175602436066	0.920841753482819	0.29751044511795	72.4766387939453	7755
True	False	False	False	False	-2808.8017578125	-1313.42077636719	123.114753723145	0.700372934341431	0.931005239486694	0.504862487316132	68.1171188354492	7561
True	False	False	False	False	-2807.56982421875	-1361.29968261719	149.734161376953	0.570586919784546	0.936506807804108	0.313216477632523	74.1999969482422	10017
True	False	False	False	False	-2806.98120117188	-1687.98352050781	157.498153686523	0.454955816268921	0.862019717693329	0.213122010231018	81.8450698852539	11622
True	False	False	False	False	-2801.62646484375	-1592.44873046875	116.459907531738	0.786059260368347	0.957753896713257	1	82.1142883300781	8622
True	False	False	False	False	-2806.03955078125	-1563.92456054688	86.513069152832	0.673743307590485	0.951237380504608	0.45238471031189	77.1538467407227	6018
True	False	False	False	False	-2801.404296875	-1393.83410644531	153.061584472656	0.806005537509918	0.956683874130249	1	76.2028961181641	10516
True	False	False	False	False	-2799.68505859375	-1630.37609863281	95.3862075805664	0.801153242588043	0.955301940441132	1	70.360466003418	6051
True	False	False	False	False	-2786.482421875	-1831.80615234375	215.173538208008	0.760252892971039	0.959603130817413	0.696453630924225	101.484535217285	19688
True	False	False	False	False	-2786.26904296875	-1724.78894042969	157.498153686523	0.747158110141754	0.95706182718277	0.638464152812958	89.6056365966797	12724
True	False	False	False	False	-2784.59033203125	-1518.8291015625	136.424453735352	0.764290273189545	0.956723928451538	0.718305766582489	81.4715423583984	10021
True	False	False	False	False	-2785.65673828125	-1489.56701660156	188.554138183594	0.722277522087097	0.945503950119019	0.55824887752533	97.5588226318359	16585
True	False	False	False	False	-2785.04248046875	-1373.90625	110.914192199707	0.605497062206268	0.940333843231201	0.352631598711014	68.9899978637695	6899
True	False	False	False	False	-2784.56518554688	-1684.34777832031	112.023338317871	0.627587974071503	0.942295670509338	0.380974769592285	76.2178192138672	7698
True	False	False	False	False	-2777.2353515625	-1871.02075195313	188.554138183594	0.771320164203644	0.957234621047974	0.763850271701813	95.5176467895508	16238
True	False	False	False	False	-2781.12255859375	-1426.85961914063	145.297592163086	0.757178783416748	0.960174322128296	0.681305050849915	77.3587799072266	10134
True	False	False	False	False	-2775.77587890625	-1624.72595214844	190.772415161133	0.813156247138977	0.96052223443985	1	86.2441864013672	14834
True	False	False	False	False	-2770.009765625	-1448.90686035156	177.462707519531	0.742383062839508	0.941360056400299	0.620710372924805	75.7249984741211	12116
True	False	False	False	False	-2766.59008789063	-1803.27404785156	106.477630615234	0.761617660522461	0.937935769557953	0.703567922115326	110.65625	10623
True	False	False	False	False	-2743.03076171875	-1760.81323242188	205.191253662109	0.644876599311829	0.945021212100983	0.405494719743729	92.1675643920898	17051
True	False	False	False	False	-2764.63818359375	-1727.7626953125	76.5307922363281	0.754523038864136	0.943274319171906	0.669071316719055	131.782608032227	9093
True	False	False	False	False	-2764.64965820313	-1694.08984375	165.262145996094	0.691344201564789	0.955541551113129	0.485824793577194	91.0604019165039	13568
True	False	False	False	False	-2764.19091796875	-1654.87780761719	212.955261230469	0.63381439447403	0.925544738769531	0.389544636011124	98.3645858764648	18886
True	False	False	False	False	-2764.455078125	-1553.98608398438	150.843307495117	0.766693592071533	0.959332823753357	0.73261821269989	83.1029434204102	11302
True	False	False	False	False	-2761.8310546875	-1593.5771484375	90.9496383666992	0.613874852657318	0.949420511722565	0.363026946783066	68.1585388183594	5589
True	False	False	False	False	-2753.40649414063	-1579.78051757813	70.9850845336914	0.750849604606628	0.951765775680542	0.653255343437195	74.234375	4751
True	False	False	False	False	-2748.97412109375	-1509.27954101563	56.5662384033203	0.678755939006805	0.929562628269196	0.46147033572197	100.176467895508	5109
True	False	False	False	False	-2744.71948242188	-1738.15942382813	143.079315185547	0.772836744785309	0.962207734584808	0.775464057922363	86.7054290771484	11185
True	False	False	False	False	-2739.97143554688	-1573.15466308594	77.6399383544922	0.733614146709442	0.926091074943542	0.591374695301056	113.800003051758	7966
True	False	False	False	False	-2738.93237304688	-1876.65441894531	198.536407470703	0.554376363754272	0.93954199552536	0.296720534563065	79.3016738891602	14195
True	False	False	False	False	-2735.41870117188	-1795.91809082031	191.881561279297	0.795268654823303	0.975630819797516	1	88.1445083618164	15249
True	False	False	False	False	-2734.27807617188	-1611.66955566406	149.734161376953	0.74251663684845	0.954718828201294	0.621188163757324	80.5777740478516	10878
True	False	False	False	False	-2737.701171875	-1464.97717285156	155.279876708984	0.744004368782043	0.958621025085449	0.626579701900482	80.7357177734375	11303
True	False	False	False	False	-2728.81396484375	-1629.26770019531	103.150199890137	0.828564047813416	0.960341572761536	1	88.1827926635742	8201
True	False	False	False	False	-2724.39672851563	-1536.02294921875	141.970169067383	0.63614410161972	0.932462334632874	0.392824232578278	77.0078125	9857
True	False	False	False	False	-2727.61352539063	-1421.29846191406	167.480438232422	0.783472120761871	0.95661062002182	0.905631244182587	83.5562896728516	12617
True	False	False	False	False	-2719.03173828125	-1842.49926757813	225.155807495117	0.709996342658997	0.936726450920105	0.526897013187408	76.5517272949219	15540
True	False	False	False	False	-2715.36645507813	-1704.19616699219	119.787330627441	0.735007107257843	0.948231756687164	0.595789611339569	75.8703689575195	8194
True	False	False	False	False	-2714.06713867188	-1670.39074707031	139.751892089844	0.530589997768402	0.923059582710266	0.274218797683716	67.2063522338867	8468
True	False	False	False	False	-2712.44580078125	-1614.49096679688	89.8404998779297	0.744702398777008	0.951477408409119	0.629155278205872	77.456787109375	6274
True	False	False	False	False	-2703.42114257813	-1810.42260742188	186.335845947266	0.738803207874298	0.962413668632507	0.6082723736763	87.1309509277344	14638
True	False	False	False	False	-2706.75610351563	-1734.89990234375	139.751892089844	0.632291734218597	0.952445685863495	0.387423008680344	70.3253936767578	8861
True	False	False	False	False	-2701.82421875	-1883.87463378906	163.043869018555	0.837289571762085	0.965049028396606	1	84.4693908691406	12417
True	False	False	False	False	-2698.4912109375	-1605.39819335938	120.896469116211	0.783979654312134	0.960724711418152	0.918468296527863	74.8073425292969	8154
True	False	False	False	False	-2690.22119140625	-1693.33740234375	112.023338317871	0.811145603656769	0.962346732616425	1	101.693069458008	10271
True	False	False	False	False	-2685.10864257813	-855.430358886719	159.716445922852	0.811793208122253	0.944457590579987	1	100.097221374512	14414
True	False	False	False	False	-2682.59936523438	-1723.47692871094	133.097030639648	0.807529091835022	0.953504741191864	1	76.4416656494141	9173
True	False	False	False	False	-2676.17651367188	-1644.91442871094	103.150199890137	0.74689644575119	0.954649329185486	0.637453377246857	76.7204284667969	7135
True	False	False	False	False	-2671.1455078125	-1839.68688964844	190.772415161133	0.599560976028442	0.942962229251862	0.345504641532898	75.4069747924805	12970
True	False	False	False	False	-2662.21459960938	-1866.7236328125	160.825576782227	0.72763729095459	0.95798397064209	0.573330342769623	75.9379272460938	11011
True	False	False	False	False	-2663.85815429688	-1750.27941894531	131.987884521484	0.819093108177185	0.965141594409943	1	91.8151245117188	10926
True	False	False	False	False	-2663.10205078125	-1696.72204589844	137.533599853516	0.790976285934448	0.958162069320679	1	79.8467712402344	9901
True	False	False	False	False	-2660.69067382813	-1766.48608398438	84.2947845458984	0.707995891571045	0.959447026252747	0.52215188741684	72.4078979492188	5503
True	False	False	False	False	-2659.27612304688	-1665.0234375	127.551322937012	0.782646477222443	0.949699282646179	0.888233423233032	72.704345703125	8361
True	False	False	False	False	-2658.80224609375	-1797.08996582031	114.241622924805	0.728809475898743	0.961044549942017	0.576760947704315	75.6990280151367	7797
True	False	False	False	False	-2650.2646484375	-1818.58544921875	112.023338317871	0.765150249004364	0.946929514408112	0.723301768302917	74.7029724121094	7545
True	False	False	False	False	-2645.18017578125	-1886.90063476563	141.970169067383	0.664135277271271	0.945458233356476	0.435818791389465	74.609375	9550
True	False	False	False	False	-2642.21557617188	-1750.72595214844	129.769607543945	0.458503037691116	0.88353705406189	0.215696185827255	82.5726470947266	9661
True	False	False	False	False	-2641.22387695313	-309.972778320313	248.447799682617	0.492535471916199	0.895188271999359	0.241740420460701	90.59375	20293
True	False	False	False	False	-2638.13354492188	-778.922058105469	170.807861328125	0.818404853343964	0.961812317371368	1	64.9545440673828	10003
True	False	False	False	False	-2634.25854492188	-1799.76318359375	124.223899841309	0.519668161869049	0.914241969585419	0.264487653970718	67.2232131958008	7529
True	False	False	False	False	-2625.412109375	-1859.11340332031	226.264953613281	0.79944121837616	0.958489537239075	1	80.6911773681641	16461
True	False	False	False	False	-2624.42504882813	-747.736938476563	124.223899841309	0.6639364361763	0.952487111091614	0.435486882925034	57.9910697937012	6495
True	False	False	False	False	-2609.26611328125	-1249.5302734375	183.008422851563	0.762634038925171	0.971435248851776	0.709040224552155	79.9272689819336	13188
True	False	False	False	False	-2606.64990234375	-826.4677734375	184.117568969727	0.736680448055267	0.943813264369965	0.60120815038681	86.361442565918	14336
True	False	False	False	False	-2601.58056640625	-1841.77087402344	146.40673828125	0.762958765029907	0.949818968772888	0.710821986198425	104.75757598877	13828
True	False	False	False	False	-2568.45727539063	-1868.28234863281	187.44499206543	0.766782999038696	0.940791368484497	0.733172476291656	84.4556198120117	14273
True	False	False	False	False	-2559.14575195313	-1816.01049804688	220.719253540039	0.475405901670456	0.915439784526825	0.228314802050591	71.5577926635742	14240
True	False	False	False	False	-2563.07421875	-1225.16552734375	229.592376708984	0.729883551597595	0.963744580745697	0.579949259757996	75.9227066040039	15716
True	False	False	False	False	-2552.43823242188	-1102.60864257813	173.026138305664	0.686031520366669	0.940552055835724	0.475260227918625	57.6923065185547	9000
True	False	False	False	False	-2527.16528320313	-1229.90490722656	115.350761413574	0.778573036193848	0.952498853206635	0.82945716381073	66.413459777832	6907
True	False	False	False	False	-2524.36743164063	-1253.91918945313	110.914192199707	0.803114473819733	0.948546051979065	1	59.9799995422363	5998
True	False	False	False	False	-2513.97534179688	-657.97802734375	170.807861328125	0.780350148677826	0.951006829738617	0.851559281349182	71.7207794189453	11045
True	False	False	False	False	-2492.55029296875	-1605.91430664063	216.282684326172	0.780230522155762	0.957589566707611	0.849942266941071	87.3230743408203	17028
True	False	False	False	False	-2483.14135742188	-1337.50439453125	161.934722900391	0.783691704273224	0.957650065422058	0.910926580429077	95.9315032958984	14006
True	False	False	False	False	-2476.20947265625	-1052.37719726563	350.488861083984	0.553920686244965	0.892924129962921	0.296271234750748	67.3987350463867	21298
True	False	False	False	False	-2478.07861328125	-957.690185546875	190.772415161133	0.787640631198883	0.964052736759186	1	67.2558135986328	11568
True	False	False	False	False	-2470.623046875	-1000.12109375	128.660461425781	0.771918535232544	0.943759620189667	0.768335938453674	54.1465530395508	6281
True	False	False	False	False	-2464.13671875	-1316.09350585938	98.7136306762695	0.792926847934723	0.956287920475006	1	53.8876419067383	4796
True	False	False	False	False	-2459.20678710938	-1848.44714355469	303.904907226563	0.806117355823517	0.946864008903503	1	77.7554779052734	21305
True	False	False	False	False	-2461.9912109375	-1019.96514892578	95.3862075805664	0.67066764831543	0.926984965801239	0.44696506857872	51.0813941955566	4393
True	False	False	False	False	-2450.92749023438	-1335.34838867188	117.569046020508	0.851301372051239	0.971638321876526	1	67.5471725463867	7160
True	False	False	False	False	-2438.87182617188	-895.988403320313	228.483245849609	0.867472589015961	0.968315422534943	1	80.6504821777344	16614
True	False	False	False	False	-2437.29956054688	-1470.3701171875	106.477630615234	0.829222500324249	0.954621136188507	1	83.5	8016
True	False	False	False	False	-2417.65649414063	-1797.63012695313	158.607299804688	0.752419769763947	0.95706182718277	0.659870684146881	69.3006973266602	9910
True	False	False	False	False	-2415.65380859375	-1630.78674316406	125.333038330078	0.78146630525589	0.943533182144165	0.867842257022858	94.1150436401367	10635
True	False	False	False	False	-2405.482421875	-413.506683349609	155.279876708984	0.695782601833344	0.939310669898987	0.495003014802933	78.8214263916016	11035
True	False	False	False	False	-2405.61840820313	-370.365844726563	118.678184509277	0.834435343742371	0.964467108249664	1	94.3738327026367	10098
True	False	False	False	False	-2402.54907226563	-1011.35528564453	186.335845947266	0.53001195192337	0.900968790054321	0.273694783449173	56.3273811340332	9463
True	False	False	False	False	-2389.30688476563	-975.300903320313	175.244430541992	0.723530352115631	0.956830024719238	0.56168931722641	56.525318145752	8931
True	False	False	False	False	-2381.32275390625	-1033.51953125	109.805053710938	0.641384243965149	0.944009065628052	0.400353789329529	48.858585357666	4837
True	False	False	False	False	-2378.79809570313	-927.904418945313	175.244430541992	0.749889969825745	0.955035388469696	0.649311125278473	61.6455688476563	9740
True	False	False	False	False	-2371.4873046875	-1843.77783203125	174.135284423828	0.759400129318237	0.954607307910919	0.692134916782379	66.6624221801758	10466
True	False	False	False	False	-2364.24658203125	-1087.46435546875	128.660461425781	0.379935324192047	0.727725684642792	0.163801372051239	51.4482765197754	5968
True	False	False	False	False	-2360.34765625	-337.077789306641	116.459907531738	0.734479010105133	0.946801841259003	0.594105780124664	99.542854309082	10452
True	False	False	False	False	-2352.5322265625	-837.58935546875	183.008422851563	0.635665237903595	0.948826551437378	0.392146736383438	65.6484832763672	10832
True	False	False	False	False	-2352.10571289063	-379.910217285156	157.498153686523	0.77314817905426	0.961346685886383	0.777953743934631	53.5140838623047	7599
True	False	False	False	False	-2347.44409179688	-1064.05725097656	108.695907592773	0.666950881481171	0.918863475322723	0.44056424498558	49.673469543457	4868
True	False	False	False	False	-2342.30200195313	-328.792633056641	68.7667999267578	0.782398581504822	0.955627143383026	0.883594453334808	42.8870964050293	2659
True	False	False	False	False	-2340.27270507813	-1813.04650878906	224.046676635742	0.718078851699829	0.953843176364899	0.547066926956177	81.8960418701172	16543
True	False	False	False	False	-2327.29516601563	-1710.33471679688	222.937530517578	0.656204998493195	0.95123279094696	0.422901719808578	62.1840782165527	12499
True	False	False	False	False	-2339.2578125	-1137.45739746094	173.026138305664	0.6188143491745	0.887339234352112	0.369352430105209	54.2179489135742	8458
True	False	False	False	False	-2329.82397460938	-47.2714309692383	174.135284423828	0.615256190299988	0.950929462909698	0.364780753850937	55.9363059997559	8782
True	False	False	False	False	-2329.66748046875	-33.7381973266602	12.2005615234375	0.628655016422272	0.924342334270477	0.382423788309097	41.0909080505371	452
True	False	False	False	False	-2321.73974609375	-1082.42724609375	175.244430541992	0.757012546062469	0.950108349323273	0.680517315864563	54.2658233642578	8574
True	False	False	False	False	-2318.55712890625	-1680.4990234375	208.518692016602	0.801714420318604	0.942675173282623	1	71.2765960693359	13400
True	False	False	False	False	-2307.59765625	-1855.4970703125	150.843307495117	0.774635255336761	0.963706493377686	0.790409028530121	61.1176452636719	8312
True	False	False	False	False	-2310.546875	54.9443969726563	248.447799682617	0.765807747840881	0.956206083297729	0.727213442325592	81.6160736083984	18282
True	False	False	False	False	-2307.041015625	15.0336027145386	278.394622802734	0.428053349256516	0.850232362747192	0.194367706775665	66.1115570068359	16594
True	False	False	False	False	-2304.46508789063	-1812.6953125	163.043869018555	0.828705549240112	0.955555021762848	1	81.2040786743164	11937
True	False	False	False	False	-2303.771484375	-20.7600002288818	247.338653564453	0.75032913684845	0.950112223625183	0.6511070728302	63.466365814209	14153
True	False	False	False	False	-2298.87451171875	-1620.59509277344	252.884368896484	0.700783967971802	0.951332807540894	0.505764663219452	72.2763137817383	16479
True	False	False	False	False	-2296.96118164063	-165.461959838867	186.335845947266	0.755265355110168	0.950917482376099	0.672418296337128	55.7916679382324	9373
True	False	False	False	False	-2290.49291992188	-1827.005859375	125.333038330078	0.709791600704193	0.961886703968048	0.526407122612	63.9026565551758	7221
True	False	False	False	False	-2292.10961914063	-1799.45349121094	122.005615234375	0.728617489337921	0.938374638557434	0.57619571685791	93.3727264404297	10271
True	False	False	False	False	-2283.2861328125	-1650.06713867188	197.427261352539	0.8182532787323	0.950423836708069	1	64.8089904785156	11536
True	False	False	False	False	-2280.54858398438	-199.269058227539	163.043869018555	0.697682440280914	0.935733199119568	0.499036550521851	59.1632652282715	8697
True	False	False	False	False	-2270.35791015625	-1842.33288574219	127.551322937012	0.725611567497253	0.961215615272522	0.5675168633461	67.9739151000977	7817
True	False	False	False	False	-2269.5107421875	-121.864379882813	177.462707519531	0.634681344032288	0.920146584510803	0.390760332345963	59.03125	9445
True	False	False	False	False	-2266.74853515625	-1685.24719238281	207.409545898438	0.804626941680908	0.954853117465973	1	60.8502655029297	11379
True	False	False	False	False	-2265.11889648438	-582.591003417969	104.259346008301	0.77779358625412	0.957874178886414	0.82083135843277	49.4468078613281	4648
True	False	False	False	False	-2263.9541015625	-57.6190338134766	220.719253540039	0.77320671081543	0.957748055458069	0.778425931930542	64.3618087768555	12808
True	False	False	False	False	-2257.57177734375	-1655.87072753906	187.44499206543	0.848073840141296	0.971496403217316	1	65.0354995727539	10991
True	False	False	False	False	-2259.17553710938	-226.215118408203	204.082122802734	0.784656643867493	0.955000698566437	0.940379023551941	60.7065200805664	11170
True	False	False	False	False	-2253.81005859375	-1734.86853027344	266.194061279297	0.743297874927521	0.952091217041016	0.624003052711487	70.9541702270508	17029
True	False	False	False	False	-2254.43041992188	-12.2562046051025	130.878753662109	0.736509919166565	0.963412880897522	0.600650131702423	50.7033882141113	5983
True	False	False	False	False	-2249.9853515625	-100.965797424316	144.188446044922	0.674512386322021	0.945988953113556	0.453758031129837	57.3461532592773	7455
True	False	False	False	False	-2249.59228515625	45.4524154663086	109.805053710938	0.819165587425232	0.961780726909637	1	63.797981262207	6316
True	False	False	False	False	-2245.52856445313	-742.388122558594	192.990692138672	0.807341575622559	0.952616155147552	1	57.2068977355957	9954
True	False	False	False	False	-2247.12280273438	-265.082824707031	180.790130615234	0.817964732646942	0.947680115699768	1	86.5337448120117	14105
True	False	False	False	False	-2245.15844726563	-426.984619140625	271.739776611328	0.799851834774017	0.955766916275024	1	61.2979583740234	15018
True	False	False	False	False	-2230.63305664063	-523.557189941406	197.427261352539	0.733743011951447	0.944706380367279	0.59177953004837	53.0898895263672	9450
True	False	False	False	False	-2232.88598632813	-168.992462158203	108.695907592773	0.755093216896057	0.926539123058319	0.671637296676636	106.591835021973	10446
True	False	False	False	False	-2229.49682617188	41.9490928649902	123.114753723145	0.807714879512787	0.953796982765198	1	66.0090103149414	7327
True	False	False	False	False	-2225.05346679688	-1032.68603515625	143.079315185547	0.772836744785309	0.956129848957062	0.775464057922363	50.6821708679199	6538
True	False	False	False	False	-2222.97216796875	-991.629943847656	116.459907531738	0.598063945770264	0.965605139732361	0.343737065792084	47.771427154541	5016
True	False	False	False	False	-2219.02514648438	-82.7881088256836	204.082122802734	0.426870256662369	0.812641024589539	0.193572491407394	59.2554359436035	10903
True	False	False	False	False	-2217.77221679688	-1796.70288085938	177.462707519531	0.830169141292572	0.962266862392426	1	61.2249984741211	9796
True	False	False	False	False	-2216.5517578125	16.8080921173096	145.297592163086	0.738506317138672	0.958779573440552	0.607271134853363	68.9694671630859	9035
True	False	False	False	False	-2209.03735351563	-1158.35302734375	112.023338317871	0.605089247226715	0.892931282520294	0.352135807275772	53.326732635498	5386
True	False	False	False	False	-2210.70092773438	-198.570785522461	106.477630615234	0.757785499095917	0.93712306022644	0.684205770492554	108.760414123535	10441
True	False	False	False	False	-2210.62670898438	-243.662353515625	130.878753662109	0.706935942173004	0.946727812290192	0.519674301147461	51.2542381286621	6048
True	False	False	False	False	-2206.3603515625	-1178.53564453125	116.459907531738	0.843270182609558	0.967789649963379	1	59.8476181030273	6284
True	False	False	False	False	-2199.8046875	-494.177307128906	155.279876708984	0.770017266273499	0.939886629581451	0.754476308822632	47.8928565979004	6705
True	False	False	False	False	-2204.80615234375	-21.6109161376953	138.64274597168	0.704681634902954	0.958779573440552	0.514486134052277	55.5200004577637	6940
True	False	False	False	False	-2201.61450195313	53.5039901733398	220.719253540039	0.751162886619568	0.955075919628143	0.654558777809143	65.5075378417969	13036
True	False	False	False	False	-2200.20556640625	-160.394546508789	46.5839614868164	0.53001195192337	0.878509700298309	0.273694783449173	50.2142868041992	2109
True	False	False	False	False	-2199.04321289063	-705.819274902344	150.843307495117	0.836022973060608	0.953589022159576	1	58.6029396057129	7970
True	False	False	False	False	-2192.361328125	-753.084899902344	199.645553588867	0.767598927021027	0.95853990316391	0.738312005996704	68.6166687011719	12351
True	False	False	False	False	-2191.974609375	-97.6603012084961	120.896469116211	0.667078793048859	0.965162694454193	0.4407819211483	49.1743125915527	5360
True	False	False	False	False	-2187.67016601563	-218.029739379883	110.914192199707	0.569584727287292	0.925190985202789	0.312166571617126	48.0699996948242	4807
True	False	False	False	False	-2184.99340820313	-17.0473461151123	134.206176757813	0.763469576835632	0.961215615272522	0.713658273220062	68.6611557006836	8308
True	False	False	False	False	-2184.28051757813	-165.790908813477	77.6399383544922	0.61240828037262	0.959036767482758	0.361177533864975	53.1857147216797	3723
True	False	False	False	False	-2176.31665039063	-1797.12292480469	196.318130493164	0.768484115600586	0.959823608398438	0.744058847427368	59.141242980957	10468
True	False	False	False	False	-2174.70556640625	-65.6581497192383	131.987884521484	0.712926924228668	0.956700146198273	0.534018695354462	52.470588684082	6244
True	False	False	False	False	-2167.77124023438	-1127.29797363281	155.279876708984	0.770017266273499	0.959769606590271	0.754476308822632	49.2571411132813	6896
True	False	False	False	False	-2166.40063476563	-1731.01159667969	180.790130615234	0.680341005325317	0.938757836818695	0.464411675930023	113.398773193359	18484
True	False	False	False	False	-2166.03051757813	-187.453811645508	98.7136306762695	0.736421585083008	0.939606368541718	0.600361526012421	63.2696647644043	5631
True	False	False	False	False	-2156.42211914063	-525.683776855469	149.734161376953	0.690788388252258	0.959456086158752	0.484698534011841	54.0296287536621	7294
True	False	False	False	False	-2160.08129882813	-456.347106933594	151.952453613281	0.842170178890228	0.958350896835327	1	71.3868637084961	9780
True	False	False	False	False	-2159.62036132813	-116.441131591797	87.6222152709961	0.608697593212128	0.931058764457703	0.356555014848709	43.8354415893555	3463
True	False	False	False	False	-2156.25659179688	-1764.77648925781	330.524291992188	0.770866990089417	0.966804265975952	0.760531187057495	74.677848815918	22254
True	False	False	False	False	-2146.830078125	-1035.19836425781	269.521484375	0.80851811170578	0.958423614501953	1	58.1152267456055	14122
True	False	False	False	False	-2149.80541992188	-480.768188476563	153.061584472656	0.786026954650879	0.949310541152954	1	53.6956520080566	7410
True	False	False	False	False	-2151.90869140625	-207.816177368164	123.114753723145	0.610513687133789	0.937474429607391	0.358807295560837	53.5585594177246	5945
True	False	False	False	False	-2150.35766601563	-425.915954589844	167.480438232422	0.747460305690765	0.948472261428833	0.639637768268585	54.3642387390137	8209
True	False	False	False	False	-2149.96850585938	-83.3320007324219	154.17073059082	0.738690078258514	0.956847608089447	0.60789030790329	53.1942443847656	7394
True	False	False	False	False	-2148.634765625	62.8398056030273	141.970169067383	0.704015791416168	0.959831178188324	0.512974381446838	66.0859375	8459
True	False	False	False	False	-2144.76147460938	-56.046070098877	114.241622924805	0.817152261734009	0.958751022815704	1	81.1650466918945	8360
True	False	False	False	False	-2143.78515625	-550.946350097656	188.554138183594	0.666200995445251	0.942716062068939	0.439291834831238	54.8647041320801	9327
True	False	False	False	False	-2137.75463867188	-1617.84216308594	196.318130493164	0.867783904075623	0.967573583126068	1	80.8248596191406	14306
True	False	False	False	False	-2136.55346679688	-1311.93237304688	176.353576660156	0.734901905059814	0.966096758842468	0.595453143119812	60.2201271057129	9575
True	False	False	False	False	-2133.7998046875	-176.309768676758	56.5662384033203	0.653598487377167	0.955283284187317	0.418792575597763	51.3921585083008	2621
True	False	False	False	False	-2133.7705078125	-45.3672409057617	33.2742576599121	0.729813098907471	0.943940103054047	0.579738736152649	47.5	1425
True	False	False	False	False	-2130.93310546875	-1647.72900390625	238.465515136719	0.795326709747314	0.958139479160309	1	74	15910
True	False	False	False	False	-2129.91137695313	-259.457275390625	166.371292114258	0.816705822944641	0.963203012943268	1	78.2399978637695	11736
True	False	False	False	False	-2128.900390625	-511.784362792969	147.515884399414	0.673938751220703	0.946683406829834	0.452733039855957	58.3533821105957	7761
True	False	False	False	False	-2127.65063476563	-189.04035949707	134.206176757813	0.65880936384201	0.947902023792267	0.427073359489441	64.3388442993164	7785
True	False	False	False	False	-2124.81225585938	-1110.69799804688	199.645553588867	0.774507224559784	0.965638160705566	0.789297342300415	60.6500015258789	10917
True	False	False	False	False	-2126.22436523438	-225.803619384766	163.043869018555	0.713843047618866	0.958750009536743	0.536288261413574	66.1428604125977	9723
True	False	False	False	False	-2125.92065429688	-308.065826416016	195.208984375	0.750541150569916	0.962506115436554	0.651979506015778	63.1704559326172	11118
True	False	False	False	False	-2123.58374023438	-145.888977050781	145.297592163086	0.83562821149826	0.959582805633545	1	54.8473281860352	7185
True	False	False	False	False	-2123.9775390625	-113.835159301758	118.678184509277	0.748469054698944	0.946028470993042	0.643601417541504	54.2990646362305	5810
True	False	False	False	False	-2119.9482421875	-454.295104980469	166.371292114258	0.797147572040558	0.961275160312653	1	58.473331451416	8771
True	False	False	False	False	-2117.84521484375	49.8353843688965	288.376892089844	0.790630877017975	0.942009091377258	1	81.3384628295898	21148
True	False	False	False	False	-2108.01416015625	-607.758056640625	136.424453735352	0.764290273189545	0.965477705001831	0.718305766582489	52.634147644043	6474
True	False	False	False	False	-2110.59326171875	-31.7025184631348	197.427261352539	0.685747921466827	0.949232339859009	0.474708467721939	65.2191009521484	11609
True	False	False	False	False	-2109.87255859375	-384.421691894531	155.279876708984	0.712281405925751	0.949054062366486	0.532432019710541	54.6214294433594	7647
True	False	False	False	False	-2109.3896484375	-243.149337768555	147.515884399414	0.796800673007965	0.959453940391541	1	75.0225601196289	9978
True	False	False	False	False	-2106.72827148438	-1006.70788574219	276.176330566406	0.844504117965698	0.960953712463379	1	56.4016075134277	14044
True	False	False	False	False	-2103.06396484375	-577.816955566406	144.188446044922	0.690861225128174	0.959978342056274	0.484845846891403	58.1615371704102	7561
True	False	False	False	False	-2104.50317382813	-362.054046630859	168.589569091797	0.780941009521484	0.954492092132568	0.859888970851898	58.2434196472168	8853
True	False	False	False	False	-2102.39233398438	-1080.73645019531	249.556930541992	0.691563129425049	0.947511076927185	0.486269682645798	58.4355545043945	13148
True	False	False	False	False	-2101.47998046875	-410.585388183594	163.043869018555	0.849658668041229	0.962879180908203	1	57.4489784240723	8445
True	False	False	False	False	-2096.53002929688	-636.023864746094	119.787330627441	0.608844935894012	0.947770297527313	0.356736987829208	49.2685203552246	5321
True	False	False	False	False	-2097.13232421875	-472.273376464844	171.917007446289	0.646950006484985	0.929262638092041	0.408595204353333	54.5161285400391	8450
True	False	False	False	False	-2090.27905273438	-301.221740722656	112.023338317871	0.801285207271576	0.966401517391205	1	69.9802017211914	7068
True	False	False	False	False	-2087.51098632813	-274.910583496094	163.043869018555	0.704309105873108	0.952359735965729	0.513639271259308	57.8367347717285	8502
True	False	False	False	False	-2088.6162109375	-102.737724304199	206.300399780273	0.60251247882843	0.931715190410614	0.34902435541153	66.3172073364258	12335
True	False	False	False	False	-2085.19750976563	-150.484268188477	138.64274597168	0.737775921821594	0.959755480289459	0.604826390743256	57.2239990234375	7153
True	False	False	False	False	-2083.47900390625	-443.742584228516	161.934722900391	0.768204808235168	0.961467444896698	0.742225527763367	58.8493156433105	8592
True	False	False	False	False	-2075.18823242188	-594.189880371094	149.734161376953	0.800280511379242	0.951684832572937	1	79.8074111938477	10774
True	False	False	False	False	-2070.63671875	-1534.83410644531	157.498153686523	0.850719571113586	0.962207734584808	1	79.4154891967773	11277
True	False	False	False	False	-2069.4560546875	-323.062835693359	112.023338317871	0.687367737293243	0.951774656772614	0.47787618637085	49.0891075134277	4958
True	False	False	False	False	-2070.580078125	-14.1642684936523	307.232330322266	0.800528705120087	0.963560342788696	1	71.1371841430664	19705
True	False	False	False	False	-2068.9931640625	-1128.38293457031	188.554138183594	0.853092014789581	0.962369561195374	1	60.8588218688965	10346
True	False	False	False	False	-2068.1953125	-1717.57836914063	231.810668945313	0.836247086524963	0.960306107997894	1	91.4545440673828	19114
True	False	False	False	False	-2066.45825195313	-488.216613769531	158.607299804688	0.75994735956192	0.964405953884125	0.694895327091217	52.7482528686523	7543
True	False	False	False	False	-2062.6328125	-940.305114746094	183.008422851563	0.534486889839172	0.909095823764801	0.277778148651123	56.424243927002	9310
True	False	False	False	False	-2064.40014648438	-204.662857055664	199.645553588867	0.594200968742371	0.934663414955139	0.339229345321655	60.4388885498047	10879
True	False	False	False	False	-2064.99877929688	48.5016708374023	245.120376586914	0.807980000972748	0.956863343715668	1	69.597282409668	15381
True	False	False	False	False	-2061.67553710938	-384.030944824219	164.153015136719	0.767906427383423	0.930436909198761	0.740287721157074	55.472972869873	8210
True	False	False	False	False	-2061.63842773438	-123.055755615234	136.424453735352	0.666905462741852	0.95063054561615	0.440486967563629	54.6747970581055	6725
True	False	False	False	False	-2044.08166503906	-1630.89318847656	147.515884399414	0.768738806247711	0.960174322128296	0.745747148990631	67.0075225830078	8912
True	False	False	False	False	-2056.20385742188	-776.050598144531	257.320922851563	0.824724197387695	0.951282620429993	1	55.9482765197754	12980
True	False	False	False	False	-2059.41088867188	-235.415405273438	98.7136306762695	0.768758356571198	0.96260392665863	0.745877683162689	55.9101104736328	4976
True	False	False	False	False	-2058.25805664063	-412.271850585938	163.043869018555	0.770294904708862	0.966476440429688	0.756431043148041	56.1972770690918	8261
True	False	False	False	False	-2055.63623046875	-355.644226074219	151.952453613281	0.764453411102295	0.954453468322754	0.719243407249451	63.2189788818359	8661
True	False	False	False	False	-2055.43041992188	-305.638061523438	37.7108268737793	0.539479196071625	0.91768091917038	0.28240829706192	47.294116973877	1608
True	False	False	False	False	-2055.24194335938	-155.15690612793	137.533599853516	0.423929274082184	0.81409102678299	0.191605865955353	50.8467750549316	6305
True	False	False	False	False	-2053.80590820313	-1601.21728515625	118.678184509277	0.769594728946686	0.948189854621887	0.751542627811432	94.9813079833984	10163
True	False	False	False	False	-2043.11376953125	-1506.794921875	139.751892089844	0.825376749038696	0.959042251110077	1	61.4206352233887	7739
True	False	False	False	False	-2046.5478515625	-310.183837890625	31.0559749603271	0.492535471916199	0.824590265750885	0.241740420460701	45.6428565979004	1278
True	False	False	False	False	-2043.99731445313	-441.158355712891	158.607299804688	0.724610865116119	0.962710738182068	0.564696907997131	52.2237777709961	7468
True	False	False	False	False	-2042.30615234375	-906.97900390625	157.498153686523	0.580234527587891	0.936787605285645	0.323539793491364	52.4295768737793	7445
True	False	False	False	False	-2035.97351074219	-1608.828125	96.4953460693359	0.554959177970886	0.909644067287445	0.297296345233917	55.9770126342773	4870
True	False	False	False	False	-2041.51062011719	-1394.25598144531	149.734161376953	0.78029876947403	0.960174322128296	0.850861847400665	57.9259262084961	7820
True	False	False	False	False	-2036.35925292969	-504.086547851563	151.952453613281	0.728061437606812	0.949765920639038	0.574565887451172	50.6715316772461	6942
True	False	False	False	False	-2039.32666015625	15.8939361572266	87.6222152709961	0.726314723491669	0.921460747718811	0.569518506526947	79.5316467285156	6283
True	False	False	False	False	-2037.46801757813	-272.258453369141	147.515884399414	0.435615509748459	0.9050213098526	0.199507609009743	55.1052627563477	7329
True	False	False	False	False	-2034.66516113281	-359.574493408203	103.150199890137	0.817960679531097	0.958236813545227	1	65.4193572998047	6084
True	False	False	False	False	-2032.57470703125	-226.128875732422	84.2947845458984	0.819298386573792	0.962681770324707	1	50.3026313781738	3823
True	False	False	False	False	-2029.10852050781	-753.534912109375	136.424453735352	0.837091445922852	0.963870942592621	1	51.3902435302734	6321
True	False	False	False	False	-2026.36962890625	-672.143615722656	157.498153686523	0.754633009433746	0.949826419353485	0.669563829898834	53.0352096557617	7531
True	False	False	False	False	-2025.10498046875	-829.09326171875	112.023338317871	0.644262969493866	0.953899741172791	0.404584050178528	47.0693054199219	4754
True	False	False	False	False	-2024.69543457031	-189.235382080078	118.678184509277	0.675134241580963	0.939919590950012	0.454873770475388	56.5420570373535	6050
True	False	False	False	False	-2022.92822265625	-112.415191650391	158.607299804688	0.602177560329437	0.951874136924744	0.348622649908066	58.2237777709961	8326
True	False	False	False	False	-2021.57348632813	-383.310485839844	87.6222152709961	0.796068251132965	0.962134122848511	1	70.8607559204102	5598
True	False	False	False	False	-2020.76623535156	53.0636291503906	194.099838256836	0.838463246822357	0.967944443225861	1	72.3657150268555	12664
True	False	False	False	False	-2019.24853515625	-1607.98596191406	116.459907531738	0.81883841753006	0.956881999969482	1	83.8380966186523	8803
True	False	False	False	False	-2017.76452636719	-544.013671875	171.917007446289	0.759923756122589	0.951234400272369	0.694775581359863	58.6967735290527	9098
True	False	False	False	False	-2017.72875976563	-165.66389465332	116.459907531738	0.680256009101868	0.960699737071991	0.464253097772598	53.7523803710938	5644
True	False	False	False	False	-2017.67211914063	-1140.10290527344	209.627822875977	0.591704964637756	0.922930359840393	0.336356788873672	57.2645492553711	10823
True	False	False	False	False	-2016.28686523438	-437.082824707031	135.315322875977	0.723216474056244	0.954991400241852	0.560822665691376	55.1147537231445	6724
True	False	False	False	False	-2016.58154296875	-240.13948059082	112.023338317871	0.765150249004364	0.958143532276154	0.723301768302917	48.8712882995605	4936
True	False	False	False	False	-2014.060546875	-1203.060546875	134.206176757813	0.751862764358521	0.962092399597168	0.657500267028809	56.9917373657227	6896
True	False	False	False	False	-2007.14233398438	-472.317718505859	80.9673614501953	0.856437861919403	0.965720891952515	1	64.4383544921875	4704
True	False	False	False	False	-2013.99377441406	-216.196243286133	86.513069152832	0.812731087207794	0.96769505739212	1	54.5256423950195	4253
True	False	False	False	False	-2007.93127441406	27.3118019104004	127.551322937012	0.804429352283478	0.955571591854095	1	59.5043487548828	6843
True	False	False	False	False	-2004.24450683594	-768.068054199219	168.589569091797	0.590590059757233	0.876609623432159	0.335083574056625	55.7236824035645	8470
True	False	False	False	False	-2002.79479980469	-1344.10290527344	114.241622924805	0.771086752414703	0.9509596824646	0.762132465839386	50.5922317504883	5211
True	False	False	False	False	-2001.83581542969	-887.123901367188	192.990692138672	0.702273726463318	0.95627498626709	0.509062170982361	56.9942512512207	9917
True	False	False	False	False	-2002.45666503906	-640.06591796875	210.736968994141	0.776370167732239	0.93938273191452	0.80633556842804	57.521053314209	10929
True	False	False	False	False	-1999.50146484375	-71.5051879882813	211.846115112305	0.482540190219879	0.924878716468811	0.233824834227562	58.240837097168	11124
True	False	False	False	False	-1998.3818359375	-803.301574707031	114.241622924805	0.762033998966217	0.952778518199921	0.705790936946869	48.009708404541	4945
True	False	False	False	False	-1997.28637695313	-1430.06774902344	202.97297668457	0.830303430557251	0.968805849552155	1	57.010929107666	10433
True	False	False	False	False	-1972.21765136719	-1886.7373046875	225.155807495117	0.779315590858459	0.954694867134094	0.838229954242706	70.5862045288086	14329
True	False	False	False	False	-1977.32409667969	-1616.0986328125	168.589569091797	0.698733150959015	0.963983654975891	0.501295566558838	56.7236824035645	8622
True	False	False	False	False	-1988.86181640625	-1106.484375	229.592376708984	0.828244745731354	0.9521564245224	1	74.739128112793	15471
True	False	False	False	False	-1991.61999511719	-945.064147949219	128.660461425781	0.613920390605927	0.968139708042145	0.363084584474564	54.965518951416	6376
True	False	False	False	False	-1981.97937011719	-1461.18078613281	127.551322937012	0.765264093875885	0.956666648387909	0.723973035812378	55.0869560241699	6335
True	False	False	False	False	-1980.11462402344	-1390.16918945313	184.117568969727	0.861300468444824	0.968453884124756	1	57.0481910705566	9470
True	False	False	False	False	-1981.03234863281	-1214.73669433594	147.515884399414	0.77680242061615	0.964607656002045	0.810584485530853	55.2255630493164	7345
True	False	False	False	False	-1978.25439453125	-1152.51953125	214.064392089844	0.7498939037323	0.946265578269958	0.649327278137207	57.2020721435547	11040
True	False	False	False	False	-1980.93627929688	-1066.12536621094	220.719253540039	0.813145577907562	0.948830723762512	1	70.512565612793	14032
True	False	False	False	False	-1979.06103515625	-906.192321777344	187.44499206543	0.749993979930878	0.949613392353058	0.649735033512115	64.3846130371094	10881
True	False	False	False	False	-1980.33374023438	-852.129211425781	126.442184448242	0.775840818881989	0.953850090503693	0.801295220851898	50.0175437927246	5702
True	False	False	False	False	-1974.51354980469	-1855.31896972656	210.736968994141	0.766850650310516	0.958067119121552	0.733593344688416	68.315788269043	12980
True	False	False	False	False	-1973.32739257813	-1328.39526367188	153.061584472656	0.806005537509918	0.954761266708374	1	57.7391319274902	7968
True	False	False	False	False	-1964.16455078125	-1010.70178222656	128.660461425781	0.401106625795364	0.754898011684418	0.176819205284119	46.3017234802246	5371
True	False	False	False	False	-1962.44396972656	-809.019653320313	116.459907531738	0.786059260368347	0.967362284660339	1	50.4476203918457	5297
True	False	False	False	False	-1960.46374511719	-932.225830078125	113.132476806641	0.785913348197937	0.975989878177643	1	53.9607849121094	5504
True	False	False	False	False	-1960.47521972656	-885.517395019531	115.350761413574	0.756777882575989	0.939072251319885	0.679410755634308	50.769229888916	5280
True	False	False	False	False	-1995.04614257813	-703.238342285156	128.660461425781	0.789452075958252	0.953242182731628	1	79.4827575683594	9220
True	False	False	False	False	-1986.10693359375	-512.991455078125	137.533599853516	0.517560005187988	0.903466522693634	0.262649387121201	54.4516143798828	6752
True	False	False	False	False	-1991.33911132813	-484.100189208984	72.0942230224609	0.802704334259033	0.964830636978149	1	75.0461502075195	4878
True	False	False	False	False	-1986.16552734375	-439.977874755859	149.734161376953	0.74251663684845	0.957965433597565	0.621188163757324	51.3111114501953	6927
True	False	False	False	False	-1982.39599609375	-195.309097290039	210.736968994141	0.753684103488922	0.957772374153137	0.665352880954742	59.042106628418	11218
True	False	False	False	False	-1986.69775390625	-157.967620849609	140.861022949219	0.715956509113312	0.960115194320679	0.541606366634369	66.3307113647461	8424
True	False	False	False	False	-1984.88757324219	41.0296936035156	134.206176757813	0.783914089202881	0.950329482555389	0.916682362556458	71.0743789672852	8600
True	False	False	False	False	-1980.62963867188	-303.32470703125	124.223899841309	0.622315883636475	0.956424951553345	0.37392982840538	57.8928565979004	6484
True	False	False	False	False	-1965.37036132813	-33.5927619934082	14.4188451766968	0.68755978345871	0.937094211578369	0.478254348039627	41.230770111084	536
True	False	False	False	False	-1970.42016601563	12.1300811767578	225.155807495117	0.628706157207489	0.934734880924225	0.382493436336517	70.1280822753906	14236
True	False	False	False	False	-1962.05908203125	-520.684997558594	257.320922851563	0.653944551944733	0.954294741153717	0.419334411621094	68.4827575683594	15888
True	False	False	False	False	-1961.8876953125	-286.900939941406	227.374099731445	0.70085084438324	0.944012820720673	0.505911767482758	64.3317108154297	13188
True	False	False	False	False	-1961.2744140625	-48.1490478515625	129.769607543945	0.547965407371521	0.953402757644653	0.290467351675034	58.5811958312988	6854
True	False	False	False	False	-1960.21154785156	-1374.98254394531	164.153015136719	0.631136894226074	0.961344420909882	0.385825216770172	54.6148643493652	8083
True	False	False	False	False	-1955.69213867188	-1464.65368652344	183.008422851563	0.790551066398621	0.96076774597168	1	54.8848495483398	9056
True	False	False	False	False	-1954.86169433594	-1343.1611328125	126.442184448242	0.797434329986572	0.952595949172974	1	56.587718963623	6451
True	False	False	False	False	-1952.38708496094	-764.795166015625	116.459907531738	0.786059260368347	0.94934868812561	1	58.5904769897461	6152
True	False	False	False	False	-1953.43041992188	-246.269882202148	149.734161376953	0.788483679294586	0.950056135654449	1	63.7999992370605	8613
True	False	False	False	False	-1951.90380859375	-1422.30053710938	151.952453613281	0.67167454957962	0.938418328762054	0.448726803064346	55.5474433898926	7610
True	False	False	False	False	-1951.82678222656	57.3950424194336	128.660461425781	0.713078439235687	0.963690519332886	0.534392535686493	66.9913787841797	7771
True	False	False	False	False	-1949.77563476563	-912.541320800781	110.914192199707	0.827440023422241	0.962450981140137	1	63.0499992370605	6305
True	False	False	False	False	-1947.62438964844	-1525.37390136719	195.208984375	0.553486347198486	0.957997500896454	0.295843660831451	51.9431800842285	9142
True	False	False	False	False	-1947.40222167969	-1089.10815429688	141.970169067383	0.838477969169617	0.963957905769348	1	53.984375	6910
True	False	False	False	False	-1945.47680664063	-1308.96691894531	206.300399780273	0.682356894016266	0.947461843490601	0.468202233314514	73.8225784301758	13731
True	False	False	False	False	-1943.29736328125	-785.813598632813	169.698715209961	0.862530291080475	0.965228617191315	1	65.0980377197266	9960
True	False	False	False	False	-1943.39306640625	-49.7389450073242	55.4570960998535	0.761327385902405	0.948154032230377	0.702032923698425	53.2400016784668	2662
True	False	False	False	False	-1942.03662109375	-161.08137512207	154.17073059082	0.690812766551971	0.953929245471954	0.48474782705307	63.5179862976074	8829
True	False	False	False	False	-1941.37463378906	-93.7521438598633	133.097030639648	0.676494359970093	0.963892996311188	0.45733118057251	67.0999984741211	8052
True	False	False	False	False	-1932.98315429688	-1618.24243164063	185.226699829102	0.767687082290649	0.961571455001831	0.738876104354858	59.4550895690918	9929
True	False	False	False	False	-1936.22424316406	-1193.97985839844	212.955261230469	0.801383256912231	0.966156959533691	1	69.875	13416
True	False	False	False	False	-1935.39660644531	-1501.23950195313	207.409545898438	0.811901271343231	0.958651423454285	1	63.9732627868652	11963
True	False	False	False	False	-1929.740234375	-1111.28662109375	209.627822875977	0.795885026454926	0.956491589546204	1	58.7460327148438	11103
True	False	False	False	False	-1934.18762207031	-870.768676757813	170.807861328125	0.711791753768921	0.962676107883453	0.53123539686203	61.5909080505371	9485
True	False	False	False	False	-1935.15637207031	-209.545196533203	237.356369018555	0.669972836971283	0.911044895648956	0.44575634598732	69.766357421875	14930
True	False	False	False	False	-1930.86047363281	-108.587799072266	92.0587844848633	0.763090133666992	0.953889608383179	0.711547255516052	66.2530136108398	5499
True	False	False	False	False	-1934.61181640625	6.40356540679932	212.955261230469	0.388860940933228	0.932855069637299	0.169211909174919	63.7083320617676	12232
True	False	False	False	False	-1929.15930175781	-929.894775390625	200.754699707031	0.590910971164703	0.922065258026123	0.335449427366257	61.2375679016113	11084
True	False	False	False	False	-1928.30090332031	-1446.28979492188	216.282684326172	0.773517906665802	0.956187903881073	0.780960738658905	59.6564102172852	11633
True	False	False	False	False	-1925.67248535156	-1351.92456054688	240.683807373047	0.786829590797424	0.942968964576721	1	58.9723510742188	12797
True	False	False	False	False	-1927.83374023438	-893.091674804688	104.259346008301	0.787570297718048	0.965472340583801	1	51.0744667053223	4801
True	False	False	False	False	-1926.79699707031	-438.352478027344	120.896469116211	0.687753558158875	0.931005239486694	0.478636562824249	46.2477073669434	5041
True	False	False	False	False	-1925.28796386719	-12.8486747741699	100.931915283203	0.629322469234467	0.885005593299866	0.383334219455719	115.252746582031	10488
True	False	False	False	False	-1925.07556152344	-714.771057128906	110.914192199707	0.501818835735321	0.917612850666046	0.249307915568352	49.4900016784668	4949
True	False	False	False	False	-1924.80993652344	-1156.89208984375	159.716445922852	0.683444023132324	0.95748645067215	0.470269948244095	55.4722213745117	7988
True	False	False	False	False	-1923.20007324219	-1395.484375	126.442184448242	0.797434329986572	0.959779739379883	1	52.3771934509277	5971
True	False	False	False	False	-1921.49877929688	-567.718200683594	167.480438232422	0.733267366886139	0.941249191761017	0.590288460254669	48.6490058898926	7346
True	False	False	False	False	-1922.02502441406	-292.721160888672	192.990692138672	0.81492292881012	0.958272337913513	1	67.1551742553711	11685
True	False	False	False	False	-1921.69262695313	-126.728294372559	99.8227767944336	0.754056692123413	0.959238529205322	0.666995942592621	60.7999992370605	5472
True	False	False	False	False	-1921.45874023438	-1256.9873046875	186.335845947266	0.779502213001251	0.959678649902344	0.840531468391418	62.6607131958008	10527
True	False	False	False	False	-1914.39916992188	-1631.1162109375	261.757507324219	0.750298619270325	0.952462911605835	0.650981783866882	68.2711868286133	16112
True	False	False	False	False	-1918.31823730469	-496.337707519531	95.3862075805664	0.636261403560638	0.920699238777161	0.392990410327911	48.4767456054688	4169
True	False	False	False	False	-1914.85437011719	-729.668579101563	120.896469116211	0.67004781961441	0.948827087879181	0.445886552333832	52.3577995300293	5707
True	False	False	False	False	-1909.341796875	-475.267944335938	143.079315185547	0.475554555654526	0.846044480800629	0.228428453207016	56.3333320617676	7267
True	False	False	False	False	-1911.48010253906	-45.0236206054688	275.067199707031	0.78844940662384	0.959774315357208	1	83.245964050293	20645
True	False	False	False	False	-1906.74780273438	-165.875259399414	116.459907531738	0.734479010105133	0.948387801647186	0.594105780124664	55.9428558349609	5874
True	False	False	False	False	-1906.43090820313	-33.525764465332	25.5102653503418	0.630279898643494	0.961829006671906	0.384645730257034	51.4347839355469	1183
True	False	False	False	False	-1902.99645996094	-1140.20532226563	166.371292114258	0.854377090930939	0.969632744789124	1	59.6666679382324	8950
True	False	False	False	False	-1902.18676757813	-1033.8837890625	209.627822875977	0.813232600688934	0.955536663532257	1	60.0529098510742	11350
True	False	False	False	False	-1899.64965820313	-810.068054199219	197.427261352539	0.792926847934723	0.966224491596222	1	60.2977523803711	10733
True	False	False	False	False	-1900.53466796875	-193.502182006836	127.551322937012	0.602611660957336	0.936369955539703	0.349143445491791	57.947826385498	6664
True	False	False	False	False	-1898.67065429688	-1723.74768066406	164.153015136719	0.814018249511719	0.956099689006805	1	57.9189186096191	8572
True	False	False	False	False	-1897.90063476563	-514.510375976563	178.571853637695	0.764128386974335	0.954317510128021	0.717379927635193	53.4409942626953	8604
True	False	False	False	False	-1898.8837890625	-275.699737548828	171.917007446289	0.614847600460052	0.937613427639008	0.364260733127594	56.4774208068848	8754
True	False	False	False	False	-1898.71166992188	-404.749084472656	147.515884399414	0.404438108205795	0.852030694484711	0.178927078843117	47.6766929626465	6341
True	False	False	False	False	-3307.33911132813	105.801406860352	107.586769104004	0.618747591972351	0.949198961257935	0.369265973567963	117.608245849609	11408
True	False	False	False	False	-3301.80688476563	143.447402954102	123.114753723145	0.632239043712616	0.932255446910858	0.387349933385849	119.108108520508	13221
True	False	False	False	False	-3293.66918945313	201.632919311523	38.8199691772461	0.627001702785492	0.941383063793182	0.380182027816772	84.4857177734375	2957
True	False	False	False	False	-3293.93188476563	250.909866333008	76.5307922363281	0.232164621353149	0.858519971370697	0.0873792320489883	99.4057998657227	6859
True	False	False	False	False	-3287.34912109375	177.995681762695	158.607299804688	0.81450617313385	0.966947674751282	1	92.1818161010742	13182
True	False	False	False	False	-3286.25390625	290.40478515625	43.256534576416	0.499810606241226	0.938684105873108	0.247652649879456	103.538459777832	4038
True	False	False	False	False	-3283.91333007813	78.4871597290039	168.589569091797	0.683335363864899	0.943448543548584	0.470062524080276	77.9539489746094	11849
True	False	False	False	False	-3283.81298828125	106.47093963623	136.424453735352	0.71093887090683	0.958821892738342	0.529164910316467	85.3821105957031	10502
True	False	False	False	False	-3278.79052734375	325.721099853516	109.805053710938	0.453351318836212	0.939313352108002	0.211965754628181	102.24242401123	10122
True	False	False	False	False	-3275.52807617188	305.723022460938	61.0028076171875	0.760719418525696	0.957729458808899	0.698856711387634	113.690910339355	6253
True	False	False	False	False	-3275.21850585938	272.741851806641	143.079315185547	0.781091213226318	0.96396404504776	0.862106204032898	99.6356582641602	12853
True	False	False	False	False	-3262.06103515625	347.509674072266	116.459907531738	0.776830792427063	0.95800256729126	0.810867488384247	95.4380950927734	10021
True	False	False	False	False	-3255.43579101563	381.914611816406	174.135284423828	0.360858887434006	0.886387407779694	0.152595326304436	103.770698547363	16292
True	False	False	False	False	-3257.5625	422.755584716797	48.80224609375	0.516209125518799	0.931903004646301	0.261478006839752	105.931816101074	4661
True	False	False	False	False	-3250.99951171875	407.240936279297	39.9291114807129	0.792017757892609	0.953058242797852	1	100.527778625488	3619
True	False	False	False	False	-3247.55078125	145.609146118164	226.264953613281	0.776553928852081	0.962380647659302	0.808126747608185	81.1813735961914	16561
True	False	False	False	False	-3246.912109375	327.760650634766	150.843307495117	0.758873462677002	0.950466990470886	0.689513981342316	77.0441207885742	10478
True	False	False	False	False	-3244.22778320313	186.824447631836	136.424453735352	0.71093887090683	0.969409286975861	0.529164910316467	73.8373947143555	9082
True	False	False	False	False	-3241.841796875	487.208312988281	160.825576782227	0.242015480995178	0.910934507846832	0.0918347612023354	104.089653015137	15093
True	False	False	False	False	-3239.970703125	398.278839111328	79.8582229614258	0.803513050079346	0.955614149570465	1	83.3472213745117	6001
True	False	False	False	False	-3234.89526367188	73.3081130981445	224.046676635742	0.768940627574921	0.949586749076843	0.747096836566925	80.2475280761719	16210
True	False	False	False	False	-3232.94506835938	345.904754638672	102.041061401367	0.717458426952362	0.957532703876495	0.54545783996582	70.8695678710938	6520
True	False	False	False	False	-3230.99755859375	207.418975830078	93.1679229736328	0.725569725036621	0.953652620315552	0.567398190498352	83.7023773193359	7031
True	False	False	False	False	-3229.068359375	364.063690185547	103.150199890137	0.793185532093048	0.947656095027924	1	72.6881713867188	6760
True	False	False	False	False	-3228.24877929688	540.523193359375	112.023338317871	0.330805748701096	0.89170253276825	0.135852262377739	106.475250244141	10754
True	False	False	False	False	-3225.267578125	273.547515869141	89.8404998779297	0.708643853664398	0.960700631141663	0.52367889881134	70.6790161132813	5725
True	False	False	False	False	-3220.5341796875	325.093383789063	93.1679229736328	0.748380422592163	0.944126904010773	0.643250167369843	69.1547622680664	5809
True	False	False	False	False	-3218.39404296875	420.956024169922	116.459907531738	0.809028446674347	0.957141101360321	1	77.8380966186523	8173
True	False	False	False	False	-3218.38916015625	202.85546875	98.7136306762695	0.792926847934723	0.966769814491272	1	82.5280914306641	7345
True	False	False	False	False	-3210.89184570313	278.494415283203	86.513069152832	0.785991430282593	0.956037282943726	1	75.0769195556641	5856
True	False	False	False	False	-3210.74096679688	174.410400390625	219.610107421875	0.802025735378265	0.953388035297394	1	86.7727279663086	17181
True	False	False	False	False	-3209.56860351563	100.069343566895	145.297592163086	0.713256418704987	0.94093382358551	0.53483247756958	92.9618301391602	12178
True	False	False	False	False	-3207.31982421875	304.810455322266	166.371292114258	0.674344062805176	0.950479090213776	0.453456848859787	77.3933334350586	11609
True	False	False	False	False	-3208.42358398438	489.099731445313	138.64274597168	0.748872816562653	0.941392242908478	0.645208597183228	81.8000030517578	10225
True	False	False	False	False	-3207.255859375	584.291564941406	29.9468326568604	0.707465767860413	0.948771238327026	0.520909607410431	100.444442749023	2712
True	False	False	False	False	-3205.73193359375	142.585876464844	76.5307922363281	0.781291306018829	0.953397989273071	0.865128993988037	78.7101440429688	5431
True	False	False	False	False	-3201.74584960938	66.4842758178711	177.462707519531	0.665379583835602	0.948876321315765	0.437905222177505	76.2062530517578	12193
True	False	False	False	False	-3202.400390625	158.075149536133	79.8582229614258	0.776177406311035	0.958222687244415	0.804480254650116	81.2916641235352	5853
True	False	False	False	False	-3201.48022460938	566.832641601563	123.114753723145	0.821221113204956	0.954942405223846	1	110.558555603027	12272
True	False	False	False	False	-3200.52954101563	606.192138671875	94.2770690917969	0.734207451343536	0.956959247589111	0.593244731426239	115.929412841797	9854
True	False	False	False	False	-3195.3603515625	401.166259765625	125.333038330078	0.812749564647675	0.964366912841797	1	71.7876129150391	8112
True	False	False	False	False	-3192.322265625	205.981796264648	141.970169067383	0.51215136051178	0.918675601482391	0.257989943027496	64.78125	8292
True	False	False	False	False	-3193.81323242188	658.075317382813	54.3479537963867	0.54683530330658	0.944661200046539	0.289380013942719	113.102043151855	5542
True	False	False	False	False	-3193.44384765625	252.07048034668	164.153015136719	0.665352821350098	0.922043442726135	0.437860190868378	99.1486511230469	14674
True	False	False	False	False	-3193.2099609375	338.934295654297	135.315322875977	0.830285787582397	0.960328042507172	1	83.9262313842773	10239
True	False	False	False	False	-3190.93041992188	637.666198730469	105.36848449707	0.62230783700943	0.91141015291214	0.373919248580933	119.326316833496	11336
True	False	False	False	False	-3189.3935546875	445.594848632813	221.828384399414	0.665446996688843	0.923827707767487	0.438018769025803	87.3850021362305	17477
True	False	False	False	False	-3181.37670898438	299.185638427734	186.335845947266	0.779502213001251	0.955484986305237	0.840531468391418	78.2023773193359	13138
True	False	False	False	False	-3182.30615234375	510.865509033203	139.751892089844	0.782931506633759	0.951936304569244	0.893864810466766	73.0873031616211	9209
True	False	False	False	False	-3181.5859375	667.61328125	19.9645557403564	0.621916890144348	0.937866926193237	0.373404234647751	92.6666641235352	1668
True	False	False	False	False	-3177.3427734375	483.207824707031	136.424453735352	0.71093887090683	0.946553945541382	0.529164910316467	71.6504058837891	8813
True	False	False	False	False	-3176.69091796875	107.409240722656	190.772415161133	0.756393730640411	0.945247948169708	0.677612125873566	91.7906951904297	15788
True	False	False	False	False	-3176.20751953125	681.303466796875	63.2210922241211	0.668725430965424	0.936681926250458	0.443600505590439	100.473686218262	5727
True	False	False	False	False	-3173.67407226563	347.838287353516	89.8404998779297	0.754574596881866	0.961163997650146	0.669301986694336	68.1234588623047	5518
True	False	False	False	False	-3169.80541992188	704.946655273438	48.80224609375	0.754487037658691	0.961852133274078	0.668910324573517	109.409088134766	4814
True	False	False	False	False	-3165.82690429688	627.09130859375	184.117568969727	0.714267790317535	0.950814664363861	0.537347733974457	91.5843353271484	15203
True	False	False	False	False	-3164.20849609375	722.240234375	12.2005615234375	0.563888907432556	0.934041440486908	0.306276768445969	115.181816101074	1267
True	False	False	False	False	-3157.91577148438	322.16943359375	79.8582229614258	0.776177406311035	0.95637571811676	0.804480254650116	67.2361145019531	4841
True	False	False	False	False	-3157.94287109375	689.3876953125	127.551322937012	0.745042264461517	0.959267914295197	0.630420386791229	86.7826080322266	9980
True	False	False	False	False	-3156.78076171875	150.463577270508	157.498153686523	0.754633009433746	0.953716814517975	0.669563829898834	83.9154891967773	11916
True	False	False	False	False	-3151.11450195313	337.969177246094	88.7313537597656	0.745258808135986	0.943577826023102	0.631230175495148	73.375	5870
True	False	False	False	False	-3150.2216796875	553.9345703125	234.028945922852	0.592964828014374	0.926687359809875	0.337802797555923	82.8199081420898	17475
True	False	False	False	False	-3150.34130859375	718.187194824219	99.8227767944336	0.838416218757629	0.969454169273376	1	92.6555557250977	8339
True	False	False	False	False	-3148.76806640625	374.385467529297	118.678184509277	0.757112741470337	0.961044549942017	0.680991768836975	81.1121520996094	8679
True	False	False	False	False	-3148.00244140625	274.916412353516	248.447799682617	0.636008858680725	0.921794950962067	0.392632693052292	105.629463195801	23661
True	False	False	False	False	-3146.55932617188	395.632385253906	145.297592163086	0.673047840595245	0.93571925163269	0.451149165630341	105.053436279297	13762
True	False	False	False	False	-3146.10083007813	770.970092773438	82.0765075683594	0.809198617935181	0.96690559387207	1	119.094596862793	8813
True	False	False	False	False	-3143.716796875	98.2618942260742	176.353576660156	0.699224472045898	0.947427690029144	0.502358973026276	96.3773574829102	15324
True	False	False	False	False	-3143.64697265625	492.539703369141	235.138092041016	0.692116677761078	0.949775695800781	0.48739829659462	88.0424499511719	18665
True	False	False	False	False	-3138.8115234375	742.403259277344	115.350761413574	0.835239052772522	0.970044136047363	1	89.375	9295
True	False	False	False	False	-3137.68823242188	195.851318359375	187.44499206543	0.791505575180054	0.961715698242188	1	89.6686401367188	15154
True	False	False	False	False	-3137.0390625	419.37548828125	164.153015136719	0.786518931388855	0.959978342056274	1	82.9662170410156	12279
True	False	False	False	False	-3136.7998046875	227.684326171875	189.663269042969	0.664413809776306	0.959316194057465	0.436284303665161	83.6549682617188	14305
True	False	False	False	False	-3136.76171875	305.755676269531	102.041061401367	0.708863019943237	0.95934933423996	0.524197518825531	78.239128112793	7198
True	False	False	False	False	-3133.34985351563	811.586791992188	110.914192199707	0.590220749378204	0.947124004364014	0.334663242101669	118.389999389648	11839
True	False	False	False	False	-3127.22314453125	762.369018554688	110.914192199707	0.803114473819733	0.958498001098633	1	83.4499969482422	8345
True	False	False	False	False	-3125.39306640625	322.705017089844	106.477630615234	0.718682765960693	0.952498853206635	0.54864364862442	74.21875	7125
True	False	False	False	False	-3122.1826171875	343.342193603516	77.6399383544922	0.792614340782166	0.952613890171051	1	66.457145690918	4652
True	False	False	False	False	-3118.6845703125	452.882995605469	144.188446044922	0.790630877017975	0.971970081329346	1	80.8000030517578	10504
True	False	False	False	False	-3119.21313476563	477.931091308594	196.318130493164	0.660243153572083	0.946386158466339	0.42939892411232	89.480224609375	15838
True	False	False	False	False	-3117.90844726563	542.933471679688	169.698715209961	0.559370756149292	0.915800213813782	0.301695346832275	72.9607849121094	11163
True	False	False	False	False	-3116.75756835938	644.4912109375	173.026138305664	0.651123881340027	0.942757487297058	0.414950400590897	85.8589706420898	13394
True	False	False	False	False	-3115.71264648438	150.924438476563	192.990692138672	0.825828194618225	0.955035388469696	1	86.9367828369141	15127
True	False	False	False	False	-3114.6708984375	376.879638671875	115.350761413574	0.699858546257019	0.941380083560944	0.503738164901733	77.2403869628906	8033
True	False	False	False	False	-3111.24829101563	790.787170410156	143.079315185547	0.813946902751923	0.952979803085327	1	75.5348815917969	9744
True	False	False	False	False	-3109.84301757813	889.660705566406	768.635375976563	0.105415634810925	0.92327481508255	0.0360153391957283	109.64501953125	75984
True	False	False	False	False	-3106.82055664063	297.670715332031	116.459907531738	0.755209743976593	0.962233364582062	0.672165632247925	74.6190490722656	7835
True	False	False	False	False	-3106.36181640625	582.049133300781	135.315322875977	0.799174308776855	0.961078405380249	1	82.2950820922852	10040
True	False	False	False	False	-3106.34155273438	617.075805664063	159.716445922852	0.784037590026855	0.955552518367767	0.920083165168762	86.8819427490234	12511
True	False	False	False	False	-3103.80004882813	391.167327880859	67.6576614379883	0.726384282112122	0.95883721113205	0.569717526435852	73.8852462768555	4507
True	False	False	False	False	-3100.60913085938	335.521820068359	181.899276733398	0.737282872200012	0.952659964561462	0.603190720081329	85.7682952880859	14066
True	False	False	False	False	-3095.38989257813	203.197418212891	135.315322875977	0.799174308776855	0.952090442180634	1	89.606559753418	10932
True	False	False	False	False	-3094.42114257813	551.444763183594	138.64274597168	0.612841725349426	0.925825893878937	0.36172279715538	76.2720031738281	9534
True	False	False	False	False	-3094.9775390625	732.896423339844	176.353576660156	0.690333187580109	0.952914476394653	0.483779966831207	84.5597457885742	13445
True	False	False	False	False	-3089.12133789063	388.720581054688	83.1856460571289	0.735410094261169	0.937744796276093	0.597082853317261	77.2533340454102	5794
True	False	False	False	False	-3088.08227539063	707.879638671875	143.079315185547	0.666598379611969	0.961064994335175	0.439965307712555	73.3488388061523	9462
True	False	False	False	False	-3086.21484375	285.36669921875	181.899276733398	0.504072666168213	0.945006966590881	0.251177877187729	78.4329299926758	12863
True	False	False	False	False	-3084.3759765625	418.914154052734	202.97297668457	0.770618855953217	0.956969738006592	0.758740663528442	95.6612014770508	17506
True	False	False	False	False	-3083.26440429688	316.149475097656	138.64274597168	0.633401095867157	0.928663492202759	0.38896706700325	74.6559982299805	9332
True	False	False	False	False	-3083.05053710938	466.930755615234	130.878753662109	0.76100093126297	0.971135854721069	0.700321018695831	74.0762710571289	8741
True	False	False	False	False	-3081.587890625	649.918334960938	191.881561279297	0.692204535007477	0.943273305892944	0.487577885389328	93.3063583374023	16142
True	False	False	False	False	-3082.59936523438	836.225280761719	200.754699707031	0.839820861816406	0.956753253936768	1	84.3259658813477	15263
True	False	False	False	False	-3078.75439453125	82.1813354492188	138.64274597168	0.627273559570313	0.947680115699768	0.380549311637878	80.6640014648438	10083
True	False	False	False	False	-3077.66821289063	781.5009765625	135.315322875977	0.671015024185181	0.941267490386963	0.447571516036987	69.1475372314453	8436
True	False	False	False	False	-3073.119140625	262.308898925781	260.648345947266	0.696540474891663	0.955113887786865	0.496604204177856	103.476593017578	24317
True	False	False	False	False	-3071.869140625	147.07893371582	151.952453613281	0.728061437606812	0.941670417785645	0.574565887451172	95.8467178344727	13131
True	False	False	False	False	-3071.60009765625	599.173217773438	205.191253662109	0.548340380191803	0.904778718948364	0.290829062461853	78.4702682495117	14517
True	False	False	False	False	-3070.30981445313	234.311462402344	183.008422851563	0.748634278774261	0.956532716751099	0.644257545471191	82.89697265625	13678
True	False	False	False	False	-3067.1171875	456.564361572266	117.569046020508	0.705373823642731	0.938204050064087	0.516067683696747	77.2264175415039	8186
True	False	False	False	False	-3069.90966796875	960.285278320313	88.7313537597656	0.71274322271347	0.944822371006012	0.533566176891327	128.399993896484	10272
True	False	False	False	False	-3068.91137695313	986.488342285156	133.097030639648	0.340719014406204	0.938153445720673	0.141258493065834	113.716667175293	13646
True	False	False	False	False	-3068.59130859375	516.546142578125	174.135284423828	0.745143830776215	0.96044510602951	0.63079971075058	83.0891723632813	13045
True	False	False	False	False	-3065.78491210938	352.846313476563	200.754699707031	0.821229100227356	0.958432853221893	1	91.3093948364258	16527
True	False	False	False	False	-3063.85498046875	567.538879394531	183.008422851563	0.783112943172455	0.960952758789063	0.897639095783234	84.8545455932617	14001
True	False	False	False	False	-3063.0107421875	681.914184570313	144.188446044922	0.715016007423401	0.959284722805023	0.539225459098816	73.976921081543	9617
True	False	False	False	False	-3058.0029296875	310.094299316406	120.896469116211	0.539557456970215	0.920452356338501	0.282481521368027	68	7412
True	False	False	False	False	-3059.4619140625	947.658386230469	82.0765075683594	0.594304740428925	0.94528329372406	0.339349389076233	78.2972946166992	5794
True	False	False	False	False	-3057.60473632813	411.156311035156	94.2770690917969	0.817713499069214	0.954577445983887	1	74.0352935791016	6293
True	False	False	False	False	-3052.01025390625	749.3173828125	151.952453613281	0.694207608699799	0.94384354352951	0.491707503795624	79.4087600708008	10879
True	False	False	False	False	-3051.15795898438	972.269836425781	75.4216537475586	0.743587911128998	0.958694219589233	0.62505716085434	82.3235321044922	5598
True	False	False	False	False	-3048.8125	479.146667480469	241.792938232422	0.739365100860596	0.946307957172394	0.610179662704468	105.325691223145	22961
True	False	False	False	False	-3048.76904296875	1003.66589355469	95.3862075805664	0.790671706199646	0.950478255748749	1	113.244186401367	9739
True	False	False	False	False	-3048.74584960938	921.06298828125	128.660461425781	0.563304722309113	0.939951658248901	0.305680006742477	69.4568939208984	8057
True	False	False	False	False	-3047.46923828125	71.6636199951172	144.188446044922	0.740460157394409	0.955881536006927	0.613943874835968	97.7692337036133	12710
True	False	False	False	False	-3047.1875	186.412399291992	156.389007568359	0.83584851026535	0.967650473117828	1	82.2482299804688	11597
True	False	False	False	False	-3045.73315429688	383.013671875	105.36848449707	0.711196482181549	0.95457398891449	0.529788494110107	75.5999984741211	7182
True	False	False	False	False	-3046.05249023438	717.224609375	127.551322937012	0.717785120010376	0.97359162569046	0.546303808689117	69.9304351806641	8042
True	False	False	False	False	-3043.82250976563	221.010025024414	149.734161376953	0.620585322380066	0.925787508487701	0.371657699346542	75.2592620849609	10160
True	False	False	False	False	-3043.00463867188	135.649917602539	149.734161376953	0.655570149421692	0.931007325649261	0.421894937753677	82.7333297729492	11169
True	False	False	False	False	-3041.97314453125	1018.64013671875	16.6371288299561	0.76893937587738	0.947792708873749	0.747088372707367	80.6666641235352	1210
True	False	False	False	False	-3038.0283203125	418.470611572266	107.586769104004	0.779021024703979	0.949206411838531	0.834679305553436	84.0412368774414	8152
True	False	False	False	False	-3038.30834960938	961.752990722656	95.3862075805664	0.578729212284088	0.915163338184357	0.321902513504028	70.9883728027344	6105
True	False	False	False	False	-3039.01708984375	1050.95202636719	377.108276367188	0.161100998520851	0.918734908103943	0.0573281571269035	111.123527526855	37782
True	False	False	False	False	-3037.43481445313	516.305969238281	131.987884521484	0.687818884849548	0.954996645450592	0.478765517473221	72.1596603393555	8587
True	False	False	False	False	-3037.064453125	591.6708984375	151.952453613281	0.820764601230621	0.960830867290497	1	77.3722610473633	10600
True	False	False	False	False	-3036.28393554688	552.157409667969	128.660461425781	0.694953978061676	0.950858533382416	0.493263840675354	74.3793106079102	8628
True	False	False	False	False	-3034.99975585938	884.923583984375	127.551322937012	0.521775364875793	0.932033836841583	0.266337871551514	67.2782592773438	7737
True	False	False	False	False	-3033.0263671875	788.678466796875	147.515884399414	0.699802994728088	0.950831413269043	0.503616988658905	83.3383483886719	11084
True	False	False	False	False	-3031.96997070313	323.532043457031	109.805053710938	0.673756539821625	0.938876807689667	0.452408254146576	68.4444427490234	6776
True	False	False	False	False	-3029.90966796875	818.00244140625	122.005615234375	0.676195085048676	0.942092716693878	0.456788390874863	73.0636367797852	8037
True	False	False	False	False	-3029.7783203125	102.272506713867	109.805053710938	0.741141617298126	0.948782980442047	0.616318583488464	87.4646453857422	8659
True	False	False	False	False	-3027.67626953125	631.169494628906	181.899276733398	0.619048833847046	0.923742711544037	0.369656503200531	87.6402435302734	14373
True	False	False	False	False	-3028.7802734375	688.857055664063	112.023338317871	0.529250204563141	0.924372792243958	0.273005872964859	67.6732635498047	6835
True	False	False	False	False	-3024.38598632813	382.672912597656	125.333038330078	0.609083652496338	0.929123818874359	0.357032179832458	72.3893814086914	8180
True	False	False	False	False	-3021.40454101563	347.952301025391	131.987884521484	0.767450094223022	0.962809503078461	0.737363755702972	75.9579849243164	9039
True	False	False	False	False	-3021.45458984375	465.804046630859	239.574661254883	0.822233557701111	0.966127932071686	1	97.8194427490234	21129
True	False	False	False	False	-3019.88720703125	751.31298828125	151.952453613281	0.678159356117249	0.96012270450592	0.460371941328049	77.5985412597656	10631
True	False	False	False	False	-3017.26293945313	664.611572265625	145.297592163086	0.642258167266846	0.93416565656662	0.401630789041519	78.8473281860352	10329
True	False	False	False	False	-3016.71704101563	291.814758300781	222.937530517578	0.787684738636017	0.965558886528015	1	95.8407974243164	19264
True	False	False	False	False	-3013.2421875	141.247741699219	143.079315185547	0.638558804988861	0.954597949981689	0.396267145872116	86.0155029296875	11096
True	False	False	False	False	-3010.86108398438	540.830200195313	148.625015258789	0.811366081237793	0.955896198749542	1	77.559700012207	10393
True	False	False	False	False	-3010.67749023438	437.741333007813	119.787330627441	0.715369939804077	0.960861563682556	0.540118634700775	73.6018524169922	7949
True	False	False	False	False	-3009.990234375	1083.86596679688	63.2210922241211	0.758609592914581	0.951528549194336	0.688213586807251	93.5614013671875	5333
True	False	False	False	False	-3008.54956054688	251.93571472168	175.244430541992	0.782110810279846	0.957619547843933	0.878470003604889	94.8164520263672	14981
True	False	False	False	False	-3007.888671875	900.596374511719	168.589569091797	0.578608810901642	0.928741335868835	0.321772009134293	78.9671020507813	12003
True	False	False	False	False	-3006.83374023438	821.536987304688	103.150199890137	0.803309321403503	0.96260392665863	1	75.0215072631836	6977
True	False	False	False	False	-3003.33911132813	592.05712890625	167.480438232422	0.83051860332489	0.961150467395782	1	69.3642349243164	10474
True	False	False	False	False	-3000.537109375	512.260681152344	154.17073059082	0.811846137046814	0.963248133659363	1	78.4100723266602	10899
True	False	False	False	False	-3000.92016601563	797.215759277344	147.515884399414	0.796800673007965	0.956065595149994	1	84.2255630493164	11202
True	False	False	False	False	-3000.7763671875	1109.44812011719	44.3656768798828	0.634681344032288	0.960135102272034	0.390760332345963	102.800003051758	4112
True	False	False	False	False	-3000.23657226563	692.7197265625	167.480438232422	0.596847116947174	0.958310902118683	0.342308849096298	78.6754989624023	11880
True	False	False	False	False	-2995.7587890625	178.418045043945	143.079315185547	0.632452666759491	0.914279401302338	0.387646466493607	88.0852737426758	11363
True	False	False	False	False	-2996.31811523438	360.400543212891	141.970169067383	0.507745087146759	0.900946438312531	0.254253089427948	84.9765625	10877
True	False	False	False	False	-2996.31689453125	773.532043457031	143.079315185547	0.74561882019043	0.959614157676697	0.63258308172226	84.2790679931641	10872
True	False	False	False	False	-2993.81420898438	749.541748046875	168.589569091797	0.827595233917236	0.965828239917755	1	87.2171020507813	13257
True	False	False	False	False	-2994.48046875	1096.30212402344	89.8404998779297	0.744702398777008	0.948065996170044	0.629155278205872	88.9382705688477	7204
True	False	False	False	False	-2993.8935546875	1041.19787597656	178.571853637695	0.671993255615234	0.955481112003326	0.449286937713623	80.1490707397461	12904
True	False	False	False	False	-2993.48095703125	200.116989135742	138.64274597168	0.776717782020569	0.959287881851196	0.809742450714111	89.5039978027344	11188
True	False	False	False	False	-2992.46240234375	879.654052734375	175.244430541992	0.701177775859833	0.958687126636505	0.506632089614868	81.537971496582	12883
True	False	False	False	False	-2986.81616210938	393.287658691406	171.917007446289	0.535961449146271	0.903011798858643	0.279137432575226	79.2064514160156	12277
True	False	False	False	False	-2989.61401367188	1132.49719238281	102.041061401367	0.586853384971619	0.956741273403168	0.33086034655571	108.717391967773	10002
True	False	False	False	False	-2982.57373046875	95.0469360351563	134.206176757813	0.643032371997833	0.946635127067566	0.402767360210419	83.8016510009766	10140
True	False	False	False	False	-2982.37573242188	627.006103515625	138.64274597168	0.741000473499298	0.939737677574158	0.615824639797211	82.6880035400391	10336
True	False	False	False	False	-2980.55322265625	324.903533935547	179.680999755859	0.629444658756256	0.947906911373138	0.38350123167038	70.358024597168	11398
True	False	False	False	False	-2974.81665039063	435.099792480469	128.660461425781	0.844098389148712	0.965676367282867	1	78.2413787841797	9076
True	False	False	False	False	-2974.20166015625	1094.49609375	134.206176757813	0.682131826877594	0.948323547840118	0.467776149511337	78.9421463012695	9552
True	False	False	False	False	-2974.01000976563	1162.34948730469	90.9496383666992	0.763890326023102	0.959447026252747	0.716026604175568	113.865852355957	9337
True	False	False	False	False	-2972.98120117188	570.479553222656	145.297592163086	0.594370245933533	0.922157168388367	0.33942523598671	73.129768371582	9580
True	False	False	False	False	-2972.92602539063	1018.03387451172	102.041061401367	0.708863019943237	0.93567031621933	0.524197518825531	69.7065200805664	6413
True	False	False	False	False	-2969.81396484375	457.184265136719	177.462707519531	0.725948393344879	0.946656048297882	0.56847357749939	86.3687515258789	13819
True	False	False	False	False	-2969.72509765625	122.898994445801	148.625015258789	0.679005980491638	0.951748609542847	0.461932063102722	82.5970153808594	11068
True	False	False	False	False	-2969.53271484375	522.97900390625	136.424453735352	0.736890852451324	0.957506716251373	0.601898670196533	76.9512176513672	9465
True	False	False	False	False	-2969.51586914063	1138.15148925781	46.5839614868164	0.707453370094299	0.95661723613739	0.520880579948425	66.3333358764648	2786
True	False	False	False	False	-2967.37622070313	495.384643554688	144.188446044922	0.732868850231171	0.94910591840744	0.589046716690063	78.1999969482422	10166
True	False	False	False	False	-2967.79150390625	1065.51843261719	122.005615234375	0.800438165664673	0.964158892631531	1	76.2181854248047	8384
True	False	False	False	False	-2960.8759765625	215.830978393555	160.825576782227	0.75981467962265	0.962079882621765	0.694222569465637	80.4068984985352	11659
True	False	False	False	False	-2961.66870117188	401.741455078125	119.787330627441	0.79902595281601	0.948188185691833	1	79.6111145019531	8598
True	False	False	False	False	-2965.22802734375	1185.63330078125	19.9645557403564	0.725530564785004	0.945084035396576	0.56728732585907	103.277778625488	1859
True	False	False	False	False	-2964.52172851563	730.089904785156	159.716445922852	0.661957681179047	0.955041348934174	0.432207375764847	80.3472213745117	11570
True	False	False	False	False	-2958.01611328125	377.959899902344	129.769607543945	0.818419456481934	0.961267530918121	1	69.991455078125	8189
True	False	False	False	False	-2957.9677734375	697.472717285156	146.40673828125	0.762958765029907	0.953084051609039	0.710821986198425	85.1666641235352	11242
True	False	False	False	False	-2957.0263671875	794.049621582031	140.861022949219	0.734058856964111	0.953644216060638	0.592774868011475	75.5511779785156	9595
True	False	False	False	False	-2957.44750976563	1044.98229980469	115.350761413574	0.646229147911072	0.955321669578552	0.407513111829758	71.4903869628906	7435
True	False	False	False	False	-2955.89721679688	96.1954574584961	98.7136306762695	0.658456563949585	0.95856499671936	0.42650431394577	91.0224685668945	8101
True	False	False	False	False	-2953.14501953125	615.407958984375	125.333038330078	0.812749564647675	0.957082509994507	1	79.2920379638672	8960
True	False	False	False	False	-2951.18310546875	468.864807128906	118.678184509277	0.748469054698944	0.957675635814667	0.643601417541504	86.2897186279297	9233
True	False	False	False	False	-2950.9560546875	574.452758789063	149.734161376953	0.74251663684845	0.966974079608917	0.621188163757324	75.9333343505859	10251
True	False	False	False	False	-2949.45971679688	645.485412597656	164.153015136719	0.709100365638733	0.946414351463318	0.5247603058815	87.5608139038086	12959
True	False	False	False	False	-2950.82250976563	947.757202148438	175.244430541992	0.707616209983826	0.960878849029541	0.521261513233185	83.5506362915039	13201
True	False	False	False	False	-2949.33422851563	884.092163085938	169.698715209961	0.750118315219879	0.948203265666962	0.650242984294891	82.2352905273438	12582
True	False	False	False	False	-2949.32055664063	1008.56091308594	130.878753662109	0.733221530914307	0.957304775714874	0.590145409107208	82.3220367431641	9714
True	False	False	False	False	-2939.63134765625	516.325622558594	128.660461425781	0.677511870861053	0.935541868209839	0.459185183048248	85.1120681762695	9873
True	False	False	False	False	-2941.27392578125	837.365966796875	107.586769104004	0.7348473072052	0.952857196331024	0.595278739929199	74.6082458496094	7237
True	False	False	False	False	-2944.521484375	1215.12609863281	110.914192199707	0.707581996917725	0.963160693645477	0.521181464195251	119.76000213623	11976
True	False	False	False	False	-2941.05883789063	1171.65063476563	125.333038330078	0.78146630525589	0.966538786888123	0.867842257022858	74.7699127197266	8449
True	False	False	False	False	-2939.298828125	746.202087402344	140.861022949219	0.622647225856781	0.916532814502716	0.374367088079453	76.6220474243164	9731
True	False	False	False	False	-2937.01782226563	930.743469238281	167.480438232422	0.733267366886139	0.952764511108398	0.590288460254669	88.9668884277344	13434
True	False	False	False	False	-2934.99731445313	1127.63208007813	169.698715209961	0.694188117980957	0.955540060997009	0.491667062044144	94.6862716674805	14487
True	False	False	False	False	-2934.47875976563	1024.84875488281	110.914192199707	0.739838838577271	0.938535392284393	0.6118004322052	76.6600036621094	7666
True	False	False	False	False	-2932.73876953125	552.475402832031	153.061584472656	0.777968525886536	0.955555021762848	0.822720050811768	75.3043441772461	10392
True	False	False	False	False	-2932.44018554688	427.286743164063	194.099838256836	0.811981499195099	0.96674108505249	1	84.6628570556641	14816
True	False	False	False	False	-2930.798828125	1056.67297363281	131.987884521484	0.557332336902618	0.939340174198151	0.299653738737106	71.0336151123047	8453
True	False	False	False	False	-2929.96899414063	1240.72729492188	130.878753662109	0.567589342594147	0.963611543178558	0.310088485479355	108.296607971191	12779
True	False	False	False	False	-2929.71166992188	807.876586914063	68.7667999267578	0.794570684432983	0.964172780513763	1	68.9677429199219	4276
True	False	False	False	False	-2929.6416015625	1261.65270996094	33.2742576599121	0.268715023994446	0.878275990486145	0.104309447109699	113	3390
True	False	False	False	False	-2922.24243164063	528.961059570313	120.896469116211	0.783979654312134	0.949798047542572	0.918468296527863	71.7155990600586	7817
True	False	False	False	False	-2917.23291015625	774.994384765625	133.097030639648	0.683501660823822	0.946714043617249	0.47038009762764	70.3166656494141	8438
True	False	False	False	False	-2919.67846679688	883.128967285156	156.389007568359	0.707564532756805	0.953764677047729	0.52114063501358	83.5106353759766	11775
True	False	False	False	False	-2917.72705078125	852.2783203125	129.769607543945	0.774984061717987	0.953871011734009	0.793480038642883	73.2051315307617	8565
True	False	False	False	False	-2916.66528320313	379.109802246094	131.987884521484	0.597164392471313	0.940774202346802	0.342680543661118	64.8739471435547	7720
True	False	False	False	False	-2912.06030273438	813.243774414063	109.805053710938	0.795083343982697	0.95690381526947	1	73	7227
True	False	False	False	False	-2910.44067382813	1015.05114746094	66.5485153198242	0.646814525127411	0.943763673305511	0.408391445875168	62.5666656494141	3754
True	False	False	False	False	-2907.822265625	607.713195800781	187.44499206543	0.612784326076508	0.936098217964172	0.361650496721268	73.6035537719727	12439
True	False	False	False	False	-2906.67553710938	1072.22497558594	85.4039306640625	0.802311480045319	0.963311195373535	1	81.4805221557617	6274
True	False	False	False	False	-2903.59326171875	366.720367431641	112.023338317871	0.756114184856415	0.956214725971222	0.676312983036041	70.0792083740234	7078
True	False	False	False	False	-2901.01904296875	968.666748046875	112.023338317871	0.734947741031647	0.958349406719208	0.595599770545959	66.3663330078125	6703
True	False	False	False	False	-2902.90771484375	1089.06811523438	85.4039306640625	0.813641428947449	0.963053107261658	1	72.3506469726563	5571
True	False	False	False	False	-2899.49731445313	747.99658203125	133.097030639648	0.666767001152039	0.960952281951904	0.440251618623734	72.75	8730
True	False	False	False	False	-2898.67797851563	305.115234375	136.424453735352	0.793246746063232	0.95793205499649	1	80.7886199951172	9937
True	False	False	False	False	-2897.9609375	702.344177246094	164.153015136719	0.62323272228241	0.939617812633514	0.375141590833664	77.3851318359375	11453
True	False	False	False	False	-2897.3544921875	1202.83337402344	165.262145996094	0.534021854400635	0.943670332431793	0.277350902557373	69.1946334838867	10310
True	False	False	False	False	-2893.94506835938	636.0595703125	151.952453613281	0.713744580745697	0.945321798324585	0.536043345928192	89.0364990234375	12198
True	False	False	False	False	-2894.03173828125	665.216796875	147.515884399414	0.734602391719818	0.956007182598114	0.594498157501221	82.353385925293	10953
True	False	False	False	False	-2891.69116210938	789.854553222656	119.787330627441	0.66390061378479	0.956956207752228	0.435427129268646	70.1481475830078	7576
True	False	False	False	False	-2887.82250976563	1018.77966308594	130.878753662109	0.535386919975281	0.891634345054626	0.27860701084137	71.1186447143555	8392
True	False	False	False	False	-2887.736328125	531.212951660156	83.1856460571289	0.341591775417328	0.843615293502808	0.141739785671234	61.439998626709	4608
True	False	False	False	False	-2885.62182617188	930.363159179688	112.023338317871	0.651365220546722	0.950940012931824	0.415322601795197	68.1287155151367	6881
True	False	False	False	False	-2884.63598632813	1058.26086425781	42.1473922729492	0.780941009521484	0.948474228382111	0.859888970851898	60.2368431091309	2289
True	False	False	False	False	-2884.97412109375	1120.033203125	177.462707519531	0.504773259162903	0.88596910238266	0.251761823892593	77.4875030517578	12398
True	False	False	False	False	-2879.73388671875	552.859924316406	100.931915283203	0.589555203914642	0.911803722381592	0.333907276391983	64.0769195556641	5831
True	False	False	False	False	-2883.46630859375	1318.42419433594	113.132476806641	0.721733629703522	0.944999158382416	0.556770741939545	129.078430175781	13166
True	False	False	False	False	-2882.12182617188	1146.70556640625	157.498153686523	0.712582767009735	0.959849238395691	0.533171415328979	82.4577484130859	11709
True	False	False	False	False	-2881.16015625	1173.86254882813	161.934722900391	0.775890290737152	0.959978342056274	0.801759004592896	80.0479431152344	11687
True	False	False	False	False	-2871.404296875	788.821105957031	125.333038330078	0.790439307689667	0.950491905212402	1	73.7079620361328	8329
True	False	False	False	False	-2870.8623046875	846.413269042969	82.0765075683594	0.484745055437088	0.926781356334686	0.235550925135612	65.1216201782227	4819
True	False	False	False	False	-2870.58740234375	870.526184082031	112.023338317871	0.706498801708221	0.950491905212402	0.518659710884094	72.8415832519531	7357
True	False	False	False	False	-2868.328125	646.96875	72.0942230224609	0.790630877017975	0.958397746086121	1	66.0923080444336	4296
True	False	False	False	False	-2868.5673828125	1267.40002441406	165.262145996094	0.740511536598206	0.941794574260712	0.614121973514557	103.422821044922	15410
True	False	False	False	False	-2868.43701171875	690.862121582031	150.843307495117	0.755669236183167	0.955098927021027	0.674262344837189	70.0808792114258	9531
True	False	False	False	False	-2868.04223632813	722.297424316406	133.097030639648	0.693598926067352	0.952291786670685	0.490445405244827	71.6416702270508	8597
True	False	False	False	False	-2867.859375	1343.00537109375	108.695907592773	0.716579556465149	0.901970684528351	0.543196678161621	141.316329956055	13849
True	False	False	False	False	-2866.03002929688	828.059326171875	93.1679229736328	0.611243665218353	0.940589725971222	0.359718054533005	63.476188659668	5332
True	False	False	False	False	-2861.28637695313	1080.98559570313	218.500961303711	0.720235586166382	0.932295739650726	0.552745699882507	104.152282714844	20518
True	False	False	False	False	-2860.86254882813	1113.2041015625	134.206176757813	0.548998475074768	0.902292013168335	0.291465163230896	80.6611557006836	9760
True	False	False	False	False	-2860.15747070313	911.838256835938	179.680999755859	0.597208023071289	0.951845049858093	0.342731654644012	77.598762512207	12571
True	False	False	False	False	-2857.79907226563	747.182922363281	105.36848449707	0.653897881507874	0.951500833034515	0.419261276721954	72.1263122558594	6852
True	False	False	False	False	-2856.2578125	999.219543457031	79.8582229614258	0.844705820083618	0.961069166660309	1	70.1666641235352	5052
True	False	False	False	False	-2853.97729492188	1366.00927734375	136.424453735352	0.805724918842316	0.957006096839905	1	119.308944702148	14675
True	False	False	False	False	-2851.61450195313	977.192993164063	94.2770690917969	0.806843638420105	0.959064602851868	1	66.8823547363281	5685
True	False	False	False	False	-2846.51293945313	660.631530761719	259.539215087891	0.409209728240967	0.883818626403809	0.181975558400154	77.8205108642578	18210
True	False	False	False	False	-2846.81640625	1016.98529052734	192.990692138672	0.559274673461914	0.926948964595795	0.301598727703094	80.2298812866211	13960
True	False	False	False	False	-2845.82690429688	1240.81030273438	135.315322875977	0.671015024185181	0.944365441799164	0.447571516036987	77.8032760620117	9492
True	False	False	False	False	-2844.763671875	1390.18823242188	83.1856460571289	0.668196797370911	0.956287920475006	0.442692250013351	112.319999694824	8424
True	False	False	False	False	-2840.08642578125	744.205444335938	131.987884521484	0.822960138320923	0.959395885467529	1	89.2941207885742	10626
True	False	False	False	False	-2840.2548828125	1126.90930175781	175.244430541992	0.733103275299072	0.956043422222137	0.589776337146759	91.7151870727539	14491
True	False	False	False	False	-2839.64038085938	1210.806640625	190.772415161133	0.730774879455566	0.962979137897491	0.582628428936005	84.5813980102539	14548
True	False	False	False	False	-2839.48486328125	1173.45825195313	118.678184509277	0.824438512325287	0.951809823513031	1	81.3644866943359	8706
True	False	False	False	False	-2839.02270507813	887.400085449219	107.586769104004	0.769551157951355	0.960335493087769	0.75124317407608	65.2474212646484	6329
True	False	False	False	False	-2837.35546875	787.163269042969	187.44499206543	0.759761035442352	0.961503148078918	0.693951070308685	86.7810668945313	14666
True	False	False	False	False	-2831.68286132813	1423.63623046875	115.350761413574	0.298359751701355	0.944294452667236	0.118896894156933	107.528846740723	11183
True	False	False	False	False	-2827.57568359375	766.425659179688	144.188446044922	0.851579189300537	0.970909714698792	1	82.5692291259766	10734
True	False	False	False	False	-2823.63647460938	984.755310058594	95.3862075805664	0.766198992729187	0.956905007362366	0.729580998420715	66.4069747924805	5711
True	False	False	False	False	-2827.3828125	1295.77404785156	131.987884521484	0.809868931770325	0.963263034820557	1	76.2773132324219	9077
True	False	False	False	False	-2820.609375	606.813293457031	150.843307495117	0.755669236183167	0.969230055809021	0.674262344837189	73.8382339477539	10042
True	False	False	False	False	-2817.88403320313	645.753234863281	124.223899841309	0.714430212974548	0.961592078208923	0.537754118442535	63.8839302062988	7155
True	False	False	False	False	-2818.33349609375	1041.16040039063	249.556930541992	0.570060968399048	0.893004953861237	0.312664985656738	92.7911148071289	20878
True	False	False	False	False	-2820.03393554688	1246.95812988281	197.427261352539	0.650771260261536	0.950006663799286	0.414407432079315	85.7191009521484	15258
True	False	False	False	False	-2819.2548828125	1159.14599609375	47.6931037902832	0.805555999279022	0.956683158874512	1	64.6744155883789	2781
True	False	False	False	False	-2818.09326171875	854.172119140625	103.150199890137	0.60251247882843	0.915920376777649	0.34902435541153	67.2688140869141	6256
True	False	False	False	False	-2817.126953125	1102.77563476563	187.44499206543	0.690560817718506	0.950042903423309	0.484238892793655	89.1538467407227	15067
True	False	False	False	False	-2817.04272460938	1129.90612792969	170.807861328125	0.683426439762115	0.938503980636597	0.470236390829086	96.8701324462891	14918
True	False	False	False	False	-2813.36108398438	940.826049804688	186.335845947266	0.843055665493011	0.962369561195374	1	82.3214263916016	13830
True	False	False	False	False	-2812.86743164063	815.392333984375	185.226699829102	0.789517998695374	0.965204894542694	1	87.1736526489258	14558
True	False	False	False	False	-2810.59033203125	963.125427246094	83.1856460571289	0.745481371879578	0.955602645874023	0.63206559419632	70.3066635131836	5273
True	False	False	False	False	-2812.15942382813	1333.46911621094	189.663269042969	0.793421924114227	0.94771271944046	1	80.0994186401367	13697
True	False	False	False	False	-2809.60229492188	1068.04187011719	61.0028076171875	0.804323971271515	0.949190139770508	1	80.2909088134766	4416
True	False	False	False	False	-2801.47973632813	1449.61828613281	148.625015258789	0.672437250614166	0.959327280521393	0.450069338083267	104.92537689209	14060
True	False	False	False	False	-2797.99731445313	696.59619140625	207.409545898438	0.811901271343231	0.964997708797455	1	114.898399353027	21486
True	False	False	False	False	-2797.53784179688	749.247192382813	127.551322937012	0.596684038639069	0.94989287853241	0.342118054628372	72.0086975097656	8281
True	False	False	False	False	-2799.56201171875	905.279235839844	168.589569091797	0.68965095281601	0.955540060997009	0.482409477233887	82.3947372436523	12524
True	False	False	False	False	-2798.68334960938	1075.08776855469	67.6576614379883	0.811845362186432	0.958535254001617	1	72.3114776611328	4411
True	False	False	False	False	-2796.68408203125	1191.06298828125	184.117568969727	0.707896769046783	0.95853990316391	0.521919071674347	81.6204833984375	13549
True	False	False	False	False	-2795.75219726563	783.515441894531	150.843307495117	0.786078751087189	0.959614157676697	1	73.25	9962
True	False	False	False	False	-2795.27905273438	863.321533203125	95.3862075805664	0.766198992729187	0.964395225048065	0.729580998420715	70.1046524047852	6029
True	False	False	False	False	-2794.17114257813	1105.47155761719	128.660461425781	0.759870648384094	0.938688218593597	0.694506108760834	94.1379318237305	10920
True	False	False	False	False	-2791.65380859375	1324.8505859375	129.769607543945	0.697878658771515	0.960916578769684	0.499456882476807	74.5470123291016	8722
True	False	False	False	False	-2793.32104492188	1471.28234863281	103.150199890137	0.565605163574219	0.951874852180481	0.308037877082825	114.709678649902	10668
True	False	False	False	False	-2789.79931640625	732.781005859375	137.533599853516	0.750816345214844	0.951170146465302	0.65311735868454	75.1935501098633	9324
True	False	False	False	False	-2787.48974609375	836.419677734375	96.4953460693359	0.554959177970886	0.926326930522919	0.297296345233917	65.9195404052734	5735
True	False	False	False	False	-2787.31079101563	1217.01953125	130.878753662109	0.803063333034515	0.956785082817078	1	101.449150085449	11971
True	False	False	False	False	-2780.38671875	980.971313476563	157.498153686523	0.754633009433746	0.955490291118622	0.669563829898834	80.9366226196289	11493
True	False	False	False	False	-2780.32446289063	1235.29943847656	109.805053710938	0.753714084625244	0.948350369930267	0.665484547615051	84.7474746704102	8390
True	False	False	False	False	-2779.3359375	1049.3134765625	181.899276733398	0.582994699478149	0.925947189331055	0.326568216085434	80.2682952880859	13164
True	False	False	False	False	-2774.29541015625	856.550659179688	88.7313537597656	0.703622102737427	0.944485545158386	0.512084782123566	66.6999969482422	5336
True	False	False	False	False	-2774.81396484375	1109.4833984375	165.262145996094	0.791833221912384	0.961812317371368	1	84.8053665161133	12636
True	False	False	False	False	-2776.44775390625	1147.58312988281	126.442184448242	0.620696425437927	0.944102764129639	0.37180295586586	80.8508758544922	9217
True	False	False	False	False	-2774.77368164063	1292.57214355469	133.097030639648	0.745649039745331	0.958126187324524	0.63269704580307	75.2083358764648	9025
True	False	False	False	False	-2776.23266601563	1376.59497070313	184.117568969727	0.795342266559601	0.95953643321991	1	97.4819259643555	16182
True	False	False	False	False	-2774.783203125	1486.69213867188	108.695907592773	0.725042045116425	0.943860411643982	0.565907895565033	124.5	12201
True	False	False	False	False	-2774.6357421875	930.785949707031	178.571853637695	0.671993255615234	0.951134860515594	0.449286937713623	84.9565200805664	13678
True	False	False	False	False	-2773.67016601563	1163.55749511719	151.952453613281	0.772331058979034	0.960115194320679	0.771500051021576	83.532844543457	11444
True	False	False	False	False	-2771.78857421875	1253.25390625	129.769607543945	0.659582018852234	0.934695780277252	0.428323924541473	76.7094039916992	8975
True	False	False	False	False	-2770.09594726563	1351.89184570313	136.424453735352	0.617237150669098	0.945159792900085	0.367316275835037	72.8943099975586	8966
True	False	False	False	False	-2769.21240234375	1017.41552734375	149.734161376953	0.670933246612549	0.941059947013855	0.447428584098816	81.2888870239258	10974
True	False	False	False	False	-2765.13793945313	769.334167480469	115.350761413574	0.769432365894318	0.956472516059875	0.750428736209869	73.375	7631
True	False	False	False	False	-2763.015625	886.602294921875	164.153015136719	0.547480702400208	0.949149966239929	0.290000468492508	74.9594573974609	11094
True	False	False	False	False	-2762.3896484375	1513.39050292969	149.734161376953	0.4456507563591	0.932195901870728	0.206485077738762	114.814811706543	15500
True	False	False	False	False	-2752.4609375	790.078063964844	179.680999755859	0.801911056041718	0.946183800697327	1	147.179016113281	23843
True	False	False	False	False	-2761.09765625	813.279968261719	124.223899841309	0.805557072162628	0.965875566005707	1	80.3125	8995
True	False	False	False	False	-2749.24951171875	977.376953125	136.424453735352	0.64718621969223	0.943250358104706	0.40895077586174	75.3739852905273	9271
True	False	False	False	False	-2760.38891601563	1490.57104492188	34.3833999633789	0.731873750686646	0.94477391242981	0.585974395275116	74.5806427001953	2312
True	False	False	False	False	-2754.26025390625	1006.22973632813	85.4039306640625	0.740752220153809	0.954577445983887	0.614958584308624	71.7402572631836	5524
True	False	False	False	False	-2750.46948242188	1086.11950683594	209.627822875977	0.560196340084076	0.92290735244751	0.302526652812958	85.4497375488281	16150
True	False	False	False	False	-2745.39379882813	741.572509765625	118.678184509277	0.778608024120331	0.953796982765198	0.829857766628265	68.8691558837891	7369
True	False	False	False	False	-2748.27124023438	1199.56323242188	117.569046020508	0.762402236461639	0.955573856830597	0.707778513431549	72.9622650146484	7734
True	False	False	False	False	-2747.8662109375	1231.2822265625	134.206176757813	0.771839797496796	0.938908874988556	0.76773864030838	96.8760299682617	11722
True	False	False	False	False	-2745.57080078125	832.208679199219	160.825576782227	0.805676817893982	0.959626257419586	1	74.6275863647461	10821
True	False	False	False	False	-2745.23974609375	946.481140136719	153.061584472656	0.72611141204834	0.947716176509857	0.568937957286835	83.2463760375977	11488
True	False	False	False	False	-2744.01538085938	1534.041015625	102.041061401367	0.794671595096588	0.955305933952332	1	131.021743774414	12054
True	False	False	False	False	-2742.4208984375	1152.13854980469	148.625015258789	0.71211850643158	0.956027448177338	0.532033205032349	77.940299987793	10444
True	False	False	False	False	-2742.19506835938	1311.36962890625	195.208984375	0.71916389465332	0.952788174152374	0.549907207489014	80.1704559326172	14110
True	False	False	False	False	-2738.39013671875	1177.31555175781	137.533599853516	0.843897044658661	0.9703488945961	1	74.7177429199219	9265
True	False	False	False	False	-2732.33129882813	955.823059082031	105.36848449707	0.62230783700943	0.950583517551422	0.373919248580933	79.1999969482422	7524
True	False	False	False	False	-2737.43920898438	1028.55908203125	114.241622924805	0.64989560842514	0.939826309680939	0.413064062595367	70.019416809082	7212
True	False	False	False	False	-2729.62768554688	1112.09558105469	122.005615234375	0.769454181194305	0.9345383644104	0.750577867031097	81.5	8965
True	False	False	False	False	-2735.99487304688	1401.64562988281	187.44499206543	0.743200838565826	0.942399978637695	0.623651385307312	77.0650863647461	13024
True	False	False	False	False	-2731.42065429688	1554.33129882813	230.701522827148	0.434082597494125	0.946602642536163	0.198457673192024	135.538467407227	28192
True	False	False	False	False	-2727.21557617188	1447.0068359375	173.026138305664	0.651123881340027	0.954331815242767	0.414950400590897	87.3076934814453	13620
True	False	False	False	False	-2726.2978515625	1466.05651855469	45.4748191833496	0.576323091983795	0.953168272972107	0.319306194782257	83.5853652954102	3427
True	False	False	False	False	-2723.3486328125	1011.53637695313	87.6222152709961	0.770300686359406	0.942275822162628	0.756472110748291	71.2911376953125	5632
True	False	False	False	False	-2722.68481445313	1246.67687988281	167.480438232422	0.609444439411163	0.934766888618469	0.357478946447372	72.2980117797852	10917
True	False	False	False	False	-2721.3837890625	1478.09924316406	166.371292114258	0.674344062805176	0.913303077220917	0.453456848859787	117.080001831055	17562
True	False	False	False	False	-2718.1767578125	1285.35266113281	206.300399780273	0.731496572494507	0.941720545291901	0.584820449352264	92.6397857666016	17231
True	False	False	False	False	-2717.51123046875	1430.28430175781	150.843307495117	0.666771829128265	0.956790804862976	0.44025981426239	78.7058792114258	10704
True	False	False	False	False	-2713.11767578125	1110.01184082031	84.2947845458984	0.640076875686646	0.959132492542267	0.398454904556274	71.6447372436523	5445
True	False	False	False	False	-2713.85571289063	1355.66638183594	218.500961303711	0.708458662033081	0.953133344650269	0.523241460323334	80.1269073486328	15785
True	False	False	False	False	-2712.8662109375	930.65283203125	123.114753723145	0.664999067783356	0.94804048538208	0.437265396118164	65.6306304931641	7285
True	False	False	False	False	-2707.69165039063	1007.44256591797	73.203369140625	0.656023621559143	0.945148706436157	0.422613710165024	71.6515121459961	4729
True	False	False	False	False	-2709.48046875	1174.34289550781	120.896469116211	0.7624591588974	0.95916348695755	0.708087503910065	82.5596313476563	8999
True	False	False	False	False	-2709.06274414063	1219.30505371094	178.571853637695	0.807928323745728	0.964151680469513	1	71.5590057373047	11521
True	False	False	False	False	-2705.28540039063	959.17578125	106.477630615234	0.671523630619049	0.95252650976181	0.448461979627609	73.1354141235352	7021
True	False	False	False	False	-2702.50903320313	1536.26989746094	170.807861328125	0.788010478019714	0.966872692108154	1	91.5974044799805	14106
True	False	False	False	False	-2698.8583984375	989.702758789063	77.6399383544922	0.579208016395569	0.92394882440567	0.322422206401825	62.771427154541	4394
True	False	False	False	False	-2695.24169921875	1397.97570800781	210.736968994141	0.793035507202148	0.936459302902222	1	96.2789459228516	18293
True	False	False	False	False	-2695.55419921875	1583.14599609375	126.442184448242	0.599831163883209	0.953946650028229	0.345824897289276	82.3421020507813	9387
True	False	False	False	False	-2693.67041015625	1074.33703613281	217.391815185547	0.537412822246552	0.907098472118378	0.280482143163681	97.2346954345703	19058
True	False	False	False	False	-2689.755859375	1142.73046875	175.244430541992	0.665343046188354	0.943711519241333	0.437843710184097	77.3924026489258	12228
True	False	False	False	False	-2692.24072265625	1609.14562988281	165.262145996094	0.535839319229126	0.918183088302612	0.279024600982666	146.590606689453	21842
True	False	False	False	False	-2690.31640625	1430.60375976563	93.1679229736328	0.834939122200012	0.959884345531464	1	69.5595245361328	5843
True	False	False	False	False	-2685.21435546875	1329.76342773438	202.97297668457	0.711039304733276	0.938693881034851	0.529407858848572	98.6775970458984	18058
True	False	False	False	False	-2684.12426757813	1502.32202148438	168.589569091797	0.654028356075287	0.932636201381683	0.419465810060501	77.7960510253906	11825
True	False	False	False	False	-2681.40161132813	1031.86499023438	255.102645874023	0.520369052886963	0.905396580696106	0.26510164141655	92.6739120483398	21315
True	False	False	False	False	-2679.67626953125	1552.79907226563	123.114753723145	0.727117598056793	0.944228053092957	0.57182514667511	72.2882919311523	8024
True	False	False	False	False	-2679.05786132813	1114.93664550781	150.843307495117	0.698736667633057	0.943897902965546	0.501303195953369	73.345588684082	9975
True	False	False	False	False	-2677.22314453125	1472.56652832031	154.17073059082	0.820406854152679	0.964421510696411	1	74.7913665771484	10396
True	False	False	False	False	-2675.96337890625	1619.54187011719	96.4953460693359	0.765188992023468	0.954900205135345	0.723530054092407	111.206893920898	9675
True	False	False	False	False	-2670.49267578125	1630.5625	35.4925422668457	0.795358955860138	0.950105845928192	1	93.09375	2979
True	False	False	False	False	-2666.53588867188	1215.66674804688	198.536407470703	0.675669133663177	0.938719689846039	0.455837398767471	75.7094955444336	13552
True	False	False	False	False	-2668.9345703125	1432.47204589844	110.914192199707	0.827440023422241	0.956256031990051	1	73.620002746582	7362
True	False	False	False	False	-2663.96337890625	1574.14599609375	119.787330627441	0.688914835453033	0.956674993038177	0.4809390604496	70.8425903320313	7651
True	False	False	False	False	-2663.2236328125	1606.3056640625	80.9673614501953	0.702271580696106	0.955300211906433	0.509057402610779	86.3972625732422	6307
True	False	False	False	False	-2660.830078125	1382.04321289063	146.40673828125	0.662400841712952	0.94633674621582	0.432938277721405	74.5606079101563	9842
True	False	False	False	False	-2662.27783203125	1507.58911132813	143.079315185547	0.632452666759491	0.953570008277893	0.387646466493607	71.4341049194336	9215
True	False	False	False	False	-2660.9814453125	1648.76025390625	99.8227767944336	0.361401528120041	0.882055640220642	0.152907609939575	122.788887023926	11051
True	False	False	False	False	-2658.82641601563	1669.57006835938	58.7845230102539	0.352686911821365	0.932676553726196	0.147936433553696	105.584907531738	5596
True	False	False	False	False	-2656.32080078125	1097.58801269531	247.338653564453	0.255786836147308	0.778958201408386	0.0981944128870964	82.4484329223633	18386
True	False	False	False	False	-2657.28393554688	1163.72888183594	190.772415161133	0.623662173748016	0.916147232055664	0.375711053609848	76.7674407958984	13204
True	False	False	False	False	-2656.51123046875	1280.41198730469	123.114753723145	0.830976963043213	0.957753896713257	1	95.1981964111328	10567
True	False	False	False	False	-2652.20434570313	1595.49877929688	53.2388153076172	0.774922788143158	0.948874831199646	0.792935788631439	69.875	3354
True	False	False	False	False	-2646.27270507813	1462.97839355469	138.64274597168	0.711980938911438	0.949955224990845	0.531696975231171	70.1439971923828	8768
True	False	False	False	False	-2646.69506835938	1625.87670898438	226.264953613281	0.354713380336761	0.823484718799591	0.149084106087685	84.6225509643555	17263
True	False	False	False	False	-2643.61450195313	1074.47021484375	168.589569091797	0.64819461107254	0.946160197257996	0.41047415137291	93.1315765380859	14156
True	False	False	False	False	-2643.36694335938	1054.51965332031	86.513069152832	0.775300621986389	0.949547469615936	0.796320915222168	68.2051315307617	5320
True	False	False	False	False	-2641.4296875	1671.99877929688	75.4216537475586	0.617056131362915	0.929532110691071	0.367083519697189	116.808822631836	7943
True	False	False	False	False	-2634.52270507813	1127.50610351563	177.462707519531	0.776972055435181	0.9322469830513	0.81228631734848	72.9625015258789	11674
True	False	False	False	False	-2634.78491210938	1438.20361328125	128.660461425781	0.713078439235687	0.940605938434601	0.534392535686493	72.2844848632813	8385
True	False	False	False	False	-2634.49755859375	1519.58203125	141.970169067383	0.766845762729645	0.954182624816895	0.733563005924225	73.1640625	9365
True	False	False	False	False	-2634.4580078125	1178.94592285156	207.409545898438	0.678051292896271	0.956413626670837	0.460173487663269	82.5615005493164	15439
True	False	False	False	False	-2634.08251953125	1028.50122070313	192.990692138672	0.789468884468079	0.961822032928467	1	75.8908081054688	13205
True	False	False	False	False	-2628.20288085938	1240.18762207031	205.191253662109	0.588157832622528	0.944195330142975	0.332327038049698	69.4918899536133	12856
True	False	False	False	False	-2624.55737304688	1416.12731933594	112.023338317871	0.734947741031647	0.949504971504211	0.595599770545959	72.7623748779297	7349
True	False	False	False	False	-2617.23291015625	1203.06677246094	123.114753723145	0.719127774238586	0.967613220214844	0.549812078475952	77.0450439453125	8552
True	False	False	False	False	-2623.13842773438	1487.05712890625	135.315322875977	0.705158889293671	0.953581094741821	0.515575468540192	72.893440246582	8893
True	False	False	False	False	-2622.240234375	1664.46850585938	130.878753662109	0.597930610179901	0.955330193042755	0.343580186367035	74.6525421142578	8809
True	False	False	False	False	-2620.38354492188	1282.31530761719	181.899276733398	0.778366804122925	0.9484001994133	0.827120900154114	78.25	12833
True	False	False	False	False	-2614.11767578125	1334.88549804688	153.061584472656	0.786026954650879	0.957224071025848	1	79.0507278442383	10909
True	False	False	False	False	-2615.68212890625	1699.84362792969	361.580261230469	0.381395816802979	0.950660169124603	0.164679169654846	109.990798950195	35857
True	False	False	False	False	-2613.85668945313	1725.26196289063	369.344268798828	0.0792375206947327	0.934948027133942	0.0265807490795851	102.51651763916	34138
True	False	False	False	False	-2613.08862304688	1587.34851074219	217.391815185547	0.691097497940063	0.950375020503998	0.48532423377037	82.5714263916016	16184
True	False	False	False	False	-2609.81103515625	1385.88720703125	167.480438232422	0.791255295276642	0.96518874168396	1	88.0331115722656	13293
True	False	False	False	False	-2607.43188476563	1454.92980957031	109.805053710938	0.772047638893127	0.959103643894196	0.769319832324982	73.1515121459961	7242
True	False	False	False	False	-2597.7763671875	1232.63562011719	117.569046020508	0.741474032402039	0.951108157634735	0.61748605966568	68.3301849365234	7243
True	False	False	False	False	-2596.92724609375	1298.80139160156	149.734161376953	0.470585644245148	0.947556793689728	0.224655196070671	63.1185188293457	8521
True	False	False	False	False	-2596.65234375	1207.99279785156	128.660461425781	0.759870648384094	0.954126596450806	0.694506108760834	74.4827575683594	8640
True	False	False	False	False	-2595.94702148438	1413.11450195313	192.990692138672	0.702273726463318	0.945361435413361	0.509062170982361	87	15138
True	False	False	False	False	-2594.513671875	1727.24060058594	61.0028076171875	0.804323971271515	0.956534862518311	1	89.363639831543	4915
True	False	False	False	False	-2594.3125	1546.67565917969	157.498153686523	0.689562678337097	0.932702600955963	0.482232689857483	73.4859161376953	10435
True	False	False	False	False	-2588.71997070313	1364.68798828125	163.043869018555	0.781204581260681	0.949289262294769	0.86380922794342	74.0340118408203	10883
True	False	False	False	False	-2586.98315429688	1701.12585449219	149.734161376953	0.677455425262451	0.953764677047729	0.45908197760582	83.0222244262695	11208
True	False	False	False	False	-2584.37475585938	1155.78063964844	108.695907592773	0.685513734817505	0.949004113674164	0.474253714084625	67.1938781738281	6585
True	False	False	False	False	-2575.40258789063	1440.54956054688	160.825576782227	0.71089643239975	0.957306742668152	0.529062271118164	77.5241394042969	11241
True	False	False	False	False	-2579.7578125	1667.45373535156	235.138092041016	0.591474890708923	0.944515109062195	0.336093574762344	99.4339599609375	21080
True	False	False	False	False	-2579.71508789063	1465.10803222656	161.934722900391	0.715799152851105	0.954299628734589	0.541206359863281	85.6369857788086	12503
True	False	False	False	False	-2571.56323242188	1326.43371582031	108.695907592773	0.78705221414566	0.966195464134216	1	67.0714263916016	6573
True	False	False	False	False	-2570.34594726563	1239.232421875	124.223899841309	0.706682562828064	0.952979803085327	0.519085705280304	77.1785736083984	8644
True	False	False	False	False	-2568.26586914063	1647.10852050781	129.769607543945	0.650097846984863	0.961501479148865	0.413373708724976	75.9401702880859	8885
True	False	False	False	False	-2566.46459960938	1762.97497558594	84.2947845458984	0.819298386573792	0.962681770324707	1	102.815788269043	7814
True	False	False	False	False	-2565.56567382813	1729.787109375	128.660461425781	0.780611455440521	0.953504741191864	0.855170607566833	84.7758636474609	9834
True	False	False	False	False	-2564.54272460938	1386.96716308594	166.371292114258	0.752728283405304	0.936412930488586	0.66119509935379	67.4800033569336	10122
True	False	False	False	False	-2564.0810546875	1569.41467285156	212.955261230469	0.638829112052917	0.929411292076111	0.396655410528183	84.640625	16251
True	False	False	False	False	-2557.82885742188	1273.06311035156	173.026138305664	0.809414923191071	0.959173381328583	1	73.5192337036133	11469
True	False	False	False	False	-2555.81787109375	1498.57800292969	188.554138183594	0.682647287845612	0.943779110908508	0.468752950429916	78.6294097900391	13367
True	False	False	False	False	-2553.12915039063	1444.14282226563	107.586769104004	0.628426969051361	0.960699737071991	0.382113456726074	71.6391754150391	6949
True	False	False	False	False	-2554.568359375	1781.14904785156	18.8554134368896	0.75434798002243	0.942380666732788	0.66828989982605	90.7647094726563	1543
True	False	False	False	False	-2549.2578125	1342.45190429688	129.769607543945	0.746324419975281	0.961003601551056	0.635259330272675	65.478630065918	7661
True	False	False	False	False	-2547.51391601563	1413.42883300781	120.896469116211	0.753803789615631	0.952865779399872	0.665879309177399	70.8715591430664	7725
True	False	False	False	False	-2548.4775390625	1547.57116699219	107.586769104004	0.756450712680817	0.964467108249664	0.677877962589264	81.7422714233398	7929
True	False	False	False	False	-2541.31591796875	1467.42175292969	126.442184448242	0.700783967971802	0.921797633171082	0.505764663219452	66.3947372436523	7569
True	False	False	False	False	-2546.21850585938	1598.287109375	153.061584472656	0.733375728130341	0.958681583404541	0.590627431869507	80.8333358764648	11155
True	False	False	False	False	-2544.57592773438	1530.84130859375	113.132476806641	0.785913348197937	0.961557626724243	1	79.0098037719727	8059
True	False	False	False	False	-2542.10620117188	1790.90185546875	83.1856460571289	0.770665466785431	0.933719873428345	0.759075462818146	134.853332519531	10114
True	False	False	False	False	-2538.09106445313	1672.48486328125	127.551322937012	0.804429352283478	0.95916348695755	1	70.9391326904297	8158
True	False	False	False	False	-2530.15380859375	1444.97082519531	98.7136306762695	0.694063067436218	0.959103643894196	0.491407215595245	67.0337066650391	5966
True	False	False	False	False	-2528.34692382813	1493.5146484375	103.150199890137	0.650538504123688	0.933050572872162	0.414049744606018	62.6666679382324	5828
True	False	False	False	False	-2525.73291015625	1717.22509765625	253.993499755859	0.671658456325531	0.94389009475708	0.448698550462723	88.7336273193359	20320
True	False	False	False	False	-2520.51489257813	1635.52233886719	137.533599853516	0.622255384922028	0.952504515647888	0.373850047588348	73.7338714599609	9143
True	False	False	False	False	-2517.24584960938	1399.82177734375	146.40673828125	0.864680409431458	0.968030214309692	1	73.3560638427734	9683
True	False	False	False	False	-2516.78588867188	1540.7734375	102.041061401367	0.688737690448761	0.944165527820587	0.480586379766464	70.1304321289063	6452
True	False	False	False	False	-2516.7060546875	1570.36633300781	241.792938232422	0.774956405162811	0.964706778526306	0.793233931064606	81.6330261230469	17796
True	False	False	False	False	-2509.31860351563	1365.89501953125	163.043869018555	0.679437577724457	0.961967647075653	0.462731093168259	67.1972808837891	9878
True	False	False	False	False	-2509.75	1605.62353515625	173.026138305664	0.714371740818024	0.949315190315247	0.537607729434967	80.4294891357422	12547
True	False	False	False	False	-2497.52514648438	1304.4345703125	123.114753723145	0.708051383495331	0.938076615333557	0.522282242774963	65.6126098632813	7283
True	False	False	False	False	-2505.89794921875	1324.94860839844	124.223899841309	0.67099004983902	0.956700146198273	0.447527855634689	63.9285697937012	7160
True	False	False	False	False	-2499.93383789063	1499.65002441406	90.9496383666992	0.815059661865234	0.95633727312088	1	68.0853652954102	5583
True	False	False	False	False	-2501.49682617188	1748.32678222656	329.415161132813	0.424732357263565	0.833675980567932	0.192141443490982	96.3030319213867	28602
True	False	False	False	False	-2495.69995117188	1522.41735839844	98.7136306762695	0.736421585083008	0.959492325782776	0.600361526012421	69.2471923828125	6163
True	False	False	False	False	-2493.76147460938	1691.92028808594	149.734161376953	0.612518966197968	0.961325705051422	0.361316621303558	66.4962997436523	8977
True	False	False	False	False	-2493.11865234375	1469.41394042969	157.498153686523	0.77314817905426	0.957634031772614	0.777953743934631	81.8239440917969	11619
True	False	False	False	False	-2489.88305664063	1653.14965820313	139.751892089844	0.782931506633759	0.956723928451538	0.893864810466766	73.3253936767578	9239
True	False	False	False	False	-2486.10864257813	1434.15368652344	206.300399780273	0.817960679531097	0.95033073425293	1	88.4677429199219	16455
True	False	False	False	False	-2478.75415039063	1532.48388671875	155.279876708984	0.733614146709442	0.953286826610565	0.591374695301056	77.2571411132813	10816
True	False	False	False	False	-2476.71752929688	1634.09497070313	131.987884521484	0.712926924228668	0.956129848957062	0.534018695354462	71.050422668457	8455
True	False	False	False	False	-2460.81005859375	1383.1279296875	187.44499206543	0.562302708625793	0.928228974342346	0.304659456014633	66.7692337036133	11284
True	False	False	False	False	-2460.26953125	1597.20947265625	215.173538208008	0.738487541675568	0.965030372142792	0.607207953929901	70.4432983398438	13666
True	False	False	False	False	-2459.4599609375	1689.92724609375	153.061584472656	0.640305399894714	0.94428539276123	0.39878585934639	67.9492721557617	9377
True	False	False	False	False	-2456.00537109375	1473.11047363281	99.8227767944336	0.647322654724121	0.934245884418488	0.40915635228157	62.2666664123535	5604
True	False	False	False	False	-2456.64770507813	1720.5107421875	147.515884399414	0.77680242061615	0.953401744365692	0.810584485530853	73.8421020507813	9821
True	False	False	False	False	-2452.93676757813	1566.23010253906	245.120376586914	0.467035979032516	0.89587390422821	0.221991896629333	75.2850646972656	16638
True	False	False	False	False	-2449.82104492188	1492.36791992188	100.931915283203	0.730834186077118	0.953055143356323	0.582807719707489	69.1318664550781	6291
True	False	False	False	False	-2448.4033203125	1632.51904296875	149.734161376953	0.700455188751221	0.965360343456268	0.505042791366577	69.4962997436523	9382
True	False	False	False	False	-2446.91455078125	1756.64331054688	157.498153686523	0.729563295841217	0.950054526329041	0.57899397611618	67.1267623901367	9532
True	False	False	False	False	-2440.92578125	1668.71875	122.005615234375	0.79117214679718	0.953440308570862	1	81.8363647460938	9002
True	False	False	False	False	-2437.15307617188	1396.53955078125	174.135284423828	0.752221286296844	0.967944443225861	0.659022986888885	71.108283996582	11164
True	False	False	False	False	-2436.7080078125	1432.52844238281	125.333038330078	0.600517809391022	0.923899590969086	0.34664061665535	60.6194686889648	6850
True	False	False	False	False	-2431.806640625	1473.9482421875	100.931915283203	0.743680894374847	0.940891027450562	0.625396072864532	61.3186798095703	5580
True	False	False	False	False	-2435.224609375	1529.81689453125	165.262145996094	0.839980483055115	0.963339745998383	1	76.2751693725586	11365
True	False	False	False	False	-2434.52758789063	1782.18530273438	173.026138305664	0.717120826244354	0.958160042762756	0.544586777687073	84.6987152099609	13213
True	False	False	False	False	-2432.833984375	1870.00988769531	153.061584472656	0.670138359069824	0.925453543663025	0.446043819189072	81.4420318603516	11239
True	False	False	False	False	-2432.8212890625	1505.35485839844	68.7667999267578	0.794570684432983	0.957297146320343	1	63.8709678649902	3960
True	False	False	False	False	-2426.89477539063	1730.4677734375	160.825576782227	0.626235723495483	0.955883502960205	0.379149883985519	74.5586242675781	10811
True	False	False	False	False	-2426.25	617.398376464844	128.660461425781	0.844098389148712	0.958349406719208	1	76.681037902832	8895
True	False	False	False	False	-2422.00317382813	591.484802246094	192.990692138672	0.779273569583893	0.956321179866791	0.837717056274414	74.8620681762695	13026
True	False	False	False	False	-2421.68383789063	532.850402832031	263.975769042969	0.822960138320923	0.963099658489227	1	83.8529434204102	19957
True	False	False	False	False	-2421.01953125	1250.35620117188	146.40673828125	0.820213973522186	0.958126187324524	1	63.2575759887695	8350
True	False	False	False	False	-2416.02783203125	1607.11791992188	199.645553588867	0.696917474269867	0.95828104019165	0.497404634952545	77.8055572509766	14005
True	False	False	False	False	-2416.02172851563	1943.80151367188	205.191253662109	0.28557750582695	0.936100602149963	0.112507022917271	118.71891784668	21963
True	False	False	False	False	-2415.609375	792.120849609375	114.241622924805	0.827207922935486	0.963940918445587	1	54.1456298828125	5577
True	False	False	False	False	-2415.41943359375	1650.76818847656	164.153015136719	0.742691874504089	0.949925422668457	0.621816456317902	84.9729766845703	12576
True	False	False	False	False	-2409.970703125	420.007598876953	140.861022949219	0.691477596759796	0.940251529216766	0.486095726490021	52.7716522216797	6702
True	False	False	False	False	-2413.44165039063	1687.26477050781	145.297592163086	0.568765044212341	0.933513939380646	0.311310976743698	75.7404556274414	9922
True	False	False	False	False	-2412.6455078125	1711.49072265625	103.150199890137	0.676734089851379	0.958977937698364	0.457766741514206	75.6559143066406	7036
True	False	False	False	False	-2407.64819335938	470.428771972656	275.067199707031	0.759865581989288	0.965264618396759	0.694480538368225	72.0846786499023	17877
True	False	False	False	False	-2403.234375	1561.73327636719	195.208984375	0.625652849674225	0.936218500137329	0.378367096185684	66.375	11682
True	False	False	False	False	-2402.39282226563	587.268737792969	118.678184509277	0.634296417236328	0.939828097820282	0.390219837427139	66.1028060913086	7073
True	False	False	False	False	-2402.01708984375	856.481811523438	153.061584472656	0.702105939388275	0.954714298248291	0.508688569068909	71.3115921020508	9841
True	False	False	False	False	-2402.28125	1698.71069335938	69.8759460449219	0.750200152397156	0.951405465602875	0.650578022003174	71.8253936767578	4525
True	False	False	False	False	-2398.5185546875	1481.74169921875	146.40673828125	0.668871581554413	0.949156880378723	0.443852096796036	70.9545440673828	9366
True	False	False	False	False	-2400.54907226563	1822.892578125	114.241622924805	0.784167170524597	0.957397043704987	0.923836290836334	98.9320373535156	10190
True	False	False	False	False	-2400.50512695313	1741.39428710938	231.810668945313	0.728536307811737	0.956394016742706	0.57595694065094	78.5167465209961	16410
True	False	False	False	False	-2397.34350585938	569.186218261719	137.533599853516	0.750816345214844	0.962006449699402	0.65311735868454	67.629035949707	8386
True	False	False	False	False	-2397.2685546875	1455.55773925781	147.515884399414	0.739000082015991	0.967354774475098	0.608938932418823	71.2706756591797	9479
True	False	False	False	False	-2396.5458984375	1772.17626953125	171.917007446289	0.703262507915497	0.949052512645721	0.511275053024292	74.1999969482422	11501
True	False	False	False	False	-2394.26025390625	1523.24462890625	190.772415161133	0.660306811332703	0.951982498168945	0.429502636194229	70.9593048095703	12205
True	False	False	False	False	-2394.03784179688	1616.73828125	147.515884399414	0.817581295967102	0.957533895969391	1	71.5714263916016	9519
True	False	False	False	False	-2385.16040039063	485.237670898438	159.716445922852	0.800120413303375	0.964153528213501	1	68.8888854980469	9920
True	False	False	False	False	-2385.40454101563	785.003479003906	164.153015136719	0.597336292266846	0.945167541503906	0.342882096767426	55.4054069519043	8200
True	False	False	False	False	-2387.68627929688	1650.74584960938	135.315322875977	0.68776923418045	0.967117547988892	0.478667497634888	67.1393432617188	8191
True	False	False	False	False	-2387.04028320313	1853.26196289063	145.297592163086	0.696175515651703	0.954193472862244	0.495831906795502	73.0916061401367	9575
True	False	False	False	False	-2386.10546875	1964.02905273438	109.805053710938	0.624656915664673	0.936414957046509	0.377034962177277	138.515151977539	13713
True	False	False	False	False	-2384.6201171875	1896.86804199219	197.427261352539	0.581116855144501	0.910523533821106	0.324504107236862	73.8932571411133	13153
True	False	False	False	False	-2379.16381835938	604.094604492188	141.970169067383	0.816491663455963	0.959582805633545	1	64.9296875	8311
True	False	False	False	False	-2374.01586914063	393.314544677734	135.315322875977	0.624267995357513	0.958099603652954	0.376516580581665	55.8688507080078	6816
True	False	False	False	False	-2378.15673828125	415.573669433594	130.878753662109	0.76100093126297	0.955911755561829	0.700321018695831	56.161018371582	6627
True	False	False	False	False	-2377.05126953125	558.300476074219	166.371292114258	0.797147572040558	0.946072936058044	1	65.4066696166992	9811
True	False	False	False	False	-2375.26123046875	1568.49719238281	171.917007446289	0.742638885974884	0.962509095668793	0.621626198291779	72.7290344238281	11273
True	False	False	False	False	-2371.39233398438	1456.55871582031	127.551322937012	0.77388209104538	0.963469326496124	0.783978283405304	65.5913009643555	7543
True	False	False	False	False	-2364.05126953125	451.8046875	102.041061401367	0.8570476770401	0.969454169273376	1	56.0434799194336	5156
True	False	False	False	False	-2365.01196289063	1536.88720703125	155.279876708984	0.719287753105164	0.953217029571533	0.550233483314514	79.4142837524414	11118
True	False	False	False	False	-2370.32763671875	1707.36743164063	201.863830566406	0.750231623649597	0.960852682590485	0.650706946849823	84.0219802856445	15292
True	False	False	False	False	-2368.9462890625	1773.88366699219	150.843307495117	0.836022973060608	0.960323333740234	1	80.9191207885742	11005
True	False	False	False	False	-2369.361328125	1838.25329589844	173.026138305664	0.61661022901535	0.924339175224304	0.366511225700378	79.1602554321289	12349
True	False	False	False	False	-2364.94116210938	632.3037109375	156.389007568359	0.794880867004395	0.949659168720245	1	64.5390090942383	9100
True	False	False	False	False	-2361.41162109375	1497.7890625	145.297592163086	0.706105828285217	0.95386791229248	0.517751157283783	62.8625946044922	8235
True	False	False	False	False	-2363.5859375	1640.638671875	188.554138183594	0.788782000541687	0.959678649902344	1	76.8588256835938	13066
True	False	False	False	False	-2359.29345703125	2000.69311523438	380.435699462891	0.231641784310341	0.944651484489441	0.0871448814868927	116.68221282959	40022
True	False	False	False	False	-2357.921875	1600.71264648438	149.734161376953	0.72464644908905	0.956631183624268	0.564796566963196	73.3407440185547	9901
True	False	False	False	False	-2358.03369140625	1745.90612792969	181.899276733398	0.624288439750671	0.959276378154755	0.376543790102005	75.0670700073242	12311
True	False	False	False	False	-2355.1708984375	436.378601074219	79.8582229614258	0.787328362464905	0.954203248023987	1	64.1388854980469	4618
True	False	False	False	False	-2356.09912109375	1670.52770996094	192.990692138672	0.717254400253296	0.961325764656067	0.544931054115295	71.6206893920898	12462
True	False	False	False	False	-2355.7255859375	1925.56591796875	169.698715209961	0.646665215492249	0.953619360923767	0.408167123794556	68.5751647949219	10492
True	False	False	False	False	-2355.22973632813	597.650024414063	129.769607543945	0.809128880500793	0.948681592941284	1	70.991455078125	8306
True	False	False	False	False	-2349.68603515625	572.518493652344	98.7136306762695	0.884637892246246	0.97701108455658	1	92.505615234375	8233
True	False	False	False	False	-2348.71459960938	1560.2880859375	141.970169067383	0.766845762729645	0.960830867290497	0.733563005924225	76.703125	9818
True	False	False	False	False	-2343.99194335938	367.330017089844	191.881561279297	0.722079694271088	0.953909456729889	0.557710230350494	58.5953750610352	10137
True	False	False	False	False	-2340.59375	683.076782226563	259.539215087891	0.7247154712677	0.957497358322144	0.564990103244781	69.9230804443359	16362
True	False	False	False	False	-2340.81884765625	1895.66662597656	173.026138305664	0.606131851673126	0.911660492420197	0.353405207395554	77.3397445678711	12065
True	False	False	False	False	-2330.40942382813	538.51904296875	309.450592041016	0.709737539291382	0.95789110660553	0.526277899742126	75.9426498413086	21188
True	False	False	False	False	-2337.88549804688	1616.27075195313	185.226699829102	0.674021363258362	0.952341854572296	0.452880382537842	71.7664642333984	11985
True	False	False	False	False	-2330.33984375	1761.07934570313	126.442184448242	0.829544961452484	0.965676367282867	1	85.7105255126953	9771
True	False	False	False	False	-2336.31030273438	1788.41186523438	251.77522277832	0.729628443717957	0.955101668834686	0.579187989234924	79.546257019043	18057
True	False	False	False	False	-2328.47216796875	151.353057861328	227.374099731445	0.863261520862579	0.964374125003815	1	60.175609588623	12336
True	False	False	False	False	-2328.53344726563	1820.52416992188	118.678184509277	0.787780582904816	0.965474784374237	1	69.2523345947266	7410
True	False	False	False	False	-2328.59814453125	1960.4912109375	166.371292114258	0.600177347660065	0.93945324420929	0.34623584151268	80.4866638183594	12073
True	False	False	False	False	-2327.77880859375	573.478210449219	175.244430541992	0.782110810279846	0.963144242763519	0.878470003604889	67.3860778808594	10647
True	False	False	False	False	-2325.96264648438	1465.61401367188	130.878753662109	0.752703249454498	0.9561527967453	0.661087512969971	71.0508499145508	8384
True	False	False	False	False	-2327.35693359375	1504.63269042969	156.389007568359	0.593755483627319	0.930201292037964	0.338714361190796	64.7588653564453	9131
True	False	False	False	False	-2326.42993164063	1849.09716796875	277.285491943359	0.818826138973236	0.968580663204193	1	86.6600036621094	21665
True	False	False	False	False	-2327.0830078125	1881.14526367188	85.4039306640625	0.84200394153595	0.962414622306824	1	77.1298675537109	5939
True	False	False	False	False	-2325.1279296875	2020.79919433594	82.0765075683594	0.680345416069031	0.957300961017609	0.464419931173325	94.9459457397461	7026
True	False	False	False	False	-2320.86767578125	603.76220703125	117.569046020508	0.762402236461639	0.946710348129272	0.707778513431549	90.6415100097656	9608
True	False	False	False	False	-2321.01782226563	1588.6435546875	151.952453613281	0.67167454957962	0.948285460472107	0.448726803064346	84.7372283935547	11609
True	False	False	False	False	-2313.04052734375	1673.56811523438	228.483245849609	0.740824818611145	0.940002739429474	0.615211486816406	95.6796112060547	19710
True	False	False	False	False	-2312.67749023438	1884.33337402344	83.1856460571289	0.680576622486115	0.929532110691071	0.464851796627045	74.413330078125	5581
True	False	False	False	False	-2312.4658203125	639.747497558594	239.574661254883	0.746888160705566	0.963712394237518	0.637421369552612	70.8935165405273	15313
True	False	False	False	False	-2311.93994140625	1230.81115722656	171.917007446289	0.843929350376129	0.954922199249268	1	103.032257080078	15970
True	False	False	False	False	-2309.572265625	664.919128417969	102.041061401367	0.761244773864746	0.950731337070465	0.701598525047302	93.8478240966797	8634
True	False	False	False	False	-2307.79516601563	1700.39770507813	175.244430541992	0.716874003410339	0.928644716739655	0.54395192861557	77.3101272583008	12215
True	False	False	False	False	-2307.12036132813	1789.34460449219	108.695907592773	0.810891211032867	0.963398873806	1	65.9897994995117	6467
True	False	False	False	False	-2306.10766601563	201.183197021484	146.40673828125	0.782496511936188	0.95442408323288	0.885400652885437	58.6969680786133	7748
True	False	False	False	False	-2306.1142578125	1989.400390625	139.751892089844	0.603693544864655	0.930157005786896	0.350445985794067	78.6984100341797	9916
True	False	False	False	False	-2305.65625	420.071960449219	139.751892089844	0.762926280498505	0.963153183460236	0.710642993450165	60.7142868041992	7650
True	False	False	False	False	-2305.27001953125	1732.56274414063	171.917007446289	0.785417377948761	0.959570050239563	1	69.6645126342773	10798
True	False	False	False	False	-2304.2998046875	395.495178222656	153.061584472656	0.599157094955444	0.921443998813629	0.345026612281799	61.2028999328613	8446
True	False	False	False	False	-2302.271484375	1534.74963378906	127.551322937012	0.77388209104538	0.95994633436203	0.783978283405304	64.4782638549805	7415
True	False	False	False	False	-2303.42578125	1935.60620117188	156.389007568359	0.633883416652679	0.935709774494171	0.389641255140305	95.7943267822266	13507
True	False	False	False	False	-2302.59814453125	1579.84143066406	149.734161376953	0.700455188751221	0.942955255508423	0.505042791366577	85.3629608154297	11524
True	False	False	False	False	-2298.38037109375	333.931030273438	123.114753723145	0.807714879512787	0.969968378543854	1	64.0180206298828	7106
True	False	False	False	False	-2298.6064453125	1870.58068847656	120.896469116211	0.730105519294739	0.949176967144012	0.580613493919373	80.2844009399414	8751
True	False	False	False	False	-2295.0302734375	372.483673095703	130.878753662109	0.803063333034515	0.963263034820557	1	62.8220329284668	7413
True	False	False	False	False	-2295.65014648438	593.319763183594	117.569046020508	0.771331310272217	0.953168451786041	0.763932764530182	59.4056587219238	6297
True	False	False	False	False	-2294.65454101563	771.945373535156	190.772415161133	0.824089586734772	0.951849699020386	1	84.2383728027344	14489
True	False	False	False	False	-2295.44873046875	1965.45532226563	237.356369018555	0.540647149085999	0.927561104297638	0.283503174781799	76.1355133056641	16293
True	False	False	False	False	-2295.322265625	1763.93872070313	123.114753723145	0.776449203491211	0.952595949172974	0.80710357427597	68.1351318359375	7563
True	False	False	False	False	-2290.96264648438	1645.06628417969	151.952453613281	0.67167454957962	0.952324450016022	0.448726803064346	66.1532821655273	9063
True	False	False	False	False	-2290.05151367188	228.76579284668	161.934722900391	0.706193745136261	0.962330639362335	0.517954051494598	56.8493156433105	8300
True	False	False	False	False	-2284.21337890625	1014.19378662109	221.828384399414	0.722718715667725	0.952949821949005	0.559454917907715	63.3899993896484	12678
True	False	False	False	False	-2289.29150390625	1463.16076660156	155.279876708984	0.709409236907959	0.957862794399261	0.525494813919067	60.3285713195801	8446
True	False	False	False	False	-2287.787109375	1911.87561035156	169.698715209961	0.700633823871613	0.951643288135529	0.505434811115265	76.928108215332	11770
True	False	False	False	False	-2280.6884765625	1793.01330566406	123.114753723145	0.798364579677582	0.950423002243042	1	87.0450439453125	9662
True	False	False	False	False	-2281.11694335938	1840.33581542969	288.376892089844	0.784696042537689	0.950392544269562	0.941936433315277	83.9384613037109	21824
True	False	False	False	False	-2279.32250976563	303.973083496094	175.244430541992	0.710309088230133	0.957430899143219	0.527647256851196	61.0886077880859	9652
True	False	False	False	False	-2277.28784179688	349.068572998047	105.36848449707	0.820584774017334	0.956959247589111	1	55.3684196472168	5260
True	False	False	False	False	-2278.65698242188	1550.89135742188	117.569046020508	0.733056902885437	0.94929438829422	0.589631855487823	63.2169799804688	6701
True	False	False	False	False	-2276.35107421875	611.475463867188	124.223899841309	0.733668208122253	0.942164063453674	0.591544389724731	61.8035697937012	6922
True	False	False	False	False	-2273.58715820313	1177.80883789063	431.456207275391	0.847628235816956	0.961858153343201	1	88.1465301513672	34289
True	False	False	False	False	-2275.27563476563	1516.18151855469	123.114753723145	0.715856790542603	0.950940012931824	0.541352868080139	62.0180168151855	6884
True	False	False	False	False	-2272.80712890625	1597.86743164063	100.931915283203	0.589555203914642	0.950855731964111	0.333907276391983	57.5054931640625	5233
True	False	False	False	False	-2273.84497070313	1767.07238769531	126.442184448242	0.829544961452484	0.965676367282867	1	67.8333358764648	7733
True	False	False	False	False	-2273.52514648438	1889.81103515625	130.878753662109	0.706935942173004	0.941365599632263	0.519674301147461	77.6525421142578	9163
True	False	False	False	False	-2272.70629882813	756.272216796875	87.6222152709961	0.608697593212128	0.896851897239685	0.356555014848709	56.3417739868164	4451
True	False	False	False	False	-2271.36279296875	1717.98791503906	186.335845947266	0.686474680900574	0.961023926734924	0.476124733686447	69.5773773193359	11689
True	False	False	False	False	-2272.22509765625	1960.26110839844	163.043869018555	0.588173806667328	0.942807197570801	0.332345068454742	73.1564636230469	10754
True	False	False	False	False	-2269.70776367188	1620.791015625	151.952453613281	0.67167454957962	0.95129257440567	0.448726803064346	74.394157409668	10192
True	False	False	False	False	-2269.0771484375	260.975067138672	270.630645751953	0.860345840454102	0.966781616210938	1	69.7663955688477	17023
True	False	False	False	False	-2267.0224609375	724.076599121094	181.899276733398	0.551811575889587	0.878548920154572	0.294201284646988	59.7195129394531	9794
True	False	False	False	False	-2264.65747070313	821.348083496094	179.680999755859	0.728291630744934	0.920772016048431	0.57523912191391	119.623458862305	19379
True	False	False	False	False	-2265.27221679688	1260.85546875	166.371292114258	0.816705822944641	0.95632141828537	1	81.1733322143555	12176
True	False	False	False	False	-2261.47509765625	233.654373168945	169.698715209961	0.71935898065567	0.972409904003143	0.550421357154846	61.0457534790039	9340
True	False	False	False	False	-2263.7744140625	1397.33996582031	131.987884521484	0.750850260257721	0.949568450450897	0.653257846832275	70.6638641357422	8409
True	False	False	False	False	-2263.646484375	405.198516845703	160.825576782227	0.536383152008057	0.941833436489105	0.279527455568314	64.5034484863281	9353
True	False	False	False	False	-2262.08276367188	565.517333984375	209.627822875977	0.734352111816406	0.953962206840515	0.593702971935272	70.0476226806641	13239
True	False	False	False	False	-2261.34521484375	1680.79162597656	140.861022949219	0.768981277942657	0.956469535827637	0.747369706630707	74.4724426269531	9458
True	False	False	False	False	-2260.76245117188	375.261901855469	150.843307495117	0.544160783290863	0.942415356636047	0.286824226379395	63.580883026123	8647
True	False	False	False	False	-2260.44213867188	749.986389160156	61.0028076171875	0.635798990726471	0.894217669963837	0.392335802316666	58.5636367797852	3221
True	False	False	False	False	-2257.80834960938	1934.22302246094	179.680999755859	0.735022723674774	0.95434182882309	0.595839619636536	78.4444427490234	12708
True	False	False	False	False	-2255.87939453125	1540.42358398438	98.7136306762695	0.8182532787323	0.959713160991669	1	60	5340
True	False	False	False	False	-2256.05590820313	1813.88049316406	192.990692138672	0.649052619934082	0.937995493412018	0.411777347326279	99.0862045288086	17241
True	False	False	False	False	-2254.99853515625	898.991821289063	144.188446044922	0.700715720653534	0.964152991771698	0.505614638328552	56.461540222168	7340
True	False	False	False	False	-2251.15844726563	953.562133789063	153.061584472656	0.777968525886536	0.962557375431061	0.822720050811768	61.1086959838867	8433
True	False	False	False	False	-2253.13110351563	1859.37524414063	134.206176757813	0.751862764358521	0.960109293460846	0.657500267028809	74.1900863647461	8977
True	False	False	False	False	-2252.2138671875	1993.3837890625	173.026138305664	0.764826476573944	0.931134462356567	0.721405208110809	130.352569580078	20335
True	False	False	False	False	-2251.33764648438	1651.3876953125	168.589569091797	0.796495378017426	0.956395626068115	1	82.1052627563477	12480
True	False	False	False	False	-2251.07446289063	859.648620605469	158.607299804688	0.548976004123688	0.93748152256012	0.291443437337875	57.6083908081055	8238
True	False	False	False	False	-2250.25512695313	1577.51525878906	153.061584472656	0.740749657154083	0.952721297740936	0.614949762821198	69.9927520751953	9659
True	False	False	False	False	-2245.98779296875	1022.66241455078	187.44499206543	0.500916302204132	0.935732543468475	0.248562768101692	59.5088768005371	10057
True	False	False	False	False	-2245.24682617188	656.727783203125	236.24723815918	0.763400375843048	0.957290053367615	0.713271379470825	71.7699508666992	15287
True	False	False	False	False	-2243.21044921875	320.29248046875	200.754699707031	0.778810083866119	0.958353757858276	0.832194209098816	69.0165710449219	12492
True	False	False	False	False	-2239.14208984375	1964.44470214844	155.279876708984	0.68638277053833	0.933683753013611	0.475945204496384	66.6500015258789	9331
True	False	False	False	False	-2237.1806640625	116.599258422852	227.374099731445	0.669263780117035	0.909161329269409	0.444528669118881	58.5024375915527	11993
True	False	False	False	False	-2237.92749023438	621.548034667969	125.333038330078	0.712992250919342	0.946157038211823	0.534179747104645	62.3982315063477	7051
True	False	False	False	False	-2237.82739257813	1984.34265136719	77.6399383544922	0.579208016395569	0.936723232269287	0.322422206401825	73.2285690307617	5126
True	False	False	False	False	-2237.50805664063	876.619201660156	98.7136306762695	0.844812750816345	0.964981913566589	1	58.9662933349609	5248
True	False	False	False	False	-2237.26513671875	197.740676879883	115.350761413574	0.727483928203583	0.959779739379883	0.572885155677795	51.769229888916	5384
True	False	False	False	False	-2233.05883789063	286.505279541016	181.899276733398	0.624288439750671	0.944214940071106	0.376543790102005	59.0975608825684	9692
True	False	False	False	False	-2236.20263671875	1234.11254882813	146.40673828125	0.790809690952301	0.944689750671387	1	111.295455932617	14691
True	False	False	False	False	-2236.12817382813	570.772521972656	200.754699707031	0.523089170455933	0.910494327545166	0.26749786734581	63.9337005615234	11572
True	False	False	False	False	-2234.39013671875	695.503234863281	187.44499206543	0.537290096282959	0.920036315917969	0.28036817908287	64.9585800170898	10978
True	False	False	False	False	-2235.48583984375	1723.43859863281	139.751892089844	0.466098457574844	0.866543412208557	0.22129288315773	72.6904754638672	9159
True	False	False	False	False	-2231.50122070313	1794.24182128906	108.695907592773	0.713117599487305	0.957460463047028	0.534489333629608	69.8469390869141	6845
True	False	False	False	False	-2231.455078125	1706.46545410156	139.751892089844	0.693015515804291	0.934176862239838	0.489241719245911	76.0158767700195	9578
True	False	False	False	False	-2229.36865234375	1825.14929199219	157.498153686523	0.459982633590698	0.893323123455048	0.216777265071869	71.2816925048828	10122
True	False	False	False	False	-2228.6787109375	811.3271484375	244.01123046875	0.77311635017395	0.959199786186218	0.777697443962097	67.5863647460938	14869
True	False	False	False	False	-2225.50927734375	88.0829086303711	241.792938232422	0.768669664859772	0.953981459140778	0.745287358760834	78.2706451416016	17063
True	False	False	False	False	-2227.50048828125	892.660766601563	117.569046020508	0.66161060333252	0.956627011299133	0.431636393070221	56.301887512207	5968
True	False	False	False	False	-2227.826171875	1608.31762695313	130.878753662109	0.658434331417084	0.952574193477631	0.426468521356583	63.2033882141113	7458
True	False	False	False	False	-2225.85473632813	2010.61767578125	143.079315185547	0.792992413043976	0.948827087879181	1	84.4728698730469	10897
True	False	False	False	False	-2225.4873046875	344.928314208984	90.9496383666992	0.730561852455139	0.950555145740509	0.581985175609589	65.6585388183594	5384
True	False	False	False	False	-2225.46264648438	404.945922851563	154.17073059082	0.688059508800507	0.953346431255341	0.479241073131561	60.3165473937988	8384
True	False	False	False	False	-2222.62377929688	218.708755493164	161.934722900391	0.794927000999451	0.970309793949127	1	55.0753440856934	8041
True	False	False	False	False	-2219.69140625	1880.26733398438	236.24723815918	0.49742317199707	0.872856795787811	0.245698049664497	90.4413146972656	19264
True	False	False	False	False	-2219.30297851563	734.1259765625	46.5839614868164	0.666415452957153	0.923090636730194	0.439655065536499	59.2142868041992	2487
True	False	False	False	False	-2219.22778320313	745.54296875	139.751892089844	0.638468325138092	0.931838810443878	0.396137297153473	64.4920654296875	8126
True	False	False	False	False	-2218.13208007813	679.997619628906	177.462707519531	0.703622102737427	0.947427690029144	0.512084782123566	64.5062484741211	10321
True	False	False	False	False	-2216.72338867188	252.8583984375	173.026138305664	0.782837390899658	0.95858907699585	0.891967415809631	60.5961532592773	9453
True	False	False	False	False	-2217.28466796875	946.480529785156	137.533599853516	0.834446728229523	0.965533077716827	1	67.3145141601563	8347
True	False	False	False	False	-2217.048828125	580.055358886719	137.533599853516	0.770503997802734	0.949860692024231	0.757918477058411	65.2822570800781	8095
True	False	False	False	False	-2216.76953125	1776.85864257813	92.0587844848633	0.739471137523651	0.954608798027039	0.610541462898254	68.4096374511719	5678
True	False	False	False	False	-2216.18334960938	1750.041015625	210.736968994141	0.667691349983215	0.935958325862885	0.44182687997818	96.6368408203125	18361
True	False	False	False	False	-2215.29907226563	149.627746582031	191.881561279297	0.639960587024689	0.953549146652222	0.398286700248718	64.2080917358398	11108
True	False	False	False	False	-2214.84887695313	988.805908203125	134.206176757813	0.624204576015472	0.930083274841309	0.376432120800018	60.4793395996094	7318
True	False	False	False	False	-2215.00122070313	1212.05261230469	202.97297668457	0.822699785232544	0.966069519519806	1	71.9508209228516	13167
True	False	False	False	False	-2214.63720703125	1064.00305175781	196.318130493164	0.702116250991821	0.949583828449249	0.508711516857147	67.8305053710938	12006
True	False	False	False	False	-2214.27490234375	1398.07434082031	125.333038330078	0.659990012645721	0.953401744365692	0.428986817598343	56.2743377685547	6359
True	False	False	False	False	-2214.37841796875	1628.92846679688	208.518692016602	0.6683109998703	0.937279105186462	0.442888200283051	69.9414901733398	13149
True	False	False	False	False	-2213.93872070313	1836.9033203125	137.533599853516	0.812275528907776	0.964554309844971	1	74.9112930297852	9289
True	False	False	False	False	-2213.62866210938	1919.16796875	16.6371288299561	0.714476346969604	0.930929720401764	0.53786963224411	70.1999969482422	1053
True	False	False	False	False	-2213.41796875	639.315856933594	95.3862075805664	0.766198992729187	0.93901127576828	0.729580998420715	74.8255844116211	6435
True	False	False	False	False	-2212.88012695313	1932.67919921875	346.052276611328	0.366020113229752	0.867383539676666	0.155580654740334	83.0769195556641	25920
True	False	False	False	False	-2212.08325195313	1124.8388671875	173.026138305664	0.565647065639496	0.898672342300415	0.308081030845642	108.166664123535	16874
True	False	False	False	False	-2211.75439453125	1708.00354003906	151.952453613281	0.67167454957962	0.954299628734589	0.448726803064346	75.0291976928711	10279
True	False	False	False	False	-2209.01147460938	358.879974365234	187.44499206543	0.749993979930878	0.946752429008484	0.649735033512115	61.0591697692871	10319
True	False	False	False	False	-2206.80053710938	132.188018798828	149.734161376953	0.753293514251709	0.94991660118103	0.663643836975098	66.8888854980469	9030
True	False	False	False	False	-2205.55346679688	468.05615234375	184.117568969727	0.533560872077942	0.905367374420166	0.276928067207336	61.3132514953613	10178
True	False	False	False	False	-2208.4853515625	1030.65710449219	99.8227767944336	0.801836133003235	0.952234208583832	1	66.5444412231445	5989
True	False	False	False	False	-2206.82006835938	1165.58544921875	148.625015258789	0.854764699935913	0.966442883014679	1	69.0522384643555	9253
True	False	False	False	False	-2208.03295898438	1804.06408691406	127.551322937012	0.804429352283478	0.956118404865265	1	120.486953735352	13856
True	False	False	False	False	-2204.921875	1660.12963867188	237.356369018555	0.782387912273407	0.956417798995972	0.883399367332458	73.0700912475586	15637
True	False	False	False	False	-2204.15576171875	1094.85961914063	140.861022949219	0.78069794178009	0.946037650108337	0.856390178203583	68.4724426269531	8696
True	False	False	False	False	-2203.13598632813	967.827270507813	118.678184509277	0.769594728946686	0.958591163158417	0.751542627811432	72.7383193969727	7783
True	False	False	False	False	-2201.84155273438	303.230712890625	232.919815063477	0.577512919902802	0.961224913597107	0.320586979389191	63	13230
True	False	False	False	False	-2200.57421875	441.047546386719	181.899276733398	0.56708174943924	0.913291871547699	0.309562385082245	65.4512176513672	10734
True	False	False	False	False	-2196.60034179688	891.362854003906	164.153015136719	0.650850415229797	0.944091081619263	0.414529263973236	63.1689186096191	9349
True	False	False	False	False	-2198.95654296875	1237.91027832031	184.117568969727	0.833019256591797	0.955024838447571	1	91.2891540527344	15154
True	False	False	False	False	-2194.361328125	194.001846313477	174.135284423828	0.842736959457397	0.962924122810364	1	65.4649658203125	10278
True	False	False	False	False	-2193.0751953125	1044.45886230469	147.515884399414	0.749781250953674	0.950994849205017	0.648868799209595	63.7142868041992	8474
True	False	False	False	False	-2191.74365234375	226.872329711914	144.188446044922	0.667910039424896	0.953217029571533	0.442200928926468	59.4153861999512	7724
True	False	False	False	False	-2191.283203125	169.667297363281	218.500961303711	0.743613541126251	0.963631808757782	0.625150442123413	65.1979675292969	12844
True	False	False	False	False	-2190.32592773438	1713.61206054688	164.153015136719	0.532243072986603	0.913061380386353	0.2757228910923	68.6216201782227	10156
True	False	False	False	False	-2187.705078125	979.160034179688	103.150199890137	0.635893940925598	0.945933043956757	0.392470061779022	60.2795715332031	5606
True	False	False	False	False	-2186.34838867188	265.625610351563	190.772415161133	0.756393730640411	0.945736587047577	0.677612125873566	62.8372077941895	10808
True	False	False	False	False	-2184.994140625	706.069580078125	211.846115112305	0.700699806213379	0.955265462398529	0.505579769611359	63.4607315063477	12121
True	False	False	False	False	-2185.44189453125	1422.56506347656	120.896469116211	0.687753558158875	0.952979803085327	0.478636562824249	65.3944931030273	7128
True	False	False	False	False	-2184.95239257813	526.898498535156	360.471130371094	0.434851437807083	0.92509251832962	0.198983758687973	77.9723052978516	25341
True	False	False	False	False	-2184.30444335938	1675.01257324219	89.8404998779297	0.536527454853058	0.927765309810638	0.279661029577255	59.5802459716797	4826
True	False	False	False	False	-2181.76538085938	483.947326660156	272.848907470703	0.502597510814667	0.939188897609711	0.249952495098114	65.1260147094727	16021
True	False	False	False	False	-2182.7021484375	608.341003417969	225.155807495117	0.675428748130798	0.952868044376373	0.455403834581375	69.014778137207	14010
True	False	False	False	False	-2181.6162109375	1004.65704345703	263.975769042969	0.52193021774292	0.929194629192352	0.266474306583405	70.2773132324219	16726
True	False	False	False	False	-2181.12841796875	87.5856857299805	285.049468994141	0.795948147773743	0.945891976356506	1	69.6186752319336	17892
True	False	False	False	False	-2179.58959960938	124.96435546875	126.442184448242	0.839317619800568	0.965474784374237	1	62.3596496582031	7109
True	False	False	False	False	-2180.890625	1645.3271484375	188.554138183594	0.715875446796417	0.959278523921967	0.541400134563446	78.7411727905273	13386
True	False	False	False	False	-2180.26538085938	1913.212890625	52.1296730041504	0.841973721981049	0.963389337062836	1	68.9787216186523	3242
True	False	False	False	False	-2179.84033203125	952.75830078125	117.569046020508	0.651606142520905	0.926255106925964	0.415694743394852	54.1698112487793	5742
True	False	False	False	False	-2179.6796875	1626.96325683594	104.259346008301	0.684010803699493	0.942806541919708	0.47135466337204	74.1170196533203	6967
True	False	False	False	False	-2179.77905273438	1925.67529296875	123.114753723145	0.798364579677582	0.958591163158417	1	88.7477493286133	9851
True	False	False	False	False	-2178.79296875	1794.74865722656	235.138092041016	0.816733479499817	0.951346397399902	1	90.4811325073242	19182
True	False	False	False	False	-2170.54345703125	219.120620727539	144.188446044922	0.740460157394409	0.951297760009766	0.613943874835968	72.2076950073242	9387
True	False	False	False	False	-2168.46264648438	319.003509521484	207.409545898438	0.780513882637024	0.943233549594879	0.853809237480164	76.529411315918	14311
True	False	False	False	False	-2169.8193359375	725.399230957031	109.805053710938	0.772047638893127	0.942258834838867	0.769319832324982	72.0909118652344	7137
True	False	False	False	False	-2167.63110351563	857.22265625	211.846115112305	0.576449751853943	0.936917066574097	0.319442272186279	66.6439819335938	12729
True	False	False	False	False	-2167.56713867188	1127.64489746094	153.061584472656	0.806005537509918	0.95204222202301	1	90.4492721557617	12482
True	False	False	False	False	-2166.63891601563	1840.33154296875	145.297592163086	0.757178783416748	0.95690929889679	0.681305050849915	85.5725173950195	11210
True	False	False	False	False	-2166.65258789063	1863.62622070313	173.026138305664	0.764826476573944	0.959010124206543	0.721405208110809	78.5833358764648	12259
True	False	False	False	False	-2165.43896484375	1762.45874023438	16.6371288299561	0.714476346969604	0.940302610397339	0.53786963224411	64.3333358764648	965
True	False	False	False	False	-2165.17504882813	406.096527099609	306.123168945313	0.797638714313507	0.959690451622009	1	75.3079681396484	20785
True	False	False	False	False	-2164.81274414063	894.939453125	148.625015258789	0.832641422748566	0.968282222747803	1	63.6567153930664	8530
True	False	False	False	False	-2162.91796875	1081.24377441406	124.223899841309	0.783444225788116	0.961267530918121	0.904983460903168	59.6785697937012	6684
True	False	False	False	False	-2163.40673828125	1694.79577636719	96.4953460693359	0.751482903957367	0.955305933952332	0.655898630619049	62.7356338500977	5458
True	False	False	False	False	-2162.61279296875	1942.28833007813	194.099838256836	0.571322739124298	0.916514694690704	0.313989907503128	81.8228607177734	14319
True	False	False	False	False	-2161.49951171875	1749.59973144531	196.318130493164	0.478433042764664	0.870612144470215	0.230638906359673	98.141242980957	17371
True	False	False	False	False	-2161.09228515625	1148.79443359375	144.188446044922	0.616998076438904	0.951569080352783	0.367008924484253	89.3000030517578	11609
True	False	False	False	False	-2160.95532226563	1890.51037597656	108.695907592773	0.646146595478058	0.965883314609528	0.407389432191849	73.1836700439453	7172
True	False	False	False	False	-2159.998046875	211.383285522461	43.256534576416	0.764826476573944	0.943652451038361	0.721405208110809	55.8717956542969	2179
True	False	False	False	False	-2159.66821289063	1600.41394042969	139.751892089844	0.676336646080017	0.95209538936615	0.457045078277588	61.5555572509766	7756
True	False	False	False	False	-2159.1669921875	364.445983886719	184.117568969727	0.730007886886597	0.951021790504456	0.580321133136749	85.5783157348633	14206
True	False	False	False	False	-2158.9345703125	1916.51965332031	78.7490768432617	0.79235315322876	0.971104025840759	1	74.0422515869141	5257
True	False	False	False	False	-2157.62963867188	1969.48547363281	154.17073059082	0.791722774505615	0.963706493377686	1	80.3812942504883	11173
True	False	False	False	False	-2156.69091796875	177.179931640625	112.023338317871	0.778208315372467	0.961557626724243	0.825352907180786	62.4059410095215	6303
True	False	False	False	False	-2155.99389648438	1511.6767578125	110.914192199707	0.770503282546997	0.947125375270844	0.75791335105896	94.5199966430664	9452
True	False	False	False	False	-2155.99096679688	2013.88220214844	190.772415161133	0.787640631198883	0.950462818145752	1	76.0872116088867	13087
True	False	False	False	False	-2153.63940429688	136.29084777832	109.805053710938	0.762798249721527	0.937274515628815	0.709939241409302	54.1313133239746	5359
True	False	False	False	False	-2153.18310546875	934.898742675781	125.333038330078	0.694636762142181	0.948249399662018	0.492601156234741	56.4513282775879	6379
True	False	False	False	False	-2152.08349609375	546.019592285156	170.807861328125	0.721253633499146	0.959489762783051	0.555473566055298	76.2532501220703	11743
True	False	False	False	False	-2151.28881835938	1400.91333007813	212.955261230469	0.801383256912231	0.964531660079956	1	68.0729141235352	13070
True	False	False	False	False	-2147.57592773438	643.874267578125	113.132476806641	0.785913348197937	0.952456653118134	1	77.9019622802734	7946
True	False	False	False	False	-2144.5322265625	1041.28063964844	204.082122802734	0.774829864501953	0.967639207839966	0.792114913463593	67.0706558227539	12341
True	False	False	False	False	-2143.15185546875	359.431732177734	35.4925422668457	0.516615152359009	0.946614563465118	0.261829555034637	50.625	1620
True	False	False	False	False	-2142.62231445313	1927.62817382813	24.401123046875	0.674680590629578	0.941462934017181	0.454059302806854	57.2727279663086	1260
True	False	False	False	False	-2141.6376953125	1747.77844238281	170.807861328125	0.581301927566528	0.94934606552124	0.324706852436066	86.1233749389648	13263
True	False	False	False	False	-2141.5	1772.4609375	137.533599853516	0.799695909023285	0.951034307479858	1	70.9516143798828	8798
True	False	False	False	False	-2138.60888671875	712.300415039063	151.952453613281	0.656396925449371	0.932003438472748	0.423206925392151	78.3138656616211	10729
True	False	False	False	False	-2139.92846679688	1701.11730957031	252.884368896484	0.767152667045593	0.942998111248016	0.735483109951019	76.3026351928711	17397
True	False	False	False	False	-2139.7666015625	1918.24304199219	163.043869018555	0.588173806667328	0.923048794269562	0.332345068454742	76	11172
True	False	False	False	False	-2138.22021484375	1206.91564941406	108.695907592773	0.846498012542725	0.974578142166138	1	91.9693908691406	9013
True	False	False	False	False	-2136.02685546875	146.640243530273	113.132476806641	0.785913348197937	0.935066223144531	1	82.0980377197266	8374
True	False	False	False	False	-2135.091796875	636.156677246094	104.259346008301	0.76819783449173	0.946487665176392	0.742179989814758	66.8191452026367	6281
True	False	False	False	False	-2134.04931640625	840.59765625	119.787330627441	0.764188587665558	0.954439222812653	0.717723667621613	65.8333358764648	7110
True	False	False	False	False	-2134.03564453125	216.10481262207	98.7136306762695	0.792926847934723	0.957966983318329	1	62.4269676208496	5556
True	False	False	False	False	-2133.80200195313	1809.07629394531	240.683807373047	0.643188416957855	0.940957367420197	0.402997016906738	78.3640518188477	17005
True	False	False	False	False	-2131.93359375	174.848556518555	125.333038330078	0.799567699432373	0.971882224082947	1	56.1061935424805	6340
True	False	False	False	False	-2133.158203125	674.023986816406	131.987884521484	0.759082078933716	0.949881255626678	0.690548181533813	71.3781509399414	8494
True	False	False	False	False	-2133.1650390625	2000.62609863281	176.353576660156	0.630714595317841	0.928356766700745	0.385243386030197	74.3773574829102	11826
True	False	False	False	False	-2132.18310546875	1456.63073730469	85.4039306640625	0.791216492652893	0.951252520084381	1	78.0779190063477	6012
True	False	False	False	False	-2131.6259765625	613.502502441406	135.315322875977	0.723216474056244	0.953054428100586	0.560822665691376	72.1475372314453	8802
True	False	False	False	False	-2131.05151367188	900.689575195313	154.17073059082	0.783605933189392	0.960668444633484	0.908817052841187	67.2014389038086	9341
True	False	False	False	False	-2130.98510742188	1851.67126464844	186.335845947266	0.729408621788025	0.950647532939911	0.578534126281738	82.5654754638672	13871
True	False	False	False	False	-2128.208984375	566.181030273438	161.934722900391	0.725601851940155	0.949186623096466	0.567489385604858	72.3356170654297	10561
True	False	False	False	False	-2129.00805664063	963.625610351563	205.191253662109	0.806227326393127	0.965418636798859	1	64.2594604492188	11888
True	False	False	False	False	-2123.51171875	1089.03820800781	112.023338317871	0.756114184856415	0.95685225725174	0.676312983036041	66.9802017211914	6765
True	False	False	False	False	-2121.12915039063	114.876510620117	227.374099731445	0.752059996128082	0.943783164024353	0.658336639404297	68.1951217651367	13980
True	False	False	False	False	-2122.49462890625	206.672607421875	90.9496383666992	0.631812691688538	0.952456653118134	0.386759072542191	56.5487823486328	4637
True	False	False	False	False	-2118.69189453125	294.310638427734	228.483245849609	0.777585685253143	0.955716133117676	0.818619430065155	89.6650466918945	18471
True	False	False	False	False	-2121.45141601563	1070.50744628906	169.698715209961	0.733056426048279	0.952359735965729	0.589630365371704	73.4117660522461	11232
True	False	False	False	False	-2120.06665039063	1713.08947753906	127.551322937012	0.688962996006012	0.942597150802612	0.481034994125366	80.5739135742188	9266
True	False	False	False	False	-2119.021484375	415.798950195313	178.571853637695	0.778747916221619	0.956356942653656	0.831470906734467	71.6397552490234	11534
True	False	False	False	False	-2116.24487304688	226.686782836914	109.805053710938	0.762798249721527	0.942708849906921	0.709939241409302	64.5656585693359	6392
True	False	False	False	False	-2117.130859375	387.964782714844	177.462707519531	0.582136809825897	0.947628676891327	0.325623273849487	62.3562507629395	9977
True	False	False	False	False	-2116.66821289063	1143.78527832031	105.36848449707	0.820584774017334	0.959297358989716	1	87.4210510253906	8305
True	False	False	False	False	-2114.94848632813	619.855346679688	119.787330627441	0.67108416557312	0.950534105300903	0.447692304849625	66.7685165405273	7211
True	False	False	False	False	-2114.64379882813	1207.3408203125	173.026138305664	0.782837390899658	0.952504515647888	0.891967415809631	71.2179489135742	11110
True	False	False	False	False	-2114.36938476563	1556.95275878906	173.026138305664	0.790484547615051	0.95227313041687	1	82.0320510864258	12797
True	False	False	False	False	-2113.8740234375	840.437866210938	120.896469116211	0.614482343196869	0.937226116657257	0.363796830177307	62.7064208984375	6835
True	False	False	False	False	-2113.17797851563	755.741027832031	126.442184448242	0.775840818881989	0.953242182731628	0.801295220851898	71.5526351928711	8157
True	False	False	False	False	-2113.12475585938	1415.34948730469	226.264953613281	0.816241204738617	0.966864466667175	1	75.3137283325195	15364
True	False	False	False	False	-2113.09545898438	1449.39367675781	161.934722900391	0.852730453014374	0.967889785766602	1	67.2671203613281	9821
True	False	False	False	False	-2111.90991210938	1943.47277832031	183.008422851563	0.703632354736328	0.940069973468781	0.512107908725739	95.2545471191406	15717
True	False	False	False	False	-2111.51708984375	778.218566894531	185.226699829102	0.703242301940918	0.937385320663452	0.511229753494263	68.4850311279297	11437
True	False	False	False	False	-2110.41772460938	181.497329711914	108.695907592773	0.764249205589294	0.946155071258545	0.718070447444916	59.0714302062988	5789
True	False	False	False	False	-2108.67846679688	477.614227294922	120.896469116211	0.599513411521912	0.954233944416046	0.345448344945908	74.8348617553711	8157
True	False	False	False	False	-2107.24829101563	690.069702148438	190.772415161133	0.649246335029602	0.922103822231293	0.412072449922562	63.889533996582	10989
True	False	False	False	False	-2107.4990234375	1050.04797363281	167.480438232422	0.649725496768951	0.959520637989044	0.41280397772789	77.3311233520508	11677
True	False	False	False	False	-2106.79809570313	1852.72143554688	267.30322265625	0.66079843044281	0.951399266719818	0.430305153131485	98.3983383178711	23714
True	False	False	False	False	-2106.43286132813	868.090454101563	153.061584472656	0.7622190117836	0.95330137014389	0.706787109375	63.050724029541	8701
True	False	False	False	False	-2104.86547851563	1884.27062988281	249.556930541992	0.671898722648621	0.921529531478882	0.449120670557022	98.0222244262695	22055
True	False	False	False	False	-2103.71264648438	1232.61535644531	230.701522827148	0.825085759162903	0.961597621440887	1	66.1105804443359	13751
True	False	False	False	False	-2104.05493164063	1579.59741210938	129.769607543945	0.787340879440308	0.962010085582733	1	59.538459777832	6966
True	False	False	False	False	-2102.36303710938	1765.19482421875	175.244430541992	0.489337772130966	0.880621612071991	0.239182516932487	78.6202545166016	12422
True	False	False	False	False	-2101.9384765625	928.890869140625	179.680999755859	0.661957681179047	0.945419311523438	0.432207375764847	69.1790161132813	11207
True	False	False	False	False	-2100.92358398438	1184.46643066406	144.188446044922	0.778827726840973	0.964154958724976	0.832400798797607	86.976921081543	11307
True	False	False	False	False	-2097.83813476563	271.260437011719	211.846115112305	0.780456304550171	0.949847757816315	0.853013038635254	91.4083786010742	17459
True	False	False	False	False	-2100.02954101563	553.829528808594	156.389007568359	0.724425494670868	0.941347777843475	0.564178287982941	77.5248260498047	10931
True	False	False	False	False	-2099.93994140625	715.8818359375	184.117568969727	0.736680448055267	0.94556736946106	0.60120815038681	73.0481948852539	12126
True	False	False	False	False	-2098.431640625	1015.41259765625	139.751892089844	0.754863798618317	0.950858533382416	0.67060112953186	98.0714263916016	12357
True	False	False	False	False	-2099.06518554688	2007.07727050781	290.595184326172	0.655519425868988	0.93412321805954	0.42181470990181	102.793891906738	26932
True	False	False	False	False	-2098.078125	1711.58386230469	228.483245849609	0.831427574157715	0.96831864118576	1	78.2572784423828	16121
True	False	False	False	False	-2097.82885742188	978.995300292969	171.917007446289	0.641265988349915	0.963543653488159	0.400181502103806	65.4967727661133	10152
True	False	False	False	False	-2094.62817382813	217.705551147461	212.955261230469	0.871138036251068	0.971698641777039	1	69.3333358764648	13312
True	False	False	False	False	-2095.296875	465.032806396484	131.987884521484	0.61743825674057	0.939777195453644	0.36757504940033	82.9411773681641	9870
True	False	False	False	False	-2090.5888671875	1977.33898925781	170.807861328125	0.818404853343964	0.955013632774353	1	100.006492614746	15401
True	False	False	False	False	-2088.66479492188	250.462478637695	83.1856460571289	0.711920857429504	0.932111859321594	0.531550288200378	50.1733322143555	3763
True	False	False	False	False	-2087.92578125	1358.53002929688	176.353576660156	0.586148619651794	0.947710037231445	0.330071240663528	61.9056587219238	9843
True	False	False	False	False	-2087.14672851563	831.273132324219	118.678184509277	0.824438512325287	0.960910856723785	1	88.8785018920898	9510
True	False	False	False	False	-2086.345703125	153.070266723633	228.483245849609	0.615160584449768	0.918046653270721	0.364658981561661	66.3737869262695	13673
True	False	False	False	False	-2086.05712890625	595.295043945313	176.353576660156	0.76180374622345	0.956563711166382	0.704558432102203	69.698112487793	11082
True	False	False	False	False	-2085.32885742188	1777.37805175781	144.188446044922	0.674512386322021	0.921652138233185	0.453758031129837	88.523078918457	11508
True	False	False	False	False	-2084.39965820313	78.5410995483398	265.084930419922	0.801525890827179	0.953663289546967	1	64.347282409668	15379
True	False	False	False	False	-2083.89892578125	439.643493652344	171.917007446289	0.703262507915497	0.95194536447525	0.511275053024292	83.3806457519531	12924
True	False	False	False	False	-2083.38012695313	1924.67517089844	141.970169067383	0.758784472942352	0.957730650901794	0.689074516296387	87.6171875	11215
True	False	False	False	False	-2083.21435546875	398.068908691406	195.208984375	0.757295966148376	0.952036023139954	0.681861996650696	74.7329559326172	13153
True	False	False	False	False	-2080.9619140625	653.141296386719	187.44499206543	0.63040167093277	0.921919226646423	0.384813040494919	64.5266265869141	10905
True	False	False	False	False	-2082.06225585938	1828.31213378906	33.2742576599121	0.745649039745331	0.936564445495605	0.63269704580307	64.3666687011719	1931
[truncated: 21,233 more rows]
