# Supplementary material for: Gene Delivery Mediated by Backbone-Degradable RAFT Copolymers
Source: Biomacromolecules. 2026 Feb 12;27(3):1846–56. doi: 10.1021/acs.biomac.5c01662 (PMC12977016; doi:10.1021/acs.biomac.5c01662)
Supplement: Supplementary file 2 [file bm5c01662_si_002.zip › Celigo Raw Data/Object (Cell)-Level Data/Blue/7-15-2024-8-58-13-PM_object_F3.csv]

Plate ID	PM_2024_07_15_PPP41-45_NP_5_10_20_PEIpro_200ngwell_U2OS_6k_Plate2
Plate Name
Plate Description
Scan ID	7/15/2024 8:58:13 PM
Scan Description
Scan Result ID	7/15/2024 8:58:13 PM
Scan Result Description
Software Version	5.1.0.0
Experiment Name
Application Name	Target 1
Plate Type	96-Well BD Falcon™ 353072 Plate
Acquisition Start/End Times	7/15/2024 8:58:13 PM - 7/15/2024 9:00:04 PM
Analysis Start Time	7/15/2024 8:58:13 PM
User ID	Local Administrator
Scan Area Object-Level Data CSV Report
Row	F
Column	3
Total	Class 1	Class 2	Class 3	Class 4	X Position (µm)	Y Position (µm)	Target 1: Area (µm²)	Target 1: Form Factor	Target 1: Smoothness	Target 1: Aspect Ratio	Target 1: Mean Intensity	Target 1: Integrated Intensity
True	False	False	False	False	-1933.86682128906	-3018.08081054688	23.2919807434082	0.666415452957153	0.951272964477539	0.439655065536499	138.809524536133	2915
True	False	False	False	False	-2004.55212402344	-2953.12158203125	681.01318359375	0.518538892269135	0.879854321479797	0.263501405715942	199.866455078125	122718
True	False	False	False	False	-2052.08520507813	-2939.92236328125	43.256534576416	0.474378526210785	0.940264463424683	0.227530583739281	137.435897827148	5360
True	False	False	False	False	-2079.35766601563	-2906.3330078125	211.846115112305	0.446046113967896	0.890744686126709	0.206763759255409	166.696334838867	31839
True	False	False	False	False	-2125.5712890625	-2887.837890625	56.5662384033203	0.500078856945038	0.920651972293854	0.247873172163963	134.215682983398	6845
True	False	False	False	False	-2107.87817382813	-2881.78149414063	195.208984375	0.487504333257675	0.872056663036346	0.237726852297783	135.931823730469	23924
True	False	False	False	False	-2146.24829101563	-2860.6220703125	93.1679229736328	0.738803207874298	0.93298351764679	0.6082723736763	150.630950927734	12653
True	False	False	False	False	-2174.06469726563	-2839.97436523438	117.569046020508	0.644668221473694	0.949610114097595	0.405185103416443	169.896224975586	18009
True	False	False	False	False	-2240.81127929688	-2785.357421875	263.975769042969	0.399086117744446	0.950912773609161	0.175548911094666	156.726898193359	37301
True	False	False	False	False	-2232.38525390625	-2773.13110351563	21.0736961364746	0.617924511432648	0.931973576545715	0.368201732635498	102.263160705566	1943
True	False	False	False	False	-2286.32861328125	-2740.06958007813	780.8359375	0.251963317394257	0.770348489284515	0.0964130535721779	169.096588134766	119044
True	False	False	False	False	-2343.85522460938	-2698.20654296875	138.64274597168	0.73007744550705	0.929477274417877	0.580529451370239	175.712005615234	21964
True	False	False	False	False	-2387.78271484375	-2675.388671875	37.7108268737793	0.539479196071625	0.94390594959259	0.28240829706192	133.147064208984	4527
True	False	False	False	False	-2413.86962890625	-2633.5908203125	66.5485153198242	0.76893937587738	0.949587345123291	0.747088372707367	148.183334350586	8891
True	False	False	False	False	-2445.40454101563	-2621.61840820313	52.1296730041504	0.650069355964661	0.912862956523895	0.413330078125	130.978729248047	6156
True	False	False	False	False	-2425.23095703125	-2621.16162109375	168.589569091797	0.568957209587097	0.952134907245636	0.311511278152466	136.881576538086	20806
True	False	False	False	False	-2467.77197265625	-2580.39526367188	169.698715209961	0.577527225017548	0.955716133117676	0.320602387189865	147.627456665039	22587
True	False	False	False	False	-2518.3349609375	-2533.78491210938	165.262145996094	0.542114913463593	0.945877015590668	0.284885495901108	138.463088989258	20631
True	False	False	False	False	-2563.04272460938	-2506.24877929688	14.4188451766968	0.601119041442871	0.931946337223053	0.347356885671616	137.538467407227	1788
True	False	False	False	False	-2575.28515625	-2470.41333007813	370.453399658203	0.43501952290535	0.895654141902924	0.199098914861679	169.482040405273	56607
True	False	False	False	False	-2644.62084960938	-2416.65405273438	123.114753723145	0.363558799028397	0.927920043468475	0.154152795672417	134.02702331543	14877
True	False	False	False	False	-2655.43920898438	-2383.08618164063	260.648345947266	0.408615916967392	0.863849580287933	0.181594282388687	156.531921386719	36785
True	False	False	False	False	-2694.57861328125	-2337.43701171875	219.610107421875	0.738577127456665	0.923557162284851	0.60750949382782	169.474746704102	33556
True	False	False	False	False	-2738.58374023438	-2282.58178710938	307.232330322266	0.488352060317993	0.882550179958344	0.238398909568787	168.057754516602	46552
True	False	False	False	False	-2763.9033203125	-2241.9052734375	125.333038330078	0.54873651266098	0.940523028373718	0.291211783885956	116.805313110352	13199
True	False	False	False	False	-2808.58862304688	-2214.83642578125	43.256534576416	0.6188143491745	0.941665172576904	0.369352430105209	138.051284790039	5384
True	False	False	False	False	-2830.52734375	-2168.9873046875	113.132476806641	0.694173395633698	0.959720134735107	0.491636395454407	141.480392456055	14431
True	False	False	False	False	-2845.09692382813	-2143.8720703125	241.792938232422	0.479342550039291	0.953245282173157	0.231341153383255	160.912841796875	35079
True	False	False	False	False	-2887.51000976563	-2105.25244140625	85.4039306640625	0.425296127796173	0.952815473079681	0.192518055438995	136.779220581055	10532
True	False	False	False	False	-2917.75537109375	-2061.50610351563	27.7285480499268	0.439763814210892	0.894745290279388	0.202369824051857	137.440002441406	3436
True	False	False	False	False	-2941.36499023438	-2023.52526855469	90.9496383666992	0.469064682722092	0.944139778614044	0.223510771989822	136.853652954102	11222
True	False	False	False	False	-2968.3896484375	-1957.66906738281	95.3862075805664	0.801153242588043	0.949439883232117	1	123.09302520752	10586
True	False	False	False	False	-2981.50244140625	-1931.33459472656	326.087738037109	0.472490668296814	0.902148306369781	0.226095542311668	149.292510986328	43892
True	False	False	False	False	-2955.67749023438	-1976.21411132813	129.769607543945	0.719225645065308	0.933871567249298	0.550069808959961	144.897430419922	16953
True	False	False	False	False	-2942.3828125	-1938.08410644531	187.44499206543	0.690560817718506	0.941087901592255	0.484238892793655	107.189346313477	18115
True	False	False	False	False	-3009.45483398438	-1912.80700683594	15.5279874801636	0.444276958703995	0.928321480751038	0.205519050359726	144.785720825195	2027
True	False	False	False	False	-2989.1943359375	-1900.93444824219	188.554138183594	0.53461754322052	0.904005706310272	0.27789831161499	115.111763000488	19569
True	False	False	False	False	-2946.47094726563	-1902.79772949219	263.975769042969	0.437623828649521	0.865270555019379	0.200889453291893	94.4075622558594	22469
True	False	False	False	False	-2941.55786132813	-1998.72436523438	145.297592163086	0.749359428882599	0.940014660358429	0.647161543369293	181.519088745117	23779
True	False	False	False	False	-2914.06787109375	-1932.38024902344	154.17073059082	0.64494526386261	0.909522950649261	0.405596792697906	135.546768188477	18841
True	False	False	False	False	-2923.46923828125	-1923.17846679688	165.262145996094	0.765527665615082	0.93513160943985	0.725537121295929	180.872482299805	26950
True	False	False	False	False	-2908.70532226563	-2041.32934570313	400.400238037109	0.368775814771652	0.881400883197784	0.157188504934311	157.781158447266	56959
True	False	False	False	False	-2902.46875	-2010.41174316406	86.513069152832	0.801492035388947	0.953055739402771	1	96.4102554321289	7520
True	False	False	False	False	-2904.01586914063	-1899.58813476563	490.240753173828	0.719848871231079	0.93312019109726	0.551717638969421	123.884613037109	54757
True	False	False	False	False	-2894.39990234375	-2069.94653320313	184.117568969727	0.575916111469269	0.904372155666351	0.318869531154633	174.409637451172	28952
True	False	False	False	False	-2890.65551757813	-1997.5068359375	187.44499206543	0.513910055160522	0.894680082798004	0.25949615240097	153.940826416016	26016
True	False	False	False	False	-2889.208984375	-1959.35021972656	21.0736961364746	0.765837788581848	0.945084035396576	0.727394282817841	41.5789489746094	790
True	False	False	False	False	-2876.94848632813	-1930.83374023438	215.173538208008	0.782994866371155	0.95627498626709	0.895165324211121	93.6752548217773	18173
True	False	False	False	False	-2873.13208007813	-2125.24755859375	27.7285480499268	0.57799905538559	0.938818573951721	0.321112036705017	138.679992675781	3467
True	False	False	False	False	-2846.42626953125	-2117.48803710938	283.940338134766	0.363433629274368	0.767273604869843	0.154080376029015	117.55078125	30093
True	False	False	False	False	-2869.1025390625	-2097.62573242188	296.140899658203	0.46425724029541	0.893553137779236	0.219925373792648	137.089889526367	36603
True	False	False	False	False	-2820.76782226563	-2097.67749023438	140.861022949219	0.668232917785645	0.955236971378326	0.442754238843918	71.031494140625	9021
True	False	False	False	False	-2869.09033203125	-2060.05908203125	222.937530517578	0.622511982917786	0.933698713779449	0.374188542366028	91.348258972168	18361
True	False	False	False	False	-2865.92724609375	-2012.99951171875	148.625015258789	0.722276210784912	0.952020943164825	0.558245301246643	77.4253768920898	10375
True	False	False	False	False	-2862.66479492188	-1985.02465820313	260.648345947266	0.622611045837402	0.951568782329559	0.374319344758987	81.0042572021484	19036
True	False	False	False	False	-2856.685546875	-2056.2783203125	11.0914192199707	0.619482219219208	0.931919693946838	0.37021940946579	58.7000007629395	587
True	False	False	False	False	-2843.20727539063	-1943.18823242188	153.061584472656	0.556975722312927	0.943026602268219	0.299298167228699	72.1811599731445	9961
True	False	False	False	False	-2856.33764648438	-1901.63403320313	144.188446044922	0.637355387210846	0.945278406143188	0.394545674324036	74.7307662963867	9715
True	False	False	False	False	-2843.90185546875	-1923.26098632813	106.477630615234	0.855291903018951	0.966074287891388	1	72.125	6924
True	False	False	False	False	-2840.99536132813	-2079.54858398438	160.825576782227	0.846889853477478	0.967889785766602	1	69.7241363525391	10110
True	False	False	False	False	-2823.39599609375	-2037.60620117188	196.318130493164	0.771363496780396	0.955252528190613	0.764171004295349	64.5423736572266	11424
True	False	False	False	False	-2836.34716796875	-2001.67272949219	211.846115112305	0.587060272693634	0.925802171230316	0.33109238743782	91.5654449462891	17489
True	False	False	False	False	-2830.86767578125	-1901.88525390625	145.297592163086	0.621744215488434	0.93997460603714	0.373177081346512	71.1374053955078	9319
True	False	False	False	False	-2811.86450195313	-2168.45947265625	145.297592163086	0.6276496052742	0.948819518089294	0.381058305501938	122.557250976563	16055
True	False	False	False	False	-2805.54077148438	-2155.40405273438	159.716445922852	0.445978730916977	0.90435403585434	0.206716239452362	112.152778625488	16150
True	False	False	False	False	-2807.2607421875	-2114.56494140625	218.500961303711	0.514655113220215	0.903691470623016	0.260136812925339	88.6548233032227	17465
True	False	False	False	False	-2805.44946289063	-2195.34130859375	253.993499755859	0.650205492973328	0.931555688381195	0.413538694381714	174.109176635742	39871
True	False	False	False	False	-2783.31762695313	-2168.4599609375	95.3862075805664	0.827333629131317	0.960534572601318	1	102.023254394531	8774
True	False	False	False	False	-2803.46240234375	-2063.89135742188	122.005615234375	0.570741295814514	0.952901780605316	0.313378512859344	58.7818183898926	6466
True	False	False	False	False	-2805.06616210938	-1917.37316894531	163.043869018555	0.632514238357544	0.941087543964386	0.387731999158859	73.8435363769531	10855
True	False	False	False	False	-2801.68603515625	-2141.43994140625	168.589569091797	0.659941136837006	0.939250946044922	0.428907334804535	114.440788269043	17395
True	False	False	False	False	-2787.53125	-2070.26953125	39.9291114807129	0.633259892463684	0.924671590328217	0.388770014047623	49.8333320617676	1794
True	False	False	False	False	-2795.29956054688	-1942.74853515625	268.412353515625	0.578131794929504	0.943949580192566	0.321255534887314	98.9008255004883	23934
True	False	False	False	False	-2792.81909179688	-1896.00073242188	174.135284423828	0.721717774868011	0.931611120700836	0.556727707386017	82.6178359985352	12971
True	False	False	False	False	-2786.68237304688	-1997.63549804688	361.580261230469	0.654538333415985	0.943098247051239	0.42026674747467	101.171775817871	32982
True	False	False	False	False	-2783.13354492188	-2228.34619140625	238.465515136719	0.389788836240768	0.893877685070038	0.169780761003494	144.469772338867	31061
True	False	False	False	False	-2766.24926757813	-2189.55908203125	596.718383789063	0.355611175298691	0.767622053623199	0.149594157934189	157.892196655273	84946
True	False	False	False	False	-2781.76782226563	-2047.45629882813	350.488861083984	0.733103275299072	0.942154824733734	0.589776337146759	85.2405090332031	26936
True	False	False	False	False	-2775.0244140625	-1909.42016601563	156.389007568359	0.593755483627319	0.938539683818817	0.338714361190796	73.3262405395508	10339
True	False	False	False	False	-2773.40185546875	-2153.341796875	141.970169067383	0.704015791416168	0.945771813392639	0.512974381446838	89.4296875	11447
True	False	False	False	False	-2767.84619140625	-1935.53991699219	159.716445922852	0.614079117774963	0.960128545761108	0.363285541534424	86.4930572509766	12455
True	False	False	False	False	-2758.84106445313	-2261.9013671875	123.114753723145	0.807714879512787	0.956831932067871	1	169.063064575195	18766
True	False	False	False	False	-2736.8095703125	-2259.62744140625	32.1651153564453	0.510125994682312	0.932882606983185	0.256265819072723	79.1379318237305	2295
True	False	False	False	False	-2752.2353515625	-2216.99072265625	76.5307922363281	0.809509754180908	0.9591423869133	1	89.260871887207	6159
True	False	False	False	False	-2751.04711914063	-2131.24755859375	177.462707519531	0.725948393344879	0.945457816123962	0.56847357749939	92.7562484741211	14841
True	False	False	False	False	-2755.77221679688	-1901.29541015625	23.2919807434082	0.725569725036621	0.933190703392029	0.567398190498352	65.476188659668	1375
True	False	False	False	False	-2754.84423828125	-2092.8671875	259.539215087891	0.555298268795013	0.920085251331329	0.29763188958168	88.5427322387695	20719
True	False	False	False	False	-2745.36596679688	-2033.99487304688	271.739776611328	0.644555389881134	0.953641533851624	0.405017614364624	76.7265319824219	18798
True	False	False	False	False	-2743.615234375	-1989.51684570313	293.922607421875	0.721423447132111	0.950644671916962	0.555931746959686	73.6264114379883	19511
True	False	False	False	False	-2741.046875	-1955.44689941406	110.914192199707	0.680562138557434	0.948839604854584	0.464824765920639	72.5999984741211	7260
True	False	False	False	False	-2740.041015625	-2150.51928710938	249.556930541992	0.691563129425049	0.936285257339478	0.486269682645798	101.546669006348	22848
True	False	False	False	False	-2733.19873046875	-1909.31298828125	392.636260986328	0.697855174541473	0.94712507724762	0.499406605958939	91.8644104003906	32520
True	False	False	False	False	-2726.15942382813	-2222.78442382813	217.391815185547	0.83582991361618	0.961344420909882	1	79.1224517822266	15508
True	False	False	False	False	-2723.00634765625	-2100.25268554688	194.099838256836	0.794006049633026	0.955334484577179	1	67.1085739135742	11744
True	False	False	False	False	-2724.88623046875	-1950.63830566406	97.6044921875	0.71916389465332	0.959742963314056	0.549907207489014	67.125	5907
True	False	False	False	False	-2715.62841796875	-2310.8876953125	207.409545898438	0.527101874351501	0.893077373504639	0.271072328090668	157.631011962891	29477
True	False	False	False	False	-2704.90966796875	-2300.14794921875	82.0765075683594	0.650850415229797	0.926596581935883	0.414529263973236	98.3108139038086	7275
True	False	False	False	False	-2707.36865234375	-2240.4091796875	88.7313537597656	0.822043120861053	0.966115951538086	1	151.9375	12155
True	False	False	False	False	-2709.466796875	-2117.56860351563	164.153015136719	0.693152844905853	0.93984442949295	0.489524483680725	71.5743255615234	10593
True	False	False	False	False	-2714.71606445313	-2079.94189453125	144.188446044922	0.787146151065826	0.957280397415161	1	71.0999984741211	9243
True	False	False	False	False	-2704.47021484375	-2016.193359375	286.158630371094	0.508606314659119	0.88860821723938	0.254979401826859	70.639533996582	18225
True	False	False	False	False	-2707.7666015625	-1985.36059570313	219.610107421875	0.624656915664673	0.947282612323761	0.377034962177277	70.863639831543	14031
True	False	False	False	False	-2703.98461914063	-1943.22778320313	165.262145996094	0.75501412153244	0.955271124839783	0.67127937078476	73.9731521606445	11022
True	False	False	False	False	-2705.90478515625	-1912.63439941406	70.9850845336914	0.714233875274658	0.937342643737793	0.537262856960297	69.203125	4429
True	False	False	False	False	-2702.77416992188	-2148.9716796875	158.607299804688	0.71760094165802	0.953242719173431	0.545826494693756	61.230770111084	8756
True	False	False	False	False	-2699.46142578125	-2262.10083007813	247.338653564453	0.65607362985611	0.954270660877228	0.422693103551865	87.0986557006836	19423
True	False	False	False	False	-2689.68310546875	-2238.64697265625	312.778015136719	0.300087034702301	0.787697315216064	0.11977244913578	115.421989440918	32549
True	False	False	False	False	-2683.25439453125	-2097.50512695313	115.350761413574	0.727483928203583	0.955571591854095	0.572885155677795	75.5673065185547	7859
True	False	False	False	False	-2697.61767578125	-2054.07983398438	245.120376586914	0.70261013507843	0.934772968292236	0.509812891483307	78.004524230957	17239
True	False	False	False	False	-2693.1435546875	-2089.12036132813	135.315322875977	0.502902507781982	0.943443715572357	0.250205397605896	67.4344253540039	8227
True	False	False	False	False	-2682.18334960938	-1997.70947265625	154.17073059082	0.746117413043976	0.944524347782135	0.634470880031586	62.5827331542969	8699
True	False	False	False	False	-2690.86206054688	-1900.11645507813	137.533599853516	0.699044167995453	0.945036649703979	0.501968204975128	74.6532287597656	9257
True	False	False	False	False	-2689.79272460938	-1919.44555664063	72.0942230224609	0.63379168510437	0.945673048496246	0.389512896537781	66.9230804443359	4350
True	False	False	False	False	-2681.00146484375	-2202.89599609375	159.716445922852	0.712809860706329	0.958871126174927	0.533730089664459	74.9652786254883	10795
True	False	False	False	False	-2680.48095703125	-2375.21606445313	52.1296730041504	0.571686923503876	0.942226350307465	0.314373582601547	136.085113525391	6396
True	False	False	False	False	-2678.08374023438	-2357.759765625	103.150199890137	0.708034455776215	0.952097654342651	0.522242486476898	128.311828613281	11933
True	False	False	False	False	-2668.61499023438	-2331.87622070313	144.188446044922	0.778827726840973	0.937977254390717	0.832400798797607	153.761535644531	19989
True	False	False	False	False	-2675.10522460938	-2304.85375976563	185.226699829102	0.419018715620041	0.830893337726593	0.18835423886776	80.6167678833008	13463
True	False	False	False	False	-2643.36572265625	-2311.7626953125	166.371292114258	0.533226847648621	0.936239004135132	0.276622086763382	83.2866668701172	12493
True	False	False	False	False	-2663.29760742188	-2216.99633789063	149.734161376953	0.78029876947403	0.958821892738342	0.850861847400665	67.5037002563477	9113
True	False	False	False	False	-2669.982421875	-2069.47314453125	167.480438232422	0.802461862564087	0.970667481422424	1	69.2649002075195	10459
True	False	False	False	False	-2675.03637695313	-1966.3388671875	107.586769104004	0.765679121017456	0.96806663274765	0.72644168138504	66.1546401977539	6417
True	False	False	False	False	-2673.03515625	-1943.123046875	149.734161376953	0.700455188751221	0.961736083030701	0.505042791366577	74.4740753173828	10054
True	False	False	False	False	-2672.27612304688	-2042.23681640625	167.480438232422	0.754711806774139	0.971553564071655	0.669917464256287	65.1523208618164	9838
True	False	False	False	False	-2667.17358398438	-1921.21472167969	98.7136306762695	0.583004176616669	0.949807286262512	0.326578676700592	66.6741561889648	5934
True	False	False	False	False	-2665.20190429688	-2108.5166015625	145.297592163086	0.727887332439423	0.959626257419586	0.574057817459106	60.1526718139648	7880
True	False	False	False	False	-2661.34790039063	-2004.11083984375	134.206176757813	0.699378907680511	0.937789916992188	0.502694189548492	67.0330581665039	8111
True	False	False	False	False	-2659.15600585938	-1898.45751953125	120.896469116211	0.573522746562958	0.937019944190979	0.316315919160843	66.7798156738281	7279
True	False	False	False	False	-2655.22241210938	-2289.6103515625	185.226699829102	0.494988322257996	0.859970152378082	0.243719205260277	80.5808410644531	13457
True	False	False	False	False	-2642.85546875	-2269.05126953125	104.259346008301	0.77779358625412	0.95396763086319	0.82083135843277	70.5957412719727	6636
True	False	False	False	False	-2652.12280273438	-2160.92993164063	183.008422851563	0.654515147209167	0.941395342350006	0.420230358839035	58.6060600280762	9670
True	False	False	False	False	-2653.36645507813	-1977.03588867188	89.8404998779297	0.592274963855743	0.939554631710052	0.337010025978088	67.2345657348633	5446
True	False	False	False	False	-2651.05834960938	-2242.34301757813	297.250030517578	0.677072107791901	0.921001791954041	0.458382248878479	74.5373153686523	19976
True	False	False	False	False	-2644.60473632813	-2130.57348632813	275.067199707031	0.637083411216736	0.9472696185112	0.394158184528351	76.3588714599609	18937
True	False	False	False	False	-2649.8623046875	-1939.39001464844	78.7490768432617	0.803937435150146	0.957183837890625	1	74.7746505737305	5309
True	False	False	False	False	-2649.69946289063	-2097.962890625	28.8376903533936	0.778573036193848	0.945234656333923	0.82945716381073	52.4230766296387	1363
True	False	False	False	False	-2643.77319335938	-2082.88842773438	269.521484375	0.542690753936768	0.905690133571625	0.285429745912552	83.2551422119141	20231
True	False	False	False	False	-2645.90991210938	-2007.54406738281	100.931915283203	0.743680894374847	0.951978206634521	0.625396072864532	61.7142868041992	5616
True	False	False	False	False	-2648.70874023438	-1957.97509765625	163.043869018555	0.76271790266037	0.965360343456268	0.709498703479767	82.4489822387695	12120
True	False	False	False	False	-2645.28198242188	-1923.1611328125	141.970169067383	0.593906462192535	0.930057108402252	0.338888764381409	72.78125	9316
True	False	False	False	False	-2639.7451171875	-2045.74462890625	115.350761413574	0.801323413848877	0.948040068149567	1	71.0673065185547	7391
True	False	False	False	False	-2635.271484375	-2356.80322265625	165.262145996094	0.773095011711121	0.954267740249634	0.777525901794434	98.8791961669922	14733
True	False	False	False	False	-2623.875	-2332.046875	166.371292114258	0.786015152931213	0.955862283706665	1	76.2666702270508	11440
True	False	False	False	False	-2635.17163085938	-2222.6015625	14.4188451766968	0.560572564601898	0.925363481044769	0.302906334400177	41.8461532592773	544
True	False	False	False	False	-2631.78833007813	-2028.77111816406	139.751892089844	0.754863798618317	0.946157515048981	0.67060112953186	68.023811340332	8571
True	False	False	False	False	-2627.11352539063	-1945.58715820313	163.043869018555	0.76271790266037	0.952986359596252	0.709498703479767	68.5986404418945	10084
True	False	False	False	False	-2626.65502929688	-1989.81494140625	226.264953613281	0.823355436325073	0.966720402240753	1	67.3186264038086	13733
True	False	False	False	False	-2626.02856445313	-2185.2568359375	236.24723815918	0.647709131240845	0.951527833938599	0.40973961353302	77.1924896240234	16442
True	False	False	False	False	-2623.77319335938	-2280.72583007813	130.878753662109	0.389531761407852	0.856405019760132	0.169623032212257	80.5	9499
True	False	False	False	False	-2623.11450195313	-2388.33251953125	290.595184326172	0.811433553695679	0.953127384185791	1	151.011444091797	39565
True	False	False	False	False	-2612.77880859375	-2205.4404296875	129.769607543945	0.458503037691116	0.896748542785645	0.215696185827255	63.0170936584473	7373
True	False	False	False	False	-2620.9619140625	-2159.61572265625	291.704345703125	0.404180228710175	0.78118896484375	0.178763329982758	79.5209121704102	20914
True	False	False	False	False	-2619.80419921875	-2057.22241210938	268.412353515625	0.454032987356186	0.880524873733521	0.212456375360489	78	18876
True	False	False	False	False	-2614.86669921875	-1911.2236328125	92.0587844848633	0.695407807826996	0.944863319396973	0.494214832782745	60.4819259643555	5020
True	False	False	False	False	-2607.66015625	-2433.05493164063	639.974914550781	0.264918327331543	0.81192934513092	0.102498680353165	161.963607788086	93453
True	False	False	False	False	-2576.52197265625	-2402.31176757813	411.491668701172	0.670991361141205	0.943118810653687	0.447530120611191	171.31266784668	63557
True	False	False	False	False	-2577.69262695313	-2361.2412109375	12.2005615234375	0.741141617298126	0.94014710187912	0.616318583488464	50.7272720336914	558
True	False	False	False	False	-2601.67895507813	-2360.58056640625	195.208984375	0.781058788299561	0.952965199947357	0.86162406206131	90.7556838989258	15973
True	False	False	False	False	-2593.57348632813	-2313.79516601563	126.442184448242	0.797434329986572	0.951108157634735	1	74.5701751708984	8501
True	False	False	False	False	-2607.43774414063	-2235.5498046875	190.772415161133	0.709010124206543	0.960183620452881	0.524546146392822	74.1046524047852	12746
True	False	False	False	False	-2605.89208984375	-2038.76904296875	115.350761413574	0.639311671257019	0.956139147281647	0.397349894046783	69.1346130371094	7190
True	False	False	False	False	-2605.72216796875	-2281.982421875	185.226699829102	0.668197453022003	0.946723282337189	0.44269335269928	82.0179672241211	13697
True	False	False	False	False	-2583.36059570313	-2270.64892578125	143.079315185547	0.801572740077972	0.957304775714874	1	75.3643417358398	9722
True	False	False	False	False	-2598.70751953125	-2111.72338867188	166.371292114258	0.587824404239655	0.958950817584991	0.331951409578323	62.5533332824707	9383
True	False	False	False	False	-2601.52905273438	-2015.634765625	151.952453613281	0.725061178207397	0.960596978664398	0.565961718559265	59.2262763977051	8114
True	False	False	False	False	-2600.630859375	-1927.35632324219	156.389007568359	0.631480276584625	0.952178061008453	0.386299341917038	71.2695007324219	10049
True	False	False	False	False	-2596.63232421875	-2198.3525390625	122.005615234375	0.79117214679718	0.957082509994507	1	76.2545471191406	8388
True	False	False	False	False	-2584.55908203125	-2155.88549804688	221.828384399414	0.529881775379181	0.933823943138123	0.27357691526413	64.7300033569336	12946
True	False	False	False	False	-2592.21533203125	-2083.81372070313	310.559753417969	0.684459805488586	0.944737732410431	0.472217321395874	78.3142852783203	21928
True	False	False	False	False	-2596.24584960938	-1988.09692382813	92.0587844848633	0.678302347660065	0.951978206634521	0.460634738206863	58.6987953186035	4872
True	False	False	False	False	-2591.56225585938	-2133.98413085938	275.067199707031	0.80334997177124	0.954333662986755	1	81.1371002197266	20122
True	False	False	False	False	-2584.14282226563	-2045.80163574219	212.955261230469	0.696180999279022	0.946069419384003	0.495843470096588	93.796875	18009
True	False	False	False	False	-2587.91357421875	-1967.41284179688	140.861022949219	0.589266538619995	0.930047392845154	0.333580106496811	71	9017
True	False	False	False	False	-2589.009765625	-1900.71789550781	155.279876708984	0.80084216594696	0.966319501399994	1	73.3642883300781	10271
True	False	False	False	False	-2583.52172851563	-1933.69226074219	164.153015136719	0.631136894226074	0.954092562198639	0.385825216770172	71.6418914794922	10603
True	False	False	False	False	-2580.81689453125	-1994.72155761719	148.625015258789	0.747713565826416	0.955782294273376	0.640626013278961	68.8507461547852	9226
True	False	False	False	False	-2579.65405273438	-2323.80834960938	157.498153686523	0.69618821144104	0.954299628734589	0.495858699083328	67.7605667114258	9622
True	False	False	False	False	-2578.46630859375	-2181.63012695313	97.6044921875	0.835320472717285	0.959064602851868	1	68.3522720336914	6015
True	False	False	False	False	-2577.59057617188	-2378.6826171875	136.424453735352	0.614765286445618	0.943408131599426	0.364156097173691	101.601623535156	12497
True	False	False	False	False	-2575.29223632813	-2222.97143554688	145.297592163086	0.826566219329834	0.961800873279572	1	64.3358764648438	8428
True	False	False	False	False	-2575.23291015625	-2009.93469238281	43.256534576416	0.711638450622559	0.960647881031036	0.530861914157867	91.8717956542969	3583
True	False	False	False	False	-2571.12158203125	-2496.76928710938	19.9645557403564	0.621916890144348	0.941173493862152	0.373404234647751	135.222229003906	2434
True	False	False	False	False	-2569.0927734375	-2456.39086914063	58.7845230102539	0.807007014751434	0.960947930812836	1	126.735847473145	6717
True	False	False	False	False	-2566.34033203125	-2349.79077148438	165.262145996094	0.791833221912384	0.964405953884125	1	64.3825531005859	9593
True	False	False	False	False	-2567.79956054688	-2246.19677734375	210.736968994141	0.677709996700287	0.958795666694641	0.459547698497772	68.3421020507813	12985
True	False	False	False	False	-2564.78271484375	-2180.18920898438	93.1679229736328	0.808093369007111	0.956322252750397	1	73.3214263916016	6159
True	False	False	False	False	-2564.00659179688	-2017.95959472656	146.40673828125	0.662400841712952	0.962369561195374	0.432938277721405	66.9393920898438	8836
True	False	False	False	False	-2563.93676757813	-2441.2197265625	250.666076660156	0.404026031494141	0.855447888374329	0.178665444254875	112.101768493652	25335
True	False	False	False	False	-2554.7412109375	-2382.24169921875	141.970169067383	0.766845762729645	0.954688668251038	0.733563005924225	81.46875	10428
True	False	False	False	False	-2560.91064453125	-2281.95581054688	161.934722900391	0.765054762363434	0.963901042938232	0.722740411758423	62.8013687133789	9169
True	False	False	False	False	-2563.650390625	-2195.06713867188	123.114753723145	0.697228908538818	0.957073152065277	0.498067796230316	75.3513488769531	8364
True	False	False	False	False	-2559.64477539063	-2115.29174804688	215.173538208008	0.589932262897491	0.917668282985687	0.334335297346115	66.3659820556641	12875
True	False	False	False	False	-2558.82690429688	-2323.02807617188	108.695907592773	0.733655333518982	0.965823113918304	0.591503977775574	64.9795913696289	6368
True	False	False	False	False	-2551.0234375	-2217.54809570313	133.097030639648	0.666767001152039	0.955098927021027	0.440251618623734	66.5416641235352	7985
True	False	False	False	False	-2557.87866210938	-1962.521484375	108.695907592773	0.777484655380249	0.954925775527954	0.817557096481323	94.0408172607422	9216
True	False	False	False	False	-2555.94750976563	-2134.61328125	104.259346008301	0.608991086483002	0.946034014225006	0.356917679309845	59.7553176879883	5617
True	False	False	False	False	-2545.43115234375	-2038.87487792969	219.610107421875	0.512186825275421	0.897545874118805	0.258020222187042	59.0606079101563	11694
True	False	False	False	False	-2544.98974609375	-2503.70434570313	330.524291992188	0.431538999080658	0.949052095413208	0.196724563837051	155.382553100586	46304
True	False	False	False	False	-2517.55712890625	-2505.89306640625	31.0559749603271	0.616013824939728	0.906748116016388	0.365747570991516	99.4642868041992	2785
True	False	False	False	False	-2544.14013671875	-2453.3603515625	128.660461425781	0.759870648384094	0.963957905769348	0.694506108760834	78.5862045288086	9116
True	False	False	False	False	-2540.0712890625	-2362.14599609375	156.389007568359	0.775517404079437	0.956646144390106	0.798297166824341	69.0496444702148	9736
True	False	False	False	False	-2543.67456054688	-2330.24780273438	100.931915283203	0.721950054168701	0.940176546573639	0.557357847690582	131.923080444336	12005
True	False	False	False	False	-2544.65747070313	-2010.94702148438	145.297592163086	0.72051614522934	0.954007625579834	0.553494393825531	70.22900390625	9200
True	False	False	False	False	-2543.11328125	-2296.83740234375	120.896469116211	0.721993744373322	0.953022956848145	0.557476460933685	66.5137634277344	7250
True	False	False	False	False	-2539.5693359375	-2255.03979492188	135.315322875977	0.758076548576355	0.952517151832581	0.685611963272095	71.393440246582	8710
True	False	False	False	False	-2541.955078125	-2126.83862304688	42.1473922729492	0.711886703968048	0.944926857948303	0.531466901302338	58.315788269043	2216
True	False	False	False	False	-2540.55224609375	-2233.65356445313	163.043869018555	0.781204581260681	0.955013632774353	0.86380922794342	73.7891159057617	10847
True	False	False	False	False	-2540.15869140625	-2193.1494140625	114.241622924805	0.586672246456146	0.955325424671173	0.330657333135605	64.5631103515625	6650
True	False	False	False	False	-2535.16064453125	-2151.82006835938	319.432891845703	0.514865040779114	0.90830796957016	0.260317593812943	74.7083358764648	21516
True	False	False	False	False	-2534.548828125	-2343.1376953125	62.1119499206543	0.702202498912811	0.954942882061005	0.508903503417969	66.9464263916016	3749
True	False	False	False	False	-2531.88842773438	-2428.5126953125	199.645553588867	0.629553437232971	0.914858877658844	0.383650004863739	79.9222259521484	14386
True	False	False	False	False	-2508.52368164063	-2407.9208984375	198.536407470703	0.770204424858093	0.961654186248779	0.755791664123535	70.6145248413086	12640
True	False	False	False	False	-2531.1904296875	-2103.953125	185.226699829102	0.750769734382629	0.947599589824677	0.652924239635468	65.8682632446289	11000
True	False	False	False	False	-2530.58984375	-2403.47338867188	157.498153686523	0.69618821144104	0.947039902210236	0.495858699083328	69.2464752197266	9833
True	False	False	False	False	-2522.33813476563	-2334.59545898438	163.043869018555	0.770294904708862	0.952668428421021	0.756431043148041	68.4693908691406	10065
True	False	False	False	False	-2528.015625	-2219.37231445313	185.226699829102	0.500247061252594	0.93142557144165	0.248011529445648	77.8323364257813	12998
True	False	False	False	False	-2521.70825195313	-2180.77221679688	144.188446044922	0.799139618873596	0.960901081562042	1	67.7461547851563	8807
True	False	False	False	False	-2515.74560546875	-2077.56005859375	178.571853637695	0.789340138435364	0.954299628734589	1	89.788818359375	14456
True	False	False	False	False	-2521.59350585938	-2003.47827148438	210.736968994141	0.530095458030701	0.93608820438385	0.273770391941071	59.7368431091309	11350
True	False	False	False	False	-2516.24682617188	-2052.8740234375	166.371292114258	0.577877461910248	0.915318012237549	0.320980578660965	97.1066665649414	14566
True	False	False	False	False	-2514.44409179688	-2295.55932617188	199.645553588867	0.767598927021027	0.955735385417938	0.738312005996704	73.0722198486328	13153
True	False	False	False	False	-2506.37426757813	-2173.88989257813	86.513069152832	0.717120826244354	0.947359502315521	0.544586777687073	59.6282043457031	4651
True	False	False	False	False	-2511.01025390625	-1984.42468261719	110.914192199707	0.837840735912323	0.971031665802002	1	69.2300033569336	6923
True	False	False	False	False	-2506.27856445313	-2109.90698242188	217.391815185547	0.825362265110016	0.968315422534943	1	66.6683654785156	13067
True	False	False	False	False	-2505.94287109375	-2462.48999023438	234.028945922852	0.750072479248047	0.940369486808777	0.650055587291718	75.6872024536133	15970
True	False	False	False	False	-2499.40625	-2437.80346679688	145.297592163086	0.666491866111755	0.896509170532227	0.439784646034241	160.221374511719	20989
True	False	False	False	False	-2495.94213867188	-2313.45288085938	161.934722900391	0.803017973899841	0.962469756603241	1	63.5684928894043	9281
True	False	False	False	False	-2498.17333984375	-2225.52099609375	354.925415039063	0.538352727890015	0.848722279071808	0.281356573104858	77.375	24760
True	False	False	False	False	-2501.76391601563	-2156.54321289063	113.132476806641	0.795443058013916	0.959103643894196	1	73.3921585083008	7486
True	False	False	False	False	-2498.16040039063	-1893.630859375	120.896469116211	0.816004395484924	0.9509596824646	1	88.9082565307617	9691
True	False	False	False	False	-2498.06811523438	-2267.0087890625	371.562561035156	0.777182281017303	0.952273070812225	0.814424216747284	78.5432815551758	26312
True	False	False	False	False	-2491.6767578125	-2341.21264648438	124.223899841309	0.753693819046021	0.95994633436203	0.665395557880402	58.375	6538
True	False	False	False	False	-2491.61279296875	-2577.31518554688	39.9291114807129	0.571213245391846	0.939424395561218	0.313874661922455	133.861114501953	4819
True	False	False	False	False	-2464.08544921875	-2552.4345703125	153.061584472656	0.565939366817474	0.919300436973572	0.308382213115692	95.5289840698242	13183
True	False	False	False	False	-2491.01635742188	-2548.24829101563	344.943145751953	0.607851326465607	0.918322265148163	0.355511903762817	160.392288208008	49882
True	False	False	False	False	-2486.34741210938	-2443.84692382813	83.1856460571289	0.781472206115723	0.957111597061157	0.867934346199036	76.1066665649414	5708
True	False	False	False	False	-2488.5478515625	-2371.09985351563	302.795745849609	0.761663436889648	0.944558918476105	0.703811228275299	83.5531158447266	22810
True	False	False	False	False	-2486.3505859375	-2148.76977539063	134.206176757813	0.8463996052742	0.966347217559814	1	78.7685928344727	9531
True	False	False	False	False	-2485.96899414063	-2174.27099609375	98.7136306762695	0.8182532787323	0.959713160991669	1	58.9213485717773	5244
True	False	False	False	False	-2485.37915039063	-2414.455078125	166.371292114258	0.745481371879578	0.95701539516449	0.63206559419632	63.3466682434082	9502
True	False	False	False	False	-2476.1123046875	-2328.3251953125	173.026138305664	0.671239614486694	0.950792074203491	0.447964310646057	71.5192337036133	11157
True	False	False	False	False	-2484.8076171875	-2126.03271484375	175.244430541992	0.637696862220764	0.929301023483276	0.395032972097397	67.0126571655273	10588
True	False	False	False	False	-2477.42211914063	-2097.9619140625	184.117568969727	0.590104401111603	0.937349081039429	0.334530919790268	57.8614463806152	9605
True	False	False	False	False	-2484.18090820313	-1902.64855957031	116.459907531738	0.764054596424103	0.957460463047028	0.716959476470947	87.7809524536133	9217
True	False	False	False	False	-2475.58837890625	-2475.47314453125	277.285491943359	0.81617534160614	0.967615127563477	1	77.5599975585938	19390
True	False	False	False	False	-2462.923828125	-2428.146484375	214.064392089844	0.662018537521362	0.954179763793945	0.432307571172714	66.9948196411133	12930
True	False	False	False	False	-2463.05688476563	-2271.84350585938	322.760314941406	0.365073204040527	0.819380223751068	0.155030429363251	89.6219940185547	26080
True	False	False	False	False	-2472.43725585938	-2164.61206054688	100.931915283203	0.689392805099487	0.940899670124054	0.481892853975296	69.2417602539063	6301
True	False	False	False	False	-2470.46118164063	-1943.90295410156	138.64274597168	0.741000473499298	0.953557848930359	0.615824639797211	76.0960006713867	9512
True	False	False	False	False	-2464.78833007813	-2186.1767578125	173.026138305664	0.686031520366669	0.952201426029205	0.475260227918625	66.9166641235352	10439
True	False	False	False	False	-2462.87524414063	-2360.7939453125	207.409545898438	0.683675408363342	0.918581485748291	0.470712244510651	123.475936889648	23090
True	False	False	False	False	-2457.43286132813	-2337.60424804688	157.498153686523	0.712582767009735	0.940252184867859	0.533171415328979	71.5774612426758	10164
True	False	False	False	False	-2453.98461914063	-2215.42211914063	113.132476806641	0.650641798973083	0.942927420139313	0.414208441972733	57.529411315918	5868
True	False	False	False	False	-2450.29833984375	-2601.36962890625	188.554138183594	0.628862977027893	0.958773255348206	0.382707178592682	164.647064208984	27990
True	False	False	False	False	-2407.64233398438	-2599.03637695313	103.150199890137	0.769519209861755	0.959492325782776	0.751023590564728	75.0860214233398	6983
True	False	False	False	False	-2446.89965820313	-2561.5888671875	99.8227767944336	0.838416218757629	0.965309083461761	1	159.755554199219	14378
True	False	False	False	False	-2445.640625	-2534.43603515625	123.114753723145	0.539024353027344	0.870496809482574	0.281983137130737	137.711715698242	15286
True	False	False	False	False	-2449.52587890625	-2313.17358398438	189.663269042969	0.62517911195755	0.94951856136322	0.377732574939728	69.4678344726563	11879
True	False	False	False	False	-2444.47314453125	-2545.177734375	44.3656768798828	0.645768940448761	0.941157817840576	0.406824588775635	125.349998474121	5014
True	False	False	False	False	-2443.181640625	-2372.88793945313	289.486053466797	0.787714064121246	0.958852648735046	1	89.2298812866211	23289
True	False	False	False	False	-2439.15795898438	-2243.55908203125	288.376892089844	0.570175886154175	0.934938013553619	0.312785357236862	90.3730773925781	23497
True	False	False	False	False	-2436.50122070313	-2275.20556640625	115.350761413574	0.769432365894318	0.960166454315186	0.750428736209869	63.0769233703613	6560
True	False	False	False	False	-2435.10107421875	-2590.20068359375	122.005615234375	0.720566987991333	0.959638595581055	0.553630292415619	94.3454513549805	10378
True	False	False	False	False	-2416.51391601563	-2560.43359375	194.099838256836	0.794006049633026	0.967607617378235	1	84.3371429443359	14759
True	False	False	False	False	-2418.64916992188	-2487.41015625	158.607299804688	0.749334454536438	0.955862283706665	0.647060871124268	77.0909118652344	11024
True	False	False	False	False	-2434.84790039063	-2201.58374023438	281.722045898438	0.657047688961029	0.939943492412567	0.424244284629822	89.7755889892578	22803
True	False	False	False	False	-2434.54443359375	-2172.22485351563	143.079315185547	0.702367007732391	0.952296912670135	0.509270012378693	52.5503883361816	6779
True	False	False	False	False	-2429.61059570313	-2462.96557617188	249.556930541992	0.771783232688904	0.95509147644043	0.767311155796051	71.9422225952148	16187
True	False	False	False	False	-2429.18994140625	-2427.95849609375	149.734161376953	0.626385688781738	0.937199532985687	0.379351615905762	58.1555557250977	7851
True	False	False	False	False	-2428.01806640625	-2327.37744140625	218.500961303711	0.836992144584656	0.963055670261383	1	72.5685272216797	14296
True	False	False	False	False	-2426.67529296875	-2299.64135742188	215.173538208008	0.52284175157547	0.918407261371613	0.267278999090195	69.0618591308594	13398
True	False	False	False	False	-2415.9794921875	-2521.84301757813	360.471130371094	0.429641753435135	0.807513296604156	0.195439144968987	83.6953811645508	27201
True	False	False	False	False	-2409.95092773438	-2418.21044921875	303.904907226563	0.438936233520508	0.852832019329071	0.201796352863312	68.4087600708008	18744
True	False	False	False	False	-2414.01245117188	-2354.73608398438	143.079315185547	0.632452666759491	0.928643345832825	0.387646466493607	63.4806213378906	8189
True	False	False	False	False	-2415.84106445313	-2188.29907226563	131.987884521484	0.654514670372009	0.959831178188324	0.420229583978653	61.7815132141113	7352
True	False	False	False	False	-2407.75927734375	-2275.51513671875	168.589569091797	0.668440997600555	0.953814685344696	0.44311136007309	59.1315803527832	8988
True	False	False	False	False	-2406.1904296875	-2376.09521484375	171.917007446289	0.70979243516922	0.949315190315247	0.526409149169922	65.6645126342773	10178
True	False	False	False	False	-2403.45825195313	-2337.53149414063	153.061584472656	0.593788862228394	0.920133233070374	0.338752925395966	62.949275970459	8687
True	False	False	False	False	-2402.291015625	-2223.2890625	327.196868896484	0.682519018650055	0.938496589660645	0.468509525060654	73.0644073486328	21554
True	False	False	False	False	-2399.61865234375	-2628.15185546875	129.769607543945	0.727007806301117	0.940312564373016	0.571508407592773	170.307693481445	19926
True	False	False	False	False	-2388.95166015625	-2578.28466796875	239.574661254883	0.746888160705566	0.962666392326355	0.637421369552612	77.0092620849609	16634
True	False	False	False	False	-2398.64038085938	-2554.74096679688	32.1651153564453	0.776993036270142	0.955226957798004	0.812498211860657	54.5517234802246	1582
True	False	False	False	False	-2398.57543945313	-2494.18334960938	206.300399780273	0.760025501251221	0.963769197463989	0.695292770862579	68.0322570800781	12654
True	False	False	False	False	-2393.71044921875	-2356.49169921875	94.2770690917969	0.618520379066467	0.939042925834656	0.368971735239029	55.3294105529785	4703
True	False	False	False	False	-2394.69946289063	-2301.1787109375	239.574661254883	0.718682765960693	0.913831174373627	0.54864364862442	73.4259262084961	15860
True	False	False	False	False	-2390.28979492188	-2456.89208984375	186.335845947266	0.634147584438324	0.93344259262085	0.390011161565781	74.601188659668	12533
True	False	False	False	False	-2387.87036132813	-2652.7197265625	395.963684082031	0.55581796169281	0.910910785198212	0.298147022724152	154.190475463867	55046
True	False	False	False	False	-2369.8798828125	-2630.24731445313	198.536407470703	0.71621161699295	0.941651165485382	0.542256295681	104.351951599121	18679
True	False	False	False	False	-2385.33569335938	-2379.75561523438	187.44499206543	0.643321633338928	0.951066493988037	0.403193235397339	71.3017730712891	12050
True	False	False	False	False	-2384.44677734375	-2602.66528320313	180.790130615234	0.773620665073395	0.949118077754974	0.781806230545044	80.4907989501953	13120
True	False	False	False	False	-2370.88037109375	-2479.2236328125	135.315322875977	0.671015024185181	0.944329380989075	0.447571516036987	74.4180297851563	9079
True	False	False	False	False	-2375.166015625	-2450.8466796875	127.551322937012	0.827134490013123	0.960724711418152	1	72.6869583129883	8359
True	False	False	False	False	-2369.03247070313	-2403.90380859375	257.320922851563	0.737581670284271	0.959727466106415	0.604180634021759	66.1853485107422	15355
True	False	False	False	False	-2367.68823242188	-2288.58764648438	235.138092041016	0.759816288948059	0.964491844177246	0.694230854511261	80.8584899902344	17142
True	False	False	False	False	-2365.65380859375	-2680.12744140625	135.315322875977	0.586829662322998	0.928298771381378	0.33083376288414	154.90983581543	18899
True	False	False	False	False	-2349.35034179688	-2668.16259765625	157.498153686523	0.762220680713654	0.961534798145294	0.706796109676361	105.873237609863	15034
True	False	False	False	False	-2351.609375	-2592.57421875	120.896469116211	0.695293724536896	0.913101553916931	0.49397537112236	162.642196655273	17728
True	False	False	False	False	-2360.6552734375	-2513.23559570313	159.716445922852	0.772956192493439	0.956631183624268	0.776414334774017	64.5625	9297
True	False	False	False	False	-2364.7919921875	-2369.77978515625	224.046676635742	0.414202004671097	0.87968522310257	0.18520288169384	62.2821769714355	12581
True	False	False	False	False	-2359.04467773438	-2573.6162109375	192.990692138672	0.676070153713226	0.954829037189484	0.456562250852585	76.712646484375	13348
True	False	False	False	False	-2354.34399414063	-2541.9443359375	170.807861328125	0.799037754535675	0.952901780605316	1	125.629867553711	19347
True	False	False	False	False	-2352.9140625	-2490.95483398438	145.297592163086	0.83562821149826	0.96301281452179	1	60.9236640930176	7981
True	False	False	False	False	-2351.38793945313	-2643.55932617188	140.861022949219	0.658946752548218	0.949808299541473	0.427295297384262	89.4488220214844	11360
True	False	False	False	False	-2332.5400390625	-2637.8828125	210.736968994141	0.708735585212708	0.946950852870941	0.523895859718323	81.1789474487305	15424
True	False	False	False	False	-2346.1083984375	-2437.14794921875	296.140899658203	0.637856185436249	0.935495793819427	0.395260632038116	67.3146057128906	17973
True	False	False	False	False	-2351.00805664063	-2266.51489257813	244.01123046875	0.740235030651093	0.963172435760498	0.613164842128754	80.5090942382813	17712
True	False	False	False	False	-2345.93115234375	-2609.94189453125	168.589569091797	0.59566205739975	0.901589691638947	0.340925335884094	77.6315765380859	11800
True	False	False	False	False	-2328.99536132813	-2573.17724609375	170.807861328125	0.558395206928253	0.929854929447174	0.300716280937195	56.1038970947266	8640
True	False	False	False	False	-2345.61596679688	-2349.2255859375	133.097030639648	0.637718021869659	0.943504393100739	0.395063251256943	62.1500015258789	7458
True	False	False	False	False	-2340.27954101563	-2374.24780273438	237.356369018555	0.481032103300095	0.873719573020935	0.232650607824326	74.4953308105469	15942
True	False	False	False	False	-2331.2958984375	-2317.33959960938	165.262145996094	0.811261117458344	0.957634031772614	1	80.4295272827148	11984
True	False	False	False	False	-2340.26000976563	-2242.94775390625	119.787330627441	0.776787161827087	0.953440308570862	0.810432493686676	69.3518524169922	7490
True	False	False	False	False	-2324.75122070313	-2714.90795898438	202.97297668457	0.498190551996231	0.913829386234283	0.246324747800827	168.469940185547	30830
True	False	False	False	False	-2269.15161132813	-2702.95922851563	237.356369018555	0.720046758651733	0.942590653896332	0.552243173122406	153.299072265625	32806
True	False	False	False	False	-2292.783203125	-2680.37841796875	198.536407470703	0.56908243894577	0.896104216575623	0.311641931533813	100.391059875488	17970
True	False	False	False	False	-2299.93823242188	-2648.82763671875	226.264953613281	0.569155097007751	0.922708332538605	0.31171777844429	75.2745132446289	15356
True	False	False	False	False	-2316.16748046875	-2502.7734375	178.571853637695	0.64419037103653	0.949831664562225	0.404476493597031	65.2546615600586	10506
True	False	False	False	False	-2323.3818359375	-2468.47583007813	147.515884399414	0.716886043548584	0.96284693479538	0.543982863426208	53.7142868041992	7144
True	False	False	False	False	-2314.0615234375	-2403.95166015625	212.955261230469	0.661692440509796	0.962116777896881	0.431770861148834	70.515625	13539
True	False	False	False	False	-2319.53295898438	-2380.57153320313	25.5102653503418	0.815285325050354	0.956586837768555	1	50.0869560241699	1152
True	False	False	False	False	-2319.30029296875	-2355.2421875	230.701522827148	0.40408793091774	0.939592301845551	0.178704723715782	66.024040222168	13733
True	False	False	False	False	-2312.75317382813	-2280.9453125	262.866638183594	0.776247143745422	0.957731246948242	0.805149078369141	74.2911376953125	17607
True	False	False	False	False	-2307.193359375	-2620.98510742188	185.226699829102	0.774862349033356	0.954329788684845	0.792401194572449	72.9341354370117	12180
True	False	False	False	False	-2298.86596679688	-2595.2197265625	187.44499206543	0.705384194850922	0.945109665393829	0.516091406345367	65.7573928833008	11113
True	False	False	False	False	-2298.61474609375	-2538.82104492188	147.515884399414	0.713910937309265	0.964767277240753	0.536457240581512	70.6616516113281	9398
True	False	False	False	False	-2302.0615234375	-2427.23046875	153.061584472656	0.667498171329498	0.953370094299316	0.441496878862381	52.8550720214844	7294
True	False	False	False	False	-2304.06079101563	-2341.9482421875	194.099838256836	0.452690362930298	0.906862437725067	0.211490899324417	64.4914321899414	11286
True	False	False	False	False	-2299.92846679688	-2497.79077148438	113.132476806641	0.713493883609772	0.952595949172974	0.535420715808868	60.0784301757813	6128
True	False	False	False	False	-2298.21362304688	-2457.36791992188	166.371292114258	0.735410094261169	0.961559414863586	0.597082853317261	56.5	8475
True	False	False	False	False	-2298.16333007813	-2567.01220703125	99.8227767944336	0.801836133003235	0.957966983318329	1	61.1333351135254	5502
True	False	False	False	False	-2284.48168945313	-2562.5693359375	144.188446044922	0.684017956256866	0.949480831623077	0.471368461847305	65.4000015258789	8502
True	False	False	False	False	-2280.02075195313	-2439.59008789063	161.934722900391	0.73981249332428	0.967034101486206	0.611710011959076	69.8835601806641	10203
True	False	False	False	False	-2296.74829101563	-2358.91015625	95.3862075805664	0.72429746389389	0.947308659553528	0.563820719718933	67.1279067993164	5773
True	False	False	False	False	-2288.53857421875	-2384.48291015625	273.958068847656	0.489894688129425	0.870501697063446	0.239626243710518	85.1862335205078	21041
True	False	False	False	False	-2276.86572265625	-2510.14282226563	114.241622924805	0.803241491317749	0.951518535614014	1	75.6116485595703	7788
True	False	False	False	False	-2276.39428710938	-2669.51171875	112.023338317871	0.778208315372467	0.955579578876495	0.825352907180786	79.0297012329102	7982
True	False	False	False	False	-2275.36694335938	-2596.11303710938	32.1651153564453	0.759870648384094	0.952843487262726	0.694506108760834	55.2068977355957	1601
True	False	False	False	False	-2273.50634765625	-2391.9091796875	61.0028076171875	0.760719418525696	0.947627902030945	0.698856711387634	64.5090942382813	3548
True	False	False	False	False	-2270.08862304688	-2686.81494140625	64.3302307128906	0.84819620847702	0.96172833442688	1	95.6379318237305	5547
True	False	False	False	False	-2266.66967773438	-2619.42041015625	171.917007446289	0.719183564186096	0.929394125938416	0.549959003925323	71.30322265625	11052
True	False	False	False	False	-2268.08422851563	-2454.47045898438	225.155807495117	0.772747278213501	0.950684309005737	0.774755537509918	84.625617980957	17179
True	False	False	False	False	-2265.2939453125	-2375.30444335938	106.477630615234	0.794342398643494	0.955585777759552	1	66.03125	6339
True	False	False	False	False	-2264.74291992188	-2764.78198242188	116.459907531738	0.795453250408173	0.97619217634201	1	170.161911010742	17867
True	False	False	False	False	-2234.80639648438	-2760.93359375	144.188446044922	0.665203630924225	0.951234638690948	0.437609136104584	184.661544799805	24006
True	False	False	False	False	-2257.2646484375	-2678.84814453125	94.2770690917969	0.585066497325897	0.938627123832703	0.32886415719986	69.6352920532227	5919
True	False	False	False	False	-2264.42456054688	-2539.26879882813	157.498153686523	0.726607024669647	0.956384003162384	0.570355772972107	59.5140838623047	8451
True	False	False	False	False	-2263.32299804688	-2347.44409179688	198.536407470703	0.787177205085754	0.956717729568481	1	66.2178802490234	11853
True	False	False	False	False	-2261.63232421875	-2579.62670898438	214.064392089844	0.61359167098999	0.906346142292023	0.362668812274933	117.357513427734	22650
True	False	False	False	False	-2254.63720703125	-2749.611328125	115.350761413574	0.801323413848877	0.963119089603424	1	114.028846740723	11859
True	False	False	False	False	-2234.53735351563	-2747.3955078125	105.36848449707	0.615469694137573	0.947399020195007	0.365052849054337	99.6947402954102	9471
True	False	False	False	False	-2239.19067382813	-2677.34399414063	143.079315185547	0.781091213226318	0.959811329841614	0.862106204032898	118.821708679199	15328
True	False	False	False	False	-2249.42211914063	-2600.77270507813	218.500961303711	0.569329082965851	0.93959629535675	0.311899453401566	92.9086303710938	18303
True	False	False	False	False	-2251.76025390625	-2397.04956054688	35.4925422668457	0.812806487083435	0.956406116485596	1	44.71875	1431
True	False	False	False	False	-2251.12158203125	-2515.603515625	157.498153686523	0.841776549816132	0.962974190711975	1	57.6478881835938	8186
True	False	False	False	False	-2249.751953125	-2476.85302734375	263.975769042969	0.698055505752563	0.951032996177673	0.499836385250092	72.3655471801758	17223
True	False	False	False	False	-2246.111328125	-2655.16552734375	178.571853637695	0.692753672599792	0.949593305587769	0.488703340291977	64.9813690185547	10462
True	False	False	False	False	-2237.88256835938	-2629.650390625	261.757507324219	0.461263358592987	0.851052045822144	0.217716604471207	92.7245788574219	21883
True	False	False	False	False	-2244.11694335938	-2444.88037109375	188.554138183594	0.494934886693954	0.913440883159637	0.243675962090492	64.6117630004883	10984
True	False	False	False	False	-2243.7578125	-2367.03930664063	184.117568969727	0.74627411365509	0.973021268844604	0.635067462921143	67.0843353271484	11136
True	False	False	False	False	-2242.17822265625	-2416.60498046875	189.663269042969	0.735781848430634	0.953202903270721	0.598282516002655	77.6491241455078	13278
True	False	False	False	False	-2238.0146484375	-2552.39038085938	224.046676635742	0.630402565002441	0.940323829650879	0.384814262390137	71.9900970458984	14542
True	False	False	False	False	-2230.419921875	-2508.27001953125	137.533599853516	0.782398581504822	0.941332638263702	0.883594453334808	59.6129035949707	7392
True	False	False	False	False	-2231.546875	-2433.48559570313	49.9113883972168	0.806145071983337	0.951893091201782	1	74.0666656494141	3333
True	False	False	False	False	-2226.48706054688	-2730.95288085938	168.589569091797	0.668440997600555	0.94124311208725	0.44311136007309	75.309211730957	11447
True	False	False	False	False	-2213.9462890625	-2645.59497070313	169.698715209961	0.757360458374023	0.960641086101532	0.682169198989868	60.3071899414063	9227
True	False	False	False	False	-2224.20361328125	-2533.23022460938	248.447799682617	0.76835310459137	0.950671255588531	0.743196606636047	67.5580368041992	15133
True	False	False	False	False	-2225.70068359375	-2349.51708984375	209.627822875977	0.540568470954895	0.91594535112381	0.283429265022278	55.5820121765137	10505
True	False	False	False	False	-2224.1611328125	-2443.13989257813	89.8404998779297	0.73106849193573	0.956003665924072	0.583517670631409	65.2469100952148	5285
True	False	False	False	False	-2218.81274414063	-2380.07666015625	156.389007568359	0.82352739572525	0.961325526237488	1	72.2907791137695	10193
True	False	False	False	False	-2217.90625	-2575.83740234375	442.547637939453	0.21962408721447	0.631540477275848	0.0818156972527504	88.9548873901367	35493
True	False	False	False	False	-2213.451171875	-2325.04565429688	112.023338317871	0.778208315372467	0.948583781719208	0.825352907180786	76.6534652709961	7742
True	False	False	False	False	-2212.26806640625	-2774.6787109375	165.262145996094	0.720704555511475	0.956869423389435	0.553998529911041	88.8791961669922	13243
True	False	False	False	False	-2206.28295898438	-2611.50903320313	186.335845947266	0.652757406234741	0.947309076786041	0.417480319738388	67.9940490722656	11423
True	False	False	False	False	-2209.2890625	-2431.96752929688	123.114753723145	0.735241293907166	0.954470753669739	0.596540331840515	55.6666679382324	6179
True	False	False	False	False	-2205.33813476563	-2464.09741210938	188.554138183594	0.738092064857483	0.95464950799942	0.605881333351135	90.7352905273438	15425
True	False	False	False	False	-2203.55932617188	-2815.2421875	240.683807373047	0.425192981958389	0.939124822616577	0.192449122667313	168.433181762695	36550
True	False	False	False	False	-2169.66088867188	-2817.63403320313	141.970169067383	0.627549946308136	0.952995955944061	0.380923300981522	106.9140625	13685
True	False	False	False	False	-2194.09033203125	-2787.59252929688	139.751892089844	0.632291734218597	0.938957571983337	0.387423008680344	93.7777786254883	11816
True	False	False	False	False	-2192.46435546875	-2767.24389648438	161.934722900391	0.443969637155533	0.881793141365051	0.20530341565609	75.3424682617188	11000
True	False	False	False	False	-2200.40844726563	-2698.13037109375	204.082122802734	0.774829864501953	0.959278523921967	0.792114913463593	70.4076080322266	12955
True	False	False	False	False	-2199.92211914063	-2345.9638671875	176.353576660156	0.617788255214691	0.936527907848358	0.368025958538055	56.5031433105469	8984
True	False	False	False	False	-2200.29516601563	-2280.53393554688	73.203369140625	0.73655366897583	0.930926561355591	0.60079300403595	89.7727279663086	5925
True	False	False	False	False	-2199.109375	-2509.47143554688	324.978576660156	0.231982529163361	0.742859542369843	0.0872975885868073	60.4334487915039	17707
True	False	False	False	False	-2198.28100585938	-2737.44604492188	190.772415161133	0.733483374118805	0.951288044452667	0.590964496135712	83.1802291870117	14307
True	False	False	False	False	-2193.0029296875	-2652.58666992188	186.335845947266	0.738803207874298	0.960745334625244	0.6082723736763	60.0416679382324	10087
True	False	False	False	False	-2196.84448242188	-2548.10888671875	157.498153686523	0.77314817905426	0.951778590679169	0.777953743934631	56.1197166442871	7969
True	False	False	False	False	-2191.03833007813	-2480.53100585938	147.515884399414	0.553096771240234	0.933730244636536	0.295460730791092	63.9548873901367	8506
True	False	False	False	False	-2183.70629882813	-2425.50146484375	140.861022949219	0.497691333293915	0.91999077796936	0.24591688811779	53.1338577270508	6748
True	False	False	False	False	-2182.10717773438	-2786.48779296875	12.2005615234375	0.431440591812134	0.945828497409821	0.196657732129097	77.9090881347656	857
True	False	False	False	False	-2181.79028320313	-2802.46850585938	112.023338317871	0.575280547142029	0.947931289672852	0.318189054727554	94.4257431030273	9537
True	False	False	False	False	-2168.84106445313	-2755.84375	199.645553588867	0.518617033958435	0.938822507858276	0.263569533824921	77.6055526733398	13969
True	False	False	False	False	-2176.30029296875	-2706.31469726563	238.465515136719	0.58530580997467	0.942730367183685	0.32913064956665	70.958137512207	15256
True	False	False	False	False	-2169.48413085938	-2668.34594726563	212.955261230469	0.784542441368103	0.956670522689819	0.936093747615814	69.5625	13356
True	False	False	False	False	-2175.18041992188	-2588.89428710938	268.412353515625	0.503732681274414	0.930642426013947	0.250894963741302	88.752067565918	21478
True	False	False	False	False	-2175.87426757813	-2447.64501953125	153.061584472656	0.62613046169281	0.933278441429138	0.379008322954178	58.1739120483398	8028
True	False	False	False	False	-2172.97607421875	-2328.39672851563	137.533599853516	0.762256264686584	0.955561459064484	0.706988096237183	74.7177429199219	9265
True	False	False	False	False	-2171.78930664063	-2559.45385742188	183.008422851563	0.808951079845428	0.947555840015411	1	72.1575775146484	11906
True	False	False	False	False	-2170.57934570313	-2622.35009765625	221.828384399414	0.752314388751984	0.948343098163605	0.659420132637024	92.9000015258789	18580
True	False	False	False	False	-2168.3701171875	-2481.681640625	260.648345947266	0.761238873004913	0.958976626396179	0.70156729221344	74.9574432373047	17615
True	False	False	False	False	-2163.73486328125	-2859.25732421875	82.0765075683594	0.563382267951965	0.895345330238342	0.305759131908417	131.743240356445	9749
True	False	False	False	False	-2159.56518554688	-2830.0693359375	149.734161376953	0.677455425262451	0.95680695772171	0.45908197760582	127.088890075684	17157
True	False	False	False	False	-2133.62646484375	-2825.51831054688	207.409545898438	0.454043030738831	0.939606964588165	0.212463617324829	88.2352905273438	16500
True	False	False	False	False	-2150.32666015625	-2749.1708984375	154.17073059082	0.820406854152679	0.964421510696411	1	64.8201446533203	9010
True	False	False	False	False	-2147.36840820313	-2550.7734375	235.138092041016	0.595775067806244	0.906407952308655	0.341056942939758	73.6886825561523	15622
True	False	False	False	False	-2157.9794921875	-2461.42236328125	119.787330627441	0.764188587665558	0.964657068252563	0.717723667621613	62.4722213745117	6747
True	False	False	False	False	-2151.63403320313	-2512.09692382813	184.117568969727	0.664196252822876	0.937840163707733	0.435920625925064	57.1626510620117	9489
True	False	False	False	False	-2146.65747070313	-2727.19775390625	41.0382537841797	0.814018249511719	0.953058242797852	1	44.0540542602539	1630
True	False	False	False	False	-2134.64868164063	-2704.40869140625	198.536407470703	0.636317372322083	0.951721906661987	0.393069803714752	82.9329605102539	14845
True	False	False	False	False	-2143.26123046875	-2623.3544921875	187.44499206543	0.802097499370575	0.956768572330475	1	56.5739631652832	9561
True	False	False	False	False	-2143.94140625	-2487.4111328125	174.135284423828	0.602721929550171	0.9466392993927	0.349275946617126	57.1528663635254	8973
True	False	False	False	False	-2138.13037109375	-2679.29321289063	22.1828384399414	0.755204319953918	0.946847438812256	0.672140836715698	47.8499984741211	957
True	False	False	False	False	-2134.10815429688	-2582.89282226563	25.5102653503418	0.688737690448761	0.949588060379028	0.480586379766464	56.4347839355469	1298
True	False	False	False	False	-2137.98388671875	-2331.37890625	220.719253540039	0.656922221183777	0.935538113117218	0.424043923616409	66.2160797119141	13177
True	False	False	False	False	-2132.78686523438	-2779.95849609375	244.01123046875	0.712649166584015	0.934198617935181	0.533334612846375	151.086364746094	33239
True	False	False	False	False	-2130.60424804688	-2869.50073242188	110.914192199707	0.748627901077271	0.951525390148163	0.644232213497162	164.809997558594	16481
True	False	False	False	False	-2121.86352539063	-2857.72192382813	12.2005615234375	0.768196105957031	0.939064502716064	0.742168962955475	82.2727279663086	905
True	False	False	False	False	-2128.78125	-2855.53442382813	12.2005615234375	0.681430399417877	0.931919693946838	0.46645313501358	89.7272720336914	987
True	False	False	False	False	-2116.802734375	-2832.8115234375	227.374099731445	0.658915579319	0.95183140039444	0.427244901657104	82.5902404785156	16931
True	False	False	False	False	-2126.79614257813	-2666.25048828125	347.161437988281	0.487313807010651	0.916710019111633	0.23757603764534	75.9329071044922	23767
True	False	False	False	False	-2127.54272460938	-2430.08935546875	292.8134765625	0.418711394071579	0.920545041561127	0.18815204501152	75.1628799438477	19843
True	False	False	False	False	-2127.5556640625	-2356.09252929688	187.44499206543	0.711664378643036	0.941326558589935	0.530925095081329	86.7337265014648	14658
True	False	False	False	False	-2124.49926757813	-2549.80004882813	115.350761413574	0.735885262489319	0.968269646167755	0.598617315292358	55.7596168518066	5799
True	False	False	False	False	-2122.7861328125	-2748.01049804688	236.24723815918	0.772325813770294	0.956991136074066	0.771459460258484	72.4929580688477	15441
True	False	False	False	False	-2116.1142578125	-2642.90234375	119.787330627441	0.585575520992279	0.950544059276581	0.329431265592575	52.3425941467285	5653
True	False	False	False	False	-2121.3740234375	-2592.462890625	230.701522827148	0.754196107387543	0.945555031299591	0.667614281177521	99.038459777832	20600
True	False	False	False	False	-2113.5205078125	-2566.14501953125	105.36848449707	0.772405624389648	0.956637859344482	0.772078812122345	62.9894752502441	5984
True	False	False	False	False	-2120.27978515625	-2501.15258789063	163.043869018555	0.652361631393433	0.933263421058655	0.416865080595016	59.2312927246094	8707
True	False	False	False	False	-2112.39575195313	-1981.51611328125	97.6044921875	0.819784700870514	0.961163997650146	1	52	4576
True	False	False	False	False	-2110.47875976563	-2469.13305664063	247.338653564453	0.505895256996155	0.910717070102692	0.252699673175812	81.0941696166992	18084
True	False	False	False	False	-2109.8271484375	-2537.78076171875	106.477630615234	0.761617660522461	0.952684998512268	0.703567922115326	49.5104179382324	4753
True	False	False	False	False	-2102.64721679688	-2905.31762695313	9.98227787017822	0.606388568878174	0.94014710187912	0.353718668222427	138	1242
True	False	False	False	False	-2065.1787109375	-2876.61987304688	270.630645751953	0.460511922836304	0.877093315124512	0.217165067791939	95.9918060302734	23422
True	False	False	False	False	-2066.66088867188	-2820.02319335938	246.229507446289	0.708051383495331	0.924570202827454	0.522282242774963	78.5315322875977	17434
True	False	False	False	False	-2093.796875	-2789.95190429688	276.176330566406	0.806589245796204	0.962433338165283	1	73.3734970092773	18270
True	False	False	False	False	-2093.49780273438	-2670.42163085938	279.503784179688	0.658340573310852	0.915398001670837	0.426317483186722	104.503967285156	26335
True	False	False	False	False	-2098.27758789063	-2493.43627929688	151.952453613281	0.764453411102295	0.9603191614151	0.719243407249451	60.7445259094238	8322
True	False	False	False	False	-2099.68383789063	-1938.908203125	156.389007568359	0.783451199531555	0.957750976085663	0.905145168304443	84.3120574951172	11888
True	False	False	False	False	-2094.2333984375	-2575.03247070313	100.931915283203	0.743680894374847	0.951978206634521	0.625396072864532	65.7033004760742	5979
True	False	False	False	False	-2089.10668945313	-2528.57861328125	217.391815185547	0.75244265794754	0.96001672744751	0.659968614578247	71.2908172607422	13973
True	False	False	False	False	-2088.87670898438	-2764.7333984375	171.917007446289	0.796354293823242	0.974237143993378	1	65.5741958618164	10164
True	False	False	False	False	-2087.05834960938	-2718.51635742188	226.264953613281	0.792634010314941	0.96623831987381	1	61.1666679382324	12478
True	False	False	False	False	-2086.63452148438	-1986.70764160156	146.40673828125	0.593422770500183	0.955744087696075	0.338330417871475	45.2121200561523	5968
True	False	False	False	False	-2086.6259765625	-2598.20361328125	235.138092041016	0.710976958274841	0.929015457630157	0.529256939888	74.5188674926758	15798
True	False	False	False	False	-2080.58837890625	-2800.60034179688	24.401123046875	0.760120630264282	0.94915634393692	0.695777595043182	51.1818199157715	1126
True	False	False	False	False	-2061.00805664063	-2775.02734375	185.226699829102	0.82666140794754	0.967417418956757	1	61.6706581115723	10299
True	False	False	False	False	-2079.95703125	-2632.67041015625	362.689422607422	0.410236895084381	0.849440336227417	0.182636395096779	74.8318023681641	24470
True	False	False	False	False	-2076.18359375	-2456.91284179688	158.607299804688	0.71760094165802	0.95858907699585	0.545826494693756	69.5314712524414	9943
True	False	False	False	False	-2068.66235351563	-2573.24096679688	263.975769042969	0.621766090393066	0.915053844451904	0.373205840587616	72.420166015625	17236
True	False	False	False	False	-2067.85668945313	-2470.98022460938	122.005615234375	0.833331942558289	0.967167854309082	1	70.5	7755
True	False	False	False	False	-2067.26904296875	-2741.78125	211.846115112305	0.839948892593384	0.9583860039711	1	56.7486915588379	10839
True	False	False	False	False	-2063.46020507813	-2601.958984375	105.36848449707	0.740853786468506	0.946805775165558	0.61531263589859	52	4940
True	False	False	False	False	-2066.43896484375	-2529.685546875	108.695907592773	0.704862415790558	0.945201694965363	0.514898300170898	55.9897956848145	5487
True	False	False	False	False	-2065.53662109375	-2549.3427734375	113.132476806641	0.620341122150421	0.953836739063263	0.37133863568306	52.8823547363281	5394
True	False	False	False	False	-2058.91137695313	-1898.45935058594	153.061584472656	0.797638714313507	0.956349074840546	1	66.8550720214844	9226
True	False	False	False	False	-2055.28881835938	-2859.33544921875	48.80224609375	0.824289858341217	0.962561309337616	1	57.2045440673828	2517
True	False	False	False	False	-2052.84326171875	-1949.17626953125	190.772415161133	0.740084707736969	0.950385808944702	0.612646222114563	61.3837203979492	10558
True	False	False	False	False	-2049.2333984375	-2918.4580078125	270.630645751953	0.69279533624649	0.911245822906494	0.488788902759552	137.627044677734	33581
True	False	False	False	False	-2039.3291015625	-2812.76635742188	208.518692016602	0.625520169734955	0.948514640331268	0.378189235925674	80.5904235839844	15151
True	False	False	False	False	-2047.87731933594	-2675.1865234375	236.24723815918	0.682433724403381	0.943893194198608	0.468347758054733	69.3427200317383	14770
True	False	False	False	False	-2037.84924316406	-2606.15063476563	140.861022949219	0.734058856964111	0.94108110666275	0.592774868011475	50.8503952026367	6458
True	False	False	False	False	-2039.87475585938	-2512.08862304688	87.6222152709961	0.785240411758423	0.952790260314941	0.972049474716187	84.8227844238281	6701
True	False	False	False	False	-2036.73937988281	-2649.28881835938	303.904907226563	0.28339821100235	0.775468766689301	0.111432991921902	86.4452590942383	23686
True	False	False	False	False	-2036.14379882813	-2720.0341796875	256.211791992188	0.805224299430847	0.955729782581329	1	85.7402572631836	19806
True	False	False	False	False	-2034.95458984375	-2940.84033203125	79.8582229614258	0.803513050079346	0.971104025840759	1	144.444442749023	10400
True	False	False	False	False	-2001.91015625	-2922.11059570313	178.571853637695	0.754037857055664	0.952898442745209	0.666912794113159	89.4037246704102	14394
True	False	False	False	False	-2026.01245117188	-2682.63891601563	73.203369140625	0.774313688278198	0.945985317230225	0.787631273269653	51.5606079101563	3403
True	False	False	False	False	-2029.84240722656	-2546.14965820313	215.173538208008	0.769551157951355	0.96271800994873	0.75124317407608	68.9587631225586	13378
True	False	False	False	False	-2029.65087890625	-1916.19189453125	205.191253662109	0.786007881164551	0.964215219020844	1	60.7297286987305	11235
True	False	False	False	False	-2027.20422363281	-2670.67700195313	26.6194076538086	0.718682765960693	0.945234656333923	0.54864364862442	54.25	1302
True	False	False	False	False	-2024.1376953125	-2519.869140625	72.0942230224609	0.833017647266388	0.969034552574158	1	73.0923080444336	4751
True	False	False	False	False	-2023.88903808594	-2900.3564453125	77.6399383544922	0.781193256378174	0.946540415287018	0.863637804985046	71.1999969482422	4984
True	False	False	False	False	-1990.70068359375	-2899.31909179688	43.256534576416	0.764826476573944	0.937638282775879	0.721405208110809	60.2051277160645	2348
True	False	False	False	False	-2004.49963378906	-2863.94555664063	187.44499206543	0.743200838565826	0.956717729568481	0.623651385307312	79.1775131225586	13381
True	False	False	False	False	-2019.83215332031	-2764.83642578125	283.940338134766	0.721593976020813	0.958854973316193	0.556392550468445	72.875	18656
True	False	False	False	False	-2019.92077636719	-2587.966796875	199.645553588867	0.827447116374969	0.962777554988861	1	64.5555572509766	11620
True	False	False	False	False	-2016.85168457031	-2614.59228515625	124.223899841309	0.805557072162628	0.964366912841797	1	52.1696434020996	5843
True	False	False	False	False	-2005.50793457031	-2517.15258789063	143.079315185547	0.813946902751923	0.968038380146027	1	75.3023223876953	9714
True	False	False	False	False	-2005.08544921875	-2836.48950195313	319.432891845703	0.574711740016937	0.924708724021912	0.317581444978714	79.8576354980469	22999
True	False	False	False	False	-2001.77624511719	-2786.11767578125	218.500961303711	0.795103073120117	0.959003388881683	1	70.3959426879883	13868
True	False	False	False	False	-2000.66564941406	-2634.57739257813	146.40673828125	0.55095100402832	0.902339458465576	0.293361276388168	55.3560600280762	7307
True	False	False	False	False	-1998.91760253906	-2692.52221679688	167.480438232422	0.757746458053589	0.955024838447571	0.684017658233643	108.430465698242	16373
True	False	False	False	False	-1996.34216308594	-2708.02783203125	103.150199890137	0.74689644575119	0.963940918445587	0.637453377246857	186.451614379883	17340
True	False	False	False	False	-1996.34216308594	-2660.63012695313	102.041061401367	0.586853384971619	0.944348156452179	0.33086034655571	72.7282638549805	6691
True	False	False	False	False	-1984.85803222656	-2602.75	129.769607543945	0.766421258449554	0.948614537715912	0.730939626693726	73.1111145019531	8554
True	False	False	False	False	-1991.22314453125	-2554.31811523438	155.279876708984	0.693009555339813	0.946643829345703	0.489229440689087	63.3285713195801	8866
True	False	False	False	False	-1987.20593261719	-2503.07299804688	135.315322875977	0.778218626976013	0.938104093074799	0.825467169284821	105.524589538574	12874
True	False	False	False	False	-1983.64184570313	-2985.06884765625	104.259346008301	0.55723237991333	0.953054428100586	0.299553990364075	135.553192138672	12742
True	False	False	False	False	-1937.27380371094	-2998.28442382813	146.40673828125	0.718701124191284	0.944128096103668	0.548691689968109	154.060607910156	20336
True	False	False	False	False	-1919.72705078125	-2990.2978515625	16.6371288299561	0.665601134300232	0.942380666732788	0.438278526067734	84.0666656494141	1261
True	False	False	False	False	-1957.76354980469	-2987.79418945313	140.861022949219	0.723372578620911	0.935522556304932	0.561253368854523	163.16535949707	20722
True	False	False	False	False	-1953.05065917969	-2966.232421875	125.333038330078	0.748488903045654	0.951727986335754	0.643680155277252	92.3008880615234	10430
True	False	False	False	False	-1974.64965820313	-2826.69653320313	210.736968994141	0.766850650310516	0.955144882202148	0.733593344688416	92.7894744873047	17630
True	False	False	False	False	-1982.00183105469	-2761.4794921875	177.462707519531	0.45429202914238	0.857422173023224	0.212643057107925	85.1437530517578	13623
True	False	False	False	False	-1982.95874023438	-2715.18872070313	108.695907592773	0.810891211032867	0.955585777759552	1	179.408157348633	17582
True	False	False	False	False	-1983.32739257813	-2657.8203125	69.8759460449219	0.401867002248764	0.888970136642456	0.177298843860626	69.7777786254883	4396
True	False	False	False	False	-1978.88989257813	-2732.52197265625	89.8404998779297	0.779232859611511	0.954577445983887	0.837222635746002	173.938278198242	14089
True	False	False	False	False	-1976.64709472656	-2613.73852539063	57.6753807067871	0.791780471801758	0.958752870559692	1	84.9038467407227	4415
True	False	False	False	False	-1976.09375	-2579.6328125	141.970169067383	0.615690171718597	0.939036726951599	0.365334123373032	75.1875	9624
True	False	False	False	False	-1975.00109863281	-2788.298828125	283.940338134766	0.719426512718201	0.947924077510834	0.550599634647369	204.734375	52412
True	False	False	False	False	-1969.43725585938	-2645.8330078125	82.0765075683594	0.702428579330444	0.923743486404419	0.5094074010849	89.0675659179688	6591
True	False	False	False	False	-1969.26123046875	-2625.41845703125	94.2770690917969	0.817713499069214	0.955218732357025	1	173.976470947266	14788
True	False	False	False	False	-1967.80224609375	-2927.7529296875	286.158630371094	0.764712512493134	0.952609598636627	0.720741987228394	89.8410873413086	23179
True	False	False	False	False	-1958.33374023438	-2885.94921875	222.937530517578	0.47382190823555	0.882931232452393	0.227106675505638	120.935325622559	24308
True	False	False	False	False	-1950.06945800781	-2793.15356445313	138.64274597168	0.837276935577393	0.963554084300995	1	195.311996459961	24414
True	False	False	False	False	-1962.92309570313	-2689.59985351563	200.754699707031	0.73316490650177	0.947996199131012	0.589968621730804	74.6519317626953	13512
True	False	False	False	False	-1963.96154785156	-2550.30249023438	126.442184448242	0.421708136796951	0.892295718193054	0.190130159258842	70.7543869018555	8066
True	False	False	False	False	-1961.81994628906	-2661.2626953125	191.881561279297	0.491203248500824	0.888084650039673	0.240671783685684	120.994216918945	20932
True	False	False	False	False	-1960.97888183594	-2535.02026367188	139.751892089844	0.857508301734924	0.966805994510651	1	88.6349182128906	11168
True	False	False	False	False	-1960.76086425781	-2780.98974609375	65.4393768310547	0.717649579048157	0.92118901014328	0.545952379703522	134.322036743164	7925
True	False	False	False	False	-1959.58081054688	-2753.21459960938	154.17073059082	0.674994468688965	0.946779012680054	0.454622507095337	79.0719451904297	10991
True	False	False	False	False	-1959.56945800781	-2726.16455078125	98.7136306762695	0.685747921466827	0.948614001274109	0.474708467721939	170.426971435547	15168
True	False	False	False	False	-1951.86657714844	-2621.70654296875	89.8404998779297	0.73106849193573	0.968243718147278	0.583517670631409	65.6666641235352	5319
True	False	False	False	False	-1959.08630371094	-2585.36474609375	164.153015136719	0.62323272228241	0.945267856121063	0.375141590833664	86.8378372192383	12852
True	False	False	False	False	-1946.62097167969	-2599.06469726563	175.244430541992	0.811767578125	0.958845496177673	1	76.2784805297852	12052
True	False	False	False	False	-1945.69934082031	-2847.3759765625	195.208984375	0.594140648841858	0.967068731784821	0.339159518480301	76.0340881347656	13382
True	False	False	False	False	-1944.73022460938	-2812.681640625	97.6044921875	0.527206480503082	0.936691224575043	0.271166175603867	91.886360168457	8086
True	False	False	False	False	-1942.28796386719	-2529.369140625	135.315322875977	0.78679758310318	0.964238107204437	1	76.9918060302734	9393
True	False	False	False	False	-1938.34167480469	-2974.36206054688	65.4393768310547	0.717649579048157	0.946962833404541	0.545952379703522	99.7288131713867	5884
True	False	False	False	False	-1937.8701171875	-2880.29638671875	167.480438232422	0.740312814712524	0.950046956539154	0.61343377828598	112.178810119629	16939
True	False	False	False	False	-1935.24060058594	-2959.42456054688	18.8554134368896	0.609087347984314	0.948224723339081	0.357036799192429	59.8235282897949	1017
True	False	False	False	False	-1923.44897460938	-2974.41235351563	100.931915283203	0.821323812007904	0.965853691101074	1	186.97802734375	17015
True	False	False	False	False	-1927.28784179688	-2806.17944335938	295.031768798828	0.699802994728088	0.93627667427063	0.503616988658905	199.894729614258	53172
True	False	False	False	False	-1934.21691894531	-2686.61303710938	163.043869018555	0.691148817539215	0.9476318359375	0.485428273677826	77.2108840942383	11350
True	False	False	False	False	-1933.8984375	-2738.56787109375	105.36848449707	0.753684103488922	0.951100528240204	0.665352880954742	75.6736831665039	7189
True	False	False	False	False	-1931.77661132813	-2651.21533203125	169.698715209961	0.70990377664566	0.940124928951263	0.526675462722778	81.3986892700195	12454
True	False	False	False	False	-1928.49877929688	-2518.681640625	115.350761413574	0.748017251491547	0.946155846118927	0.641817271709442	107.990386962891	11231
True	False	False	False	False	-1925.60009765625	-2927.2333984375	278.394622802734	0.543448865413666	0.890934467315674	0.286148011684418	91.0916366577148	22864
True	False	False	False	False	-1918.14013671875	-2832.94677734375	167.480438232422	0.723474025726318	0.950618326663971	0.561533451080322	82.7019882202148	12488
True	False	False	False	False	-1922.55969238281	-2710.0078125	151.952453613281	0.644131898880005	0.965300559997559	0.404389947652817	85.0364990234375	11650
True	False	False	False	False	-1917.94299316406	-3027.31616210938	100.931915283203	0.379822254180908	0.922132611274719	0.163733541965485	136.29670715332	12403
True	False	False	False	False	-1915.4482421875	-2796.44604492188	205.191253662109	0.243352547287941	0.833151340484619	0.0924454480409622	118.702705383301	21960
True	False	False	False	False	-1912.87109375	-2746.54150390625	267.30322265625	0.54525625705719	0.897064030170441	0.287868112325668	158.518676757813	38203
True	False	False	False	False	-1917.55224609375	-2639.06469726563	90.9496383666992	0.491260588169098	0.897217094898224	0.240717679262161	64.865852355957	5319
True	False	False	False	False	-1910.9384765625	-2766.462890625	75.4216537475586	0.733056426048279	0.925719439983368	0.589630365371704	159.823532104492	10868
True	False	False	False	False	-1910.52697753906	-3005.19750976563	247.338653564453	0.586676955223083	0.9171222448349	0.330662578344345	128.547088623047	28666
True	False	False	False	False	-1908.33569335938	-2614.73120117188	168.589569091797	0.762764632701874	0.957328915596008	0.709754824638367	66.8486862182617	10161
True	False	False	False	False	-1908.19763183594	-2967.31323242188	187.44499206543	0.63792222738266	0.953077554702759	0.395355135202408	97.0591735839844	16403
True	False	False	False	False	-3010.6025390625	-1862.76000976563	97.6044921875	0.65105813741684	0.952778518199921	0.414849132299423	108.988639831543	9591
True	False	False	False	False	-3050.0302734375	-1812.90734863281	143.079315185547	0.772836744785309	0.947534382343292	0.775464057922363	148.325576782227	19134
True	False	False	False	False	-3058.96728515625	-1791.66369628906	117.569046020508	0.826636910438538	0.957532703876495	1	137.273590087891	14551
True	False	False	False	False	-3083.94555664063	-1754.42944335938	102.041061401367	0.738865315914154	0.953055143356323	0.608482539653778	137.65217590332	12664
True	False	False	False	False	-3096.2333984375	-1718.79504394531	187.44499206543	0.756880640983582	0.949326992034912	0.67989456653595	147.112426757813	24862
True	False	False	False	False	-3144.77978515625	-1626.22741699219	331.633453369141	0.474222391843796	0.879728496074677	0.227411612868309	158.531768798828	47401
True	False	False	False	False	-3175.25854492188	-1544.78930664063	395.963684082031	0.311630815267563	0.761946618556976	0.12570022046566	144.165267944336	51467
True	False	False	False	False	-3206.42431640625	-1486.75280761719	53.2388153076172	0.80851811170578	0.95661723613739	1	121.916664123535	5852
True	False	False	False	False	-3218.84399414063	-1455.92419433594	124.223899841309	0.753693819046021	0.925224244594574	0.665395557880402	152.883926391602	17123
True	False	False	False	False	-3227.07104492188	-1404.40112304688	176.353576660156	0.744670927524567	0.953402757644653	0.629038512706757	125.264152526855	19917
True	False	False	False	False	-3258.93359375	-1347.40869140625	136.424453735352	0.718396246433258	0.955324351787567	0.547894239425659	149.243896484375	18357
True	False	False	False	False	-3282.68334960938	-1265.25134277344	199.645553588867	0.781509280204773	0.962653398513794	0.868518054485321	150.133331298828	27024
True	False	False	False	False	-3304.74389648438	-1172.92553710938	205.191253662109	0.478558361530304	0.94427627325058	0.230735570192337	117.767570495605	21787
True	False	False	False	False	-3328.75756835938	-1122.64611816406	15.5279874801636	0.549106180667877	0.925294816493988	0.291569441556931	99.0714263916016	1387
True	False	False	False	False	-3338.40649414063	-1073.1533203125	263.975769042969	0.750850260257721	0.94475781917572	0.653257846832275	148.04621887207	35235
True	False	False	False	False	-3363.16235351563	-972.557556152344	189.663269042969	0.605828702449799	0.953300833702087	0.353035449981689	136.578948974609	23355
True	False	False	False	False	-3380.27783203125	-896.922973632813	145.297592163086	0.814000189304352	0.95870703458786	1	136.656494140625	17902
True	False	False	False	False	-3399.47485351563	-810.952514648438	79.8582229614258	0.776177406311035	0.953763663768768	0.804480254650116	126.5	9108
True	False	False	False	False	-3409.5859375	-738.705017089844	200.754699707031	0.521498262882233	0.947666347026825	0.266093790531158	131.342544555664	23773
True	False	False	False	False	-3421.6669921875	-628.644165039063	184.117568969727	0.53184974193573	0.948298096656799	0.275364249944687	124.283134460449	20631
True	False	False	False	False	-3429.8369140625	-570.652099609375	108.695907592773	0.821083903312683	0.957610249519348	1	128.663269042969	12609
True	False	False	False	False	-3431.65966796875	-505.24365234375	267.30322265625	0.804492831230164	0.957327723503113	1	149.448135375977	36017
True	False	False	False	False	-3433.85961914063	-454.19775390625	265.084930419922	0.325321137905121	0.781067728996277	0.13290823996067	118.715484619141	28373
True	False	False	False	False	-3443.34423828125	-309.775604248047	139.751892089844	0.743678152561188	0.963054895401001	0.6253861784935	125.420631408691	15803
True	False	False	False	False	-3443.54028320313	-229.849517822266	88.7313537597656	0.822043120861053	0.959212362766266	1	123.875	9910
True	False	False	False	False	-3441.63354492188	-193.236114501953	153.061584472656	0.733375728130341	0.949826419353485	0.590627431869507	128.68115234375	17758
True	False	False	False	False	-3441.43237304688	-259.445617675781	160.825576782227	0.717759907245636	0.954597949981689	0.546238422393799	142.627578735352	20681
True	False	False	False	False	-3438.24755859375	-351.359130859375	161.934722900391	0.747074842453003	0.958183586597443	0.638141989707947	132.773971557617	19385
True	False	False	False	False	-3433.81176757813	-215.501663208008	160.825576782227	0.724723279476166	0.962965905666351	0.565012037754059	125.027587890625	18129
True	False	False	False	False	-3437.75366210938	-133.834533691406	112.023338317871	0.756114184856415	0.956214725971222	0.676312983036041	106.217819213867	10728
True	False	False	False	False	-3432.56591796875	-479.196807861328	109.805053710938	0.795083343982697	0.960752546787262	1	118.131309509277	11695
True	False	False	False	False	-3429.00073242188	-540.417236328125	319.432891845703	0.378062814474106	0.922127664089203	0.16268016397953	138.361114501953	39848
True	False	False	False	False	-3423.62548828125	-377.307891845703	137.533599853516	0.782398581504822	0.938347339630127	0.883594453334808	128.725799560547	15962
True	False	False	False	False	-3427.6171875	-27.7313003540039	239.574661254883	0.79902595281601	0.943875372409821	1	171.421295166016	37027
True	False	False	False	False	-3422.86206054688	31.9238891601563	119.787330627441	0.764188587665558	0.946594297885895	0.717723667621613	112.490737915039	12149
True	False	False	False	False	-3421.11083984375	-594.576843261719	173.026138305664	0.75456315279007	0.949146091938019	0.669250965118408	141.019226074219	21999
True	False	False	False	False	-3420.05004882813	7.92616605758667	196.318130493164	0.654757380485535	0.941313862800598	0.420611560344696	116.158195495605	20560
True	False	False	False	False	-3417.5595703125	-692.856750488281	134.206176757813	0.649497926235199	0.936816930770874	0.412456274032593	131.677688598633	15933
True	False	False	False	False	-3414.63549804688	-662.388549804688	247.338653564453	0.722367107868195	0.945082783699036	0.558493256568909	146.901351928711	32759
True	False	False	False	False	-3409.52685546875	52.5029907226563	192.990692138672	0.643659770488739	0.951334774494171	0.403692007064819	114.787353515625	19973
True	False	False	False	False	-3406.189453125	-611.649536132813	145.297592163086	0.749359428882599	0.936209201812744	0.647161543369293	96.114501953125	12591
True	False	False	False	False	-3405.84155273438	-470.205535888672	138.64274597168	0.785167694091797	0.948724269866943	0.96631795167923	138.279998779297	17285
True	False	False	False	False	-3401.72192382813	-789.900085449219	118.678184509277	0.801031827926636	0.954038023948669	1	132.906539916992	14221
True	False	False	False	False	-3401.29321289063	-766.946228027344	155.279876708984	0.744004368782043	0.946695685386658	0.626579701900482	138.607147216797	19405
True	False	False	False	False	-3401.27758789063	-444.849914550781	231.810668945313	0.657265067100525	0.955523252487183	0.424591690301895	81.9186630249023	17121
True	False	False	False	False	-3392.44384765625	-141.380249023438	119.787330627441	0.696509301662445	0.954483211040497	0.496538251638412	84.9166641235352	9171
True	False	False	False	False	-3394.51098632813	-78.7615814208984	216.282684326172	0.780230522155762	0.948314607143402	0.849942266941071	90.6615371704102	17679
True	False	False	False	False	-3392.44311523438	-175.109390258789	422.583068847656	0.540891468524933	0.931981265544891	0.283732771873474	147.370071411133	56148
True	False	False	False	False	-3392.3681640625	-712.241882324219	344.943145751953	0.690083205699921	0.93161529302597	0.483276903629303	140.450164794922	43680
True	False	False	False	False	-3391.197265625	-535.223510742188	225.155807495117	0.785968005657196	0.96095335483551	1	106.270935058594	21573
True	False	False	False	False	-3391.45874023438	-195.242172241211	31.0559749603271	0.733668208122253	0.941819429397583	0.591544389724731	73.7142868041992	2064
True	False	False	False	False	-3389.57299804688	-25.6345863342285	85.4039306640625	0.665105581283569	0.946354627609253	0.437444269657135	88.2337646484375	6794
True	False	False	False	False	-3388.0322265625	-855.696716308594	179.680999755859	0.794242918491364	0.957822680473328	1	139.635803222656	22621
True	False	False	False	False	-3382.98193359375	-813.127014160156	178.571853637695	0.730485558509827	0.944882392883301	0.581755340099335	106.503105163574	17147
True	False	False	False	False	-3386.66040039063	-393.51171875	270.630645751953	0.781755030155182	0.965904235839844	0.872471511363983	93.4262313842773	22796
True	False	False	False	False	-3382.55541992188	-606.057983398438	216.282684326172	0.666662991046906	0.958717167377472	0.440074980258942	96.2410278320313	18767
True	False	False	False	False	-3374.58032226563	-478.811187744141	240.683807373047	0.796083033084869	0.956342935562134	1	91.6774215698242	19894
True	False	False	False	False	-3380.91259765625	-53.6896591186523	126.442184448242	0.665830671787262	0.940836310386658	0.438665717840195	96.9912261962891	11057
True	False	False	False	False	-3373.78125	41.9241180419922	196.318130493164	0.803080379962921	0.954838156700134	1	101.502822875977	17966
True	False	False	False	False	-3373.30419921875	-130.279891967773	100.931915283203	0.847731947898865	0.965309083461761	1	80.2637329101563	7304
True	False	False	False	False	-3372.95141601563	-932.800720214844	146.40673828125	0.762958765029907	0.952291786670685	0.710821986198425	142.08332824707	18755
True	False	False	False	False	-3353.1865234375	-810.654907226563	339.397430419922	0.648354172706604	0.950134336948395	0.410715997219086	102.003265380859	31213
True	False	False	False	False	-3371.88720703125	-257.532012939453	314.996307373047	0.439784586429596	0.802253663539886	0.202384233474731	85.4436645507813	24266
True	False	False	False	False	-3372.87133789063	-38.7746086120605	181.899276733398	0.815059661865234	0.961297035217285	1	168.414627075195	27620
True	False	False	False	False	-3370.3994140625	-216.587905883789	332.742584228516	0.473224937915802	0.873219072818756	0.226652771234512	133.929992675781	40179
True	False	False	False	False	-3366.53515625	-764.2294921875	232.919815063477	0.687813937664032	0.928322076797485	0.478755712509155	95.2428588867188	20001
True	False	False	False	False	-3362.81689453125	-579.561706542969	245.120376586914	0.563804864883423	0.912413060665131	0.306190848350525	136.927597045898	30261
True	False	False	False	False	-3360.48266601563	-330.633758544922	176.353576660156	0.853472471237183	0.966070592403412	1	90.1069183349609	14327
True	False	False	False	False	-3360.25122070313	-79.9238052368164	145.297592163086	0.713256418704987	0.921064615249634	0.53483247756958	85.984733581543	11264
True	False	False	False	False	-3357.24584960938	-309.371307373047	176.353576660156	0.705615639686584	0.961057245731354	0.516622424125671	86.0251541137695	13678
True	False	False	False	False	-3356.54248046875	-533.438659667969	190.772415161133	0.824089586734772	0.955332398414612	1	105.715118408203	18183
True	False	False	False	False	-3354.96313476563	-192.366119384766	150.843307495117	0.766693592071533	0.959332823753357	0.73261821269989	93.0220565795898	12651
True	False	False	False	False	-3355.90234375	-164.354141235352	184.117568969727	0.821711361408234	0.958871126174927	1	91.9819259643555	15269
True	False	False	False	False	-3352.78369140625	-1019.96752929688	176.353576660156	0.744670927524567	0.949959397315979	0.629038512706757	143.440246582031	22807
True	False	False	False	False	-3343.89990234375	-898.956481933594	209.627822875977	0.846452295780182	0.964943408966064	1	89.6878280639648	16951
True	False	False	False	False	-3344.37377929688	-499.045104980469	206.300399780273	0.714052736759186	0.939487993717194	0.536810696125031	95.7419357299805	17808
True	False	False	False	False	-3346.64331054688	-109.980880737305	263.975769042969	0.609641194343567	0.948066532611847	0.357722878456116	87.579833984375	20844
True	False	False	False	False	-3351.1640625	-55.529712677002	189.663269042969	0.775857329368591	0.953087687492371	0.801449716091156	157.842102050781	26991
True	False	False	False	False	-3344.201171875	-18.7358264923096	106.477630615234	0.698564171791077	0.960495412349701	0.500930964946747	92.2708358764648	8858
True	False	False	False	False	-3349.51879882813	-4.37182188034058	144.188446044922	0.740460157394409	0.955325424671173	0.613943874835968	161.100006103516	20943
True	False	False	False	False	-3339.84936523438	-146.43293762207	196.318130493164	0.736076176166534	0.966694056987762	0.599236607551575	91.6779632568359	16227
True	False	False	False	False	-3339.64428710938	-696.83837890625	187.44499206543	0.798973262310028	0.965204894542694	1	96.0769195556641	16237
True	False	False	False	False	-3335.267578125	-636.72607421875	171.917007446289	0.703262507915497	0.939096808433533	0.511275053024292	108.541938781738	16824
True	False	False	False	False	-3337.03588867188	-603.725524902344	188.554138183594	0.660528302192688	0.944099605083466	0.429863899946213	98.9529418945313	16822
True	False	False	False	False	-3333.1904296875	-1107.77734375	100.931915283203	0.776127755641937	0.954907953739166	0.804006338119507	138.736267089844	12625
True	False	False	False	False	-3328.83935546875	-1043.27868652344	207.409545898438	0.829874992370605	0.965103268623352	1	107.010696411133	20011
True	False	False	False	False	-3330.83032226563	-558.718688964844	185.226699829102	0.593659222126007	0.915034115314484	0.338603228330612	92.7245483398438	15485
True	False	False	False	False	-3332.68090820313	-454.623931884766	338.288299560547	0.640514731407166	0.929621398448944	0.399089366197586	93.6852493286133	28574
True	False	False	False	False	-3332.20434570313	-347.728118896484	207.409545898438	0.848452150821686	0.963020265102386	1	85.5080184936523	15990
True	False	False	False	False	-3332.93505859375	-207.58610534668	230.701522827148	0.785135090351105	0.953005433082581	0.964053571224213	151.192306518555	31448
True	False	False	False	False	-3328.80053710938	-263.774230957031	186.335845947266	0.772283971309662	0.953335642814636	0.771135985851288	84.4523773193359	14188
True	False	False	False	False	-3328.44091796875	-78.2282333374023	189.663269042969	0.775857329368591	0.954838156700134	0.801449716091156	84.1169586181641	14384
True	False	False	False	False	-3328.33154296875	-387.086700439453	302.795745849609	0.587334632873535	0.956607699394226	0.331400543451309	95.8095245361328	26156
True	False	False	False	False	-3327.4755859375	-238.898635864258	29.9468326568604	0.764188587665558	0.946757137775421	0.717723667621613	63.4814796447754	1714
True	False	False	False	False	-3325.55883789063	-512.126831054688	26.6194076538086	0.761617660522461	0.951272964477539	0.703567922115326	58.0416679382324	1393
True	False	False	False	False	-3323.43579101563	-294.401947021484	183.008422851563	0.808951079845428	0.958552300930023	1	89.8060607910156	14818
True	False	False	False	False	-3324.693359375	-53.2181243896484	160.825576782227	0.838098645210266	0.962879180908203	1	163.096557617188	23649
True	False	False	False	False	-3322.603515625	-983.134582519531	192.990692138672	0.687757611274719	0.959429264068604	0.478644460439682	88.994255065918	15485
True	False	False	False	False	-3319.52172851563	-646.67822265625	138.64274597168	0.737775921821594	0.958388805389404	0.604826390743256	93.3759994506836	11672
True	False	False	False	False	-3322.4072265625	-323.723968505859	196.318130493164	0.856139004230499	0.969029068946838	1	88.7853088378906	15715
True	False	False	False	False	-3319.87475585938	-185.966018676758	149.734161376953	0.761056125164032	0.955555021762848	0.700609505176544	90.1185150146484	12166
True	False	False	False	False	-3322.0458984375	54.7783966064453	164.153015136719	0.805816411972046	0.961346685886383	1	81.3175659179688	12035
True	False	False	False	False	-3320.8974609375	-33.9726219177246	135.315322875977	0.778218626976013	0.936001062393188	0.825467169284821	158.959014892578	19393
True	False	False	False	False	-3319.51171875	-1162.48999023438	90.9496383666992	0.778366804122925	0.948245167732239	0.827120900154114	139	11398
True	False	False	False	False	-3301.94018554688	-1129.01940917969	270.630645751953	0.606324851512909	0.923374593257904	0.353640824556351	132.446716308594	32317
True	False	False	False	False	-3319.06518554688	-1084.26281738281	176.353576660156	0.636187970638275	0.955998182296753	0.392886370420456	105.402519226074	16759
True	False	False	False	False	-3302.16186523438	-1006.06713867188	226.264953613281	0.763600468635559	0.954741358757019	0.714391827583313	89.5735321044922	18273
True	False	False	False	False	-3318.72607421875	-939.931396484375	253.993499755859	0.536256730556488	0.917302370071411	0.279410481452942	89.4978179931641	20495
True	False	False	False	False	-3317.84887695313	-851.394409179688	459.184753417969	0.466183215379715	0.837893128395081	0.221355989575386	138.734298706055	57436
True	False	False	False	False	-3306.03833007813	-740.665100097656	341.61572265625	0.694966316223145	0.956611692905426	0.493289619684219	106.662338256836	32852
True	False	False	False	False	-3302.29443359375	-542.896057128906	286.158630371094	0.714637041091919	0.948891401290894	0.538272500038147	101.689926147461	26236
True	False	False	False	False	-3308.31860351563	-95.6238479614258	31.0559749603271	0.695939123630524	0.94053065776825	0.495332807302475	65.8214263916016	1843
True	False	False	False	False	-3303.91796875	-70.7886810302734	286.158630371094	0.845028579235077	0.96503758430481	1	169.593017578125	43755
True	False	False	False	False	-3303.83813476563	-488.431030273438	18.8554134368896	0.809739828109741	0.949675559997559	1	61.8235282897949	1051
True	False	False	False	False	-3301.87377929688	-610.890014648438	190.772415161133	0.851411759853363	0.973460555076599	1	84.3546524047852	14509
True	False	False	False	False	-3297.75634765625	-958.782470703125	196.318130493164	0.687726557254791	0.944528579711914	0.478583216667175	90.7118606567383	16056
True	False	False	False	False	-3297.642578125	-48.0755577087402	119.787330627441	0.80851811170578	0.952498853206635	1	88.4259262084961	9550
True	False	False	False	False	-3296.35791015625	-1223.60876464844	125.333038330078	0.78146630525589	0.952865779399872	0.867842257022858	117.929206848145	13326
True	False	False	False	False	-3287.0458984375	-1165.71435546875	145.297592163086	0.784818708896637	0.950051963329315	0.947113275527954	92.2900772094727	12090
True	False	False	False	False	-3290.07348632813	-1074.91577148438	186.335845947266	0.686474680900574	0.947102546691895	0.476124733686447	87.6726226806641	14729
True	False	False	False	False	-3293.11840820313	-820.127746582031	266.194061279297	0.820508301258087	0.966859698295593	1	100.433334350586	24104
True	False	False	False	False	-3295.36108398438	-178.133361816406	244.01123046875	0.766880333423615	0.964435875415802	0.733778059482574	90.7545471191406	19966
True	False	False	False	False	-3293.76098632813	-652.2265625	168.589569091797	0.770215749740601	0.957862794399261	0.755871534347534	86.6184234619141	13166
True	False	False	False	False	-3290.85424804688	-1044.81958007813	146.40673828125	0.715703427791595	0.960117518901825	0.540963351726532	81.75	10791
True	False	False	False	False	-3287.73999023438	-888.850341796875	179.680999755859	0.794242918491364	0.958552300930023	1	97.3395080566406	15769
True	False	False	False	False	-3290.65454101563	-421.290863037109	332.742584228516	0.685035943984985	0.953449964523315	0.473328560590744	90.8566665649414	27257
True	False	False	False	False	-3290.3759765625	-768.782958984375	196.318130493164	0.761598765850067	0.954369783401489	0.703467845916748	113.248588562012	20045
True	False	False	False	False	-3279.67504882813	-714.025085449219	259.539215087891	0.553767561912537	0.947208523750305	0.296120375394821	87.1153869628906	20385
True	False	False	False	False	-3287.365234375	-309.951416015625	187.44499206543	0.784142136573792	0.95019268989563	0.923094153404236	101.911239624023	17223
True	False	False	False	False	-3288.07202148438	-19.4607372283936	15.5279874801636	0.717676758766174	0.938069105148315	0.546022891998291	64.5	903
True	False	False	False	False	-3285.796875	-273.027709960938	192.990692138672	0.841628134250641	0.973765552043915	1	86.4655151367188	15045
True	False	False	False	False	-3285.19946289063	-681.995666503906	195.208984375	0.798543214797974	0.952647268772125	1	96.8181838989258	17040
True	False	False	False	False	-3279.21044921875	-582.980895996094	179.680999755859	0.776177406311035	0.96199905872345	0.804480254650116	86.6790161132813	14042
True	False	False	False	False	-3281.7392578125	-210.766311645508	207.409545898438	0.62423300743103	0.961214542388916	0.376469999551773	83.0748672485352	15535
True	False	False	False	False	-3281.63305664063	-510.354278564453	331.633453369141	0.618511378765106	0.928516566753387	0.368960112333298	93.2474899291992	27881
True	False	False	False	False	-3279.66259765625	-128.327728271484	221.828384399414	0.660223305225372	0.944157779216766	0.429366588592529	77.7399978637695	15548
True	False	False	False	False	-3278.2744140625	-59.4749450683594	216.282684326172	0.773517906665802	0.938003540039063	0.780960738658905	165.830764770508	32337
True	False	False	False	False	-3277.54956054688	-1122.71594238281	179.680999755859	0.852391600608826	0.967697858810425	1	94.4197540283203	15296
True	False	False	False	False	-3273.34448242188	-959.712463378906	173.026138305664	0.723823487758636	0.955541551113129	0.562501490116119	88.2628173828125	13769
True	False	False	False	False	-3273.76806640625	-860.094787597656	200.754699707031	0.689001262187958	0.954834938049316	0.481111228466034	86.8950271606445	15728
True	False	False	False	False	-3272.7158203125	35.3712425231934	57.6753807067871	0.791780471801758	0.94504976272583	1	68.9038467407227	3583
True	False	False	False	False	-3270.65869140625	-619.505554199219	220.719253540039	0.373357713222504	0.801290810108185	0.159883677959442	110.587936401367	22007
True	False	False	False	False	-3270.1962890625	-929.578735351563	158.607299804688	0.741963624954224	0.94604879617691	0.619216978549957	85.9160842895508	12286
True	False	False	False	False	-3267.85791015625	-1321.51574707031	151.952453613281	0.780331075191498	0.957224071025848	0.851300001144409	155.072998046875	21245
True	False	False	False	False	-3251.03881835938	-1317.44714355469	130.878753662109	0.744540572166443	0.951566755771637	0.628555476665497	110.81356048584	13076
True	False	False	False	False	-3267.70776367188	-256.537261962891	38.8199691772461	0.826309084892273	0.957971453666687	1	59.8857154846191	2096
True	False	False	False	False	-3265.05981445313	-1297.09008789063	146.40673828125	0.715703427791595	0.956955194473267	0.540963351726532	135.424240112305	17876
True	False	False	False	False	-3253.849609375	-1283.79614257813	36.6016845703125	0.820213973522186	0.956876516342163	1	110.090911865234	3633
True	False	False	False	False	-3264.61450195313	-1242.43200683594	161.934722900391	0.706193745136261	0.958106637001038	0.517954051494598	93.191780090332	13606
True	False	False	False	False	-3264.22314453125	-1196.625	158.607299804688	0.826538681983948	0.968056857585907	1	87.0839157104492	12453
True	False	False	False	False	-3260.4296875	-1142.16845703125	187.44499206543	0.690560817718506	0.959415793418884	0.484238892793655	93.3431930541992	15775
True	False	False	False	False	-3261.015625	-1025.13854980469	214.064392089844	0.443603605031967	0.861454129219055	0.205046817660332	83.3523330688477	16087
True	False	False	False	False	-3263.65673828125	-467.847564697266	187.44499206543	0.828562021255493	0.963320910930634	1	89.8579864501953	15186
True	False	False	False	False	-3263.7587890625	-330.504943847656	253.993499755859	0.557577431201935	0.962314426898956	0.299898386001587	87.2532730102539	19981
True	False	False	False	False	-3260.93481445313	-283.961303710938	185.226699829102	0.648871958255768	0.945471882820129	0.41150239109993	87.1616744995117	14556
True	False	False	False	False	-3260.8701171875	-660.997131347656	241.792938232422	0.673036694526672	0.963155686855316	0.451129496097565	83.6146774291992	18228
True	False	False	False	False	-3260.79956054688	15.711784362793	230.701522827148	0.785135090351105	0.947088062763214	0.964053571224213	88.0336532592773	18311
True	False	False	False	False	-3260.66040039063	-1071.96862792969	221.828384399414	0.60173636674881	0.947985231876373	0.348094344139099	91.75	18350
True	False	False	False	False	-3253.03588867188	-1047.28918457031	103.150199890137	0.650538504123688	0.938775300979614	0.414049744606018	75.2150573730469	6995
True	False	False	False	False	-3258.58178710938	-799.516296386719	122.005615234375	0.720566987991333	0.957006096839905	0.553630292415619	72.9727249145508	8027
True	False	False	False	False	-3258.8623046875	-28.4303436279297	472.494476318359	0.537037909030914	0.935010373592377	0.280134111642838	98.1150207519531	41797
True	False	False	False	False	-3256.66821289063	-187.251266479492	25.5102653503418	0.766828238964081	0.950055003166199	0.733453810214996	60.1739120483398	1384
True	False	False	False	False	-3256.34594726563	-997.393920898438	183.008422851563	0.755585491657257	0.95873898267746	0.67387855052948	102.933334350586	16984
True	False	False	False	False	-3252.30322265625	-968.762756347656	176.353576660156	0.633912205696106	0.977770626544952	0.389681547880173	93.4402542114258	14857
True	False	False	False	False	-3251.94067382813	-541.6904296875	238.465515136719	0.758091628551483	0.942155003547668	0.685685276985168	118.232559204102	25420
True	False	False	False	False	-3251.7705078125	-414.23583984375	307.232330322266	0.632516503334045	0.939005136489868	0.387735158205032	92.7942276000977	25704
True	False	False	False	False	-3251.57177734375	-1266.94055175781	350.488861083984	0.679845213890076	0.933620154857635	0.463488072156906	154.484176635742	48817
True	False	False	False	False	-3246.62939453125	-1191.21264648438	38.8199691772461	0.826309084892273	0.957971453666687	1	74.5142822265625	2608
True	False	False	False	False	-3247.73120117188	-859.341125488281	219.610107421875	0.70963978767395	0.948000490665436	0.526044428348541	88.3333358764648	17490
True	False	False	False	False	-3250.41333007813	-150.079971313477	346.052276611328	0.600992560386658	0.892518520355225	0.347206056118011	95.5641021728516	29816
True	False	False	False	False	-3249.4833984375	-501.672515869141	163.043869018555	0.666965067386627	0.930835604667664	0.440588355064392	79.4489822387695	11679
True	False	False	False	False	-3246.56518554688	-1174.49255371094	15.5279874801636	0.774550676345825	0.945763468742371	0.789673984050751	69.7142868041992	976
True	False	False	False	False	-3245.62744140625	-1104.07800292969	186.335845947266	0.716425657272339	0.948964715003967	0.542802810668945	88.1964263916016	14817
True	False	False	False	False	-3241.99194335938	-253.668182373047	163.043869018555	0.80851811170578	0.962469756603241	1	90.8435363769531	13354
True	False	False	False	False	-3244.74926757813	-174.269683837891	11.0914192199707	0.763594925403595	0.936281979084015	0.714360892772675	56.2000007629395	562
True	False	False	False	False	-3244.36181640625	-208.050674438477	206.300399780273	0.800324141979218	0.967971980571747	1	85.3440856933594	15874
True	False	False	False	False	-3241.20532226563	-901.399841308594	165.262145996094	0.791833221912384	0.963109135627747	1	95.1677856445313	14180
True	False	False	False	False	-3240.953125	-1392.42407226563	117.569046020508	0.816733479499817	0.957787871360779	1	156.235855102539	16561
True	False	False	False	False	-3238.12817382813	-1375.35522460938	96.4953460693359	0.74201226234436	0.926073908805847	0.619389593601227	138.655166625977	12063
True	False	False	False	False	-3232.29345703125	-1280.46508789063	131.987884521484	0.779522478580475	0.963957905769348	0.840783715248108	98.4117660522461	11711
True	False	False	False	False	-3236.91479492188	-1205.63708496094	107.586769104004	0.769551157951355	0.939520239830017	0.75124317407608	125.68041229248	12191
True	False	False	False	False	-3237.744140625	-1145.2255859375	221.828384399414	0.407570570707321	0.863367736339569	0.180924400687218	123.129997253418	24626
True	False	False	False	False	-3238.85229492188	-828.769348144531	133.097030639648	0.683501660823822	0.94419664144516	0.47038009762764	73.6166687011719	8834
True	False	False	False	False	-3237.05395507813	-1163.8955078125	120.896469116211	0.659991800785065	0.949785888195038	0.428989678621292	93.3210983276367	10172
True	False	False	False	False	-3236.61376953125	-958.527587890625	161.934722900391	0.819575071334839	0.967187404632568	1	93.6095886230469	13667
True	False	False	False	False	-3235.77026367188	-1234.37768554688	179.680999755859	0.735022723674774	0.953639924526215	0.595839619636536	89.9629592895508	14574
True	False	False	False	False	-3231.830078125	-1043.62707519531	180.790130615234	0.739559888839722	0.933232069015503	0.610844850540161	89.8895721435547	14652
True	False	False	False	False	-3235.052734375	-922.337341308594	188.554138183594	0.652628839015961	0.954694867134094	0.417280316352844	90.8823547363281	15450
True	False	False	False	False	-3231.81958007813	-878.517395019531	102.041061401367	0.794671595096588	0.948976397514343	1	104.543479919434	9618
True	False	False	False	False	-3233.36083984375	-374.624298095703	228.483245849609	0.762033998966217	0.958139479160309	0.705790936946869	85.4271850585938	17598
True	False	False	False	False	-3232.84350585938	-576.591735839844	163.043869018555	0.704309105873108	0.942129075527191	0.513639271259308	85.850341796875	12620
True	False	False	False	False	-3231.6435546875	-1339.51965332031	239.574661254883	0.724391579627991	0.95305985212326	0.564083516597748	104.87036895752	22652
True	False	False	False	False	-3230.88037109375	-1257.28930664063	83.1856460571289	0.770665466785431	0.953055739402771	0.759075462818146	90.7066650390625	6803
True	False	False	False	False	-3226.49096679688	-757.943176269531	131.987884521484	0.597164392471313	0.950200438499451	0.342680543661118	74.7394943237305	8894
True	False	False	False	False	-3229.66015625	-630.105346679688	166.371292114258	0.76008129119873	0.948691487312317	0.695577025413513	84.3533325195313	12653
True	False	False	False	False	-3231.11157226563	-88.7528686523438	286.158630371094	0.737918853759766	0.955349981784821	0.605302631855011	92.2635650634766	23804
True	False	False	False	False	-3229.51904296875	-492.400634765625	166.371292114258	0.605408430099487	0.962861895561218	0.352523744106293	80.7266693115234	12109
True	False	False	False	False	-3225.22387695313	-651.395385742188	260.648345947266	0.696540474891663	0.950271487236023	0.496604204177856	94.9319152832031	22309
True	False	False	False	False	-3224.94506835938	-792.990173339844	222.937530517578	0.722843647003174	0.958234429359436	0.559797346591949	86.6666641235352	17420
True	False	False	False	False	-3224.62231445313	-688.501831054688	195.208984375	0.565703094005585	0.953257620334625	0.308138757944107	73.5397720336914	12943
True	False	False	False	False	-3224.81762695313	-282.629241943359	212.955261230469	0.737086653709412	0.962677657604218	0.60254317522049	83.5104141235352	16034
True	False	False	False	False	-3224.2548828125	-1438.00048828125	127.551322937012	0.77388209104538	0.93931633234024	0.783978283405304	133.565216064453	15360
True	False	False	False	False	-3215.24243164063	-1354.21899414063	32.1651153564453	0.820795118808746	0.95398223400116	1	70.5172424316406	2045
True	False	False	False	False	-3222.84106445313	-1294.94323730469	150.843307495117	0.722747147083282	0.94220757484436	0.559532701969147	114.786766052246	15611
True	False	False	False	False	-3220.28759765625	-1091.27209472656	134.206176757813	0.706714987754822	0.95204222202301	0.51916092634201	80.9090881347656	9790
True	False	False	False	False	-3219.89697265625	-1023.19989013672	174.135284423828	0.661132037639618	0.936623632907867	0.430851072072983	89.5923538208008	14066
True	False	False	False	False	-3214.9033203125	-957.389404296875	140.861022949219	0.570944666862488	0.943471610546112	0.313592225313187	76.5433044433594	9721
True	False	False	False	False	-3215.39038085938	-823.697143554688	169.698715209961	0.841518878936768	0.966974079608917	1	88.9934616088867	13616
True	False	False	False	False	-3211.826171875	-582.5703125	218.500961303711	0.645235002040863	0.954207837581635	0.406027972698212	87.0304565429688	17145
True	False	False	False	False	-3211.1005859375	-1471.85559082031	87.6222152709961	0.863874197006226	0.971396505832672	1	135.240509033203	10684
True	False	False	False	False	-3198.67456054688	-1440.51293945313	170.807861328125	0.772800981998444	0.961109399795532	0.775180578231812	97.201301574707	14969
True	False	False	False	False	-3209.17578125	-1313.52758789063	224.046676635742	0.738515675067902	0.951039731502533	0.60730254650116	97.5841598510742	19712
True	False	False	False	False	-3197.36328125	-1250.73742675781	190.772415161133	0.702819287776947	0.954867303371429	0.510280728340149	94.6511611938477	16280
True	False	False	False	False	-3210.52563476563	-1138.53039550781	173.026138305664	0.486845552921295	0.900541007518768	0.237205743789673	87.711540222168	13683
True	False	False	False	False	-3209.54272460938	-1006.52825927734	114.241622924805	0.817152261734009	0.966401517391205	1	94.7184448242188	9756
True	False	False	False	False	-3204.4287109375	-756.981872558594	110.914192199707	0.837840735912323	0.971031665802002	1	73.7600021362305	7376
True	False	False	False	False	-3210.89697265625	-730.482666015625	302.795745849609	0.708238005638123	0.958339631557465	0.522721350193024	99.3369979858398	27119
True	False	False	False	False	-3207.81787109375	-512.330993652344	216.282684326172	0.624763250350952	0.950729012489319	0.377176851034164	80.1333312988281	15626
True	False	False	False	False	-3207.728515625	9.45407104492188	263.975769042969	0.55950140953064	0.891022980213165	0.30182671546936	89.8949584960938	21395
True	False	False	False	False	-3206.75952148438	46.7503662109375	234.028945922852	0.771419823169708	0.96357798576355	0.764589190483093	88.971565246582	18773
True	False	False	False	False	-3204.11669921875	-433.300628662109	214.064392089844	0.728514790534973	0.945614576339722	0.575893700122833	81.8652877807617	15800
True	False	False	False	False	-3203.505859375	-984.086669921875	190.772415161133	0.798061788082123	0.955541551113129	1	95.7790679931641	16474
True	False	False	False	False	-3201.73315429688	-916.695983886719	234.028945922852	0.594751298427582	0.943285465240479	0.33986684679985	85.9668273925781	18139
True	False	False	False	False	-3200.03662109375	-1084.0615234375	99.8227767944336	0.673765122890472	0.941249668598175	0.452423572540283	81.1333312988281	7302
True	False	False	False	False	-3199.03051757813	-871.483947753906	120.896469116211	0.816004395484924	0.965185582637787	1	91.3486251831055	9957
True	False	False	False	False	-3198.91821289063	-1224.40063476563	163.043869018555	0.626872420310974	0.954092562198639	0.380007565021515	84.4013595581055	12407
True	False	False	False	False	-3195.41845703125	-1197.56591796875	195.208984375	0.791230380535126	0.953852653503418	1	78.8068161010742	13870
True	False	False	False	False	-3195.1552734375	-841.720581054688	298.359191894531	0.405036598443985	0.888554096221924	0.179307535290718	89.6691436767578	24121
True	False	False	False	False	-3195.14526367188	-1286.63537597656	166.371292114258	0.778283536434174	0.95036381483078	0.826189339160919	149.220001220703	22383
True	False	False	False	False	-3194.63403320313	-375.490081787109	189.663269042969	0.751996099948883	0.954358398914337	0.65806519985199	107.777778625488	18430
True	False	False	False	False	-3193.09594726563	-1322.49853515625	63.2210922241211	0.71930193901062	0.947976648807526	0.550270855426788	78.5087738037109	4475
True	False	False	False	False	-3192.74975585938	-1130.32202148438	161.934722900391	0.823068141937256	0.954219400882721	1	147.541091918945	21541
True	False	False	False	False	-3193.06469726563	-939.5166015625	127.551322937012	0.596684038639069	0.924190104007721	0.342118054628372	76.5391311645508	8802
True	False	False	False	False	-3191.44506835938	-966.376647949219	136.424453735352	0.764290273189545	0.955321669578552	0.718305766582489	100.073173522949	12309
True	False	False	False	False	-3190.611328125	-1506.30883789063	361.580261230469	0.382444083690643	0.901204407215118	0.165311008691788	130.871170043945	42664
True	False	False	False	False	-3168.06005859375	-1502.94177246094	37.7108268737793	0.748016774654388	0.940318167209625	0.64181524515152	77.3823547363281	2631
True	False	False	False	False	-3179.75317382813	-1413.36767578125	38.8199691772461	0.826309084892273	0.957971453666687	1	63.8571434020996	2235
True	False	False	False	False	-3187.90185546875	-1070.3642578125	207.409545898438	0.599131941795349	0.963890433311462	0.344996839761734	85.4545440673828	15980
True	False	False	False	False	-3189.48974609375	-785.185607910156	155.279876708984	0.709409236907959	0.939961075782776	0.525494813919067	123.43571472168	17281
True	False	False	False	False	-3190.18896484375	-606.663208007813	195.208984375	0.843254446983337	0.96076774597168	1	103.454544067383	18208
True	False	False	False	False	-3189.61791992188	-150.407379150391	194.099838256836	0.759800672531128	0.953477323055267	0.694151699542999	93.4285736083984	16350
True	False	False	False	False	-3188.54174804688	-676.287719726563	218.500961303711	0.795103073120117	0.957405090332031	1	95.1878204345703	18752
True	False	False	False	False	-3188.21020507813	-999.394470214844	103.150199890137	0.716568052768707	0.948040068149567	0.543167233467102	86.6774215698242	8061
True	False	False	False	False	-3187.9208984375	-103.363510131836	210.736968994141	0.72940868139267	0.94131737947464	0.578534305095673	92.8368453979492	17639
True	False	False	False	False	-3186.796875	-1381.04968261719	210.736968994141	0.766850650310516	0.955806851387024	0.733593344688416	90.3736877441406	17171
True	False	False	False	False	-3176.19458007813	-1300.42016601563	73.203369140625	0.57310676574707	0.884838938713074	0.315874576568604	73.4848480224609	4850
True	False	False	False	False	-3184.71997070313	-1164.38342285156	194.099838256836	0.830574333667755	0.957276165485382	1	82.4171447753906	14423
True	False	False	False	False	-3183.28002929688	-1046.45434570313	195.208984375	0.781058788299561	0.954150259494781	0.86162406206131	96.2045440673828	16932
True	False	False	False	False	-3183.107421875	-1276.26953125	16.6371288299561	0.76893937587738	0.947792708873749	0.747088372707367	83.5999984741211	1254
True	False	False	False	False	-3175.02294921875	-1011.39080810547	226.264953613281	0.391980558633804	0.860421061515808	0.171129286289215	82.9313735961914	16918
True	False	False	False	False	-3182.1875	-700.981872558594	210.736968994141	0.697031259536743	0.956738948822021	0.497646659612656	83.3421020507813	15835
True	False	False	False	False	-3181.126953125	-460.869720458984	149.734161376953	0.634728491306305	0.941742300987244	0.39082658290863	89.6814804077148	12107
True	False	False	False	False	-3180.99243164063	-500.248321533203	237.356369018555	0.634296417236328	0.952374637126923	0.390219837427139	96.8644866943359	20729
True	False	False	False	False	-3180.59765625	-892.224487304688	150.843307495117	0.794324278831482	0.953401744365692	1	98.3308792114258	13373
True	False	False	False	False	-3173.63940429688	-731.587036132813	138.64274597168	0.780201196670532	0.966805815696716	0.849548995494843	76.2959976196289	9537
True	False	False	False	False	-3177.01733398438	-322.18408203125	225.155807495117	0.81224000453949	0.958714783191681	1	86.0443344116211	17467
True	False	False	False	False	-3175.47534179688	-235.831909179688	191.881561279297	0.817883908748627	0.965204894542694	1	83.6416168212891	14470
True	False	False	False	False	-3172.44702148438	-1469.8798828125	192.990692138672	0.726253569126129	0.9483602643013	0.56934380531311	89.5747146606445	15586
True	False	False	False	False	-3161.8427734375	-1438.5322265625	187.44499206543	0.705384194850922	0.94503378868103	0.516091406345367	85.1242599487305	14386
True	False	False	False	False	-3170.26196289063	-1264.21020507813	178.571853637695	0.740105509757996	0.928699314594269	0.612717866897583	93.8819885253906	15115
True	False	False	False	False	-3169.96533203125	-966.074951171875	238.465515136719	0.534261643886566	0.848159968852997	0.277571141719818	97.8279037475586	21033
True	False	False	False	False	-3169.47412109375	-1126.00817871094	290.595184326172	0.602197647094727	0.928284287452698	0.348646700382233	124.335876464844	32576
True	False	False	False	False	-3167.0166015625	-649.972412109375	126.442184448242	0.829544961452484	0.954685926437378	1	76.6228103637695	8735
True	False	False	False	False	-3168.68237304688	-567.700073242188	166.371292114258	0.752728283405304	0.937209904193878	0.66119509935379	88.9866638183594	13348
True	False	False	False	False	-3166.9150390625	-583.810913085938	86.513069152832	0.785991430282593	0.963919818401337	1	79.8076934814453	6225
True	False	False	False	False	-3166.44165039063	-362.143829345703	214.064392089844	0.772228181362152	0.94123762845993	0.770705342292786	95.3782348632813	18408
True	False	False	False	False	-3166.35278320313	-1341.89770507813	149.734161376953	0.800280511379242	0.957730650901794	1	94.5851821899414	12769
True	False	False	False	False	-3162.64794921875	-1222.64599609375	226.264953613281	0.711107194423676	0.958314418792725	0.529572129249573	82.5637283325195	16843
True	False	False	False	False	-3162.74096679688	-871.211303710938	116.459907531738	0.809028446674347	0.957787871360779	1	83.6190490722656	8780
True	False	False	False	False	-3164.57202148438	-810.595153808594	189.663269042969	0.811589777469635	0.966362476348877	1	85.8830413818359	14686
True	False	False	False	False	-3162.23876953125	-902.133972167969	188.554138183594	0.64939820766449	0.961859345436096	0.412304103374481	94.688232421875	16097
True	False	False	False	False	-3161.76416015625	-518.581176757813	187.44499206543	0.575075030326843	0.949733674526215	0.31796932220459	77.8698196411133	13160
True	False	False	False	False	-3161.1240234375	-1593.07739257813	177.462707519531	0.382235914468765	0.921448230743408	0.165185406804085	121.8125	19490
True	False	False	False	False	-3124.32397460938	-1595.78771972656	242.902084350586	0.722944557666779	0.95300567150116	0.56007444858551	119.949768066406	26269
True	False	False	False	False	-3153.25170898438	-1409.53784179688	147.515884399414	0.80531108379364	0.965348243713379	1	84.1428604125977	11191
True	False	False	False	False	-3157.49584960938	-1313.73278808594	125.333038330078	0.684211671352386	0.965921640396118	0.471740275621414	87.9557495117188	9939
True	False	False	False	False	-3160.39501953125	-1187.87145996094	184.117568969727	0.631901741027832	0.9404376745224	0.386882334947586	76.8795166015625	12762
True	False	False	False	False	-3157.4072265625	-988.997924804688	160.825576782227	0.75981467962265	0.96261328458786	0.694222569465637	97.2413787841797	14100
True	False	False	False	False	-3156.744140625	-717.2666015625	116.459907531738	0.843270182609558	0.960092186927795	1	74.4380950927734	7816
True	False	False	False	False	-3160.45751953125	-608.224182128906	136.424453735352	0.676515161991119	0.943818986415863	0.457368969917297	76.5853652954102	9420
True	False	False	False	False	-3157.58081054688	-269.813354492188	137.533599853516	0.731873750686646	0.948490679264069	0.585974395275116	92.3871002197266	11456
True	False	False	False	False	-3156.41357421875	-935.534118652344	106.477630615234	0.505120992660522	0.898686170578003	0.25205209851265	75.3541641235352	7234
True	False	False	False	False	-3155.92163085938	-1030.97290039063	215.173538208008	0.834746718406677	0.963987946510315	1	87.6958770751953	17013
True	False	False	False	False	-3155.92138671875	-1300.43103027344	21.0736961364746	0.819298386573792	0.952117681503296	1	71.684211730957	1362
True	False	False	False	False	-3144.48706054688	-1270.24353027344	116.459907531738	0.491763830184937	0.915919244289398	0.241120934486389	72.533332824707	7616
True	False	False	False	False	-3154.97314453125	-432.23291015625	198.536407470703	0.787177205085754	0.934344708919525	1	96.2681579589844	17232
True	False	False	False	False	-3153.54174804688	-915.425231933594	138.64274597168	0.642221212387085	0.955767214298248	0.401576697826385	86.536003112793	10817
True	False	False	False	False	-3144.3994140625	-571.479675292969	158.607299804688	0.806155741214752	0.960668444633484	1	95.3356628417969	13633
True	False	False	False	False	-3149.30078125	-213.292831420898	200.754699707031	0.80324798822403	0.957011222839355	1	92.2651901245117	16700
True	False	False	False	False	-3145.66381835938	-547.704833984375	214.064392089844	0.61359167098999	0.952337682247162	0.362668812274933	96.5077743530273	18626
True	False	False	False	False	-3143.96997070313	-1325.53588867188	150.843307495117	0.806208491325378	0.959100306034088	1	94.904411315918	12907
True	False	False	False	False	-3142.92236328125	-1293.20556640625	221.828384399414	0.274190217256546	0.873980045318604	0.1069430783391	77.5449981689453	15509
True	False	False	False	False	-3140.60375976563	-952.619140625	139.751892089844	0.782931506633759	0.960109293460846	0.893864810466766	79.7698440551758	10051
True	False	False	False	False	-3140.31201171875	-1558.5927734375	143.079315185547	0.801572740077972	0.960109293460846	1	109.36434173584	14108
True	False	False	False	False	-3127.32543945313	-1521.30065917969	257.320922851563	0.663554906845093	0.951663374900818	0.434851348400116	97.1379318237305	22536
True	False	False	False	False	-3131.89868164063	-1447.48278808594	229.592376708984	0.744421064853668	0.953575253486633	0.628113448619843	92.0579681396484	19056
True	False	False	False	False	-3140.10668945313	-780.328735351563	207.409545898438	0.629199743270874	0.953635275363922	0.383166640996933	88.1176452636719	16478
True	False	False	False	False	-3139.06591796875	-1364.07263183594	265.084930419922	0.666804254055023	0.92608231306076	0.440314948558807	101.502090454102	24259
True	False	False	False	False	-3133.50122070313	-1150.3623046875	341.61572265625	0.367182105779648	0.879687428474426	0.156257450580597	99.5681838989258	30667
True	False	False	False	False	-3137.7265625	-882.865783691406	169.698715209961	0.638602256774902	0.91623455286026	0.396329522132874	127.065361022949	19441
True	False	False	False	False	-3137.00927734375	-1119.92919921875	160.825576782227	0.778323948383331	0.941856920719147	0.826640605926514	119.248275756836	17291
True	False	False	False	False	-3128.19653320313	-982.446533203125	153.061584472656	0.797638714313507	0.960174322128296	1	89.1376800537109	12301
True	False	False	False	False	-3127.51928710938	-849.935913085938	147.515884399414	0.77680242061615	0.953401744365692	0.810584485530853	97.5639114379883	12976
True	False	False	False	False	-3133.91723632813	-688.843505859375	167.480438232422	0.810530424118042	0.955327868461609	1	102.913909912109	15540
True	False	False	False	False	-3131.18188476563	-418.332458496094	204.082122802734	0.488917171955109	0.928772866725922	0.238847866654396	78.9021759033203	14518
True	False	False	False	False	-3131.02905273438	-809.747009277344	160.825576782227	0.825897872447968	0.965049028396606	1	84.5241394042969	12256
True	False	False	False	False	-3127.931640625	-649.524108886719	135.315322875977	0.830285787582397	0.963263034820557	1	76.5245895385742	9336
True	False	False	False	False	-3127.11938476563	-904.795104980469	70.9850845336914	0.778467297554016	0.958397746086121	0.828254580497742	81.390625	5209
True	False	False	False	False	-3126.39379882813	-732.881652832031	257.320922851563	0.780611455440521	0.971677780151367	0.855170607566833	89.1508636474609	20683
True	False	False	False	False	-3125.50439453125	-1479.24096679688	171.917007446289	0.785417377948761	0.955330193042755	1	99.2064514160156	15377
True	False	False	False	False	-3120.46948242188	-1395.201171875	202.97297668457	0.74776703119278	0.954867303371429	0.640835285186768	88.9125671386719	16271
True	False	False	False	False	-3124.1513671875	-1174.07092285156	145.297592163086	0.735372126102448	0.958779156208038	0.596960842609406	78.22900390625	10248
True	False	False	False	False	-3125.09545898438	-867.859619140625	112.023338317871	0.778208315372467	0.95934933423996	0.825352907180786	111.168319702148	11228
True	False	False	False	False	-3123.3876953125	-1014.23492431641	166.371292114258	0.742510259151459	0.952094852924347	0.62116527557373	86.8933334350586	13034
True	False	False	False	False	-3121.57006835938	-1205.48059082031	198.536407470703	0.819695770740509	0.954628944396973	1	93.2458114624023	16691
True	False	False	False	False	-3119.75732421875	-1130.87414550781	96.4953460693359	0.799865543842316	0.955595314502716	1	86.1839065551758	7498
True	False	False	False	False	-3120.486328125	-1052.44372558594	302.795745849609	0.708238005638123	0.950538277626038	0.522721350193024	92.0256423950195	25123
True	False	False	False	False	-3119.31518554688	-766.779907226563	201.863830566406	0.678894102573395	0.945864379405975	0.461725383996964	88.2582397460938	16063
True	False	False	False	False	-3117.01440429688	-592.051391601563	124.223899841309	0.733668208122253	0.952090442180634	0.591544389724731	87.5178604125977	9802
True	False	False	False	False	-3116.56005859375	0.78284740447998	267.30322265625	0.682214498519897	0.955579936504364	0.467932611703873	97.6390075683594	23531
True	False	False	False	False	-3115.310546875	-1690.14123535156	129.769607543945	0.774984061717987	0.955318808555603	0.793480038642883	123.555557250977	14456
True	False	False	False	False	-3091.46728515625	-1683.10473632813	217.391815185547	0.710684776306152	0.954384386539459	0.528551399707794	109.397956848145	21442
True	False	False	False	False	-3104.54809570313	-1598.21569824219	55.4570960998535	0.761327385902405	0.942854642868042	0.702032923698425	80.6399993896484	4032
True	False	False	False	False	-3111.70458984375	-1241.20227050781	444.765930175781	0.335425585508347	0.831525027751923	0.138357907533646	93.7206954956055	37582
True	False	False	False	False	-3112.73583984375	-1099.66857910156	226.264953613281	0.785913348197937	0.951492130756378	1	88.7696075439453	18109
True	False	False	False	False	-3111.75170898438	-962.508911132813	99.8227767944336	0.735508561134338	0.960409104824066	0.597400009632111	77.9000015258789	7011
True	False	False	False	False	-3106.45825195313	-703.546630859375	249.556930541992	0.769226551055908	0.958717167377472	0.74902617931366	82.1555557250977	18485
True	False	False	False	False	-3104.21411132813	-1308.2568359375	310.559753417969	0.588013529777527	0.923501193523407	0.332164406776428	94.7535705566406	26531
True	False	False	False	False	-3103.78051757813	-819.984008789063	153.061584472656	0.826755583286285	0.957506716251373	1	79.2898559570313	10942
True	False	False	False	False	-3103.662109375	-1655.75231933594	238.465515136719	0.575341880321503	0.906571507453918	0.31825464963913	151.520935058594	32577
True	False	False	False	False	-3095.6279296875	-1577.91687011719	163.043869018555	0.773466467857361	0.963292300701141	0.780538976192474	97.0816345214844	14271
True	False	False	False	False	-3098.56860351563	-1197.48022460938	190.772415161133	0.679852306842804	0.955610871315002	0.463501244783401	85	14620
True	False	False	False	False	-3102.2275390625	-979.193115234375	126.442184448242	0.618107497692108	0.960117518901825	0.368437945842743	74.7982482910156	8527
True	False	False	False	False	-3102.74365234375	-902.980346679688	211.846115112305	0.780456304550171	0.955533444881439	0.853013038635254	87.6335067749023	16738
True	False	False	False	False	-3100.84155273438	-1006.470703125	164.153015136719	0.610078454017639	0.915657162666321	0.358265787363052	84.0675659179688	12442
True	False	False	False	False	-3097.74780273438	-945.466064453125	135.315322875977	0.702128767967224	0.951746344566345	0.508739292621613	79.9262313842773	9751
True	False	False	False	False	-3100.55224609375	-872.407531738281	200.754699707031	0.730526149272919	0.960133492946625	0.581877648830414	95.5856323242188	17301
True	False	False	False	False	-3096.306640625	-795.284973144531	138.64274597168	0.776717782020569	0.956723928451538	0.809742450714111	103.360000610352	12920
True	False	False	False	False	-3094.14135742188	-1452.81884765625	192.990692138672	0.74201226234436	0.938151180744171	0.619389593601227	88.4597702026367	15392
True	False	False	False	False	-3093.35888671875	-1346.25573730469	252.884368896484	0.764635562896729	0.953643381595612	0.720295786857605	102.828948974609	23445
True	False	False	False	False	-3093.2041015625	-758.715881347656	166.371292114258	0.845617949962616	0.963339745998383	1	123.26000213623	18489
True	False	False	False	False	-3091.3515625	-1260.18017578125	229.592376708984	0.729883551597595	0.944169044494629	0.579949259757996	92.6231918334961	19173
True	False	False	False	False	-3090.14721679688	-1023.47454833984	161.934722900391	0.803017973899841	0.954233944416046	1	83.4452056884766	12183
True	False	False	False	False	-3088.13403320313	-1737.70141601563	83.1856460571289	0.781472206115723	0.954543590545654	0.867934346199036	127.319999694824	9549
True	False	False	False	False	-3069.90209960938	-1659.57238769531	25.5102653503418	0.729883551597595	0.948104023933411	0.579949259757996	67.2173919677734	1546
True	False	False	False	False	-3076.34130859375	-1613.88623046875	126.442184448242	0.853435814380646	0.976333200931549	1	84.4385986328125	9626
True	False	False	False	False	-3074.96948242188	-1543.50244140625	272.848907470703	0.691323935985565	0.942730307579041	0.485783517360687	94.9430923461914	23356
True	False	False	False	False	-3079.4931640625	-1406.86877441406	348.270568847656	0.601227343082428	0.925190329551697	0.347486108541489	98.7770690917969	31016
True	False	False	False	False	-3084.6650390625	-1169.34948730469	220.719253540039	0.605136692523956	0.91132253408432	0.35219344496727	92.8090438842773	18469
True	False	False	False	False	-3076.75610351563	-1144.6240234375	191.881561279297	0.700759828090668	0.935803234577179	0.505711615085602	85.4393081665039	14781
True	False	False	False	False	-3077.82177734375	-1039.75134277344	128.660461425781	0.780611455440521	0.946458697319031	0.855170607566833	78.25	9077
True	False	False	False	False	-3076.00024414063	-965.868713378906	184.117568969727	0.705282747745514	0.950622320175171	0.515858948230743	86.2771072387695	14322
True	False	False	False	False	-3075.958984375	-1466.01989746094	279.503784179688	0.651874125003815	0.932281196117401	0.416109263896942	103.559524536133	26097
True	False	False	False	False	-3074.51806640625	-1587.64660644531	160.825576782227	0.797517895698547	0.961150467395782	1	88.6137924194336	12849
True	False	False	False	False	-3072.6494140625	-1633.88110351563	124.223899841309	0.838463246822357	0.965185582637787	1	82.1696395874023	9203
True	False	False	False	False	-3072.53564453125	-1518.12939453125	116.459907531738	0.843270182609558	0.960092186927795	1	91.0571441650391	9561
True	False	False	False	False	-3071.77319335938	-1228.76049804688	221.828384399414	0.619414925575256	0.94086879491806	0.370131939649582	83.6949996948242	16739
True	False	False	False	False	-3070.83837890625	-1059.26794433594	112.023338317871	0.801285207271576	0.955582082271576	1	79.8613891601563	8066
True	False	False	False	False	-3070.36694335938	-1311.89953613281	171.917007446289	0.6527099609375	0.962065398693085	0.417406469583511	83.6903228759766	12972
True	False	False	False	False	-3069.14331054688	-1776.30651855469	116.459907531738	0.81883841753006	0.964467108249664	1	130.895233154297	13744
True	False	False	False	False	-3065.94921875	-1753.56384277344	109.805053710938	0.795083343982697	0.950800597667694	1	128.585861206055	12730
True	False	False	False	False	-3069.04052734375	-935.458068847656	170.807861328125	0.799037754535675	0.960985481739044	1	89.6623382568359	13808
True	False	False	False	False	-3068.9345703125	-760.488708496094	174.135284423828	0.735303997993469	0.941061854362488	0.596741735935211	92.3694305419922	14502
True	False	False	False	False	-3068.29760742188	-1736.93920898438	86.513069152832	0.673743307590485	0.964942038059235	0.45238471031189	102.85897064209	8023
True	False	False	False	False	-3047.1572265625	-1734.70788574219	99.8227767944336	0.801836133003235	0.962020635604858	1	147.088882446289	13238
True	False	False	False	False	-3066.552734375	-1275.99621582031	242.902084350586	0.800668001174927	0.953750014305115	1	93.2968063354492	20432
True	False	False	False	False	-3067.970703125	-1001.08013916016	206.300399780273	0.807559549808502	0.970657289028168	1	74.9677429199219	13944
True	False	False	False	False	-3067.458984375	-911.070129394531	221.828384399414	0.761327385902405	0.957081258296967	0.702032923698425	95.9749984741211	19195
True	False	False	False	False	-3064.12426757813	-1111.53759765625	138.64274597168	0.604617953300476	0.956869423389435	0.351563960313797	71.6559982299805	8957
True	False	False	False	False	-3063.009765625	-1713.45520019531	229.592376708984	0.665343999862671	0.953084588050842	0.437845319509506	100.405799865723	20784
True	False	False	False	False	-3053.90405273438	-1678.3095703125	258.430084228516	0.703208327293396	0.944964528083801	0.511153399944305	104.802574157715	24419
True	False	False	False	False	-3045.3349609375	-1525.00634765625	273.958068847656	0.745461225509644	0.960402369499207	0.631989777088165	92.7854232788086	22918
True	False	False	False	False	-3061.3115234375	-1504.07861328125	115.350761413574	0.748017251491547	0.969517827033997	0.641817271709442	93.3461532592773	9708
True	False	False	False	False	-3039.76904296875	-1472.37097167969	112.023338317871	0.756114184856415	0.963646411895752	0.676312983036041	77.1386108398438	7791
True	False	False	False	False	-3048.3642578125	-1353.97216796875	195.208984375	0.482574790716171	0.92675793170929	0.233851835131645	71.823860168457	12641
True	False	False	False	False	-3060.818359375	-1180.89147949219	169.698715209961	0.750118315219879	0.948801398277283	0.650242984294891	82.4836578369141	12620
True	False	False	False	False	-3058.56323242188	-952.457397460938	135.315322875977	0.853394627571106	0.966347217559814	1	82.6721343994141	10086
True	False	False	False	False	-3053.24682617188	-1091.25256347656	197.427261352539	0.576597929000854	0.921728551387787	0.319601505994797	80.5842666625977	14344
True	False	False	False	False	-3051.1455078125	-1306.62670898438	195.208984375	0.71916389465332	0.963298201560974	0.549907207489014	95.926139831543	16883
True	False	False	False	False	-3037.94140625	-1186.240234375	204.082122802734	0.506011366844177	0.915308713912964	0.25279688835144	83.8206558227539	15423
True	False	False	False	False	-3045.60424804688	-843.089782714844	144.188446044922	0.861093401908875	0.974242925643921	1	125.16153717041	16271
True	False	False	False	False	-3036.54248046875	-1158.00732421875	221.828384399414	0.442600399255753	0.910634219646454	0.20434482395649	82.5199966430664	16504
True	False	False	False	False	-3035.15380859375	-1413.34252929688	301.686614990234	0.806208491325378	0.961159765720367	1	88.6176452636719	24104
True	False	False	False	False	-3035.08959960938	-1578.38000488281	271.739776611328	0.700736880302429	0.958040833473206	0.505661189556122	90.6693878173828	22214
True	False	False	False	False	-3034.63500976563	-1811.25671386719	99.8227767944336	0.714016556739807	0.949442148208618	0.536720454692841	107.933334350586	9714
True	False	False	False	False	-3033.04614257813	-1628.92578125	287.267761230469	0.710152685642242	0.961166143417358	0.527271747589111	103.528961181641	26814
True	False	False	False	False	-3032.484375	-1456.90698242188	106.477630615234	0.770989894866943	0.960752546787262	0.761425018310547	77.375	7428
True	False	False	False	False	-3031.73950195313	-1263.61169433594	273.958068847656	0.649817049503326	0.947075724601746	0.412943959236145	86.6477737426758	21402
True	False	False	False	False	-3032.12353515625	-1128.16589355469	352.707153320313	0.6440509557724	0.925302863121033	0.404270172119141	90.0943374633789	28650
True	False	False	False	False	-3030.08666992188	-1850.92541503906	285.049468994141	0.468661427497864	0.955456852912903	0.223208174109459	164.307388305664	42227
True	False	False	False	False	-3011.78295898438	-1780.11303710938	194.099838256836	0.811981499195099	0.955541551113129	1	90.7771453857422	15886
True	False	False	False	False	-3029.76513671875	-1761.17565917969	154.17073059082	0.811846137046814	0.958043396472931	1	115.546760559082	16061
True	False	False	False	False	-3016.8076171875	-1670.27416992188	208.518692016602	0.576027154922485	0.935046553611755	0.318988591432571	82.3191452026367	15476
True	False	False	False	False	-3023.07763671875	-1539.81420898438	170.807861328125	0.402319222688675	0.830514311790466	0.177584514021873	78.5454559326172	12096
True	False	False	False	False	-3025.38940429688	-1352.58374023438	116.459907531738	0.795453250408173	0.967167854309082	1	73.8666687011719	7756
True	False	False	False	False	-3028.54248046875	-1316.59057617188	103.150199890137	0.779191911220551	0.948043882846832	0.836726665496826	86.4085998535156	8036
True	False	False	False	False	-3022.74145507813	-1497.67163085938	96.4953460693359	0.785221695899963	0.948464751243591	0.970463275909424	122.781608581543	10682
True	False	False	False	False	-3014.66845703125	-1397.365234375	133.097030639648	0.718917906284332	0.946157515048981	0.549260377883911	80.5666656494141	9668
True	False	False	False	False	-3019.46801757813	-1068.63024902344	153.061584472656	0.777968525886536	0.94312196969986	0.822720050811768	84.760871887207	11697
True	False	False	False	False	-3019.64111328125	-855.737731933594	124.223899841309	0.74186509847641	0.958814084529877	0.618867516517639	74.0446395874023	8293
True	False	False	False	False	-3019.27783203125	-970.122619628906	153.061584472656	0.797638714313507	0.955556869506836	1	83.9855041503906	11590
True	False	False	False	False	-3017.05932617188	-1332.00170898438	126.442184448242	0.71930193901062	0.961800873279572	0.550270855426788	85.1754379272461	9710
True	False	False	False	False	-3014.92895507813	-1229.42419433594	207.409545898438	0.711841106414795	0.957081258296967	0.531355679035187	89.0802154541016	16658
True	False	False	False	False	-3013.08764648438	-1607.90942382813	113.132476806641	0.611080229282379	0.951999187469482	0.359513878822327	80.9901962280273	8261
True	False	False	False	False	-3012.607421875	-1517.447265625	185.226699829102	0.598534524440765	0.949947714805603	0.344291418790817	84.7245483398438	14149
True	False	False	False	False	-3011.89501953125	-1375.19580078125	126.442184448242	0.629659175872803	0.948239982128143	0.383794754743576	79.9912261962891	9119
True	False	False	False	False	-3009.91162109375	-1434.4091796875	286.158630371094	0.835743069648743	0.956951677799225	1	87.9302291870117	22686
True	False	False	False	False	-3009.0439453125	-1889.33972167969	138.64274597168	0.722498834133148	0.96152675151825	0.558853149414063	142.63200378418	17829
True	False	False	False	False	-2981.24731445313	-1874.06848144531	198.536407470703	0.458511680364609	0.850617587566376	0.215702474117279	90.7486038208008	16244
True	False	False	False	False	-3008.82421875	-1835.04211425781	176.353576660156	0.712094783782959	0.955623805522919	0.531975328922272	89.2264175415039	14187
True	False	False	False	False	-2971.15844726563	-1826.93200683594	171.917007446289	0.696822226047516	0.960310459136963	0.497202187776566	88.1096801757813	13657
True	False	False	False	False	-2987.41430664063	-1799.94030761719	157.498153686523	0.736775100231171	0.952455639839172	0.601518452167511	90.1056365966797	12795
True	False	False	False	False	-3008.54663085938	-1730.06274414063	272.848907470703	0.477911680936813	0.926614880561829	0.230237185955048	88.9634170532227	21885
True	False	False	False	False	-3007.34521484375	-1484.19934082031	179.680999755859	0.751662850379944	0.957965016365051	0.656655788421631	88.0123443603516	14258
True	False	False	False	False	-3007.45947265625	-1156.38195800781	117.569046020508	0.784229159355164	0.947554409503937	0.925705969333649	83.1603775024414	8815
True	False	False	False	False	-3006.900390625	-1103.96691894531	127.551322937012	0.77388209104538	0.951440989971161	0.783978283405304	79.2260894775391	9111
True	False	False	False	False	-3005.43286132813	-1287.41235351563	195.208984375	0.781058788299561	0.95819628238678	0.86162406206131	86.8579559326172	15287
True	False	False	False	False	-3003.10693359375	-1133.86877441406	170.807861328125	0.621552646160126	0.954014718532562	0.372925311326981	82.4220809936523	12693
True	False	False	False	False	-3002.935546875	-1657.81884765625	23.2919807434082	0.772283971309662	0.947545111179352	0.771135985851288	71.9047622680664	1510
True	False	False	False	False	-2997.80078125	-1646.80236816406	164.153015136719	0.532243072986603	0.891250312328339	0.2757228910923	82.6013488769531	12225
True	False	False	False	False	-3002.5244140625	-1360.77746582031	82.0765075683594	0.771052539348602	0.952727735042572	0.761882483959198	86.4729766845703	6399
True	False	False	False	False	-2999.22143554688	-1625.13488769531	110.914192199707	0.542199552059174	0.949863255023956	0.284965425729752	83.7900009155273	8379
True	False	False	False	False	-2992.2646484375	-1550.52209472656	204.082122802734	0.646606385707855	0.958145260810852	0.408078819513321	85.364128112793	15707
True	False	False	False	False	-2997.04028320313	-1200.12158203125	147.515884399414	0.77680242061615	0.963248133659363	0.810584485530853	76.5338363647461	10179
True	False	False	False	False	-2996.94384765625	-1502.37780761719	92.0587844848633	0.631901741027832	0.952668130397797	0.386882334947586	75.0722885131836	6231
True	False	False	False	False	-2996.12866210938	-1460.44812011719	119.787330627441	0.832143545150757	0.957141101360321	1	78.064811706543	8431
True	False	False	False	False	-2992.6572265625	-1369.76135253906	126.442184448242	0.591495513916016	0.942835688591003	0.336117118597031	88.8245620727539	10126
True	False	False	False	False	-2996.7763671875	-1256.02197265625	160.825576782227	0.679102420806885	0.943368136882782	0.46211040019989	82.6413803100586	11983
True	False	False	False	False	-2996.09619140625	-1179.51586914063	148.625015258789	0.802791655063629	0.964154958724976	1	90.7164154052734	12156
True	False	False	False	False	-2992.48779296875	-1400.07092285156	130.878753662109	0.781607866287231	0.958814084529877	0.870086967945099	87.2033920288086	10290
True	False	False	False	False	-2991.666015625	-1098.1123046875	92.0587844848633	0.763090133666992	0.947359502315521	0.711547255516052	81.3373489379883	6751
True	False	False	False	False	-2986.75146484375	-1764.07580566406	207.409545898438	0.757468700408936	0.954126000404358	0.682686030864716	89.9411773681641	16819
True	False	False	False	False	-2985.859375	-1613.66174316406	171.917007446289	0.719183564186096	0.949690818786621	0.549959003925323	108.896774291992	16879
True	False	False	False	False	-2983.7998046875	-1306.63989257813	177.462707519531	0.802910149097443	0.96163135766983	1	84.3687515258789	13499
True	False	False	False	False	-2982.93432617188	-1819.44873046875	31.0559749603271	0.750200152397156	0.955226957798004	0.650578022003174	76.0714263916016	2130
True	False	False	False	False	-2973.91333007813	-1812.49621582031	32.1651153564453	0.720794081687927	0.943335175514221	0.554238379001617	79.7586212158203	2313
True	False	False	False	False	-2966.1689453125	-1724.35144042969	232.919815063477	0.693234503269196	0.932579755783081	0.489692836999893	85.1285705566406	17877
True	False	False	False	False	-2972.79467773438	-1596.55627441406	188.554138183594	0.686129510402679	0.929310083389282	0.475451171398163	106.870590209961	18168
True	False	False	False	False	-2979.78881835938	-1441.54138183594	137.533599853516	0.770503997802734	0.956723928451538	0.757918477058411	74.2096786499023	9202
True	False	False	False	False	-2982.2021484375	-1152.07861328125	145.297592163086	0.621744215488434	0.954527795314789	0.373177081346512	84.9770965576172	11132
True	False	False	False	False	-2979.70288085938	-1113.48901367188	115.350761413574	0.756777882575989	0.967822372913361	0.679410755634308	88.7788467407227	9233
True	False	False	False	False	-2979.23461914063	-1471.46032714844	178.571853637695	0.595570266246796	0.940151810646057	0.34081843495369	81.8571395874023	13179
True	False	False	False	False	-2974.90307617188	-1411.40112304688	129.769607543945	0.851375102996826	0.976666808128357	1	87.5982894897461	10249
True	False	False	False	False	-2978.25927734375	-1225.17211914063	164.153015136719	0.834343016147614	0.962004125118256	1	90.4324340820313	13384
True	False	False	False	False	-2976.40185546875	-1089.26342773438	165.262145996094	0.60883766412735	0.917172431945801	0.356727987527847	87.6241607666016	13056
True	False	False	False	False	-2974.18212890625	-1370.8701171875	90.9496383666992	0.815059661865234	0.959884345531464	1	77.6707305908203	6369
True	False	False	False	False	-2970.60131835938	-1338.78271484375	238.465515136719	0.773190915584564	0.950999796390533	0.778298676013947	93.139533996582	20025
True	False	False	False	False	-2971.40209960938	-1135.181640625	129.769607543945	0.643514454364777	0.950822591781616	0.403477519750595	78.7008514404297	9208
True	False	False	False	False	-2970.3935546875	-1688.70825195313	197.427261352539	0.775721430778503	0.95691329240799	0.800181686878204	85.3146057128906	15186
True	False	False	False	False	-2965.970703125	-1559.78161621094	154.17073059082	0.65353524684906	0.943410396575928	0.418693751096725	73.446044921875	10209
True	False	False	False	False	-2966.37475585938	-1500.31713867188	184.117568969727	0.664196252822876	0.951497256755829	0.435920625925064	85.138557434082	14133
True	False	False	False	False	-2962.74487304688	-1795.65356445313	145.297592163086	0.713256418704987	0.954947531223297	0.53483247756958	81.7404556274414	10708
True	False	False	False	False	-2949.91015625	-1758.66247558594	138.64274597168	0.818826138973236	0.964554309844971	1	81.7119979858398	10214
True	False	False	False	False	-2959.18627929688	-1536.40209960938	138.64274597168	0.748872816562653	0.951364576816559	0.645208597183228	74.9520034790039	9369
True	False	False	False	False	-2961.7490234375	-1430.87414550781	157.498153686523	0.754633009433746	0.949289262294769	0.669563829898834	83.2183074951172	11817
True	False	False	False	False	-2956.73388671875	-1376.09228515625	83.1856460571289	0.80851811170578	0.95637571811676	1	82.533332824707	6190
True	False	False	False	False	-2956.763671875	-1303.92614746094	146.40673828125	0.842007040977478	0.96301281452179	1	87.2272720336914	11514
True	False	False	False	False	-2955.91088867188	-1627.40368652344	158.607299804688	0.724610865116119	0.951748609542847	0.564696907997131	77.8321685791016	11130
True	False	False	False	False	-2946.82153320313	-1595.947265625	160.825576782227	0.846889853477478	0.961325526237488	1	84.7862091064453	12294
True	False	False	False	False	-2947.2861328125	-1224.49450683594	176.353576660156	0.684148073196411	0.935507774353027	0.471618115901947	79.8993682861328	12704
True	False	False	False	False	-2942.31127929688	-1874.38366699219	198.536407470703	0.812154769897461	0.956036388874054	1	90.4748611450195	16195
True	False	False	False	False	-2945.76025390625	-1664.53955078125	187.44499206543	0.635705649852753	0.963055908679962	0.392203867435455	76.9704132080078	13008
True	False	False	False	False	-2944.14868164063	-1380.92639160156	88.7313537597656	0.735508561134338	0.957300961017609	0.597400009632111	76.4625015258789	6117
True	False	False	False	False	-2943.34619140625	-1132.59143066406	246.229507446289	0.804959297180176	0.952312707901001	1	88.9459457397461	19746
True	False	False	False	False	-2932.81225585938	-1837.88891601563	177.462707519531	0.653785407543182	0.945023357868195	0.419085085391998	94.6624984741211	15146
True	False	False	False	False	-2934.10864257813	-1615.30590820313	169.698715209961	0.775282919406891	0.954805672168732	0.796160697937012	76.0980377197266	11643
True	False	False	False	False	-2938.93701171875	-1531.79248046875	131.987884521484	0.750850260257721	0.961215615272522	0.653257846832275	70.6554641723633	8408
True	False	False	False	False	-2939.60302734375	-1505.86694335938	123.114753723145	0.719127774238586	0.950922548770905	0.549812078475952	68.6396408081055	7619
True	False	False	False	False	-2937.32934570313	-1571.69482421875	185.226699829102	0.741118311882019	0.966288268566132	0.616236865520477	84.556884765625	14121
True	False	False	False	False	-2935.48046875	-1451.00134277344	362.689422607422	0.43139585852623	0.906462490558624	0.196627363562584	92.8899078369141	30375
True	False	False	False	False	-2935.80786132813	-1190.70971679688	187.44499206543	0.773902714252472	0.95873898267746	0.784151375293732	79.3787002563477	13415
True	False	False	False	False	-2933.13232421875	-996.984436035156	105.36848449707	0.795948684215546	0.9543536901474	1	95.1368408203125	9038
True	False	False	False	False	-2928.58178710938	-1386.68298339844	113.132476806641	0.763600468635559	0.963646411895752	0.714391827583313	76.4803924560547	7801
True	False	False	False	False	-2928.06225585938	-1750.14709472656	119.787330627441	0.80851811170578	0.954675555229187	1	83.3796310424805	9005
True	False	False	False	False	-2925.15869140625	-1311.65356445313	192.990692138672	0.698709607124329	0.966804981231689	0.501244783401489	83.8965530395508	14598
True	False	False	False	False	-2920.09619140625	-1812.41479492188	165.262145996094	0.481103897094727	0.947544872760773	0.232706397771835	75.651008605957	11272
True	False	False	False	False	-2921.92016601563	-1724.38000488281	231.810668945313	0.788909792900085	0.966723084449768	1	90.3588485717773	18885
True	False	False	False	False	-2923.33813476563	-1354.59753417969	195.208984375	0.734601318836212	0.953236222267151	0.594494700431824	83.2840881347656	14658
True	False	False	False	False	-2921.78735351563	-1787.06860351563	211.846115112305	0.446046113967896	0.875217795372009	0.206763759255409	77.5968551635742	14821
True	False	False	False	False	-2911.20556640625	-1699.95776367188	130.878753662109	0.52366441488266	0.935688853263855	0.26800736784935	70.3644104003906	8303
True	False	False	False	False	-2918.56225585938	-1528.31018066406	127.551322937012	0.556248486042023	0.949064433574677	0.298574507236481	67.2086944580078	7729
True	False	False	False	False	-2916.4150390625	-1234.57629394531	169.698715209961	0.757360458374023	0.947303295135498	0.682169198989868	100.372550964355	15357
True	False	False	False	False	-2915.056640625	-1657.81140136719	169.698715209961	0.70990377664566	0.922904968261719	0.526675462722778	144.549026489258	22116
True	False	False	False	False	-2912.767578125	-1502.51354980469	146.40673828125	0.790809690952301	0.960830867290497	1	115.030303955078	15184
True	False	False	False	False	-2914.080078125	-1419.19421386719	90.9496383666992	0.753896296024323	0.955595314502716	0.666286945343018	75.1219482421875	6160
True	False	False	False	False	-2913.13671875	-1459.29162597656	108.695907592773	0.618347227573395	0.937855303287506	0.368747800588608	67.6836700439453	6633
True	False	False	False	False	-2909.0546875	-1404.43383789063	85.4039306640625	0.830078601837158	0.967140793800354	1	77.4415588378906	5963
True	False	False	False	False	-2907.869140625	-1831.51794433594	166.371292114258	0.639665722846985	0.956162333488464	0.397860646247864	80.2733306884766	12041
True	False	False	False	False	-2908.541015625	-1679.25305175781	127.551322937012	0.782646477222443	0.968881368637085	0.888233423233032	76.1739120483398	8760
True	False	False	False	False	-2906.76342773438	-1586.41296386719	139.751892089844	0.73591810464859	0.942992210388184	0.598723590373993	79.9920654296875	10079
True	False	False	False	False	-2904.77587890625	-1436.88940429688	109.805053710938	0.648510277271271	0.954059362411499	0.410952866077423	67.8686904907227	6719
True	False	False	False	False	-2894.9306640625	-1792.14904785156	126.442184448242	0.682972013950348	0.95888364315033	0.469370156526566	82.0701751708984	9356
True	False	False	False	False	-2903.53344726563	-1743.33923339844	175.244430541992	0.819792032241821	0.95607990026474	1	81.9367065429688	12946
True	False	False	False	False	-2898.99584960938	-1645.62365722656	167.480438232422	0.733267366886139	0.95255184173584	0.590288460254669	85.6225128173828	12929
True	False	False	False	False	-2899.66088867188	-1489.87768554688	113.132476806641	0.713493883609772	0.953212261199951	0.535420715808868	88.9901962280273	9077
True	False	False	False	False	-2902.9208984375	-1379.61804199219	156.389007568359	0.654225051403046	0.952559590339661	0.419774502515793	81.0851058959961	11433
True	False	False	False	False	-2894.92016601563	-1538.97241210938	136.424453735352	0.594944059848785	0.953882575035095	0.34009051322937	78.9349594116211	9709
True	False	False	False	False	-2893.85571289063	-1608.03796386719	214.064392089844	0.471788346767426	0.863541603088379	0.225563630461693	75.4663238525391	14565
True	False	False	False	False	-2893.763671875	-1331.50573730469	153.061584472656	0.628528833389282	0.967048346996307	0.382252067327499	83.5	11523
True	False	False	False	False	-2891.12426757813	-1419.00988769531	126.442184448242	0.746769428253174	0.96743381023407	0.63696414232254	72.2456130981445	8236
True	False	False	False	False	-2889.81372070313	-1347.59814453125	115.350761413574	0.756777882575989	0.956831932067871	0.679410755634308	78.6923065185547	8184
True	False	False	False	False	-2885.06567382813	-1844.16186523438	94.2770690917969	0.767170608043671	0.960083663463593	0.735596120357513	75.2352905273438	6395
True	False	False	False	False	-2886.31958007813	-1775.17578125	99.8227767944336	0.754056692123413	0.963844060897827	0.666995942592621	78.1333312988281	7032
True	False	False	False	False	-2888.68188476563	-1395.44250488281	124.223899841309	0.725606381893158	0.96415650844574	0.567502200603485	76	8512
True	False	False	False	False	-2887.65258789063	-1281.31579589844	215.173538208008	0.834746718406677	0.961654186248779	1	83.3092803955078	16162
True	False	False	False	False	-2887.17065429688	-1708.14685058594	148.625015258789	0.642023265361786	0.945394277572632	0.401286989450455	76.940299987793	10310
True	False	False	False	False	-2886.17333984375	-1307.38671875	177.462707519531	0.732688963413239	0.957535147666931	0.588488280773163	90.3874969482422	14462
True	False	False	False	False	-2883.64404296875	-1814.60009765625	227.374099731445	0.459565460681915	0.911960184574127	0.216472014784813	81.8487777709961	16779
True	False	False	False	False	-2878.88232421875	-1676.07214355469	200.754699707031	0.778810083866119	0.963304400444031	0.832194209098816	88.2596664428711	15975
True	False	False	False	False	-2881.57299804688	-1472.79162597656	150.843307495117	0.507305502891541	0.888649106025696	0.253883093595505	72.0661773681641	9801
True	False	False	False	False	-2881.75854492188	-1370.67956542969	95.3862075805664	0.662632822990417	0.957787871360779	0.433321684598923	64.2674407958984	5527
True	False	False	False	False	-2879.75561523438	-1539.87280273438	169.698715209961	0.821265935897827	0.960317492485046	1	89.4379119873047	13684
True	False	False	False	False	-2878.59790039063	-1878.16271972656	191.881561279297	0.382849335670471	0.813113391399384	0.165555685758591	89.7687835693359	15530
True	False	False	False	False	-2875.20825195313	-1629.51708984375	110.914192199707	0.748627901077271	0.95685225725174	0.644232213497162	70.4800033569336	7048
True	False	False	False	False	-2875.61840820313	-1585.76647949219	148.625015258789	0.672437250614166	0.943840801715851	0.450069338083267	69.6567153930664	9334
True	False	False	False	False	-2869.13745117188	-1434.44311523438	185.226699829102	0.800133466720581	0.953591048717499	1	82.6826324462891	13808
True	False	False	False	False	-2866.486328125	-1848.37390136719	200.754699707031	0.748833179473877	0.960781276226044	0.645050287246704	88.1823196411133	15961
True	False	False	False	False	-2869.02294921875	-1780.63891601563	141.970169067383	0.838477969169617	0.964554309844971	1	78.0625	9992
True	False	False	False	False	-2868.23217773438	-1753.326171875	169.698715209961	0.740052342414856	0.9497891664505	0.612534761428833	77.7647094726563	11898
True	False	False	False	False	-2861.15966796875	-1351.18786621094	130.878753662109	0.60625684261322	0.947469532489777	0.353557705879211	65.3474578857422	7711
True	False	False	False	False	-2852.58203125	-1812.93273925781	135.315322875977	0.626807868480682	0.945257127285004	0.379920482635498	76.1557388305664	9291
True	False	False	False	False	-2852.66357421875	-1600.40686035156	138.64274597168	0.607009410858154	0.933273911476135	0.354478299617767	68.0879974365234	8511
True	False	False	False	False	-2856.40161132813	-1380.65649414063	131.987884521484	0.641424357891083	0.919578611850739	0.400412321090698	65.3949584960938	7782
True	False	False	False	False	-2854.40234375	-1569.26586914063	180.790130615234	0.756302773952484	0.956753253936768	0.677188336849213	79.3496932983398	12934
True	False	False	False	False	-2854.02954101563	-1547.31127929688	147.515884399414	0.652063608169556	0.949531018733978	0.416402816772461	77.9774398803711	10371
True	False	False	False	False	-2852.982421875	-1321.06079101563	109.805053710938	0.772047638893127	0.968259692192078	0.769319832324982	83.6969680786133	8286
True	False	False	False	False	-2851.98461914063	-1723.71765136719	143.079315185547	0.734764277935028	0.964960396289825	0.595013916492462	75.139533996582	9693
True	False	False	False	False	-2849.1318359375	-1650.88452148438	179.680999755859	0.812946498394012	0.968454122543335	1	90.7654342651367	14704
True	False	False	False	False	-2848.06420898438	-1831.97741699219	123.114753723145	0.658008396625519	0.949683904647827	0.425783306360245	78.2612609863281	8687
True	False	False	False	False	-2847.53930664063	-1742.7548828125	108.695907592773	0.608946740627289	0.955902516841888	0.356862813234329	74.6530609130859	7316
True	False	False	False	False	-2843.89965820313	-1699.3271484375	150.843307495117	0.673209309577942	0.949073255062103	0.451435506343842	76.2867660522461	10375
True	False	False	False	False	-2843.67407226563	-1670.64978027344	125.333038330078	0.606555879116058	0.942681193351746	0.353923171758652	70.7345123291016	7993
True	False	False	False	False	-2842.58544921875	-1403.98974609375	92.0587844848633	0.658481895923615	0.917120456695557	0.426545202732086	63.0602416992188	5234
True	False	False	False	False	-2837.052734375	-1872.13110351563	174.135284423828	0.617446005344391	0.891126394271851	0.367585003376007	82.0445861816406	12881
True	False	False	False	False	-2838.087890625	-1777.30078125	115.350761413574	0.547214388847351	0.907300889492035	0.289744257926941	80.1442337036133	8335
True	False	False	False	False	-2835.66845703125	-1840.59948730469	66.5485153198242	0.757159888744354	0.95962381362915	0.681215405464172	73.283332824707	4397
True	False	False	False	False	-2824.2109375	-1829.3203125	82.0765075683594	0.868169903755188	0.97037261724472	1	74.1216201782227	5485
True	False	False	False	False	-2825.23999023438	-1792.61083984375	128.660461425781	0.731921255588531	0.948062121868134	0.586120128631592	86.3362045288086	10015
True	False	False	False	False	-2829.60278320313	-1759.13122558594	115.350761413574	0.727483928203583	0.951108157634735	0.572885155677795	84.2980804443359	8767
True	False	False	False	False	-2825.43505859375	-1611.8154296875	210.736968994141	0.667691349983215	0.943743586540222	0.44182687997818	81.8789443969727	15557
True	False	False	False	False	-2817.501953125	-1808.80163574219	123.114753723145	0.746964454650879	0.957027733325958	0.637715458869934	80.2342376708984	8906
True	False	False	False	False	-2816.82690429688	-1772.45336914063	99.8227767944336	0.574095726013184	0.941534101963043	0.316925019025803	76.1999969482422	6858
True	False	False	False	False	-2815.79809570313	-1683.56921386719	190.772415161133	0.68820333480835	0.933998346328735	0.479525864124298	97.4709320068359	16765
True	False	False	False	False	-2816.49560546875	-1634.30981445313	188.554138183594	0.587828636169434	0.936048924922943	0.331956177949905	75.4647064208984	12829
True	False	False	False	False	-2815.49584960938	-1659.87377929688	145.297592163086	0.581356287002563	0.932212948799133	0.324766397476196	70.4580154418945	9230
True	False	False	False	False	-2814.06225585938	-1710.85522460938	150.843307495117	0.628595292568207	0.948498547077179	0.382342517375946	75.8382339477539	10314
True	False	False	False	False	-2809.66870117188	-1853.21166992188	150.843307495117	0.774635255336761	0.955325424671173	0.790409028530121	88.3529434204102	12016
True	False	False	False	False	-2811.7421875	-1745.87609863281	148.625015258789	0.547545254230499	0.929281532764435	0.290062576532364	72.2462692260742	9681
True	False	False	False	False	-2805.74438476563	-1822.85375976563	68.7667999267578	0.825154304504395	0.973398745059967	1	73.9516143798828	4585
True	False	False	False	False	-2801.99853515625	-1580.93542480469	185.226699829102	0.818756580352783	0.954299628734589	1	87.9580841064453	14689
True	False	False	False	False	-2797.39086914063	-1765.451171875	112.023338317871	0.637276232242584	0.951500833034515	0.394432842731476	80.089111328125	8089
True	False	False	False	False	-2795.75561523438	-1737.03601074219	59.8936653137207	0.822233557701111	0.9556485414505	1	70.1481475830078	3788
True	False	False	False	False	-2793.14013671875	-1689.40356445313	130.878753662109	0.772971868515015	0.936652064323425	0.776539385318756	79.0254211425781	9325
True	False	False	False	False	-2785.76513671875	-1845.03088378906	160.825576782227	0.523971080780029	0.875578880310059	0.268279403448105	82.8965530395508	12020
True	False	False	False	False	-2786.60986328125	-1747.70361328125	64.3302307128906	0.815286338329315	0.952294647693634	1	73.0344848632813	4236
True	False	False	False	False	-2784.09057617188	-1791.1474609375	170.807861328125	0.629268407821655	0.918953716754913	0.383260428905487	71.2662353515625	10975
True	False	False	False	False	-2783.92358398438	-1718.01257324219	178.571853637695	0.692753672599792	0.945157885551453	0.488703340291977	82.0124206542969	13204
True	False	False	False	False	-2778.58374023438	-1882.32897949219	25.5102653503418	0.794671595096588	0.94915634393692	1	68.739128112793	1581
True	False	False	False	False	-2777.52758789063	-1819.74572753906	128.660461425781	0.739945590496063	0.963601350784302	0.612167298793793	72.1034469604492	8364
True	False	False	False	False	-2777.35009765625	-1870.63696289063	103.150199890137	0.565605163574219	0.900311350822449	0.308037877082825	71.3225784301758	6633
True	False	False	False	False	-2772.39868164063	-1768.6533203125	194.099838256836	0.411398112773895	0.92960113286972	0.183385446667671	72.8914260864258	12756
True	False	False	False	False	-2770.32006835938	-1688.77697753906	120.896469116211	0.714016377925873	0.94851952791214	0.536720037460327	71.6330261230469	7808
True	False	False	False	False	-2772.46118164063	-1623.5849609375	166.371292114258	0.504705667495728	0.899227023124695	0.251705437898636	71.6733322143555	10751
True	False	False	False	False	-2765.58276367188	-1734.64404296875	89.8404998779297	0.768874526023865	0.954880356788635	0.74665355682373	72.3456802368164	5860
True	False	False	False	False	-2760.68237304688	-1855.11767578125	64.3302307128906	0.547523140907288	0.961621642112732	0.290041267871857	80.3448257446289	4660
True	False	False	False	False	-2759.82348632813	-1716.38952636719	106.477630615234	0.81877213716507	0.96516364812851	1	71.9895858764648	6911
True	False	False	False	False	-2758.46020507813	-1816.9267578125	114.241622924805	0.827207922935486	0.967789649963379	1	74.6213607788086	7686
True	False	False	False	False	-2756.90625	-1798.74401855469	145.297592163086	0.689279675483704	0.952596068382263	0.481666713953018	78.3129806518555	10259
True	False	False	False	False	-2757.33374023438	-1672.12121582031	99.8227767944336	0.693452954292297	0.929088234901428	0.490143746137619	70.9111099243164	6382
True	False	False	False	False	-2756.48120117188	-1754.44006347656	73.203369140625	0.73655366897583	0.955614149570465	0.60079300403595	71.6212158203125	4727
True	False	False	False	False	-2749.79296875	-1885.23608398438	90.9496383666992	0.854409575462341	0.96769505739212	1	84.3170700073242	6914
True	False	False	False	False	-2747.63598632813	-1858.80541992188	94.2770690917969	0.611360251903534	0.898278653621674	0.359863817691803	147.847061157227	12567
True	False	False	False	False	-2748.279296875	-1687.6328125	138.64274597168	0.776717782020569	0.962092399597168	0.809742450714111	79.1999969482422	9900
True	False	False	False	False	-2746.12377929688	-1740.03625488281	130.878753662109	0.744540572166443	0.951500833034515	0.628555476665497	72.3135604858398	8533
True	False	False	False	False	-2744.84985351563	-1871.09545898438	48.80224609375	0.710345864295959	0.948874831199646	0.527735590934753	85.6590881347656	3769
True	False	False	False	False	-2744.08276367188	-1832.15686035156	146.40673828125	0.770961821079254	0.961325526237488	0.761220216751099	78.8787841796875	10412
True	False	False	False	False	-2741.75341796875	-1761.0478515625	95.3862075805664	0.756393730640411	0.966292083263397	0.677612125873566	72.2674407958984	6215
True	False	False	False	False	-2731.19897460938	53.6075820922852	16.6371288299561	0.714476346969604	0.930929720401764	0.53786963224411	46.9333343505859	704
True	False	False	False	False	-2727.51416015625	-1813.05908203125	135.315322875977	0.749961793422699	0.96508526802063	0.649603843688965	74.1967239379883	9052
True	False	False	False	False	-2727.32421875	-1785.04211425781	166.371292114258	0.600177347660065	0.933501482009888	0.34623584151268	74.2933349609375	11144
True	False	False	False	False	-2718.97045898438	-1848.24377441406	138.64274597168	0.768403470516205	0.954983711242676	0.74352765083313	80.7679977416992	10096
True	False	False	False	False	-2724.15307617188	-1759.27429199219	107.586769104004	0.63540905714035	0.952090442180634	0.391785085201263	70.7319564819336	6861
True	False	False	False	False	-2722.60375976563	-1736.44677734375	126.442184448242	0.727187871932983	0.951301991939545	0.572028160095215	68.684211730957	7830
True	False	False	False	False	-2716.80712890625	-1694.45202636719	87.6222152709961	0.774631977081299	0.95663321018219	0.790380477905273	60.3417739868164	4767
True	False	False	False	False	-2709.14672851563	-1831.42883300781	93.1679229736328	0.738803207874298	0.96226441860199	0.6082723736763	70.8452377319336	5951
True	False	False	False	False	-2704.10620117188	-1814.85705566406	90.9496383666992	0.788853049278259	0.954577445983887	1	70.634147644043	5792
True	False	False	False	False	-2704.21752929688	-1790.7138671875	135.315322875977	0.598133563995361	0.926857769489288	0.343818932771683	70.9180297851563	8652
True	False	False	False	False	-2702.54956054688	-380.734802246094	198.536407470703	0.695497453212738	0.948608219623566	0.494403153657913	77.0446929931641	13791
True	False	False	False	False	-2697.11181640625	-1872.30151367188	120.896469116211	0.816004395484924	0.956214725971222	1	75.944953918457	8278
True	False	False	False	False	-2695.74560546875	-1758.78979492188	124.223899841309	0.654149413108826	0.94538825750351	0.419655740261078	67.2232131958008	7529
True	False	False	False	False	-2695.17260742188	-1707.17883300781	104.259346008301	0.811947047710419	0.970586776733398	1	61.1595726013184	5749
True	False	False	False	False	-2687.23608398438	-1831.73742675781	153.061584472656	0.706139206886292	0.948883354663849	0.517828226089478	81.840576171875	11294
True	False	False	False	False	-2687.11401367188	-1796.21142578125	94.2770690917969	0.767170608043671	0.951923608779907	0.735596120357513	68.0588226318359	5785
True	False	False	False	False	-2682.19995117188	-1773.09484863281	92.0587844848633	0.824999392032623	0.964166045188904	1	66.6746978759766	5534
True	False	False	False	False	-2678.75805664063	-1847.07897949219	113.132476806641	0.57502019405365	0.929670512676239	0.317910760641098	70.9411773681641	7236
True	False	False	False	False	-2676.39086914063	-330.166748046875	99.8227767944336	0.754056692123413	0.934514999389648	0.666995942592621	123.433334350586	11109
True	False	False	False	False	-2671.45654296875	-1879.29541015625	180.790130615234	0.716814994812012	0.946994125843048	0.543800354003906	69.5644149780273	11339
True	False	False	False	False	-2657.86547851563	-1823.4619140625	140.861022949219	0.608484745025635	0.948876976966858	0.356292277574539	73.1889801025391	9295
True	False	False	False	False	-2657.15014648438	-1711.97619628906	85.4039306640625	0.830078601837158	0.958222687244415	1	65.2207794189453	5022
True	False	False	False	False	-2656.783203125	-337.796020507813	206.300399780273	0.825437128543854	0.964612364768982	1	71.9462356567383	13382
True	False	False	False	False	-2652.44604492188	-1735.47143554688	87.6222152709961	0.749889969825745	0.953147232532501	0.649311125278473	77.2278518676758	6101
True	False	False	False	False	-2650.26513671875	-1644.90942382813	154.17073059082	0.811846137046814	0.963248133659363	1	64.446044921875	8958
True	False	False	False	False	-2647.64575195313	-1844.77380371094	256.211791992188	0.372088015079498	0.862807929515839	0.159134060144424	76.0822525024414	17575
True	False	False	False	False	-2647.03100585938	-1869.31604003906	163.043869018555	0.704309105873108	0.947645664215088	0.513639271259308	77.149658203125	11341
True	False	False	False	False	-2646.84545898438	-1750.06604003906	144.188446044922	0.684017956256866	0.932589411735535	0.471368461847305	72.9307708740234	9481
True	False	False	False	False	-2644.41552734375	-1682.24194335938	169.698715209961	0.767782807350159	0.95198255777359	0.739490985870361	68.2875823974609	10448
True	False	False	False	False	-2641.50170898438	-364.685363769531	183.008422851563	0.816761255264282	0.96866899728775	1	71.1212158203125	11735
True	False	False	False	False	-2638.77124023438	-1772.11474609375	87.6222152709961	0.796068251132965	0.951726198196411	1	77.3037948608398	6107
True	False	False	False	False	-2638.76318359375	-1716.09448242188	173.026138305664	0.730620563030243	0.946940004825592	0.582162261009216	70.0769195556641	10932
True	False	False	False	False	-2628.61962890625	-1763.03649902344	110.914192199707	0.707581996917725	0.936306595802307	0.521181464195251	72.0199966430664	7202
True	False	False	False	False	-2624.54907226563	-1825.74743652344	128.660461425781	0.728635609149933	0.970104038715363	0.576249003410339	67.4741363525391	7827
True	False	False	False	False	-2623.67797851563	-1874.44787597656	114.241622924805	0.6822509765625	0.953775465488434	0.468001574277878	67.7669906616211	6980
True	False	False	False	False	-2620.39282226563	-1630.91162109375	138.64274597168	0.818826138973236	0.96599406003952	1	60.3199996948242	7540
True	False	False	False	False	-2619.63403320313	-346.599090576172	156.389007568359	0.783451199531555	0.953223705291748	0.905145168304443	75.4326248168945	10636
True	False	False	False	False	-2606.21752929688	-1741.07080078125	175.244430541992	0.594328343868256	0.94672816991806	0.339376747608185	66.9746856689453	10582
True	False	False	False	False	-2590.97387695313	-1732.88610839844	89.8404998779297	0.805119872093201	0.96061897277832	1	72.0246887207031	5834
True	False	False	False	False	-2572.75805664063	-1729.56225585938	90.9496383666992	0.826298654079437	0.955297648906708	1	63.9756088256836	5246
True	False	False	False	False	-2570.79248046875	-1750.06994628906	129.769607543945	0.738230884075165	0.939091861248016	0.606346130371094	68.9230804443359	8064
True	False	False	False	False	-2569.95703125	-1591.662109375	144.188446044922	0.74363911151886	0.921782374382019	0.625243842601776	55.1076927185059	7164
True	False	False	False	False	-2550.62280273438	-1745.83605957031	146.40673828125	0.751851856708527	0.965049028396606	0.657453954219818	72.0378799438477	9509
True	False	False	False	False	-2446.00024414063	-1632.60485839844	51.0205307006836	0.861757576465607	0.96843945980072	1	44.9347839355469	2067
True	False	False	False	False	-2355.00317382813	-1442.17248535156	124.223899841309	0.824592769145966	0.963948369026184	1	76.0357131958008	8516
True	False	False	False	False	-2358.21630859375	-373.669555664063	67.6576614379883	0.705158889293671	0.893336176872253	0.515575468540192	66.6393432617188	4065
True	False	False	False	False	-2314.18188476563	-1211.58874511719	165.262145996094	0.603544592857361	0.926396429538727	0.350266307592392	51.7919464111328	7717
True	False	False	False	False	-2309.0146484375	-1151.69067382813	159.716445922852	0.811793208122253	0.960668444633484	1	64.4513854980469	9281
True	False	False	False	False	-2300.47412109375	-1409.70556640625	194.099838256836	0.74627673625946	0.954573750495911	0.635077357292175	65.3885726928711	11443
True	False	False	False	False	-2284.25122070313	-1497.29174804688	265.084930419922	0.662008702754974	0.925006508827209	0.43229141831398	62.0041847229004	14819
True	False	False	False	False	-2256.96118164063	-1131.82788085938	217.391815185547	0.761550307273865	0.948994338512421	0.703210771083832	63.1581649780273	12379
True	False	False	False	False	-2251.83935546875	-1425.30419921875	102.041061401367	0.784656643867493	0.954907953739166	0.940379023551941	68.5434799194336	6306
True	False	False	False	False	-2233.19653320313	-1685.87377929688	149.734161376953	0.829875767230988	0.967057704925537	1	169.718521118164	22912
True	False	False	False	False	-2210.248046875	-1250.68920898438	206.300399780273	0.783251941204071	0.969947934150696	0.900644063949585	62.0430107116699	11540
True	False	False	False	False	-2200.44409179688	-1018.81195068359	205.191253662109	0.788921117782593	0.965791761875153	1	67.1567535400391	12424
True	False	False	False	False	-2203.48510742188	-925.421936035156	166.371292114258	0.816705822944641	0.954922199249268	1	150.919998168945	22638
True	False	False	False	False	-2201.36303710938	7.90107250213623	32.1651153564453	0.820795118808746	0.961207389831543	1	40.6206893920898	1178
True	False	False	False	False	-2202.16552734375	24.535774230957	36.6016845703125	0.779091417789459	0.957971453666687	0.835518538951874	42.6363639831543	1407
True	False	False	False	False	-2192.5439453125	-1046.66772460938	143.079315185547	0.845028579235077	0.96743381023407	1	54.1550369262695	6986
True	False	False	False	False	-2167.95947265625	-1000.06713867188	230.701522827148	0.754196107387543	0.954455077648163	0.667614281177521	58.4855766296387	12165
True	False	False	False	False	-2165.98291015625	-1794.20751953125	198.536407470703	0.770204424858093	0.943530201911926	0.755791664123535	60.8882675170898	10899
True	False	False	False	False	-2154.779296875	-1773.40222167969	147.515884399414	0.673938751220703	0.9530149102211	0.452733039855957	56.3909759521484	7500
True	False	False	False	False	-2154.11572265625	-1066.1572265625	157.498153686523	0.712582767009735	0.935427784919739	0.533171415328979	58.3309860229492	8283
True	False	False	False	False	-2152.09399414063	-1811.72253417969	167.480438232422	0.707203209400177	0.94278347492218	0.520296692848206	72.0794677734375	10884
True	False	False	False	False	-2147.81909179688	-1376.822265625	300.577453613281	0.712957203388214	0.954062044620514	0.53409332036972	63.7084884643555	17265
True	False	False	False	False	-2122.99072265625	-975.599670410156	108.695907592773	0.649131953716278	0.90937328338623	0.411898195743561	79.3775482177734	7779
True	False	False	False	False	-2121.87670898438	-1802.11730957031	229.592376708984	0.750570118427277	0.95289021730423	0.652099132537842	57.811595916748	11967
True	False	False	False	False	-2119.90942382813	-1774.26867675781	229.592376708984	0.818194389343262	0.969302952289581	1	60.9806747436523	12623
True	False	False	False	False	-2104.14697265625	-1844.27331542969	174.135284423828	0.712336838245392	0.946103811264038	0.532567918300629	58.9363059997559	9253
True	False	False	False	False	-2109.01318359375	-1272.96142578125	112.023338317871	0.821189165115356	0.956562995910645	1	112.425743103027	11355
True	False	False	False	False	-2106.30029296875	-1071.65905761719	135.315322875977	0.749961793422699	0.941515028476715	0.649603843688965	52.0901641845703	6355
True	False	False	False	False	-2105.1279296875	22.1167793273926	112.023338317871	0.778208315372467	0.93343186378479	0.825352907180786	158.029708862305	15961
True	False	False	False	False	-2102.37255859375	-976.065185546875	158.607299804688	0.879053592681885	0.977159261703491	1	162.685317993164	23264
True	False	False	False	False	-2090.72680664063	-1829.5498046875	158.607299804688	0.78651762008667	0.959831178188324	1	60.9580421447754	8717
True	False	False	False	False	-2066.70068359375	-1821.95617675781	165.262145996094	0.839980483055115	0.958779573440552	1	60.9060401916504	9075
True	False	False	False	False	-2060.74584960938	-1720.90173339844	92.0587844848633	0.824999392032623	0.955602645874023	1	66.2048187255859	5495
True	False	False	False	False	-2058.232421875	-1327.05383300781	180.790130615234	0.756302773952484	0.953827917575836	0.677188336849213	64.2269973754883	10469
True	False	False	False	False	-2055.3642578125	-152.976211547852	297.250030517578	0.740125715732574	0.958382368087769	0.61278760433197	64.6082077026367	17315
True	False	False	False	False	-2045.34887695313	-1880.72937011719	143.079315185547	0.598546326160431	0.934241056442261	0.344305336475372	55.1937980651855	7120
True	False	False	False	False	-2037.66796875	-1767.48461914063	13.3097038269043	0.743378639221191	0.931919693946838	0.624296009540558	61.3333320617676	736
True	False	False	False	False	-2037.30419921875	-1754.3671875	250.666076660156	0.484942138195038	0.915366351604462	0.235705763101578	98.0398254394531	22157
True	False	False	False	False	-2030.65319824219	-1853.14013671875	249.556930541992	0.559111058712006	0.932900428771973	0.301434338092804	62.6133346557617	14088
True	False	False	False	False	-2031.18225097656	-1736.04040527344	79.8582229614258	0.683444023132324	0.960797727108002	0.470269948244095	61.8055572509766	4450
True	False	False	False	False	-2022.55493164063	-1799.10998535156	120.896469116211	0.7624591588974	0.957675635814667	0.708087503910065	52.6146774291992	5735
True	False	False	False	False	-2023.71337890625	-1123.50854492188	161.934722900391	0.668578684329987	0.957535147666931	0.443348050117493	52.6438369750977	7686
True	False	False	False	False	-2022.89514160156	-1589.25061035156	217.391815185547	0.807941734790802	0.965225219726563	1	64.4948959350586	12641
True	False	False	False	False	-2022.47717285156	-1826.52307128906	139.751892089844	0.782931506633759	0.964896857738495	0.893864810466766	59.7539672851563	7529
True	False	False	False	False	-2017.06237792969	-659.464965820313	119.787330627441	0.832143545150757	0.955476522445679	1	146.796295166016	15854
True	False	False	False	False	-2015.71557617188	-1776.59936523438	128.660461425781	0.789452075958252	0.958252608776093	1	56.5431022644043	6559
True	False	False	False	False	-2009.14477539063	-1819.18530273438	36.6016845703125	0.691693365573883	0.936595141887665	0.486534744501114	70.5757598876953	2329
True	False	False	False	False	-2006.08349609375	-1505.1650390625	130.878753662109	0.803063333034515	0.959720134735107	1	84.0084762573242	9913
True	False	False	False	False	-2004.63562011719	-1819.38916015625	16.6371288299561	0.73631078004837	0.948912382125854	0.600000023841858	41.0666656494141	616
True	False	False	False	False	-1998.93786621094	-58.0323333740234	29.9468326568604	0.80851811170578	0.952666342258453	1	36.7777786254883	993
True	False	False	False	False	-1998.93298339844	-1797.19604492188	180.790130615234	0.773620665073395	0.954317510128021	0.781806230545044	56.8466262817383	9266
True	False	False	False	False	-1997.26892089844	-1616.60510253906	199.645553588867	0.673765122890472	0.975382506847382	0.452423572540283	55.5277786254883	9995
True	False	False	False	False	-1998.57312011719	-1476.1650390625	278.394622802734	0.835135996341705	0.962351977825165	1	70.1673278808594	17612
True	False	False	False	False	-1985.17321777344	-1543.33422851563	158.607299804688	0.707859754562378	0.952745378017426	0.521832287311554	61.3636360168457	8775
True	False	False	False	False	-1978.10034179688	-1514.02233886719	227.374099731445	0.789765894412994	0.961050510406494	1	62.3365859985352	12779
True	False	False	False	False	-1972.5615234375	-1587.35681152344	164.153015136719	0.760389924049377	0.948804140090942	0.697156250476837	51.4662170410156	7617
True	False	False	False	False	-1956.50744628906	-1574.30859375	131.987884521484	0.647919952869415	0.944733083248138	0.410058319568634	48.0504188537598	5718
True	False	False	False	False	-1948.75671386719	-1449.31091308594	163.043869018555	0.789059460163116	0.964767277240753	1	58.7210884094238	8632
True	False	False	False	False	-1955.56140136719	-1424.35864257813	176.353576660156	0.836606621742249	0.972637951374054	1	55.1761016845703	8773
True	False	False	False	False	-1954.85168457031	-1295.17297363281	87.6222152709961	0.796068251132965	0.950986504554749	1	73.2531661987305	5787
True	False	False	False	False	-1947.84973144531	-1281.18774414063	106.477630615234	0.794342398643494	0.954562366008759	1	148.6875	14274
True	False	False	False	False	-1937.53601074219	-1151.18286132813	257.320922851563	0.663554906845093	0.940492272377014	0.434851348400116	54.5474128723145	12655
True	False	False	False	False	-1929.26574707031	-1744.31628417969	166.371292114258	0.789251506328583	0.970813095569611	1	65.8333358764648	9875
True	False	False	False	False	-1922.54943847656	-1412.19348144531	143.079315185547	0.612251937389374	0.954978227615356	0.360981106758118	48.3643417358398	6239
True	False	False	False	False	-1921.28540039063	-537.651245117188	209.627822875977	0.769492268562317	0.969315350055695	0.750838994979858	57.6719589233398	10900
True	False	False	False	False	-1916.15673828125	-1884.84411621094	188.554138183594	0.833464741706848	0.962804973125458	1	61.1705894470215	10399
True	False	False	False	False	-1916.24621582031	-1438.85522460938	204.082122802734	0.791718482971191	0.969622194766998	1	61.2336959838867	11267
True	False	False	False	False	-1910.86096191406	-1468.74743652344	212.955261230469	0.696180999279022	0.954011380672455	0.495843470096588	59.3020820617676	11386
True	False	False	False	False	-1909.90100097656	-1176.1865234375	159.716445922852	0.747152209281921	0.957361221313477	0.638441383838654	48.3472213745117	6962
True	False	False	False	False	-3411.4833984375	103.771507263184	164.153015136719	0.814018249511719	0.957965433597565	1	118.689186096191	17566
True	False	False	False	False	-3410.57006835938	148.614700317383	146.40673828125	0.802794396877289	0.967233538627625	1	133.401519775391	17609
True	False	False	False	False	-3401.91259765625	217.856826782227	37.7108268737793	0.748016774654388	0.940318167209625	0.64181524515152	101.588233947754	3454
True	False	False	False	False	-3396.90576171875	234.918533325195	120.896469116211	0.850032269954681	0.964467108249664	1	126.431190490723	13781
True	False	False	False	False	-3397.07641601563	255.514556884766	124.223899841309	0.753693819046021	0.93433403968811	0.665395557880402	135.678573608398	15196
True	False	False	False	False	-3388.6708984375	293.57958984375	150.843307495117	0.740479946136475	0.939621210098267	0.614012479782104	141.779418945313	19282
True	False	False	False	False	-3382.42797851563	198.205825805664	265.084930419922	0.856585383415222	0.964562118053436	1	106.376571655273	25424
True	False	False	False	False	-3377.64868164063	338.53466796875	151.952453613281	0.764453411102295	0.935117423534393	0.719243407249451	128.204376220703	17564
True	False	False	False	False	-3370.91821289063	380.695404052734	212.955261230469	0.505120992660522	0.914926767349243	0.25205209851265	127.807289123535	24539
True	False	False	False	False	-3367.49169921875	116.649688720703	246.229507446289	0.64157897233963	0.918728351593018	0.400637835264206	125.459457397461	27852
True	False	False	False	False	-3366.73510742188	274.049530029297	235.138092041016	0.66161060333252	0.951783895492554	0.431636393070221	96.5849075317383	20476
True	False	False	False	False	-3365.96606445313	457.299774169922	29.9468326568604	0.388393580913544	0.889282643795013	0.168925851583481	111.074073791504	2999
True	False	False	False	False	-3365.34301757813	408.188995361328	244.01123046875	0.603218495845795	0.926721930503845	0.349873274564743	152.090911865234	33460
True	False	False	False	False	-3362.5068359375	436.934478759766	61.0028076171875	0.77311635017395	0.952294647693634	0.777697443962097	100.836364746094	5546
True	False	False	False	False	-3355.39990234375	92.7978744506836	198.536407470703	0.697962284088135	0.934961915016174	0.499636232852936	86.2681579589844	15442
True	False	False	False	False	-3350.89379882813	247.282150268555	209.627822875977	0.740658760070801	0.964518785476685	0.61463338136673	84.2645492553711	15926
True	False	False	False	False	-3345.26586914063	302.524993896484	234.028945922852	0.741488873958588	0.965346097946167	0.617538273334503	96.8104248046875	20427
True	False	False	False	False	-3348.45947265625	489.220306396484	127.551322937012	0.714580357074738	0.962092399597168	0.538130283355713	120.104347229004	13812
True	False	False	False	False	-3343.12670898438	464.369415283203	127.551322937012	0.626141130924225	0.953152477741241	0.379022628068924	82.0782623291016	9439
True	False	False	False	False	-3338.07153320313	336.846649169922	206.300399780273	0.722695708274841	0.960425019264221	0.559391796588898	96.7042999267578	17987
True	False	False	False	False	-3338.46704101563	419.454406738281	208.518692016602	0.745750606060028	0.940348863601685	0.63308048248291	95.4468078613281	17944
True	False	False	False	False	-3335.07641601563	579.77734375	14.4188451766968	0.523994266986847	0.847745358943939	0.268299996852875	114.461540222168	1488
True	False	False	False	False	-3330.50756835938	548.609375	114.241622924805	0.771086752414703	0.947809517383575	0.762132465839386	118.077667236328	12162
True	False	False	False	False	-3328.17114257813	446.884582519531	158.607299804688	0.767588436603546	0.95402455329895	0.738245189189911	80.440559387207	11503
True	False	False	False	False	-3327.962890625	506.867401123047	183.008422851563	0.635665237903595	0.953700423240662	0.392146736383438	93.0424270629883	15352
True	False	False	False	False	-3327.54736328125	100.584747314453	175.244430541992	0.792873740196228	0.95858907699585	1	95.1455688476563	15033
True	False	False	False	False	-3324.408203125	154.210327148438	207.409545898438	0.739141762256622	0.960547685623169	0.609419763088226	92.0160446166992	17207
True	False	False	False	False	-3304.43920898438	84.7738418579102	185.226699829102	0.750769734382629	0.961503148078918	0.652924239635468	82.1017990112305	13711
True	False	False	False	False	-3313.51000976563	192.70539855957	249.556930541992	0.748627901077271	0.963803112506866	0.644232213497162	88.8266677856445	19986
True	False	False	False	False	-3317.34423828125	639.353637695313	16.6371288299561	0.518264055252075	0.934560298919678	0.263261914253235	113.533332824707	1703
True	False	False	False	False	-3313.49584960938	112.738487243652	13.3097038269043	0.743378639221191	0.931919693946838	0.624296009540558	60	720
True	False	False	False	False	-3313.09057617188	234.103088378906	185.226699829102	0.688399314880371	0.959710538387299	0.479914337396622	87.3652725219727	14590
True	False	False	False	False	-3307.1484375	477.388336181641	155.279876708984	0.744004368782043	0.958621025085449	0.626579701900482	78.4714279174805	10986
True	False	False	False	False	-3305.68774414063	397.617340087891	154.17073059082	0.746117413043976	0.948271512985229	0.634470880031586	106.48201751709	14801
True	False	False	False	False	-3302.71948242188	617.173522949219	234.028945922852	0.780529975891113	0.975527405738831	0.854032337665558	107.554504394531	22694
True	False	False	False	False	-3298.36157226563	651.030395507813	107.586769104004	0.792714774608612	0.952644288539886	1	111.484535217285	10814
True	False	False	False	False	-3299.64672851563	696.138122558594	41.0382537841797	0.367770820856094	0.919154345989227	0.156600996851921	115.054054260254	4257
True	False	False	False	False	-3296.92700195313	575.325317382813	237.356369018555	0.634296417236328	0.949469208717346	0.390219837427139	94.1728973388672	20153
True	False	False	False	False	-3295.56982421875	709.74267578125	27.7285480499268	0.524010121822357	0.920347630977631	0.268314033746719	115.879997253418	2897
True	False	False	False	False	-3294.2548828125	670.119201660156	102.041061401367	0.761244773864746	0.957874178886414	0.701598525047302	104.836959838867	9645
True	False	False	False	False	-3291.28735351563	138.853607177734	148.625015258789	0.656966328620911	0.945736169815063	0.424114376306534	106.089553833008	14216
True	False	False	False	False	-3293.4892578125	512.20556640625	261.757507324219	0.451877892017365	0.937943637371063	0.210908338427544	82.3601684570313	19437
True	False	False	False	False	-3290.34838867188	726.092712402344	27.7285480499268	0.621374189853668	0.933759927749634	0.372691035270691	116.480003356934	2912
True	False	False	False	False	-3288.84838867188	223.053817749023	141.970169067383	0.795358955860138	0.971667587757111	1	78.6640625	10069
True	False	False	False	False	-3284.91821289063	266.876647949219	189.663269042969	0.811589777469635	0.949625670909882	1	84.5789489746094	14463
True	False	False	False	False	-3277.92333984375	303.746276855469	149.734161376953	0.76893937587738	0.952084243297577	0.747088372707367	148.274078369141	20017
True	False	False	False	False	-3275.53369140625	613.100280761719	133.097030639648	0.757159888744354	0.939826309680939	0.681215405464172	135.866668701172	16304
True	False	False	False	False	-3273.58422851563	141.883316040039	131.987884521484	0.684863269329071	0.958910465240479	0.472995042800903	89.0083999633789	10592
True	False	False	False	False	-3273.01611328125	555.718688964844	196.318130493164	0.631340384483337	0.955889821052551	0.386106014251709	82.0169525146484	14517
True	False	False	False	False	-3270.99194335938	646.292785644531	190.772415161133	0.843270242214203	0.963320910930634	1	86.4651184082031	14872
True	False	False	False	False	-3270.85766601563	741.456420898438	83.1856460571289	0.676915228366852	0.956703662872314	0.458096474409103	97.3866653442383	7304
True	False	False	False	False	-3268.68286132813	452.070892333984	131.987884521484	0.865928530693054	0.969339847564697	1	81.3277282714844	9678
True	False	False	False	False	-3269.92993164063	761.506530761719	74.3125076293945	0.827402949333191	0.967626333236694	1	108.880599975586	7295
True	False	False	False	False	-3267.86401367188	678.007141113281	157.498153686523	0.729563295841217	0.957570433616638	0.57899397611618	99.8521118164063	14179
True	False	False	False	False	-3265.94848632813	290.721069335938	114.241622924805	0.674712717533112	0.951247036457062	0.45411691069603	85.4271850585938	8799
True	False	False	False	False	-3263.55395507813	243.53742980957	159.716445922852	0.811793208122253	0.953666150569916	1	84.2569427490234	12133
True	False	False	False	False	-3263.4052734375	803.585510253906	212.955261230469	0.129744544625282	0.850693345069885	0.0451089143753052	116.078125	22287
True	False	False	False	False	-3260.63549804688	472.388793945313	94.2770690917969	0.802404582500458	0.973423719406128	1	71.1176452636719	6045
True	False	False	False	False	-3258.47534179688	222.484115600586	187.44499206543	0.573177516460419	0.942232370376587	0.315949559211731	76.011833190918	12846
True	False	False	False	False	-3253.37255859375	315.656768798828	260.648345947266	0.752919793128967	0.967328250408173	0.66202175617218	94.8425521850586	22288
True	False	False	False	False	-3255.4033203125	379.23388671875	224.046676635742	0.778208315372467	0.954615116119385	0.825352907180786	77.9306945800781	15742
True	False	False	False	False	-3251.05053710938	506.395935058594	208.518692016602	0.758778512477875	0.957405090332031	0.689045190811157	83.1170196533203	15626
True	False	False	False	False	-3251.06518554688	696.200927734375	219.610107421875	0.769321203231812	0.946798026561737	0.749670028686523	88.7929306030273	17581
True	False	False	False	False	-3250.791015625	175.979553222656	179.680999755859	0.459970682859421	0.904299676418304	0.216768518090248	70.5061721801758	11422
True	False	False	False	False	-3248.18408203125	411.364501953125	124.223899841309	0.805557072162628	0.962233364582062	1	142.348220825195	15943
True	False	False	False	False	-3248.07202148438	736.125610351563	157.498153686523	0.800518333911896	0.956108272075653	1	90.1760559082031	12805
True	False	False	False	False	-3244.5859375	615.519775390625	256.211791992188	0.618158042430878	0.933492541313171	0.368503242731094	120.588745117188	27856
True	False	False	False	False	-3237.701171875	841.630126953125	259.539215087891	0.766421258449554	0.94125509262085	0.730939626693726	150.162399291992	35138
True	False	False	False	False	-3236.55419921875	800.04833984375	208.518692016602	0.826755940914154	0.964772999286652	1	147.345748901367	27701
True	False	False	False	False	-3232.17944335938	472.326171875	149.734161376953	0.788483679294586	0.958043396472931	1	83.5481491088867	11279
True	False	False	False	False	-3231.89819335938	584.092590332031	281.722045898438	0.719014465808868	0.953849375247955	0.54951399564743	99.9055099487305	25376
True	False	False	False	False	-3229.5634765625	95.5061340332031	343.834014892578	0.521529197692871	0.83939927816391	0.266121059656143	93.7677383422852	29068
True	False	False	False	False	-3225.39331054688	282.731536865234	306.123168945313	0.4009028673172	0.770149767398834	0.176690846681595	124.003623962402	34225
True	False	False	False	False	-3229.47387695313	676.586547851563	206.300399780273	0.663442432880402	0.953324913978577	0.434664219617844	85.752685546875	15950
True	False	False	False	False	-3229.5	892.749816894531	372.671691894531	0.184700801968575	0.909138381481171	0.0669246986508369	112.422622680664	37774
True	False	False	False	False	-3228.03149414063	396.467864990234	188.554138183594	0.686129510402679	0.946416974067688	0.475451171398163	81.0411758422852	13777
True	False	False	False	False	-3227.28393554688	815.887451171875	122.005615234375	0.701672554016113	0.944936692714691	0.507726192474365	110.536361694336	12159
True	False	False	False	False	-3222.90625	437.114776611328	473.603607177734	0.239954099059105	0.783629298210144	0.0908960625529289	120.222480773926	51335
True	False	False	False	False	-3222.142578125	205.543869018555	192.990692138672	0.662354826927185	0.946482479572296	0.432862222194672	78.1264343261719	13594
True	False	False	False	False	-3218.96655273438	518.287048339844	214.064392089844	0.805557131767273	0.964531660079956	1	89.5544052124023	17284
True	False	False	False	False	-3218.45190429688	774.809936523438	181.899276733398	0.613874852657318	0.940515458583832	0.363026946783066	79.3536605834961	13014
True	False	False	False	False	-3216.17822265625	824.630737304688	73.203369140625	0.845833301544189	0.964172780513763	1	84.0909118652344	5550
True	False	False	False	False	-3215.24853515625	180.226867675781	96.4953460693359	0.74201226234436	0.949298918247223	0.619389593601227	72.9195404052734	6344
True	False	False	False	False	-3207.28833007813	483.418212890625	176.353576660156	0.797891974449158	0.962891519069672	1	90.5220108032227	14393
True	False	False	False	False	-3208.31201171875	733.456481933594	178.571853637695	0.565780580043793	0.957090735435486	0.308218568563461	85.3602447509766	13743
True	False	False	False	False	-3207.8037109375	947.973571777344	105.36848449707	0.414008647203445	0.920388281345367	0.185077130794525	113.663154602051	10798
True	False	False	False	False	-3205.68334960938	352.466156005859	215.173538208008	0.633352041244507	0.953734040260315	0.388898640871048	83.7628860473633	16250
True	False	False	False	False	-3203.96044921875	545.203796386719	302.795745849609	0.708238005638123	0.947915732860565	0.522721350193024	151.813186645508	41445
True	False	False	False	False	-3201.9150390625	648.573120117188	209.627822875977	0.762814581394196	0.965122163295746	0.710028886795044	83.8359756469727	15845
True	False	False	False	False	-3198.04614257813	181.119262695313	88.7313537597656	0.795180141925812	0.95633727312088	1	72	5760
True	False	False	False	False	-3198.15869140625	388.970916748047	194.099838256836	0.730427443981171	0.961757123470306	0.581580340862274	86.1028594970703	15068
True	False	False	False	False	-3196.87719726563	245.539840698242	313.887176513672	0.781550645828247	0.970214426517487	0.869174003601074	91.0176696777344	25758
True	False	False	False	False	-3194.24755859375	599.043151855469	194.099838256836	0.706309795379639	0.946959733963013	0.518222332000732	96.457145690918	16880
True	False	False	False	False	-3192.009765625	723.258056640625	251.77522277832	0.45576748251915	0.923304319381714	0.213708832859993	122.585899353027	27827
True	False	False	False	False	-3190.17553710938	465.98828125	161.934722900391	0.84387868642807	0.963439404964447	1	92.0068511962891	13433
True	False	False	False	False	-3189.90893554688	990.171630859375	16.6371288299561	0.518264055252075	0.882984220981598	0.263261914253235	116.266670227051	1744
True	False	False	False	False	-3188.17358398438	337.103057861328	170.807861328125	0.705213129520416	0.961645185947418	0.515699625015259	85.8506469726563	13221
True	False	False	False	False	-3187.0673828125	541.266845703125	27.7285480499268	0.748627901077271	0.952666342258453	0.644232213497162	97.879997253418	2447
True	False	False	False	False	-3185.12353515625	785.1318359375	178.571853637695	0.623353958129883	0.954501926898956	0.375302225351334	82.3788833618164	13263
True	False	False	False	False	-3185.6123046875	968.459106445313	126.442184448242	0.767152667045593	0.958487033843994	0.735483109951019	110.570175170898	12605
True	False	False	False	False	-3183.43823242188	897.396057128906	225.155807495117	0.782060861587524	0.943422436714172	0.877606451511383	146.901473999023	29821
True	False	False	False	False	-3183.09399414063	563.781860351563	466.948760986328	0.627223551273346	0.928418099880219	0.380481719970703	155.209030151367	65343
True	False	False	False	False	-3180.86279296875	1012.18878173828	23.2919807434082	0.550251126289368	0.908063113689423	0.292680114507675	117.095237731934	2459
True	False	False	False	False	-3177.4892578125	199.083267211914	293.922607421875	0.757939875125885	0.955513179302216	0.684950530529022	97.1849060058594	25754
True	False	False	False	False	-3179.7919921875	303.172454833984	261.757507324219	0.68708610534668	0.945593178272247	0.477322518825531	86.148307800293	20331
True	False	False	False	False	-3179.55541992188	432.881591796875	224.046676635742	0.463030159473419	0.958268404006958	0.219017878174782	81.2277221679688	16408
True	False	False	False	False	-3176.80786132813	514.881469726563	156.389007568359	0.82352739572525	0.963248133659363	1	87.0638275146484	12276
True	False	False	False	False	-3173.6875	912.56982421875	106.477630615234	0.855291903018951	0.966074287891388	1	95.1979141235352	9139
True	False	False	False	False	-3172.314453125	595.488098144531	14.4188451766968	0.719225645065308	0.935661971569061	0.550069808959961	66.3846130371094	863
True	False	False	False	False	-3170.82983398438	616.095520019531	205.191253662109	0.676363348960876	0.957308828830719	0.457093477249146	82.8540573120117	15328
True	False	False	False	False	-3169.666015625	1035.33056640625	155.279876708984	0.296632617712021	0.879584133625031	0.118024334311485	112.785713195801	15790
True	False	False	False	False	-3168.94653320313	668.121337890625	277.285491943359	0.757850408554077	0.953053295612335	0.684518456459045	113.276000976563	28319
True	False	False	False	False	-3167.0009765625	711.462707519531	175.244430541992	0.792873740196228	0.974538683891296	1	98.1582260131836	15509
True	False	False	False	False	-3165.37670898438	147.776489257813	403.727661132813	0.483602851629257	0.893346309661865	0.234655350446701	83.4972534179688	30393
True	False	False	False	False	-3162.49560546875	83.1308975219727	161.934722900391	0.699517905712128	0.957795083522797	0.502996265888214	83.7945175170898	12234
True	False	False	False	False	-3164.19799804688	423.091278076172	214.064392089844	0.455482602119446	0.964836061000824	0.21350271999836	80.0051803588867	15441
True	False	False	False	False	-3163.69091796875	535.304931640625	319.432891845703	0.734732091426849	0.961737632751465	0.594911277294159	147.086807250977	42361
True	False	False	False	False	-3161.5009765625	881.252624511719	277.285491943359	0.692477762699127	0.953024089336395	0.488137155771255	97.2040023803711	24301
True	False	False	False	False	-3160.35888671875	775.963745117188	159.716445922852	0.72967803478241	0.954805672168732	0.579335868358612	82.5555572509766	11888
True	False	False	False	False	-3157.90649414063	836.675109863281	149.734161376953	0.817421019077301	0.96396404504776	1	78.2962951660156	10570
True	False	False	False	False	-3156.79077148438	749.782104492188	180.790130615234	0.756302773952484	0.958968818187714	0.677188336849213	100.539878845215	16388
True	False	False	False	False	-3150.71655273438	792.01953125	165.262145996094	0.646915972232819	0.956993758678436	0.408544033765793	81.9395980834961	12209
True	False	False	False	False	-3149.7158203125	387.488128662109	190.772415161133	0.756393730640411	0.949842095375061	0.677612125873566	105.761627197266	18191
True	False	False	False	False	-3148.53857421875	404.465362548828	41.0382537841797	0.725604593753815	0.937638282775879	0.567497134208679	71.5405426025391	2647
True	False	False	False	False	-3145.06640625	272.984802246094	302.795745849609	0.815237104892731	0.962958693504333	1	95.0622711181641	25952
True	False	False	False	False	-3145.41162109375	1059.53784179688	97.6044921875	0.750541150569916	0.937291979789734	0.651979506015778	103.704544067383	9126
True	False	False	False	False	-3145.15063476563	523.658081054688	131.987884521484	0.58905816078186	0.929551303386688	0.333344101905823	83.5042037963867	9937
True	False	False	False	False	-3142.70336914063	584.73388671875	210.736968994141	0.627212166786194	0.937506556510925	0.380466341972351	105.863159179688	20114
True	False	False	False	False	-3143.76879882813	954.069702148438	285.049468994141	0.551460742950439	0.945552468299866	0.293858557939529	82.1167297363281	21104
True	False	False	False	False	-3141.724609375	1095.76843261719	33.2742576599121	0.290216594934464	0.838533282279968	0.11480812728405	115.566665649414	3467
True	False	False	False	False	-3138.43725585938	83.2050476074219	151.952453613281	0.728061437606812	0.958144426345825	0.574565887451172	79.6788330078125	10916
True	False	False	False	False	-3136.0751953125	621.456970214844	348.270568847656	0.410998463630676	0.842778503894806	0.183127418160439	90.0636978149414	28280
True	False	False	False	False	-3133.69750976563	726.877258300781	189.663269042969	0.838367521762848	0.968089461326599	1	96.8537979125977	16562
True	False	False	False	False	-3133.41357421875	749.187927246094	270.630645751953	0.814507305622101	0.95828765630722	1	149.622955322266	36508
True	False	False	False	False	-3132.75537109375	1021.74792480469	188.554138183594	0.491299211978912	0.942483723163605	0.2407486140728	89.0058822631836	15131
True	False	False	False	False	-3124.75073242188	206.574203491211	217.391815185547	0.739838838577271	0.943377733230591	0.6118004322052	98.2193908691406	19251
True	False	False	False	False	-3124.513671875	838.283081054688	195.208984375	0.754487037658691	0.972972869873047	0.668910324573517	85.9034118652344	15119
True	False	False	False	False	-3124.69946289063	998.240295410156	24.401123046875	0.779838144779205	0.956586837768555	0.844782948493958	71.9545440673828	1583
True	False	False	False	False	-3121.68334960938	496.656463623047	230.701522827148	0.832245945930481	0.96798974275589	1	95.7067337036133	19907
True	False	False	False	False	-3117.4677734375	254.405792236328	127.551322937012	0.688962996006012	0.931393265724182	0.481034994125366	76.704345703125	8821
True	False	False	False	False	-3118.83740234375	776.546508789063	202.97297668457	0.819580793380737	0.961576223373413	1	95.5027313232422	17477
True	False	False	False	False	-3117.21020507813	919.76953125	225.155807495117	0.766261637210846	0.966270387172699	0.729962944984436	83.694580078125	16990
True	False	False	False	False	-3118.11450195313	1012.74548339844	173.026138305664	0.809414923191071	0.952926576137543	1	143.814102172852	22435
True	False	False	False	False	-3113.01220703125	189.913803100586	176.353576660156	0.787060856819153	0.958270072937012	1	111.427673339844	17717
True	False	False	False	False	-3114.26953125	806.380310058594	183.008422851563	0.738966286182404	0.960878849029541	0.60882443189621	85.2848510742188	14072
True	False	False	False	False	-3109.51147460938	361.094818115234	268.412353515625	0.643032371997833	0.925789058208466	0.402767360210419	100.714874267578	24373
True	False	False	False	False	-3110.990234375	454.292175292969	348.270568847656	0.458488643169403	0.851386547088623	0.215685680508614	112.601913452148	35357
True	False	False	False	False	-3111.9990234375	1086.89416503906	251.77522277832	0.735324323177338	0.939601123332977	0.59680712223053	103.290748596191	23447
True	False	False	False	False	-3110.73266601563	1131.46875	314.996307373047	0.79235315322876	0.953038394451141	1	149.017608642578	42321
True	False	False	False	False	-3106.751953125	678.624755859375	271.739776611328	0.737127065658569	0.961272299289703	0.602676272392273	102.636734008789	25146
True	False	False	False	False	-3106.51831054688	417.106567382813	228.483245849609	0.793618381023407	0.967485904693604	1	82.4077682495117	16976
True	False	False	False	False	-3104.98022460938	587.904602050781	183.008422851563	0.73224264383316	0.95819628238678	0.587108492851257	80.0606079101563	13210
True	False	False	False	False	-3101.38891601563	646.659118652344	180.790130615234	0.799145638942719	0.955545246601105	1	83.3251571655273	13582
True	False	False	False	False	-3101.58862304688	1154.3291015625	59.8936653137207	0.83630096912384	0.960615336894989	1	105.666664123535	5706
True	False	False	False	False	-3100.93920898438	986.365112304688	173.026138305664	0.692302107810974	0.955280005931854	0.487777471542358	86.75	13533
True	False	False	False	False	-3100.83081054688	297.56640625	290.595184326172	0.768447697162628	0.953422427177429	0.743818640708923	112.278625488281	29417
True	False	False	False	False	-3098.02124023438	1184.46899414063	21.0736961364746	0.462214976549149	0.898017346858978	0.218416675925255	117.105262756348	2225
True	False	False	False	False	-3096.64721679688	1006.37603759766	155.279876708984	0.789243400096893	0.946925520896912	1	138.528564453125	19394
True	False	False	False	False	-3091.94970703125	625.582458496094	145.297592163086	0.72051614522934	0.947091102600098	0.553494393825531	77.77099609375	10188
True	False	False	False	False	-3091.771484375	535.788208007813	253.993499755859	0.728043973445892	0.947534322738647	0.574514925479889	95.1615753173828	21792
True	False	False	False	False	-3084.58422851563	1167.15893554688	165.262145996094	0.69783627986908	0.948237717151642	0.499366074800491	97.0872497558594	14466
True	False	False	False	False	-3077.96484375	1223.46008300781	19.9645557403564	0.661957681179047	0.922837734222412	0.432207375764847	116.722221374512	2101
True	False	False	False	False	-3077.62768554688	776.544799804688	200.754699707031	0.788795411586761	0.936302125453949	1	85.0497207641602	15394
True	False	False	False	False	-3077.34643554688	716.314636230469	262.866638183594	0.75932765007019	0.953749716281891	0.691772222518921	90.9240493774414	21549
True	False	False	False	False	-3077.09106445313	1099.21411132813	191.881561279297	0.75111722946167	0.962653398513794	0.654368281364441	90.7630081176758	15702
True	False	False	False	False	-3075.55126953125	492.601989746094	183.008422851563	0.725610256195068	0.961233973503113	0.567513167858124	75.6545486450195	12483
True	False	False	False	False	-3075.90576171875	1199.99499511719	168.589569091797	0.788660645484924	0.952455639839172	1	135.184204101563	20548
True	False	False	False	False	-3075.14111328125	1033.43701171875	262.866638183594	0.715280592441559	0.938936114311218	0.539892852306366	99.1350173950195	23495
True	False	False	False	False	-3072.63745117188	393.63330078125	225.155807495117	0.81224000453949	0.946649014949799	1	92.8719177246094	18853
True	False	False	False	False	-3069.02978515625	870.877868652344	188.554138183594	0.861425518989563	0.965243339538574	1	85.6352920532227	14558
True	False	False	False	False	-3066.31591796875	627.801086425781	144.188446044922	0.748169958591461	0.960259974002838	0.642418682575226	77.6076889038086	10089
True	False	False	False	False	-3066.55444335938	956.2392578125	27.7285480499268	0.655060887336731	0.938939929008484	0.421090096235275	59.6399993896484	1491
True	False	False	False	False	-3063.6591796875	977.786987304688	88.7313537597656	0.769612729549408	0.952832698822021	0.751666605472565	82.2624969482422	6581
True	False	False	False	False	-3062.30151367188	995.876586914063	166.371292114258	0.702519774436951	0.963646233081818	0.509610950946808	81.2133331298828	12182
True	False	False	False	False	-3062.92846679688	1251.58117675781	134.206176757813	0.289868712425232	0.935973823070526	0.114634864032269	115.16529083252	13935
True	False	False	False	False	-3056.02075195313	544.067016601563	200.754699707031	0.484357595443726	0.890769004821777	0.235246792435646	74.1602172851563	13423
True	False	False	False	False	-3060.72680664063	903.707885742188	205.191253662109	0.710213720798492	0.953592658042908	0.527418196201324	81.0648651123047	14997
True	False	False	False	False	-3061.111328125	1116.28198242188	76.5307922363281	0.74383670091629	0.948222696781158	0.625965297222137	100.362319946289	6925
True	False	False	False	False	-3059.37841796875	665.216674804688	178.571853637695	0.76115208864212	0.971110701560974	0.701111733913422	82.8447189331055	13338
True	False	False	False	False	-3056.6005859375	1127.91345214844	134.206176757813	0.814258515834808	0.962010085582733	1	140.768600463867	17033
True	False	False	False	False	-3053.96826171875	281.868804931641	205.191253662109	0.599273145198822	0.925394773483276	0.345163881778717	83.9621658325195	15533
True	False	False	False	False	-3052.36279296875	505.008819580078	161.934722900391	0.706193745136261	0.964080274105072	0.517954051494598	78.1712341308594	11413
True	False	False	False	False	-3041.81591796875	459.008697509766	225.155807495117	0.667948782444	0.971394538879395	0.442267209291458	77.8866958618164	15811
True	False	False	False	False	-3048.74951171875	827.870666503906	211.846115112305	0.764225840568542	0.968455791473389	0.717936635017395	84.3664932250977	16114
True	False	False	False	False	-3048.61694335938	571.420593261719	179.680999755859	0.705993711948395	0.973437488079071	0.517492473125458	82.4506149291992	13357
True	False	False	False	False	-3043.806640625	753.306945800781	241.792938232422	0.739365100860596	0.941912651062012	0.610179662704468	89.4266052246094	19495
True	False	False	False	False	-3042.8212890625	1035.48791503906	409.273376464844	0.634351015090942	0.926634192466736	0.390296459197998	137.934951782227	50898
True	False	False	False	False	-3047.18823242188	1114.16296386719	14.4188451766968	0.619212806224823	0.923164904117584	0.369869381189346	72	936
True	False	False	False	False	-3047.57153320313	1143.29504394531	178.571853637695	0.730485558509827	0.944961488246918	0.581755340099335	93.7515563964844	15094
True	False	False	False	False	-3046.7470703125	1090.74328613281	191.881561279297	0.722079694271088	0.957833290100098	0.557710230350494	87.2485580444336	15094
True	False	False	False	False	-3041.73291015625	973.584899902344	332.742584228516	0.574421048164368	0.937657535076141	0.317271500825882	91.4633331298828	27439
True	False	False	False	False	-3041.5712890625	420.519409179688	184.117568969727	0.723425626754761	0.91852605342865	0.561399817466736	101.608436584473	16867
True	False	False	False	False	-3040.99829101563	722.646118164063	208.518692016602	0.761519372463226	0.933048009872437	0.703046858310699	86.1170196533203	16190
True	False	False	False	False	-3038.18603515625	1276.93078613281	75.4216537475586	0.797777712345123	0.952563881874084	1	112.308822631836	7637
True	False	False	False	False	-3036.81567382813	1165.27478027344	219.610107421875	0.651496827602386	0.973858058452606	0.415525823831558	101.060607910156	20010
True	False	False	False	False	-3033.10473632813	1202.37316894531	263.975769042969	0.583425343036652	0.957934081554413	0.327043801546097	87.2563018798828	20767
True	False	False	False	False	-3032.47143554688	661.240234375	235.138092041016	0.637840569019318	0.951849579811096	0.395238310098648	91.6650924682617	19433
True	False	False	False	False	-3027.41577148438	1287.814453125	66.5485153198242	0.811298549175262	0.963199138641357	1	107.266670227051	6436
True	False	False	False	False	-3022.427734375	876.872253417969	241.792938232422	0.700700461864471	0.944259762763977	0.505581080913544	94.1605529785156	20527
True	False	False	False	False	-3021.03540039063	1308.22875976563	83.1856460571289	0.6895392537117	0.951477408409119	0.482185840606689	108.199996948242	8115
True	False	False	False	False	-3017.81884765625	483.957397460938	179.680999755859	0.768874526023865	0.967377722263336	0.74665355682373	81.6111145019531	13221
True	False	False	False	False	-3016.66455078125	1241.29016113281	280.612915039063	0.731168866157532	0.953765213489532	0.583822429180145	94.9209518432617	24015
True	False	False	False	False	-3014.78271484375	1126.22106933594	303.904907226563	0.438936233520508	0.851502060890198	0.201796352863312	118.693428039551	32522
True	False	False	False	False	-3011.35668945313	547.722595214844	139.751892089844	0.686032891273499	0.903215706348419	0.475262850522995	140.809524536133	17742
True	False	False	False	False	-3010.20922851563	670.700805664063	234.028945922852	0.721363544464111	0.956206083297729	0.555769979953766	101.578201293945	21433
True	False	False	False	False	-3006.37890625	760.900573730469	214.064392089844	0.740925669670105	0.954694867134094	0.615563333034515	93.7979278564453	18103
True	False	False	False	False	-3006.15405273438	977.221435546875	218.500961303711	0.486209154129028	0.924977481365204	0.236703291535378	77.2538070678711	15219
True	False	False	False	False	-3003.3134765625	788.048034667969	209.627822875977	0.705005407333374	0.959050893783569	0.515224695205688	84.8941802978516	16045
True	False	False	False	False	-3002.52294921875	532.743713378906	137.533599853516	0.622255384922028	0.931588530540466	0.373850047588348	85.7258071899414	10630
True	False	False	False	False	-3001.30712890625	1278.26477050781	371.562561035156	0.63761168718338	0.915900707244873	0.39491131901741	135.25373840332	45310
True	False	False	False	False	-3000.98583984375	1335.462890625	171.917007446289	0.752691686153412	0.976706445217133	0.661037564277649	129.670974731445	20099
True	False	False	False	False	-2998.296875	1305.04016113281	130.878753662109	0.733221530914307	0.950534105300903	0.590145409107208	87.3135604858398	10303
True	False	False	False	False	-2994.27661132813	1096.02453613281	195.208984375	0.725498676300049	0.963136911392212	0.567197144031525	96.0454559326172	16904
True	False	False	False	False	-2991.55053710938	896.678771972656	262.866638183594	0.654514133930206	0.954741716384888	0.420228779315948	82.6329116821289	19584
True	False	False	False	False	-2991.9375	1185.99951171875	271.739776611328	0.713288545608521	0.953594446182251	0.53491199016571	85.1795883178711	20869
True	False	False	False	False	-2990.96069335938	1120.53088378906	31.0559749603271	0.792491853237152	0.946757137775421	1	61.6071434020996	1725
True	False	False	False	False	-2989.52026367188	610.434631347656	242.902084350586	0.621812224388123	0.937928199768066	0.373266518115997	78.8538818359375	17269
True	False	False	False	False	-2984.7861328125	555.958984375	217.391815185547	0.591540098190308	0.945673882961273	0.336168110370636	81.8418350219727	16041
True	False	False	False	False	-2983.68432617188	807.969116210938	187.44499206543	0.6703822016716	0.950725913047791	0.446467787027359	99.5029602050781	16816
True	False	False	False	False	-2983.34545898438	960.537353515625	171.917007446289	0.823719143867493	0.967536687850952	1	77.8322601318359	12064
True	False	False	False	False	-2982.11059570313	471.432342529297	190.772415161133	0.780394494533539	0.960623741149902	0.852164566516876	104.127906799316	17910
True	False	False	False	False	-2981.10791015625	1364.76708984375	260.648345947266	0.471829771995544	0.861941874027252	0.225594952702522	122.165954589844	28709
True	False	False	False	False	-2979.5634765625	1396.11242675781	25.5102653503418	0.40458270907402	0.902865052223206	0.179018944501877	112.782608032227	2594
True	False	False	False	False	-2979.11767578125	1074.90197753906	143.079315185547	0.709515929222107	0.948348820209503	0.52574896812439	99.2558135986328	12804
True	False	False	False	False	-2978.41796875	1136.26049804688	154.17073059082	0.728374063968658	0.956395626068115	0.575480759143829	83.0647506713867	11546
True	False	False	False	False	-2974.42626953125	1043.14477539063	178.571853637695	0.771386206150055	0.96199905872345	0.76433938741684	99.0434799194336	15946
True	False	False	False	False	-2972.63696289063	1296.83251953125	190.772415161133	0.780394494533539	0.95194536447525	0.852164566516876	84.5290679931641	14539
True	False	False	False	False	-2958.21606445313	1125.30090332031	124.223899841309	0.678156733512878	0.958427131175995	0.4603670835495	80.0625	8967
True	False	False	False	False	-2959.759765625	1137.5625	48.80224609375	0.741141617298126	0.947778403759003	0.616318583488464	73.363639831543	3228
True	False	False	False	False	-2948.31225585938	928.729919433594	170.807861328125	0.737847626209259	0.955332398414612	0.605065226554871	77.9220809936523	12000
True	False	False	False	False	-2952.02807617188	991.033386230469	189.663269042969	0.656467795372009	0.943521797657013	0.423319727182388	84.6783599853516	14480
True	False	False	False	False	-2952.38110351563	1174.68896484375	195.208984375	0.725498676300049	0.948605835437775	0.567197144031525	83.2784118652344	14657
True	False	False	False	False	-2952.25439453125	1015.40698242188	206.300399780273	0.744219899177551	0.971831560134888	0.627371728420258	86.3064498901367	16053
True	False	False	False	False	-2951.65698242188	1222.61352539063	220.719253540039	0.813145577907562	0.961023926734924	1	88.4673385620117	17605
True	False	False	False	False	-2951.34448242188	1409.71923828125	106.477630615234	0.761617660522461	0.946347117424011	0.703567922115326	113.708335876465	10916
True	False	False	False	False	-2948.20825195313	966.988891601563	131.987884521484	0.770956814289093	0.936906576156616	0.761183798313141	132.327728271484	15747
True	False	False	False	False	-2945.76977539063	1065.50842285156	179.680999755859	0.751662850379944	0.955039620399475	0.656655788421631	94.0864181518555	15242
True	False	False	False	False	-2945.17797851563	594.638610839844	219.610107421875	0.539025843143463	0.913513600826263	0.281984508037567	76.9747467041016	15241
True	False	False	False	False	-2943.93725585938	1335.56750488281	219.610107421875	0.706245124340057	0.956329941749573	0.518072843551636	88.202018737793	17464
True	False	False	False	False	-2943.03173828125	632.762451171875	226.264953613281	0.783154606819153	0.967543005943298	0.898529052734375	82.6078414916992	16852
True	False	False	False	False	-2942.78881835938	869.578857421875	145.297592163086	0.83562821149826	0.959582805633545	1	88.870231628418	11642
True	False	False	False	False	-2942.28051757813	899.806213378906	146.40673828125	0.820213973522186	0.960109293460846	1	80.886360168457	10677
True	False	False	False	False	-2942.31811523438	1264.13415527344	242.902084350586	0.380795270204544	0.88068151473999	0.164317861199379	78.1461181640625	17114
True	False	False	False	False	-2938.09008789063	845.611755371094	201.863830566406	0.73456221818924	0.962861895561218	0.594370305538177	95.0769195556641	17304
True	False	False	False	False	-2934.72924804688	1083.75	175.244430541992	0.6823810338974	0.963920891284943	0.468247920274734	82.7341766357422	13072
True	False	False	False	False	-2936.75244140625	1427.17077636719	181.899276733398	0.744097054004669	0.950747132301331	0.626919984817505	109.439025878906	17948
True	False	False	False	False	-2927.57666015625	1130.8642578125	231.810668945313	0.431224554777145	0.926168859004974	0.196511089801788	81.2535858154297	16982
True	False	False	False	False	-2926.12548828125	1173.28735351563	153.061584472656	0.614741027355194	0.967411816120148	0.364125341176987	71.340576171875	9845
True	False	False	False	False	-2927.52490234375	1363.53991699219	260.648345947266	0.696540474891663	0.951194763183594	0.496604204177856	92.0723419189453	21637
True	False	False	False	False	-2922.13208007813	1457.99890136719	133.097030639648	0.773899257183075	0.964238107204437	0.784122228622437	116.441665649414	13973
True	False	False	False	False	-2917.34814453125	942.562133789063	157.498153686523	0.781017482280731	0.963789045810699	0.861013054847717	87.8169021606445	12470
True	False	False	False	False	-2915.484375	896.8876953125	156.389007568359	0.714476406574249	0.951006829738617	0.537869870662689	83.9432601928711	11836
True	False	False	False	False	-2915.31494140625	971.057312011719	230.701522827148	0.727483928203583	0.939960420131683	0.572885155677795	88.2596130371094	18358
True	False	False	False	False	-2915.25317382813	1208.31652832031	206.300399780273	0.661201298236847	0.954903781414032	0.430964648723602	97.7096786499023	18174
True	False	False	False	False	-2914.70727539063	1476.216796875	84.2947845458984	0.819298386573792	0.953763663768768	1	118.394737243652	8998
True	False	False	False	False	-2914.54931640625	1016.57818603516	176.353576660156	0.721411168575287	0.949052512645721	0.555898606777191	99.3270416259766	15793
True	False	False	False	False	-2908.85864257813	1123.77087402344	184.117568969727	0.699031293392181	0.951395988464355	0.501940369606018	86.240966796875	14316
True	False	False	False	False	-2905.8642578125	1388.775390625	263.975769042969	0.74275153875351	0.961504638195038	0.622030794620514	99.2899169921875	23631
True	False	False	False	False	-2899.56005859375	938.473815917969	146.40673828125	0.733443677425385	0.964153528213501	0.590840101242065	83.4924240112305	11021
True	False	False	False	False	-2898.58203125	1279.01123046875	236.24723815918	0.569989860057831	0.936773657798767	0.312590509653091	78.7089233398438	16765
True	False	False	False	False	-2901.11181640625	1488.76599121094	129.769607543945	0.818419456481934	0.955571591854095	1	115.538459777832	13518
True	False	False	False	False	-2902.40014648438	1515.49768066406	23.2919807434082	0.369401603937149	0.897104620933533	0.157554984092712	112.095237731934	2354
True	False	False	False	False	-2900.87133789063	1317.34008789063	102.041061401367	0.729883551597595	0.958751022815704	0.579949259757996	78.8043441772461	7250
True	False	False	False	False	-2895.20629882813	1018.81860351563	14.4188451766968	0.719225645065308	0.935661971569061	0.550069808959961	58.461540222168	760
True	False	False	False	False	-2893.45825195313	1067.09741210938	215.173538208008	0.766810178756714	0.952447593212128	0.733341574668884	86	16684
True	False	False	False	False	-2893.16796875	1529.57983398438	13.3097038269043	0.517451584339142	0.899966955184937	0.262555181980133	112.25	1347
True	False	False	False	False	-2888.49243164063	1325.06433105469	138.64274597168	0.471835970878601	0.882586598396301	0.22559966146946	77.2799987792969	9660
True	False	False	False	False	-2888.60595703125	1535.7255859375	13.3097038269043	0.314429223537445	0.792867481708527	0.127157598733902	112.333335876465	1348
True	False	False	False	False	-2885.36083984375	1239.46618652344	124.223899841309	0.783444225788116	0.973530948162079	0.904983460903168	104.285713195801	11680
True	False	False	False	False	-2881.80737304688	1116.94592285156	179.680999755859	0.712417364120483	0.944068253040314	0.532765328884125	88.2098770141602	14290
True	False	False	False	False	-2880.55786132813	1193.09985351563	283.940338134766	0.70909720659256	0.958824992179871	0.524752855300903	93.0703125	23826
True	False	False	False	False	-2875.4931640625	1021.36431884766	194.099838256836	0.682365357875824	0.96035498380661	0.468218237161636	78.0857162475586	13665
True	False	False	False	False	-2873.75610351563	1269.22998046875	184.117568969727	0.813853800296783	0.959068238735199	1	76.9096374511719	12767
True	False	False	False	False	-2870.85034179688	960.391052246094	217.391815185547	0.777484655380249	0.963182091712952	0.817557096481323	88.6173477172852	17369
True	False	False	False	False	-2868.4580078125	1420.00329589844	210.736968994141	0.66009396314621	0.965543806552887	0.429155975580215	84.9315795898438	16137
True	False	False	False	False	-2864.67333984375	865.989196777344	205.191253662109	0.659875512123108	0.965709388256073	0.428800612688065	81.9297332763672	15157
True	False	False	False	False	-2862.62841796875	912.926025390625	255.102645874023	0.662677347660065	0.945901989936829	0.433395326137543	97.1217422485352	22338
True	False	False	False	False	-2862.33544921875	1082.7734375	171.917007446289	0.742638885974884	0.966203093528748	0.621626198291779	79.1096801757813	12262
True	False	False	False	False	-2859.67895507813	1227.10913085938	24.401123046875	0.658792555332184	0.927292883396149	0.427046239376068	67.363639831543	1482
True	False	False	False	False	-2859.61596679688	1548.57250976563	54.3479537963867	0.677731871604919	0.928153336048126	0.459587782621384	88.3469390869141	4329
True	False	False	False	False	-2856.6484375	1142.03393554688	242.902084350586	0.778511226177216	0.958525002002716	0.828752934932709	88.3972625732422	19359
True	False	False	False	False	-2856.21459960938	1316.62280273438	58.7845230102539	0.762402236461639	0.931880235671997	0.707778513431549	90.5471725463867	4799
True	False	False	False	False	-2856.45776367188	1558.88195800781	11.0914192199707	0.69836014509201	0.927715241909027	0.500491261482239	91.9000015258789	919
True	False	False	False	False	-2852.5048828125	1498.67529296875	199.645553588867	0.809212923049927	0.955045402050018	1	89.4944458007813	16109
True	False	False	False	False	-2846.7978515625	1575.60278320313	112.023338317871	0.706498801708221	0.945412218570709	0.518659710884094	129.76237487793	13106
True	False	False	False	False	-2846.38696289063	1221.537109375	206.300399780273	0.766720235347748	0.959710538387299	0.732783198356628	89.3387069702148	16617
True	False	False	False	False	-2844.32348632813	1316.51025390625	22.1828384399414	0.55325049161911	0.901352107524872	0.295611768960953	97.5	1950
True	False	False	False	False	-2844.98657226563	1377.91809082031	307.232330322266	0.620973825454712	0.938340544700623	0.372166067361832	91.4151611328125	25322
True	False	False	False	False	-2846.14331054688	1460.64685058594	289.486053466797	0.733477830886841	0.963123500347137	0.590946972370148	85.494255065918	22314
True	False	False	False	False	-2844.79956054688	1331.13195800781	327.196868896484	0.619514226913452	0.923583805561066	0.370261073112488	148.467803955078	43798
True	False	False	False	False	-2841.98071289063	961.328186035156	181.899276733398	0.699367880821228	0.954573750495911	0.502670288085938	96.9634170532227	15902
True	False	False	False	False	-2840.978515625	1252.16284179688	76.5307922363281	0.821647763252258	0.96546483039856	1	97.4782638549805	6726
True	False	False	False	False	-2838.642578125	1535.44055175781	204.082122802734	0.472674816846848	0.890783488750458	0.226235166192055	99.5652160644531	18320
True	False	False	False	False	-2830.693359375	1086.302734375	218.500961303711	0.728741228580475	0.955079257488251	0.576559901237488	84.0812149047852	16564
True	False	False	False	False	-2832.34252929688	1594.8115234375	468.057891845703	0.769553005695343	0.945512771606445	0.751255810260773	157.822280883789	66601
True	False	False	False	False	-2827.03369140625	1172.13012695313	221.828384399414	0.660223305225372	0.929082036018372	0.429366588592529	86.3649978637695	17273
True	False	False	False	False	-2825.40502929688	1405.70434570313	62.1119499206543	0.556626081466675	0.879249215126038	0.298950016498566	67.1785736083984	3762
True	False	False	False	False	-2822.7177734375	1237.20178222656	9.98227787017822	0.661957681179047	0.925817608833313	0.432207375764847	61.4444427490234	553
True	False	False	False	False	-2820.86206054688	998.834533691406	150.843307495117	0.774635255336761	0.948056578636169	0.790409028530121	99.3014678955078	13505
True	False	False	False	False	-2819.71337890625	1261.22399902344	368.235137939453	0.431531071662903	0.842377901077271	0.19671918451786	133.114456176758	44194
True	False	False	False	False	-2814.3701171875	1360.98156738281	135.315322875977	0.778218626976013	0.961003601551056	0.825467169284821	82.8852462768555	10112
True	False	False	False	False	-2811.18041992188	1326.94677734375	228.483245849609	0.738312065601349	0.966068208217621	0.606618344783783	89.0533981323242	18345
True	False	False	False	False	-2806.52563476563	1130.3046875	206.300399780273	0.663442432880402	0.969776809215546	0.434664219617844	78.0376358032227	14515
True	False	False	False	False	-2805.43212890625	1560.89636230469	43.256534576416	0.779702305793762	0.95525187253952	0.843046307563782	64.8205108642578	2528
True	False	False	False	False	-2803.58715820313	1419.70959472656	250.666076660156	0.664899706840515	0.953916013240814	0.437098622322083	90.5531005859375	20465
True	False	False	False	False	-2803.310546875	1104.42822265625	210.736968994141	0.73823755979538	0.958207309246063	0.606368362903595	88.9000015258789	16891
True	False	False	False	False	-2802.83740234375	1388.23022460938	109.805053710938	0.69250875711441	0.935869097709656	0.488200724124908	70.4343414306641	6973
True	False	False	False	False	-2802.078125	1617.95373535156	453.639068603516	0.522768974304199	0.891041338443756	0.267214685678482	142.545227050781	58301
True	False	False	False	False	-2799.4892578125	1230.49670410156	195.208984375	0.640350520610809	0.961704134941101	0.398851245641708	78.8295440673828	13874
True	False	False	False	False	-2797.70629882813	1473.69421386719	148.625015258789	0.832641422748566	0.956723928451538	1	88.2985076904297	11832
True	False	False	False	False	-2795.91918945313	1526.89733886719	186.335845947266	0.804924726486206	0.964971780776978	1	79.4226226806641	13343
True	False	False	False	False	-2793.76049804688	1364.52062988281	122.005615234375	0.659008085727692	0.948104739189148	0.427394479513168	76.2181854248047	8384
True	False	False	False	False	-2793.61547851563	1581.82360839844	175.244430541992	0.76423704624176	0.966554641723633	0.718000948429108	94.8544311523438	14987
True	False	False	False	False	-2792.28540039063	1155.32788085938	129.769607543945	0.766421258449554	0.961078405380249	0.730939626693726	71.0427322387695	8312
True	False	False	False	False	-2791.95556640625	1274.1591796875	256.211791992188	0.496975481510162	0.870926022529602	0.245333105325699	85.7965393066406	19819
True	False	False	False	False	-2789.12963867188	1501.33203125	186.335845947266	0.738803207874298	0.949842095375061	0.6082723736763	81.5178604125977	13695
True	False	False	False	False	-2791.63842773438	1650.74011230469	106.477630615234	0.794342398643494	0.96959388256073	1	117.416664123535	11272
True	False	False	False	False	-2782.001953125	1062.81896972656	248.447799682617	0.714430212974548	0.963139891624451	0.537754118442535	86.9285736083984	19472
True	False	False	False	False	-2779.13940429688	1341.07397460938	177.462707519531	0.739523887634277	0.964386403560638	0.6107217669487	79.2750015258789	12684
True	False	False	False	False	-2780.91967773438	1564.50244140625	145.297592163086	0.746155977249146	0.958566606044769	0.634617507457733	104.541984558105	13695
True	False	False	False	False	-2775.71655273438	1650.14929199219	69.8759460449219	0.766303777694702	0.960359692573547	0.730220139026642	89.8253936767578	5659
True	False	False	False	False	-2774.24682617188	1191.81591796875	251.77522277832	0.639850914478302	0.94363260269165	0.398128122091293	79.0176239013672	17937
True	False	False	False	False	-2768.0341796875	1145.59680175781	144.188446044922	0.571692943572998	0.94740492105484	0.314379900693893	70.476921081543	9162
True	False	False	False	False	-2772.1064453125	1549.29858398438	135.315322875977	0.778218626976013	0.958162069320679	0.825467169284821	143.254104614258	17477
True	False	False	False	False	-2769.51342773438	1636.5126953125	127.551322937012	0.761736512184143	0.960861563682556	0.704199910163879	88.6086959838867	10190
True	False	False	False	False	-2767.80737304688	1680.47814941406	74.3125076293945	0.747713565826416	0.957493424415588	0.640626013278961	97.6417922973633	6542
True	False	False	False	False	-2763.67333984375	1413.02709960938	241.792938232422	0.657937407493591	0.95511120557785	0.425669282674789	90.0229339599609	19625
True	False	False	False	False	-2760.96752929688	1475.80078125	122.005615234375	0.6835116147995	0.944213330745697	0.470399111509323	67.518180847168	7427
True	False	False	False	False	-2760.87158203125	1452.32849121094	192.990692138672	0.74869030714035	0.957670211791992	0.64448070526123	84.8218383789063	14759
True	False	False	False	False	-2757.65673828125	1530.94909667969	92.0587844848633	0.590104401111603	0.958830118179321	0.334530919790268	90.0481948852539	7474
True	False	False	False	False	-2757.46948242188	1373.78039550781	161.934722900391	0.73981249332428	0.955330193042755	0.611710011959076	75.4657516479492	11018
True	False	False	False	False	-2756.13061523438	1502.51416015625	140.861022949219	0.698515653610229	0.954780399799347	0.500826358795166	75.8818893432617	9637
True	False	False	False	False	-2754.34008789063	1327.8720703125	174.135284423828	0.718951046466827	0.94831794500351	0.549347400665283	76.9681549072266	12084
True	False	False	False	False	-2748.89111328125	1699.75366210938	175.244430541992	0.651299953460693	0.957426309585571	0.415221929550171	106.481010437012	16824
True	False	False	False	False	-2744.06909179688	1237.74243164063	227.374099731445	0.653831243515015	0.935389637947083	0.41915687918663	82.1658554077148	16844
True	False	False	False	False	-2742.0869140625	1179.0361328125	220.719253540039	0.796235263347626	0.958714783191681	1	92.1959762573242	18347
True	False	False	False	False	-2743.376953125	1302.65283203125	183.008422851563	0.790551066398621	0.956053674221039	1	82.3878784179688	13594
True	False	False	False	False	-2742.59985351563	1428.75952148438	206.300399780273	0.708034455776215	0.932900726795197	0.522242486476898	79.9892501831055	14878
True	False	False	False	False	-2742.30004882813	1544.46533203125	340.506591796875	0.679391622543335	0.918005287647247	0.46264585852623	139.74592590332	42902
True	False	False	False	False	-2738.55615234375	1517.5263671875	128.660461425781	0.460143983364105	0.913415312767029	0.216895431280136	87.4568939208984	10145
True	False	False	False	False	-2726.5205078125	1662.11584472656	262.866638183594	0.557150602340698	0.938078224658966	0.299472451210022	82.649787902832	19588
True	False	False	False	False	-2726.0029296875	1329.66247558594	120.896469116211	0.706170499324799	0.934137403964996	0.517900466918945	84.7981643676758	9243
True	False	False	False	False	-2724.60278320313	1730.703125	104.259346008301	0.787570297718048	0.948119878768921	1	117.627662658691	11057
True	False	False	False	False	-2722.93627929688	1208.32434082031	226.264953613281	0.711107194423676	0.946617424488068	0.529572129249573	80.0049057006836	16321
True	False	False	False	False	-2722.1396484375	1359.32165527344	147.515884399414	0.796800673007965	0.968855977058411	1	72.5037612915039	9643
True	False	False	False	False	-2723.59106445313	1583.45947265625	80.9673614501953	0.786957621574402	0.950069665908813	1	93.7534255981445	6844
True	False	False	False	False	-2720.15307617188	1600.67553710938	263.975769042969	0.530102789402008	0.901684284210205	0.273777067661285	146.306716918945	34821
True	False	False	False	False	-2720.13256835938	1479.265625	139.751892089844	0.825376749038696	0.957602500915527	1	71.9365081787109	9064
True	False	False	False	False	-2720.00122070313	1284.24230957031	238.465515136719	0.494169801473618	0.893836319446564	0.243057265877724	80.6604614257813	17342
True	False	False	False	False	-2717.09326171875	1535.64709472656	113.132476806641	0.795443058013916	0.952169239521027	1	74.2450942993164	7573
True	False	False	False	False	-2717.48388671875	1749.18237304688	63.2210922241211	0.801229655742645	0.957386434078217	1	107.842102050781	6147
True	False	False	False	False	-2713.38916015625	1507.11083984375	114.241622924805	0.762033998966217	0.941696584224701	0.705790936946869	75.2427215576172	7750
True	False	False	False	False	-2704.24072265625	1398.26635742188	180.790130615234	0.61831670999527	0.960255086421967	0.368708312511444	75.4417190551758	12297
True	False	False	False	False	-2705.642578125	1728.64599609375	318.32373046875	0.611946880817413	0.935078561306	0.360598385334015	140.289199829102	40263
True	False	False	False	False	-2705.11938476563	1573.24792480469	157.498153686523	0.680353045463562	0.954822361469269	0.464434146881104	82.1408462524414	11664
True	False	False	False	False	-2703.35327148438	1333.77661132813	108.695907592773	0.78705221414566	0.946018040180206	1	82.7346954345703	8108
True	False	False	False	False	-2702.0947265625	1681.42504882813	226.264953613281	0.551414370536804	0.944663643836975	0.2938132584095	82.2058792114258	16770
True	False	False	False	False	-2702.14379882813	1766.86242675781	98.7136306762695	0.829100430011749	0.963592112064362	1	102.719100952148	9142
True	False	False	False	False	-2701.65747070313	1087.79052734375	136.424453735352	0.796871304512024	0.940457820892334	1	97.8292694091797	12033
True	False	False	False	False	-2700.25512695313	1150.98388671875	161.934722900391	0.614810645580292	0.937309086322784	0.364213794469833	70.308219909668	10265
True	False	False	False	False	-2697.92895507813	1466.16845703125	134.206176757813	0.706714987754822	0.955324351787567	0.51916092634201	70.6446304321289	8548
True	False	False	False	False	-2697.25	1501.16235351563	188.554138183594	0.418391913175583	0.93189924955368	0.187942028045654	81.529411315918	13860
True	False	False	False	False	-2696.27392578125	1263.9296875	256.211791992188	0.642558455467224	0.966354072093964	0.402071088552475	86.0606079101563	19880
True	False	False	False	False	-2695.64526367188	1439.3515625	124.223899841309	0.622315883636475	0.945407629013062	0.37392982840538	66.0714263916016	7400
True	False	False	False	False	-2693.91796875	1611.39770507813	138.64274597168	0.567147195339203	0.92794281244278	0.309630125761032	76.4400024414063	9555
True	False	False	False	False	-2691.40844726563	1212.87353515625	187.44499206543	0.766782999038696	0.963516592979431	0.733172476291656	83.5147933959961	14114
True	False	False	False	False	-2689.88842773438	1379.64904785156	221.828384399414	0.783765912055969	0.969895720481873	0.912798941135406	83.375	16675
True	False	False	False	False	-2686.69506835938	1294.98522949219	231.810668945313	0.642385303974152	0.952273011207581	0.401817142963409	77.7368392944336	16247
True	False	False	False	False	-2681.61499023438	1492.02270507813	161.934722900391	0.750114381313324	0.963727056980133	0.650226891040802	90.0547943115234	13148
True	False	False	False	False	-2684.38549804688	1635.79150390625	148.625015258789	0.77451878786087	0.966144263744354	0.789397180080414	82.8656692504883	11104
True	False	False	False	False	-2682.0009765625	1689.07092285156	138.64274597168	0.65770959854126	0.960177063941956	0.425303608179092	84.1439971923828	10518
True	False	False	False	False	-2678.03344726563	1709.41528320313	176.353576660156	0.797891974449158	0.952504515647888	1	82.5974807739258	13133
True	False	False	False	False	-2680.400390625	1788.76110839844	150.843307495117	0.766693592071533	0.945010840892792	0.73261821269989	141.007354736328	19177
True	False	False	False	False	-2677.81372070313	1746.17126464844	240.683807373047	0.80272513628006	0.953997313976288	1	88.0414733886719	19105
True	False	False	False	False	-2674.94482421875	1430.67309570313	180.790130615234	0.561749279499054	0.961072444915771	0.304097443819046	71.0981597900391	11589
True	False	False	False	False	-2667.12060546875	1243.51049804688	137.533599853516	0.834446728229523	0.962010085582733	1	73.9274215698242	9167
True	False	False	False	False	-2669.57153320313	1559.85668945313	158.607299804688	0.752419769763947	0.934414267539978	0.659870684146881	76.2377624511719	10902
True	False	False	False	False	-2669.9677734375	1646.47741699219	153.061584472656	0.759016990661621	0.962469756603241	0.690224945545197	78.0797119140625	10775
True	False	False	False	False	-2668.72216796875	1525.26257324219	289.486053466797	0.654873609542847	0.935195744037628	0.420794695615768	106.444442749023	27782
True	False	False	False	False	-2668.61474609375	1773.35913085938	45.4748191833496	0.819687008857727	0.961324214935303	1	69.7317047119141	2859
True	False	False	False	False	-2667.837890625	1802.48522949219	171.917007446289	0.774704217910767	0.972074449062347	0.791011273860931	120.30322265625	18647
True	False	False	False	False	-2664.17822265625	1358.09594726563	246.229507446289	0.6284299492836	0.959203362464905	0.382117539644241	79.9594573974609	17751
True	False	False	False	False	-2653.44580078125	1428.9794921875	138.64274597168	0.737775921821594	0.966354250907898	0.604826390743256	67.8399963378906	8480
True	False	False	False	False	-2652.95361328125	1275.92724609375	119.787330627441	0.867363631725311	0.967789649963379	1	73.0555572509766	7890
True	False	False	False	False	-2651.78979492188	1387.95092773438	141.970169067383	0.739838838577271	0.96152675151825	0.6118004322052	68.0234375	8707
True	False	False	False	False	-2652.94409179688	1739.39587402344	26.6194076538086	0.761617660522461	0.943622469902039	0.703567922115326	55.5833320617676	1334
True	False	False	False	False	-2648.06176757813	1571.55505371094	133.097030639648	0.807529091835022	0.952045440673828	1	80.908332824707	9709
True	False	False	False	False	-2647.39599609375	1828.16760253906	199.645553588867	0.543251097202301	0.950301289558411	0.28596043586731	110.699996948242	19926
True	False	False	False	False	-2645.71362304688	1309.70141601563	377.108276367188	0.438860923051834	0.886473834514618	0.201744228601456	97.9529418945313	33304
True	False	False	False	False	-2643.88061523438	1469.69067382813	221.828384399414	0.710969150066376	0.957903683185577	0.529238104820251	74.7949981689453	14959
True	False	False	False	False	-2643.30151367188	1666.82788085938	276.176330566406	0.757181107997894	0.942694246768951	0.681315958499908	91.2891540527344	22731
True	False	False	False	False	-2637.935546875	1512.2197265625	225.155807495117	0.683035016059875	0.931320786476135	0.469490110874176	104.655174255371	21245
True	False	False	False	False	-2631.35913085938	1330.63195800781	97.6044921875	0.809059381484985	0.965536773204803	1	77.8181838989258	6848
True	False	False	False	False	-2635.24145507813	1587.54223632813	257.320922851563	0.464137136936188	0.883185267448425	0.219836428761482	85.6724166870117	19876
True	False	False	False	False	-2634.83984375	1620.77111816406	200.754699707031	0.828854382038116	0.970363795757294	1	89.8176803588867	16257
True	False	False	False	False	-2633.30419921875	1354.53796386719	221.828384399414	0.849738240242004	0.964215219020844	1	94.2799987792969	18856
True	False	False	False	False	-2630.62719726563	1792.03857421875	126.442184448242	0.767152667045593	0.941380083560944	0.735483109951019	149.614028930664	17056
True	False	False	False	False	-2626.88403320313	1709.36730957031	235.138092041016	0.813866555690765	0.95243901014328	1	78.2594375610352	16591
True	False	False	False	False	-2624.56689453125	1538.84362792969	229.592376708984	0.756795763969421	0.96357798576355	0.679494857788086	86.9565200805664	18000
True	False	False	False	False	-2623.79907226563	1774.06555175781	135.315322875977	0.799174308776855	0.951247036457062	1	87.4098358154297	10664
True	False	False	False	False	-2623.25146484375	1849.68640136719	171.917007446289	0.785417377948761	0.965767860412598	1	113.935485839844	17660
True	False	False	False	False	-2616.09350585938	1380.39831542969	103.150199890137	0.803309321403503	0.956959247589111	1	69.9892501831055	6509
True	False	False	False	False	-2617.81298828125	1398.01354980469	127.551322937012	0.753320038318634	0.953530192375183	0.663759410381317	70.3217391967773	8087
True	False	False	False	False	-2617.68115234375	1802.9736328125	126.442184448242	0.797434329986572	0.963371574878693	1	84.7017517089844	9656
True	False	False	False	False	-2607.82104492188	1333.73779296875	114.241622924805	0.793618381023407	0.955579578876495	1	73.2233047485352	7542
True	False	False	False	False	-2607.9794921875	1869.28344726563	125.333038330078	0.790439307689667	0.954083800315857	1	103.008850097656	11640
True	False	False	False	False	-2604.7568359375	1504.44641113281	150.843307495117	0.836022973060608	0.970424890518188	1	73.1029434204102	9942
True	False	False	False	False	-2604.41040039063	1760.68859863281	141.970169067383	0.747599303722382	0.946747720241547	0.640179634094238	83.21875	10652
True	False	False	False	False	-2601.154296875	1625.935546875	220.719253540039	0.688105285167694	0.948993384838104	0.479331731796265	79.1708526611328	15755
True	False	False	False	False	-2600.42626953125	1675.99108886719	271.739776611328	0.737127065658569	0.958448052406311	0.602676272392273	87.3591842651367	21403
True	False	False	False	False	-2599.37036132813	1778.39428710938	127.551322937012	0.664698958396912	0.906107366085052	0.436761826276779	149.452178955078	17187
True	False	False	False	False	-2597.34741210938	1718.58764648438	171.917007446289	0.735651552677155	0.953091979026794	0.597861230373383	95.2258071899414	14760
True	False	False	False	False	-2593.69946289063	1480.59252929688	144.188446044922	0.807786464691162	0.955256223678589	1	65.976921081543	8577
True	False	False	False	False	-2593.794921875	1734.98962402344	141.970169067383	0.747599303722382	0.93876051902771	0.640179634094238	147.546875	18886
True	False	False	False	False	-2585.45141601563	1566.86499023438	269.521484375	0.750219821929932	0.963734686374664	0.65065860748291	86.3909454345703	20993
True	False	False	False	False	-2586.28125	1783.83227539063	113.132476806641	0.705394387245178	0.957916557788849	0.516114771366119	92.5	9435
True	False	False	False	False	-2582.11547851563	1899.82800292969	148.625015258789	0.802791655063629	0.956700146198273	1	125.447761535645	16810
True	False	False	False	False	-2575.01171875	1797.96398925781	175.244430541992	0.626747846603394	0.949605524539948	0.379839509725571	101.677215576172	16065
True	False	False	False	False	-2572.03759765625	1675.43115234375	183.008422851563	0.783112943172455	0.956260919570923	0.897639095783234	89.3818206787109	14748
True	False	False	False	False	-2571.64282226563	1720.56958007813	160.825576782227	0.825897872447968	0.962301254272461	1	147.903442382813	21446
True	False	False	False	False	-2570.54614257813	1421.15466308594	231.810668945313	0.764107763767242	0.954712092876434	0.717262506484985	86.4976043701172	18078
True	False	False	False	False	-2570.24243164063	1518.28100585938	196.318130493164	0.699615478515625	0.951329171657562	0.503208518028259	71.8079071044922	12710
True	False	False	False	False	-2568.71606445313	1917.81945800781	79.8582229614258	0.832318663597107	0.964060544967651	1	98.0972213745117	7063
True	False	False	False	False	-2567.03686523438	1607.9990234375	156.389007568359	0.806562423706055	0.961725950241089	1	80.4042587280273	11337
True	False	False	False	False	-2561.619140625	1809.90979003906	363.798553466797	0.559368491172791	0.916396021842957	0.301693052053452	163.054870605469	53482
True	False	False	False	False	-2563.25463867188	1861.04724121094	218.500961303711	0.714310705661774	0.942341506481171	0.537455081939697	92.2893371582031	18181
True	False	False	False	False	-2559.53540039063	1470.21508789063	154.17073059082	0.783605933189392	0.947770297527313	0.908817052841187	70.8633117675781	9850
True	False	False	False	False	-2555.24438476563	1378.54528808594	137.533599853516	0.762256264686584	0.954983711242676	0.706988096237183	67	8308
True	False	False	False	False	-2555.11962890625	1748.20751953125	55.4570960998535	0.761327385902405	0.940659582614899	0.702032923698425	74.2600021362305	3713
True	False	False	False	False	-2553.07495117188	1545.14208984375	209.627822875977	0.749717354774475	0.944607555866241	0.648609459400177	76.9312133789063	14540
True	False	False	False	False	-2550.392578125	1621.69982910156	128.660461425781	0.780611455440521	0.963469326496124	0.855170607566833	75.7586212158203	8788
True	False	False	False	False	-2550.23291015625	1693.302734375	261.757507324219	0.712262511253357	0.951728999614716	0.53238582611084	78.7288131713867	18580
True	False	False	False	False	-2548.90551757813	1655.82006835938	267.30322265625	0.662764847278595	0.962201356887817	0.433540135622025	97.6473007202148	23533
True	False	False	False	False	-2547.2265625	1735.31005859375	129.769607543945	0.851375102996826	0.969968378543854	1	139.769226074219	16353
True	False	False	False	False	-2548.20263671875	1895.03833007813	184.117568969727	0.619211137294769	0.923527419567108	0.36986717581749	88.7048187255859	14725
True	False	False	False	False	-2546.9453125	1918.041015625	161.934722900391	0.750114381313324	0.950138688087463	0.650226891040802	90.184928894043	13167
True	False	False	False	False	-2545.43579101563	1929.69067382813	13.3097038269043	0.769369602203369	0.941614151000977	0.75	66.5	798
True	False	False	False	False	-2542.57250976563	1770.8525390625	177.462707519531	0.784437417984009	0.963320910930634	0.932413876056671	72.2687530517578	11563
True	False	False	False	False	-2540.88208007813	1599.27941894531	190.772415161133	0.756393730640411	0.9583860039711	0.677612125873566	79.360466003418	13650
True	False	False	False	False	-2539.73754882813	1947.50378417969	80.9673614501953	0.750114381313324	0.93627005815506	0.650226891040802	98.123291015625	7163
True	False	False	False	False	-2534.44287109375	1389.71630859375	163.043869018555	0.67315798997879	0.959237575531006	0.451344519853592	65.8027191162109	9673
True	False	False	False	False	-2533.74389648438	1560.05053710938	186.335845947266	0.713780105113983	0.953498184680939	0.536131680011749	81.5595245361328	13702
True	False	False	False	False	-2532.20043945313	1514.15808105469	128.660461425781	0.677511870861053	0.944118440151215	0.459185183048248	79.0431060791016	9169
True	False	False	False	False	-2521.8837890625	1522.05944824219	113.132476806641	0.742224454879761	0.953796982765198	0.620144486427307	72.9607849121094	7442
True	False	False	False	False	-2524.25854492188	1841.23498535156	227.374099731445	0.758334815502167	0.953946828842163	0.686868250370026	82.365852355957	16885
True	False	False	False	False	-2527.724609375	1959.16296386719	85.4039306640625	0.802311480045319	0.961495399475098	1	102.922080993652	7925
True	False	False	False	False	-2525.42260742188	1921.224609375	11.0914192199707	0.763594925403595	0.936281979084015	0.714360892772675	55.2999992370605	553
True	False	False	False	False	-2522.01953125	1811.10815429688	160.825576782227	0.770576000213623	0.958144426345825	0.758433282375336	72.2068939208984	10470
True	False	False	False	False	-2520.78540039063	1636.12219238281	103.150199890137	0.769519209861755	0.944536328315735	0.751023590564728	67.9247283935547	6317
True	False	False	False	False	-2514.93090820313	1620.53759765625	90.9496383666992	0.84259420633316	0.963565766811371	1	64.6219482421875	5299
True	False	False	False	False	-2512.97094726563	1712.80310058594	216.282684326172	0.742294192314148	0.951593577861786	0.620393097400665	94.8000030517578	18486
True	False	False	False	False	-2510.47021484375	1892.48791503906	195.208984375	0.781058788299561	0.95819628238678	0.86162406206131	85.073860168457	14973
True	False	False	False	False	-2510.47631835938	1976.85876464844	211.846115112305	0.684551477432251	0.954095125198364	0.472393840551376	129.994766235352	24829
True	False	False	False	False	-2505.505859375	1767.9453125	249.556930541992	0.618763864040375	0.961268484592438	0.369287043809891	83.857780456543	18868
True	False	False	False	False	-2503.302734375	1863.93688964844	228.483245849609	0.615160584449768	0.927434086799622	0.364658981561661	76.4902877807617	15757
True	False	False	False	False	-2492.00146484375	1569.04724121094	171.917007446289	0.719183564186096	0.947769284248352	0.549959003925323	69.916130065918	10837
True	False	False	False	False	-2491.4912109375	1647.45043945313	161.934722900391	0.73265552520752	0.954286634922028	0.588384509086609	90.9794540405273	13283
True	False	False	False	False	-2490.75561523438	1841.10095214844	224.046676635742	0.762486934661865	0.963631808757782	0.70823872089386	83.7277221679688	16913
True	False	False	False	False	-2490.03100585938	2000.23608398438	158.607299804688	0.794564008712769	0.962278246879578	1	126.363639831543	18070
True	False	False	False	False	-2489.5576171875	1745.1171875	210.736968994141	0.769620656967163	0.957991480827332	0.751721262931824	83.5052642822266	15866
True	False	False	False	False	-2487.29711914063	1611.62756347656	157.498153686523	0.820758700370789	0.960174322128296	1	78.112678527832	11092
True	False	False	False	False	-2484.736328125	1927.54138183594	226.264953613281	0.631803214550018	0.928554832935333	0.386745929718018	79.5833358764648	16235
True	False	False	False	False	-2479.51782226563	1592.15783691406	83.1856460571289	0.711920857429504	0.94651198387146	0.531550288200378	63.2266654968262	4742
True	False	False	False	False	-2484.11108398438	1813.98022460938	147.515884399414	0.749781250953674	0.952883720397949	0.648868799209595	67.9248123168945	9034
True	False	False	False	False	-2480.2529296875	1693.357421875	138.64274597168	0.797355175018311	0.966442883014679	1	69.2320022583008	8654
True	False	False	False	False	-2477.65307617188	1768.25305175781	197.427261352539	0.658456563949585	0.961385309696198	0.42650431394577	74.3651657104492	13237
True	False	False	False	False	-2474.95385742188	1662.39001464844	95.3862075805664	0.690678477287292	0.951460897922516	0.484476417303085	71.6744155883789	6164
True	False	False	False	False	-2474.92041015625	1879.54064941406	171.917007446289	0.804226338863373	0.95036381483078	1	96.1483840942383	14903
True	False	False	False	False	-2465.59057617188	1624.66345214844	137.533599853516	0.634501934051514	0.953839004039764	0.390508234500885	66.9596786499023	8303
True	False	False	False	False	-2468.38354492188	2020.52307128906	134.206176757813	0.801479279994965	0.96230936050415	1	118.264465332031	14310
True	False	False	False	False	-2467.93823242188	1716.90051269531	214.064392089844	0.734680891036987	0.953976929187775	0.594748139381409	79.2642517089844	15298
True	False	False	False	False	-2465.83032226563	1972.888671875	184.117568969727	0.77745521068573	0.958776593208313	0.817248582839966	90.4397583007813	15013
True	False	False	False	False	-2462.27514648438	1676.7685546875	156.389007568359	0.814978718757629	0.947024881839752	1	151.234039306641	21324
True	False	False	False	False	-2459.64086914063	1804.69738769531	153.061584472656	0.689736664295197	0.972074449062347	0.482581198215485	65.4782638549805	9036
True	False	False	False	False	-2458.56225585938	1893.64660644531	259.539215087891	0.517842471599579	0.927570819854736	0.262894958257675	79.2307662963867	18540
True	False	False	False	False	-2455.6513671875	1930.20397949219	208.518692016602	0.689694046974182	0.953741729259491	0.482495874166489	76.2872314453125	14342
True	False	False	False	False	-2452.65209960938	1654.31713867188	145.297592163086	0.738506317138672	0.960115194320679	0.607271134853363	75.5572509765625	9898
True	False	False	False	False	-2449.33959960938	1834.82604980469	196.318130493164	0.821261286735535	0.96674108505249	1	76.2711868286133	13500
True	False	False	False	False	-2443.42333984375	1742.31176757813	138.64274597168	0.797355175018311	0.94576895236969	1	73.5120010375977	9189
True	False	False	False	False	-2440.16064453125	1771.00390625	237.356369018555	0.685637593269348	0.950245440006256	0.474494189023972	78.1121520996094	16716
True	False	False	False	False	-2438.56176757813	1564.8408203125	137.533599853516	0.799695909023285	0.956503510475159	1	97.0887069702148	12039
True	False	False	False	False	-2438.39404296875	1710.80139160156	150.843307495117	0.755669236183167	0.970006823539734	0.674262344837189	68.1838226318359	9273
True	False	False	False	False	-2431.68920898438	2015.79333496094	297.250030517578	0.467099815607071	0.869998216629028	0.222039565443993	114.559700012207	30702
True	False	False	False	False	-2426.58276367188	1980.56982421875	45.4748191833496	0.804048359394073	0.955680787563324	1	48.634147644043	1994
True	False	False	False	False	-2426.12841796875	1665.79211425781	147.515884399414	0.768738806247711	0.952291786670685	0.745747148990631	70.2631607055664	9345
True	False	False	False	False	-2417.10375976563	1706.91662597656	147.515884399414	0.826427698135376	0.975052952766418	1	72.1503753662109	9596
True	False	False	False	False	-2424.6630859375	1908.67529296875	308.341461181641	0.554756462574005	0.885784983634949	0.297095894813538	76.6222991943359	21301
True	False	False	False	False	-2421.21313476563	1837.11987304688	166.371292114258	0.695984125137329	0.962603986263275	0.495427757501602	86.8933334350586	13034
True	False	False	False	False	-2420.06616210938	1962.51293945313	199.645553588867	0.806145071983337	0.964943408966064	1	76.5944442749023	13787
True	False	False	False	False	-2412.52880859375	1814.56762695313	122.005615234375	0.833331942558289	0.961240172386169	1	72.3272705078125	7956
True	False	False	False	False	-2414.9169921875	1854.92504882813	195.208984375	0.757295966148376	0.932613670825958	0.681861996650696	161.414779663086	28409
True	False	False	False	False	-2412.4521484375	1758.83129882813	204.082122802734	0.626117169857025	0.946190774440765	0.378990411758423	71.4456558227539	13146
True	False	False	False	False	-2411.40405273438	1794.11462402344	150.843307495117	0.758873462677002	0.929163992404938	0.689513981342316	154.323532104492	20988
True	False	False	False	False	-2404.38818359375	1780.12780761719	49.9113883972168	0.658083260059357	0.926264882087708	0.425903588533401	74.6666641235352	3360
True	False	False	False	False	-2401.40112304688	1874.18505859375	195.208984375	0.683841109275818	0.93071460723877	0.471029430627823	79.6818161010742	14024
True	False	False	False	False	-2395.76245117188	1474.01782226563	164.153015136719	0.775534987449646	0.966476440429688	0.798458695411682	73.6891860961914	10906
True	False	False	False	False	-2397.2607421875	1722.51489257813	127.551322937012	0.782646477222443	0.96741384267807	0.888233423233032	76.4347839355469	8790
True	False	False	False	False	-2395.69262695313	1931.978515625	215.173538208008	0.726169049739838	0.954362392425537	0.56910252571106	77.1494827270508	14967
True	False	False	False	False	-2391.23120117188	1681.9638671875	253.993499755859	0.733696341514587	0.950311899185181	0.591632723808289	98.9388656616211	22657
True	False	False	False	False	-2393.9453125	1990.28918457031	195.208984375	0.638165950775146	0.940312206745148	0.395703881978989	64.9034118652344	11423
True	False	False	False	False	-2387.09423828125	1759.0634765625	18.8554134368896	0.625182271003723	0.886258065700531	0.377736806869507	51.705883026123	879
True	False	False	False	False	-2385.51489257813	1514.53442382813	173.026138305664	0.782837390899658	0.959849238395691	0.891967415809631	72.5064086914063	11311
True	False	False	False	False	-2379.32397460938	1714.79040527344	158.607299804688	0.53341680765152	0.918740212917328	0.276796042919159	86.2797164916992	12338
True	False	False	False	False	-2377.47924804688	1906.580078125	201.863830566406	0.759644508361816	0.938811421394348	0.693363130092621	88.8626403808594	16173
True	False	False	False	False	-2377.19555664063	1776.169921875	43.256534576416	0.817455768585205	0.96039891242981	1	57.0769233703613	2226
True	False	False	False	False	-2377.146484375	1857.85791015625	211.846115112305	0.692555069923401	0.941270351409912	0.488295674324036	78.7958145141602	15050
True	False	False	False	False	-2375.22021484375	2017.33679199219	137.533599853516	0.750816345214844	0.970647692680359	0.65311735868454	70.5403213500977	8747
True	False	False	False	False	-2373.33666992188	1794.19299316406	179.680999755859	0.786684155464172	0.947806000709534	1	72.2777786254883	11709
True	False	False	False	False	-2374.52490234375	1819.94323730469	120.896469116211	0.816004395484924	0.954675555229187	1	65.4587173461914	7135
True	False	False	False	False	-2373.75439453125	1983.08447265625	104.259346008301	0.77779358625412	0.95396763086319	0.82083135843277	80.0744705200195	7527
True	False	False	False	False	-2366.3095703125	1744.80773925781	148.625015258789	0.737016499042511	0.950822591781616	0.602312028408051	60.940299987793	8166
True	False	False	False	False	-2366.05541992188	1962.14514160156	188.554138183594	0.666200995445251	0.940710365772247	0.439291834831238	71.6647033691406	12183
True	False	False	False	False	-2360.15454101563	1474.76013183594	147.515884399414	0.731516420841217	0.934810400009155	0.584881007671356	94.6992492675781	12595
True	False	False	False	False	-2363.302734375	1636.36926269531	197.427261352539	0.634907245635986	0.938255846500397	0.391077995300293	87.3314590454102	15545
True	False	False	False	False	-2361.39453125	1700.70532226563	143.079315185547	0.612251937389374	0.95135885477066	0.360981106758118	63.3643417358398	8174
True	False	False	False	False	-2358.25	1992.25073242188	118.678184509277	0.834435343742371	0.962896168231964	1	84.2429885864258	9014
True	False	False	False	False	-2351.763671875	2017.2421875	127.551322937012	0.674591481685638	0.956589818000793	0.453899621963501	76.6173934936523	8811
True	False	False	False	False	-2348.83837890625	1491.82385253906	123.114753723145	0.830976963043213	0.965185582637787	1	71.0810775756836	7890
True	False	False	False	False	-2349.60620117188	1720.5703125	119.787330627441	0.656831800937653	0.965271651744843	0.42389965057373	65.5925903320313	7084
True	False	False	False	False	-2346.98657226563	1974.86975097656	161.934722900391	0.823068141937256	0.955555021762848	1	97.8904113769531	14292
True	False	False	False	False	-2344.36889648438	1886.88610839844	263.975769042969	0.657275795936584	0.954194068908691	0.424608886241913	84.2436981201172	20050
True	False	False	False	False	-2325.87280273438	517.040161132813	79.8582229614258	0.815260469913483	0.948044002056122	1	63.3333320617676	4560
True	False	False	False	False	-2338.78955078125	2026.8466796875	204.082122802734	0.680651724338531	0.961833417415619	0.46499228477478	77.6902160644531	14295
True	False	False	False	False	-2330.35717773438	1716.87426757813	130.878753662109	0.714486539363861	0.957280397415161	0.537895143032074	64.5762710571289	7620
True	False	False	False	False	-2324.92626953125	1925.92456054688	256.211791992188	0.660694777965546	0.942205786705017	0.430135726928711	109.874458312988	25381
True	False	False	False	False	-2327.58618164063	1951.2529296875	194.099838256836	0.786734759807587	0.955045402050018	1	185.954284667969	32542
True	False	False	False	False	-2319.60620117188	1616.79992675781	146.40673828125	0.726016283035278	0.951595425605774	0.568666875362396	76.3560638427734	10079
True	False	False	False	False	-2316.45849609375	1862.70812988281	217.391815185547	0.758865714073181	0.963625609874725	0.689475536346436	81.1581649780273	15907
True	False	False	False	False	-2317.91723632813	1966.65148925781	156.389007568359	0.684706628322601	0.959989607334137	0.472692757844925	88.1631240844727	12431
True	False	False	False	False	-2315.18334960938	1771.59619140625	174.135284423828	0.752221286296844	0.953591048717499	0.659022986888885	94.0764312744141	14770
True	False	False	False	False	-2311.2080078125	1808.1787109375	227.374099731445	0.803360044956207	0.955801069736481	1	100.775611877441	20659
True	False	False	False	False	-2301.44653320313	1986.80859375	230.701522827148	0.775878965854645	0.957964479923248	0.801652908325195	76.8413467407227	15983
True	False	False	False	False	-2297.09838867188	1911.40319824219	211.846115112305	0.370135843753815	0.846657574176788	0.157985642552376	77.8376998901367	14867
True	False	False	False	False	-2293.2939453125	1933.6591796875	192.990692138672	0.687757611274719	0.96752941608429	0.478644460439682	77.505744934082	13486
True	False	False	False	False	-2291.73120117188	1302.67138671875	70.9850845336914	0.85177218914032	0.973398745059967	1	52.015625	3329
True	False	False	False	False	-2289.88330078125	1848.14147949219	163.043869018555	0.646452784538269	0.930317044258118	0.407848328351974	70.6870727539063	10391
True	False	False	False	False	-2284.7294921875	1873.57214355469	43.256534576416	0.656920969486237	0.93432205915451	0.424041956663132	73.8717956542969	2881
True	False	False	False	False	-2278.55346679688	1598.80480957031	112.023338317871	0.726439833641052	0.938871443271637	0.569876611232758	79.5346527099609	8033
True	False	False	False	False	-2274.486328125	788.378356933594	80.9673614501953	0.826583564281464	0.959860801696777	1	55.5342483520508	4054
True	False	False	False	False	-2275.486328125	1886.73828125	248.447799682617	0.688489496707916	0.931577265262604	0.48009330034256	167.107147216797	37432
True	False	False	False	False	-2274.20727539063	1778.74011230469	195.208984375	0.681430399417877	0.9689701795578	0.46645313501358	70.6079559326172	12427
True	False	False	False	False	-2270.82592773438	1837.45544433594	216.282684326172	0.796800911426544	0.964906334877014	1	87.8666687011719	17134
True	False	False	False	False	-2267.52661132813	1996.13830566406	137.533599853516	0.834446728229523	0.962010085582733	1	72.2177429199219	8955
True	False	False	False	False	-2263.48315429688	1910.76049804688	139.751892089844	0.754863798618317	0.951428830623627	0.67060112953186	161.634918212891	20366
True	False	False	False	False	-2262.94311523438	2014.78332519531	134.206176757813	0.763469576835632	0.948155403137207	0.713658273220062	67.6611557006836	8187
True	False	False	False	False	-2257.375	1435.89624023438	134.206176757813	0.792623698711395	0.944824457168579	1	138.429748535156	16750
True	False	False	False	False	-2254.27880859375	1965.21557617188	340.506591796875	0.428261309862137	0.871356844902039	0.194507747888565	73.7198715209961	22632
True	False	False	False	False	-2246.49169921875	1869.02807617188	215.173538208008	0.782994866371155	0.962861895561218	0.895165324211121	77.4072189331055	15017
True	False	False	False	False	-2243.49291992188	1784.15588378906	186.335845947266	0.772283971309662	0.961571455001831	0.771135985851288	97.9940490722656	16463
True	False	False	False	False	-2243.0927734375	1929.78967285156	28.8376903533936	0.626947581768036	0.94533109664917	0.380108952522278	49.269229888916	1281
True	False	False	False	False	-2238.18627929688	1916.78674316406	218.500961303711	0.583908379077911	0.941395998001099	0.32757830619812	73.8527908325195	14549
True	False	False	False	False	-2236.712890625	1999.21704101563	221.828384399414	0.610083758831024	0.90165787935257	0.3582723736763	144.639999389648	28928
True	False	False	False	False	-2229.27368164063	1799.45727539063	207.409545898438	0.467870742082596	0.908259510993958	0.222615838050842	128.181823730469	23970
True	False	False	False	False	-2228.33251953125	1886.82556152344	179.680999755859	0.812946498394012	0.962891519069672	1	79.2716064453125	12842
True	False	False	False	False	-2219.13598632813	1812.03601074219	88.7313537597656	0.524048745632172	0.927417099475861	0.268348306417465	65.7125015258789	5257
True	False	False	False	False	-2205.29321289063	1932.09887695313	247.338653564453	0.620305359363556	0.959558963775635	0.371291935443878	83.5112075805664	18623
True	False	False	False	False	-2202.29541015625	2001.13720703125	248.447799682617	0.76835310459137	0.965331315994263	0.743196606636047	73.75	16520
True	False	False	False	False	-2201.07592773438	1963.6455078125	235.138092041016	0.612679004669189	0.958942890167236	0.361517995595932	81.3726425170898	17251
True	False	False	False	False	-2190.95385742188	1913.79235839844	180.790130615234	0.723366975784302	0.93979012966156	0.561237752437592	86.190185546875	14049
True	False	False	False	False	-2179.22094726563	1879.68518066406	217.391815185547	0.641959667205811	0.950357794761658	0.401193976402283	78.0561218261719	15299
True	False	False	False	False	-2176.94360351563	1961.203125	224.046676635742	0.605089247226715	0.96290123462677	0.352135807275772	81.410888671875	16445
True	False	False	False	False	-2154.416015625	1894.14624023438	164.153015136719	0.735541641712189	0.958788931369781	0.597506582736969	83.1756744384766	12310
True	False	False	False	False	-2146.8369140625	2014.39050292969	228.483245849609	0.712310016155243	0.942896604537964	0.532502174377441	89.1990280151367	18375
True	False	False	False	False	-2141.52661132813	1950.17932128906	201.863830566406	0.825766265392303	0.966409385204315	1	73.7747268676758	13427
True	False	False	False	False	-2121.80078125	1902.34191894531	192.990692138672	0.807341575622559	0.956043422222137	1	73.7586212158203	12834
True	False	False	False	False	-2120.82666015625	2026.73815917969	219.610107421875	0.562186360359192	0.923617422580719	0.304541200399399	71.5606079101563	14169
True	False	False	False	False	-2115.11596679688	1993.05773925781	179.680999755859	0.69965648651123	0.961098492145538	0.503297805786133	70.4320983886719	11410
True	False	False	False	False	-2101.18139648438	1936.85083007813	267.30322265625	0.513864815235138	0.907810688018799	0.259457319974899	73.6804962158203	17757
True	False	False	False	False	-2092.20190429688	1980.07922363281	216.282684326172	0.561835169792175	0.911746442317963	0.304184526205063	79.5025634765625	15503
True	False	False	False	False	-2068.224609375	1969.79833984375	178.571853637695	0.76115208864212	0.959805727005005	0.701111733913422	85.1366424560547	13707
True	False	False	False	False	-2054.2822265625	1993.3857421875	179.680999755859	0.768874526023865	0.963403820991516	0.74665355682373	73.3271636962891	11879
True	False	False	False	False	-2052.63305664063	955.195617675781	140.861022949219	0.78069794178009	0.946762561798096	0.856390178203583	160.196853637695	20345
True	False	False	False	False	-2043.19409179688	2015.32312011719	204.082122802734	0.736217558383942	0.954213798046112	0.599696278572083	72.7663040161133	13389
True	False	False	False	False	-2030.80249023438	746.428039550781	198.536407470703	0.801666498184204	0.96206933259964	1	62.6536331176758	11215
True	False	False	False	False	-2027.93103027344	939.911071777344	273.958068847656	0.560341417789459	0.954905807971954	0.302672982215881	140.906875610352	34804
True	False	False	False	False	-1979.93688964844	759.301513671875	47.6931037902832	0.805555999279022	0.962561309337616	1	38.4186058044434	1652
True	False	False	False	False	-1979.0732421875	797.427612304688	227.374099731445	0.671437442302704	0.972056567668915	0.448310822248459	66.634147644043	13660
True	False	False	False	False	-1933.27856445313	782.565673828125	195.208984375	0.791230380535126	0.966069519519806	1	58.0625	10219
True	False	False	False	False	-2456.42041015625	2035.96496582031	84.2947845458984	0.68965095281601	0.961670458316803	0.482409477233887	105.065788269043	7985
True	False	False	False	False	-2437.59936523438	2053.92138671875	114.241622924805	0.852263212203979	0.971212029457092	1	111.786407470703	11514
True	False	False	False	False	-2417.56884765625	2052.033203125	92.0587844848633	0.739471137523651	0.940073251724243	0.610541462898254	76.9518051147461	6387
True	False	False	False	False	-2406.39111328125	2040.3642578125	133.097030639648	0.79485547542572	0.956766605377197	1	70.1750030517578	8421
True	False	False	False	False	-2406.52978515625	2076.09765625	137.533599853516	0.762256264686584	0.932476878166199	0.706988096237183	109.653228759766	13597
True	False	False	False	False	-2381.1767578125	2064.357421875	105.36848449707	0.795948684215546	0.948119878768921	1	63.5684204101563	6039
True	False	False	False	False	-2373.59375	2107.47436523438	68.7667999267578	0.794570684432983	0.959310948848724	1	91.9032287597656	5698
True	False	False	False	False	-2371.04223632813	2055.62451171875	66.5485153198242	0.76893937587738	0.957297146320343	0.747088372707367	56.0166664123535	3361
True	False	False	False	False	-2368.19409179688	2083.19580078125	170.807861328125	0.671129822731018	0.954078197479248	0.447772175073624	69.8246765136719	10753
True	False	False	False	False	-2366.17895507813	2034.73156738281	139.751892089844	0.710319042205811	0.900698602199554	0.527671158313751	153.928573608398	19395
True	False	False	False	False	-2356.67065429688	2121.7705078125	155.279876708984	0.805721521377563	0.956442952156067	1	166.300003051758	23282
True	False	False	False	False	-2342.55224609375	2138.96459960938	99.8227767944336	0.714016556739807	0.934766829013824	0.536720454692841	109.588890075684	9863
True	False	False	False	False	-2337.96411132813	2112.04858398438	186.335845947266	0.70121031999588	0.954582631587982	0.506703972816467	76.7321395874023	12891
True	False	False	False	False	-2330.95068359375	2057.39965820313	127.551322937012	0.782646477222443	0.955317556858063	0.888233423233032	59.2521743774414	6814
True	False	False	False	False	-2328.46630859375	2151.61328125	63.2210922241211	0.71930193901062	0.916899919509888	0.550270855426788	112.140350341797	6392
True	False	False	False	False	-2318.2373046875	2132.31640625	125.333038330078	0.82226824760437	0.965676367282867	1	75.0531005859375	8481
True	False	False	False	False	-2314.642578125	2154.20458984375	78.7490768432617	0.832973837852478	0.965720891952515	1	100.507041931152	7136
True	False	False	False	False	-2309.20068359375	2052.658203125	118.678184509277	0.810604751110077	0.953764200210571	1	60.6635513305664	6491
True	False	False	False	False	-2306.41040039063	2169.72045898438	77.6399383544922	0.664459466934204	0.950696170330048	0.436360716819763	110.557144165039	7739
True	False	False	False	False	-2302.2568359375	2115.43798828125	173.026138305664	0.809414923191071	0.954267740249634	1	70.5	10998
True	False	False	False	False	-2295.2255859375	2180.478515625	39.9291114807129	0.705993711948395	0.955680787563324	0.517492473125458	113.111114501953	4072
True	False	False	False	False	-2281.44702148438	2163.955078125	143.079315185547	0.781091213226318	0.96396404504776	0.862106204032898	73.077522277832	9427
True	False	False	False	False	-2278.6611328125	2190.61572265625	174.135284423828	0.842736959457397	0.962924122810364	1	150.070068359375	23561
True	False	False	False	False	-2276.68579101563	2077.396484375	307.232330322266	0.573002219200134	0.944218337535858	0.315763711929321	80.7364654541016	22364
True	False	False	False	False	-2272.625	2039.47192382813	272.848907470703	0.803116500377655	0.94840532541275	1	94.3536605834961	23211
True	False	False	False	False	-2270.59497070313	2128.69067382813	238.465515136719	0.599844813346863	0.941839277744293	0.345841139554977	65.5302352905273	14089
True	False	False	False	False	-2262.25390625	2199.6201171875	62.1119499206543	0.787172973155975	0.952294647693634	1	97.3035736083984	5449
True	False	False	False	False	-2254.4501953125	2102.56396484375	222.937530517578	0.749767661094666	0.969542741775513	0.648813724517822	71.6417922973633	14400
True	False	False	False	False	-2250.40966796875	2228.29858398438	65.4393768310547	0.349752217531204	0.890782713890076	0.146283209323883	118.576271057129	6996
True	False	False	False	False	-2240.2939453125	2236.42065429688	11.0914192199707	0.497099369764328	0.886910259723663	0.245434045791626	118.099998474121	1181
True	False	False	False	False	-2238.76147460938	2204.6484375	200.754699707031	0.769013106822968	0.959096789360046	0.74758392572403	90.29833984375	16344
True	False	False	False	False	-2235.57446289063	2180.533203125	173.026138305664	0.565647065639496	0.954455077648163	0.308081030845642	77.5192337036133	12093
True	False	False	False	False	-2229.71411132813	2030.70971679688	140.861022949219	0.810112833976746	0.954732000827789	1	61.3070869445801	7786
True	False	False	False	False	-2227.0810546875	2137.52563476563	134.206176757813	0.593230783939362	0.94652396440506	0.338109105825424	78.636360168457	9515
True	False	False	False	False	-2217.68237304688	2227.50854492188	211.846115112305	0.706546068191528	0.933925867080688	0.518769204616547	115.387435913086	22039
True	False	False	False	False	-2214.88623046875	2155.24438476563	390.41796875	0.632937669754028	0.92410409450531	0.38832101225853	183.934661865234	64745
True	False	False	False	False	-2211.47827148438	2050.76049804688	76.5307922363281	0.83928507566452	0.9698326587677	1	61.2753639221191	4228
True	False	False	False	False	-2210.6513671875	2092.86376953125	296.140899658203	0.719581127166748	0.945467054843903	0.551008284091949	81.7977523803711	21840
True	False	False	False	False	-2205.13403320313	2030.21069335938	156.389007568359	0.775517404079437	0.936068117618561	0.798297166824341	154.09928894043	21728
True	False	False	False	False	-2196.94848632813	2182.498046875	185.226699829102	0.741118311882019	0.947882175445557	0.616236865520477	72.6407165527344	12131
True	False	False	False	False	-2190.02783203125	2052.58813476563	86.513069152832	0.785991430282593	0.949200809001923	1	71.6666641235352	5590
True	False	False	False	False	-2189.30395507813	2253.173828125	207.409545898438	0.546097934246063	0.912726581096649	0.28867295384407	148.96257019043	27856
True	False	False	False	False	-2189.2939453125	2135.18408203125	226.264953613281	0.776553928852081	0.953334033489227	0.808126747608185	74.2107849121094	15139
True	False	False	False	False	-2177.8818359375	2202.3173828125	210.736968994141	0.800096035003662	0.966484844684601	1	73.0210494995117	13874
True	False	False	False	False	-2172.71850585938	2115.84545898438	88.7313537597656	0.822043120861053	0.963565766811371	1	61.7249984741211	4938
True	False	False	False	False	-2170.18994140625	2275.65454101563	141.970169067383	0.739838838577271	0.947114109992981	0.6118004322052	117.4453125	15033
True	False	False	False	False	-2166.56079101563	2058.63745117188	390.41796875	0.497153609991074	0.906476974487305	0.245478242635727	96.988639831543	34140
True	False	False	False	False	-2159.61840820313	2252.41748046875	129.769607543945	0.787340879440308	0.963469326496124	1	79.529914855957	9305
True	False	False	False	False	-2150.1962890625	2112.23779296875	184.117568969727	0.787859082221985	0.949118077754974	1	74.4277114868164	12355
True	False	False	False	False	-2150.50317382813	2161.48413085938	240.683807373047	0.730140924453735	0.952603399753571	0.580719590187073	72.2119827270508	15670
True	False	False	False	False	-2149.14184570313	2217.6259765625	238.465515136719	0.709740042686462	0.947452247142792	0.526283979415894	69.1162796020508	14860
True	False	False	False	False	-2144.65551757813	2297.5439453125	133.097030639648	0.737667322158813	0.94794499874115	0.604465067386627	107.741668701172	12929
True	False	False	False	False	-2141.28149414063	2080.3408203125	108.695907592773	0.755093216896057	0.948686838150024	0.671637296676636	60.8673477172852	5965
True	False	False	False	False	-2143.49072265625	2258.130859375	85.4039306640625	0.71731162071228	0.966020286083221	0.545078694820404	60.0909080505371	4627
True	False	False	False	False	-2138.28784179688	2056.14721679688	147.515884399414	0.683323383331299	0.947000861167908	0.470039635896683	61.6616554260254	8201
True	False	False	False	False	-2133.31298828125	2140.58837890625	242.902084350586	0.553279042243958	0.94002628326416	0.295639842748642	66.7534255981445	14619
True	False	False	False	False	-2117.5244140625	2188.04028320313	207.409545898438	0.780513882637024	0.945509850978851	0.853809237480164	74.0427780151367	13846
True	False	False	False	False	-2113.76684570313	2291.6435546875	296.140899658203	0.654514968395233	0.95132178068161	0.420230060815811	87.3408203125	23320
True	False	False	False	False	-2113.60595703125	2323.26538085938	195.208984375	0.625652849674225	0.944479525089264	0.378367096185684	118.136360168457	20792
True	False	False	False	False	-2110.32250976563	2117.3291015625	195.208984375	0.678042888641357	0.950388014316559	0.460158079862595	70.2784118652344	12369
True	False	False	False	False	-2109.75048828125	2089.818359375	260.648345947266	0.72229927778244	0.958021104335785	0.558308243751526	87.4170227050781	20543
True	False	False	False	False	-2105.65258789063	2240.07690429688	288.376892089844	0.695762276649475	0.946961522102356	0.494960188865662	73.3538436889648	19072
True	False	False	False	False	-2094.0791015625	2173.15014648438	247.338653564453	0.690647602081299	0.927518606185913	0.484414160251617	99.2242126464844	22127
True	False	False	False	False	-2090.75146484375	2208.47119140625	221.828384399414	0.842206358909607	0.966006636619568	1	75.2249984741211	15045
True	False	False	False	False	-2087.0341796875	2339.17260742188	143.079315185547	0.702367007732391	0.947358310222626	0.509270012378693	119.100776672363	15364
True	False	False	False	False	-2085.42724609375	2047.40283203125	279.503784179688	0.838463246822357	0.963803112506866	1	107.456352233887	27079
True	False	False	False	False	-2085.29174804688	2106.74560546875	61.0028076171875	0.532063782215118	0.95261949300766	0.275559365749359	49.6909103393555	2733
True	False	False	False	False	-2074.3193359375	2250.40673828125	330.524291992188	0.393948435783386	0.839378654956818	0.172345951199532	164.466445922852	49011
True	False	False	False	False	-2061.17260742188	2145.88208007813	226.264953613281	0.733632326126099	0.930325925350189	0.591431677341461	86.5735321044922	17661
True	False	False	False	False	-2065.48754882813	2293.84375	224.046676635742	0.649272918701172	0.923316061496735	0.412112981081009	102.405937194824	20686
True	False	False	False	False	-2063.92626953125	2210.95288085938	134.206176757813	0.751862764358521	0.955321669578552	0.657500267028809	81.8760299682617	9907
True	False	False	False	False	-2061.92065429688	2353.98681640625	154.17073059082	0.605760037899017	0.93913722038269	0.352951765060425	117.978416442871	16399
True	False	False	False	False	-2059.27270507813	2064.44921875	231.810668945313	0.757822036743164	0.963284373283386	0.684381663799286	79.1913909912109	16551
True	False	False	False	False	-2059.03491210938	2171.57641601563	146.40673828125	0.820213973522186	0.956723928451538	1	70.1439361572266	9259
True	False	False	False	False	-2058.53198242188	2097.25512695313	261.757507324219	0.616541147232056	0.951566159725189	0.36642262339592	79.5254211425781	18768
True	False	False	False	False	-2055.5302734375	2338.6162109375	144.188446044922	0.697807669639587	0.949574828147888	0.49930477142334	82.2538452148438	10693
True	False	False	False	False	-2047.22192382813	2223.98754882813	270.630645751953	0.557162582874298	0.910161912441254	0.299484401941299	123.680328369141	30178
True	False	False	False	False	-2042.03173828125	2301.28466796875	87.6222152709961	0.811767578125	0.963565766811371	1	67.9367065429688	5367
True	False	False	False	False	-2039.19458007813	2317.89697265625	89.8404998779297	0.805119872093201	0.955602645874023	1	62.358024597168	5051
True	False	False	False	False	-2038.28759765625	2371.623046875	119.787330627441	0.66390061378479	0.935293257236481	0.435427129268646	133.120376586914	14377
True	False	False	False	False	-2036.34521484375	2273.32104492188	16.6371288299561	0.714476346969604	0.940302610397339	0.53786963224411	53.7333335876465	806
True	False	False	False	False	-2034.82458496094	2174.83154296875	150.843307495117	0.84506893157959	0.961511552333832	1	73.7941207885742	10036
True	False	False	False	False	-2029.78161621094	2352.98901367188	245.120376586914	0.616584718227386	0.907358765602112	0.366478443145752	129.751129150391	28675
True	False	False	False	False	-2028.92163085938	2131.03759765625	190.772415161133	0.773247897624969	0.957430899143219	0.778759181499481	74.7906951904297	12864
True	False	False	False	False	-2027.34301757813	2203.99731445313	135.315322875977	0.749961793422699	0.95416671037674	0.649603843688965	64.7704925537109	7902
True	False	False	False	False	-2025.07739257813	2306.69287109375	88.7313537597656	0.532357633113861	0.949659943580627	0.275827437639236	61.8250007629395	4946
True	False	False	False	False	-2023.45031738281	2059.44384765625	210.736968994141	0.702846884727478	0.94922137260437	0.510342478752136	73.8473663330078	14031
True	False	False	False	False	-2022.48864746094	2096.73583984375	214.064392089844	0.756334066390991	0.964518785476685	0.677334189414978	71.709846496582	13840
True	False	False	False	False	-2022.625	2383.15234375	85.4039306640625	0.583332359790802	0.951236605644226	0.326941072940826	114.948051452637	8851
True	False	False	False	False	-2017.599609375	2281.96215820313	218.500961303711	0.58828467130661	0.905082762241364	0.332470089197159	93.5329971313477	18426
True	False	False	False	False	-2016.3779296875	2223.75341796875	122.005615234375	0.778340220451355	0.966773271560669	0.826822757720947	63.527271270752	6988
True	False	False	False	False	-2013.1513671875	2153.02612304688	251.77522277832	0.583136856555939	0.922558903694153	0.326725095510483	72.1674041748047	16382
True	False	False	False	False	-2009.41394042969	2240.45849609375	63.2210922241211	0.693322420120239	0.923150897026062	0.489874273538589	55.912281036377	3187
True	False	False	False	False	-2012.04565429688	2264.2314453125	104.259346008301	0.436150044202805	0.911052107810974	0.199874714016914	63.2553176879883	5946
True	False	False	False	False	-2008.94067382813	2344.798828125	134.206176757813	0.771839797496796	0.956741273403168	0.76773864030838	67.7768630981445	8201
True	False	False	False	False	-2004.57092285156	2282.5	16.6371288299561	0.73631078004837	0.948912382125854	0.600000023841858	57.8666648864746	868
True	False	False	False	False	-2001.82678222656	2305.4892578125	196.318130493164	0.754805564880371	0.951769232749939	0.670338928699493	76.8474578857422	13602
True	False	False	False	False	-2003.64013671875	2375.32421875	85.4039306640625	0.802311480045319	0.963311195373535	1	68.2597427368164	5256
True	False	False	False	False	-1998.53869628906	2186.31860351563	151.952453613281	0.842170178890228	0.960323333740234	1	71.467155456543	9791
True	False	False	False	False	-1995.3896484375	2397.92724609375	74.3125076293945	0.77451878786087	0.939060509204865	0.789397180080414	89.8507461547852	6020
True	False	False	False	False	-1985.76806640625	2129.099609375	206.300399780273	0.693814873695374	0.946764469146729	0.490892469882965	83.6720428466797	15563
True	False	False	False	False	-1988.97033691406	2208.1533203125	167.480438232422	0.757746458053589	0.958067119121552	0.684017658233643	74.6423873901367	11271
True	False	False	False	False	-1986.02124023438	2231.55859375	156.389007568359	0.814978718757629	0.963439404964447	1	80.5460968017578	11357
True	False	False	False	False	-1986.18029785156	2283.36572265625	207.409545898438	0.646611511707306	0.928472757339478	0.408086508512497	76.6203231811523	14328
True	False	False	False	False	-1977.45446777344	2337.31323242188	245.120376586914	0.715888440608978	0.960827827453613	0.541433334350586	75.1357498168945	16605
True	False	False	False	False	-1977.25891113281	2401.75146484375	199.645553588867	0.462399274110794	0.873275518417358	0.218552485108376	90.7888870239258	16342
True	False	False	False	False	-1975.75354003906	2176.46997070313	51.0205307006836	0.661707580089569	0.921578526496887	0.431795805692673	63.3043479919434	2912
True	False	False	False	False	-1970.61755371094	2094.79711914063	235.138092041016	0.699836730957031	0.951009273529053	0.503690540790558	84.2405624389648	17859
True	False	False	False	False	-1962.556640625	2201.16723632813	176.353576660156	0.779534697532654	0.957306742668152	0.840936243534088	71.4465408325195	11360
True	False	False	False	False	-1966.40270996094	2251.32641601563	195.208984375	0.835320472717285	0.963911414146423	1	77.426139831543	13627
True	False	False	False	False	-1965.50830078125	2278.58984375	108.695907592773	0.796797394752502	0.960510313510895	1	70.1326522827148	6873
True	False	False	False	False	-1962.64587402344	2358.51708984375	167.480438232422	0.775803208351135	0.948335468769073	0.800943434238434	68.4039764404297	10329
True	False	False	False	False	-1962.06323242188	2160.4619140625	240.683807373047	0.771401524543762	0.931507647037506	0.76445335149765	180.972351074219	39271
True	False	False	False	False	-1961.16809082031	2135.57543945313	176.353576660156	0.678045690059662	0.955735385417938	0.460163205862045	71.8553466796875	11425
True	False	False	False	False	-1956.24853515625	2290.81518554688	129.769607543945	0.818419456481934	0.963371574878693	1	70.8803405761719	8293
True	False	False	False	False	-1953.92749023438	2415.96313476563	305.014038085938	0.497365564107895	0.88012158870697	0.245651066303253	113.836364746094	31305
True	False	False	False	False	-1953.68811035156	2442.056640625	23.2919807434082	0.339028716087341	0.79232931137085	0.140328794717789	130.190475463867	2734
True	False	False	False	False	-1943.39892578125	2177.97729492188	99.8227767944336	0.457895189523697	0.816801786422729	0.215253308415413	87.8444442749023	7906
True	False	False	False	False	-1939.90234375	2153.51098632813	143.079315185547	0.822870492935181	0.959582805633545	1	81.3643417358398	10496
True	False	False	False	False	-1929.77966308594	2224.90185546875	168.589569091797	0.738123416900635	0.956996917724609	0.60598623752594	72.2565765380859	10983
True	False	False	False	False	-1932.87487792969	2253.49145507813	392.636260986328	0.467979043722153	0.888005256652832	0.222696870565414	114.864410400391	40662
True	False	False	False	False	-1930.73205566406	2434.23168945313	227.374099731445	0.656802415847778	0.939448475837708	0.423852771520615	119.151222229004	24426
True	False	False	False	False	-1925.41943359375	2114.82690429688	171.917007446289	0.759923756122589	0.953054070472717	0.694775581359863	70.5161285400391	10930
True	False	False	False	False	-1925.26391601563	2186.37280273438	235.138092041016	0.59757000207901	0.925355315208435	0.343156367540359	90.5613174438477	19199
True	False	False	False	False	-1921.50805664063	2067.60278320313	171.917007446289	0.742638885974884	0.944673001766205	0.621626198291779	82.3225784301758	12760
True	False	False	False	False	-1921.54077148438	2346.98852539063	324.978576660156	0.752683222293854	0.930483937263489	0.66100138425827	102.924911499023	30157
True	False	False	False	False	-1918.82263183594	2042.03466796875	195.208984375	0.598894655704498	0.957297742366791	0.344716459512711	68.2840881347656	12018
True	False	False	False	False	-1917.00830078125	2090.60278320313	180.790130615234	0.680341005325317	0.941586017608643	0.464411675930023	83.4233093261719	13598
True	False	False	False	False	-1917.06591796875	2389.9775390625	260.648345947266	0.790705561637878	0.940079510211945	1	119.723403930664	28135
True	False	False	False	False	-1914.24609375	2260.41088867188	9.98227787017822	0.687235474586487	0.9244145154953	0.47761595249176	47.5555572509766	428
True	False	False	False	False	-1914.34436035156	2426.72412109375	80.9673614501953	0.775890290737152	0.94156688451767	0.801759004592896	69.9178085327148	5104
True	False	False	False	False	-1907.42541503906	2148.470703125	295.031768798828	0.665527403354645	0.942924678325653	0.43815416097641	163.597747802734	43517
True	False	False	False	False	-239.839859008789	-3510.76000976563	29.9468326568604	0.266862511634827	0.95292329788208	0.103424355387688	99.3703689575195	2683
True	False	False	False	False	-222.147583007813	-3510.67114257813	23.2919807434082	0.198241129517555	0.937187492847443	0.0725966840982437	98.6666641235352	2072
True	False	False	False	False	-254.769271850586	-3510.14624023438	35.4925422668457	0.639755725860596	0.95525187253952	0.397990584373474	98.25	3144
True	False	False	False	False	-369.724456787109	-3506.88232421875	46.5839614868164	0.518670499324799	0.939810037612915	0.263616144657135	100.476188659668	4220
True	False	False	False	False	-461.845031738281	-3488.14208984375	272.848907470703	0.326156049966812	0.830751359462738	0.133354261517525	109.581298828125	26957
True	False	False	False	False	-535.717468261719	-3481.50146484375	336.070007324219	0.404575735330582	0.923557937145233	0.179014533758163	129.405944824219	39210
True	False	False	False	False	-689.838500976563	-3475.11108398438	66.5485153198242	0.441746115684509	0.944528520107269	0.203748479485512	106.883331298828	6413
True	False	False	False	False	-627.744323730469	-3474.04809570313	84.2947845458984	0.685940802097321	0.954313635826111	0.475083559751511	141.342102050781	10742
True	False	False	False	False	-604.974853515625	-3471.01342773438	116.459907531738	0.695498526096344	0.924270033836365	0.494405388832092	126.180953979492	13249
True	False	False	False	False	-736.134643554688	-3468.6806640625	14.4188451766968	0.560572564601898	0.894671499729156	0.302906334400177	110.846153259277	1441
True	False	False	False	False	-752.802734375	-3452.001953125	222.937530517578	0.532531142234802	0.928540289402008	0.275985926389694	118.666664123535	23852
True	False	False	False	False	-897.326721191406	-3438.82080078125	12.2005615234375	0.523949325084686	0.917674422264099	0.268260091543198	115.181816101074	1267
True	False	False	False	False	-826.856323242188	-3438.73413085938	124.223899841309	0.67099004983902	0.933340489864349	0.447527855634689	163.482147216797	18310
True	False	False	False	False	-879.207092285156	-3424.611328125	400.400238037109	0.325896710157394	0.840209782123566	0.1332156509161	154.670364379883	55836
True	False	False	False	False	-987.18408203125	-3417.07983398438	34.3833999633789	0.545307099819183	0.922312259674072	0.28791669011116	116.032257080078	3597
True	False	False	False	False	-931.122497558594	-3413.84326171875	247.338653564453	0.496692955493927	0.890045046806335	0.245103061199188	130.452911376953	29091
True	False	False	False	False	-1004.09649658203	-3398.88696289063	272.848907470703	0.464286595582962	0.923119366168976	0.219947129487991	134.252029418945	33026
True	False	False	False	False	-1119.8095703125	-3381.40551757813	16.6371288299561	0.714476346969604	0.936420261859894	0.53786963224411	119.733329772949	1796
True	False	False	False	False	-1085.14978027344	-3377.376953125	354.925415039063	0.364653497934341	0.904276669025421	0.15478689968586	163.140625	52205
True	False	False	False	False	-1200.65539550781	-3355.68603515625	38.8199691772461	0.377308458089828	0.897847592830658	0.16222982108593	118.542854309082	4149
True	False	False	False	False	-1213.81958007813	-3339.62817382813	102.041061401367	0.680651724338531	0.918463945388794	0.46499228477478	156.641311645508	14411
True	False	False	False	False	-1271.16088867188	-3320.65649414063	113.132476806641	0.705394387245178	0.951317429542542	0.516114771366119	149.313720703125	15230
True	False	False	False	False	-1336.15209960938	-3309.42846679688	14.4188451766968	0.509884297847748	0.899546325206757	0.256060808897018	119.692306518555	1556
True	False	False	False	False	-1373.70910644531	-3295.65356445313	9.98227787017822	0.339841932058334	0.879330337047577	0.140775665640831	120.555557250977	1085
True	False	False	False	False	-1353.06884765625	-3287.32080078125	261.757507324219	0.335040360689163	0.823827922344208	0.138148054480553	130.635589599609	30830
True	False	False	False	False	-1403.61145019531	-3271.6279296875	110.914192199707	0.624160945415497	0.953234076499939	0.376374065876007	147.679992675781	14768
True	False	False	False	False	-1429.10546875	-3259.54174804688	93.1679229736328	0.758145093917847	0.936224639415741	0.685944676399231	174.928573608398	14694
True	False	False	False	False	-1463.80578613281	-3242.18505859375	89.8404998779297	0.754574596881866	0.961163997650146	0.669301986694336	122.62963104248	9933
True	False	False	False	False	-1524.62243652344	-3233.697265625	18.8554134368896	0.445441395044327	0.909311532974243	0.20633764564991	118.176467895508	2009
True	False	False	False	False	-1537.83801269531	-3216.578125	122.005615234375	0.635798990726471	0.953644216060638	0.392335802316666	143.318176269531	15765
True	False	False	False	False	-1601.82946777344	-3198.14892578125	46.5839614868164	0.35372668504715	0.865922749042511	0.148524671792984	114.023811340332	4789
True	False	False	False	False	-1624.85522460938	-3174.4697265625	239.574661254883	0.386148750782013	0.939554452896118	0.167556121945381	128.004623413086	27649
True	False	False	False	False	-1660.71887207031	-3157.77075195313	92.0587844848633	0.813853800296783	0.964408934116364	1	145.939758300781	12113
True	False	False	False	False	-1683.23767089844	-3145.17504882813	108.695907592773	0.800887107849121	0.954252421855927	1	154.040817260742	15096
True	False	False	False	False	-1716.12854003906	-3128.55249023438	183.008422851563	0.622823476791382	0.906674146652222	0.374600052833557	179.424240112305	29605
True	False	False	False	False	-1754.625	-3107.00903320313	133.097030639648	0.757159888744354	0.94667637348175	0.681215405464172	149.091659545898	17891
True	False	False	False	False	-1802.83544921875	-3078.81323242188	170.807861328125	0.498854398727417	0.876364231109619	0.246868088841438	116.045455932617	17871
True	False	False	False	False	-1819.091796875	-3069.18676757813	103.150199890137	0.793185532093048	0.954907953739166	1	156.236557006836	14530
True	False	False	False	False	-1859.49755859375	-3046.17626953125	128.660461425781	0.759870648384094	0.951247036457062	0.694506108760834	165.551727294922	19204
True	False	False	False	False	-1887.0029296875	-3032.623046875	93.1679229736328	0.580913007259369	0.870650768280029	0.32428103685379	143.904754638672	12088
True	False	False	False	False	-1879.96911621094	-2973.41674804688	239.574661254883	0.598300755023956	0.894943535327911	0.344015866518021	81.0694427490234	17511
True	False	False	False	False	-1893.68078613281	-2958.68408203125	37.7108268737793	0.712653756141663	0.95160585641861	0.533345997333527	65.6470565795898	2232
True	False	False	False	False	-1902.64221191406	-2859.482421875	138.64274597168	0.788708209991455	0.959802567958832	1	72.536003112793	9067
True	False	False	False	False	-1902.970703125	-2719.2705078125	147.515884399414	0.768738806247711	0.960174322128296	0.745747148990631	72.646614074707	9662
True	False	False	False	False	-1904.33276367188	-2217.08374023438	123.114753723145	0.755423963069916	0.963263034820557	0.673140406608582	62.0810813903809	6891
True	False	False	False	False	-1898.24609375	-2827.62280273438	140.861022949219	0.674918293952942	0.927065849304199	0.454485684633255	75.8031463623047	9627
[truncated: 4,759 more rows]
