# Supplementary material for: Gene Delivery Mediated by Backbone-Degradable RAFT Copolymers
Source: Biomacromolecules. 2026 Feb 12;27(3):1846–56. doi: 10.1021/acs.biomac.5c01662 (PMC12977016; doi:10.1021/acs.biomac.5c01662)
Supplement: Supplementary file 2 [file bm5c01662_si_002.zip › Celigo Raw Data/Object (Cell)-Level Data/Blue/7-15-2024-9-13-53-PM_object_B8.csv]

Plate ID	PM_2024_07_15_PPP41-45_NP_5_10_20_PEIpro_200ngwell_U2OS_6k_Plate2
Plate Name
Plate Description
Scan ID	7/15/2024 9:13:53 PM
Scan Description
Scan Result ID	7/15/2024 9:13:53 PM
Scan Result Description
Software Version	5.1.0.0
Experiment Name
Application Name	Target 1
Plate Type	96-Well BD Falcon™ 353072 Plate
Acquisition Start/End Times	7/15/2024 9:13:53 PM - 7/15/2024 9:15:42 PM
Analysis Start Time	7/15/2024 9:13:53 PM
User ID	Local Administrator
Scan Area Object-Level Data CSV Report
Row	B
Column	8
Total	Class 1	Class 2	Class 3	Class 4	X Position (µm)	Y Position (µm)	Target 1: Area (µm²)	Target 1: Form Factor	Target 1: Smoothness	Target 1: Aspect Ratio	Target 1: Mean Intensity	Target 1: Integrated Intensity
True	False	False	False	False	-2017.73596191406	-2968.6318359375	13.3097038269043	0.743378639221191	0.942608833312988	0.624296009540558	141.5	1698
True	False	False	False	False	-1996.1640625	-2962.42431640625	216.282684326172	0.448200523853302	0.908451557159424	0.208287388086319	121.938461303711	23778
True	False	False	False	False	-2061.2041015625	-2916.49145507813	118.678184509277	0.760737001895905	0.955208957195282	0.698947727680206	167.336441040039	17905
True	False	False	False	False	-2143.14233398438	-2871.46728515625	127.551322937012	0.269299238920212	0.910849332809448	0.104589201509953	134.295654296875	15444
True	False	False	False	False	-2169.97900390625	-2850.68896484375	80.9673614501953	0.384102404117584	0.870746314525604	0.166313633322716	135.863006591797	9918
True	False	False	False	False	-2154.03833007813	-2838.8916015625	95.3862075805664	0.71159839630127	0.932709872722626	0.53076446056366	116.09302520752	9984
True	False	False	False	False	-2190.63549804688	-2814.71948242188	110.914192199707	0.719247400760651	0.957082509994507	0.55012708902359	123.889999389648	12389
True	False	False	False	False	-2220.60400390625	-2807.52197265625	151.952453613281	0.268439829349518	0.92689448595047	0.10417777299881	132.759124755859	18188
True	False	False	False	False	-2221.87963867188	-2783.580078125	106.477630615234	0.761617660522461	0.929283142089844	0.703567922115326	131.44792175293	12619
True	False	False	False	False	-2261.35791015625	-2772.19653320313	252.884368896484	0.173489466309547	0.902524411678314	0.0623210594058037	133.25	30381
True	False	False	False	False	-2257.37744140625	-2749.5322265625	150.843307495117	0.567646443843842	0.943960428237915	0.310147732496262	95.4926452636719	12987
True	False	False	False	False	-2338.36840820313	-2679.98413085938	105.36848449707	0.810243308544159	0.957231283187866	1	113.726318359375	10804
True	False	False	False	False	-2367.8525390625	-2673.67236328125	133.097030639648	0.219361081719398	0.901112914085388	0.0817002952098846	132.074996948242	15849
True	False	False	False	False	-2368.28149414063	-2649.46240234375	156.389007568359	0.70075249671936	0.958269476890564	0.505695521831512	123.063827514648	17352
True	False	False	False	False	-2404.15698242188	-2637.92626953125	255.102645874023	0.128343239426613	0.87016350030899	0.0445762351155281	130.699996948242	30061
True	False	False	False	False	-2384.97509765625	-2632.23779296875	102.041061401367	0.717458426952362	0.948273003101349	0.54545783996582	94.5760879516602	8701
True	False	False	False	False	-2418.98828125	-2595.82153320313	300.577453613281	0.618815779685974	0.940246939659119	0.369354337453842	143	38753
True	False	False	False	False	-2505.17553710938	-2505.27880859375	184.117568969727	0.626598179340363	0.935893595218658	0.379637777805328	126.650604248047	21024
True	False	False	False	False	-2528.65698242188	-2505.1484375	185.226699829102	0.32524836063385	0.921414256095886	0.132869377732277	131.191619873047	21909
True	False	False	False	False	-2581.26977539063	-2444.50415039063	99.8227767944336	0.55325049161911	0.947367250919342	0.295611768960953	128.933334350586	11604
True	False	False	False	False	-2609.5283203125	-2385.65258789063	118.678184509277	0.708746135234833	0.96435683965683	0.523920714855194	141.878509521484	15181
True	False	False	False	False	-2651.267578125	-2358.46875	241.792938232422	0.19061478972435	0.861627578735352	0.0693867057561874	128.715591430664	28060
True	False	False	False	False	-2658.00122070313	-2325.34790039063	137.533599853516	0.594111084938049	0.946414351463318	0.339125335216522	113.620964050293	14089
True	False	False	False	False	-2680.68798828125	-2320.35620117188	180.790130615234	0.280214697122574	0.86108124256134	0.109871931374073	126.773002624512	20664
True	False	False	False	False	-2683.34765625	-2293.12475585938	120.896469116211	0.714016377925873	0.930229425430298	0.536720037460327	152.082565307617	16577
True	False	False	False	False	-2706.69848632813	-2260.216796875	215.173538208008	0.510382652282715	0.910934388637543	0.256483674049377	157.108245849609	30479
True	False	False	False	False	-2754.34350585938	-2221.392578125	177.462707519531	0.301975041627884	0.892546653747559	0.120732821524143	129.962493896484	20794
True	False	False	False	False	-2751.8037109375	-2196.64306640625	112.023338317871	0.778208315372467	0.93343186378479	0.825352907180786	116.336631774902	11750
True	False	False	False	False	-2773.02685546875	-2195.14404296875	144.188446044922	0.500827133655548	0.930957436561584	0.248489245772362	130.953842163086	17024
True	False	False	False	False	-2789.076171875	-2172.43432617188	92.0587844848633	0.558540940284729	0.883001506328583	0.300862342119217	131.49397277832	10914
True	False	False	False	False	-2819.26416015625	-2128.44555664063	57.6753807067871	0.601119041442871	0.937147915363312	0.347356885671616	134.019226074219	6969
True	False	False	False	False	-2844.93725585938	-2065.2685546875	32.1651153564453	0.684656083583832	0.955238163471222	0.472595363855362	87.7586212158203	2545
True	False	False	False	False	-2866.63696289063	-2050.13134765625	905.059814453125	0.121564410626888	0.886414706707001	0.042015016078949	128.241424560547	104645
True	False	False	False	False	-2827.16845703125	-2015.16198730469	80.9673614501953	0.735607385635376	0.94994044303894	0.59771865606308	125.246574401855	9143
True	False	False	False	False	-2898.14501953125	-1959.20043945313	67.6576614379883	0.648346662521362	0.924530684947968	0.410704642534256	75.4918060302734	4605
True	False	False	False	False	-2932.00390625	-1943.255859375	633.320068359375	0.15069679915905	0.904912889003754	0.0532087534666061	132.985992431641	75935
True	False	False	False	False	-2920.06298828125	-1930.41442871094	125.333038330078	0.676981031894684	0.944716334342957	0.458216309547424	116.362831115723	13149
True	False	False	False	False	-2886.2373046875	-1991.6083984375	118.678184509277	0.612072229385376	0.955229640007019	0.360755562782288	126.925231933594	13581
True	False	False	False	False	-2850.486328125	-1994.38781738281	89.8404998779297	0.873199582099915	0.971599817276001	1	158.604934692383	12847
True	False	False	False	False	-2877.607421875	-1962.22644042969	179.680999755859	0.642614901065826	0.943053722381592	0.402153879404068	91.8086395263672	14873
True	False	False	False	False	-2865.93823242188	-1899.76538085938	217.391815185547	0.746100842952728	0.939391374588013	0.634407699108124	89.25	17493
True	False	False	False	False	-2853.7255859375	-1974.97802734375	119.787330627441	0.80851811170578	0.957753896713257	1	79.3240737915039	8567
True	False	False	False	False	-2841.82958984375	-1940.96630859375	144.188446044922	0.718032419681549	0.950945794582367	0.546946167945862	69.0076904296875	8971
True	False	False	False	False	-2825.46557617188	-2030.58959960938	212.955261230469	0.66390061378479	0.952385365962982	0.435427129268646	105.010414123535	20162
True	False	False	False	False	-2819.5185546875	-1978.50231933594	120.896469116211	0.741812705993652	0.933200478553772	0.618682026863098	100.211006164551	10923
True	False	False	False	False	-2815.29052734375	-2108.3134765625	122.005615234375	0.720566987991333	0.959042251110077	0.553630292415619	130.863632202148	14395
True	False	False	False	False	-2810.68432617188	-2088.60498046875	246.229507446289	0.73284786939621	0.952630043029785	0.588981509208679	94.3333358764648	20942
True	False	False	False	False	-2805.51123046875	-1898.599609375	163.043869018555	0.711030662059784	0.927374064922333	0.529386937618256	74.2585067749023	10916
True	False	False	False	False	-2802.84643554688	-2153.11669921875	73.203369140625	0.372071892023087	0.932138502597809	0.159124553203583	134.257568359375	8861
True	False	False	False	False	-2785.1181640625	-2150.6396484375	102.041061401367	0.626117169857025	0.93606698513031	0.378990411758423	121.913040161133	11216
True	False	False	False	False	-2799.0361328125	-2132.18896484375	82.0765075683594	0.693152844905853	0.956900954246521	0.489524483680725	129.756759643555	9602
True	False	False	False	False	-2777.50537109375	-2118.72094726563	189.663269042969	0.735781848430634	0.94640177488327	0.598282516002655	85.9005813598633	14689
True	False	False	False	False	-2791.49365234375	-1962.42211914063	156.389007568359	0.82352739572525	0.961325526237488	1	87.5815582275391	12349
True	False	False	False	False	-2778.54931640625	-1935.50537109375	350.488861083984	0.790626525878906	0.965204894542694	1	91.2405090332031	28832
True	False	False	False	False	-2771.98559570313	-2058.99975585938	178.571853637695	0.708019733428955	0.954358398914337	0.522207856178284	76.6335372924805	12338
True	False	False	False	False	-2769.42993164063	-2174.75512695313	104.259346008301	0.6683109998703	0.937625288963318	0.442888200283051	125.914894104004	11836
True	False	False	False	False	-2754.13452148438	-2157.5498046875	159.716445922852	0.757681429386139	0.946340680122375	0.68370521068573	113.465278625488	16339
True	False	False	False	False	-2760.31420898438	-2040.6708984375	145.297592163086	0.757178783416748	0.959614157676697	0.681305050849915	79.3511428833008	10395
True	False	False	False	False	-2762.6630859375	-1972.34350585938	189.663269042969	0.838367521762848	0.962075293064117	1	82.4736862182617	14103
True	False	False	False	False	-2756.14624023438	-2014.0966796875	150.843307495117	0.722747147083282	0.95235949754715	0.559532701969147	72.8235321044922	9904
True	False	False	False	False	-2753.76953125	-1907.94116210938	175.244430541992	0.716874003410339	0.95194536447525	0.54395192861557	89.955696105957	14213
True	False	False	False	False	-2753.3115234375	-2142.79248046875	25.5102653503418	0.571664273738861	0.94053065776825	0.314349681138992	51	1173
True	False	False	False	False	-2745.07885742188	-2208.37475585938	13.3097038269043	0.743378639221191	0.931919693946838	0.624296009540558	77.0833358764648	925
True	False	False	False	False	-2742.13671875	-2096.60327148438	280.612915039063	0.705863893032074	0.936113893985748	0.517193496227264	78.2964401245117	19809
True	False	False	False	False	-2735.91528320313	-2053.82788085938	178.571853637695	0.733283638954163	0.969946682453156	0.590339362621307	78.2732925415039	12602
True	False	False	False	False	-2733.74340820313	-2249.53686523438	186.335845947266	0.322475433349609	0.864247143268585	0.131393581628799	128.41667175293	21574
True	False	False	False	False	-2715.01293945313	-2238.79296875	118.678184509277	0.748469054698944	0.96275532245636	0.643601417541504	124.803741455078	13354
True	False	False	False	False	-2732.75244140625	-2221.44677734375	135.315322875977	0.811845362186432	0.958718836307526	1	106.073768615723	12941
True	False	False	False	False	-2727.39453125	-2164.82983398438	89.8404998779297	0.754574596881866	0.951867997646332	0.669301986694336	73.8024673461914	5978
True	False	False	False	False	-2724.30297851563	-2019.00915527344	188.554138183594	0.709558069705963	0.947687089443207	0.525849580764771	74.4000015258789	12648
True	False	False	False	False	-2719.36572265625	-1975.12744140625	220.719253540039	0.616317808628082	0.95452743768692	0.36613655090332	79.7085418701172	15862
True	False	False	False	False	-2712.39819335938	-1900.93347167969	316.10546875	0.661184906959534	0.944855749607086	0.430937767028809	90.2280731201172	25715
True	False	False	False	False	-2709.07885742188	-2000.43701171875	151.952453613281	0.81213653087616	0.941107332706451	1	86.8978118896484	11905
True	False	False	False	False	-2708.90014648438	-2162.50415039063	119.787330627441	0.832143545150757	0.963119089603424	1	67.314811706543	7270
True	False	False	False	False	-2706.53125	-2287.66674804688	78.7490768432617	0.377316504716873	0.859412312507629	0.162234634160995	132.098587036133	9379
True	False	False	False	False	-2646.94311523438	-2290.25805664063	23.2919807434082	0.792964518070221	0.955192744731903	1	47.6666679382324	1001
True	False	False	False	False	-2688.9462890625	-2247.97607421875	170.807861328125	0.656723499298096	0.956897079944611	0.423726975917816	78.6038970947266	12105
True	False	False	False	False	-2693.89672851563	-2122.62573242188	225.155807495117	0.772747278213501	0.957081258296967	0.774755537509918	100.822662353516	20467
True	False	False	False	False	-2701.06298828125	-2084.62475585938	281.722045898438	0.760854780673981	0.941469967365265	0.699559509754181	84.7519683837891	21527
True	False	False	False	False	-2695.84692382813	-2037.32397460938	197.427261352539	0.727336227893829	0.935522317886353	0.572457194328308	151.505615234375	26968
True	False	False	False	False	-2691.66918945313	-1957.330078125	288.376892089844	0.599228620529175	0.958317816257477	0.345111191272736	84.5884628295898	21993
True	False	False	False	False	-2686.24780273438	-2013.22863769531	96.4953460693359	0.670337855815887	0.953371345996857	0.44639065861702	56.0574722290039	4877
True	False	False	False	False	-2682.85131835938	-2172.8505859375	273.958068847656	0.645278215408325	0.947886824607849	0.406092405319214	65.0040512084961	16056
True	False	False	False	False	-2673.26171875	-2275.94018554688	153.061584472656	0.692510008811951	0.933975756168365	0.488203257322311	88.8768081665039	12265
True	False	False	False	False	-2656.8466796875	-2226.61303710938	158.607299804688	0.589467704296112	0.93738055229187	0.333808064460754	75.7832183837891	10837
True	False	False	False	False	-2669.66162109375	-2052.60424804688	208.518692016602	0.834312796592712	0.9708251953125	1	74.4787216186523	14002
True	False	False	False	False	-2672.52734375	-1929.10314941406	245.120376586914	0.610327541828156	0.95154994726181	0.358575582504272	85.5746612548828	18912
True	False	False	False	False	-2663.08837890625	-2019.80993652344	509.096160888672	0.424482524394989	0.887078762054443	0.191974714398384	134.126358032227	61564
True	False	False	False	False	-2662.96459960938	-2195.96826171875	191.881561279297	0.836791217327118	0.972015917301178	1	75.0173416137695	12978
True	False	False	False	False	-2647.70971679688	-2187.32446289063	16.6371288299561	0.714476346969604	0.949675559997559	0.53786963224411	39	585
True	False	False	False	False	-2652.30834960938	-2126.744140625	202.97297668457	0.812123656272888	0.961548089981079	1	80.6120223999023	14752
True	False	False	False	False	-2643.037109375	-2071.67016601563	212.955261230469	0.784542441368103	0.962632060050964	0.936093747615814	124.255210876465	23857
True	False	False	False	False	-2642.47705078125	-2311.43286132813	301.686614990234	0.532960772514343	0.938143014907837	0.276378601789474	95.1433792114258	25879
True	False	False	False	False	-2640.3720703125	-2254.55639648438	184.117568969727	0.841156661510468	0.960919916629791	1	72.9096374511719	12103
True	False	False	False	False	-2639.80541992188	-1956.51916503906	16.6371288299561	0.793338239192963	0.946970880031586	1	36.9333343505859	554
True	False	False	False	False	-2635.66650390625	-2352.37109375	84.2947845458984	0.791891813278198	0.963311195373535	1	129.802627563477	9865
True	False	False	False	False	-2630.17529296875	-2385.12573242188	66.5485153198242	0.476011037826538	0.910082995891571	0.228777781128883	129.300003051758	7758
True	False	False	False	False	-2620.98388671875	-2362.24633789063	209.627822875977	0.455819189548492	0.869138240814209	0.213746264576912	106.052909851074	20044
True	False	False	False	False	-2617.44995117188	-2221.73266601563	165.262145996094	0.546619236469269	0.951536536216736	0.289172649383545	77.1812057495117	11500
True	False	False	False	False	-2629.8359375	-2161.28491210938	295.031768798828	0.694914996623993	0.94055563211441	0.493182361125946	96.2744369506836	25609
True	False	False	False	False	-2624.9638671875	-2115.5224609375	228.483245849609	0.732298254966736	0.950172483921051	0.587279975414276	74.1165084838867	15268
True	False	False	False	False	-2616.22998046875	-1987.234375	256.211791992188	0.72319495677948	0.951419413089752	0.560763478279114	75.4891738891602	17438
True	False	False	False	False	-2618.634765625	-1942.20251464844	286.158630371094	0.813946902751923	0.95710289478302	1	108.701553344727	28045
True	False	False	False	False	-2613.4833984375	-2193.42700195313	174.135284423828	0.769729197025299	0.963320910930634	0.752471208572388	64.891716003418	10188
True	False	False	False	False	-2611.82177734375	-1916.86938476563	250.666076660156	0.457721740007401	0.828960299491882	0.215127065777779	153.398223876953	34668
True	False	False	False	False	-2611.01513671875	-2291.47436523438	140.861022949219	0.810112833976746	0.959582805633545	1	78.8031463623047	10008
True	False	False	False	False	-2606.4775390625	-2229.92236328125	110.914192199707	0.770503282546997	0.944844245910645	0.75791335105896	153.529998779297	15353
True	False	False	False	False	-2605.03637695313	-2415.62158203125	224.046676635742	0.319356948137283	0.942090809345245	0.129743725061417	127.594062805176	25774
True	False	False	False	False	-2577.54443359375	-2424.66357421875	108.695907592773	0.764249205589294	0.946732461452484	0.718070447444916	149.826538085938	14683
True	False	False	False	False	-2598.27685546875	-2348.6279296875	125.333038330078	0.760423243045807	0.944394946098328	0.697327613830566	60.7168159484863	6861
True	False	False	False	False	-2600.07275390625	-2139.16357421875	282.831207275391	0.77542644739151	0.956838965415955	0.797464609146118	76.0509796142578	19393
True	False	False	False	False	-2602.10400390625	-2053.14379882813	228.483245849609	0.718078851699829	0.94766765832901	0.547066926956177	76.2669906616211	15711
True	False	False	False	False	-2596.67236328125	-2074.68188476563	192.990692138672	0.676070153713226	0.947958648204803	0.456562250852585	80.4655151367188	14001
True	False	False	False	False	-2596.17456054688	-2266.75219726563	155.279876708984	0.744004368782043	0.919386446475983	0.626579701900482	105.507141113281	14771
True	False	False	False	False	-2592.51123046875	-2404.83447265625	96.4953460693359	0.751482903957367	0.956959247589111	0.655898630619049	86.7701187133789	7549
True	False	False	False	False	-2570.06494140625	-2373.85131835938	263.975769042969	0.641424357891083	0.947678744792938	0.400412321090698	81.0546188354492	19291
True	False	False	False	False	-2584.20874023438	-2295.48510742188	140.861022949219	0.622647225856781	0.952324450016022	0.374367088079453	67.8189010620117	8613
True	False	False	False	False	-2581.84521484375	-2268.6005859375	18.8554134368896	0.809739828109741	0.949675559997559	1	57.4117660522461	976
True	False	False	False	False	-2590.63256835938	-2211.49487304688	163.043869018555	0.828705549240112	0.968453168869019	1	71.4897994995117	10509
True	False	False	False	False	-2586.55834960938	-2021.57043457031	246.229507446289	0.521887898445129	0.916784346103668	0.266436994075775	85.5630645751953	18995
True	False	False	False	False	-2584.65551757813	-2183.68920898438	173.026138305664	0.707799673080444	0.95194536447525	0.52169132232666	87.7307662963867	13686
True	False	False	False	False	-2578.66552734375	-2237.95654296875	227.374099731445	0.695274472236633	0.945271968841553	0.493935108184814	74.8341445922852	15341
True	False	False	False	False	-2577.5537109375	-2283.21630859375	118.678184509277	0.757112741470337	0.97699111700058	0.680991768836975	79.7102813720703	8529
True	False	False	False	False	-2573.7197265625	-2201.46850585938	147.515884399414	0.749781250953674	0.948323547840118	0.648868799209595	80.6541366577148	10727
True	False	False	False	False	-2573.0830078125	-2025.60974121094	12.2005615234375	0.741141617298126	0.94014710187912	0.616318583488464	54.0909080505371	595
True	False	False	False	False	-2571.87255859375	-2119.22900390625	200.754699707031	0.70930814743042	0.938021898269653	0.525254130363464	81.2154693603516	14700
True	False	False	False	False	-2561.55078125	-2333.8916015625	204.082122802734	0.729883551597595	0.946488857269287	0.579949259757996	89.2065200805664	16414
True	False	False	False	False	-2558.00830078125	-2208.40942382813	183.008422851563	0.816761255264282	0.957101106643677	1	80.0363616943359	13206
True	False	False	False	False	-2561.38842773438	-2063.01513671875	228.483245849609	0.706610441207886	0.953186511993408	0.518918395042419	80.1019439697266	16501
True	False	False	False	False	-2561.36083984375	-2149.69213867188	217.391815185547	0.618347227573395	0.945409059524536	0.368747800588608	59.1632652282715	11596
True	False	False	False	False	-2556.44018554688	-2472.69213867188	282.831207275391	0.228709846735001	0.868252038955688	0.0858345851302147	124.945098876953	31861
True	False	False	False	False	-2525.04516601563	-2478.97827148438	165.262145996094	0.765527665615082	0.957570433616638	0.725537121295929	155.536911010742	23175
True	False	False	False	False	-2531.06884765625	-2457.24560546875	168.589569091797	0.68965095281601	0.95434182882309	0.482409477233887	95.8421020507813	14568
True	False	False	False	False	-2555.63647460938	-2299.50390625	186.335845947266	0.772283971309662	0.965689361095428	0.771135985851288	65.0059509277344	10921
True	False	False	False	False	-2555.43994140625	-2439.005859375	270.630645751953	0.44756743311882	0.885948419570923	0.207838743925095	105.815574645996	25819
True	False	False	False	False	-2535.80224609375	-2436.60498046875	135.315322875977	0.723216474056244	0.95111745595932	0.560822665691376	80.6393432617188	9838
True	False	False	False	False	-2553.45336914063	-2347.58935546875	24.401123046875	0.715491533279419	0.927436709403992	0.54042637348175	44.5	979
True	False	False	False	False	-2554.12329101563	-2093.33227539063	222.937530517578	0.80423766374588	0.951031148433685	1	77.2139282226563	15520
True	False	False	False	False	-2553.43188476563	-1995.82336425781	328.306030273438	0.62323272228241	0.926248967647552	0.375141590833664	83.9189224243164	24840
True	False	False	False	False	-2551.93603515625	-1924.05773925781	196.318130493164	0.723250091075897	0.944948315620422	0.560915350914001	72.338981628418	12804
True	False	False	False	False	-2543.90087890625	-2403.63842773438	238.465515136719	0.530634343624115	0.844375014305115	0.274259030818939	151	32465
True	False	False	False	False	-2530.62109375	-2398.32446289063	55.4570960998535	0.665446996688843	0.934612929821014	0.438018769025803	78.0999984741211	3905
True	False	False	False	False	-2516.9658203125	-2344.36474609375	236.24723815918	0.585763156414032	0.962201356887817	0.329640597105026	57.1737098693848	12178
True	False	False	False	False	-2536.228515625	-2269.65161132813	173.026138305664	0.764826476573944	0.953570008277893	0.721405208110809	87.5705108642578	13661
True	False	False	False	False	-2537.162109375	-2230.43334960938	161.934722900391	0.757529318332672	0.95607990026474	0.682975828647614	77.0137023925781	11244
True	False	False	False	False	-2521.05883789063	-2216.05639648438	180.790130615234	0.707700073719025	0.964311063289642	0.521457850933075	71.6134948730469	11673
True	False	False	False	False	-2531.48608398438	-2198.26098632813	150.843307495117	0.689140379428864	0.944150805473328	0.481388688087463	77.9338226318359	10599
True	False	False	False	False	-2525.60424804688	-2171.27905273438	206.300399780273	0.650538504123688	0.954118669033051	0.414049744606018	71.9139785766602	13376
True	False	False	False	False	-2524.47412109375	-2056.29125976563	18.8554134368896	0.809739828109741	0.949675559997559	1	63.235294342041	1075
True	False	False	False	False	-2523.62231445313	-2040.93078613281	145.297592163086	0.805286824703217	0.946762561798096	1	171.396942138672	22453
True	False	False	False	False	-2522.92602539063	-2141.12963867188	200.754699707031	0.785851001739502	0.958165943622589	1	79.5911636352539	14406
True	False	False	False	False	-2518.91918945313	-2009.77612304688	18.8554134368896	0.685223281383514	0.924268186092377	0.473690927028656	37.6470603942871	640
True	False	False	False	False	-2519.1259765625	-1975.16174316406	205.191253662109	0.698317229747772	0.954623222351074	0.500398993492126	86.0918884277344	15927
True	False	False	False	False	-2513.1767578125	-2303.24755859375	229.592376708984	0.69420862197876	0.948133826255798	0.491709619760513	68.5458908081055	14189
True	False	False	False	False	-2502.35180664063	-2273.54614257813	161.934722900391	0.66242790222168	0.931537508964539	0.432982921600342	76.7054824829102	11199
True	False	False	False	False	-2503.30200195313	-2127.71997070313	291.704345703125	0.687077641487122	0.965730786323547	0.477305918931961	86.8783264160156	22849
True	False	False	False	False	-2512.73974609375	-2070.18798828125	166.371292114258	0.80851811170578	0.953387916088104	1	72.6399993896484	10896
True	False	False	False	False	-2511.33374023438	-2046.48046875	106.477630615234	0.706793785095215	0.956578373908997	0.519343912601471	92.7395858764648	8903
True	False	False	False	False	-2511.806640625	-1921.001953125	151.952453613281	0.615900933742523	0.960310459136963	0.365603297948837	75.890510559082	10397
True	False	False	False	False	-2503.84399414063	-2022.79333496094	13.3097038269043	0.80851811170578	0.94014710187912	1	46.75	561
True	False	False	False	False	-2502.60766601563	-2205.33227539063	200.754699707031	0.821229100227356	0.958929181098938	1	72.2320404052734	13074
True	False	False	False	False	-2488.7099609375	-2059.09692382813	154.17073059082	0.580168068408966	0.922532796859741	0.323467314243317	62.6618690490723	8710
True	False	False	False	False	-2496.86010742188	-1998.61767578125	247.338653564453	0.633169531822205	0.953224420547485	0.388644009828568	85.8564987182617	19146
True	False	False	False	False	-2492.859375	-2033.65112304688	169.698715209961	0.821265935897827	0.967913746833801	1	68.3790817260742	10462
True	False	False	False	False	-2487.07788085938	-2391.1767578125	196.318130493164	0.681895434856415	0.959946393966675	0.467329502105713	90.4915237426758	16017
True	False	False	False	False	-2486.41650390625	-2465.98388671875	174.135284423828	0.777160704135895	0.952827990055084	0.814203679561615	75.3885345458984	11836
True	False	False	False	False	-2485.0576171875	-2427.25	173.026138305664	0.733464062213898	0.956466197967529	0.590903878211975	69.0833358764648	10777
True	False	False	False	False	-2483.68872070313	-2362.4306640625	183.008422851563	0.66594922542572	0.959003388881683	0.438866078853607	75.6060638427734	12475
True	False	False	False	False	-2482.89428710938	-2340.45654296875	302.795745849609	0.470880955457687	0.830875873565674	0.224877968430519	76.5494537353516	20898
True	False	False	False	False	-2483.4169921875	-2301.05444335938	195.208984375	0.683841109275818	0.943713486194611	0.471029430627823	73.0397720336914	12855
True	False	False	False	False	-2482.34521484375	-2249.6591796875	224.046676635742	0.753497838973999	0.951110303401947	0.66453617811203	74.1287155151367	14974
True	False	False	False	False	-2481.61303710938	-2090.02124023438	333.851715087891	0.622648596763611	0.908829271793365	0.374368935823441	80.4983367919922	24230
True	False	False	False	False	-2477.2236328125	-2218.046875	239.574661254883	0.668968081474304	0.942875802516937	0.444018453359604	65.0694427490234	14055
True	False	False	False	False	-2475.36865234375	-2562.56860351563	646.629760742188	0.13003320991993	0.908772110939026	0.0452187769114971	125.475128173828	73152
True	False	False	False	False	-2419.7568359375	-2557.72387695313	293.922607421875	0.697172164916992	0.939787447452545	0.497946798801422	88.173583984375	23366
True	False	False	False	False	-2474.07299804688	-2529.474609375	292.8134765625	0.593422770500183	0.938767969608307	0.338330417871475	102.416664123535	27038
True	False	False	False	False	-2458.71215820313	-2539.54077148438	38.8199691772461	0.826309084892273	0.957971453666687	1	59.2000007629395	2072
True	False	False	False	False	-2423.73754882813	-2497.65014648438	255.102645874023	0.765264093875885	0.949364721775055	0.723973035812378	79.1217422485352	18198
True	False	False	False	False	-2453.05249023438	-2393.96118164063	209.627822875977	0.710937082767487	0.961512982845306	0.529160618782043	64.9470901489258	12275
True	False	False	False	False	-2470.37231445313	-2270.6181640625	200.754699707031	0.75547069311142	0.952284097671509	0.673353552818298	61.1160202026367	11062
True	False	False	False	False	-2470.23901367188	-2312.90161132813	135.315322875977	0.778218626976013	0.951301991939545	0.825467169284821	77.4672164916992	9451
True	False	False	False	False	-2461.31518554688	-2176.94506835938	333.851715087891	0.679171621799469	0.959496736526489	0.462238430976868	80.1860427856445	24136
True	False	False	False	False	-2457.10986328125	-2073.40405273438	208.518692016602	0.561408698558807	0.895509719848633	0.30375212430954	105.489364624023	19832
True	False	False	False	False	-2452.88891601563	-2024.05908203125	281.722045898438	0.734058856964111	0.952016651630402	0.592774868011475	78.2716522216797	19881
True	False	False	False	False	-2452.21240234375	-2481.00366210938	310.559753417969	0.389770716428757	0.841581165790558	0.169769644737244	56.0250015258789	15687
True	False	False	False	False	-2406.54858398438	-2457.4443359375	247.338653564453	0.683266222476959	0.965672492980957	0.469930678606033	99.7802658081055	22251
True	False	False	False	False	-2443.92065429688	-2419.97265625	165.262145996094	0.713891565799713	0.925976812839508	0.536409020423889	78.5771789550781	11708
True	False	False	False	False	-2450.63891601563	-2141.42749023438	175.244430541992	0.694826781749725	0.938372313976288	0.492997974157333	94.4810104370117	14928
True	False	False	False	False	-2452.046875	-1997.15087890625	133.097030639648	0.765460968017578	0.951301991939545	0.725139915943146	87.4000015258789	10488
True	False	False	False	False	-2445.96337890625	-2346.94458007813	128.660461425781	0.780611455440521	0.952045440673828	0.855170607566833	64.5431060791016	7487
True	False	False	False	False	-2445.79248046875	-2247.46435546875	246.229507446289	0.575929820537567	0.931422531604767	0.318884253501892	80.6576614379883	17906
True	False	False	False	False	-2443.97216796875	-2047.08911132813	125.333038330078	0.812749564647675	0.962858259677887	1	75.7168121337891	8556
True	False	False	False	False	-2443.81616210938	-2439.474609375	179.680999755859	0.661957681179047	0.941754043102264	0.432207375764847	82.3950653076172	13348
True	False	False	False	False	-2411.84350585938	-2423.01171875	201.863830566406	0.78311288356781	0.957670211791992	0.897637963294983	78.3296737670898	14256
True	False	False	False	False	-2431.03393554688	-2332.72998046875	114.241622924805	0.780301749706268	0.967167854309082	0.850902378559113	70.9417495727539	7307
True	False	False	False	False	-2435.53076171875	-2301.25830078125	225.155807495117	0.763599097728729	0.961964905261993	0.714384198188782	64.4482727050781	13083
True	False	False	False	False	-2435.44116210938	-2266.1884765625	164.153015136719	0.587080240249634	0.936449706554413	0.331114858388901	63.2364883422852	9359
True	False	False	False	False	-2433.99340820313	-2094.25537109375	153.061584472656	0.759016990661621	0.952141880989075	0.690224945545197	77.6376800537109	10714
True	False	False	False	False	-2430.71826171875	-1900.39025878906	165.262145996094	0.730507373809814	0.957306742668152	0.581821024417877	85.0604019165039	12674
True	False	False	False	False	-2423.05419921875	-2184.92944335938	241.792938232422	0.768669664859772	0.95104306936264	0.745287358760834	85.8348617553711	18712
True	False	False	False	False	-2422.443359375	-2393.25952148438	170.807861328125	0.683426439762115	0.940170407295227	0.470236390829086	76.5129852294922	11783
True	False	False	False	False	-2412.15600585938	-2375.5107421875	211.846115112305	0.690196394920349	0.966371536254883	0.483504593372345	73.900520324707	14115
True	False	False	False	False	-2408.77270507813	-2248.74291992188	240.683807373047	0.389255195856094	0.85579389333725	0.16945344209671	58.4884796142578	12692
True	False	False	False	False	-2417.78125	-1954.89953613281	205.191253662109	0.796021342277527	0.967971980571747	1	73.0648651123047	13517
True	False	False	False	False	-2404.169921875	-2208.45581054688	199.645553588867	0.816691935062408	0.959369599819183	1	110.077774047852	19814
True	False	False	False	False	-2401.51635742188	-2344.951171875	180.790130615234	0.680341005325317	0.948782682418823	0.464411675930023	60.6073608398438	9879
True	False	False	False	False	-2400.16430664063	-2526.826171875	148.625015258789	0.719278693199158	0.951417982578278	0.550209581851959	56.3432846069336	7550
True	False	False	False	False	-2399.60375976563	-2107.51098632813	245.120376586914	0.567723572254181	0.930032730102539	0.31022772192955	74.8416290283203	16540
True	False	False	False	False	-2398.54345703125	-2616.87646484375	153.061584472656	0.72611141204834	0.95448112487793	0.568937957286835	120.65217590332	16650
True	False	False	False	False	-2366.50610351563	-2602.27978515625	120.896469116211	0.783979654312134	0.954065203666687	0.918468296527863	94.2844009399414	10277
True	False	False	False	False	-2367.73364257813	-2588.83740234375	36.6016845703125	0.659748077392578	0.946664214134216	0.428593575954437	56.0606079101563	1850
True	False	False	False	False	-2394.51928710938	-2504.91381835938	295.031768798828	0.621195137500763	0.94245046377182	0.372456103563309	106.357139587402	28291
True	False	False	False	False	-2397.97387695313	-1976.34008789063	109.805053710938	0.772047638893127	0.946155071258545	0.769319832324982	79.2424240112305	7845
True	False	False	False	False	-2397.83813476563	-2393.25927734375	14.4188451766968	0.719225645065308	0.945763468742371	0.550069808959961	38.6923065185547	503
True	False	False	False	False	-2396.93017578125	-2158.00341796875	232.919815063477	0.693234503269196	0.947048604488373	0.489692836999893	106.380950927734	22340
True	False	False	False	False	-2394.23828125	-1949.01684570313	115.350761413574	0.778573036193848	0.963646411895752	0.82945716381073	70.6826934814453	7351
True	False	False	False	False	-2392.79125976563	-2578.04052734375	205.191253662109	0.772166132926941	0.960607826709747	0.770227909088135	66.9243240356445	12381
True	False	False	False	False	-2363.83251953125	-2562.47705078125	230.701522827148	0.55498069524765	0.917332947254181	0.297317624092102	82.2788467407227	17114
True	False	False	False	False	-2373.20556640625	-2481.80322265625	199.645553588867	0.671433746814728	0.926723837852478	0.448304355144501	136.072219848633	24493
True	False	False	False	False	-2384.26782226563	-2386.74951171875	79.8582229614258	0.792017757892609	0.960437119007111	1	84.4861145019531	6083
True	False	False	False	False	-2383.30810546875	-2314.03393554688	202.97297668457	0.630675613880157	0.949009358882904	0.385189712047577	66.9672164916992	12255
True	False	False	False	False	-2392.00366210938	-1915.48364257813	229.592376708984	0.670538067817688	0.955100476741791	0.446739196777344	70.3574905395508	14564
True	False	False	False	False	-2388.09643554688	-2269.06884765625	313.887176513672	0.803529024124146	0.94959545135498	1	82.4452285766602	23332
True	False	False	False	False	-2386.33422851563	-2179.18505859375	15.5279874801636	0.666844606399536	0.936420261859894	0.440383464097977	33.5714302062988	470
True	False	False	False	False	-2377.5068359375	-2058.92895507813	161.934722900391	0.73981249332428	0.958387315273285	0.611710011959076	67.2397232055664	9817
True	False	False	False	False	-2376.77612304688	-2120.22680664063	246.229507446289	0.76763504743576	0.948380649089813	0.738543272018433	92.0045013427734	20425
True	False	False	False	False	-2374.46728515625	-2366.46264648438	268.412353515625	0.65880936384201	0.945191621780396	0.427073359489441	86.1446304321289	20847
True	False	False	False	False	-2373.04638671875	-2395.2646484375	70.9850845336914	0.63614410161972	0.90800005197525	0.392824232578278	92.78125	5938
True	False	False	False	False	-2369.71630859375	-2534.21508789063	204.082122802734	0.723631024360657	0.943319737911224	0.561967849731445	64.4510879516602	11859
True	False	False	False	False	-2369.44921875	-2499.80249023438	107.586769104004	0.827301025390625	0.957911789417267	1	85.5463943481445	8298
True	False	False	False	False	-2364.18115234375	-2327.59814453125	138.64274597168	0.687515437602997	0.956099689006805	0.478166908025742	68.8639984130859	8608
True	False	False	False	False	-2366.39111328125	-2294.94677734375	184.117568969727	0.692862570285797	0.949455916881561	0.488927125930786	87.7530136108398	14567
True	False	False	False	False	-2360.70239257813	-2155.13647460938	164.153015136719	0.592175006866455	0.945545494556427	0.336895346641541	77.2770233154297	11437
True	False	False	False	False	-2359.83935546875	-1932.95092773438	114.241622924805	0.780301749706268	0.949119210243225	0.850902378559113	78.3786392211914	8073
True	False	False	False	False	-2359.10693359375	-2408.84497070313	174.135284423828	0.787855565547943	0.949462234973907	1	78.5668792724609	12335
True	False	False	False	False	-2356.01684570313	-2084.73583984375	159.716445922852	0.5884068608284	0.928423643112183	0.332607984542847	70.7569427490234	10189
True	False	False	False	False	-2355.04565429688	-2592.96875	34.3833999633789	0.787406265735626	0.956406116485596	1	50.322582244873	1560
True	False	False	False	False	-2354.53979492188	-2241.99584960938	300.577453613281	0.839307188987732	0.960232079029083	1	116.701103210449	31626
True	False	False	False	False	-2352.70751953125	-2188.28393554688	268.412353515625	0.656864523887634	0.930798649787903	0.423951864242554	108.652893066406	26294
True	False	False	False	False	-2351.9833984375	-2629.16674804688	186.335845947266	0.707453370094299	0.942557096481323	0.520880579948425	79.273811340332	13318
True	False	False	False	False	-2350.98779296875	-2663.7822265625	140.861022949219	0.831927359104156	0.961078405380249	1	154.637802124023	19639
True	False	False	False	False	-2323.80908203125	-2647.42822265625	265.084930419922	0.599673509597778	0.937322616577148	0.34563797712326	73.8075332641602	17640
True	False	False	False	False	-2349.96069335938	-2521.9658203125	171.917007446289	0.812215685844421	0.958971083164215	1	60.3096771240234	9348
True	False	False	False	False	-2348.01977539063	-2280.98559570313	205.191253662109	0.558341383934021	0.92070746421814	0.300662398338318	95.8432464599609	17731
True	False	False	False	False	-2350.576171875	-1968.30773925781	216.282684326172	0.619950115680695	0.957180678844452	0.370828568935394	78.4102554321289	15290
True	False	False	False	False	-2346.66088867188	-2355.49584960938	222.937530517578	0.728814482688904	0.949726641178131	0.576775729656219	87.7960205078125	17647
True	False	False	False	False	-2345.82373046875	-2135.42431640625	124.223899841309	0.695939123630524	0.930036902427673	0.495332807302475	88.3839263916016	9899
True	False	False	False	False	-2344.1123046875	-2610.40234375	148.625015258789	0.763243556022644	0.94939911365509	0.712397933006287	78.7686538696289	10555
True	False	False	False	False	-2331.20947265625	-2569.55346679688	175.244430541992	0.561665654182434	0.941360116004944	0.304012566804886	65	10270
True	False	False	False	False	-2336.0341796875	-2457.49169921875	177.462707519531	0.776972055435181	0.940441191196442	0.81228631734848	90.7437515258789	14519
True	False	False	False	False	-2340.91235351563	-1904.845703125	217.391815185547	0.83582991361618	0.966953456401825	1	91.1632690429688	17868
True	False	False	False	False	-2338.64331054688	-2305.83813476563	175.244430541992	0.800619006156921	0.962710738182068	1	72.7025299072266	11487
True	False	False	False	False	-2337.97094726563	-2203.80883789063	42.1473922729492	0.759709894657135	0.95525187253952	0.693692982196808	45.3684196472168	1724
True	False	False	False	False	-2335.38305664063	-2478.27783203125	170.807861328125	0.610880792140961	0.932527840137482	0.359264969825745	68.2467498779297	10510
True	False	False	False	False	-2327.22924804688	-2425.04711914063	403.727661132813	0.279259741306305	0.753364324569702	0.109405480325222	77.239013671875	28115
True	False	False	False	False	-2331.85302734375	-2381.95483398438	134.206176757813	0.73265141248703	0.94782829284668	0.588371932506561	69.5123977661133	8411
True	False	False	False	False	-2329.47192382813	-2346.04736328125	109.805053710938	0.762798249721527	0.95024836063385	0.709939241409302	98.5353546142578	9755
True	False	False	False	False	-2327.65942382813	-2284.783203125	210.736968994141	0.464454859495163	0.827013492584229	0.220071822404861	81.2157897949219	15431
True	False	False	False	False	-2321.5390625	-2716.92309570313	412.600799560547	0.151145055890083	0.91023051738739	0.0533848740160465	129.567199707031	48199
True	False	False	False	False	-2276.93212890625	-2735.70361328125	229.592376708984	0.845834851264954	0.964906334877014	1	184.183578491211	38126
True	False	False	False	False	-2292.87109375	-2719.91723632813	106.477630615234	0.794342398643494	0.952349483966827	1	107.385414123535	10309
True	False	False	False	False	-2305.81323242188	-2708.947265625	14.4188451766968	0.666414141654968	0.938069105148315	0.43965283036232	69.7692337036133	907
True	False	False	False	False	-2318.9619140625	-2691.65478515625	156.389007568359	0.775517404079437	0.965654790401459	0.798297166824341	91.7659606933594	12939
True	False	False	False	False	-2278.52416992188	-2640.38989257813	253.993499755859	0.678756415843964	0.945103704929352	0.461471229791641	80.1572036743164	18356
True	False	False	False	False	-2301.98486328125	-2614.39868164063	141.970169067383	0.75548255443573	0.961122155189514	0.673407912254333	78.8125	10088
True	False	False	False	False	-2315.26171875	-2545.40991210938	18.8554134368896	0.809739828109741	0.949675559997559	1	40.0588226318359	681
True	False	False	False	False	-2318.1435546875	-2483.93334960938	77.6399383544922	0.744004368782043	0.938852250576019	0.626579701900482	81.5	5705
True	False	False	False	False	-2317.19091796875	-2358.98461914063	368.235137939453	0.337672114372253	0.795680403709412	0.139585003256798	87.1265029907227	28926
True	False	False	False	False	-2316.01196289063	-2330.52124023438	169.698715209961	0.760390996932983	0.961297035217285	0.697161912918091	80.6797409057617	12344
True	False	False	False	False	-2314.91455078125	-2256.33740234375	175.244430541992	0.566278219223022	0.92666757106781	0.30873167514801	103.297470092773	16321
True	False	False	False	False	-2314.40307617188	-2525.61059570313	249.556930541992	0.799840331077576	0.952343225479126	1	74.6133346557617	16788
True	False	False	False	False	-2313.95385742188	-2012.41442871094	210.736968994141	0.669941425323486	0.942675173282623	0.445701867341995	57.9526329040527	11011
True	False	False	False	False	-2313.85791015625	-2581.04150390625	225.155807495117	0.552637577056885	0.891726851463318	0.295010089874268	123.339904785156	25038
True	False	False	False	False	-2302.736328125	-2567.30712890625	49.9113883972168	0.771634459495544	0.96418160200119	0.766191244125366	86.5555572509766	3895
True	False	False	False	False	-2312.41455078125	-2469.02807617188	125.333038330078	0.760423243045807	0.94699501991272	0.697327613830566	161.681411743164	18270
True	False	False	False	False	-2313.54370117188	-2313.92407226563	23.2919807434082	0.792964518070221	0.946847438812256	1	46.5714302062988	978
True	False	False	False	False	-2313.73999023438	-2037.02307128906	9.98227787017822	0.785398185253143	0.931883156299591	1	30.3333339691162	273
True	False	False	False	False	-2313.06176757813	-2128.40576171875	246.229507446289	0.623877644538879	0.881196081638336	0.375997304916382	68.6711730957031	15245
True	False	False	False	False	-2312.88500976563	-1964.85302734375	302.795745849609	0.652190029621124	0.941776275634766	0.41659876704216	103.534797668457	28265
True	False	False	False	False	-2296.19213867188	-2389.0615234375	399.291107177734	0.427152514457703	0.777143776416779	0.193761989474297	127.763885498047	45995
True	False	False	False	False	-2294.876953125	-2331.14404296875	174.135284423828	0.795551776885986	0.955330193042755	1	85.5668792724609	13434
True	False	False	False	False	-2294.56372070313	-2484.58154296875	178.571853637695	0.72105199098587	0.964943408966064	0.554930806159973	70.5527954101563	11359
True	False	False	False	False	-2293.26147460938	-2465.51733398438	176.353576660156	0.737743198871613	0.958968818187714	0.604717314243317	67.4968566894531	10732
True	False	False	False	False	-2289.13159179688	-2624.16748046875	14.4188451766968	0.805326879024506	0.942608833312988	1	39.9230766296387	519
True	False	False	False	False	-2276.69653320313	-2581.8203125	167.480438232422	0.733267366886139	0.958750009536743	0.590288460254669	72.8741683959961	11004
True	False	False	False	False	-2288.04345703125	-2566.06860351563	59.8936653137207	0.718682765960693	0.931575179100037	0.54864364862442	86.2037048339844	4655
True	False	False	False	False	-2274.9091796875	-2549.8681640625	149.734161376953	0.829875767230988	0.967057704925537	1	82	11070
True	False	False	False	False	-2276.11303710938	-2438.21728515625	188.554138183594	0.771320164203644	0.961325705051422	0.763850271701813	73.9470596313477	12571
True	False	False	False	False	-2287.17504882813	-2262.66674804688	220.719253540039	0.782622635364532	0.954724669456482	0.887778282165527	92.2562789916992	18359
True	False	False	False	False	-2286.80590820313	-2177.70385742188	153.061584472656	0.806005537509918	0.952838599681854	1	72.6739120483398	10029
True	False	False	False	False	-2276.84497070313	-2344.17700195313	179.680999755859	0.744702398777008	0.954042196273804	0.629155278205872	69.6604919433594	11285
True	False	False	False	False	-2275.7939453125	-2300.08227539063	190.772415161133	0.599560976028442	0.944516837596893	0.345504641532898	86.2034912109375	14827
True	False	False	False	False	-2275.07861328125	-2521.84033203125	196.318130493164	0.738775193691254	0.921361327171326	0.608177721500397	137.045196533203	24257
True	False	False	False	False	-2269.591796875	-2709.98779296875	204.082122802734	0.648785412311554	0.934566736221313	0.411370784044266	173.070648193359	31845
True	False	False	False	False	-2267.65063476563	-2613.2900390625	157.498153686523	0.77314817905426	0.957634031772614	0.777953743934631	67.9507064819336	9649
True	False	False	False	False	-2261.99609375	-2293.73266601563	199.645553588867	0.561744868755341	0.936453640460968	0.304092943668365	85.4055557250977	15373
True	False	False	False	False	-2260.89282226563	-2724.67114257813	100.931915283203	0.730834186077118	0.958498001098633	0.582807719707489	90.2087936401367	8209
True	False	False	False	False	-2235.66552734375	-2723.3681640625	202.97297668457	0.794534385204315	0.956307172775269	1	91.1420745849609	16679
True	False	False	False	False	-2254.80322265625	-2492.64721679688	247.338653564453	0.586676955223083	0.933539390563965	0.330662578344345	76.1121063232422	16973
True	False	False	False	False	-2256.35327148438	-2253.34838867188	174.135284423828	0.641526877880096	0.941034853458405	0.40056186914444	73.9426727294922	11609
True	False	False	False	False	-2253.638671875	-2683.08178710938	255.102645874023	0.662677347660065	0.946234464645386	0.433395326137543	74.2304382324219	17073
True	False	False	False	False	-2253.60205078125	-2649.09936523438	217.391815185547	0.719042778015137	0.944789528846741	0.54958838224411	75.4795913696289	14794
True	False	False	False	False	-2253.2939453125	-1996.72631835938	31.0559749603271	0.675174295902252	0.954762399196625	0.454945832490921	49.4642868041992	1385
True	False	False	False	False	-2252.53051757813	-1942.37707519531	194.099838256836	0.639803171157837	0.949964106082916	0.398059159517288	81.0971450805664	14192
True	False	False	False	False	-2252.412109375	-2589.09790039063	206.300399780273	0.744219899177551	0.949439823627472	0.627371728420258	78.9946212768555	14693
True	False	False	False	False	-2233.42163085938	-2541.08349609375	131.987884521484	0.654514670372009	0.954007625579834	0.420229583978653	76.1512603759766	9062
True	False	False	False	False	-2247.47143554688	-2439.44970703125	300.577453613281	0.803244531154633	0.955469846725464	1	62.6974182128906	16991
True	False	False	False	False	-2248.58984375	-2007.79919433594	178.571853637695	0.652152240276337	0.948359429836273	0.416540175676346	82.8509292602539	13339
True	False	False	False	False	-2245.13354492188	-2355.470703125	207.409545898438	0.480381458997726	0.864389359951019	0.232145577669144	70.807487487793	13241
True	False	False	False	False	-2242.94555664063	-2525.2197265625	154.17073059082	0.746117413043976	0.934235513210297	0.634470880031586	147.856109619141	20552
True	False	False	False	False	-2240.4541015625	-2057.07958984375	210.736968994141	0.753684103488922	0.960013151168823	0.665352880954742	70.8578948974609	13463
True	False	False	False	False	-2234.25219726563	-1955.86047363281	147.515884399414	0.731516420841217	0.964273929595947	0.584881007671356	59.5338363647461	7918
True	False	False	False	False	-2232.75317382813	-2769.15380859375	221.828384399414	0.686029553413391	0.943919837474823	0.475256383419037	176.695007324219	35339
True	False	False	False	False	-2215.55078125	-2661.34301757813	200.754699707031	0.778810083866119	0.963304400444031	0.832194209098816	67.1988983154297	12163
True	False	False	False	False	-2229.55834960938	-2505.2138671875	219.610107421875	0.799139082431793	0.955806851387024	1	72.9595947265625	14446
True	False	False	False	False	-2229.11938476563	-2404.52905273438	301.686614990234	0.791895866394043	0.953196883201599	1	80.0514678955078	21774
True	False	False	False	False	-2226.57568359375	-2354.11767578125	165.262145996094	0.78077507019043	0.967764139175415	0.857489347457886	70.7046966552734	10535
True	False	False	False	False	-2225.16162109375	-2635.02880859375	175.244430541992	0.701177775859833	0.934503793716431	0.506632089614868	82.9367065429688	13104
True	False	False	False	False	-2207.41284179688	-2605.00244140625	207.409545898438	0.678051292896271	0.955969929695129	0.460173487663269	83.2941207885742	15576
True	False	False	False	False	-2220.84130859375	-2461.3505859375	257.320922851563	0.757410705089569	0.957204341888428	0.682408928871155	67.443962097168	15647
True	False	False	False	False	-2212.24291992188	-2569.353515625	221.828384399414	0.710969150066376	0.958525002002716	0.529238104820251	66.9499969482422	13390
True	False	False	False	False	-2208.908203125	-2533.21411132813	197.427261352539	0.718418002128601	0.954676747322083	0.54795104265213	75.9213485717773	13514
True	False	False	False	False	-2209.60180664063	-2475.74389648438	9.98227787017822	0.754574596881866	0.933233201503754	0.669301986694336	39.3333320617676	354
True	False	False	False	False	-2208.615234375	-1993.0224609375	186.335845947266	0.722873449325562	0.951959013938904	0.559879124164581	64.8690490722656	10898
True	False	False	False	False	-2205.90112304688	-2800.650390625	47.6931037902832	0.805555999279022	0.962561309337616	1	86.6976776123047	3728
True	False	False	False	False	-2196.51806640625	-2775.39331054688	279.503784179688	0.621952831745148	0.940488398075104	0.373451560735703	97.0555572509766	24458
True	False	False	False	False	-2199.87255859375	-2640.5146484375	173.026138305664	0.61661022901535	0.939747869968414	0.366511225700378	83.6538467407227	13050
True	False	False	False	False	-2201.51611328125	-2437.451171875	165.262145996094	0.747710049152374	0.965411841869354	0.640612363815308	55.5033569335938	8270
True	False	False	False	False	-2202.92041015625	-2365.18725585938	150.843307495117	0.660426199436188	0.93173348903656	0.429697334766388	70.7058792114258	9616
True	False	False	False	False	-2195.92944335938	-2487.4404296875	220.719253540039	0.62781172990799	0.95810204744339	0.381278038024902	65.3618087768555	13007
True	False	False	False	False	-2195.14282226563	-2698.54638671875	192.990692138672	0.543020069599152	0.933060705661774	0.285741478204727	67.8505783081055	11806
True	False	False	False	False	-2195.10400390625	-2419.38110351563	155.279876708984	0.610117971897125	0.962528705596924	0.35831493139267	58.6714286804199	8214
True	False	False	False	False	-2194.66870117188	-2175.11938476563	160.825576782227	0.770576000213623	0.949203670024872	0.758433282375336	97.6965484619141	14166
True	False	False	False	False	-2187.65502929688	-2125.32421875	170.807861328125	0.765360891819	0.953987777233124	0.724545955657959	63.1363639831543	9723
True	False	False	False	False	-2192.36767578125	-1966.15600585938	147.515884399414	0.839185535907745	0.963213920593262	1	62.8721809387207	8362
True	False	False	False	False	-2186.91577148438	-2837.41674804688	14.4188451766968	0.619212806224823	0.913610816001892	0.369869381189346	139.076919555664	1808
True	False	False	False	False	-2172.86962890625	-2825.50634765625	154.17073059082	0.611271679401398	0.930317044258118	0.35975307226181	114.273384094238	15884
True	False	False	False	False	-2164.48901367188	-2771.57543945313	215.173538208008	0.816940188407898	0.967639207839966	1	115.958763122559	22496
True	False	False	False	False	-2186.35986328125	-2763.22338867188	108.695907592773	0.685513734817505	0.940263092517853	0.474253714084625	79.4897994995117	7790
True	False	False	False	False	-2180.26147460938	-2669.96484375	143.079315185547	0.695325613021851	0.944888889789581	0.494042277336121	69.5736465454102	8975
True	False	False	False	False	-2173.21875	-2620.76147460938	218.500961303711	0.694623529911041	0.95104306936264	0.492573529481888	78.7664947509766	15517
True	False	False	False	False	-2183.2412109375	-2501.80078125	199.645553588867	0.547359824180603	0.940111875534058	0.289884150028229	68.5500030517578	12339
True	False	False	False	False	-2186.1123046875	-2386.38061523438	169.698715209961	0.767782807350159	0.964151680469513	0.739490985870361	60.9150314331055	9320
True	False	False	False	False	-2185.64819335938	-2344.865234375	170.807861328125	0.76231050491333	0.952827990055084	0.707281649112701	57.7922096252441	8900
True	False	False	False	False	-2173.84326171875	-2415.2705078125	164.153015136719	0.725604593753815	0.940967619419098	0.567497134208679	57.8243255615234	8558
True	False	False	False	False	-2170.87060546875	-2533.3603515625	194.099838256836	0.679955661296844	0.935579001903534	0.46369343996048	88.1885681152344	15433
True	False	False	False	False	-2169.72778320313	-2439.60546875	201.863830566406	0.743680894374847	0.94383317232132	0.625396072864532	77.9450531005859	14186
True	False	False	False	False	-2170.6181640625	-1940.17797851563	140.861022949219	0.810112833976746	0.950713515281677	1	80.9606323242188	10282
True	False	False	False	False	-2164.53540039063	-2644.2783203125	288.376892089844	0.65422135591507	0.956816732883453	0.41976872086525	68.788459777832	17885
True	False	False	False	False	-2154.89697265625	-2588.91552734375	226.264953613281	0.631803214550018	0.907668709754944	0.386745929718018	101.941177368164	20796
True	False	False	False	False	-2161.87475585938	-2170.01098632813	130.878753662109	0.752703249454498	0.928336203098297	0.661087512969971	89.1949157714844	10525
True	False	False	False	False	-2161.36499023438	-1986.01843261719	242.902084350586	0.580220520496368	0.944021463394165	0.323524504899979	66.8173522949219	14633
True	False	False	False	False	-2160.39331054688	-2473.15966796875	119.787330627441	0.674093842506409	0.956627011299133	0.453009754419327	53.9074058532715	5822
True	False	False	False	False	-2157.79345703125	-2019.58325195313	114.241622924805	0.740824818611145	0.930533230304718	0.615211486816406	122.990287780762	12668
True	False	False	False	False	-2151.88208007813	-2815.34448242188	191.881561279297	0.713132262229919	0.95024311542511	0.534525454044342	83.9248580932617	14519
True	False	False	False	False	-2151.50170898438	-2755.44018554688	64.3302307128906	0.802213251590729	0.962780237197876	1	47.3103446960449	2744
True	False	False	False	False	-2145.00805664063	-2680.69384765625	330.524291992188	0.684942364692688	0.959973633289337	0.473147690296173	85.4429550170898	25462
True	False	False	False	False	-2148.91064453125	-2502.3037109375	283.940338134766	0.53761237859726	0.88272362947464	0.280667513608932	91.39453125	23397
True	False	False	False	False	-2147.63793945313	-2154.52294921875	175.244430541992	0.767259895801544	0.955031096935272	0.736158847808838	89.2784805297852	14106
True	False	False	False	False	-2146.17260742188	-2611.94262695313	168.589569091797	0.807776212692261	0.963109135627747	1	65.3026351928711	9926
True	False	False	False	False	-2145.76538085938	-2481.19702148438	75.4216537475586	0.839752197265625	0.969603180885315	1	58.8235282897949	4000
True	False	False	False	False	-2144.21044921875	-2720.36450195313	171.917007446289	0.742638885974884	0.952869772911072	0.621626198291779	84.6903228759766	13127
True	False	False	False	False	-2144.10522460938	-2038.97973632813	120.896469116211	0.816004395484924	0.947142243385315	1	119.93578338623	13073
True	False	False	False	False	-2143.22998046875	-2848.24462890625	112.023338317871	0.835714399814606	0.960162580013275	1	127.217819213867	12849
True	False	False	False	False	-2135.99145507813	-2829.82739257813	109.805053710938	0.785418212413788	0.94951605796814	1	84.7474746704102	8390
True	False	False	False	False	-2127.77978515625	-2702.615234375	167.480438232422	0.655599415302277	0.939250946044922	0.42194128036499	78.1788101196289	11805
True	False	False	False	False	-2141.73754882813	-2452.83935546875	187.44499206543	0.617867052555084	0.913883686065674	0.36812761425972	81.4674530029297	13768
True	False	False	False	False	-2139.08715820313	-2232.18139648438	165.262145996094	0.848681271076202	0.968290209770203	1	98.0469818115234	14609
True	False	False	False	False	-2137.87670898438	-2374.564453125	217.391815185547	0.607026636600494	0.928872466087341	0.354499369859695	61.0561218261719	11967
True	False	False	False	False	-2137.53881835938	-2536.041015625	153.061584472656	0.76678204536438	0.965479552745819	0.733166754245758	68.340576171875	9431
True	False	False	False	False	-2124.6572265625	-2737.91430664063	144.188446044922	0.759280562400818	0.926131665706635	0.691536962985992	170.807693481445	22205
True	False	False	False	False	-2124.57299804688	-2553.03100585938	216.282684326172	0.496053129434586	0.854196548461914	0.244582787156105	86.9128189086914	16948
True	False	False	False	False	-2124.20239257813	-2035.36608886719	140.861022949219	0.78069794178009	0.94545990228653	0.856390178203583	66.8031463623047	8484
True	False	False	False	False	-2123.73120117188	-2863.59985351563	219.610107421875	0.533621966838837	0.938620030879974	0.276984065771103	112.146461486816	22205
True	False	False	False	False	-2115.35034179688	-2808.72705078125	431.456207275391	0.392213761806488	0.832285046577454	0.171273186802864	166.221084594727	64660
True	False	False	False	False	-2118.79150390625	-2636.07592773438	236.24723815918	0.763400375843048	0.94487589597702	0.713271379470825	71.643196105957	15260
True	False	False	False	False	-2122.3388671875	-2473.40405273438	78.7490768432617	0.765397131443024	0.954528748989105	0.724761068820953	75.2112655639648	5340
True	False	False	False	False	-2118.13110351563	-2003.87121582031	199.645553588867	0.774507224559784	0.954369783401489	0.789297342300415	60.8222236633301	10948
True	False	False	False	False	-2117.21899414063	-2453.8798828125	156.389007568359	0.525956451892853	0.912471830844879	0.270047128200531	73.5460968017578	10370
True	False	False	False	False	-2114.86303710938	-2060.40551757813	194.099838256836	0.649597346782684	0.960234761238098	0.41260814666748	61.1942863464355	10709
True	False	False	False	False	-2113.04321289063	-2600.6201171875	174.135284423828	0.795551776885986	0.950482308864594	1	70.4713363647461	11064
True	False	False	False	False	-2112.45751953125	-2787.89184570313	44.3656768798828	0.784437417984009	0.949666619300842	0.932413876056671	55.6749992370605	2227
True	False	False	False	False	-2109.34936523438	-2756.74267578125	252.884368896484	0.64073920249939	0.940070569515228	0.399415254592896	101.039474487305	23037
True	False	False	False	False	-2108.96411132813	-2474.12890625	147.515884399414	0.548246204853058	0.906716167926788	0.290738165378571	71.6541366577148	9530
True	False	False	False	False	-2111.95361328125	-2416.49340820313	125.333038330078	0.760423243045807	0.941476404666901	0.697327613830566	87.5486755371094	9893
True	False	False	False	False	-2108.67138671875	-2679.8828125	90.9496383666992	0.740094006061554	0.950154721736908	0.612678289413452	94.9512176513672	7786
True	False	False	False	False	-2103.13891601563	-2902.13452148438	412.600799560547	0.250856846570969	0.937141537666321	0.0958998277783394	130.043014526367	48376
True	False	False	False	False	-2068.49658203125	-2900.93286132813	154.17073059082	0.791722774505615	0.949336469173431	1	188.395690917969	26187
True	False	False	False	False	-2095.4306640625	-2844.61401367188	16.6371288299561	0.76893937587738	0.947792708873749	0.747088372707367	40.4000015258789	606
True	False	False	False	False	-2090.79565429688	-2648.02514648438	197.427261352539	0.807617545127869	0.946159720420837	1	71.0674133300781	12650
True	False	False	False	False	-2095.52905273438	-2582.22534179688	147.515884399414	0.749781250953674	0.945010840892792	0.648868799209595	72.6240615844727	9659
True	False	False	False	False	-2101.06469726563	-2504.38159179688	314.996307373047	0.362263739109039	0.787673890590668	0.153404593467712	116.64436340332	33127
True	False	False	False	False	-2093.080078125	-2299.11352539063	241.792938232422	0.58752316236496	0.950290739536285	0.331612437963486	77.8073425292969	16962
True	False	False	False	False	-2090.63134765625	-2614.98364257813	175.244430541992	0.710309088230133	0.962491273880005	0.527647256851196	64.7911376953125	10237
True	False	False	False	False	-2090.138671875	-2545.53955078125	148.625015258789	0.823728501796722	0.953589022159576	1	72.9029846191406	9769
True	False	False	False	False	-2089.70434570313	-2700.12548828125	222.937530517578	0.668774247169495	0.930678188800812	0.44368451833725	74.8905487060547	15053
True	False	False	False	False	-2087.97485351563	-2676.32568359375	82.0765075683594	0.680345416069031	0.921460747718811	0.464419931173325	95.0675659179688	7035
True	False	False	False	False	-2085.65942382813	-2887.73608398438	208.518692016602	0.808929800987244	0.963987946510315	1	165.797866821289	31170
True	False	False	False	False	-2069.53784179688	-2860.13598632813	384.872253417969	0.497744411230087	0.894090414047241	0.245960220694542	150.291061401367	52151
True	False	False	False	False	-2076.30517578125	-2816.828125	161.934722900391	0.644476294517517	0.966378092765808	0.404900282621384	62.595890045166	9139
True	False	False	False	False	-2073.09716796875	-2741.69311523438	190.772415161133	0.702819287776947	0.937654554843903	0.510280728340149	66.639533996582	11462
True	False	False	False	False	-2074.06030273438	-2593.23071289063	136.424453735352	0.793246746063232	0.960789203643799	1	69.081298828125	8497
True	False	False	False	False	-2079.41430664063	-2310.185546875	157.498153686523	0.665052056312561	0.954620122909546	0.437354356050491	65.8239440917969	9347
True	False	False	False	False	-2070.01831054688	-2243.44604492188	156.389007568359	0.76000702381134	0.963387906551361	0.695198833942413	65.6808547973633	9261
True	False	False	False	False	-2071.47583007813	-2048.03295898438	229.592376708984	0.696493864059448	0.948652982711792	0.496505469083786	89.0434799194336	18432
True	False	False	False	False	-2069.48095703125	-2623.76025390625	159.716445922852	0.739838838577271	0.959373652935028	0.6118004322052	70.2569427490234	10117
True	False	False	False	False	-2063.15258789063	-2553.69848632813	253.993499755859	0.617168843746185	0.926462769508362	0.367228388786316	81.943229675293	18765
True	False	False	False	False	-2069.00366210938	-2490.56201171875	258.430084228516	0.478996813297272	0.889077425003052	0.231073975563049	67.4291839599609	15711
True	False	False	False	False	-2064.380859375	-2456.91723632813	168.589569091797	0.551143288612366	0.900580942630768	0.293548792600632	53.684211730957	8160
True	False	False	False	False	-2068.11376953125	-2344.07055664063	262.866638183594	0.613072097301483	0.912503242492676	0.362013012170792	64.7763748168945	15352
True	False	False	False	False	-2061.283203125	-2260.37475585938	106.477630615234	0.804327130317688	0.963844060897827	1	58.3125	5598
True	False	False	False	False	-2060.65380859375	-2797.23120117188	123.114753723145	0.807714879512787	0.955243647098541	1	174.171173095703	19333
True	False	False	False	False	-2059.3115234375	-2829.48681640625	42.1473922729492	0.640076875686646	0.953352153301239	0.398454904556274	64.4473648071289	2449
True	False	False	False	False	-2047.80505371094	-2817.24194335938	231.810668945313	0.843535721302032	0.965122163295746	1	190.583724975586	39832
True	False	False	False	False	-2056.28881835938	-2718.337890625	251.77522277832	0.763787925243378	0.953635275363922	0.715447723865509	76.246696472168	17308
True	False	False	False	False	-2056.36401367188	-2284.97192382813	188.554138183594	0.738092064857483	0.95416396856308	0.605881333351135	62	10540
True	False	False	False	False	-2055.373046875	-2782.08740234375	128.660461425781	0.638014316558838	0.948956847190857	0.395486831665039	69.3103485107422	8040
True	False	False	False	False	-2055.00903320313	-2672.23779296875	322.760314941406	0.499086499214172	0.92044597864151	0.247058317065239	113.487976074219	33025
True	False	False	False	False	-2053.07299804688	-2610.32250976563	177.462707519531	0.694674909114838	0.955821633338928	0.492680758237839	65.2750015258789	10444
True	False	False	False	False	-2052.00170898438	-2314.29174804688	185.226699829102	0.774862349033356	0.95846688747406	0.792401194572449	63.9281425476074	10676
True	False	False	False	False	-2049.30151367188	-2648.0712890625	175.244430541992	0.782110810279846	0.954597949981689	0.878470003604889	66.0189895629883	10431
True	False	False	False	False	-2043.48327636719	-2511.4287109375	187.44499206543	0.5046706199646	0.919850647449493	0.251676172018051	53.0591697692871	8967
True	False	False	False	False	-2048.28588867188	-2176.66772460938	181.899276733398	0.804048359394073	0.956061124801636	1	73.4634170532227	12048
True	False	False	False	False	-2044.31176757813	-2490.90844726563	185.226699829102	0.517211437225342	0.910917103290558	0.262346655130386	62.5508995056152	10446
True	False	False	False	False	-2042.83264160156	-2260.5595703125	163.043869018555	0.755252122879028	0.953745186328888	0.672358095645905	77.5170059204102	11395
True	False	False	False	False	-2042.71936035156	-2040.73376464844	14.4188451766968	0.805326879024506	0.942608833312988	1	25.6923084259033	334
True	False	False	False	False	-2041.71423339844	-2949.07788085938	322.760314941406	0.244213938713074	0.913587152957916	0.0928396433591843	134.065292358398	39013
True	False	False	False	False	-2011.55285644531	-2939.21899414063	109.805053710938	0.809059381484985	0.959742963314056	1	101.565658569336	10055
True	False	False	False	False	-2040.91735839844	-2907.20629882813	258.430084228516	0.446133673191071	0.873546957969666	0.206825509667397	113.326179504395	26405
True	False	False	False	False	-2035.98217773438	-2843.4599609375	189.663269042969	0.650934875011444	0.946482479572296	0.414659291505814	68.0701751708984	11640
True	False	False	False	False	-2038.72937011719	-2756.86181640625	134.206176757813	0.665514945983887	0.939948201179504	0.438133150339127	72.1983489990234	8736
True	False	False	False	False	-2037.02160644531	-2086.04956054688	289.486053466797	0.808336436748505	0.961697518825531	1	71.4176254272461	18640
True	False	False	False	False	-2033.38720703125	-2879.19995117188	212.955261230469	0.601097106933594	0.952461242675781	0.347330749034882	87.3229141235352	16766
True	False	False	False	False	-2032.21557617188	-2328.43627929688	189.663269042969	0.827117323875427	0.963567852973938	1	72.2456130981445	12354
True	False	False	False	False	-2032.15808105469	-2938.20483398438	31.0559749603271	0.616013824939728	0.944049656391144	0.365747570991516	96.0357131958008	2689
True	False	False	False	False	-1974.17358398438	-2932.3017578125	169.698715209961	0.577527225017548	0.889883160591125	0.320602387189865	149.411758422852	22860
True	False	False	False	False	-2021.89538574219	-2926.1875	131.987884521484	0.70543247461319	0.910364866256714	0.516202032566071	178.025207519531	21185
True	False	False	False	False	-2028.79382324219	-2819.72143554688	108.695907592773	0.721518695354462	0.967633366584778	0.556188941001892	67.3673477172852	6602
True	False	False	False	False	-2028.92163085938	-2767.65161132813	160.825576782227	0.75981467962265	0.954041123390198	0.694222569465637	77.0896530151367	11178
True	False	False	False	False	-2026.06774902344	-2560.48559570313	337.179138183594	0.791891813278198	0.956952810287476	1	116.052635192871	35280
True	False	False	False	False	-2031.93359375	-2126.916015625	238.465515136719	0.801990270614624	0.950660288333893	1	109.599998474121	23564
True	False	False	False	False	-2027.57067871094	-2112.46337890625	21.0736961364746	0.765837788581848	0.945084035396576	0.727394282817841	59.5263175964355	1131
True	False	False	False	False	-2025.900390625	-2674.93481445313	148.625015258789	0.672437250614166	0.959327280521393	0.450069338083267	79.0373153686523	10591
True	False	False	False	False	-2023.28039550781	-2620.48364257813	260.648345947266	0.684174716472626	0.931037724018097	0.471669286489487	75.2553176879883	17685
True	False	False	False	False	-2022.33361816406	-2460.08325195313	298.359191894531	0.695849716663361	0.936854481697083	0.49514439702034	74.2304840087891	19968
True	False	False	False	False	-2022.07702636719	-2353.99243164063	190.772415161133	0.740084707736969	0.94632476568222	0.612646222114563	73.2616271972656	12601
True	False	False	False	False	-2021.06286621094	-2792.85473632813	158.607299804688	0.724610865116119	0.939961075782776	0.564696907997131	74.7832183837891	10694
True	False	False	False	False	-2012.82141113281	-2739.00317382813	198.536407470703	0.770204424858093	0.94185745716095	0.755791664123535	98.9553070068359	17713
True	False	False	False	False	-2011.416015625	-2873.6494140625	25.5102653503418	0.748013913631439	0.935181617736816	0.641803920269012	46.3043479919434	1065
True	False	False	False	False	-1999.05529785156	-2886.8544921875	231.810668945313	0.788909792900085	0.960993230342865	1	105.770332336426	22106
True	False	False	False	False	-1969.4228515625	-2856.4326171875	143.079315185547	0.772836744785309	0.956700146198273	0.775464057922363	93.829460144043	12104
True	False	False	False	False	-1995.3681640625	-2764.86499023438	186.335845947266	0.729408621788025	0.915253520011902	0.578534126281738	185.029754638672	31085
True	False	False	False	False	-1988.36572265625	-2823.53173828125	348.270568847656	0.757286906242371	0.928333282470703	0.681818783283234	113.843948364258	35747
True	False	False	False	False	-1981.08984375	-2719.68237304688	194.099838256836	0.715077757835388	0.950438857078552	0.539380967617035	90.5599975585938	15848
True	False	False	False	False	-2000.44470214844	-2687.7548828125	265.084930419922	0.5372274518013	0.936936497688293	0.28031000494957	78.0753173828125	18660
True	False	False	False	False	-2010.44055175781	-2297.88403320313	160.825576782227	0.817430675029755	0.954219400882721	1	68.9172439575195	9993
True	False	False	False	False	-2011.33129882813	-2141.67309570313	166.371292114258	0.816705822944641	0.962659299373627	1	77.4333343505859	11615
True	False	False	False	False	-2009.28356933594	-2596.60473632813	165.262145996094	0.762425720691681	0.956384003162384	0.707905888557434	65.5167770385742	9762
True	False	False	False	False	-1994.71276855469	-2633.97216796875	250.666076660156	0.570963799953461	0.912720382213593	0.313612312078476	89.7256622314453	20278
True	False	False	False	False	-1998.43127441406	-2575.31982421875	143.079315185547	0.772836744785309	0.942026853561401	0.775464057922363	78.8449630737305	10171
True	False	False	False	False	-1996.50439453125	-2540.57836914063	151.952453613281	0.820764601230621	0.975504159927368	1	77.4817504882813	10615
True	False	False	False	False	-1985.49768066406	-2513.38232421875	174.135284423828	0.690429151058197	0.948173761367798	0.483973413705826	75.4203796386719	11841
True	False	False	False	False	-1980.05627441406	-2599.63940429688	268.412353515625	0.641156911849976	0.934263646602631	0.400022655725479	99.7561950683594	24141
True	False	False	False	False	-1971.45007324219	-2549.12377929688	185.226699829102	0.688399314880371	0.958568394184113	0.479914337396622	88.1616744995117	14723
True	False	False	False	False	-1970.70263671875	-2674.17163085938	269.521484375	0.584424674510956	0.920495569705963	0.328150749206543	94.2469100952148	22902
True	False	False	False	False	-2008.65673828125	-2497.9130859375	217.391815185547	0.677731871604919	0.945757627487183	0.459587782621384	76.0051040649414	14897
True	False	False	False	False	-2008.34851074219	-2460.35546875	23.2919807434082	0.659734427928925	0.959129869937897	0.428571432828903	50.2857131958008	1056
True	False	False	False	False	-2001.697265625	-2210.5732421875	194.099838256836	0.857978463172913	0.970580637454987	1	80.5085678100586	14089
True	False	False	False	False	-1982.78771972656	-2440.162109375	196.318130493164	0.693632781505585	0.942937552928925	0.490515530109406	94.141242980957	16663
True	False	False	False	False	-1996.71936035156	-2319.79956054688	108.695907592773	0.821083903312683	0.957610249519348	1	79.0408172607422	7746
True	False	False	False	False	-2000.84619140625	-2077.86572265625	146.40673828125	0.790809690952301	0.946157515048981	1	83.2272720336914	10986
True	False	False	False	False	-1988.70690917969	-2161.728515625	150.843307495117	0.786078751087189	0.956846177577972	1	108.676467895508	14780
True	False	False	False	False	-1983.90246582031	-2340.57543945313	160.825576782227	0.809093058109283	0.9603191614151	1	74.3862075805664	10786
True	False	False	False	False	-1975.45739746094	-2319.41015625	184.117568969727	0.821711361408234	0.957101106643677	1	89.7530136108398	14899
True	False	False	False	False	-1980.90612792969	-2188.90942382813	190.772415161133	0.753557503223419	0.953956305980682	0.664797186851501	87.8488388061523	15110
True	False	False	False	False	-1968.33874511719	-2224.50073242188	197.427261352539	0.852836906909943	0.967944443225861	1	80.1011199951172	14258
True	False	False	False	False	-1966.35974121094	-3003.4853515625	525.733276367188	0.124656803905964	0.905787289142609	0.0431802161037922	135.873413085938	64404
True	False	False	False	False	-1945.36499023438	-2995.92724609375	146.40673828125	0.820213973522186	0.957304775714874	1	107.772727966309	14226
True	False	False	False	False	-1965.55993652344	-2796.23071289063	310.559753417969	0.385819464921951	0.81822407245636	0.167355790734291	141.946426391602	39745
True	False	False	False	False	-1965.7470703125	-2567.47509765625	137.533599853516	0.80334997177124	0.969638168811798	1	80.1371002197266	9937
True	False	False	False	False	-1963.29382324219	-2593.55908203125	130.878753662109	0.752703249454498	0.961003601551056	0.661087512969971	95.9067764282227	11317
True	False	False	False	False	-1961.25744628906	-2984.54321289063	110.914192199707	0.827440023422241	0.967305481433868	1	117.269996643066	11727
True	False	False	False	False	-1910.33361816406	-2971.75415039063	79.8582229614258	0.803513050079346	0.955614149570465	1	77.8194427490234	5603
True	False	False	False	False	-1927.00537109375	-2970.97412109375	180.790130615234	0.74642688035965	0.958659529685974	0.635650753974915	84.736198425293	13812
True	False	False	False	False	-1950.30310058594	-2885.876953125	79.8582229614258	0.750213325023651	0.950159788131714	0.650631964206696	69.6388854980469	5014
True	False	False	False	False	-1957.96057128906	-2744.4970703125	239.574661254883	0.554879128932953	0.878072142601013	0.297217160463333	98.4537048339844	21266
True	False	False	False	False	-1958.52709960938	-2519.33349609375	209.627822875977	0.71341598033905	0.948705852031708	0.535227656364441	72.0476226806641	13617
True	False	False	False	False	-1952.93188476563	-2463.30737304688	180.790130615234	0.732787251472473	0.953852653503418	0.588793098926544	95.2699356079102	15529
True	False	False	False	False	-1958.02087402344	-2358.58374023438	136.424453735352	0.805724918842316	0.957602500915527	1	100.75609588623	12393
True	False	False	False	False	-1957.42944335938	-2325.27587890625	209.627822875977	0.399410843849182	0.740203559398651	0.17575266957283	82.1746063232422	15531
True	False	False	False	False	-1955.09240722656	-2442.88354492188	153.061584472656	0.740749657154083	0.950878143310547	0.614949762821198	95.3695678710938	13161
True	False	False	False	False	-1950.77368164063	-2839.37353515625	209.627822875977	0.664177238941193	0.95305347442627	0.435888826847076	90.6243362426758	17128
True	False	False	False	False	-1946.80261230469	-2767.17895507813	269.521484375	0.712720572948456	0.935486495494843	0.533510267734528	87.8641967773438	21351
True	False	False	False	False	-1949.34838867188	-2638.83715820313	167.480438232422	0.822150528430939	0.960802972316742	1	76.6490097045898	11574
True	False	False	False	False	-1950.38439941406	-2581.32836914063	137.533599853516	0.812275528907776	0.962518155574799	1	78.8145141601563	9773
True	False	False	False	False	-1941.99584960938	-2214.68823242188	155.279876708984	0.797418594360352	0.953982889652252	1	92.1928558349609	12907
True	False	False	False	False	-1948.96484375	-2099.74633789063	190.772415161133	0.824089586734772	0.956563711166382	1	77.9534912109375	13408
True	False	False	False	False	-1947.41296386719	-2145.92602539063	161.934722900391	0.831593692302704	0.963150382041931	1	77.7465744018555	11351
True	False	False	False	False	-1939.26318359375	-2695.1103515625	183.008422851563	0.798095643520355	0.957594156265259	1	101.442420959473	16738
True	False	False	False	False	-1937.6513671875	-2946.93725585938	263.975769042969	0.541992247104645	0.897967934608459	0.284769713878632	86.8865509033203	20679
True	False	False	False	False	-1929.07287597656	-2882.18969726563	310.559753417969	0.827364385128021	0.964921653270721	1	168.382141113281	47147
True	False	False	False	False	-1936.60693359375	-2606.8623046875	251.77522277832	0.784924149513245	0.948993384838104	0.952044248580933	79.647575378418	18080
True	False	False	False	False	-1936.49890136719	-2175.2099609375	253.993499755859	0.770517349243164	0.952603399753571	0.758013784885406	87.5327529907227	20045
True	False	False	False	False	-1935.0625	-2863.58374023438	124.223899841309	0.783444225788116	0.938130259513855	0.904983460903168	89.3035736083984	10002
True	False	False	False	False	-1926.30603027344	-2832.53662109375	247.338653564453	0.762388944625854	0.945503890514374	0.70770651102066	107.112106323242	23886
True	False	False	False	False	-1933.259765625	-2710.07250976563	168.589569091797	0.555714786052704	0.932161390781403	0.29804465174675	96.2171020507813	14625
True	False	False	False	False	-1934.03076171875	-2557.56958007813	145.297592163086	0.657382667064667	0.942521870136261	0.424779862165451	65.2061080932617	8542
True	False	False	False	False	-1934.07922363281	-2503.10375976563	202.97297668457	0.615740954875946	0.911888062953949	0.365398943424225	81.9562835693359	14998
True	False	False	False	False	-1933.51770019531	-2670.1201171875	226.264953613281	0.549792349338531	0.948887228965759	0.292234480381012	74.4362716674805	15185
True	False	False	False	False	-1929.31860351563	-2264.33520507813	251.77522277832	0.769889295101166	0.954915523529053	0.753582775592804	73.8854598999023	16772
True	False	False	False	False	-1930.8798828125	-2198.0615234375	161.934722900391	0.73981249332428	0.958387315273285	0.611710011959076	104.273971557617	15224
True	False	False	False	False	-1930.1669921875	-2115.82080078125	74.3125076293945	0.722276210784912	0.941916704177856	0.558245301246643	54.1343269348145	3627
True	False	False	False	False	-1929.20544433594	-2799.41821289063	183.008422851563	0.581791281700134	0.939736783504486	0.325243592262268	84.2909088134766	13908
True	False	False	False	False	-1914.73986816406	-2753.900390625	197.427261352539	0.697551608085632	0.94662207365036	0.498756766319275	88.235954284668	15706
True	False	False	False	False	-1921.98071289063	-2382.83740234375	113.132476806641	0.776553928852081	0.939844250679016	0.808126747608185	114.107841491699	11639
True	False	False	False	False	-1920.90698242188	-2653.20849609375	153.061584472656	0.835585951805115	0.967305839061737	1	82.1884078979492	11342
True	False	False	False	False	-1909.7587890625	-2541.19848632813	198.536407470703	0.770204424858093	0.963910937309265	0.755791664123535	79.0446929931641	14149
True	False	False	False	False	-1914.67443847656	-2251.1826171875	180.790130615234	0.660253465175629	0.95062381029129	0.429415732622147	71.4723892211914	11650
True	False	False	False	False	-1909.27416992188	-3025.33227539063	211.846115112305	0.460642665624619	0.936912477016449	0.21726094186306	116.031410217285	22162
True	False	False	False	False	-1909.1171875	-2439.248046875	258.430084228516	0.523740589618683	0.889754295349121	0.26807489991188	110.592277526855	25768
True	False	False	False	False	-1908.43505859375	-2130.07836914063	147.515884399414	0.796800673007965	0.948104739189148	1	78.4661636352539	10436
True	False	False	False	False	-2946.0478515625	-1884.20751953125	160.825576782227	0.605211317539215	0.939484655857086	0.352284103631973	127.517242431641	18490
True	False	False	False	False	-2947.08276367188	-1842.75915527344	138.64274597168	0.648569643497467	0.948526918888092	0.411042928695679	82.0640029907227	10258
True	False	False	False	False	-2969.38549804688	-1841.46411132813	104.259346008301	0.61575722694397	0.954126596450806	0.365419745445251	99.2765960693359	9332
True	False	False	False	False	-2993.68920898438	-1781.53332519531	273.958068847656	0.30070224404335	0.747417211532593	0.120085000991821	134.222671508789	33153
True	False	False	False	False	-3033.30297851563	-1705.08508300781	198.536407470703	0.575345754623413	0.953628301620483	0.318258792161942	93.1396636962891	16672
True	False	False	False	False	-3069.79809570313	-1670.072265625	9.98227787017822	0.557533979415894	0.910541534423828	0.29985499382019	103.666664123535	933
True	False	False	False	False	-3087.21411132813	-1628.31420898438	48.80224609375	0.202264845371246	0.797946751117706	0.074306532740593	100.5	4422
True	False	False	False	False	-3121.09008789063	-1513.58862304688	78.7490768432617	0.803937435150146	0.959860801696777	1	96.478874206543	6850
True	False	False	False	False	-3157.30346679688	-1455.76940917969	46.5839614868164	0.417469561100006	0.922701418399811	0.187336623668671	107.023811340332	4495
True	False	False	False	False	-3178.27416992188	-1395.82250976563	64.3302307128906	0.184395417571068	0.828174352645874	0.066798210144043	106.551727294922	6180
True	False	False	False	False	-3203.80932617188	-1317.20544433594	56.5662384033203	0.490628093481064	0.900951445102692	0.240211740136147	106	5406
True	False	False	False	False	-3215.21069335938	-1277.81604003906	14.4188451766968	0.367942631244659	0.916103541851044	0.156701356172562	103.846153259277	1350
True	False	False	False	False	-3233.35693359375	-1214.67932128906	15.5279874801636	0.564301550388336	0.911907911300659	0.306699156761169	107.428573608398	1504
True	False	False	False	False	-3246.8291015625	-1163.42272949219	118.678184509277	0.317148208618164	0.915874242782593	0.128581404685974	101.859809875488	10899
True	False	False	False	False	-3259.9755859375	-1116.39880371094	96.4953460693359	0.289469450712204	0.915330171585083	0.114436157047749	101.24137878418	8808
True	False	False	False	False	-3279.33911132813	-1037.36901855469	44.3656768798828	0.341155081987381	0.873007595539093	0.141498848795891	97.6750030517578	3907
True	False	False	False	False	-3275.35620117188	-1011.19030761719	33.2742576599121	0.803785860538483	0.955226957798004	1	82.0999984741211	2463
True	False	False	False	False	-3293.5390625	-974.763549804688	24.401123046875	0.461128920316696	0.881412863731384	0.217617824673653	96.0454559326172	2113
True	False	False	False	False	-3299.74072265625	-944.258605957031	13.3097038269043	0.685805439949036	0.924342334270477	0.474820286035538	95.1666641235352	1142
True	False	False	False	False	-3302.25512695313	-931.756225585938	23.2919807434082	0.521954357624054	0.894112348556519	0.266495555639267	95.1428604125977	1998
True	False	False	False	False	-3313.92797851563	-797.429748535156	21.0736961364746	0.765837788581848	0.945084035396576	0.727394282817841	101.631576538086	1931
True	False	False	False	False	-3321.17333984375	-723.862670898438	62.1119499206543	0.72892951965332	0.958993196487427	0.577115118503571	68.4107131958008	3831
True	False	False	False	False	-3348.43530273438	-617.244445800781	9.98227787017822	0.557533979415894	0.916803061962128	0.29985499382019	90.3333358764648	813
True	False	False	False	False	-3360.73120117188	-409.777648925781	12.2005615234375	0.415362358093262	0.902934491634369	0.18595863878727	84.2727279663086	927
True	False	False	False	False	-3361.75830078125	-322.485809326172	14.4188451766968	0.208370938897133	0.970807075500488	0.0769230797886848	83.6923065185547	1088
True	False	False	False	False	-3361.416015625	-373.769653320313	9.98227787017822	0.399360686540604	0.938633382320404	0.175721198320389	83.1111145019531	748
True	False	False	False	False	-3344.55639648438	-351.467559814453	80.9673614501953	0.786957621574402	0.947457671165466	1	72.5205459594727	5294
True	False	False	False	False	-3342.43725585938	-24.9895458221436	82.0765075683594	0.251807987689972	0.850185334682465	0.0963409468531609	90.2837829589844	6681
True	False	False	False	False	-3340.09204101563	-168.185348510742	69.8759460449219	0.679155230522156	0.929499626159668	0.462208092212677	79.1904754638672	4989
True	False	False	False	False	-3336.97241210938	-555.136840820313	109.805053710938	0.578221380710602	0.949556469917297	0.321352422237396	87.0909118652344	8622
True	False	False	False	False	-3333.98779296875	-426.964447021484	34.3833999633789	0.812275528907776	0.962674856185913	1	58.677417755127	1819
True	False	False	False	False	-3336.52392578125	-204.570526123047	147.515884399414	0.699802994728088	0.95706182718277	0.503616988658905	82.9548873901367	11033
True	False	False	False	False	-3336.33081054688	-142.720703125	109.805053710938	0.785418212413788	0.956510245800018	1	85.4141387939453	8456
True	False	False	False	False	-3336.2880859375	-404.741455078125	165.262145996094	0.713891565799713	0.93741500377655	0.536409020423889	76.637580871582	11419
True	False	False	False	False	-3321.65405273438	-337.249114990234	128.660461425781	0.694953978061676	0.959453940391541	0.493263840675354	68.4827575683594	7944
True	False	False	False	False	-3330.41235351563	-273.032531738281	199.645553588867	0.693452954292297	0.946088016033173	0.490143746137619	76.7722244262695	13819
True	False	False	False	False	-3326.18286132813	-234.503265380859	155.279876708984	0.762258768081665	0.967140853404999	0.707001686096191	70.5500030517578	9877
True	False	False	False	False	-3322.01123046875	-38.0262145996094	199.645553588867	0.735508561134338	0.940594911575317	0.597400009632111	73.2611083984375	13187
True	False	False	False	False	-3320.56274414063	-703.186218261719	26.6194076538086	0.780536234378815	0.950671494007111	0.854119598865509	66.6666641235352	1600
True	False	False	False	False	-3318.93872070313	-758.509887695313	36.6016845703125	0.618217408657074	0.908071041107178	0.368579924106598	113.030303955078	3730
True	False	False	False	False	-3310.47045898438	-690.359313964844	128.660461425781	0.616460800170898	0.913099884986877	0.366319626569748	84.2586212158203	9774
True	False	False	False	False	-3311.06469726563	-74.1370315551758	165.262145996094	0.676039397716522	0.946656048297882	0.456506609916687	70.1409378051758	10451
True	False	False	False	False	-3305.09716796875	-915.678283691406	41.0382537841797	0.650850415229797	0.944274544715881	0.414529263973236	94.9729766845703	3514
True	False	False	False	False	-3304.14770507813	-175.501113891602	137.533599853516	0.699044167995453	0.941812098026276	0.501968204975128	63.5483856201172	7880
True	False	False	False	False	-3301.18115234375	-937.728271484375	9.98227787017822	0.497925460338593	0.880693912506104	0.246108084917068	95.3333358764648	858
True	False	False	False	False	-3296.61108398438	-734.1005859375	49.9113883972168	0.771634459495544	0.953898966312408	0.766191244125366	60.1555557250977	2707
True	False	False	False	False	-3296.13647460938	-962.751831054688	9.98227787017822	0.497925460338593	0.915458858013153	0.246108084917068	95.8888854980469	863
True	False	False	False	False	-3291.06909179688	-500.0458984375	136.424453735352	0.837091445922852	0.961795568466187	1	71.5121917724609	8796
True	False	False	False	False	-3294.00024414063	-393.213928222656	44.3656768798828	0.584962904453278	0.926164448261261	0.328748881816864	59.6500015258789	2386
True	False	False	False	False	-3290.17211914063	-990.657348632813	35.4925422668457	0.48724952340126	0.909627497196198	0.237525150179863	96.9375	3102
True	False	False	False	False	-3282.02465820313	-838.161926269531	134.206176757813	0.792623698711395	0.945572793483734	1	139.024795532227	16822
True	False	False	False	False	-3278.62768554688	-784.285278320313	35.4925422668457	0.795358955860138	0.950105845928192	1	60.375	1932
True	False	False	False	False	-3288.90698242188	-698.515014648438	73.203369140625	0.530055582523346	0.907980799674988	0.273734301328659	67.2424240112305	4438
True	False	False	False	False	-3283.78466796875	-420.241821289063	105.36848449707	0.653897881507874	0.947868883609772	0.419261276721954	61.2315788269043	5817
True	False	False	False	False	-3289.59057617188	-110.623123168945	39.9291114807129	0.754574596881866	0.954181313514709	0.669301986694336	73.6944427490234	2653
True	False	False	False	False	-3286.66381835938	-96.9815826416016	204.082122802734	0.269251585006714	0.74133712053299	0.104566372931004	84.4347839355469	15536
True	False	False	False	False	-3280.5419921875	-676.653747558594	106.477630615234	0.365437150001526	0.891976416110992	0.155241757631302	64.15625	6159
True	False	False	False	False	-3273.03002929688	-555.634521484375	204.082122802734	0.62405127286911	0.949735641479492	0.376228094100952	69.1793441772461	12729
True	False	False	False	False	-3278.15893554688	-276.244689941406	236.24723815918	0.636064112186432	0.925873756408691	0.392710953950882	93.6525802612305	19948
True	False	False	False	False	-3277.89135742188	-326.247161865234	154.17073059082	0.674994468688965	0.94553941488266	0.454622507095337	63.5683441162109	8836
True	False	False	False	False	-3270.3212890625	-703.433410644531	99.8227767944336	0.533520340919495	0.872259855270386	0.276890903711319	81.7666702270508	7359
True	False	False	False	False	-3265.17358398438	-513.943908691406	133.097030639648	0.79485547542572	0.957366287708282	1	69.2750015258789	8313
True	False	False	False	False	-3269.9814453125	-108.664031982422	119.787330627441	0.624239027500153	0.929870367050171	0.376477956771851	69.5555572509766	7512
True	False	False	False	False	-3269.31958007813	41.6226997375488	79.8582229614258	0.65335351228714	0.879766941070557	0.418409734964371	141.027770996094	10154
True	False	False	False	False	-3266.98291015625	-422.556091308594	23.2919807434082	0.846452295780182	0.95370626449585	1	59.3333320617676	1246
True	False	False	False	False	-3265.34521484375	-408.518615722656	59.8936653137207	0.428409934043884	0.900848031044006	0.194607868790627	58.6666679382324	3168
True	False	False	False	False	-3264.95336914063	-783.335998535156	128.660461425781	0.771918535232544	0.945210754871368	0.768335938453674	65.8275833129883	7636
True	False	False	False	False	-3258.37060546875	-203.001434326172	127.551322937012	0.804429352283478	0.956187844276428	1	64.0956497192383	7371
True	False	False	False	False	-3257.46362304688	-1019.22772216797	145.297592163086	0.805286824703217	0.961718082427979	1	76.6717529296875	10044
True	False	False	False	False	-3254.97875976563	-1073.54833984375	175.244430541992	0.733103275299072	0.960180521011353	0.589776337146759	98.2468338012695	15523
True	False	False	False	False	-3252.55419921875	-62.723518371582	100.931915283203	0.709659993648529	0.965117812156677	0.526092648506165	58.6153831481934	5334
True	False	False	False	False	-3242.10473632813	-1132.26062011719	156.389007568359	0.721490085124969	0.966872692108154	0.556111693382263	122.148933410645	17223
True	False	False	False	False	-3239.45043945313	-460.555389404297	83.1856460571289	0.781472206115723	0.940243661403656	0.867934346199036	57.1733322143555	4288
True	False	False	False	False	-3238.6513671875	-331.491882324219	191.881561279297	0.737747848033905	0.961344420909882	0.604732811450958	67.9710998535156	11759
True	False	False	False	False	-3238.27026367188	-1190.91455078125	35.4925422668457	0.324301362037659	0.886193692684174	0.132364451885223	100.6875	3222
True	False	False	False	False	-3229.36401367188	-879.228271484375	141.970169067383	0.648602724075317	0.938694775104523	0.411093205213547	66.0703125	8457
True	False	False	False	False	-3231.88452148438	-841.552185058594	109.805053710938	0.666211485862732	0.927892446517944	0.439309626817703	62.8181800842285	6219
True	False	False	False	False	-3229.16381835938	-797.935241699219	159.716445922852	0.811793208122253	0.960115194320679	1	66.3541641235352	9555
True	False	False	False	False	-3224.1572265625	-239.135803222656	181.899276733398	0.435773998498917	0.843046963214874	0.199616402387619	70.5914611816406	11577
True	False	False	False	False	-3226.41577148438	-167.389633178711	167.480438232422	0.593849360942841	0.965571284294128	0.338822782039642	68.0662231445313	10278
True	False	False	False	False	-3225.92993164063	-89.790283203125	117.569046020508	0.641826868057251	0.943102300167084	0.400999844074249	61.2735862731934	6495
True	False	False	False	False	-3222.08837890625	-722.333801269531	80.9673614501953	0.786957621574402	0.945610642433167	1	134.561645507813	9823
True	False	False	False	False	-3219.94482421875	-385.774078369141	127.551322937012	0.360032141208649	0.802296936511993	0.152120247483253	62.8347816467285	7226
True	False	False	False	False	-3218.19750976563	-1214.19152832031	80.9673614501953	0.760632932186127	0.95166403055191	0.698408961296082	82.1780853271484	5999
True	False	False	False	False	-3214.5107421875	-1192.81176757813	36.6016845703125	0.705608725547791	0.966282486915588	0.516606628894806	62.6666679382324	2068
True	False	False	False	False	-3212.47241210938	-1031.91296386719	204.082122802734	0.791718482971191	0.948735535144806	1	82.8206558227539	15239
True	False	False	False	False	-3212.10302734375	-945.191772460938	117.569046020508	0.753627300262451	0.934004068374634	0.665103435516357	136.933959960938	14515
True	False	False	False	False	-3212.2041015625	-617.52294921875	277.285491943359	0.66900223493576	0.954589605331421	0.444077253341675	72.6800003051758	18170
True	False	False	False	False	-3211.35034179688	-320.897033691406	139.751892089844	0.485417068004608	0.951034784317017	0.23607924580574	59.9920616149902	7559
True	False	False	False	False	-3209.88989257813	-714.481567382813	75.4216537475586	0.797777712345123	0.952473938465118	1	132.058822631836	8980
True	False	False	False	False	-3209.8837890625	-1297.66516113281	21.0736961364746	0.497846275568008	0.910942673683167	0.246043413877487	107.210525512695	2037
True	False	False	False	False	-3208.16625976563	-1254.60241699219	70.9850845336914	0.766845762729645	0.960656642913818	0.733563005924225	87.65625	5610
True	False	False	False	False	-3208.5224609375	-1145.49572753906	64.3302307128906	0.47399440407753	0.918187737464905	0.227237969636917	58.0862083435059	3369
True	False	False	False	False	-3209.85595703125	-922.865905761719	185.226699829102	0.60553240776062	0.938211262226105	0.352674633264542	74.0778427124023	12371
True	False	False	False	False	-3208.62817382813	-737.608947753906	130.878753662109	0.706935942173004	0.951999187469482	0.519674301147461	70.6525421142578	8337
True	False	False	False	False	-3208.314453125	-1233.51770019531	116.459907531738	0.563613891601563	0.919155418872833	0.305995672941208	82.4476165771484	8657
True	False	False	False	False	-3198.37646484375	-962.148803710938	253.993499755859	0.5706627368927	0.923324763774872	0.313296020030975	83.7903900146484	19188
True	False	False	False	False	-3204.71508789063	5.95808029174805	314.996307373047	0.442163318395615	0.840709626674652	0.204039543867111	74.3556365966797	21117
True	False	False	False	False	-3199.00610351563	-550.221374511719	197.427261352539	0.533197462558746	0.83607006072998	0.276595175266266	73.6516876220703	13110
True	False	False	False	False	-3191.16381835938	-422.06298828125	66.5485153198242	0.48186868429184	0.886963427066803	0.233301356434822	55.9166679382324	3355
True	False	False	False	False	-3190.57763671875	-1360.20983886719	53.2388153076172	0.326669812202454	0.902364611625671	0.133629128336906	107.583335876465	5164
True	False	False	False	False	-3183.2802734375	-1332.74572753906	118.678184509277	0.801031827926636	0.955313086509705	1	114.981307983398	12303
True	False	False	False	False	-3190.283203125	-310.298034667969	146.40673828125	0.629965841770172	0.966778337955475	0.384214818477631	69.4848480224609	9172
True	False	False	False	False	-3183.91723632813	-1285.80810546875	164.153015136719	0.665352821350098	0.939399361610413	0.437860190868378	85.2027053833008	12610
True	False	False	False	False	-3162.1650390625	-1238.74096679688	124.223899841309	0.753693819046021	0.958487033843994	0.665395557880402	95.6696395874023	10715
True	False	False	False	False	-3180.65649414063	-562.479614257813	131.987884521484	0.832409501075745	0.968451261520386	1	138.638656616211	16498
True	False	False	False	False	-3179.78393554688	-204.012878417969	33.2742576599121	0.484326720237732	0.878125190734863	0.235222578048706	61.6666679382324	1850
True	False	False	False	False	-3179.3115234375	-1116.42578125	192.990692138672	0.825828194618225	0.971054315567017	1	74.7586212158203	13008
True	False	False	False	False	-3169.54418945313	-1024.82104492188	219.610107421875	0.679169237613678	0.940973043441772	0.462234050035477	83.8131332397461	16595
True	False	False	False	False	-3163.22509765625	-914.253295898438	110.914192199707	0.779846131801605	0.959103643894196	0.844886004924774	62.5299987792969	6253
True	False	False	False	False	-3172.19995117188	-313.156311035156	78.7490768432617	0.79235315322876	0.962030291557312	1	61.1549301147461	4342
True	False	False	False	False	-3172.55541992188	-216.419692993164	39.9291114807129	0.461363643407822	0.928866505622864	0.217790275812149	61.0555572509766	2198
True	False	False	False	False	-3165.4501953125	-649.607788085938	239.574661254883	0.569917440414429	0.95041161775589	0.312514692544937	70.9120407104492	15317
True	False	False	False	False	-3161.05419921875	-496.797088623047	250.666076660156	0.705301880836487	0.949489653110504	0.515902817249298	70.4247817993164	15916
True	False	False	False	False	-3157.84057617188	-947.212280273438	96.4953460693359	0.625745236873627	0.889415144920349	0.378490954637527	59.0689659118652	5139
True	False	False	False	False	-3152.953125	-759.464538574219	212.955261230469	0.66390061378479	0.941850543022156	0.435427129268646	77.6302108764648	14905
True	False	False	False	False	-3155.87451171875	6.86806440353394	120.896469116211	0.741812705993652	0.954709708690643	0.618682026863098	63.9908256530762	6975
True	False	False	False	False	-3155.052734375	-704.680725097656	170.807861328125	0.838484644889832	0.973478734493256	1	85.4480514526367	13159
True	False	False	False	False	-3152.17944335938	-296.621612548828	108.695907592773	0.677731871604919	0.945653915405273	0.459587782621384	59.2755088806152	5809
True	False	False	False	False	-3151.22119140625	-1431.05346679688	123.114753723145	0.672101736068726	0.938284873962402	0.449477881193161	109.97297668457	12207
True	False	False	False	False	-3146.84619140625	-1079.08618164063	77.6399383544922	0.792614340782166	0.957183837890625	1	133.528564453125	9347
True	False	False	False	False	-3142.9873046875	-437.809814453125	289.486053466797	0.715636491775513	0.95403391122818	0.540793538093567	73.9923400878906	19312
True	False	False	False	False	-3141.88403320313	-829.576782226563	263.975769042969	0.680715799331665	0.951150476932526	0.465112239122391	83.1344528198242	19786
True	False	False	False	False	-3141.3671875	-1496.92822265625	43.256534576416	0.400746017694473	0.891560673713684	0.176592066884041	104.230766296387	4065
True	False	False	False	False	-3110.08862304688	-1488.31872558594	189.663269042969	0.735781848430634	0.957670211791992	0.598282516002655	82.192985534668	14055
True	False	False	False	False	-3123.48046875	-1443.14184570313	160.825576782227	0.817430675029755	0.962557375431061	1	84.3310317993164	12228
True	False	False	False	False	-3140.33911132813	-1187.92138671875	166.371292114258	0.789251506328583	0.938819825649261	1	70.6666641235352	10600
True	False	False	False	False	-3134.12060546875	-1030.32983398438	113.132476806641	0.713493883609772	0.943854987621307	0.535420715808868	66.3333358764648	6766
True	False	False	False	False	-3133.29370117188	-673.912658691406	110.914192199707	0.621374189853668	0.937480986118317	0.372691035270691	61.9099998474121	6191
True	False	False	False	False	-3131.39575195313	-1132.49951171875	167.480438232422	0.723474025726318	0.933210968971252	0.561533451080322	70.9668884277344	10716
True	False	False	False	False	-3129.92993164063	-1092.00744628906	204.082122802734	0.672707319259644	0.954712092876434	0.450546443462372	78.1413040161133	14378
True	False	False	False	False	-3130.7568359375	30.2097206115723	178.571853637695	0.452451825141907	0.93590784072876	0.211319729685783	61.6149063110352	9920
True	False	False	False	False	-3127.966796875	-155.022857666016	56.5662384033203	0.277679979801178	0.711773693561554	0.108635649085045	65.4509811401367	3338
True	False	False	False	False	-3125.69311523438	-1263.00573730469	241.792938232422	0.781320571899414	0.973340272903442	0.865577578544617	93.087158203125	20293
True	False	False	False	False	-3122.91674804688	-169.287261962891	17.7462711334229	0.53901207447052	0.864008665084839	0.28197169303894	67.875	1086
True	False	False	False	False	-3118.90551757813	-82.2055969238281	168.589569091797	0.479534596204758	0.943457365036011	0.231489673256874	60.8684196472168	9252
True	False	False	False	False	-3118.20532226563	-27.1005039215088	100.931915283203	0.721950054168701	0.956510245800018	0.557357847690582	101.153846740723	9205
True	False	False	False	False	-3117.41259765625	-1464.63354492188	135.315322875977	0.799174308776855	0.961078405380249	1	87.336067199707	10655
True	False	False	False	False	-3115.45922851563	-1411.47900390625	147.515884399414	0.6229008436203	0.93488472700119	0.374702334403992	125.345863342285	16671
True	False	False	False	False	-3114.7197265625	-1360.55688476563	188.554138183594	0.709558069705963	0.949931979179382	0.525849580764771	149.676467895508	25445
True	False	False	False	False	-3117.01586914063	-1038.15539550781	100.931915283203	0.810745477676392	0.968448877334595	1	93.0439529418945	8467
True	False	False	False	False	-3113.24975585938	-1001.88806152344	239.574661254883	0.388393580913544	0.835011720657349	0.168925851583481	77.1527786254883	16665
True	False	False	False	False	-3111.87133789063	-950.641906738281	84.2947845458984	0.562277495861053	0.915403723716736	0.304633796215057	65.7236862182617	4995
True	False	False	False	False	-3113.203125	-589.343994140625	185.226699829102	0.470727324485779	0.855711817741394	0.224762037396431	68.5269470214844	11444
True	False	False	False	False	-3109.65673828125	-163.883148193359	14.4188451766968	0.805326879024506	0.942608833312988	1	67.1538467407227	873
True	False	False	False	False	-3109.14135742188	-874.750366210938	218.500961303711	0.829573273658752	0.958124101161957	1	81.1065979003906	15978
True	False	False	False	False	-3106.3994140625	-1329.10461425781	138.64274597168	0.574616074562073	0.921646296977997	0.317479401826859	73.2639999389648	9158
True	False	False	False	False	-3102.9140625	-1294.80078125	179.680999755859	0.648191511631012	0.947848498821259	0.410469472408295	73.5370407104492	11913
True	False	False	False	False	-3102.78466796875	-1392.51953125	196.318130493164	0.607136130332947	0.920733571052551	0.354633659124374	144.983047485352	25662
True	False	False	False	False	-3099.048828125	-1353.43249511719	52.1296730041504	0.625520169734955	0.939567387104034	0.378189235925674	73.5531921386719	3457
True	False	False	False	False	-3099.248046875	-955.703186035156	48.80224609375	0.654245257377625	0.951833724975586	0.419806182384491	63.5454559326172	2796
True	False	False	False	False	-3099.2265625	63.0922927856445	104.259346008301	0.494597613811493	0.823041915893555	0.243403032422066	59.7553176879883	5617
True	False	False	False	False	-3094.02880859375	-1196.20861816406	141.970169067383	0.795358955860138	0.95333856344223	1	82.2421875	10527
True	False	False	False	False	-3091.41040039063	-1582.15075683594	210.736968994141	0.549099147319794	0.934601187705994	0.291562587022781	125.505264282227	23846
True	False	False	False	False	-3080.66967773438	-1452.90051269531	166.371292114258	0.595013797283173	0.928356766700745	0.340171486139297	71.3066635131836	10696
True	False	False	False	False	-3076.79760742188	-1381.63891601563	159.716445922852	0.811793208122253	0.960115194320679	1	79.9236145019531	11509
True	False	False	False	False	-3067.3857421875	-1243.74108886719	234.028945922852	0.774071514606476	0.953110575675964	0.785571455955505	87.1895751953125	18397
True	False	False	False	False	-3074.20532226563	-1110.41003417969	190.772415161133	0.611433446407318	0.923875451087952	0.359955370426178	65.9941864013672	11351
True	False	False	False	False	-3089.50146484375	-698.994873046875	87.6222152709961	0.419831037521362	0.807422935962677	0.188889399170876	58.7721519470215	4643
True	False	False	False	False	-3088.92919921875	-622.863525390625	124.223899841309	0.805557072162628	0.957082509994507	1	65.9553604125977	7387
True	False	False	False	False	-3087.912109375	-747.798950195313	248.447799682617	0.647358953952789	0.922108829021454	0.409211099147797	82.6294631958008	18509
True	False	False	False	False	-3082.32153320313	-531.380310058594	189.663269042969	0.632562220096588	0.911804795265198	0.387798637151718	64.9298248291016	11103
True	False	False	False	False	-3073.99951171875	40.0779838562012	143.079315185547	0.604166984558105	0.951681077480316	0.351018011569977	64.5581359863281	8328
True	False	False	False	False	-3070.82641601563	-254.759735107422	219.610107421875	0.676919341087341	0.947564005851746	0.4581039249897	68.4696960449219	13557
True	False	False	False	False	-3067.94897460938	-1176.84753417969	239.574661254883	0.624239027500153	0.911294221878052	0.376477956771851	79.1620407104492	17099
True	False	False	False	False	-3065.80297851563	-1295.13098144531	156.389007568359	0.614475965499878	0.955252528190613	0.363788723945618	67.5957412719727	9531
True	False	False	False	False	-3065.04638671875	-1407.96545410156	166.371292114258	0.612923800945282	0.94155889749527	0.361826151609421	74.0133361816406	11102
True	False	False	False	False	-3059.49926757813	-1021.69372558594	109.805053710938	0.785418212413788	0.95716655254364	1	69.4141387939453	6872
True	False	False	False	False	-3063.66674804688	-435.027587890625	219.610107421875	0.617919385433197	0.94410914182663	0.368195086717606	67.8535385131836	13435
True	False	False	False	False	-3061.99145507813	-109.40015411377	61.0028076171875	0.39558607339859	0.795198559761047	0.173362702131271	58.1090927124023	3196
True	False	False	False	False	-3058.87426757813	-1652.06359863281	124.223899841309	0.783444225788116	0.955571591854095	0.904983460903168	93.7589263916016	10501
True	False	False	False	False	-3056.84106445313	-1636.16687011719	24.401123046875	0.779838144779205	0.956586837768555	0.844782948493958	70.7272720336914	1556
True	False	False	False	False	-3054.30541992188	-1548.517578125	27.7285480499268	0.707581996917725	0.939532041549683	0.521181464195251	65.9199981689453	1648
True	False	False	False	False	-3055.9208984375	-1487.82946777344	241.792938232422	0.565552711486816	0.94691401720047	0.307983905076981	79.7889938354492	17394
True	False	False	False	False	-3055.67138671875	-962.699584960938	186.335845947266	0.797351360321045	0.95748645067215	1	76.5595245361328	12862
True	False	False	False	False	-3054.01733398438	-1621.16003417969	150.843307495117	0.585183262825012	0.940130233764648	0.328994125127792	77.0882339477539	10484
True	False	False	False	False	-3017.92797851563	-1579.66723632813	12.2005615234375	0.681430399417877	0.921230614185333	0.46645313501358	66.363639831543	730
True	False	False	False	False	-3034.19262695313	-1574.49743652344	170.807861328125	0.5181645154953	0.908345103263855	0.263175219297409	84.0649337768555	12946
True	False	False	False	False	-3042.0869140625	-1530.74438476563	329.415161132813	0.540295720100403	0.931068003177643	0.28317329287529	137.686874389648	40893
True	False	False	False	False	-3046.31591796875	-1063.55798339844	131.987884521484	0.809868931770325	0.961795568466187	1	69.2016830444336	8235
True	False	False	False	False	-3039.78295898438	-1450.08581542969	100.931915283203	0.580474555492401	0.895025372505188	0.323801785707474	59.3296699523926	5399
True	False	False	False	False	-3035.34936523438	-1395.75329589844	220.719253540039	0.796235263347626	0.964147925376892	1	82.6180877685547	16441
True	False	False	False	False	-3032.51318359375	-1553.32348632813	85.4039306640625	0.707926988601685	0.947359502315521	0.521990060806274	81.0779190063477	6243
True	False	False	False	False	-3024.244140625	-1325.14782714844	287.267761230469	0.45661798119545	0.856415987014771	0.214325144886971	80.0772171020508	20740
True	False	False	False	False	-3031.82470703125	-1142.09765625	38.8199691772461	0.733614146709442	0.945388197898865	0.591374695301056	66.4000015258789	2324
True	False	False	False	False	-3029.244140625	-844.630615234375	222.937530517578	0.780977606773376	0.953962206840515	0.860425651073456	73.6417922973633	14802
True	False	False	False	False	-3028.42138671875	-772.661560058594	150.843307495117	0.722747147083282	0.94609797000885	0.559532701969147	93.7573547363281	12751
True	False	False	False	False	-3027.10205078125	-635.714660644531	137.533599853516	0.790976285934448	0.96301281452179	1	68.2419357299805	8462
True	False	False	False	False	-3010.55541992188	-1690.45690917969	155.279876708984	0.744004368782043	0.953716814517975	0.626579701900482	78.8928604125977	11045
True	False	False	False	False	-2994.806640625	-1663.92565917969	73.203369140625	0.774313688278198	0.95063704252243	0.787631273269653	81.9545440673828	5409
True	False	False	False	False	-3008.20336914063	-1536.0205078125	16.6371288299561	0.693598926067352	0.941181302070618	0.490445405244827	54.4000015258789	816
True	False	False	False	False	-3008.96215820313	-1234.09655761719	279.503784179688	0.720757961273193	0.932193696498871	0.554141521453857	83.9047622680664	21144
True	False	False	False	False	-3005.7294921875	-1408.18420410156	186.335845947266	0.599238276481628	0.965709388256073	0.345122665166855	83.0833358764648	13958
True	False	False	False	False	-3003.1650390625	-1279.40112304688	232.919815063477	0.600631594657898	0.948334038257599	0.346776038408279	80.2666702270508	16856
True	False	False	False	False	-2998.18701171875	-1601.84069824219	208.518692016602	0.571686923503876	0.929103195667267	0.314373582601547	130.648941040039	24562
True	False	False	False	False	-2993.46948242188	-1566.07507324219	9.98227787017822	0.754574596881866	0.933233201503754	0.669301986694336	54.6666679382324	492
True	False	False	False	False	-2995.10961914063	-1519.57153320313	138.64274597168	0.776717782020569	0.961511552333832	0.809742450714111	70.2559967041016	8782
True	False	False	False	False	-2986.75073242188	-1723.59680175781	217.391815185547	0.654276311397552	0.945628762245178	0.419854998588562	92.6122436523438	18152
True	False	False	False	False	-2986.55444335938	-1491.24548339844	163.043869018555	0.697682440280914	0.966362476348877	0.499036550521851	74.1972808837891	10907
True	False	False	False	False	-2985.7841796875	-1348.224609375	269.521484375	0.622448801994324	0.951165020465851	0.374105185270309	79.2962951660156	19269
True	False	False	False	False	-2983.45947265625	-1808.98791503906	153.061584472656	0.648833572864532	0.960630774497986	0.411444038152695	90.8623199462891	12539
True	False	False	False	False	-2963.27905273438	-1798.22277832031	131.987884521484	0.788231670856476	0.970747649669647	1	84.1008377075195	10008
True	False	False	False	False	-2950.91162109375	-1793.35571289063	29.9468326568604	0.764188587665558	0.946757137775421	0.717723667621613	68.3703689575195	1846
True	False	False	False	False	-2958.56689453125	-1703.51525878906	33.2742576599121	0.693598926067352	0.945348680019379	0.490445405244827	73.0999984741211	2193
True	False	False	False	False	-2942.8046875	-1702.28955078125	317.214599609375	0.52154541015625	0.907436966896057	0.266135305166245	93.9580383300781	26872
True	False	False	False	False	-2980.34155273438	-1204.29321289063	143.079315185547	0.792992413043976	0.955561459064484	1	71.4961242675781	9223
True	False	False	False	False	-2981.27124023438	-1180.05920410156	210.736968994141	0.414008647203445	0.89213639497757	0.185077130794525	75.0263137817383	14255
True	False	False	False	False	-2973.52612304688	-1668.96984863281	373.780822753906	0.563782691955566	0.906593561172485	0.306168168783188	153.682495117188	51791
True	False	False	False	False	-2944.76318359375	-1633.22790527344	36.6016845703125	0.820213973522186	0.956876516342163	1	90.0909118652344	2973
True	False	False	False	False	-2959.10180664063	-1632.47326660156	159.716445922852	0.765261650085449	0.948529601097107	0.723958730697632	77.875	11214
True	False	False	False	False	-2964.74487304688	-1552.32287597656	104.259346008301	0.724273085594177	0.952456653118134	0.5637526512146	63.1489372253418	5936
True	False	False	False	False	-2970.49780273438	-1415.3193359375	205.191253662109	0.704227805137634	0.944287359714508	0.513454794883728	85.0810775756836	15740
True	False	False	False	False	-2973.46801757813	-1062.76062011719	174.135284423828	0.655297756195068	0.946734964847565	0.421464145183563	69.71337890625	10945
True	False	False	False	False	-2968.84350585938	-1009.25671386719	176.353576660156	0.59105110168457	0.961740136146545	0.335609346628189	67.3459091186523	10708
True	False	False	False	False	-2965.49096679688	-1525.02416992188	97.6044921875	0.809059381484985	0.949065208435059	1	68.8181838989258	6056
True	False	False	False	False	-2957.24340820313	-1473.48303222656	228.483245849609	0.807278871536255	0.958028256893158	1	101.703880310059	20951
True	False	False	False	False	-2965.40649414063	-1225.21276855469	168.589569091797	0.705263912677765	0.952616155147552	0.515815854072571	76.2434234619141	11589
True	False	False	False	False	-2965.16235351563	-1135.09350585938	106.477630615234	0.718682765960693	0.945632815361023	0.54864364862442	65.5625	6294
True	False	False	False	False	-2956.09594726563	-1288.0166015625	138.64274597168	0.85070264339447	0.9703488945961	1	74.3679962158203	9296
True	False	False	False	False	-2951.07568359375	-1259.83654785156	147.515884399414	0.77680242061615	0.956120729446411	0.810584485530853	74.5338363647461	9913
True	False	False	False	False	-2949.44189453125	-1577.56091308594	116.459907531738	0.755209743976593	0.951931655406952	0.672165632247925	63.7523803710938	6694
True	False	False	False	False	-2938.48071289063	-1406.71301269531	232.919815063477	0.720331013202667	0.957558155059814	0.553000152111053	79.8761901855469	16774
True	False	False	False	False	-2943.02758789063	-1355.35864257813	249.556930541992	0.715327084064484	0.946597456932068	0.540010273456573	78.1999969482422	17595
True	False	False	False	False	-2937.654296875	-1761.44689941406	185.226699829102	0.82666140794754	0.967417418956757	1	78.4131698608398	13095
True	False	False	False	False	-2935.65454101563	-1652.67944335938	171.917007446289	0.703262507915497	0.948973476886749	0.511275053024292	82.4000015258789	12772
True	False	False	False	False	-2935.35913085938	-1162.22021484375	140.861022949219	0.797730386257172	0.953085482120514	1	70.2755889892578	8925
True	False	False	False	False	-2927.7744140625	-1797.20202636719	144.188446044922	0.799139618873596	0.948827087879181	1	88.5999984741211	11518
True	False	False	False	False	-2927.58374023438	-1215.47619628906	211.846115112305	0.48587766289711	0.88872617483139	0.236441940069199	77.240837097168	14753
True	False	False	False	False	-2924.79321289063	-1878.53100585938	251.77522277832	0.642583787441254	0.957864880561829	0.402108252048492	110.392066955566	25059
True	False	False	False	False	-2924.66772460938	-1590.54235839844	123.114753723145	0.64157897233963	0.955556869506836	0.400637835264206	64.594596862793	7170
True	False	False	False	False	-2921.17578125	-1324.16076660156	246.229507446289	0.52045601606369	0.95277601480484	0.26517790555954	75.405403137207	16740
True	False	False	False	False	-2886.27758789063	-1756.80969238281	185.226699829102	0.785182654857635	0.969465136528015	0.967411279678345	70.1676635742188	11718
True	False	False	False	False	-2911.68090820313	-1531.96691894531	150.843307495117	0.766693592071533	0.952330470085144	0.73261821269989	72	9792
True	False	False	False	False	-2914.04174804688	-1212.3701171875	41.0382537841797	0.434084951877594	0.924526393413544	0.198459282517433	61.8648643493652	2289
True	False	False	False	False	-2913.33520507813	-1495.69299316406	147.515884399414	0.713910937309265	0.966610431671143	0.536457240581512	70.7443618774414	9409
True	False	False	False	False	-2902.11865234375	-1707.86352539063	324.978576660156	0.53744775056839	0.928927481174469	0.280514597892761	96.6484603881836	28318
True	False	False	False	False	-2886.50927734375	-1609.94348144531	191.881561279297	0.694694042205811	0.948221743106842	0.492720693349838	76.526008605957	13239
True	False	False	False	False	-2900.96142578125	-1586.54858398438	123.114753723145	0.682342290878296	0.935936093330383	0.468174546957016	68.4954986572266	7603
True	False	False	False	False	-2891.38916015625	-1546.30786132813	114.241622924805	0.664263546466827	0.937736213207245	0.43603304028511	64.7475738525391	6669
True	False	False	False	False	-2888.84887695313	-1303.0576171875	289.486053466797	0.793671727180481	0.951527833938599	1	79.0919570922852	20643
True	False	False	False	False	-2894.884765625	-1177.84973144531	151.952453613281	0.800164878368378	0.965967118740082	1	74.6131362915039	10222
True	False	False	False	False	-2887.58325195313	-1386.27160644531	246.229507446289	0.746964454650879	0.949684858322144	0.637715458869934	93.4279251098633	20741
True	False	False	False	False	-2875.47338867188	-1868.64038085938	124.223899841309	0.647358953952789	0.948466539382935	0.409211099147797	73.625	8246
True	False	False	False	False	-2878.1064453125	-1643.22277832031	196.318130493164	0.647115230560303	0.949964106082916	0.408843815326691	75.4632797241211	13357
True	False	False	False	False	-2882.54150390625	-1503.65991210938	150.843307495117	0.774635255336761	0.968290209770203	0.790409028530121	71.5441207885742	9730
True	False	False	False	False	-2878.12670898438	-1465.04846191406	257.320922851563	0.793157994747162	0.951793193817139	1	83.3275833129883	19332
True	False	False	False	False	-2874.22192382813	-1246.10083007813	242.902084350586	0.778511226177216	0.962146162986755	0.828752934932709	75.484016418457	16531
True	False	False	False	False	-2873.8466796875	-1822.02905273438	293.922607421875	0.658508539199829	0.957862198352814	0.426588118076324	93.8905639648438	24881
True	False	False	False	False	-2872.80126953125	-1769.78979492188	25.5102653503418	0.748013913631439	0.942926585674286	0.641803920269012	55.6086959838867	1279
True	False	False	False	False	-2858.41967773438	-1620.19592285156	99.8227767944336	0.801836133003235	0.950555145740509	1	60.7888870239258	5471
True	False	False	False	False	-2849.95385742188	-1762.45874023438	201.863830566406	0.83343368768692	0.95873898267746	1	79.2033004760742	14415
True	False	False	False	False	-2852.63134765625	-1581.24377441406	176.353576660156	0.672024607658386	0.964308440685272	0.449342131614685	73.4528274536133	11679
True	False	False	False	False	-2851.85913085938	-1249.93676757813	147.515884399414	0.510586082935333	0.906111061573029	0.256656497716904	67.0902252197266	8923
True	False	False	False	False	-2847.10107421875	-1369.52111816406	265.084930419922	0.465958058834076	0.947402060031891	0.221188351511955	76.5774078369141	18302
True	False	False	False	False	-2846.3544921875	-1701.88989257813	269.521484375	0.781055986881256	0.955101668834686	0.86158275604248	83.1687240600586	20210
True	False	False	False	False	-2839.98022460938	-1473.22155761719	238.465515136719	0.665871024131775	0.942921996116638	0.43873393535614	71.9441833496094	15468
True	False	False	False	False	-2838.7265625	-1869.89208984375	180.790130615234	0.749299347400665	0.944543957710266	0.646919369697571	92.9202423095703	15146
True	False	False	False	False	-2837.31323242188	-1802.61181640625	183.008422851563	0.617618024349213	0.959617435932159	0.367806524038315	82.2484817504883	13571
True	False	False	False	False	-2833.158203125	-1536.37414550781	221.828384399414	0.640782833099365	0.907922625541687	0.399478584527969	90.5500030517578	18110
True	False	False	False	False	-2834.91430664063	-1431.71813964844	275.067199707031	0.841112554073334	0.963454782962799	1	88.8427429199219	22033
True	False	False	False	False	-2831.67944335938	-1770.28527832031	19.9645557403564	0.776177406311035	0.943199634552002	0.804480254650116	54	972
True	False	False	False	False	-2828.37768554688	-1609.9052734375	145.297592163086	0.484594434499741	0.928701817989349	0.235432654619217	61.7938919067383	8095
True	False	False	False	False	-2823.95092773438	-1278.61120605469	123.114753723145	0.755423963069916	0.956177234649658	0.673140406608582	69.4954986572266	7714
True	False	False	False	False	-2818.14477539063	-1750.80700683594	9.98227787017822	0.754574596881866	0.933233201503754	0.669301986694336	52.5555572509766	473
True	False	False	False	False	-2817.53857421875	-1634.97583007813	245.120376586914	0.650189578533173	0.953916013240814	0.413514316082001	83.7375564575195	18506
True	False	False	False	False	-2809.29321289063	-1874.24377441406	117.569046020508	0.762402236461639	0.948289394378662	0.707778513431549	163.622634887695	17344
True	False	False	False	False	-2812.50390625	-1847.36962890625	90.9496383666992	0.712041795253754	0.951185882091522	0.53184562921524	96.1707305908203	7886
True	False	False	False	False	-2814.66967773438	-1730.55480957031	148.625015258789	0.719278693199158	0.95402455329895	0.550209581851959	80.8955230712891	10840
True	False	False	False	False	-2806.7265625	-1858.94592285156	88.7313537597656	0.653785407543182	0.88530820608139	0.419085085391998	164.3125	13145
True	False	False	False	False	-2806.240234375	-1640.62182617188	38.8199691772461	0.770017266273499	0.946688234806061	0.754476308822632	69.7428588867188	2441
True	False	False	False	False	-2803.62084960938	-1806.76049804688	204.082122802734	0.694542586803436	0.953530251979828	0.492404788732529	80.1630401611328	14750
True	False	False	False	False	-2800.26538085938	-1759.65600585938	136.424453735352	0.669698774814606	0.954465091228485	0.445281118154526	85.3414611816406	10497
True	False	False	False	False	-2791.6005859375	-1844.42651367188	109.805053710938	0.829462349414825	0.961541295051575	1	88.717170715332	8783
True	False	False	False	False	-2779.56713867188	-1784.76831054688	224.046676635742	0.623639523983002	0.921683192253113	0.375681012868881	92.3316802978516	18651
True	False	False	False	False	-2773.02758789063	-1854.66052246094	136.424453735352	0.818499803543091	0.950165212154388	1	165.943084716797	20411
True	False	False	False	False	-2777.79125976563	-1580.99438476563	241.792938232422	0.664991319179535	0.925656676292419	0.437252342700958	70.7155990600586	15416
True	False	False	False	False	-2769.78930664063	-1871.67370605469	127.551322937012	0.753320038318634	0.961078405380249	0.663759410381317	87.8869552612305	10107
True	False	False	False	False	-2758.79223632813	-442.754699707031	56.5662384033203	0.733632326126099	0.918561160564423	0.591431677341461	66.3725509643555	3385
True	False	False	False	False	-2758.17260742188	-1641.39904785156	173.026138305664	0.764826476573944	0.956577062606812	0.721405208110809	70.1987152099609	10951
True	False	False	False	False	-2753.69702148438	-1855.57983398438	141.970169067383	0.648602724075317	0.926907300949097	0.411093205213547	85.6484375	10963
True	False	False	False	False	-2738.20825195313	-1802.806640625	140.861022949219	0.78069794178009	0.951616525650024	0.856390178203583	65.9291305541992	8373
True	False	False	False	False	-2740.26953125	-1726.46716308594	197.427261352539	0.749563694000244	0.952072203159332	0.647986531257629	76.5730361938477	13630
True	False	False	False	False	-2744.60571289063	-1412.60693359375	138.64274597168	0.722498834133148	0.968056857585907	0.558853149414063	68.8000030517578	8600
True	False	False	False	False	-2738.57568359375	-1770.8203125	148.625015258789	0.719278693199158	0.945888519287109	0.550209581851959	64.8208923339844	8686
True	False	False	False	False	-2727.75244140625	-1842.37219238281	219.610107421875	0.747388184070587	0.957210719585419	0.639357149600983	74.5303039550781	14757
True	False	False	False	False	-2730.5947265625	-1678.22436523438	218.500961303711	0.633201777935028	0.9556924700737	0.388688981533051	70.5279159545898	13894
True	False	False	False	False	-2724.8984375	-1593.69152832031	176.353576660156	0.813595175743103	0.954584419727325	1	62.8238983154297	9989
True	False	False	False	False	-2712.92114257813	-1761.85095214844	62.1119499206543	0.774550676345825	0.952678680419922	0.789673984050751	65.9642868041992	3694
True	False	False	False	False	-2706.9453125	-1747.53649902344	96.4953460693359	0.810468971729279	0.961163997650146	1	149.068969726563	12969
True	False	False	False	False	-2696.79052734375	-1792.09399414063	146.40673828125	0.832875907421112	0.970036685466766	1	82.2651519775391	10859
True	False	False	False	False	-2693.36938476563	-1720.97277832031	9.98227787017822	0.687235474586487	0.9244145154953	0.47761595249176	48.2222213745117	434
True	False	False	False	False	-2699.54711914063	-1686.07531738281	242.902084350586	0.816911041736603	0.962310314178467	1	82.315071105957	18027
True	False	False	False	False	-2693.88305664063	-1581.74658203125	104.259346008301	0.76819783449173	0.947078704833984	0.742179989814758	96.7127685546875	9091
True	False	False	False	False	-2692.60791015625	-1765.80944824219	104.259346008301	0.745750606060028	0.954925775527954	0.63308048248291	64.6808547973633	6080
True	False	False	False	False	-2690.7529296875	-1861.20959472656	306.123168945313	0.824195742607117	0.972346127033234	1	79.8949279785156	22051
True	False	False	False	False	-2652.97119140625	-1878.60034179688	247.338653564453	0.673027753829956	0.958447813987732	0.45111358165741	73.8878936767578	16477
True	False	False	False	False	-2660.744140625	-1761.96118164063	175.244430541992	0.645613074302673	0.932755053043365	0.406591773033142	68.873420715332	10882
True	False	False	False	False	-2657.21459960938	-1732.46911621094	153.061584472656	0.740749657154083	0.963463962078094	0.614949762821198	63.2681159973145	8731
True	False	False	False	False	-2652.736328125	-1819.46179199219	293.922607421875	0.618859827518463	0.933436751365662	0.369411379098892	77.6830215454102	20586
True	False	False	False	False	-2613.61767578125	-1837.759765625	143.079315185547	0.772836744785309	0.965531826019287	0.775464057922363	72.139533996582	9306
True	False	False	False	False	-2598.86206054688	-1886.77807617188	291.704345703125	0.544041812419891	0.937587141990662	0.286711066961288	73.1711044311523	19244
True	False	False	False	False	-2597.30786132813	-1807.30603027344	215.173538208008	0.738487541675568	0.94474196434021	0.607207953929901	76.567008972168	14854
True	False	False	False	False	-2587.3544921875	-1863.23669433594	140.861022949219	0.723372578620911	0.952640354633331	0.561253368854523	66.9763793945313	8506
True	False	False	False	False	-2585.46923828125	-902.113830566406	80.9673614501953	0.798263490200043	0.962414622306824	1	122.780822753906	8963
True	False	False	False	False	-2553.48583984375	-1612.86376953125	156.389007568359	0.731586515903473	0.93980199098587	0.585095226764679	70.7375869750977	9974
True	False	False	False	False	-2548.96899414063	-1884.41748046875	169.698715209961	0.733056426048279	0.950027048587799	0.589630365371704	81.0784301757813	12405
True	False	False	False	False	-2550.75463867188	-1828.66357421875	197.427261352539	0.712210476398468	0.950956881046295	0.532258272171021	65.0674133300781	11582
True	False	False	False	False	-2527.51977539063	-1557.85754394531	175.244430541992	0.767259895801544	0.950285255908966	0.736158847808838	79.6962051391602	12592
True	False	False	False	False	-2528.4921875	-1539.19274902344	59.8936653137207	0.789699912071228	0.951341331005096	1	58.6851844787598	3169
True	False	False	False	False	-2523.3603515625	-1788.48852539063	204.082122802734	0.781759202480316	0.961896121501923	0.872539520263672	66.7989120483398	12291
True	False	False	False	False	-2518.63842773438	-1816.89196777344	133.097030639648	0.786073088645935	0.953530192375183	1	63.6749992370605	7641
True	False	False	False	False	-2506.67822265625	-1839.74841308594	118.678184509277	0.778608024120331	0.942806541919708	0.829857766628265	62.4205589294434	6679
True	False	False	False	False	-2506.0029296875	-176.116592407227	130.878753662109	0.584108054637909	0.944199085235596	0.327799558639526	120.203392028809	14184
True	False	False	False	False	-2487.39379882813	-1653.76306152344	251.77522277832	0.778643548488617	0.954159617424011	0.830265700817108	72.4141006469727	16438
True	False	False	False	False	-2486.8173828125	-122.04248046875	16.6371288299561	0.714476346969604	0.930929720401764	0.53786963224411	44	660
True	False	False	False	False	-2480.31005859375	-1779.72839355469	300.577453613281	0.505440413951874	0.932573795318604	0.252319067716599	68.4243545532227	18543
True	False	False	False	False	-2478.22631835938	-113.536476135254	69.8759460449219	0.634839236736298	0.940460741519928	0.390982300043106	46.8095245361328	2949
True	False	False	False	False	-2474.70043945313	-20.4861755371094	93.1679229736328	0.604167819023132	0.932766377925873	0.351018995046616	108.047622680664	9076
True	False	False	False	False	-2472.56323242188	-1683.80224609375	247.338653564453	0.815292060375214	0.96098119020462	1	73.1973114013672	16323
True	False	False	False	False	-2470.60131835938	-1812.84338378906	151.952453613281	0.772331058979034	0.946372330188751	0.771500051021576	91.7445220947266	12569
True	False	False	False	False	-2453.45776367188	-1740.98059082031	35.4925422668457	0.795358955860138	0.954072058200836	1	57.46875	1839
True	False	False	False	False	-2453.13256835938	-1548.1689453125	146.40673828125	0.842007040977478	0.961003601551056	1	66.2954559326172	8751
True	False	False	False	False	-2448.1806640625	-1760.95141601563	404.836822509766	0.723933458328247	0.959457039833069	0.562806844711304	79.04931640625	28853
True	False	False	False	False	-2423.49340820313	-1824.17578125	194.099838256836	0.776620984077454	0.952474355697632	0.808785676956177	72.4285736083984	12675
True	False	False	False	False	-2423.53125	-1592.75842285156	200.754699707031	0.73316490650177	0.953462779521942	0.589968621730804	73.0552520751953	13223
True	False	False	False	False	-2394.71630859375	-1799.02453613281	119.787330627441	0.832143545150757	0.95934933423996	1	69.4629592895508	7502
True	False	False	False	False	-2387.93139648438	-1816.4912109375	115.350761413574	0.778573036193848	0.947243809700012	0.82945716381073	61.3461532592773	6380
True	False	False	False	False	-2383.96655273438	-1772.322265625	250.666076660156	0.676981031894684	0.960908532142639	0.458216309547424	79.340705871582	17931
True	False	False	False	False	-2343.57250976563	-1841.86938476563	222.937530517578	0.676305651664734	0.955094575881958	0.45698881149292	90.8606948852539	18263
True	False	False	False	False	-2313.90576171875	-1851.67224121094	198.536407470703	0.787177205085754	0.946994125843048	1	84.2067031860352	15073
True	False	False	False	False	-2299.37939453125	-1817.01538085938	224.046676635742	0.753497838973999	0.965383291244507	0.66453617811203	62.2722778320313	12579
True	False	False	False	False	-2252.29638671875	-1800.15734863281	197.427261352539	0.765901625156403	0.949902415275574	0.727778673171997	70.4044952392578	12532
True	False	False	False	False	-2231.69458007813	-1871.46081542969	183.008422851563	0.783112943172455	0.953728973865509	0.897639095783234	97.4242401123047	16075
True	False	False	False	False	-2231.7236328125	-594.830627441406	68.7667999267578	0.825154304504395	0.963489770889282	1	125.967742919922	7810
True	False	False	False	False	-2158.77294921875	-144.694213867188	79.8582229614258	0.739838838577271	0.953055739402771	0.6118004322052	139.986114501953	10079
True	False	False	False	False	-2041.18872070313	-882.9453125	32.1651153564453	0.776993036270142	0.955226957798004	0.812498211860657	37.7931022644043	1096
True	False	False	False	False	-2033.03674316406	-899.2568359375	15.5279874801636	0.717676758766174	0.938069105148315	0.546022891998291	34.2857131958008	480
True	False	False	False	False	-1970.478515625	-645.598876953125	21.0736961364746	0.819298386573792	0.952117681503296	1	32.8947372436523	625
True	False	False	False	False	-1946.09069824219	-779.05810546875	11.0914192199707	0.763594925403595	0.936281979084015	0.714360892772675	34.7000007629395	347
True	False	False	False	False	-1925.21887207031	-989.020080566406	112.023338317871	0.787644565105438	0.949947655200958	1	56.6336631774902	5720
True	False	False	False	False	-3324.26049804688	115.44507598877	1231.14758300781	0.0512519627809525	0.89478999376297	0.0168690532445908	94.2351379394531	104601
True	False	False	False	False	-3295.65625	283.342895507813	570.098937988281	0.149754002690315	0.909012615680695	0.0528387166559696	100.245132446289	51526
True	False	False	False	False	-3279.9453125	354.632720947266	164.153015136719	0.415918439626694	0.90331357717514	0.186321586370468	103.243240356445	15280
True	False	False	False	False	-3273.06591796875	328.513214111328	92.0587844848633	0.783524453639984	0.965078413486481	0.906862378120422	128.361450195313	10654
True	False	False	False	False	-3269.32958984375	116.474807739258	16.6371288299561	0.76893937587738	0.947792708873749	0.747088372707367	63.2666664123535	949
True	False	False	False	False	-3266.35375976563	371.289306640625	39.9291114807129	0.792017757892609	0.953058242797852	1	86.8611145019531	3127
True	False	False	False	False	-3259.29223632813	124.229072570801	42.1473922729492	0.759709894657135	0.943107068538666	0.693692982196808	74.7894744873047	2842
True	False	False	False	False	-3258.06518554688	443.269317626953	888.422668457031	0.119715310633183	0.927754580974579	0.0413208194077015	103.765296936035	83116
True	False	False	False	False	-3245.21313476563	351.596588134766	224.046676635742	0.531429350376129	0.879665613174438	0.274981439113617	112.980201721191	22822
True	False	False	False	False	-3243.74731445313	213.210464477539	163.043869018555	0.727660059928894	0.958871126174927	0.573396384716034	77.8979568481445	11451
True	False	False	False	False	-3226.6669921875	203.524642944336	52.1296730041504	0.772150874137878	0.953930974006653	0.770110487937927	130.127655029297	6116
True	False	False	False	False	-3228.60107421875	552.221435546875	459.184753417969	0.156600803136826	0.907222986221313	0.0555382333695889	111.193237304688	46034
True	False	False	False	False	-3228.0712890625	505.472473144531	93.1679229736328	0.772283971309662	0.961418867111206	0.771135985851288	100.797622680664	8467
True	False	False	False	False	-3213.8505859375	377.917236328125	177.462707519531	0.536586344242096	0.90537691116333	0.279715597629547	116.53125	18645
True	False	False	False	False	-3217.30029296875	532.689453125	154.17073059082	0.714149951934814	0.952688872814178	0.537053406238556	83.6546783447266	11628
True	False	False	False	False	-3203.6767578125	592.628723144531	77.6399383544922	0.821241796016693	0.956417441368103	1	99.7285690307617	6981
True	False	False	False	False	-3199.05151367188	645.79931640625	615.573791503906	0.135064899921417	0.918215215206146	0.0471414960920811	112.02702331543	62175
True	False	False	False	False	-3195.04833984375	528.288391113281	119.787330627441	0.688914835453033	0.897866904735565	0.4809390604496	142.41667175293	15381
True	False	False	False	False	-3187.21240234375	561.078796386719	143.079315185547	0.604166984558105	0.909570097923279	0.351018011569977	86.4651184082031	11154
True	False	False	False	False	-3172.67846679688	86.102783203125	291.704345703125	0.647276878356934	0.952555358409882	0.409087389707565	76.8365020751953	20208
True	False	False	False	False	-3172.275390625	556.206848144531	87.6222152709961	0.82315069437027	0.963311195373535	1	138.39241027832	10933
True	False	False	False	False	-3172.05932617188	702.36474609375	65.4393768310547	0.658434331417084	0.949198067188263	0.426468521356583	100.423728942871	5925
True	False	False	False	False	-3162.92724609375	749.982849121094	549.025268554688	0.180890098214149	0.93629664182663	0.0653506740927696	112.692932128906	55783
True	False	False	False	False	-3161.73828125	684.746337890625	26.6194076538086	0.780536234378815	0.942926585674286	0.854119598865509	70.875	1701
True	False	False	False	False	-3155.49584960938	482.683898925781	190.772415161133	0.773247897624969	0.932862877845764	0.778759181499481	148.720932006836	25580
True	False	False	False	False	-3147.8681640625	176.313751220703	192.990692138672	0.502859175205231	0.919277727603912	0.250169456005096	74.4137954711914	12948
True	False	False	False	False	-3137.19067382813	169.489868164063	9.98227787017822	0.687235474586487	0.936281979084015	0.47761595249176	64.6666641235352	582
True	False	False	False	False	-3135.48828125	798.79345703125	134.206176757813	0.525347888469696	0.953962862491608	0.26950404047966	132.181823730469	15994
True	False	False	False	False	-3132.02416992188	107.144180297852	143.079315185547	0.481194168329239	0.932041466236115	0.232776552438736	60.2790679931641	7776
True	False	False	False	False	-3133.12890625	829.454650878906	171.917007446289	0.275500535964966	0.905964016914368	0.107577316462994	119.277420043945	18488
True	False	False	False	False	-3130.08959960938	300.91845703125	298.359191894531	0.642634093761444	0.954634785652161	0.402182102203369	84.1486968994141	22636
True	False	False	False	False	-3122.67553710938	219.942276000977	9.98227787017822	0.785398185253143	0.931883156299591	1	54.3333320617676	489
True	False	False	False	False	-3122.23095703125	548.196411132813	202.97297668457	0.770618855953217	0.960432887077332	0.758740663528442	75.4262313842773	13803
True	False	False	False	False	-3120.63623046875	596.942443847656	196.318130493164	0.702116250991821	0.957308292388916	0.508711516857147	79.4915237426758	14070
True	False	False	False	False	-3120.89721679688	823.628662109375	110.914192199707	0.630966603755951	0.956391155719757	0.385590404272079	96.120002746582	9612
True	False	False	False	False	-3117.7216796875	867.303955078125	38.8199691772461	0.615669310092926	0.930523276329041	0.365307509899139	120.714286804199	4225
True	False	False	False	False	-3115.89721679688	852.828247070313	96.4953460693359	0.65130627155304	0.954675555229187	0.415231645107269	127.586204528809	11100
True	False	False	False	False	-3110.3798828125	649.365661621094	272.848907470703	0.53262323141098	0.872309982776642	0.27606999874115	82.865852355957	20385
True	False	False	False	False	-3106.40795898438	728.696838378906	231.810668945313	0.635545551776886	0.949630677700043	0.3919777572155	83.8181838989258	17518
True	False	False	False	False	-3106.5810546875	792.428955078125	79.8582229614258	0.803513050079346	0.960151076316833	1	134.25	9666
True	False	False	False	False	-3105.21728515625	877.778015136719	100.931915283203	0.495468199253082	0.947902023792267	0.24410805106163	115.186813354492	10482
True	False	False	False	False	-3100.45678710938	662.935485839844	9.98227787017822	0.754574596881866	0.933233201503754	0.669301986694336	66.5555572509766	599
True	False	False	False	False	-3095.81518554688	210.782531738281	234.028945922852	0.729599118232727	0.945786237716675	0.579100608825684	78.0947875976563	16478
True	False	False	False	False	-3096.18286132813	899.933410644531	53.2388153076172	0.761617660522461	0.957894325256348	0.703567922115326	117.0625	5619
True	False	False	False	False	-3088.40405273438	288.728485107422	88.7313537597656	0.862419307231903	0.967140793800354	1	73.0250015258789	5842
True	False	False	False	False	-3087.90551757813	775.105224609375	209.627822875977	0.466464638710022	0.853025913238525	0.221565678715706	77.8571395874023	14715
True	False	False	False	False	-3086.91015625	118.917823791504	183.008422851563	0.682637989521027	0.95687472820282	0.46873527765274	69.8727264404297	11529
True	False	False	False	False	-3074.74731445313	165.497665405273	185.226699829102	0.846223890781403	0.963977038860321	1	74.8622741699219	12502
True	False	False	False	False	-3086.32250976563	398.022186279297	252.884368896484	0.810504853725433	0.969827890396118	1	78.9736862182617	18006
True	False	False	False	False	-3086.12133789063	931.131408691406	239.574661254883	0.270982176065445	0.891600430011749	0.105396747589111	122.689811706543	26501
True	False	False	False	False	-3081.48754882813	885.807189941406	9.98227787017822	0.754574596881866	0.933233201503754	0.669301986694336	64.3333358764648	579
True	False	False	False	False	-3071.89868164063	289.159545898438	148.625015258789	0.564278304576874	0.936230897903442	0.306675344705582	73.8805999755859	9900
True	False	False	False	False	-3068.92333984375	957.753479003906	109.805053710938	0.772047638893127	0.95596182346344	0.769319832324982	131.020202636719	12971
True	False	False	False	False	-3067.16577148438	931.889465332031	129.769607543945	0.669275224208832	0.953821420669556	0.444548457860947	104.478630065918	12224
True	False	False	False	False	-3060.3759765625	337.651672363281	184.117568969727	0.770222425460815	0.944341957569122	0.755918800830841	79.1445770263672	13138
True	False	False	False	False	-3057.46166992188	512.015808105469	16.6371288299561	0.76893937587738	0.938069105148315	0.747088372707367	54.2000007629395	813
True	False	False	False	False	-3042.9833984375	545.492858886719	171.917007446289	0.660987973213196	0.959701597690582	0.430615156888962	74.5612869262695	11557
True	False	False	False	False	-3040.95678710938	1038.74890136719	942.770629882813	0.0995239093899727	0.934614479541779	0.0338611714541912	116.711761474609	99205
True	False	False	False	False	-3033.61938476563	1009.26086425781	239.574661254883	0.635479390621185	0.919956088066101	0.391884326934814	143.421295166016	30979
True	False	False	False	False	-3030.83911132813	206.221466064453	208.518692016602	0.650069355964661	0.950906038284302	0.413330078125	74.3829803466797	13984
True	False	False	False	False	-3029.99194335938	757.368713378906	377.108276367188	0.420408368110657	0.784852802753448	0.189270406961441	89.1029434204102	30295
True	False	False	False	False	-3025.064453125	683.553588867188	168.589569091797	0.714657306671143	0.932032406330109	0.53832334280014	90.7697372436523	13797
True	False	False	False	False	-3024.72021484375	306.997344970703	161.934722900391	0.823068141937256	0.962557375431061	1	68.2465744018555	9964
True	False	False	False	False	-3022.78637695313	361.242828369141	259.539215087891	0.683352530002594	0.961048901081085	0.470095276832581	80.6410293579102	18870
True	False	False	False	False	-3022.93139648438	602.356689453125	190.772415161133	0.532696843147278	0.925902545452118	0.276137262582779	84.5697708129883	14546
True	False	False	False	False	-3013.60424804688	785.303039550781	113.132476806641	0.763600468635559	0.938099503517151	0.714391827583313	138.901962280273	14168
True	False	False	False	False	-3011.43090820313	959.367065429688	192.990692138672	0.782239139080048	0.956238150596619	0.880723118782043	89.1609191894531	15514
True	False	False	False	False	-3010.77465820313	832.856811523438	16.6371288299561	0.76893937587738	0.947792708873749	0.747088372707367	53.3333320617676	800
True	False	False	False	False	-3005.89990234375	405.526092529297	319.432891845703	0.595756769180298	0.955497741699219	0.341035664081573	82.7395858764648	23829
True	False	False	False	False	-2999.86254882813	520.157958984375	135.315322875977	0.749961793422699	0.952194273471832	0.649603843688965	77.3852462768555	9441
True	False	False	False	False	-2998.81274414063	1125.71520996094	16.6371288299561	0.449176728725433	0.889931082725525	0.208980649709702	123.066665649414	1846
True	False	False	False	False	-2997.8037109375	1113.80615234375	65.4393768310547	0.816044509410858	0.957729458808899	1	114.474578857422	6754
True	False	False	False	False	-2993.78930664063	921.838256835938	176.353576660156	0.797891974449158	0.959849238395691	1	80.8301849365234	12852
True	False	False	False	False	-2993.36987304688	1034.09143066406	300.577453613281	0.673418164253235	0.932533085346222	0.451806396245956	98.9077453613281	26804
True	False	False	False	False	-2992.83642578125	1090.14904785156	126.442184448242	0.564307808876038	0.946702241897583	0.306705564260483	75.7719268798828	8638
True	False	False	False	False	-2985.17797851563	731.719116210938	11.0914192199707	0.763594925403595	0.936281979084015	0.714360892772675	53.2000007629395	532
True	False	False	False	False	-2985.65698242188	1132.32336425781	93.1679229736328	0.674616158008575	0.95690381526947	0.453943878412247	105.583335876465	8869
True	False	False	False	False	-2975.31127929688	836.132080078125	117.569046020508	0.741474032402039	0.927901446819305	0.61748605966568	138.01887512207	14630
True	False	False	False	False	-2971.79760742188	1174.56115722656	383.763122558594	0.17177914083004	0.941024243831635	0.0616259463131428	117.112716674805	40521
True	False	False	False	False	-2964.03149414063	514.739135742188	192.990692138672	0.656795680522919	0.955716133117676	0.423842072486877	80.3678131103516	13984
True	False	False	False	False	-2958.32568359375	582.168090820313	109.805053710938	0.85513573884964	0.970586776733398	1	141.747482299805	14033
True	False	False	False	False	-2956.98071289063	606.99072265625	331.633453369141	0.755390167236328	0.949730098247528	0.672986209392548	91.4581909179688	27346
True	False	False	False	False	-2954.67236328125	771.159362792969	92.0587844848633	0.716931939125061	0.933695554733276	0.544100821018219	136.686752319336	11345
True	False	False	False	False	-2949.490234375	1125.92578125	154.17073059082	0.704342007637024	0.949740529060364	0.513713896274567	84.115104675293	11692
True	False	False	False	False	-2949.08251953125	1014.22204589844	146.40673828125	0.744143784046173	0.958779573440552	0.627091646194458	77.2196960449219	10193
True	False	False	False	False	-2941.89501953125	427.445831298828	163.043869018555	0.800371706485748	0.958177745342255	1	73.1428604125977	10752
True	False	False	False	False	-2942.41088867188	1039.32238769531	62.1119499206543	0.757211983203888	0.948217391967773	0.681462585926056	75.125	4207
True	False	False	False	False	-2942.4765625	1186.44299316406	25.5102653503418	0.748013913631439	0.95841646194458	0.641803920269012	70.8695678710938	1630
True	False	False	False	False	-2941.36303710938	690.721252441406	164.153015136719	0.794427216053009	0.959777653217316	1	90.3783798217773	13376
True	False	False	False	False	-2940.30102539063	1087.96142578125	234.028945922852	0.793691694736481	0.962603986263275	1	109.127960205078	23026
True	False	False	False	False	-2939.00463867188	1212.99072265625	133.097030639648	0.737667322158813	0.948249399662018	0.604465067386627	129.774993896484	15573
True	False	False	False	False	-2932.76831054688	986.506713867188	130.878753662109	0.741198301315308	0.965290427207947	0.616517305374146	71.0084762573242	8379
True	False	False	False	False	-2928.603515625	1234.87023925781	108.695907592773	0.429352521896362	0.948069036006927	0.195243716239929	106.816329956055	10468
True	False	False	False	False	-2927.3271484375	1137.01635742188	234.028945922852	0.508877515792847	0.865274965763092	0.255208492279053	99.1421813964844	20919
True	False	False	False	False	-2926.37182617188	1040.5166015625	116.459907531738	0.487188875675201	0.830214560031891	0.237477198243141	124.361907958984	13058
True	False	False	False	False	-2924.28076171875	884.401062011719	286.158630371094	0.82660984992981	0.964063167572021	1	89.2829437255859	23035
True	False	False	False	False	-2915.61083984375	201.389190673828	14.4188451766968	0.805326879024506	0.942608833312988	1	49.6923065185547	646
True	False	False	False	False	-2914.1982421875	843.90185546875	179.680999755859	0.637109935283661	0.956375956535339	0.394195854663849	73.6913604736328	11938
True	False	False	False	False	-2904.06323242188	801.492431640625	187.44499206543	0.6703822016716	0.938077509403229	0.446467787027359	75.9230804443359	12831
True	False	False	False	False	-2898.67309570313	1012.25103759766	147.515884399414	0.80531108379364	0.962006449699402	1	74.6691741943359	9931
True	False	False	False	False	-2895.14794921875	1307.63146972656	794.145629882813	0.0944929644465446	0.878879070281982	0.032036080956459	113.458099365234	81236
True	False	False	False	False	-2891.33056640625	702.365966796875	234.028945922852	0.780529975891113	0.953997313976288	0.854032337665558	83.7630310058594	17674
True	False	False	False	False	-2891.357421875	942.0224609375	31.0559749603271	0.792491853237152	0.95398223400116	1	61.7142868041992	1728
True	False	False	False	False	-2884.63549804688	925.456359863281	208.518692016602	0.724273085594177	0.955261945724487	0.5637526512146	78.7287216186523	14801
True	False	False	False	False	-2879.75512695313	1050.81066894531	305.014038085938	0.428151100873947	0.861871719360352	0.19443354010582	82.2327270507813	22614
True	False	False	False	False	-2875.91235351563	1289.72375488281	23.2919807434082	0.792964518070221	0.955192744731903	1	62.9047622680664	1321
True	False	False	False	False	-2875.74853515625	1149.74304199219	173.026138305664	0.565647065639496	0.95659738779068	0.308081030845642	91.4871826171875	14272
True	False	False	False	False	-2872.0517578125	773.958618164063	180.790130615234	0.608020544052124	0.932491481304169	0.355720192193985	71.1226959228516	11593
True	False	False	False	False	-2866.51123046875	965.0595703125	178.571853637695	0.677976131439209	0.950917840003967	0.460035562515259	82.5527954101563	13291
True	False	False	False	False	-2860.82202148438	1133.78857421875	281.722045898438	0.27977579832077	0.696788549423218	0.109657444059849	103.543304443359	26300
True	False	False	False	False	-2862.54370117188	1190.77685546875	94.2770690917969	0.674348950386047	0.956510245800018	0.453465551137924	63.8352928161621	5426
True	False	False	False	False	-2857.38403320313	792.630126953125	13.3097038269043	0.743378639221191	0.942608833312988	0.624296009540558	58.8333320617676	706
True	False	False	False	False	-2856.693359375	1312.56848144531	56.5662384033203	0.859050512313843	0.964499771595001	1	123.450981140137	6296
True	False	False	False	False	-2851.67504882813	1099.67150878906	169.698715209961	0.687830984592438	0.964382708072662	0.478789359331131	78.6078414916992	12027
True	False	False	False	False	-2850.82568359375	817.581237792969	180.790130615234	0.756302773952484	0.95846688747406	0.677188336849213	76.2576675415039	12430
True	False	False	False	False	-2850.06811523438	1291.72399902344	230.701522827148	0.725050449371338	0.95527446269989	0.565931618213654	97.0336532592773	20183
True	False	False	False	False	-2848.31201171875	1384.58020019531	187.44499206543	0.298658281564713	0.937737822532654	0.11904801428318	115.431953430176	19508
True	False	False	False	False	-2847.56689453125	1359.8515625	115.350761413574	0.739407896995544	0.946466624736786	0.610325813293457	123.048080444336	12797
True	False	False	False	False	-2846.7861328125	1013.49676513672	148.625015258789	0.77451878786087	0.950939357280731	0.789397180080414	66.7835845947266	8949
True	False	False	False	False	-2839.89526367188	1181.67260742188	188.554138183594	0.825532793998718	0.967728197574615	1	94.6470565795898	16090
True	False	False	False	False	-2833.57641601563	1078.22155761719	204.082122802734	0.56377124786377	0.945028245449066	0.306156486272812	77.6739120483398	14292
True	False	False	False	False	-2829.74560546875	844.260131835938	227.374099731445	0.837662518024445	0.962161064147949	1	103.195121765137	21155
True	False	False	False	False	-2827.14184570313	885.06201171875	278.394622802734	0.693177461624146	0.961574077606201	0.489575207233429	82.3266906738281	20664
True	False	False	False	False	-2825.00219726563	1421.21411132813	44.3656768798828	0.292481452226639	0.901138424873352	0.115938939154148	115.025001525879	4601
True	False	False	False	False	-2824.7783203125	1401.84045410156	93.1679229736328	0.621464610099792	0.949084520339966	0.372809708118439	100.833335876465	8470
True	False	False	False	False	-2815.99169921875	1240.30981445313	220.719253540039	0.614377558231354	0.958792567253113	0.363663822412491	88.9095458984375	17693
True	False	False	False	False	-2807.4931640625	976.131103515625	202.97297668457	0.465526759624481	0.91511070728302	0.220867529511452	81.7431716918945	14959
True	False	False	False	False	-2813.74243164063	1302.82897949219	181.899276733398	0.696785390377045	0.963535964488983	0.497123867273331	76.9024353027344	12612
True	False	False	False	False	-2811.98095703125	1426.26379394531	36.6016845703125	0.580488204956055	0.907583773136139	0.32381671667099	95.0606079101563	3137
True	False	False	False	False	-2803.34350585938	1325.03198242188	13.3097038269043	0.743378639221191	0.931919693946838	0.624296009540558	57.0833320617676	685
True	False	False	False	False	-2783.54174804688	901.572692871094	229.592376708984	0.677988052368164	0.950684428215027	0.460057377815247	83.6521759033203	17316
True	False	False	False	False	-2794.7236328125	991.262084960938	113.132476806641	0.785913348197937	0.961557626724243	1	140.323532104492	14313
True	False	False	False	False	-2785.09228515625	1082.35766601563	19.9645557403564	0.798721373081207	0.951427280902863	1	62.1111106872559	1118
True	False	False	False	False	-2792.69140625	1120.28466796875	168.589569091797	0.680744707584381	0.900488495826721	0.465166300535202	138.756576538086	21091
True	False	False	False	False	-2792.29418945313	1370.4775390625	139.751892089844	0.803734004497528	0.954732000827789	1	107.222221374512	13510
True	False	False	False	False	-2789.06274414063	1474.0107421875	582.299499511719	0.143074825406075	0.951968014240265	0.05023243278265	110.716194152832	58126
True	False	False	False	False	-2776.22021484375	1106.6728515625	77.6399383544922	0.754616916179657	0.953763663768768	0.669491648674011	79.7571411132813	5583
True	False	False	False	False	-2774.34008789063	1248.33935546875	280.612915039063	0.581511437892914	0.929273784160614	0.324936538934708	93.3992080688477	23630
True	False	False	False	False	-2771.0966796875	1354.35424804688	218.500961303711	0.603602886199951	0.959933400154114	0.350336641073227	76.878173828125	15145
True	False	False	False	False	-2766.53930664063	956.465698242188	393.745391845703	0.584600687026978	0.933053433895111	0.328346192836761	90.8056335449219	32236
True	False	False	False	False	-2766.2392578125	1120.62426757813	80.9673614501953	0.702271580696106	0.930667757987976	0.509057402610779	132.205474853516	9651
True	False	False	False	False	-2763.91015625	1287.13110351563	16.6371288299561	0.793338239192963	0.946970880031586	1	59.5999984741211	894
True	False	False	False	False	-2763.1962890625	1266.751953125	15.5279874801636	0.666844606399536	0.936420261859894	0.440383464097977	69.2142868041992	969
True	False	False	False	False	-2762.58447265625	1274.55407714844	17.7462711334229	0.689935445785522	0.943199634552002	0.482980132102966	64.375	1030
True	False	False	False	False	-2753.4296875	1023.58984375	190.772415161133	0.72429746389389	0.941326558589935	0.563820719718933	89.4767456054688	15390
True	False	False	False	False	-2751.9296875	876.16357421875	370.453399658203	0.750769734382629	0.958875000476837	0.652924239635468	85.3353271484375	28502
True	False	False	False	False	-2747.87524414063	1486.80786132813	260.648345947266	0.7092444896698	0.960807144641876	0.52510279417038	91	21385
True	False	False	False	False	-2747.63891601563	1520.67443847656	102.041061401367	0.457228571176529	0.914674818515778	0.214768469333649	133.869567871094	12316
True	False	False	False	False	-2743.80493164063	1112.34631347656	102.041061401367	0.794671595096588	0.951314508914948	1	140.195648193359	12898
True	False	False	False	False	-2742.26000976563	1259.36462402344	192.990692138672	0.37336254119873	0.946824908256531	0.15988652408123	79.1839065551758	13778
True	False	False	False	False	-2739.283203125	1306.87866210938	141.970169067383	0.696922302246094	0.955008804798126	0.497414886951447	96.4140625	12341
True	False	False	False	False	-2741.12817382813	1543.21545410156	120.896469116211	0.470756530761719	0.947900652885437	0.224784076213837	109.357795715332	11920
True	False	False	False	False	-2740.68798828125	1450.09704589844	37.7108268737793	0.802700221538544	0.957971453666687	1	68.7941207885742	2339
True	False	False	False	False	-2740.67211914063	1465.06616210938	99.8227767944336	0.767598927021027	0.951622247695923	0.738312005996704	93.0999984741211	8379
True	False	False	False	False	-2737.39379882813	1161.1240234375	302.795745849609	0.652190029621124	0.941170752048492	0.41659876704216	94.9047622680664	25909
True	False	False	False	False	-2738.50732421875	1419.72631835938	424.801361083984	0.347184002399445	0.787385225296021	0.144844874739647	101.600524902344	38913
True	False	False	False	False	-2735.17626953125	1364.33435058594	188.554138183594	0.778482019901276	0.964551389217377	0.828421533107758	79.3058853149414	13482
True	False	False	False	False	-2731.65307617188	1025.98767089844	115.350761413574	0.756777882575989	0.940560340881348	0.679410755634308	141.211532592773	14686
True	False	False	False	False	-2729.43530273438	1060.05627441406	168.589569091797	0.788660645484924	0.975922226905823	1	82.2828979492188	12507
True	False	False	False	False	-2726.52563476563	1238.46655273438	24.401123046875	0.658792555332184	0.930371165275574	0.427046239376068	75.0909118652344	1652
True	False	False	False	False	-2727.19311523438	1263.72729492188	37.7108268737793	0.802700221538544	0.951372683048248	1	70.0882339477539	2383
True	False	False	False	False	-2718.85546875	1230.64477539063	179.680999755859	0.488925993442535	0.846994340419769	0.238854870200157	94.1296310424805	15249
True	False	False	False	False	-2720.69848632813	1385.60925292969	191.881561279297	0.706905424594879	0.954343199729919	0.519603312015533	77.4104080200195	13392
True	False	False	False	False	-2719.22778320313	1559.25036621094	122.005615234375	0.494518995285034	0.92579972743988	0.243339464068413	139.718185424805	15369
True	False	False	False	False	-2711.49926757813	1583.07604980469	113.132476806641	0.440524458885193	0.936049818992615	0.202897995710373	107.774513244629	10993
True	False	False	False	False	-2706.52075195313	1061.68383789063	133.097030639648	0.631401181221008	0.888524413108826	0.386190056800842	136.675003051758	16401
True	False	False	False	False	-2703.29736328125	1298.14196777344	110.914192199707	0.490273386240005	0.911788284778595	0.239928409457207	81.8600006103516	8186
True	False	False	False	False	-2702.94311523438	1132.52282714844	138.64274597168	0.741000473499298	0.95111745595932	0.615824639797211	70.3840026855469	8798
True	False	False	False	False	-2702.34643554688	1319.18664550781	177.462707519531	0.45429202914238	0.834438800811768	0.212643057107925	101.693748474121	16271
True	False	False	False	False	-2699.083984375	1183.88537597656	214.064392089844	0.740925669670105	0.947762787342072	0.615563333034515	79.6683959960938	15376
True	False	False	False	False	-2698.6591796875	1261.15063476563	128.660461425781	0.759870648384094	0.957602500915527	0.694506108760834	80.5517272949219	9344
True	False	False	False	False	-2695.66870117188	1484.79431152344	134.206176757813	0.751862764358521	0.962092399597168	0.657500267028809	74.6859512329102	9037
True	False	False	False	False	-2691.4990234375	1085.24987792969	139.751892089844	0.679155230522156	0.947561919689178	0.462208092212677	70.476188659668	8880
True	False	False	False	False	-2692.50146484375	1594.90686035156	61.0028076171875	0.731991708278656	0.958535254001617	0.586336493492126	100.254547119141	5514
True	False	False	False	False	-2691.29052734375	1554.48852539063	230.701522827148	0.656205236911774	0.948801100254059	0.422902166843414	105.495193481445	21943
True	False	False	False	False	-2684.12353515625	1016.80627441406	257.320922851563	0.765859067440033	0.959609150886536	0.727522253990173	81.1594848632813	18829
True	False	False	False	False	-2684.77490234375	1231.46520996094	163.043869018555	0.837289571762085	0.965049028396606	1	83.6326522827148	12294
True	False	False	False	False	-2673.27880859375	1289.12426757813	312.778015136719	0.64816689491272	0.91826319694519	0.410432189702988	99.6843948364258	28111
True	False	False	False	False	-2676.6474609375	1388.69848632813	218.500961303711	0.812063872814178	0.959237456321716	1	82.8934020996094	16330
True	False	False	False	False	-2680.90307617188	1473.00646972656	118.678184509277	0.720046758651733	0.944999396800995	0.552243173122406	71.8224334716797	7685
True	False	False	False	False	-2675.0087890625	1342.40966796875	155.279876708984	0.572062194347382	0.955062389373779	0.314769476652145	75.6285705566406	10588
True	False	False	False	False	-2673.6884765625	1508.2177734375	208.518692016602	0.591224074363708	0.947300553321838	0.335806876420975	72.4787216186523	13626
True	False	False	False	False	-2674.39379882813	1632.04284667969	271.739776611328	0.163466885685921	0.94365131855011	0.0582742020487785	106.722450256348	26147
True	False	False	False	False	-2658.6689453125	1392.86596679688	18.8554134368896	0.809739828109741	0.949675559997559	1	61.5882339477539	1047
True	False	False	False	False	-2656.36083984375	1187.99108886719	248.447799682617	0.652149498462677	0.946875512599945	0.416535973548889	84.875	19012
True	False	False	False	False	-2656.15698242188	1373.59521484375	133.097030639648	0.631401181221008	0.953946650028229	0.386190056800842	67.033332824707	8044
True	False	False	False	False	-2654.87646484375	1553.447265625	414.819091796875	0.645089685916901	0.937219619750977	0.405811607837677	139.497329711914	52172
True	False	False	False	False	-2649.50732421875	1519.9189453125	15.5279874801636	0.800106346607208	0.94487601518631	1	56.8571434020996	796
True	False	False	False	False	-2646.697265625	1667.85339355469	34.3833999633789	0.385251998901367	0.915458381175995	0.167010918259621	108.387100219727	3360
True	False	False	False	False	-2643.63208007813	1123.09265136719	171.917007446289	0.578179061412811	0.948109030723572	0.321306675672531	69.8967742919922	10834
True	False	False	False	False	-2636.54345703125	421.380767822266	206.300399780273	0.469908237457275	0.949712812900543	0.224144890904427	81.3871002197266	15138
True	False	False	False	False	-2639.08984375	1248.81506347656	240.683807373047	0.80272513628006	0.942416727542877	1	86.8847961425781	18854
True	False	False	False	False	-2635.826171875	1439.52770996094	204.082122802734	0.692129254341125	0.961512982845306	0.487423926591873	75.6086959838867	13912
True	False	False	False	False	-2637.79272460938	1638.61755371094	517.969299316406	0.595694243907928	0.914603054523468	0.340962797403336	153.79443359375	71822
True	False	False	False	False	-2630.54931640625	1176.13366699219	11.0914192199707	0.763594925403595	0.936281979084015	0.714360892772675	63.5999984741211	636
True	False	False	False	False	-2635.47094726563	1574.59094238281	195.208984375	0.608575522899628	0.936522662639618	0.356404304504395	89.2840881347656	15714
True	False	False	False	False	-2632.46606445313	1471.32580566406	187.44499206543	0.784142136573792	0.955541551113129	0.923094153404236	77.9645004272461	13176
True	False	False	False	False	-2625.88989257813	403.756072998047	31.0559749603271	0.695939123630524	0.913262784481049	0.495332807302475	57.25	1603
True	False	False	False	False	-2628.8486328125	1299.13623046875	36.6016845703125	0.691693365573883	0.917772173881531	0.486534744501114	116.121215820313	3832
True	False	False	False	False	-2623.78051757813	1165.49304199219	38.8199691772461	0.68638277053833	0.937638282775879	0.475945204496384	72.8285751342773	2549
True	False	False	False	False	-2623.8193359375	1525.66064453125	156.389007568359	0.783451199531555	0.960952281951904	0.905145168304443	69.0851058959961	9741
True	False	False	False	False	-2623.58081054688	1677.63952636719	326.087738037109	0.435708284378052	0.932783007621765	0.199571296572685	154.340133666992	45376
True	False	False	False	False	-2616.96752929688	1361.53271484375	302.795745849609	0.552911639213562	0.912167906761169	0.295278966426849	95.3772888183594	26038
True	False	False	False	False	-2616.25512695313	1579.14099121094	171.917007446289	0.627848386764526	0.885663509368896	0.381327718496323	139.76774597168	21664
True	False	False	False	False	-2615.56762695313	1179.78869628906	239.574661254883	0.718682765960693	0.952800333499908	0.54864364862442	93.5787048339844	20213
True	False	False	False	False	-2612.81665039063	1292.05004882813	194.099838256836	0.694182753562927	0.947312414646149	0.491655856370926	88.9142837524414	15560
True	False	False	False	False	-2610.95776367188	1405.48095703125	191.881561279297	0.650751948356628	0.951880931854248	0.414377748966217	78.3641586303711	13557
True	False	False	False	False	-2607.95361328125	1715.19067382813	115.350761413574	0.375283688306808	0.955583512783051	0.161024823784828	103.586540222168	10773
True	False	False	False	False	-2603.04467773438	552.134948730469	88.7313537597656	0.544449687004089	0.916180193424225	0.287099152803421	58.875	4710
True	False	False	False	False	-2598.80444335938	1183.7470703125	56.5662384033203	0.716889679431915	0.962478160858154	0.543992161750793	70.9019622802734	3616
True	False	False	False	False	-2597.43212890625	581.651916503906	131.987884521484	0.779522478580475	0.935145080089569	0.840783715248108	142.974792480469	17014
True	False	False	False	False	-2594.04858398438	564.527648925781	83.1856460571289	0.612923800945282	0.963625371456146	0.361826151609421	67.5466690063477	5066
True	False	False	False	False	-2595.44750976563	1118.60998535156	178.571853637695	0.807928323745728	0.959849238395691	1	73.8571395874023	11891
True	False	False	False	False	-2593.3916015625	1529.27563476563	240.683807373047	0.809450685977936	0.967556238174438	1	84.1428604125977	18259
True	False	False	False	False	-2592.72241210938	1690.48791503906	170.807861328125	0.558395206928253	0.935583829879761	0.300716280937195	87.4805221557617	13472
True	False	False	False	False	-2586.88720703125	1669.68225097656	184.117568969727	0.596975326538086	0.89844274520874	0.342458993196487	80.5602416992188	13373
True	False	False	False	False	-2586.20922851563	1725.99670410156	47.6931037902832	0.628835141658783	0.941744983196259	0.382669180631638	84.860466003418	3649
True	False	False	False	False	-2579.04248046875	1162.21752929688	178.571853637695	0.708019733428955	0.959565699100494	0.522207856178284	71.6832275390625	11541
True	False	False	False	False	-2584.34423828125	1571.42883300781	356.034576416016	0.661605358123779	0.917724668979645	0.431627750396729	104.56697845459	33566
True	False	False	False	False	-2581.2216796875	1688.15063476563	24.401123046875	0.760120630264282	0.941173493862152	0.695777595043182	74.0454559326172	1629
True	False	False	False	False	-2580.49609375	1486.38012695313	282.831207275391	0.635454118251801	0.944856405258179	0.391848623752594	81.1372528076172	20690
True	False	False	False	False	-2577.67065429688	1592.14208984375	178.571853637695	0.638648152351379	0.912391543388367	0.396395355463028	147.136642456055	23689
True	False	False	False	False	-2575.87231445313	1412.67407226563	215.173538208008	0.676249027252197	0.952192962169647	0.456886142492294	79.1340179443359	15352
True	False	False	False	False	-2575.4375	1312.80541992188	177.462707519531	0.830169141292572	0.971547365188599	1	96.4625015258789	15434
True	False	False	False	False	-2574.951171875	1754.10961914063	178.571853637695	0.272123068571091	0.953979849815369	0.105945624411106	100.720497131348	16216
True	False	False	False	False	-2565.59057617188	490.994873046875	113.132476806641	0.81917679309845	0.963940918445587	1	73.4019622802734	7487
True	False	False	False	False	-2558.95458984375	1468.11083984375	250.666076660156	0.527782320976257	0.888471901416779	0.271683275699615	130.004425048828	29381
True	False	False	False	False	-2553.2685546875	1369.88757324219	109.805053710938	0.645544230937958	0.961167514324188	0.406489044427872	58.5050506591797	5792
True	False	False	False	False	-2543.91357421875	1428.71350097656	282.831207275391	0.625098586082458	0.947990953922272	0.377624869346619	78.0705871582031	19908
True	False	False	False	False	-2545.76220703125	1582.98376464844	356.034576416016	0.654150784015656	0.932654023170471	0.41965788602829	102.788162231445	32995
True	False	False	False	False	-2542.47534179688	1761.60375976563	242.902084350586	0.722944557666779	0.942161321640015	0.56007444858551	94.2694091796875	20645
True	False	False	False	False	-2537.02734375	1674.36767578125	361.580261230469	0.591028690338135	0.903248131275177	0.335583746433258	94.8036804199219	30906
True	False	False	False	False	-2529.11767578125	1806.55078125	298.359191894531	0.184166356921196	0.963186979293823	0.0667033642530441	98.1301116943359	26397
True	False	False	False	False	-2528.03955078125	1247.70751953125	249.556930541992	0.715327084064484	0.949500679969788	0.540010273456573	80.5111083984375	18115
True	False	False	False	False	-2528.20556640625	1291.31079101563	165.262145996094	0.578933656215668	0.945178151130676	0.322124302387238	63.3557052612305	9440
True	False	False	False	False	-2523.16723632813	1374.7470703125	219.610107421875	0.566309809684753	0.913998246192932	0.308764308691025	79.2878799438477	15699
True	False	False	False	False	-2518.068359375	1465.93566894531	205.191253662109	0.554165899753571	0.96290123462677	0.296512931585312	73.3729705810547	13574
True	False	False	False	False	-2517.5869140625	1508.39038085938	73.203369140625	0.647160887718201	0.95165091753006	0.408912599086761	58.3787879943848	3853
True	False	False	False	False	-2517.28735351563	1345.11315917969	231.810668945313	0.506044924259186	0.952520787715912	0.252825021743774	70.7559814453125	14788
True	False	False	False	False	-2516.35791015625	1702.95544433594	317.214599609375	0.784184038639069	0.958102226257324	0.924339711666107	97.4125900268555	27860
True	False	False	False	False	-2503.37768554688	1791.95971679688	292.8134765625	0.749581873416901	0.964273810386658	0.648060083389282	86.0303039550781	22712
True	False	False	False	False	-2497.9677734375	1667.55847167969	22.1828384399414	0.755204319953918	0.943390667438507	0.672140836715698	50.25	1005
True	False	False	False	False	-2494.21606445313	1535.80358886719	340.506591796875	0.64877849817276	0.940472483634949	0.411360263824463	82.576545715332	25351
True	False	False	False	False	-2492.46923828125	1835.01525878906	158.607299804688	0.770787298679352	0.960234880447388	0.759953916072845	114.076919555664	16313
True	False	False	False	False	-2488.68994140625	1485.57238769531	369.344268798828	0.688843786716461	0.926174700260162	0.480797559022903	93.5765762329102	31161
True	False	False	False	False	-2486.99560546875	1760.50415039063	351.597991943359	0.645999372005463	0.949367880821228	0.407169073820114	138.217666625977	43815
True	False	False	False	False	-2476.42846679688	1655.36120605469	216.282684326172	0.661358654499054	0.930148720741272	0.431222677230835	79.6923065185547	15540
True	False	False	False	False	-2460.90185546875	1393.17309570313	118.678184509277	0.501130759716034	0.914264142513275	0.248739629983902	94.084114074707	10067
True	False	False	False	False	-2458.67944335938	1580.01135253906	285.049468994141	0.565096497535706	0.91099226474762	0.307514727115631	118.630348205566	30488
True	False	False	False	False	-2462.0791015625	1868.63928222656	184.117568969727	0.549775063991547	0.944423139095306	0.292217701673508	126.668678283691	21027
True	False	False	False	False	-2458.61547851563	1630.87109375	200.754699707031	0.821229100227356	0.96711128950119	1	76.3480682373047	13819
True	False	False	False	False	-2457.8623046875	1454.20861816406	116.459907531738	0.853711485862732	0.967590808868408	1	142.095245361328	14920
True	False	False	False	False	-2454.55932617188	877.864135742188	85.4039306640625	0.726884126663208	0.933048188686371	0.571152091026306	122.805191040039	9456
True	False	False	False	False	-2453.4384765625	1771.72473144531	336.070007324219	0.68552964925766	0.937210500240326	0.474284619092941	83.5544586181641	25317
True	False	False	False	False	-2444.13452148438	948.681396484375	65.4393768310547	0.82934296131134	0.962478160858154	1	132.220336914063	7801
True	False	False	False	False	-2444.28051757813	1714.20239257813	296.140899658203	0.383814483880997	0.756865501403809	0.166139289736748	138.756561279297	37048
True	False	False	False	False	-2436.982421875	1674.82373046875	266.194061279297	0.387832164764404	0.866762816905975	0.168582618236542	119.737503051758	28737
True	False	False	False	False	-2441.41943359375	1740.2060546875	168.589569091797	0.762764632701874	0.940715372562408	0.709754824638367	156.763153076172	23828
True	False	False	False	False	-2439.89990234375	1903.47033691406	170.807861328125	0.230949625372887	0.961204886436462	0.0868349522352219	94.7142868041992	14586
True	False	False	False	False	-2432.56909179688	1511.96545410156	201.863830566406	0.721950054168701	0.949657797813416	0.557357847690582	92.7802200317383	16886
True	False	False	False	False	-2423.75439453125	1492.443359375	116.459907531738	0.786059260368347	0.944965541362762	1	149.161911010742	15662
True	False	False	False	False	-2428.0390625	1845.86682128906	175.244430541992	0.792873740196228	0.964151680469513	1	75.0886077880859	11864
True	False	False	False	False	-2418.97802734375	861.814758300781	38.8199691772461	0.719287753105164	0.948474228382111	0.550233483314514	48.2571411132813	1689
True	False	False	False	False	-2407.70703125	878.065490722656	134.206176757813	0.699378907680511	0.962879180908203	0.502694189548492	54.3223152160645	6573
True	False	False	False	False	-2415.86865234375	1676.68432617188	199.645553588867	0.615381240844727	0.939962089061737	0.364940047264099	81.4111099243164	14654
True	False	False	False	False	-2412.8876953125	1808.72497558594	35.4925422668457	0.75548255443573	0.94477391242981	0.673407912254333	57.625	1844
True	False	False	False	False	-2408.60986328125	1501.74438476563	177.462707519531	0.614238917827606	0.941773951053619	0.363488018512726	147.84375	23655
True	False	False	False	False	-2406.51928710938	1927.29235839844	117.569046020508	0.565653443336487	0.904183566570282	0.308087587356567	146.207550048828	15498
True	False	False	False	False	-2404.36938476563	1943.53991699219	9.98227787017822	0.687235474586487	0.9244145154953	0.47761595249176	128.777770996094	1159
True	False	False	False	False	-2401.876953125	1791.525390625	389.308837890625	0.656920969486237	0.937143921852112	0.424041956663132	98.6296310424805	34619
True	False	False	False	False	-2401.3486328125	1581.54296875	275.067199707031	0.754140198230743	0.956329047679901	0.667366206645966	73.5967712402344	18252
True	False	False	False	False	-2399.2060546875	1697.89892578125	45.4748191833496	0.768088281154633	0.948370218276978	0.741466164588928	51.5609741210938	2114
True	False	False	False	False	-2398.62939453125	1891.49865722656	197.427261352539	0.632762551307678	0.934718549251556	0.388077229261398	72.7752838134766	12954
True	False	False	False	False	-2397.36010742188	894.001220703125	9.98227787017822	0.754574596881866	0.933233201503754	0.669301986694336	46.1111106872559	415
True	False	False	False	False	-2390.62963867188	1943.95275878906	90.9496383666992	0.678500771522522	0.908247053623199	0.460999995470047	136.353652954102	11181
True	False	False	False	False	-2387.55200195313	1548.54309082031	197.427261352539	0.712210476398468	0.937840163707733	0.532258272171021	75.0505599975586	13359
True	False	False	False	False	-2385.80932617188	1647.37341308594	168.589569091797	0.755421161651611	0.933692157268524	0.673127472400665	126.809211730957	19275
True	False	False	False	False	-2385.64135742188	1861.724609375	183.008422851563	0.725610256195068	0.948607385158539	0.567513167858124	73.0545425415039	12054
True	False	False	False	False	-2369.30810546875	1559.11828613281	35.4925422668457	0.795358955860138	0.956876516342163	1	54.09375	1731
True	False	False	False	False	-2362.32885742188	1953.99206542969	12.2005615234375	0.768196105957031	0.939064502716064	0.742168962955475	61.4545440673828	676
True	False	False	False	False	-2358.63745117188	1497.32495117188	191.881561279297	0.77479499578476	0.964943408966064	0.791807651519775	68.7976913452148	11902
True	False	False	False	False	-2357.79150390625	1518.72351074219	21.0736961364746	0.745215535163879	0.945828497409821	0.631068110466003	51.1578941345215	972
True	False	False	False	False	-2358.35815429688	1935.40405273438	234.028945922852	0.721363544464111	0.958717167377472	0.555769979953766	91.0189590454102	19205
True	False	False	False	False	-2353.3720703125	1549.66137695313	66.5485153198242	0.798536419868469	0.953580796718597	1	137.283340454102	8237
True	False	False	False	False	-2352.96069335938	1917.13537597656	24.401123046875	0.760120630264282	0.941173493862152	0.695777595043182	66.0454559326172	1453
True	False	False	False	False	-2352.71118164063	1617.60485839844	18.8554134368896	0.733056426048279	0.934281527996063	0.589630365371704	48.4117660522461	823
True	False	False	False	False	-2350.89404296875	1817.65063476563	280.612915039063	0.783559858798981	0.953127384185791	0.907705724239349	83.6047439575195	21152
True	False	False	False	False	-2348.38256835938	1733.43371582031	398.181945800781	0.695700347423553	0.946422100067139	0.494829803705215	104.181060791016	37401
True	False	False	False	False	-2340.12109375	1767.82775878906	150.843307495117	0.71558803319931	0.958352208137512	0.54067075252533	67.0588226318359	9120
True	False	False	False	False	-2343.03369140625	1880.71801757813	161.934722900391	0.775890290737152	0.96051549911499	0.801759004592896	85.1575317382813	12433
True	False	False	False	False	-2338.43603515625	1556.83801269531	158.607299804688	0.734701037406921	0.938269436359406	0.594812333583832	79.440559387207	11360
True	False	False	False	False	-2336.75537109375	1925.23974609375	31.0559749603271	0.750200152397156	0.948197305202484	0.650578022003174	59.6785697937012	1671
True	False	False	False	False	-2334.10888671875	1846.33935546875	99.8227767944336	0.827447116374969	0.958007514476776	1	77.0666656494141	6936
True	False	False	False	False	-2331.2919921875	1679.2802734375	251.77522277832	0.690281569957733	0.961065590381622	0.483676016330719	86.4757690429688	19630
True	False	False	False	False	-2326.54931640625	1660.59631347656	14.4188451766968	0.646229147911072	0.929439008235931	0.407513111829758	55.461540222168	721
True	False	False	False	False	-2319.14965820313	1846.85656738281	79.8582229614258	0.715662121772766	0.92867386341095	0.540858566761017	151.347229003906	10897
True	False	False	False	False	-2314.46875	1864.79870605469	104.259346008301	0.801714420318604	0.966806530952454	1	70.9148941040039	6666
True	False	False	False	False	-2314.2001953125	1781.28796386719	163.043869018555	0.72070187330246	0.957248568534851	0.553991317749023	65.823127746582	9676
True	False	False	False	False	-2314.07055664063	1908.98828125	34.3833999633789	0.812275528907776	0.95572304725647	1	60.7419357299805	1883
True	False	False	False	False	-2313.14208984375	1928.62109375	290.595184326172	0.689279675483704	0.928969979286194	0.481666713953018	85.1564865112305	22311
True	False	False	False	False	-2307.03076171875	1600.74450683594	28.8376903533936	0.778573036193848	0.960098087787628	0.82945716381073	49.230770111084	1280
True	False	False	False	False	-2312.84326171875	1810.52331542969	25.5102653503418	0.794671595096588	0.94915634393692	1	48.2173919677734	1109
True	False	False	False	False	-2294.21899414063	1664.48706054688	9.98227787017822	0.661957681179047	0.925817608833313	0.432207375764847	42.6666679382324	384
True	False	False	False	False	-2283.30639648438	516.573608398438	93.1679229736328	0.738803207874298	0.93867951631546	0.6082723736763	148	12432
True	False	False	False	False	-2284.40380859375	1593.9638671875	202.97297668457	0.838012993335724	0.961146533489227	1	89.3442611694336	16350
True	False	False	False	False	-2280.091796875	2000.25744628906	13.3097038269043	0.769369602203369	0.941614151000977	0.75	48.5833320617676	583
True	False	False	False	False	-2276.18603515625	1703.755859375	23.2919807434082	0.682969212532043	0.939718544483185	0.469364792108536	46.761905670166	982
True	False	False	False	False	-2275.56372070313	1859.39147949219	112.023338317871	0.825404047966003	0.962017238140106	1	96.2970275878906	9726
True	False	False	False	False	-2275.02734375	1928.50830078125	206.300399780273	0.383360117673874	0.807364463806152	0.165864378213882	115.935485839844	21564
True	False	False	False	False	-2266.41259765625	1975.75537109375	196.318130493164	0.716962397098541	0.958407580852509	0.544179022312164	69.9774017333984	12386
True	False	False	False	False	-2260.63037109375	1813.87829589844	76.5307922363281	0.781291306018829	0.944169759750366	0.865128993988037	150.942031860352	10415
True	False	False	False	False	-2256.54077148438	2014.51281738281	131.987884521484	0.501112818717957	0.853384792804718	0.248724803328514	163.647064208984	19474
True	False	False	False	False	-2252.79467773438	1869.17810058594	185.226699829102	0.846223890781403	0.965767860412598	1	68.6586837768555	11466
True	False	False	False	False	-2250.49072265625	1941.96130371094	186.335845947266	0.652757406234741	0.936666429042816	0.417480319738388	83.5654754638672	14039
True	False	False	False	False	-2244.71655273438	1802.51843261719	234.028945922852	0.55510687828064	0.898983061313629	0.297442466020584	139.1611328125	29363
True	False	False	False	False	-2238.77294921875	2018.54968261719	176.353576660156	0.728109657764435	0.961645185947418	0.574706792831421	105.610061645508	16792
True	False	False	False	False	-2227.88916015625	1757.50061035156	255.102645874023	0.56001228094101	0.971668839454651	0.30234107375145	75.3739166259766	17336
True	False	False	False	False	-2220.0283203125	1805.08410644531	144.188446044922	0.715016007423401	0.952080309391022	0.539225459098816	93.0999984741211	12103
True	False	False	False	False	-2223.58837890625	1983.62109375	184.117568969727	0.833019256591797	0.965411841869354	1	78.7349395751953	13070
True	False	False	False	False	-2218.66162109375	1946.79443359375	212.955261230469	0.791453123092651	0.954195857048035	1	76.859375	14757
True	False	False	False	False	-2216.17822265625	1788.23852539063	35.4925422668457	0.75548255443573	0.94477391242981	0.673407912254333	58.4375	1870
True	False	False	False	False	-2209.42651367188	1992.32482910156	43.256534576416	0.817455768585205	0.954181313514709	1	54.1794853210449	2113
True	False	False	False	False	-2208.6435546875	1717.19543457031	282.831207275391	0.467744648456573	0.783667325973511	0.222521483898163	92.1294097900391	23493
True	False	False	False	False	-2199.23510742188	730.279663085938	99.8227767944336	0.86581426858902	0.977383673191071	1	131.78889465332	11861
True	False	False	False	False	-2197.9375	1837.62524414063	181.899276733398	0.678500771522522	0.96030730009079	0.460999995470047	74.25	12177
True	False	False	False	False	-2194.90673828125	1871.86169433594	176.353576660156	0.636187970638275	0.951497256755829	0.392886370420456	73.8176116943359	11737
True	False	False	False	False	-2189.23095703125	1920.18762207031	225.155807495117	0.548711359500885	0.900912702083588	0.291187435388565	73.9507369995117	15012
True	False	False	False	False	-2180.83178710938	1959.59594726563	164.153015136719	0.814018249511719	0.952141880989075	1	75.594596862793	11188
True	False	False	False	False	-2157.87353515625	1732.75280761719	83.1856460571289	0.820133745670319	0.957923710346222	1	153.933334350586	11545
True	False	False	False	False	-2158.47387695313	1915.13488769531	278.394622802734	0.693177461624146	0.95464301109314	0.489575207233429	76.6414337158203	19237
True	False	False	False	False	-2157.26342773438	1749.87951660156	202.97297668457	0.794534385204315	0.960309088230133	1	77.3770523071289	14160
True	False	False	False	False	-2157.02856445313	2004.07507324219	224.046676635742	0.756114184856415	0.954124867916107	0.676312983036041	106.79207611084	21572
True	False	False	False	False	-2149.39624023438	1785.84240722656	36.6016845703125	0.726016283035278	0.937679588794708	0.568666875362396	72.8484878540039	2404
True	False	False	False	False	-2143.35278320313	1797.75219726563	240.683807373047	0.643188416957855	0.920671463012695	0.402997016906738	89.9769592285156	19525
True	False	False	False	False	-2140.79736328125	2015.67883300781	77.6399383544922	0.792614340782166	0.94873970746994	1	154.585708618164	10821
True	False	False	False	False	-2139.2216796875	1830.57263183594	234.028945922852	0.529418885707855	0.860977828502655	0.273158252239227	174.777252197266	36878
True	False	False	False	False	-2137.79125976563	1847.19091796875	93.1679229736328	0.655070722103119	0.952169239521027	0.421105623245239	87.75	7371
True	False	False	False	False	-2136.50830078125	1615.38598632813	22.1828384399414	0.755204319953918	0.938502132892609	0.672140836715698	45.25	905
True	False	False	False	False	-2134.85229492188	1942.67126464844	200.754699707031	0.70326840877533	0.955071032047272	0.511288344860077	81.9889526367188	14840
True	False	False	False	False	-2119.10009765625	1866.30395507813	218.500961303711	0.631171107292175	0.954166829586029	0.385872393846512	81.1776657104492	15992
True	False	False	False	False	-2106.83325195313	1974.29162597656	303.904907226563	0.660817205905914	0.940809547901154	0.430335849523544	74.3357696533203	20368
True	False	False	False	False	-2088.17431640625	2011.6982421875	281.722045898438	0.606799483299255	0.954125463962555	0.354221194982529	75.4881896972656	19174
True	False	False	False	False	-2082.47143554688	1474.23291015625	173.026138305664	0.764826476573944	0.953783690929413	0.721405208110809	80.461540222168	12552
True	False	False	False	False	-2082.67236328125	1960.89611816406	9.98227787017822	0.606388568878174	0.924382030963898	0.353718668222427	44	396
True	False	False	False	False	-2080.57299804688	1885.63732910156	236.24723815918	0.666842103004456	0.942539215087891	0.440379291772842	91.6478881835938	19521
True	False	False	False	False	-2073.35693359375	1921.15979003906	15.5279874801636	0.800106346607208	0.94487601518631	1	50.1428565979004	702
True	False	False	False	False	-2060.58374023438	1817.41784667969	228.483245849609	0.800404906272888	0.96088433265686	1	89.7378616333008	18486
True	False	False	False	False	-2047.83630371094	1873.79956054688	11.0914192199707	0.673765122890472	0.91785192489624	0.452423572540283	51.5	515
True	False	False	False	False	-2028.98291015625	2024.20288085938	22.1828384399414	0.755204319953918	0.946847438812256	0.672140836715698	46.5	930
True	False	False	False	False	-2027.70947265625	1914.806640625	244.01123046875	0.78206604719162	0.952782571315765	0.877696514129639	90.2272720336914	19850
True	False	False	False	False	-2013.15478515625	1284.32373046875	120.896469116211	0.733505606651306	0.949377238750458	0.591034114360809	61.6146774291992	6716
True	False	False	False	False	-2011.14611816406	1976.52551269531	224.046676635742	0.801285207271576	0.963182091712952	1	105.752471923828	21362
True	False	False	False	False	-2002.35241699219	1913.02551269531	9.98227787017822	0.661957681179047	0.925817608833313	0.432207375764847	50.7777786254883	457
True	False	False	False	False	-1997.34521484375	1858.77661132813	155.279876708984	0.751485168933868	0.953963756561279	0.655908226966858	76.957145690918	10774
True	False	False	False	False	-1996.29943847656	1889.94885253906	197.427261352539	0.561560273170471	0.939906060695648	0.303905725479126	77.2191009521484	13745
True	False	False	False	False	-1986.42053222656	1911.77075195313	137.533599853516	0.843897044658661	0.966805994510651	1	188.870971679688	23420
True	False	False	False	False	-1987.56225585938	1931.93420410156	167.480438232422	0.649725496768951	0.948051989078522	0.41280397772789	69.9006652832031	10555
True	False	False	False	False	-1979.66870117188	1982.94897460938	180.790130615234	0.773620665073395	0.960952758789063	0.781806230545044	74.38037109375	12124
True	False	False	False	False	-1962.64953613281	1954.92199707031	201.863830566406	0.825766265392303	0.953584015369415	1	78.472526550293	14282
True	False	False	False	False	-1929.64868164063	1990.48229980469	268.412353515625	0.634815216064453	0.970059633255005	0.390948504209518	80.140495300293	19394
True	False	False	False	False	-1913.25854492188	1373.28771972656	195.208984375	0.767005503177643	0.924320220947266	0.734559714794159	161.977279663086	28508
True	False	False	False	False	-2315.84790039063	2026.92553710938	1455.19421386719	0.0763262435793877	0.911639332771301	0.0255528967827559	117.88948059082	154671
True	False	False	False	False	-2280.11547851563	2045.70910644531	9.98227787017822	0.687235474586487	0.9244145154953	0.47761595249176	78.4444427490234	706
True	False	False	False	False	-2199.86010742188	2044.4521484375	291.704345703125	0.62239682674408	0.951346516609192	0.374036639928818	68.5475311279297	18028
True	False	False	False	False	-2196.74536132813	2130.36840820313	706.5234375	0.162705481052399	0.933859050273895	0.0579693615436554	133.252746582031	84882
True	False	False	False	False	-2189.90966796875	2100.1474609375	14.4188451766968	0.805326879024506	0.942608833312988	1	46.1538467407227	600
True	False	False	False	False	-2168.25537109375	2030.10412597656	12.2005615234375	0.741141617298126	0.94014710187912	0.616318583488464	48.9090919494629	538
True	False	False	False	False	-2159.01806640625	2047.98364257813	279.503784179688	0.669603943824768	0.959714531898499	0.445116937160492	74.5476226806641	18786
True	False	False	False	False	-2150.6064453125	2108.3193359375	18.8554134368896	0.733056426048279	0.934281527996063	0.589630365371704	44.705883026123	760
True	False	False	False	False	-2147.03979492188	2131.25317382813	9.98227787017822	0.606388568878174	0.928999543190002	0.353718668222427	38.1111106872559	343
True	False	False	False	False	-2142.88989257813	2167.47875976563	128.660461425781	0.694953978061676	0.948104739189148	0.493263840675354	115.646553039551	13415
True	False	False	False	False	-2099.70483398438	2061.51684570313	334.960876464844	0.626331448554993	0.955440282821655	0.379278630018234	90.314567565918	27275
True	False	False	False	False	-2092.66381835938	2123.478515625	16.6371288299561	0.76893937587738	0.938069105148315	0.747088372707367	45.2000007629395	678
True	False	False	False	False	-2082.31274414063	2172.56787109375	197.427261352539	0.789934456348419	0.955335319042206	1	75.4662933349609	13433
True	False	False	False	False	-2070.0224609375	2136.755859375	189.663269042969	0.675899684429169	0.937100052833557	0.456253886222839	71.9766082763672	12308
True	False	False	False	False	-2043.63208007813	2254.59521484375	1673.69519042969	0.0743829384446144	0.965055704116821	0.0248691122978926	123.565940856934	186461
True	False	False	False	False	-2038.26208496094	2181.18359375	126.442184448242	0.806643486022949	0.955865740776062	1	188.342102050781	21471
True	False	False	False	False	-2037.56311035156	2072.07080078125	239.574661254883	0.633529365062714	0.952858090400696	0.389146208763123	82.7268524169922	17869
True	False	False	False	False	-2027.02307128906	2198.10620117188	166.371292114258	0.674344062805176	0.902694344520569	0.453456848859787	158.346664428711	23752
True	False	False	False	False	-2022.36364746094	2163.36962890625	217.391815185547	0.483741104602814	0.824397027492523	0.234763592481613	125.413269042969	24581
True	False	False	False	False	-2011.34558105469	2108.44970703125	211.846115112305	0.692555069923401	0.944060862064362	0.488295674324036	92.6911010742188	17704
True	False	False	False	False	-2001.36950683594	2226.06713867188	17.7462711334229	0.820201992988586	0.947792708873749	1	52.875	846
True	False	False	False	False	-1996.77172851563	2033.60034179688	13.3097038269043	0.743378639221191	0.942608833312988	0.624296009540558	44.75	537
True	False	False	False	False	-1991.365234375	2257.07934570313	159.716445922852	0.765261650085449	0.945936024188995	0.723958730697632	67.4375	9711
True	False	False	False	False	-1987.94152832031	2224.37841796875	37.7108268737793	0.748016774654388	0.950419723987579	0.64181524515152	84.7058792114258	2880
True	False	False	False	False	-1973.11877441406	2039.58935546875	241.792938232422	0.774956405162811	0.955343127250671	0.793233931064606	88.8027496337891	19359
True	False	False	False	False	-1970.85583496094	2183.20434570313	210.736968994141	0.569143354892731	0.913135409355164	0.311705529689789	73.2789459228516	13923
True	False	False	False	False	-1972.63500976563	2220.85717773438	241.792938232422	0.719643414020538	0.923636436462402	0.551173090934753	183.605499267578	40026
True	False	False	False	False	-1958.82678222656	2206.2421875	92.0587844848633	0.787859082221985	0.960797727108002	1	72.9518051147461	6055
True	False	False	False	False	-1953.34533691406	2138.65185546875	179.680999755859	0.712417364120483	0.945814430713654	0.532765328884125	91.3641967773438	14801
True	False	False	False	False	-1932.42211914063	2240.53637695313	160.825576782227	0.770576000213623	0.939811408519745	0.758433282375336	92.2689666748047	13379
True	False	False	False	False	-1932.61743164063	2320.3759765625	89.8404998779297	0.650522708892822	0.942997932434082	0.414025485515594	119.654319763184	9692
True	False	False	False	False	-1930.73889160156	2070.67504882813	216.282684326172	0.821151196956635	0.957645952701569	1	92.2717971801758	17993
True	False	False	False	False	-1924.83422851563	2199.37890625	14.4188451766968	0.666414141654968	0.938069105148315	0.43965283036232	46.9230766296387	610
True	False	False	False	False	-1922.22692871094	2276.11450195313	408.164245605469	0.398384839296341	0.788317799568176	0.175109446048737	157.440216064453	57938
True	False	False	False	False	-1912.79675292969	2330.71459960938	120.896469116211	0.714016377925873	0.950054287910461	0.536720037460327	100.174308776855	10919
True	False	False	False	False	-1908.55407714844	2122.25341796875	272.848907470703	0.721519589424133	0.948116421699524	0.556191384792328	94.0406494140625	23134
True	False	False	False	False	-211.991012573242	-3565.23510742188	119.787330627441	0.72677618265152	0.949377238750458	0.570841550827026	109.212959289551	11795
True	False	False	False	False	-234.978378295898	-3565.05078125	103.150199890137	0.769519209861755	0.956256031990051	0.751023590564728	111.870964050293	10404
True	False	False	False	False	-287.377777099609	-3562.18359375	314.996307373047	0.329696178436279	0.968232154846191	0.135253995656967	116.281692504883	33024
True	False	False	False	False	-185.970550537109	-3561.6826171875	149.734161376953	0.761056125164032	0.950994849205017	0.700609505176544	107.37036895752	14495
True	False	False	False	False	-452.842468261719	-3547.51879882813	236.24723815918	0.541842639446259	0.91993373632431	0.284628540277481	124.464790344238	26511
True	False	False	False	False	-418.545715332031	-3546.8935546875	98.7136306762695	0.759070038795471	0.945332765579224	0.690488159656525	97.1348342895508	8645
True	False	False	False	False	-400.62744140625	-3554.71362304688	88.7313537597656	0.822043120861053	0.966115951538086	1	123.012496948242	9841
True	False	False	False	False	-388.825347900391	-3549.111328125	276.176330566406	0.444078385829926	0.897436916828156	0.205379694700241	111.859436035156	27853
True	False	False	False	False	-314.348449707031	-3546.69384765625	32.1651153564453	0.820795118808746	0.95398223400116	1	84.2413787841797	2443
True	False	False	False	False	-240.708709716797	-3548.43994140625	112.023338317871	0.811145603656769	0.954649329185486	1	115.23762512207	11639
True	False	False	False	False	-328.831146240234	-3545.87329101563	393.745391845703	0.32447162270546	0.896655738353729	0.13245515525341	112.594367980957	39971
True	False	False	False	False	-493.493194580078	-3544.91723632813	168.589569091797	0.680744707584381	0.96206933259964	0.465166300535202	134.427627563477	20433
True	False	False	False	False	-643.733154296875	-3526.064453125	130.878753662109	0.752703249454498	0.958162069320679	0.661087512969971	133.084747314453	15704
True	False	False	False	False	-625.480407714844	-3525.82568359375	96.4953460693359	0.810468971729279	0.957018911838531	1	119.954025268555	10436
True	False	False	False	False	-732.531555175781	-3509.99145507813	145.297592163086	0.765121161937714	0.955260932445526	0.723130643367767	155.992370605469	20435
True	False	False	False	False	-780.381286621094	-3494.09619140625	206.300399780273	0.411618381738663	0.873099684715271	0.183527767658234	133.349456787109	24803
True	False	False	False	False	-834.665344238281	-3484.5078125	230.701522827148	0.566249370574951	0.931526482105255	0.308701932430267	132.990386962891	27662
True	False	False	False	False	-919.519104003906	-3463.37646484375	313.887176513672	0.594313681125641	0.924752473831177	0.339359730482101	147.007064819336	41603
True	False	False	False	False	-983.190246582031	-3453.8779296875	95.3862075805664	0.651514112949371	0.952857196331024	0.415552496910095	135.232559204102	11630
True	False	False	False	False	-1035.13000488281	-3431.55200195313	338.288299560547	0.42026761174202	0.895368993282318	0.189177468419075	127.852462768555	38995
True	False	False	False	False	-1123.16357421875	-3405.6025390625	265.084930419922	0.780263602733612	0.945836961269379	0.850387275218964	168.748947143555	40331
True	False	False	False	False	-1190.22412109375	-3386.25122070313	149.734161376953	0.479904174804688	0.909320652484894	0.231775715947151	123.681480407715	16697
True	False	False	False	False	-1218.4521484375	-3378.86572265625	14.4188451766968	0.719225645065308	0.935661971569061	0.550069808959961	112	1456
True	False	False	False	False	-1239.85034179688	-3364.91015625	110.914192199707	0.748627901077271	0.954038023948669	0.644232213497162	126.449996948242	12645
True	False	False	False	False	-1290.32885742188	-3348.90844726563	179.680999755859	0.599269449710846	0.951385259628296	0.345159500837326	147.567901611328	23906
True	False	False	False	False	-1289.60424804688	-3328.12426757813	133.097030639648	0.777435421943665	0.955811142921448	0.817042171955109	110.083335876465	13210
True	False	False	False	False	-1343.7578125	-3327.72680664063	15.5279874801636	0.717676758766174	0.938069105148315	0.546022891998291	112.071426391602	1569
True	False	False	False	False	-1405.50231933594	-3295.34033203125	398.181945800781	0.294634282588959	0.828686594963074	0.117018364369869	124.420616149902	44667
True	False	False	False	False	-1436.30212402344	-3282.92553710938	128.660461425781	0.811424374580383	0.961267530918121	1	122.784484863281	14243
True	False	False	False	False	-1420.83056640625	-3271.19799804688	9.98227787017822	0.687235474586487	0.9244145154953	0.47761595249176	95.6666641235352	861
True	False	False	False	False	-1465.74658203125	-3262.72802734375	515.7509765625	0.412264674901962	0.857086896896362	0.183945804834366	144.240859985352	67072
True	False	False	False	False	-1530.19348144531	-3235.56274414063	123.114753723145	0.798364579677582	0.959216058254242	1	106.225227355957	11791
True	False	False	False	False	-1518.78271484375	-3220.10717773438	76.5307922363281	0.770033359527588	0.948419690132141	0.754589080810547	96.9275360107422	6688
True	False	False	False	False	-1566.89306640625	-3215.39526367188	260.648345947266	0.473030865192413	0.889834582805634	0.226505383849144	122.140426635742	28703
True	False	False	False	False	-1615.58532714844	-3196.44677734375	109.805053710938	0.829462349414825	0.963169574737549	1	105.949493408203	10489
True	False	False	False	False	-1551.18054199219	-3196.39794921875	53.2388153076172	0.80851811170578	0.953352153301239	1	84.6875	4065
True	False	False	False	False	-1591.10974121094	-3194.24560546875	379.326538085938	0.376705974340439	0.838919460773468	0.161870703101158	115.672515869141	39560
True	False	False	False	False	-1657.31262207031	-3176.068359375	79.8582229614258	0.803513050079346	0.951077282428741	1	101.361114501953	7298
True	False	False	False	False	-1702.05017089844	-3147.90283203125	428.128784179688	0.41336390376091	0.82599276304245	0.184658318758011	163.523315429688	63120
True	False	False	False	False	-1738.13940429688	-3122.5517578125	61.0028076171875	0.613794684410095	0.926389634609222	0.36292552947998	108.490905761719	5967
True	False	False	False	False	-1759.52099609375	-3120.59301757813	154.17073059082	0.63897305727005	0.961071848869324	0.396862357854843	128.7841796875	17901
True	False	False	False	False	-1775.24951171875	-3094.85571289063	379.326538085938	0.452115327119827	0.863332867622375	0.211078464984894	120.540939331055	41225
True	False	False	False	False	-1824.08911132813	-3076.94189453125	126.442184448242	0.767152667045593	0.947917997837067	0.735483109951019	130.780700683594	14909
True	False	False	False	False	-1842.70483398438	-3055.89916992188	92.0587844848633	0.787859082221985	0.953147232532501	1	99.4457855224609	8254
True	False	False	False	False	-1879.6552734375	-3037.91723632813	250.666076660156	0.590416550636292	0.918782949447632	0.334885984659195	123.889381408691	27999
True	False	False	False	False	-1899.05065917969	-2986.99731445313	36.6016845703125	0.779091417789459	0.94477391242981	0.835518538951874	55.9696960449219	1847
True	False	False	False	False	-1891.49255371094	-2937.20092773438	168.589569091797	0.745215535163879	0.957306742668152	0.631068110466003	78.5131607055664	11934
True	False	False	False	False	-1897.66772460938	-2644.16015625	185.226699829102	0.555648267269135	0.88171249628067	0.297978699207306	76.3353271484375	12748
True	False	False	False	False	-1906.87438964844	-2474.25927734375	145.297592163086	0.713256418704987	0.944128096103668	0.53483247756958	72.9694671630859	9559
True	False	False	False	False	-1906.28686523438	-2208.833984375	214.064392089844	0.795575261116028	0.959710538387299	1	80.1606216430664	15471
True	False	False	False	False	-1905.86083984375	-2620.29541015625	163.043869018555	0.522562325000763	0.894268572330475	0.267032086849213	67.9863967895508	9994
True	False	False	False	False	-1905.85974121094	-2579.27270507813	154.17073059082	0.791722774505615	0.965605139732361	1	96.5899276733398	13426
True	False	False	False	False	-1902.84313964844	-2505.03979492188	144.188446044922	0.707811713218689	0.958116471767426	0.521719515323639	69.4076919555664	9023
True	False	False	False	False	-1898.08374023438	-2394.90942382813	158.607299804688	0.767588436603546	0.949513971805573	0.738245189189911	98.7622375488281	14123
True	False	False	False	False	-1898.640625	-2186.89013671875	187.44499206543	0.794586062431335	0.958191215991974	1	77.2307662963867	13052
True	False	False	False	False	-1892.55737304688	-2810.21728515625	201.863830566406	0.759644508361816	0.946734964847565	0.693363130092621	92.527473449707	16840
True	False	False	False	False	-1886.44506835938	-2663.8056640625	137.533599853516	0.790976285934448	0.96301281452179	1	79.2661285400391	9829
True	False	False	False	False	-1891.49328613281	-2310.7451171875	236.24723815918	0.751039624214172	0.943141639232635	0.654044926166534	77.4037551879883	16487
True	False	False	False	False	-1887.67236328125	-2494.86108398438	123.114753723145	0.830976963043213	0.957753896713257	1	71.8648681640625	7977
True	False	False	False	False	-1886.59545898438	-2362.91333007813	158.607299804688	0.654840767383575	0.957455694675446	0.420742988586426	76.3356628417969	10916
True	False	False	False	False	-1884.65258789063	-2966.22680664063	190.772415161133	0.694201648235321	0.953546583652496	0.491695135831833	71.7093048095703	12334
True	False	False	False	False	-1876.66223144531	-2914.78344726563	207.409545898438	0.764111638069153	0.94435727596283	0.717284619808197	77.9037399291992	14568
True	False	False	False	False	-1882.36901855469	-2760.10961914063	201.863830566406	0.589555203914642	0.960361182689667	0.333907276391983	84.6263732910156	15402
True	False	False	False	False	-1881.49768066406	-2534.42138671875	168.589569091797	0.566988468170166	0.902871370315552	0.309465825557709	77.9736862182617	11852
True	False	False	False	False	-1881.46447753906	-2460.0458984375	112.023338317871	0.811145603656769	0.954649329185486	1	73.4950485229492	7423
True	False	False	False	False	-1880.82958984375	-2627.86572265625	139.751892089844	0.662971258163452	0.953946650028229	0.433882057666779	88.5079345703125	11152
True	False	False	False	False	-1880.2783203125	-2858.72143554688	212.955261230469	0.752415239810944	0.959141850471497	0.659851312637329	105.234375	20205
True	False	False	False	False	-1878.31372070313	-2780.89770507813	9.98227787017822	0.687235474586487	0.9244145154953	0.47761595249176	63	567
True	False	False	False	False	-1868.28588867188	-2669.7646484375	123.114753723145	0.830976963043213	0.965185582637787	1	78.0360336303711	8662
True	False	False	False	False	-1879.90405273438	-2593.51733398438	160.825576782227	0.734745264053345	0.958387315273285	0.594953238964081	85.1448287963867	12346
True	False	False	False	False	-1873.94641113281	-2411.0498046875	147.515884399414	0.731516420841217	0.950214564800262	0.584881007671356	72.3458633422852	9622
True	False	False	False	False	-1878.28405761719	-2336.20483398438	170.807861328125	0.543005168437958	0.913865208625793	0.28572741150856	69.2142868041992	10659
True	False	False	False	False	-1877.79638671875	-2228.30712890625	200.754699707031	0.847707152366638	0.966585278511047	1	90.1823196411133	16323
True	False	False	False	False	-1875.35144042969	-2389.18286132813	128.660461425781	0.759870648384094	0.955566346645355	0.694506108760834	81.6465530395508	9471
True	False	False	False	False	-1872.59545898438	-2165.51245117188	282.831207275391	0.633659183979034	0.940676927566528	0.389327585697174	73.5019607543945	18743
True	False	False	False	False	-1871.22644042969	-2563.86157226563	178.571853637695	0.677976131439209	0.933358609676361	0.460035562515259	84.1925430297852	13555
True	False	False	False	False	-1870.41357421875	-2647.54541015625	159.716445922852	0.712809860706329	0.964914262294769	0.533730089664459	88.125	12690
True	False	False	False	False	-1866.43835449219	-2697.5791015625	312.778015136719	0.484788596630096	0.937943398952484	0.235585123300552	93.0602874755859	26243
True	False	False	False	False	-1862.15832519531	-3055.07543945313	104.259346008301	0.811947047710419	0.956959247589111	1	111.244682312012	10457
True	False	False	False	False	-1860.61901855469	-2980.33618164063	194.099838256836	0.838463246822357	0.962509095668793	1	85.0971450805664	14892
True	False	False	False	False	-1859.15197753906	-2942.693359375	148.625015258789	0.607981741428375	0.874741077423096	0.35567244887352	170.708953857422	22875
True	False	False	False	False	-1861.59033203125	-2815.21142578125	201.863830566406	0.462982922792435	0.918002724647522	0.218982994556427	77.0549468994141	14024
True	False	False	False	False	-1861.36584472656	-2783.05102539063	409.273376464844	0.316431134939194	0.827264249324799	0.128205150365829	92.7560958862305	34227
True	False	False	False	False	-1860.72778320313	-2459.35302734375	125.333038330078	0.760423243045807	0.951440989971161	0.697327613830566	71.0531005859375	8029
True	False	False	False	False	-1860.98522949219	-2260.64892578125	188.554138183594	0.507656812667847	0.927396535873413	0.254178732633591	64.9764709472656	11046
True	False	False	False	False	-1859.54541015625	-2545.90942382813	150.843307495117	0.631025612354279	0.951906323432922	0.385671764612198	66.9264678955078	9102
True	False	False	False	False	-1857.97924804688	-1976.47253417969	12.2005615234375	0.741141617298126	0.928999543190002	0.616318583488464	36.9090919494629	406
True	False	False	False	False	-1856.02734375	-2954.0380859375	76.5307922363281	0.733375728130341	0.956683576107025	0.590627431869507	99.3043441772461	6852
True	False	False	False	False	-1837.17211914063	-2897.5087890625	371.562561035156	0.368302196264267	0.806629002094269	0.156911462545395	100.620895385742	33708
True	False	False	False	False	-1855.12658691406	-2748.50830078125	220.719253540039	0.662119805812836	0.942843437194824	0.432474464178085	84.7185897827148	16859
True	False	False	False	False	-1854.42565917969	-2493.150390625	298.359191894531	0.737571716308594	0.949150443077087	0.604147434234619	73.7397766113281	19836
True	False	False	False	False	-1853.90991210938	-2423.27172851563	129.769607543945	0.683352530002594	0.950029850006104	0.470095276832581	64.5470123291016	7552
True	False	False	False	False	-1853.15637207031	-2208.34497070313	134.206176757813	0.619151055812836	0.941466689109802	0.369789212942123	74.5041351318359	9015
True	False	False	False	False	-1850.75024414063	-2377.70703125	129.769607543945	0.683352530002594	0.944118440151215	0.470095276832581	69.7606811523438	8162
True	False	False	False	False	-1849.43054199219	-2846.91625976563	164.153015136719	0.825832903385162	0.954453468322754	1	82.6621627807617	12234
True	False	False	False	False	-1836.1083984375	-2800.73461914063	133.097030639648	0.700874388217926	0.94219583272934	0.505963504314423	90.4499969482422	10854
True	False	False	False	False	-1840.93701171875	-2607.021484375	56.5662384033203	0.789839804172516	0.955270767211914	1	62.6274528503418	3194
True	False	False	False	False	-1844.85986328125	-2253.05395507813	169.698715209961	0.757360458374023	0.966165840625763	0.682169198989868	71.3137283325195	10911
True	False	False	False	False	-1848.43103027344	-2180.625	237.356369018555	0.75456565618515	0.957199692726135	0.669261932373047	74.1915893554688	15877
True	False	False	False	False	-1847.55969238281	-2225.36743164063	166.371292114258	0.735410094261169	0.962075293064117	0.597082853317261	62.9533348083496	9443
True	False	False	False	False	-1842.56359863281	-2566.18579101563	109.805053710938	0.844358801841736	0.966806530952454	1	69.919189453125	6922
True	False	False	False	False	-1838.16101074219	-2725.83203125	191.881561279297	0.627288103103638	0.940119862556458	0.380568981170654	77.3988418579102	13390
True	False	False	False	False	-1835.31005859375	-2624.7109375	196.318130493164	0.778381943702698	0.94740492105484	0.827291071414948	85.0847473144531	15060
True	False	False	False	False	-1837.810546875	-2335.412109375	151.952453613281	0.820764601230621	0.950858533382416	1	85.3722610473633	11696
True	False	False	False	False	-1836.4892578125	-2368.46411132813	97.6044921875	0.819784700870514	0.957018911838531	1	73.9659118652344	6509
True	False	False	False	False	-1835.16430664063	-3069.05395507813	107.586769104004	0.779021024703979	0.963940918445587	0.834679305553436	169.309280395508	16423
True	False	False	False	False	-1834.27294921875	-3040.02465820313	114.241622924805	0.793618381023407	0.957141101360321	1	77.7475738525391	8008
True	False	False	False	False	-1832.66235351563	-2923.703125	169.698715209961	0.862530291080475	0.966564297676086	1	76.7647094726563	11745
True	False	False	False	False	-1831.82836914063	-2662.486328125	211.846115112305	0.618709027767181	0.925433933734894	0.369215995073318	80.8115158081055	15435
True	False	False	False	False	-1833.20239257813	-2448.96264648438	163.043869018555	0.781204581260681	0.958144426345825	0.86380922794342	69.0748291015625	10154
True	False	False	False	False	-1834.23327636719	-2414.72265625	146.40673828125	0.718701124191284	0.931427001953125	0.548691689968109	90.3939361572266	11932
True	False	False	False	False	-1833.19775390625	-2310.21801757813	164.153015136719	0.709100365638733	0.960257709026337	0.5247603058815	76.8581085205078	11375
True	False	False	False	False	-1833.11682128906	-2287.69482421875	188.554138183594	0.715875446796417	0.94478964805603	0.541400134563446	74.4529418945313	12657
True	False	False	False	False	-1832.52209472656	-2159.00244140625	231.810668945313	0.836247086524963	0.971831560134888	1	96.1100463867188	20087
True	False	False	False	False	-1828.69128417969	-2608.84326171875	19.9645557403564	0.754574596881866	0.952788710594177	0.669301986694336	60.6666679382324	1092
True	False	False	False	False	-1828.13073730469	-2526.6796875	165.262145996094	0.765527665615082	0.957570433616638	0.725537121295929	82.4026870727539	12278
True	False	False	False	False	-1827.18481445313	-2862.50024414063	139.751892089844	0.754863798618317	0.942769110202789	0.67060112953186	89.2698440551758	11248
True	False	False	False	False	-1823.72119140625	-2774.22290039063	209.627822875977	0.579091131687164	0.942820012569427	0.322295248508453	84.2592620849609	15925
True	False	False	False	False	-1825.58312988281	-2687.68994140625	194.099838256836	0.730427443981171	0.961757123470306	0.581580340862274	82.21142578125	14387
True	False	False	False	False	-1822.40100097656	-3007.79931640625	225.155807495117	0.736066401004791	0.949282944202423	0.599204778671265	99.8128051757813	20262
True	False	False	False	False	-1821.43798828125	-2972.90063476563	174.135284423828	0.675542414188385	0.928178250789642	0.455608785152435	91.7706985473633	14408
True	False	False	False	False	-1815.54650878906	-2640.19677734375	179.680999755859	0.697056531906128	0.93891716003418	0.497700452804565	96.7839508056641	15679
True	False	False	False	False	-1814.93334960938	-2576.07836914063	263.975769042969	0.419594913721085	0.873624801635742	0.188733726739883	75.5462188720703	17980
True	False	False	False	False	-1813.43530273438	-2790.98046875	45.4748191833496	0.859376609325409	0.966616570949554	1	61.926830291748	2539
True	False	False	False	False	-1810.37927246094	-3089.06420898438	84.2947845458984	0.791891813278198	0.948343932628632	1	121.157897949219	9208
True	False	False	False	False	-1784.51208496094	-3062.7431640625	260.648345947266	0.672135353088379	0.922880113124847	0.449537128210068	176.851058959961	41560
True	False	False	False	False	-1809.02551269531	-3031.08471679688	139.751892089844	0.803734004497528	0.961003601551056	1	83.7539672851563	10553
True	False	False	False	False	-1810.16625976563	-2837.11328125	195.208984375	0.71291172504425	0.955063939094543	0.533981204032898	89.8068161010742	15806
True	False	False	False	False	-1809.68591308594	-2606.04809570313	144.188446044922	0.715016007423401	0.947575986385345	0.539225459098816	77.2769241333008	10046
True	False	False	False	False	-1809.26684570313	-2942.08251953125	173.026138305664	0.820821583271027	0.958352208137512	1	93.7051315307617	14618
True	False	False	False	False	-1808.01147460938	-3062.65551757813	93.1679229736328	0.797351360321045	0.94722992181778	1	81.7976226806641	6871
True	False	False	False	False	-1778.92895507813	-3032.09423828125	146.40673828125	0.790809690952301	0.954752922058105	1	74.5151519775391	9836
True	False	False	False	False	-1789.24658203125	-2970.89453125	149.734161376953	0.808782637119293	0.959453940391541	1	80.8074111938477	10909
True	False	False	False	False	-1805.81518554688	-2872.94970703125	149.734161376953	0.646814525127411	0.945846855640411	0.408391445875168	75.4888916015625	10191
True	False	False	False	False	-1800.20568847656	-2718.14331054688	242.902084350586	0.637592613697052	0.919124841690063	0.39488410949707	105.16438293457	23031
True	False	False	False	False	-1806.98315429688	-2539.55444335938	188.554138183594	0.724954545497894	0.948910474777222	0.565661549568176	81.0117645263672	13772
True	False	False	False	False	-1807.46765136719	-2278.2021484375	202.97297668457	0.719698250293732	0.918279767036438	0.551318228244781	75.5027313232422	13817
True	False	False	False	False	-1804.89807128906	-2506.3525390625	180.790130615234	0.763404786586761	0.948237717151642	0.713296294212341	96.0613479614258	15658
True	False	False	False	False	-1800.9443359375	-2618.77612304688	82.0765075683594	0.587080240249634	0.956510245800018	0.331114858388901	69.7432403564453	5161
True	False	False	False	False	-1799.12158203125	-2808.88891601563	164.153015136719	0.693152844905853	0.948157370090485	0.489524483680725	73.7972946166992	10922
True	False	False	False	False	-1793.51049804688	-2767.8046875	228.483245849609	0.793618381023407	0.954106271266937	1	103.233009338379	21266
True	False	False	False	False	-1798.55407714844	-2674.74926757813	136.424453735352	0.631945669651031	0.948863625526428	0.386943191289902	71.9837417602539	8854
True	False	False	False	False	-1795.52697753906	-2655.1279296875	185.226699829102	0.774862349033356	0.959678649902344	0.792401194572449	75.5029907226563	12609
True	False	False	False	False	-1797.56909179688	-2310.78076171875	228.483245849609	0.800404906272888	0.953502893447876	1	82.9660186767578	17091
True	False	False	False	False	-1795.20129394531	-2335.28515625	130.878753662109	0.825414478778839	0.970555365085602	1	71.2033920288086	8402
True	False	False	False	False	-1791.55920410156	-2890.52319335938	163.043869018555	0.781204581260681	0.973798215389252	0.86380922794342	76.3605422973633	11225
True	False	False	False	False	-1790.14331054688	-2855.3212890625	126.442184448242	0.806643486022949	0.961044549942017	1	72.5964889526367	8276
True	False	False	False	False	-1785.43347167969	-2792.67114257813	104.259346008301	0.61575722694397	0.925285935401917	0.365419745445251	85.2340393066406	8012
True	False	False	False	False	-1784.51721191406	-2620.7001953125	134.206176757813	0.814258515834808	0.949377238750458	1	86.9504165649414	10521
True	False	False	False	False	-1783.38293457031	-3012.0576171875	151.952453613281	0.791858732700348	0.950379192829132	1	82.8613128662109	11352
True	False	False	False	False	-1761.25451660156	-2994.45385742188	138.64274597168	0.737775921821594	0.959755480289459	0.604826390743256	77.984001159668	9748
True	False	False	False	False	-1770.67468261719	-2945.84204101563	145.297592163086	0.607826113700867	0.943050265312195	0.355480939149857	84.9770965576172	11132
True	False	False	False	False	-1782.28076171875	-2465.61328125	123.114753723145	0.821221113204956	0.958636403083801	1	87.3963928222656	9701
True	False	False	False	False	-1780.939453125	-2930.64819335938	167.480438232422	0.586704552173615	0.919232189655304	0.330693513154984	80.2582778930664	12119
True	False	False	False	False	-1759.75390625	-2909.6357421875	252.884368896484	0.670783817768097	0.928900480270386	0.447167664766312	157.100875854492	35819
True	False	False	False	False	-1774.8046875	-2815.37060546875	165.262145996094	0.730507373809814	0.954815566539764	0.581821024417877	85.9597320556641	12808
True	False	False	False	False	-1775.95581054688	-2747.85180664063	110.914192199707	0.672940909862518	0.955568492412567	0.450959801673889	76.2600021362305	7626
True	False	False	False	False	-1779.17980957031	-2540.59497070313	108.695907592773	0.83582991361618	0.96119749546051	1	71.2448959350586	6982
True	False	False	False	False	-1779.01416015625	-2496.43603515625	168.589569091797	0.721413135528564	0.941200137138367	0.555903851985931	82.8684234619141	12596
True	False	False	False	False	-1775.45959472656	-2339.83740234375	207.409545898438	0.770842373371124	0.956480145454407	0.760352671146393	81.9893035888672	15332
True	False	False	False	False	-1773.89001464844	-2781.98022460938	131.987884521484	0.80079972743988	0.951344668865204	1	172.201675415039	20492
True	False	False	False	False	-1771.82202148438	-2633.3076171875	68.7667999267578	0.765656411647797	0.955285608768463	0.726305961608887	72.6612930297852	4505
True	False	False	False	False	-1773.84973144531	-2573.42919921875	226.264953613281	0.518947899341583	0.914956748485565	0.263858169317245	72.8431396484375	14860
True	False	False	False	False	-1771.24145507813	-2140.56079101563	198.536407470703	0.662155747413635	0.945455968379974	0.432533770799637	74.7653656005859	13383
True	False	False	False	False	-1768.58605957031	-2863.51000976563	128.660461425781	0.720794081687927	0.951114892959595	0.554238379001617	71.7931060791016	8328
True	False	False	False	False	-1768.49670410156	-2835.03979492188	118.678184509277	0.748469054698944	0.952595949172974	0.643601417541504	87.9813079833984	9414
True	False	False	False	False	-1764.73645019531	-2758.47924804688	79.8582229614258	0.844705820083618	0.965720891952515	1	80.1111145019531	5768
True	False	False	False	False	-1767.40771484375	-2687.56201171875	225.155807495117	0.795522391796112	0.963405191898346	1	91.3546829223633	18545
True	False	False	False	False	-1765.84729003906	-2668.97338867188	122.005615234375	0.570741295814514	0.944176852703094	0.313378512859344	76.2545471191406	8388
True	False	False	False	False	-1765.40808105469	-2437.783203125	133.097030639648	0.757159888744354	0.944678068161011	0.681215405464172	91.7416687011719	11009
True	False	False	False	False	-1763.44873046875	-2797.70874023438	69.8759460449219	0.703073918819427	0.942781984806061	0.510851562023163	87.5555572509766	5516
True	False	False	False	False	-1760.84973144531	-2734.05737304688	161.934722900391	0.757529318332672	0.949142277240753	0.682975828647614	95.4931488037109	13942
True	False	False	False	False	-1759.39880371094	-2626.6650390625	127.551322937012	0.761736512184143	0.954470753669739	0.704199910163879	84.4260864257813	9709
True	False	False	False	False	-1758.42541503906	-2970.7158203125	140.861022949219	0.760854780673981	0.941962540149689	0.699559509754181	92.5196838378906	11750
True	False	False	False	False	-1752.30834960938	-2877.30493164063	134.206176757813	0.665514945983887	0.943359613418579	0.438133150339127	75.8181838989258	9174
True	False	False	False	False	-1756.76513671875	-2651.85107421875	255.102645874023	0.419424623250961	0.857673227787018	0.188621506094933	85.4260864257813	19648
True	False	False	False	False	-1757.96228027344	-2537.28930664063	216.282684326172	0.72738653421402	0.947922646999359	0.572602868080139	105.051284790039	20485
True	False	False	False	False	-1757.97778320313	-2301.642578125	211.846115112305	0.787330985069275	0.956480145454407	1	81.3769607543945	15543
True	False	False	False	False	-1754.98657226563	-2591.60668945313	222.937530517578	0.651102185249329	0.935084640979767	0.414916932582855	87.8557205200195	17659
True	False	False	False	False	-1754.65063476563	-2341.896484375	148.625015258789	0.719278693199158	0.958474338054657	0.550209581851959	71.440299987793	9573
True	False	False	False	False	-1753.091796875	-2832.15063476563	144.188446044922	0.722330927848816	0.965479552745819	0.558394551277161	94.7076950073242	12312
True	False	False	False	False	-1748.80627441406	-2792.65844726563	123.114753723145	0.789175748825073	0.944867670536041	1	172.036041259766	19096
True	False	False	False	False	-1752.72888183594	-2773.3154296875	127.551322937012	0.836821675300598	0.97148585319519	1	176.399993896484	20286
True	False	False	False	False	-1748.88439941406	-2751.89184570313	94.2770690917969	0.743638634681702	0.952666699886322	0.625241994857788	103.423530578613	8791
True	False	False	False	False	-1748.69885253906	-2453.685546875	144.188446044922	0.674512386322021	0.945988953113556	0.453758031129837	73.9076919555664	9608
True	False	False	False	False	-1747.30822753906	-3110.99633789063	77.6399383544922	0.792614340782166	0.952613890171051	1	98.5285720825195	6897
True	False	False	False	False	-1743.46154785156	-3045.28442382813	229.592376708984	0.629463791847229	0.937207818031311	0.383527427911758	87.8599014282227	18187
True	False	False	False	False	-1746.47326660156	-3023.41284179688	122.005615234375	0.740235030651093	0.94998174905777	0.613164842128754	80.5636367797852	8862
True	False	False	False	False	-1741.5673828125	-3008.755859375	120.896469116211	0.706170499324799	0.957836091518402	0.517900466918945	82.0642166137695	8945
True	False	False	False	False	-1745.10717773438	-2712.73461914063	205.191253662109	0.788921117782593	0.956162333488464	1	71.2540512084961	13182
True	False	False	False	False	-1745.125	-2471.46752929688	92.0587844848633	0.787859082221985	0.947148978710175	1	59.9638557434082	4977
True	False	False	False	False	-1742.37097167969	-2511.49853515625	235.138092041016	0.417924582958221	0.855968594551086	0.187635108828545	89.9575500488281	19071
True	False	False	False	False	-1742.04187011719	-2938.8740234375	28.8376903533936	0.646229147911072	0.94053065776825	0.407513111829758	98.6153869628906	2564
True	False	False	False	False	-1741.52368164063	-2929.4296875	112.023338317871	0.583779096603394	0.854708313941956	0.327435106039047	158.376235961914	15996
True	False	False	False	False	-1739.03540039063	-2813.56396484375	173.026138305664	0.730620563030243	0.910740435123444	0.582162261009216	168.628204345703	26306
True	False	False	False	False	-1738.6162109375	-2635.01684570313	179.680999755859	0.744702398777008	0.947512090206146	0.629155278205872	91.1666641235352	14769
True	False	False	False	False	-1737.88781738281	-2905.3955078125	129.769607543945	0.766421258449554	0.950650691986084	0.730939626693726	95.521369934082	11176
True	False	False	False	False	-1732.65100097656	-2871.05249023438	148.625015258789	0.705064654350281	0.936239123344421	0.515360057353973	91.4776153564453	12258
True	False	False	False	False	-1735.25170898438	-2780.5615234375	140.861022949219	0.508150160312653	0.931769609451294	0.254594415426254	87.6614151000977	11133
True	False	False	False	False	-1735.78784179688	-2734.81591796875	149.734161376953	0.700455188751221	0.947330117225647	0.505042791366577	78.8000030517578	10638
True	False	False	False	False	-1733.8955078125	-2831.2255859375	74.3125076293945	0.758645176887512	0.957183837890625	0.688388466835022	100.791046142578	6753
True	False	False	False	False	-1731.96447753906	-2473.1337890625	29.9468326568604	0.746888160705566	0.947363257408142	0.637421369552612	52.1111106872559	1407
True	False	False	False	False	-1732.41882324219	-2352.37841796875	154.17073059082	0.832746565341949	0.955559492111206	1	67.4676284790039	9378
True	False	False	False	False	-1731.5615234375	-3132.87280273438	127.551322937012	0.706931173801422	0.953589022159576	0.519663214683533	130.06086730957	14957
True	False	False	False	False	-1689.51232910156	-3121.50439453125	214.064392089844	0.713944494724274	0.945007860660553	0.536540806293488	89.8393783569336	17339
True	False	False	False	False	-1730.95104980469	-2958.697265625	257.320922851563	0.590176045894623	0.922039747238159	0.334612339735031	154.24137878418	35784
True	False	False	False	False	-1724.15515136719	-2459.775390625	100.931915283203	0.810745477676392	0.956287920475006	1	58.3736267089844	5312
True	False	False	False	False	-1730.05297851563	-2428.95385742188	133.097030639648	0.676494359970093	0.946346461772919	0.45733118057251	66.8083343505859	8017
True	False	False	False	False	-1728.90612792969	-2411.44799804688	145.297592163086	0.72051614522934	0.945771813392639	0.553494393825531	74.6259536743164	9776
True	False	False	False	False	-1725.49304199219	-2258.05419921875	130.878753662109	0.868767380714417	0.972844779491425	1	81.0423736572266	9563
True	False	False	False	False	-1723.95922851563	-2755.71240234375	260.648345947266	0.628862082958221	0.918340146541595	0.382705897092819	92.153190612793	21656
True	False	False	False	False	-1723.57141113281	-2608.15966796875	143.079315185547	0.753439962863922	0.959966003894806	0.664282858371735	76.5038757324219	9869
True	False	False	False	False	-1723.35107421875	-2502.05737304688	123.114753723145	0.830976963043213	0.959930598735809	1	71.4774780273438	7934
True	False	False	False	False	-1722.92553710938	-3095.04565429688	161.934722900391	0.73981249332428	0.940569162368774	0.611710011959076	80.5137023925781	11755
True	False	False	False	False	-1699.0126953125	-3091.56396484375	189.663269042969	0.800872504711151	0.964150488376617	1	85.2690048217773	14581
True	False	False	False	False	-1721.42797851563	-3051.91552734375	180.790130615234	0.680341005325317	0.940988659858704	0.464411675930023	99.2085876464844	16171
True	False	False	False	False	-1718.10913085938	-3028.12329101563	96.4953460693359	0.659089803695679	0.931905269622803	0.427526652812958	65.4597702026367	5695
True	False	False	False	False	-1722.5947265625	-2995.0341796875	37.7108268737793	0.748016774654388	0.944049656391144	0.64181524515152	60.5	2057
True	False	False	False	False	-1721.41271972656	-2941.14208984375	9.98227787017822	0.687235474586487	0.9244145154953	0.47761595249176	81.3333358764648	732
True	False	False	False	False	-1719.65563964844	-2841.8662109375	220.719253540039	0.820308208465576	0.952580690383911	1	173.035171508789	34434
True	False	False	False	False	-1718.57836914063	-2628.7275390625	149.734161376953	0.838855147361755	0.956723928451538	1	85.1629638671875	11497
True	False	False	False	False	-1718.19311523438	-1953.5546875	108.695907592773	0.810891211032867	0.960162580013275	1	54.9183654785156	5382
True	False	False	False	False	-1717.64379882813	-2912.00634765625	321.651153564453	0.46246600151062	0.908328473567963	0.218601658940315	93.3965530395508	27085
True	False	False	False	False	-1712.751953125	-2797.83276367188	181.899276733398	0.690609216690063	0.95024162530899	0.484336644411087	75.9085388183594	12449
True	False	False	False	False	-1713.30383300781	-2440.32250976563	109.805053710938	0.732440412044525	0.938535392284393	0.587718963623047	62.7676773071289	6214
True	False	False	False	False	-1709.01196289063	-2957.02661132813	141.970169067383	0.483160048723221	0.930535614490509	0.23430897295475	149.2265625	19101
True	False	False	False	False	-1707.71838378906	-2999.54833984375	156.389007568359	0.814978718757629	0.966144263744354	1	84.9716339111328	11981
True	False	False	False	False	-1700.92651367188	-2974.13037109375	134.206176757813	0.699378907680511	0.959614157676697	0.502694189548492	116.710746765137	14122
True	False	False	False	False	-1703.60571289063	-2383.51538085938	130.878753662109	0.785227477550507	0.956666648387909	0.970944821834564	86.3135604858398	10185
True	False	False	False	False	-1702.63232421875	-2729.11181640625	157.498153686523	0.781017482280731	0.956646144390106	0.861013054847717	73.8732376098633	10490
True	False	False	False	False	-1700.21936035156	-2700.71728515625	159.716445922852	0.747152209281921	0.957832217216492	0.638441383838654	70.5833358764648	10164
True	False	False	False	False	-1701.896484375	-2511.65576171875	124.223899841309	0.753693819046021	0.946458697319031	0.665395557880402	77.1785736083984	8644
True	False	False	False	False	-1701.22985839844	-2470.61328125	107.586769104004	0.756450712680817	0.933029532432556	0.677877962589264	119.773193359375	11618
True	False	False	False	False	-1700.21594238281	-3039.74096679688	70.9850845336914	0.750849604606628	0.930013477802277	0.653255343437195	103.625	6632
True	False	False	False	False	-1686.29223632813	-3032.93920898438	114.241622924805	0.803241491317749	0.962896168231964	1	93.6019439697266	9641
True	False	False	False	False	-1699.236328125	-3018.20190429688	17.7462711334229	0.762108087539673	0.940302610397339	0.706189274787903	54.4375	871
True	False	False	False	False	-1685.080078125	-2998.7822265625	135.315322875977	0.778218626976013	0.957573533058167	0.825467169284821	78.3852462768555	9563
True	False	False	False	False	-1693.94091796875	-2865.49584960938	134.206176757813	0.724908888339996	0.950051963329315	0.56553328037262	79.5454559326172	9625
True	False	False	False	False	-1694.75512695313	-2765.10766601563	131.987884521484	0.673722207546234	0.965154469013214	0.452347189188004	82.6470565795898	9835
True	False	False	False	False	-1695.76513671875	-2436.18286132813	108.695907592773	0.83582991361618	0.966806530952454	1	67.0102005004883	6567
True	False	False	False	False	-1693.7958984375	-2324.47802734375	139.751892089844	0.623708605766296	0.954597949981689	0.375772744417191	54.523811340332	6870
True	False	False	False	False	-1693.53002929688	-2663.58471679688	176.353576660156	0.663645505905151	0.939287483692169	0.435002118349075	95.408805847168	15170
True	False	False	False	False	-1693.31335449219	-2841.74536132813	188.554138183594	0.60432380437851	0.928557276725769	0.351207703351974	82.3058853149414	13992
True	False	False	False	False	-1692.32067871094	-2957.62939453125	167.480438232422	0.851255416870117	0.965228617191315	1	183.927154541016	27773
True	False	False	False	False	-1688.03161621094	-2939.64013671875	95.3862075805664	0.827333629131317	0.964746832847595	1	84.0348815917969	7227
True	False	False	False	False	-1690.3515625	-2888.85424804688	184.117568969727	0.585317254066467	0.947206079959869	0.32914337515831	90.7469863891602	15064
True	False	False	False	False	-1691.75268554688	-2815.27465820313	186.335845947266	0.779502213001251	0.949634253978729	0.840531468391418	80.5059509277344	13525
True	False	False	False	False	-1688.9599609375	-2616.12353515625	196.318130493164	0.696101546287537	0.960184812545776	0.495675653219223	75.2090377807617	13312
True	False	False	False	False	-1691.16076660156	-2411.37963867188	183.008422851563	0.610367059707642	0.944580614566803	0.35862472653389	78.2848510742188	12917
True	False	False	False	False	-1691.37670898438	-2209.48291015625	195.208984375	0.871212005615234	0.971690535545349	1	75.7159118652344	13326
True	False	False	False	False	-1690.14501953125	-2495.31103515625	170.807861328125	0.765360891819	0.963070571422577	0.724545955657959	79.2272720336914	12201
True	False	False	False	False	-1687.90795898438	-2904.82836914063	115.350761413574	0.715846061706543	0.9081871509552	0.541325628757477	168.701919555664	17545
True	False	False	False	False	-1681.46301269531	-3056.34326171875	170.807861328125	0.799037754535675	0.960454761981964	1	92.1818161010742	14196
True	False	False	False	False	-1679.16174316406	-2981.55493164063	125.333038330078	0.831955194473267	0.956578373908997	1	94.7345123291016	10705
True	False	False	False	False	-1679.92041015625	-2368.8369140625	185.226699829102	0.633490145206451	0.960255086421967	0.389091402292252	60.2035942077637	10054
True	False	False	False	False	-1678.39245605469	-2188.72631835938	201.863830566406	0.766407787799835	0.959278523921967	0.730857133865356	70.4120864868164	12815
True	False	False	False	False	-1677.97778320313	-2916.47290039063	76.5307922363281	0.809509754180908	0.957215547561646	1	76.4202880859375	5273
True	False	False	False	False	-1677.15124511719	-3164.94140625	165.262145996094	0.669848442077637	0.952864587306976	0.445540577173233	121.483222961426	18101
True	False	False	False	False	-1629.744140625	-3151.50756835938	382.653961181641	0.343612641096115	0.799363434314728	0.142857670783997	119.707244873047	41299
True	False	False	False	False	-1668.2080078125	-3131.87646484375	93.1679229736328	0.834939122200012	0.958110809326172	1	92.8928604125977	7803
True	False	False	False	False	-1669.07165527344	-3073.89428710938	197.427261352539	0.70356810092926	0.947510778903961	0.511963069438934	96.3202209472656	17145
True	False	False	False	False	-1675.484375	-2858.10717773438	174.135284423828	0.669516801834106	0.956897079944611	0.44496613740921	82.8025512695313	13000
True	False	False	False	False	-1676.26306152344	-2740.23950195313	166.371292114258	0.718682765960693	0.955332398414612	0.54864364862442	74.0133361816406	11102
True	False	False	False	False	-1676.888671875	-2432.38232421875	109.805053710938	0.785418212413788	0.945690810680389	1	92.0303039550781	9111
True	False	False	False	False	-1676.74609375	-2686.1884765625	157.498153686523	0.726607024669647	0.961255669593811	0.570355772972107	70.6549301147461	10033
True	False	False	False	False	-1675.52563476563	-2770.93823242188	156.389007568359	0.684706628322601	0.949771761894226	0.472692757844925	75.2056732177734	10604
True	False	False	False	False	-1668.79418945313	-2714.44189453125	154.17073059082	0.624892175197601	0.947543919086456	0.377349019050598	77.5899276733398	10785
True	False	False	False	False	-1675.36608886719	-2391.29150390625	138.64274597168	0.818826138973236	0.962518155574799	1	64.4879989624023	8061
True	False	False	False	False	-1673.65576171875	-2624.03955078125	97.6044921875	0.809059381484985	0.953889608383179	1	91.0227279663086	8010
True	False	False	False	False	-1666.62512207031	-2503.52124023438	228.483245849609	0.698666095733643	0.93819785118103	0.501150786876678	89.6796112060547	18474
True	False	False	False	False	-1671.29028320313	-2334.06420898438	179.680999755859	0.688287973403931	0.955817222595215	0.479693531990051	77.4938278198242	12554
True	False	False	False	False	-1668.81469726563	-2464.70654296875	211.846115112305	0.706546068191528	0.947640776634216	0.518769204616547	72.664924621582	13879
True	False	False	False	False	-1665.85546875	-2296.671875	332.742584228516	0.770665466785431	0.950721383094788	0.759075462818146	75.5933303833008	22678
True	False	False	False	False	-1664.298828125	-2967.27880859375	280.612915039063	0.628689289093018	0.911215722560883	0.382470488548279	114.166007995605	28884
True	False	False	False	False	-1661.29174804688	-2825.01977539063	166.371292114258	0.577877461910248	0.937820017337799	0.320980578660965	73.4066696166992	11011
True	False	False	False	False	-1662.75573730469	-2408.59741210938	156.389007568359	0.714476406574249	0.960178136825562	0.537869870662689	69.8368759155273	9847
True	False	False	False	False	-1659.7587890625	-3106.37329101563	133.097030639648	0.480141878128052	0.93278980255127	0.231959849596024	74.8333358764648	8980
True	False	False	False	False	-1657.69763183594	-3089.96166992188	115.350761413574	0.699858546257019	0.950586199760437	0.503738164901733	80.2307662963867	8344
True	False	False	False	False	-1655.19079589844	-3008.27392578125	249.556930541992	0.769226551055908	0.953694999217987	0.74902617931366	85.7066650390625	19284
True	False	False	False	False	-1657.91979980469	-2763.78173828125	130.878753662109	0.552648901939392	0.923851311206818	0.295021146535873	79.7457656860352	9410
True	False	False	False	False	-1654.14904785156	-2588.04736328125	216.282684326172	0.796800911426544	0.949967861175537	1	80.6410293579102	15725
True	False	False	False	False	-1653.6884765625	-3042.78125	124.223899841309	0.714430212974548	0.965022087097168	0.537754118442535	70.875	7938
True	False	False	False	False	-1651.27197265625	-2340.51000976563	157.498153686523	0.800518333911896	0.948323547840118	1	73.0070419311523	10367
True	False	False	False	False	-1649.22082519531	-3130.37377929688	251.77522277832	0.417397499084473	0.798029065132141	0.187289372086525	135.140975952148	30677
True	False	False	False	False	-1634.97998046875	-3073.48803710938	131.987884521484	0.770956814289093	0.968206346035004	0.761183798313141	75.8487396240234	9026
True	False	False	False	False	-1648.12609863281	-2897.94555664063	116.459907531738	0.726141273975372	0.92619115114212	0.569023251533508	127.428573608398	13380
True	False	False	False	False	-1648.98229980469	-2804.05688476563	154.17073059082	0.68147999048233	0.948071777820587	0.466546475887299	84.10791015625	11691
True	False	False	False	False	-1646.34326171875	-2751.13549804688	204.082122802734	0.648785412311554	0.951431334018707	0.411370784044266	97.114128112793	17869
True	False	False	False	False	-1645.59387207031	-2872.81127929688	208.518692016602	0.81624299287796	0.968313038349152	1	93.4148941040039	17562
True	False	False	False	False	-1645.57958984375	-2849.23168945313	133.097030639648	0.686436116695404	0.963071346282959	0.476049482822418	72.2583312988281	8671
True	False	False	False	False	-1642.70068359375	-2730.103515625	210.736968994141	0.807251334190369	0.971453666687012	1	84.5368423461914	16062
True	False	False	False	False	-1642.77001953125	-2506.22583007813	146.40673828125	0.73655366897583	0.96540641784668	0.60079300403595	70.113639831543	9255
True	False	False	False	False	-1641.78259277344	-2822.70727539063	69.8759460449219	0.669603943824768	0.954849600791931	0.445116937160492	76.6825408935547	4831
True	False	False	False	False	-1641.16027832031	-2685.56225585938	277.285491943359	0.349793881177902	0.797361493110657	0.146306604146957	83.0240020751953	20756
True	False	False	False	False	-1641.65307617188	-2526.7275390625	184.117568969727	0.813853800296783	0.964566469192505	1	77.0602416992188	12792
True	False	False	False	False	-1636.49755859375	-3038.23608398438	116.459907531738	0.71459025144577	0.941753804683685	0.538155138492584	74.0190505981445	7772
True	False	False	False	False	-1624.62036132813	-3009.64184570313	198.536407470703	0.737865149974823	0.935712039470673	0.605123579502106	90.7541885375977	16245
True	False	False	False	False	-1635.38452148438	-2834.97241210938	109.805053710938	0.762798249721527	0.94491708278656	0.709939241409302	94.9494934082031	9400
True	False	False	False	False	-1635.27319335938	-2980.05786132813	187.44499206543	0.802097499370575	0.954527795314789	1	94.4023666381836	15954
True	False	False	False	False	-1629.98864746094	-2939.48706054688	177.462707519531	0.514275550842285	0.838058054447174	0.259810268878937	141.587493896484	22654
True	False	False	False	False	-1626.60290527344	-2807.35693359375	96.4953460693359	0.785221695899963	0.972323775291443	0.970463275909424	91.7241363525391	7980
True	False	False	False	False	-1633.53991699219	-2780.32788085938	122.005615234375	0.857830703258514	0.972052216529846	1	96.9727249145508	10667
True	False	False	False	False	-1633.28466796875	-2440.7314453125	270.630645751953	0.799174308776855	0.962225258350372	1	80.1475372314453	19556
True	False	False	False	False	-1631.60913085938	-2364.0634765625	135.315322875977	0.749961793422699	0.94545990228653	0.649603843688965	80.8688507080078	9866
True	False	False	False	False	-1625.3759765625	-2275.91943359375	145.297592163086	0.72051614522934	0.945771813392639	0.553494393825531	69.129768371582	9056
True	False	False	False	False	-1624.76977539063	-2892.501953125	229.592376708984	0.613548398017883	0.94656378030777	0.362614125013351	101.159423828125	20940
True	False	False	False	False	-1624.638671875	-2379.86181640625	123.114753723145	0.807714879512787	0.973003327846527	1	70.2162170410156	7794
True	False	False	False	False	-1622.7509765625	-3175.72778320313	399.291107177734	0.339130908250809	0.86863386631012	0.140384912490845	123.583335876465	44490
True	False	False	False	False	-1541.40637207031	-3172.46459960938	174.135284423828	0.772794485092163	0.940309107303619	0.775128781795502	96.9426727294922	15220
True	False	False	False	False	-1593.50366210938	-3150.60034179688	209.627822875977	0.693362653255463	0.954188048839569	0.489957273006439	115.455024719238	21821
True	False	False	False	False	-1619.72094726563	-3086.05078125	123.114753723145	0.625757277011871	0.939203143119812	0.378507137298584	82.2162170410156	9126
True	False	False	False	False	-1620.54797363281	-2922.65454101563	195.208984375	0.741141617298126	0.958124101161957	0.616318583488464	105.482955932617	18565
True	False	False	False	False	-1622.31750488281	-2657.4619140625	138.64274597168	0.704681634902954	0.956890642642975	0.514486134052277	67.0960006713867	8387
True	False	False	False	False	-1621.61315917969	-2557.23999023438	119.787330627441	0.67108416557312	0.942268550395966	0.447692304849625	104.259262084961	11260
True	False	False	False	False	-1622.04602050781	-2312.87548828125	366.016845703125	0.709964990615845	0.951276779174805	0.526821851730347	83.2333297729492	27467
True	False	False	False	False	-1617.98461914063	-3062.36596679688	80.9673614501953	0.786957621574402	0.958222687244415	1	76.6438369750977	5595
True	False	False	False	False	-1617.16687011719	-3042.81030273438	86.513069152832	0.775300621986389	0.945265769958496	0.796320915222168	69.2307662963867	5400
True	False	False	False	False	-1613.34680175781	-2872.62426757813	118.678184509277	0.728201508522034	0.958252608776093	0.574975252151489	70.448600769043	7538
True	False	False	False	False	-1614.39770507813	-2815.40356445313	204.082122802734	0.721064627170563	0.954226195812225	0.554964780807495	88.4619598388672	16277
True	False	False	False	False	-1613.92590332031	-2512.24389648438	148.625015258789	0.77451878786087	0.953644216060638	0.789397180080414	73.1194000244141	9798
True	False	False	False	False	-1616.60717773438	-2242.46411132813	218.500961303711	0.804973244667053	0.971534013748169	1	65.7868041992188	12960
True	False	False	False	False	-1612.13061523438	-2574.71118164063	224.046676635742	0.592467308044434	0.92713874578476	0.337230831384659	92.3960418701172	18664
True	False	False	False	False	-1610.85986328125	-2846.94189453125	147.515884399414	0.603444576263428	0.903953850269318	0.350145697593689	69.6992492675781	9270
True	False	False	False	False	-1610.12915039063	-2973.29125976563	250.666076660156	0.590416550636292	0.917952120304108	0.334885984659195	87.0707931518555	19678
True	False	False	False	False	-1610.076171875	-2195.92749023438	169.698715209961	0.767782807350159	0.95198255777359	0.739490985870361	66.5686264038086	10185
True	False	False	False	False	-1610.05017089844	-3112.6982421875	116.459907531738	0.809028446674347	0.957141101360321	1	85.2476196289063	8951
True	False	False	False	False	-1597.44787597656	-3096.9638671875	97.6044921875	0.750541150569916	0.950941801071167	0.651979506015778	76.7840881347656	6757
True	False	False	False	False	-1586.78796386719	-3081.47143554688	31.0559749603271	0.733668208122253	0.941819429397583	0.591544389724731	74.7142868041992	2092
True	False	False	False	False	-1607.80041503906	-2904.46215820313	147.515884399414	0.817581295967102	0.960323333740234	1	89.3383483886719	11882
True	False	False	False	False	-1606.70666503906	-2746.13598632813	186.335845947266	0.626671493053436	0.942175984382629	0.379736542701721	98.8214263916016	16602
True	False	False	False	False	-1604.48815917969	-2790.02514648438	107.586769104004	0.717643678188324	0.952778518199921	0.545937120914459	71.1958770751953	6906
True	False	False	False	False	-1603.21154785156	-2730.96508789063	70.9850845336914	0.778467297554016	0.951699316501617	0.828254580497742	70.015625	4481
True	False	False	False	False	-1604.04113769531	-2290.77172851563	199.645553588867	0.751296818256378	0.95276015996933	0.655118405818939	70.0555572509766	12610
True	False	False	False	False	-1603.01062011719	-2538.45239257813	127.551322937012	0.671671271324158	0.946774005889893	0.448721051216125	67.2086944580078	7729
True	False	False	False	False	-1602.06701660156	-3074.36669921875	117.569046020508	0.635044157505035	0.952805697917938	0.391270726919174	79.3490600585938	8411
True	False	False	False	False	-1600.55432128906	-3023.92700195313	126.442184448242	0.727187871932983	0.936067342758179	0.572028160095215	69.5877227783203	7933
True	False	False	False	False	-1601.71899414063	-2997.82006835938	115.350761413574	0.778573036193848	0.947243809700012	0.82945716381073	86.2596130371094	8971
True	False	False	False	False	-1583.40759277344	-2957.01879882813	148.625015258789	0.719278693199158	0.943281888961792	0.550209581851959	77.2611923217773	10353
True	False	False	False	False	-1594.49401855469	-2811.63916015625	131.987884521484	0.712926924228668	0.954752922058105	0.534018695354462	91.3613433837891	10872
True	False	False	False	False	-1601.63842773438	-2639.34130859375	128.660461425781	0.647274434566498	0.947975337505341	0.409083664417267	70.5431060791016	8183
True	False	False	False	False	-1600.9296875	-2438.7001953125	246.229507446289	0.782773673534393	0.940153896808624	0.890705108642578	73.225227355957	16256
True	False	False	False	False	-1598.03845214844	-2361.09033203125	348.270568847656	0.860957324504852	0.970321238040924	1	79.8598709106445	25076
True	False	False	False	False	-1598.0859375	-2210.51684570313	144.188446044922	0.77064049243927	0.969020068645477	0.758896112442017	88.5999984741211	11518
True	False	False	False	False	-1596.69750976563	-2171.58862304688	230.701522827148	0.769432365894318	0.950181424617767	0.750428736209869	64.9471130371094	13509
True	False	False	False	False	-1595.81396484375	-2257.033203125	297.250030517578	0.508829772472382	0.912013292312622	0.255168169736862	77.6865692138672	20820
True	False	False	False	False	-1595.32421875	-2228.32958984375	166.371292114258	0.84202915430069	0.963417649269104	1	75.7733306884766	11366
True	False	False	False	False	-1592.48596191406	-2660.30908203125	146.40673828125	0.580488204956055	0.945270776748657	0.32381671667099	78.4166641235352	10351
True	False	False	False	False	-1590.04162597656	-2586.42578125	146.40673828125	0.751851856708527	0.940168976783752	0.657453954219818	93.113639831543	12291
True	False	False	False	False	-1591.09448242188	-2512.177734375	148.625015258789	0.77451878786087	0.964791834354401	0.789397180080414	72.3134307861328	9690
True	False	False	False	False	-1589.49194335938	-2935.65405273438	141.970169067383	0.766845762729645	0.948675036430359	0.733563005924225	82.5	10560
True	False	False	False	False	-1583.8427734375	-2762.3740234375	138.64274597168	0.585433125495911	0.904909372329712	0.329272508621216	63.6319999694824	7954
True	False	False	False	False	-1581.27416992188	-2616.10595703125	216.282684326172	0.742294192314148	0.944639563560486	0.620393097400665	81.517951965332	15896
True	False	False	False	False	-1580.95288085938	-2396.76708984375	141.970169067383	0.704015791416168	0.955326914787292	0.512974381446838	74.1171875	9487
True	False	False	False	False	-1579.84948730469	-3092.31616210938	154.17073059082	0.65353524684906	0.965300559997559	0.418693751096725	89.9208602905273	12499
True	False	False	False	False	-1577.17370605469	-3054.97485351563	245.120376586914	0.536596298217773	0.91617226600647	0.279724806547165	94.8144760131836	20954
True	False	False	False	False	-1574.56994628906	-2897.0341796875	157.498153686523	0.729563295841217	0.958845496177673	0.57899397611618	86.2957763671875	12254
True	False	False	False	False	-1578.46215820313	-2545.7880859375	256.211791992188	0.492542624473572	0.912193775177002	0.241746172308922	86.1125564575195	19892
True	False	False	False	False	-1577.544921875	-2377.40454101563	130.878753662109	0.794070303440094	0.962010085582733	1	71.1440658569336	8395
True	False	False	False	False	-1576.27099609375	-2855.50854492188	117.569046020508	0.771331310272217	0.956831932067871	0.763932764530182	87.3962249755859	9264
True	False	False	False	False	-1574.58618164063	-2415.75634765625	191.881561279297	0.836791217327118	0.964805006980896	1	70.8901748657227	12264
True	False	False	False	False	-1574.49816894531	-2991.41040039063	288.376892089844	0.584431529045105	0.911970198154449	0.328158408403397	102.346153259277	26610
True	False	False	False	False	-1571.95275878906	-3157.392578125	216.282684326172	0.599354684352875	0.919626474380493	0.345260381698608	111.199996948242	21684
True	False	False	False	False	-1567.44213867188	-3115.16943359375	214.064392089844	0.719926178455353	0.947421908378601	0.551922738552094	80.8082885742188	15596
True	False	False	False	False	-1555.60778808594	-3076.49951171875	126.442184448242	0.788381993770599	0.965059459209442	1	73.684211730957	8400
True	False	False	False	False	-1568.49060058594	-3020.6025390625	237.356369018555	0.618459045886993	0.945774912834167	0.368892341852188	92.5373840332031	19803
True	False	False	False	False	-1571.42041015625	-2874.41284179688	133.097030639648	0.816674590110779	0.954709708690643	1	90.9833297729492	10918
True	False	False	False	False	-1570.87060546875	-2790.45581054688	114.241622924805	0.712310016155243	0.965059459209442	0.532502174377441	65.708740234375	6768
True	False	False	False	False	-1570.45458984375	-2591.50317382813	82.0765075683594	0.797737896442413	0.944845616817474	1	74.5270233154297	5515
True	False	False	False	False	-1569.87976074219	-2453.66235351563	214.064392089844	0.78862863779068	0.954396307468414	1	70.4974060058594	13606
True	False	False	False	False	-1567.02795410156	-2237.95532226563	95.3862075805664	0.790671706199646	0.949771702289581	1	104.197677612305	8961
True	False	False	False	False	-1566.32092285156	-2565.41040039063	98.7136306762695	0.561560273170471	0.941266715526581	0.303905725479126	58.4382019042969	5201
True	False	False	False	False	-1565.93542480469	-2672.095703125	83.1856460571289	0.721511900424957	0.945130825042725	0.556170701980591	78.5199966430664	5889
True	False	False	False	False	-1562.36303710938	-2490.494140625	98.7136306762695	0.685747921466827	0.905952930450439	0.474708467721939	120.34831237793	10711
True	False	False	False	False	-1565.1328125	-2294.94091796875	181.899276733398	0.737282872200012	0.955045402050018	0.603190720081329	68.4329299926758	11223
True	False	False	False	False	-1561.11267089844	-2824.859375	136.424453735352	0.693406701087952	0.907298147678375	0.490048199892044	111.682929992676	13737
True	False	False	False	False	-1560.58483886719	-2195.90454101563	317.214599609375	0.477354675531387	0.872466921806335	0.229808673262596	86.6888122558594	24793
True	False	False	False	False	-1557.64721679688	-2922.84008789063	143.079315185547	0.662772297859192	0.951413810253143	0.433552443981171	73.8139572143555	9522
True	False	False	False	False	-1553.9453125	-2695.36279296875	164.153015136719	0.43867227435112	0.842998564243317	0.201613709330559	61.7027015686035	9132
True	False	False	False	False	-1555.93579101563	-2618.6669921875	107.586769104004	0.612037599086761	0.935001909732819	0.360712110996246	72.2371139526367	7007
True	False	False	False	False	-1556.40673828125	-2099.85131835938	301.686614990234	0.791895866394043	0.956871569156647	1	72.5257339477539	19727
True	False	False	False	False	-1556.13684082031	-2597.55029296875	76.5307922363281	0.809509754180908	0.9591423869133	1	66.4347839355469	4584
True	False	False	False	False	-1553.47485351563	-2368.40380859375	201.863830566406	0.776127755641937	0.936989486217499	0.804006338119507	86.4175796508789	15728
True	False	False	False	False	-1555.93713378906	-2273.40258789063	188.554138183594	0.814507126808167	0.956053674221039	1	84.1117630004883	14299
True	False	False	False	False	-1553.43688964844	-2228.0224609375	174.135284423828	0.777160704135895	0.964395821094513	0.814203679561615	70.9108276367188	11133
True	False	False	False	False	-1551.3076171875	-2674.80444335938	89.8404998779297	0.805119872093201	0.955602645874023	1	69.814811706543	5655
True	False	False	False	False	-1549.509765625	-2563.58642578125	104.259346008301	0.71564769744873	0.963339388370514	0.54082202911377	70.3936157226563	6617
True	False	False	False	False	-1550.48376464844	-2541.95043945313	76.5307922363281	0.797638714313507	0.954825580120087	1	73.2898559570313	5057
True	False	False	False	False	-1550.00329589844	-2519.55151367188	201.863830566406	0.394054561853409	0.825580060482025	0.172411724925041	82.3241729736328	14983
True	False	False	False	False	-1548.76550292969	-2405.55053710938	179.680999755859	0.768874526023865	0.96513694524765	0.74665355682373	68.4814834594727	11094
True	False	False	False	False	-1547.9814453125	-3031.22119140625	195.208984375	0.725498676300049	0.946396946907043	0.567197144031525	96.136360168457	16920
True	False	False	False	False	-1542.11511230469	-2579.9306640625	94.2770690917969	0.724954545497894	0.969129860401154	0.565661549568176	71.717643737793	6096
True	False	False	False	False	-1542.01171875	-2291.73413085938	158.607299804688	0.539780378341675	0.916156589984894	0.282690227031708	69.3356628417969	9915
True	False	False	False	False	-1540.40087890625	-3087.52783203125	112.023338317871	0.679670333862305	0.941408276557922	0.463163018226624	67.9207916259766	6860
True	False	False	False	False	-1536.05322265625	-2989.70483398438	300.577453613281	0.473913818597794	0.890034854412079	0.227176636457443	83.1955718994141	22546
True	False	False	False	False	-1537.60278320313	-2874.97631835938	122.005615234375	0.823490679264069	0.958391427993774	1	83.4363632202148	9178
True	False	False	False	False	-1540.10986328125	-2630.53540039063	117.569046020508	0.784229159355164	0.954942405223846	0.925705969333649	92.0566024780273	9758
True	False	False	False	False	-1539.66638183594	-2153.31787109375	206.300399780273	0.760025501251221	0.954343199729919	0.695292770862579	66.2741928100586	12327
True	False	False	False	False	-1538.25427246094	-2340.1337890625	194.099838256836	0.786734759807587	0.957924962043762	1	80.2914276123047	14051
True	False	False	False	False	-1537.19091796875	-2659.55590820313	145.297592163086	0.738506317138672	0.953666150569916	0.607271134853363	80.5343475341797	10550
True	False	False	False	False	-1537.02404785156	-2902.50537109375	160.825576782227	0.717759907245636	0.955331146717072	0.546238422393799	96.9793090820313	14062
True	False	False	False	False	-1536.30187988281	-2611.65405273438	98.7136306762695	0.736421585083008	0.952349483966827	0.600361526012421	71.5842666625977	6371
True	False	False	False	False	-1536.01281738281	-3204.32934570313	154.17073059082	0.714149951934814	0.945785284042358	0.537053406238556	97.3740997314453	13535
True	False	False	False	False	-1514.47937011719	-3184.76586914063	39.9291114807129	0.792017757892609	0.953058242797852	1	58.9722213745117	2123
True	False	False	False	False	-1530.30798339844	-3126.46337890625	229.592376708984	0.729883551597595	0.946817815303802	0.579949259757996	109.690818786621	22706
True	False	False	False	False	-1531.09716796875	-2950.15502929688	293.922607421875	0.614785969257355	0.925962150096893	0.364182412624359	103.094337463379	27320
True	False	False	False	False	-1531.52392578125	-2585.69848632813	99.8227767944336	0.777396082878113	0.968933463096619	0.816632270812988	76.9555587768555	6926
True	False	False	False	False	-1534.91040039063	-2532.91357421875	76.5307922363281	0.74383670091629	0.967140793800354	0.625965297222137	68.6231918334961	4735
True	False	False	False	False	-1534.646484375	-2428.79663085938	169.698715209961	0.594475507736206	0.913397431373596	0.339547157287598	114.823532104492	17568
True	False	False	False	False	-1532.57238769531	-1916.12707519531	78.7490768432617	0.765397131443024	0.945610642433167	0.724761068820953	62.1408462524414	4412
True	False	False	False	False	-1532.4248046875	-2466.8681640625	106.477630615234	0.794342398643494	0.965687274932861	1	83.0729141235352	7975
True	False	False	False	False	-1530.90405273438	-2547.9873046875	80.9673614501953	0.658864200115204	0.948543608188629	0.427161902189255	62.9589042663574	4596
True	False	False	False	False	-1530.31225585938	-2180.50366210938	164.153015136719	0.775534987449646	0.961546540260315	0.798458695411682	71.3513488769531	10560
True	False	False	False	False	-1530.11584472656	-2821.46606445313	156.389007568359	0.749318718910217	0.944861710071564	0.646997332572937	110.070922851563	15520
True	False	False	False	False	-1521.16235351563	-2636.35205078125	126.442184448242	0.656087517738342	0.966776072978973	0.422715157270432	65.8508758544922	7507
True	False	False	False	False	-1529.45690917969	-2564.45629882813	78.7490768432617	0.624464571475983	0.937121272087097	0.376778483390808	66.6197204589844	4730
True	False	False	False	False	-1522.1533203125	-2491.365234375	124.223899841309	0.688489496707916	0.952129185199738	0.48009330034256	73.8392868041992	8270
True	False	False	False	False	-1528.10925292969	-2259.35131835938	159.716445922852	0.841049253940582	0.963248133659363	1	65.6041641235352	9447
True	False	False	False	False	-1524.87658691406	-1901.02746582031	177.462707519531	0.596830010414124	0.884438931941986	0.342288821935654	63.7249984741211	10196
True	False	False	False	False	-1521.86096191406	-2299.00610351563	197.427261352539	0.555503249168396	0.924260199069977	0.29783496260643	63.9550552368164	11384
True	False	False	False	False	-1521.05700683594	-3069.88256835938	176.353576660156	0.560635209083557	0.909173488616943	0.302969604730606	74.698112487793	11877
True	False	False	False	False	-1520.82751464844	-3154.24829101563	175.244430541992	0.792873740196228	0.970236241817474	1	88.3670883178711	13962
True	False	False	False	False	-1504.91027832031	-3129.63647460938	118.678184509277	0.748469054698944	0.938677072525024	0.643601417541504	155.915893554688	16683
True	False	False	False	False	-1513.97668457031	-3041.34619140625	173.026138305664	0.637440741062164	0.921698987483978	0.394667387008667	78.8076934814453	12294
True	False	False	False	False	-1517.34875488281	-2918.2958984375	234.028945922852	0.588684916496277	0.900862455368042	0.332922041416168	83.5639801025391	17632
True	False	False	False	False	-1520.09008789063	-2761.8701171875	171.917007446289	0.638933539390564	0.889106512069702	0.396805465221405	152.587097167969	23651
True	False	False	False	False	-1519.19519042969	-2604.76440429688	161.934722900391	0.768204808235168	0.955236971378326	0.742225527763367	76.1780853271484	11122
True	False	False	False	False	-1519.98620605469	-2327.59814453125	112.023338317871	0.756114184856415	0.959930598735809	0.676312983036041	56.1188125610352	5668
True	False	False	False	False	-1519.04077148438	-2363.62182617188	211.846115112305	0.829268157482147	0.971142828464508	1	67.0680618286133	12810
True	False	False	False	False	-1516.64184570313	-2665.97631835938	128.660461425781	0.780611455440521	0.930206596851349	0.855170607566833	94.5	10962
True	False	False	False	False	-1515.93615722656	-2563.83618164063	73.203369140625	0.73655366897583	0.947318851947784	0.60079300403595	60.6363639831543	4002
True	False	False	False	False	-1515.33911132813	-2505.30346679688	123.114753723145	0.735241293907166	0.955918490886688	0.596540331840515	67.1711730957031	7456
True	False	False	False	False	-1515.23986816406	-2421.88696289063	113.132476806641	0.84398877620697	0.965687274932861	1	96.7352905273438	9867
True	False	False	False	False	-1515.13317871094	-2863.2216796875	129.769607543945	0.693576455116272	0.941674649715424	0.490398943424225	84.7863235473633	9920
True	False	False	False	False	-1511.66796875	-3012.31567382813	164.153015136719	0.778728127479553	0.960177063941956	0.831242144107819	109.824325561523	16254
True	False	False	False	False	-1506.52380371094	-2944.7373046875	147.515884399414	0.652063608169556	0.933683753013611	0.416402816772461	98.6616516113281	13122
True	False	False	False	False	-1510.49731445313	-2640.64135742188	25.5102653503418	0.729883551597595	0.935971975326538	0.579949259757996	56	1288
True	False	False	False	False	-1510.64868164063	-2470.56323242188	178.571853637695	0.671993255615234	0.918465375900269	0.449286937713623	111.409934997559	17937
True	False	False	False	False	-1508.29895019531	-2538.72094726563	171.917007446289	0.627848386764526	0.935781300067902	0.381327718496323	76.2451629638672	11818
True	False	False	False	False	-1506.2119140625	-2739.30029296875	126.442184448242	0.693322420120239	0.894870758056641	0.489874273538589	125.368423461914	14292
True	False	False	False	False	-1505.28247070313	-3089.29565429688	157.498153686523	0.658864974975586	0.964317619800568	0.427163183689117	93.6760559082031	13302
True	False	False	False	False	-1503.34997558594	-2967.00537109375	437.001922607422	0.278656274080276	0.77583634853363	0.10911113768816	130.753814697266	51517
True	False	False	False	False	-1504.62731933594	-2879.24096679688	96.4953460693359	0.74201226234436	0.953265130519867	0.619389593601227	74.1034469604492	6447
True	False	False	False	False	-1501.14819335938	-2818.00366210938	93.1679229736328	0.758145093917847	0.946853637695313	0.685944676399231	87.2976226806641	7333
True	False	False	False	False	-1503.69482421875	-1902.23510742188	173.026138305664	0.782837390899658	0.953764677047729	0.891967415809631	64.4102554321289	10048
True	False	False	False	False	-1502.0234375	-2434.34692382813	79.8582229614258	0.776177406311035	0.950069665908813	0.804480254650116	89.9444427490234	6476
True	False	False	False	False	-1500.95910644531	-3226.28369140625	240.683807373047	0.677214682102203	0.920828819274902	0.458642214536667	187.050689697266	40590
True	False	False	False	False	-1499.84020996094	-3250.24829101563	273.958068847656	0.677249848842621	0.935331344604492	0.458706468343735	189.497970581055	46806
True	False	False	False	False	-1433.11938476563	-3214.625	289.486053466797	0.787714064121246	0.950392544269562	1	109.383140563965	28549
True	False	False	False	False	-1498.79443359375	-2553.40795898438	90.9496383666992	0.815059661865234	0.951321005821228	1	72.5975646972656	5953
True	False	False	False	False	-1498.66906738281	-3201.41015625	148.625015258789	0.802791655063629	0.948104739189148	1	103.507461547852	13870
True	False	False	False	False	-1453.0068359375	-3197.16674804688	181.899276733398	0.62959486246109	0.938583731651306	0.383706718683243	79.9085388183594	13105
True	False	False	False	False	-1497.64575195313	-3167.00732421875	194.099838256836	0.721376538276672	0.944255411624908	0.555805087089539	91.5371398925781	16019
True	False	False	False	False	-1469.47497558594	-3141.98950195313	144.188446044922	0.732868850231171	0.954219400882721	0.589046716690063	82.8000030517578	10764
True	False	False	False	False	-1494.939453125	-3122.330078125	35.4925422668457	0.795358955860138	0.956876516342163	1	77.21875	2471
True	False	False	False	False	-1489.55798339844	-3029.14501953125	165.262145996094	0.848681271076202	0.966391563415527	1	81.308723449707	12115
True	False	False	False	False	-1498.51794433594	-2861.33764648438	110.914192199707	0.779846131801605	0.955311119556427	0.844886004924774	78.7600021362305	7876
True	False	False	False	False	-1498.07165527344	-2586.28173828125	123.114753723145	0.798364579677582	0.965875566005707	1	69.6936950683594	7736
True	False	False	False	False	-1497.37426757813	-2417.75805664063	93.1679229736328	0.797351360321045	0.959064602851868	1	63.1190490722656	5302
True	False	False	False	False	-1497.23461914063	-2660.22094726563	153.061584472656	0.75136935710907	0.960802972316742	0.655422210693359	69.7318878173828	9623
True	False	False	False	False	-1495.322265625	-2474.10083007813	85.4039306640625	0.755021035671234	0.95165091753006	0.671310603618622	74.4805221557617	5735
True	False	False	False	False	-1495.33740234375	-2215.0595703125	191.881561279297	0.75111722946167	0.956307172775269	0.654368281364441	58.219654083252	10072
True	False	False	False	False	-1494.75561523438	-2904.11254882813	80.9673614501953	0.84387868642807	0.961355686187744	1	75.7534255981445	5530
True	False	False	False	False	-1492.11059570313	-2890.57934570313	79.8582229614258	0.815260469913483	0.948044002056122	1	87.5277786254883	6302
True	False	False	False	False	-1489.72229003906	-2297.97094726563	175.244430541992	0.723530352115631	0.958240330219269	0.56168931722641	75.3354415893555	11903
True	False	False	False	False	-1489.49084472656	-3098.50927734375	123.114753723145	0.715856790542603	0.964238107204437	0.541352868080139	83.6126098632813	9281
True	False	False	False	False	-1483.82641601563	-3051.64624023438	149.734161376953	0.838855147361755	0.968863070011139	1	83	11205
True	False	False	False	False	-1484.58215332031	-2936.51586914063	153.061584472656	0.75136935710907	0.947297036647797	0.655422210693359	101.202896118164	13966
True	False	False	False	False	-1486.94372558594	-2824.03125	114.241622924805	0.626422941684723	0.960535168647766	0.379401713609695	75.8834915161133	7816
True	False	False	False	False	-1485.564453125	-2623.38500976563	226.264953613281	0.515383243560791	0.904044151306152	0.260764390230179	72.6323547363281	14817
True	False	False	False	False	-1486.69787597656	-2519.46069335938	128.660461425781	0.811424374580383	0.96275532245636	1	82.5775833129883	9579
True	False	False	False	False	-1487.86267089844	-2496.45385742188	115.350761413574	0.707784593105316	0.951706171035767	0.521656036376953	76.25	7930
True	False	False	False	False	-1487.78845214844	-2354.74682617188	270.630645751953	0.509212255477905	0.941053509712219	0.255491584539413	110.381149291992	26933
True	False	False	False	False	-1485.99963378906	-2562.17993164063	83.1856460571289	0.797147572040558	0.952255964279175	1	63.973331451416	4798
True	False	False	False	False	-1485.46166992188	-2695.38061523438	186.335845947266	0.692521512508392	0.955338001251221	0.48822683095932	78.5476226806641	13196
True	False	False	False	False	-1484.80493164063	-2279.87768554688	108.695907592773	0.821083903312683	0.969403386116028	1	82.6938781738281	8104
True	False	False	False	False	-1483.54528808594	-2913.80004882813	69.8759460449219	0.795017898082733	0.952801048755646	1	84.2539672851563	5308
True	False	False	False	False	-1483.07141113281	-2997.85595703125	125.333038330078	0.567055284976959	0.946361124515533	0.309534996747971	77.5309753417969	8761
True	False	False	False	False	-1479.35888671875	-2979.017578125	181.899276733398	0.391791790723801	0.783643364906311	0.171012878417969	150.817077636719	24734
True	False	False	False	False	-1476.91320800781	-2863.37231445313	93.1679229736328	0.808093369007111	0.954577445983887	1	72.0714263916016	6054
True	False	False	False	False	-1476.48669433594	-2890.20678710938	85.4039306640625	0.802311480045319	0.957111597061157	1	73.9610366821289	5695
True	False	False	False	False	-1476.41137695313	-2841.34423828125	208.518692016602	0.736739933490753	0.934146344661713	0.601403117179871	81.5425567626953	15330
True	False	False	False	False	-1473.79345703125	-2597.78442382813	210.736968994141	0.708735585212708	0.937380075454712	0.523895859718323	80.1736831665039	15233
True	False	False	False	False	-1472.40881347656	-3117.5458984375	133.097030639648	0.676494359970093	0.958779573440552	0.45733118057251	76.4416656494141	9173
True	False	False	False	False	-1472.32885742188	-3098.3173828125	126.442184448242	0.829544961452484	0.964158892631531	1	167.464904785156	19091
True	False	False	False	False	-1468.73742675781	-2743.09765625	64.3302307128906	0.771918535232544	0.944521903991699	0.768335938453674	66.7931060791016	3874
True	False	False	False	False	-1472.24060058594	-2320.22875976563	186.335845947266	0.823659300804138	0.961559414863586	1	74.8214263916016	12570
True	False	False	False	False	-1470.70568847656	-2716.92553710938	228.483245849609	0.551257789134979	0.941755950450897	0.293660491704941	76.0145645141602	15659
True	False	False	False	False	-1469.42333984375	-2647.68310546875	160.825576782227	0.704130887985229	0.944299757480621	0.513235092163086	67.6344833374023	9807
True	False	False	False	False	-1468.9921875	-2268.0859375	119.787330627441	0.867363631725311	0.973892867565155	1	85.4537048339844	9229
True	False	False	False	False	-1468.59045410156	-2560.19458007813	135.315322875977	0.677879810333252	0.969230055809021	0.4598588347435	66.8114776611328	8151
True	False	False	False	False	-1468.05456542969	-3021.45190429688	163.043869018555	0.694964945316315	0.961535513401031	0.493286699056625	79.3129272460938	11659
True	False	False	False	False	-1458.28173828125	-2993.5634765625	141.970169067383	0.747599303722382	0.961888611316681	0.640179634094238	75.890625	9714
True	False	False	False	False	-1466.17272949219	-2930.775390625	118.678184509277	0.824438512325287	0.95934933423996	1	86.2616806030273	9230
True	False	False	False	False	-1464.33801269531	-2765.9677734375	110.914192199707	0.793351709842682	0.935694992542267	1	83.9400024414063	8394
True	False	False	False	False	-1467.30920410156	-2501.22900390625	180.790130615234	0.495664745569229	0.886399269104004	0.244267478585243	81.1411056518555	13226
True	False	False	False	False	-1466.55505371094	-2290.74243164063	155.279876708984	0.797418594360352	0.957224071025848	1	76.2214279174805	10671
True	False	False	False	False	-1466.24011230469	-2532.08081054688	115.350761413574	0.646229147911072	0.955902516841888	0.407513111829758	72.5192337036133	7542
True	False	False	False	False	-1463.96948242188	-2481.47485351563	100.931915283203	0.786033868789673	0.953652620315552	1	66.6703262329102	6067
True	False	False	False	False	-1463.51245117188	-2781.94213867188	183.008422851563	0.701034069061279	0.947822988033295	0.506315171718597	81.569694519043	13459
True	False	False	False	False	-1460.38525390625	-2970.70703125	122.005615234375	0.728617489337921	0.952423274517059	0.57619571685791	108.400001525879	11924
True	False	False	False	False	-1459.13500976563	-2864.6357421875	85.4039306640625	0.791216492652893	0.954858958721161	1	71.7792205810547	5527
True	False	False	False	False	-1458.4375	-2727.11108398438	46.5839614868164	0.752402067184448	0.940396845340729	0.659794867038727	62.761905670166	2636
True	False	False	False	False	-1456.74035644531	-2661.80249023438	141.970169067383	0.795358955860138	0.960109293460846	1	79.1953125	10137
True	False	False	False	False	-1456.72290039063	-2809.79467773438	141.970169067383	0.795358955860138	0.960109293460846	1	72.03125	9220
True	False	False	False	False	-1456.40490722656	-2744.87939453125	83.1856460571289	0.825018525123596	0.971311450004578	1	66.8000030517578	5010
True	False	False	False	False	-1454.6787109375	-3154.2978515625	159.716445922852	0.747152209281921	0.955549120903015	0.638441383838654	82.8888854980469	11936
True	False	False	False	False	-1423.26953125	-3144.37719726563	127.551322937012	0.782646477222443	0.956785082817078	0.888233423233032	72.3130416870117	8316
True	False	False	False	False	-1453.8876953125	-3073.51025390625	253.993499755859	0.666706442832947	0.929353773593903	0.440148741006851	96.6419219970703	22131
True	False	False	False	False	-1452.07604980469	-2948.93725585938	123.114753723145	0.798364579677582	0.962233364582062	1	77.4774780273438	8600
True	False	False	False	False	-1453.27258300781	-2591.96557617188	222.937530517578	0.47382190823555	0.905624091625214	0.227106675505638	75.1492538452148	15105
True	False	False	False	False	-1451.650390625	-3035.46044921875	127.551322937012	0.714580357074738	0.953919410705566	0.538130283355713	80.8347854614258	9296
True	False	False	False	False	-1435.68139648438	-3025.45288085938	127.551322937012	0.648307085037231	0.94312196969986	0.410644590854645	80.6173934936523	9271
True	False	False	False	False	-1439.07666015625	-3007.25805664063	98.7136306762695	0.792926847934723	0.958662450313568	1	79.2921371459961	7057
True	False	False	False	False	-1429.77124023438	-2956.20971679688	107.586769104004	0.788666844367981	0.958241879940033	1	85.6804122924805	8311
True	False	False	False	False	-1449.46166992188	-2917.49365234375	94.2770690917969	0.856529116630554	0.968230903148651	1	76.2117614746094	6478
True	False	False	False	False	-1450.40283203125	-2884.59692382813	74.3125076293945	0.747713565826416	0.940124332904816	0.640626013278961	77.7462692260742	5209
True	False	False	False	False	-1450.59973144531	-2695.2255859375	166.371292114258	0.76008129119873	0.958387315273285	0.695577025413513	79.1600036621094	11874
True	False	False	False	False	-1446.37084960938	-2554.56005859375	156.389007568359	0.731586515903473	0.955549120903015	0.585095226764679	69.9361724853516	9861
True	False	False	False	False	-1446.27124023438	-2839.00122070313	97.6044921875	0.830724716186523	0.961540997028351	1	125.875	11077
True	False	False	False	False	-1445.95690917969	-2897.7568359375	190.772415161133	0.682282447814941	0.952310383319855	0.46806126832962	83.1627883911133	14304
True	False	False	False	False	-1440.34375	-2865.92065429688	166.371292114258	0.752728283405304	0.948202073574066	0.66119509935379	83.7666702270508	12565
True	False	False	False	False	-1439.533203125	-2669.64624023438	138.64274597168	0.768403470516205	0.946037650108337	0.74352765083313	75.1279983520508	9391
True	False	False	False	False	-1442.0048828125	-2514.19482421875	153.061584472656	0.612421095371246	0.931587517261505	0.361193627119064	67.8043441772461	9357
True	False	False	False	False	-1443.630859375	-1991.31103515625	178.571853637695	0.740105509757996	0.938697099685669	0.612717866897583	98.2670822143555	15821
True	False	False	False	False	-1442.71875	-2292.31176757813	234.028945922852	0.826873004436493	0.958028256893158	1	85.459716796875	18032
True	False	False	False	False	-1441.55249023438	-2617.15502929688	149.734161376953	0.78029876947403	0.954996645450592	0.850861847400665	68.7407379150391	9280
True	False	False	False	False	-1441.09362792969	-2495.91967773438	92.0587844848633	0.798473179340363	0.960534572601318	1	62.4698791503906	5185
True	False	False	False	False	-1438.58959960938	-2737.67822265625	139.751892089844	0.73591810464859	0.95204222202301	0.598723590373993	82.2619018554688	10365
True	False	False	False	False	-1436.54602050781	-2714.73046875	125.333038330078	0.790439307689667	0.961267530918121	1	80.5663681030273	9104
True	False	False	False	False	-1434.11694335938	-2532.89331054688	156.389007568359	0.645682156085968	0.937578022480011	0.406694948673248	82.4255294799805	11622
True	False	False	False	False	-1436.83374023438	-2262.83081054688	13.3097038269043	0.80851811170578	0.94014710187912	1	43.1666679382324	518
True	False	False	False	False	-1433.68737792969	-2635.9140625	122.005615234375	0.701672554016113	0.951890468597412	0.507726192474365	71.1818161010742	7830
True	False	False	False	False	-1430.6962890625	-2927.46337890625	136.424453735352	0.756108999252319	0.940028250217438	0.676289081573486	77.6829299926758	9555
True	False	False	False	False	-1429.38610839844	-2973.90869140625	212.955261230469	0.696180999279022	0.955919921398163	0.495843470096588	93.375	17928
True	False	False	False	False	-1429.00341796875	-2569.61547851563	145.297592163086	0.738506317138672	0.949659168720245	0.607271134853363	67.6335906982422	8860
True	False	False	False	False	-1427.57849121094	-2334.63208007813	334.960876464844	0.374476760625839	0.762944459915161	0.160546123981476	79.4437103271484	23992
True	False	False	False	False	-1427.14477539063	-3013.3701171875	25.5102653503418	0.794671595096588	0.94915634393692	1	67.2173919677734	1546
True	False	False	False	False	-1426.22473144531	-3109.19702148438	295.031768798828	0.567170321941376	0.927788317203522	0.309654086828232	108.860900878906	28957
True	False	False	False	False	-1422.93823242188	-2861.51538085938	160.825576782227	0.685509622097015	0.965711534023285	0.474245756864548	87.9517211914063	12753
True	False	False	False	False	-1424.96520996094	-2791.17822265625	195.208984375	0.757295966148376	0.959520637989044	0.681861996650696	81.3068161010742	14310
True	False	False	False	False	-1422.99243164063	-2816.38037109375	195.208984375	0.767005503177643	0.95691329240799	0.734559714794159	78.1534118652344	13755
True	False	False	False	False	-1422.3505859375	-2654.853515625	119.787330627441	0.715369939804077	0.948927998542786	0.540118634700775	74.0277786254883	7995
True	False	False	False	False	-1419.89892578125	-2106.58422851563	177.462707519531	0.850290715694427	0.966239869594574	1	60.21875	9635
True	False	False	False	False	-1420.75085449219	-2055.93579101563	249.556930541992	0.757058560848236	0.947016656398773	0.680734992027283	75.1466674804688	16908
True	False	False	False	False	-1417.93078613281	-2630.47216796875	137.533599853516	0.735072493553162	0.961037278175354	0.595998883247375	68.6612930297852	8514
True	False	False	False	False	-1415.82727050781	-2594.6796875	167.480438232422	0.775803208351135	0.959373652935028	0.800943434238434	67.238410949707	10153
True	False	False	False	False	-1416.400390625	-2500.93896484375	90.9496383666992	0.670130014419556	0.950961112976074	0.446029275655746	68.5	5617
True	False	False	False	False	-1415.79602050781	-3175.48486328125	324.978576660156	0.392035305500031	0.828914105892181	0.17116305232048	84.3242340087891	24707
True	False	False	False	False	-1412.00354003906	-3029.56323242188	129.769607543945	0.643514454364777	0.963016211986542	0.403477519750595	87.9145278930664	10286
True	False	False	False	False	-1414.18212890625	-2838.982421875	127.551322937012	0.706931173801422	0.953589022159576	0.519663214683533	69.6782608032227	8013
True	False	False	False	False	-1413.853515625	-2282.31787109375	147.515884399414	0.77680242061615	0.963248133659363	0.810584485530853	68.6691741943359	9133
True	False	False	False	False	-1413.7568359375	-2715.1240234375	156.389007568359	0.775517404079437	0.96620124578476	0.798297166824341	75.2269515991211	10607
True	False	False	False	False	-1413.4384765625	-2410.17944335938	163.043869018555	0.688469350337982	0.935183703899384	0.480053275823593	103.564628601074	15224
True	False	False	False	False	-1413.04541015625	-2946.3447265625	167.480438232422	0.783472120761871	0.960454761981964	0.905631244182587	100.880798339844	15233
True	False	False	False	False	-1412.13171386719	-2921.7890625	119.787330627441	0.785884737968445	0.962641417980194	1	85.2037048339844	9202
True	False	False	False	False	-1411.37487792969	-2301.08740234375	135.315322875977	0.76977926492691	0.953565120697021	0.752817690372467	70.3770523071289	8586
True	False	False	False	False	-1412.93737792969	-2258.06884765625	139.751892089844	0.782931506633759	0.95870703458786	0.893864810466766	66.1349182128906	8333
True	False	False	False	False	-1409.32299804688	-2518.10424804688	149.734161376953	0.620585322380066	0.949867963790894	0.371657699346542	61.962963104248	8365
True	False	False	False	False	-1408.27221679688	-3275.46044921875	179.680999755859	0.751662850379944	0.935931265354156	0.656655788421631	188.41357421875	30523
True	False	False	False	False	-1378.58728027344	-3263.9453125	134.206176757813	0.717288434505463	0.962406873703003	0.545018911361694	84.471076965332	10221
True	False	False	False	False	-1402.48803710938	-3149.81591796875	161.934722900391	0.609385192394257	0.953433394432068	0.357405483722687	74.7191772460938	10909
True	False	False	False	False	-1408.20642089844	-2670.02416992188	143.079315185547	0.801572740077972	0.973650693893433	1	78.1550369262695	10082
True	False	False	False	False	-1403.82336425781	-2544.85205078125	108.695907592773	0.725042045116425	0.945923328399658	0.565907895565033	80.6020431518555	7899
True	False	False	False	False	-1402.23706054688	-2462.99243164063	143.079315185547	0.692439913749695	0.942681193351746	0.488059669733047	88.9302291870117	11472
True	False	False	False	False	-1406.12341308594	-2365.2451171875	138.64274597168	0.748872816562653	0.949390709400177	0.645208597183228	74.2959976196289	9287
True	False	False	False	False	-1401.88049316406	-2493.125	128.660461425781	0.771918535232544	0.959319889545441	0.768335938453674	88.8017272949219	10301
True	False	False	False	False	-1401.84228515625	-2563.97314453125	160.825576782227	0.817430675029755	0.955555021762848	1	73.6896514892578	10685
True	False	False	False	False	-1401.31433105469	-3059.23022460938	290.595184326172	0.606169462203979	0.901726305484772	0.353451043367386	135.377868652344	35469
True	False	False	False	False	-1400.74621582031	-2345.82275390625	165.262145996094	0.839980483055115	0.973013401031494	1	65.9597320556641	9828
True	False	False	False	False	-1400.61450195313	-3224.27490234375	323.869445800781	0.671151578426361	0.915914118289948	0.447810232639313	112.606163024902	32881
True	False	False	False	False	-1387.23803710938	-3202.72021484375	29.9468326568604	0.624239027500153	0.942643821239471	0.376477956771851	58.4814796447754	1579
True	False	False	False	False	-1397.98693847656	-3123.01611328125	26.6194076538086	0.596519231796265	0.943335175514221	0.341925352811813	68.0416641235352	1633
True	False	False	False	False	-1398.9580078125	-2784.66259765625	281.722045898438	0.381263613700867	0.903136074542999	0.164599597454071	84.0984268188477	21361
True	False	False	False	False	-1398.09387207031	-3031.86840820313	122.005615234375	0.769454181194305	0.957675635814667	0.750577867031097	105.472724914551	11602
True	False	False	False	False	-1397.31616210938	-3002.62866210938	309.450592041016	0.485122740268707	0.835727512836456	0.23584771156311	115.394264221191	32195
True	False	False	False	False	-1389.59228515625	-2923.5947265625	116.459907531738	0.843270182609558	0.970044136047363	1	120.095237731934	12610
True	False	False	False	False	-1390.66088867188	-2678.48168945313	114.241622924805	0.471668541431427	0.87923526763916	0.225472986698151	68.3300933837891	7038
True	False	False	False	False	-1396.10266113281	-2245.5029296875	194.099838256836	0.786734759807587	0.950423419475555	1	75.2057113647461	13161
True	False	False	False	False	-1397.57800292969	-2191.33544921875	211.846115112305	0.82183825969696	0.957186877727509	1	81.5026168823242	15567
True	False	False	False	False	-1393.38073730469	-2291.9404296875	98.7136306762695	0.736421585083008	0.952349483966827	0.600361526012421	67.258430480957	5986
True	False	False	False	False	-1389.21447753906	-2756.16943359375	187.44499206543	0.684557318687439	0.93144690990448	0.472405046224594	85.7278137207031	14488
True	False	False	False	False	-1388.98596191406	-2533.80419921875	157.498153686523	0.729563295841217	0.952688872814178	0.57899397611618	68.2183074951172	9687
True	False	False	False	False	-1386.97082519531	-2369.11059570313	157.498153686523	0.77314817905426	0.959490358829498	0.777953743934631	64.3239440917969	9134
True	False	False	False	False	-1386.59387207031	-2046.154296875	214.064392089844	0.728514790534973	0.950891733169556	0.575893700122833	55.243522644043	10662
True	False	False	False	False	-1386.49401855469	-2962.65087890625	222.937530517578	0.634121417999268	0.937935054302216	0.389974504709244	141.900497436523	28522
True	False	False	False	False	-1386.09338378906	-2824.4052734375	209.627822875977	0.734352111816406	0.946390509605408	0.593702971935272	82.814811706543	15652
True	False	False	False	False	-1386.44079589844	-2648.39892578125	201.863830566406	0.815102219581604	0.970691502094269	1	72.5	13195
True	False	False	False	False	-1385.66040039063	-2424.95190429688	155.279876708984	0.789243400096893	0.958779573440552	1	82.6285705566406	11568
True	False	False	False	False	-1385.27941894531	-2720.97094726563	251.77522277832	0.763787925243378	0.945061862468719	0.715447723865509	75.6387634277344	17170
True	False	False	False	False	-1383.80456542969	-3129.3525390625	312.778015136719	0.588515818119049	0.902042806148529	0.332731008529663	110.992904663086	31300
True	False	False	False	False	-1379.10205078125	-3033.18579101563	218.500961303711	0.77866804599762	0.94086629152298	0.830547988414764	178.147201538086	35095
True	False	False	False	False	-1380.8974609375	-2778.08129882813	113.132476806641	0.763600468635559	0.953136384487152	0.714391827583313	76.5196075439453	7805
True	False	False	False	False	-1382.61291503906	-2396.1640625	197.427261352539	0.640130162239075	0.936310708522797	0.398532092571259	69.3089904785156	12337
True	False	False	False	False	-1382.88903808594	-2277.13012695313	158.607299804688	0.416327595710754	0.890745759010315	0.186588943004608	56.1678314208984	8032
True	False	False	False	False	-1380.75573730469	-2331.576171875	215.173538208008	0.70343291759491	0.94513201713562	0.511658430099487	82.9123687744141	16085
True	False	False	False	False	-1380.10107421875	-2442.54638671875	124.223899841309	0.814991533756256	0.962012887001038	1	90.0535736083984	10086
True	False	False	False	False	-1379.34692382813	-2299.86791992188	96.4953460693359	0.799865543842316	0.951477408409119	1	70.5747146606445	6140
True	False	False	False	False	-1375.41796875	-2975.11059570313	151.952453613281	0.538790464401245	0.935650050640106	0.281764775514603	89.1897811889648	12219
True	False	False	False	False	-1374.96398925781	-3295.09790039063	54.3479537963867	0.825362265110016	0.962191045284271	1	99.4285736083984	4872
True	False	False	False	False	-1368.58679199219	-3008.9775390625	220.719253540039	0.763959646224976	0.956253588199615	0.716419696807861	101.412063598633	20181
True	False	False	False	False	-1373.05432128906	-2675.0947265625	92.0587844848633	0.716931939125061	0.953652620315552	0.544100821018219	79.9277114868164	6634
True	False	False	False	False	-1370.6435546875	-2570.25512695313	140.861022949219	0.684545338153839	0.958387911319733	0.472382038831711	67.2992095947266	8547
True	False	False	False	False	-1369.17956542969	-2939.61157226563	139.751892089844	0.662971258163452	0.955711245536804	0.433882057666779	77.3650817871094	9748
True	False	False	False	False	-1366.77490234375	-2607.396484375	126.442184448242	0.775840818881989	0.961795568466187	0.801295220851898	76.4122772216797	8711
True	False	False	False	False	-1368.93469238281	-2452.81909179688	128.660461425781	0.844098389148712	0.960495412349701	1	71.5517272949219	8300
True	False	False	False	False	-1364.95715332031	-2516.30981445313	173.026138305664	0.737513780593872	0.962758660316467	0.603955328464508	70.4166641235352	10985
True	False	False	False	False	-1364.13415527344	-2494.82983398438	125.333038330078	0.760423243045807	0.946458697319031	0.697327613830566	81.2212371826172	9178
True	False	False	False	False	-1364.34692382813	-2303.86865234375	175.244430541992	0.61917507648468	0.936834812164307	0.369820356369019	63.5759506225586	10045
True	False	False	False	False	-1362.85217285156	-3320.6494140625	54.3479537963867	0.825362265110016	0.962191045284271	1	109.897956848145	5385
True	False	False	False	False	-1356.80004882813	-3308.35693359375	114.241622924805	0.771086752414703	0.953136384487152	0.762132465839386	103.854370117188	10697
True	False	False	False	False	-1362.74133300781	-3288.28173828125	118.678184509277	0.787780582904816	0.951999247074127	1	111.196258544922	11898
True	False	False	False	False	-1356.04028320313	-3233.22729492188	151.952453613281	0.772331058979034	0.954772591590881	0.771500051021576	81.7445220947266	11199
True	False	False	False	False	-1359.46533203125	-3122.69116210938	125.333038330078	0.659990012645721	0.965170741081238	0.428986817598343	71.0619506835938	8030
True	False	False	False	False	-1362.70581054688	-3101.10986328125	43.256534576416	0.764826476573944	0.953189611434937	0.721405208110809	76.9743576049805	3002
True	False	False	False	False	-1355.75537109375	-3060.73168945313	236.24723815918	0.810813665390015	0.958633422851563	1	183.981216430664	39188
True	False	False	False	False	-1361.00939941406	-2826.701171875	116.459907531738	0.698719382286072	0.951712131500244	0.50126588344574	101.933334350586	10703
True	False	False	False	False	-1357.49645996094	-2667.74365234375	209.627822875977	0.36098900437355	0.803613424301147	0.152670174837112	121.98412322998	23055
True	False	False	False	False	-1355.70007324219	-2961.63940429688	216.282684326172	0.721342861652374	0.950303316116333	0.555714190006256	86.2717971801758	16823
True	False	False	False	False	-1354.93151855469	-2721.09448242188	241.792938232422	0.739365100860596	0.952795207500458	0.610179662704468	84.9082565307617	18510
True	False	False	False	False	-1353.98315429688	-3156.41162109375	300.577453613281	0.536140978336334	0.947015464305878	0.279303431510925	119.627304077148	32419
True	False	False	False	False	-1350.80419921875	-3042.51098632813	99.8227767944336	0.619482219219208	0.935064077377319	0.37021940946579	91.4000015258789	8226
True	False	False	False	False	-1353.73474121094	-2919.88671875	153.061584472656	0.646318197250366	0.948180913925171	0.407646477222443	98.4420318603516	13585
True	False	False	False	False	-1350.61743164063	-2788.67797851563	165.262145996094	0.765527665615082	0.951941967010498	0.725537121295929	86.637580871582	12909
True	False	False	False	False	-1350.22790527344	-2547.24682617188	98.7136306762695	0.8182532787323	0.958007514476776	1	75.8539352416992	6751
True	False	False	False	False	-1350.21875	-2763.0830078125	220.719253540039	0.820308208465576	0.970266759395599	1	85.4221115112305	16999
True	False	False	False	False	-1349.71398925781	-3255.6953125	130.878753662109	0.781607866287231	0.953775465488434	0.870086967945099	76.0338973999023	8972
True	False	False	False	False	-1347.49096679688	-3196.3251953125	201.863830566406	0.750231623649597	0.957426309585571	0.650706946849823	91.4230804443359	16639
True	False	False	False	False	-1347.89733886719	-3092.841796875	295.031768798828	0.368398159742355	0.897306203842163	0.156967580318451	140.996246337891	37505
True	False	False	False	False	-1348.77258300781	-2588.60180664063	86.513069152832	0.530838489532471	0.9432213306427	0.274444311857224	62.4871788024902	4874
True	False	False	False	False	-1348.5	-2057.17797851563	133.097030639648	0.737667322158813	0.95416671037674	0.604465067386627	50.6833343505859	6082
True	False	False	False	False	-1348.13549804688	-2607.81176757813	160.825576782227	0.72763729095459	0.962891519069672	0.573330342769623	79.1724166870117	11480
True	False	False	False	False	-1346.04211425781	-3173.28369140625	96.4953460693359	0.719872772693634	0.965687274932861	0.551781058311462	80.1839065551758	6976
True	False	False	False	False	-1338.09448242188	-3120.68188476563	144.188446044922	0.637355387210846	0.945794343948364	0.394545674324036	78.6307678222656	10222
True	False	False	False	False	-1345.49169921875	-2834.87182617188	106.477630615234	0.829222500324249	0.957566857337952	1	152.60417175293	14650
True	False	False	False	False	-1343.59216308594	-2411.54858398438	173.026138305664	0.764826476573944	0.945278406143188	0.721405208110809	60.0705146789551	9371
True	False	False	False	False	-1344.36157226563	-2322.69848632813	242.902084350586	0.794081449508667	0.963284373283386	1	70.0502319335938	15341
True	False	False	False	False	-1343.55541992188	-2566.76245117188	299.468322753906	0.380528062582016	0.838960349559784	0.164157271385193	105.448150634766	28471
True	False	False	False	False	-1341.81469726563	-2995.60302734375	225.155807495117	0.591010510921478	0.900242865085602	0.335563004016876	88.0098495483398	17866
True	False	False	False	False	-1337.62451171875	-2808.85498046875	246.229507446289	0.646326780319214	0.954554259777069	0.407659322023392	81.1621627807617	18018
True	False	False	False	False	-1337.60974121094	-2494.8876953125	102.041061401367	0.761244773864746	0.948442876338959	0.701598525047302	68.5543441772461	6307
True	False	False	False	False	-1341.646484375	-2451.9990234375	137.533599853516	0.716718852519989	0.937789916992188	0.543553650379181	101.903228759766	12636
True	False	False	False	False	-1337.98571777344	-2384.2177734375	206.300399780273	0.728902280330658	0.946087300777435	0.577034711837769	59.0430107116699	10982
True	False	False	False	False	-1336.83410644531	-2656.05322265625	116.459907531738	0.734479010105133	0.950491905212402	0.594105780124664	72.0476226806641	7565
True	False	False	False	False	-1336.03100585938	-3307.45581054688	73.203369140625	0.774313688278198	0.951765775680542	0.787631273269653	85.7121200561523	5657
True	False	False	False	False	-1328.98315429688	-3089.20263671875	100.931915283203	0.730834186077118	0.946018040180206	0.582807719707489	81.2637329101563	7395
True	False	False	False	False	-1335.94799804688	-2704.71752929688	147.515884399414	0.706804156303406	0.946695685386658	0.51936799287796	72.165412902832	9598
True	False	False	False	False	-1335.03942871094	-3028.4248046875	208.518692016602	0.613763868808746	0.952229559421539	0.362886488437653	98.3936157226563	18498
True	False	False	False	False	-1326.47216796875	-2854.70874023438	90.9496383666992	0.799552619457245	0.960267782211304	1	73.0731735229492	5992
True	False	False	False	False	-1332.9775390625	-2741.353515625	227.374099731445	0.728743374347687	0.968767285346985	0.576566159725189	78.1951217651367	16030
True	False	False	False	False	-1332.41967773438	-2635.3017578125	234.028945922852	0.678200900554657	0.947379529476166	0.460448265075684	80.6729888916016	17022
True	False	False	False	False	-1331.77954101563	-2839.38598632813	110.914192199707	0.803114473819733	0.950800597667694	1	96.4599990844727	9646
True	False	False	False	False	-1327.74450683594	-2676.1142578125	235.138092041016	0.775075852870941	0.964653551578522	0.794298112392426	78.5660400390625	16656
True	False	False	False	False	-1327.5419921875	-2472.16040039063	323.869445800781	0.596579134464264	0.890619874000549	0.341995388269424	95.123291015625	27776
True	False	False	False	False	-1325.53881835938	-3324.57446289063	276.176330566406	0.620502233505249	0.945359468460083	0.371549069881439	173.393569946289	43175
True	False	False	False	False	-1275.93139648438	-3315.7373046875	45.4748191833496	0.73448771238327	0.94376403093338	0.594133496284485	72.5853652954102	2976
True	False	False	False	False	-1319.15515136719	-3249.37939453125	159.716445922852	0.674418985843658	0.932164251804352	0.453590780496597	77.8888854980469	11216
True	False	False	False	False	-1323.9658203125	-3061.14331054688	217.391815185547	0.585298418998718	0.927882134914398	0.329122424125671	134.459182739258	26354
True	False	False	False	False	-1324.84655761719	-2599.3310546875	167.480438232422	0.765148520469666	0.958911836147308	0.723291516304016	81.947021484375	12374
True	False	False	False	False	-1323.82580566406	-2772.62353515625	144.188446044922	0.799139618873596	0.948827087879181	1	81.0538482666016	10537
True	False	False	False	False	-1323.28515625	-2439.58276367188	124.223899841309	0.805557072162628	0.957082509994507	1	65.4553604125977	7331
True	False	False	False	False	-1323.09265136719	-3221.33764648438	106.477630615234	0.718682765960693	0.939812123775482	0.54864364862442	103.9375	9978
True	False	False	False	False	-1322.41027832031	-3203.6025390625	265.084930419922	0.703146159648895	0.919956088066101	0.511013746261597	187.589950561523	44834
True	False	False	False	False	-1322.58068847656	-1996.93078613281	24.401123046875	0.637264311313629	0.940081655979156	0.394415825605392	41.0454559326172	903
True	False	False	False	False	-1322.0947265625	-2004.64770507813	113.132476806641	0.785913348197937	0.938939094543457	1	71.8725509643555	7331
True	False	False	False	False	-1317.66479492188	-3284.85620117188	150.843307495117	0.774635255336761	0.960465252399445	0.790409028530121	73.5735321044922	10006
True	False	False	False	False	-1278.38146972656	-3264.05688476563	255.102645874023	0.567655384540558	0.934737384319305	0.310156971216202	94.3782577514648	21707
True	False	False	False	False	-1292.35461425781	-3192.00463867188	169.698715209961	0.71935898065567	0.90287184715271	0.550421357154846	155.954254150391	23861
True	False	False	False	False	-1317.1005859375	-3116.13012695313	218.500961303711	0.638144910335541	0.925853312015533	0.395673811435699	82.7715759277344	16306
True	False	False	False	False	-1314.72546386719	-2707.46435546875	175.244430541992	0.730279862880707	0.967306137084961	0.581136643886566	82.9430389404297	13105
True	False	False	False	False	-1317.59729003906	-2494.50512695313	116.459907531738	0.843270182609558	0.967789649963379	1	79.2285690307617	8319
True	False	False	False	False	-1316.89416503906	-2308.8310546875	176.353576660156	0.797891974449158	0.961109399795532	1	66.7295608520508	10610
True	False	False	False	False	-1316.88781738281	-2069.10595703125	206.300399780273	0.817960679531097	0.960745334625244	1	89.0806427001953	16569
True	False	False	False	False	-1316.40734863281	-2570.544921875	114.241622924805	0.700978994369507	0.941145956516266	0.506193876266479	69.9223327636719	7202
True	False	False	False	False	-1315.46594238281	-2346.55883789063	167.480438232422	0.691475212574005	0.959237575531006	0.486090928316116	57.8741722106934	8739
True	False	False	False	False	-1314.3525390625	-2952.861328125	120.896469116211	0.67004781961441	0.940632939338684	0.445886552333832	86.1926574707031	9395
True	False	False	False	False	-1313.26440429688	-3154.005859375	196.318130493164	0.723250091075897	0.939457774162292	0.560915350914001	93.5593185424805	16560
True	False	False	False	False	-1287.61047363281	-3128.7158203125	165.262145996094	0.762425720691681	0.953311920166016	0.707905888557434	102.946311950684	15339
True	False	False	False	False	-1311.26794433594	-3091.8740234375	92.0587844848633	0.83637547492981	0.963919818401337	1	96.9156646728516	8044
True	False	False	False	False	-1311.17077636719	-2970.96435546875	192.990692138672	0.765188992023468	0.957897365093231	0.723530054092407	85.6839065551758	14909
True	False	False	False	False	-1312.08679199219	-2410.77612304688	228.483245849609	0.712310016155243	0.957615613937378	0.532502174377441	79.8689346313477	16453
True	False	False	False	False	-1310.49780273438	-3071.94677734375	78.7490768432617	0.673951745033264	0.952429354190826	0.45275616645813	81.6056365966797	5794
True	False	False	False	False	-1299.37939453125	-3040.12670898438	166.371292114258	0.600177347660065	0.902152359485626	0.34623584151268	79.0466690063477	11857
True	False	False	False	False	-1303.67614746094	-2788.12548828125	155.279876708984	0.80919873714447	0.969409286975861	1	75.2714309692383	10538
True	False	False	False	False	-1308.57971191406	-2757.62670898438	255.102645874023	0.817614555358887	0.955964386463165	1	89.0652160644531	20485
True	False	False	False	False	-1301.08850097656	-2667.97607421875	323.869445800781	0.454618632793427	0.85620653629303	0.212878614664078	71.2739715576172	20812
True	False	False	False	False	-1305.92065429688	-2444.3818359375	124.223899841309	0.725606381893158	0.957242965698242	0.567502200603485	90.2410736083984	10107
True	False	False	False	False	-1305.814453125	-2087.10522460938	190.772415161133	0.730774879455566	0.951179146766663	0.582628428936005	78.5813980102539	13516
True	False	False	False	False	-1303.88110351563	-2617.7587890625	266.194061279297	0.431548416614532	0.829583585262299	0.196730971336365	76.4416656494141	18346
True	False	False	False	False	-1301.01867675781	-2560.31420898438	123.114753723145	0.619374692440033	0.853522479534149	0.370079636573792	132.009002685547	14653
True	False	False	False	False	-1300.380859375	-2422.50024414063	135.315322875977	0.76977926492691	0.961215615272522	0.752817690372467	74.1557388305664	9047
True	False	False	False	False	-1302.64233398438	-2221.9599609375	18.8554134368896	0.809739828109741	0.949675559997559	1	49.4117660522461	840
True	False	False	False	False	-1300.16394042969	-2507.89575195313	108.695907592773	0.83582991361618	0.957231283187866	1	78.3979568481445	7683
True	False	False	False	False	-1299.35693359375	-2464.3759765625	251.77522277832	0.443672806024551	0.898445546627045	0.205095320940018	77.4933929443359	17591
True	False	False	False	False	-1299.10998535156	-2370.912109375	209.627822875977	0.772283971309662	0.959886789321899	0.771135985851288	70.0264587402344	13235
True	False	False	False	False	-1298.86962890625	-2324.5654296875	150.843307495117	0.84506893157959	0.964896857738495	1	65.7352905273438	8940
True	False	False	False	False	-1298.22497558594	-3002.03955078125	191.881561279297	0.713132262229919	0.957426309585571	0.534525454044342	95.277458190918	16483
True	False	False	False	False	-1297.50183105469	-2726.06909179688	150.843307495117	0.737391412258148	0.970371782779694	0.603549718856812	70.1691207885742	9543
True	False	False	False	False	-1294.10009765625	-2235.7197265625	168.589569091797	0.836018741130829	0.956012606620789	1	164.480270385742	25001
True	False	False	False	False	-1294.07971191406	-1981.93908691406	137.533599853516	0.742881834506989	0.928069174289703	0.622499585151672	56.1612892150879	6964
True	False	False	False	False	-1292.91418457031	-2582.7685546875	156.389007568359	0.767703473567963	0.970309793949127	0.738981306552887	120.276596069336	16959
True	False	False	False	False	-1291.37438964844	-3093.59448242188	103.150199890137	0.769519209861755	0.936723232269287	0.751023590564728	91.1720428466797	8479
True	False	False	False	False	-1290.98071289063	-3069.5439453125	159.716445922852	0.606388568878174	0.953028500080109	0.353718668222427	76.5138854980469	11018
True	False	False	False	False	-1290.39392089844	-2112.58422851563	166.371292114258	0.742510259151459	0.952309548854828	0.62116527557373	59.9799995422363	8997
True	False	False	False	False	-1290.22473144531	-2929.185546875	188.554138183594	0.587828636169434	0.887218117713928	0.331956177949905	92.0411758422852	15647
True	False	False	False	False	-1288.47119140625	-2804.2490234375	129.769607543945	0.579158008098602	0.943680703639984	0.322367876768112	75.1965789794922	8798
True	False	False	False	False	-1287.8642578125	-2146.06518554688	216.282684326172	0.787030935287476	0.961263656616211	1	62.0358963012695	12097
True	False	False	False	False	-1284.52526855469	-3221.02197265625	208.518692016602	0.745750606060028	0.945780277252197	0.63308048248291	86.8936157226563	16336
True	False	False	False	False	-1274.22900390625	-3164.6474609375	177.462707519531	0.578175008296967	0.953392744064331	0.321302264928818	89.0562515258789	14249
True	False	False	False	False	-1275.10778808594	-3095.02978515625	129.769607543945	0.573619842529297	0.935961186885834	0.316419064998627	80.6752166748047	9439
True	False	False	False	False	-1284.16479492188	-2738.00561523438	124.223899841309	0.792491853237152	0.957431972026825	1	76.5267868041992	8571
True	False	False	False	False	-1282.08728027344	-3011.5654296875	106.477630615234	0.794342398643494	0.957874178886414	1	90.46875	8685
True	False	False	False	False	-1280.09509277344	-2790.53491210938	131.987884521484	0.645217478275299	0.950544059276581	0.406001895666122	92.2436981201172	10977
True	False	False	False	False	-1281.58264160156	-2706.64038085938	210.736968994141	0.73823755979538	0.952394068241119	0.606368362903595	74.9894714355469	14248
True	False	False	False	False	-1281.20861816406	-2395.77197265625	154.17073059082	0.783605933189392	0.962557375431061	0.908817052841187	107.964027404785	15007
True	False	False	False	False	-1273.36828613281	-2594.86450195313	125.333038330078	0.812749564647675	0.950423002243042	1	64.6460189819336	7305
True	False	False	False	False	-1271.90991210938	-2375.19067382813	201.863830566406	0.800370097160339	0.963593363761902	1	70.2472534179688	12785
True	False	False	False	False	-1271.81921386719	-2774.01049804688	187.44499206543	0.809715926647186	0.96076774597168	1	89.1360931396484	15064
True	False	False	False	False	-1271.736328125	-3148.1982421875	100.931915283203	0.752970397472382	0.961780726909637	0.662240564823151	82.6373596191406	7520
True	False	False	False	False	-1270.32971191406	-3119.3173828125	163.043869018555	0.619021713733673	0.945746004581451	0.369621306657791	95.3401336669922	14015
True	False	False	False	False	-1271.28344726563	-1963.4951171875	126.442184448242	0.797434329986572	0.961267530918121	1	75.5789489746094	8616
True	False	False	False	False	-1269.69702148438	-3337.50512695313	126.442184448242	0.73520427942276	0.94749116897583	0.596421539783478	100.850875854492	11497
True	False	False	False	False	-1266.74035644531	-3033.20068359375	130.878753662109	0.772971868515015	0.952686846256256	0.776539385318756	75.8305053710938	8948
True	False	False	False	False	-1267.52416992188	-2836.62084960938	116.459907531738	0.662514925003052	0.943265020847321	0.433126717805862	71.7047653198242	7529
True	False	False	False	False	-1269.29321289063	-2567.099609375	219.610107421875	0.753714084625244	0.956438362598419	0.665484547615051	79.2424240112305	15690
[truncated: 5,580 more rows]
