# Supplementary material for: Gene Delivery Mediated by Backbone-Degradable RAFT Copolymers
Source: Biomacromolecules. 2026 Feb 12;27(3):1846–56. doi: 10.1021/acs.biomac.5c01662 (PMC12977016; doi:10.1021/acs.biomac.5c01662)
Supplement: Supplementary file 2 [file bm5c01662_si_002.zip › Celigo Raw Data/Object (Cell)-Level Data/Blue/7-15-2024-9-04-32-PM_object_G5.csv]

Plate ID	PM_2024_07_15_PPP41-45_NP_5_10_20_PEIpro_200ngwell_U2OS_6k_Plate2
Plate Name
Plate Description
Scan ID	7/15/2024 9:04:32 PM
Scan Description
Scan Result ID	7/15/2024 9:04:32 PM
Scan Result Description
Software Version	5.1.0.0
Experiment Name
Application Name	Target 1
Plate Type	96-Well BD Falcon™ 353072 Plate
Acquisition Start/End Times	7/15/2024 9:04:32 PM - 7/15/2024 9:06:20 PM
Analysis Start Time	7/15/2024 9:04:32 PM
User ID	Local Administrator
Scan Area Object-Level Data CSV Report
Row	G
Column	5
Total	Class 1	Class 2	Class 3	Class 4	X Position (µm)	Y Position (µm)	Target 1: Area (µm²)	Target 1: Form Factor	Target 1: Smoothness	Target 1: Aspect Ratio	Target 1: Mean Intensity	Target 1: Integrated Intensity
True	False	False	False	False	-2007.27075195313	-2912.71362304688	130.878753662109	0.682038903236389	0.960174322128296	0.467600554227829	143.62712097168	16948
True	False	False	False	False	-2037.13537597656	-2893.51904296875	116.459907531738	0.662514925003052	0.958389520645142	0.433126717805862	168.780944824219	17722
True	False	False	False	False	-2066.65673828125	-2869.9912109375	110.914192199707	0.779846131801605	0.948303401470184	0.844886004924774	184.440002441406	18444
True	False	False	False	False	-2125.2958984375	-2828.947265625	80.9673614501953	0.826583564281464	0.961753726005554	1	172.972595214844	12627
True	False	False	False	False	-2213.00024414063	-2757.52880859375	103.150199890137	0.60251247882843	0.927777826786041	0.34902435541153	185.225799560547	17226
True	False	False	False	False	-2321.7138671875	-2661.42626953125	86.513069152832	0.648745119571686	0.940369188785553	0.411309540271759	161.628204345703	12607
True	False	False	False	False	-2364.99389648438	-2632.61694335938	280.612915039063	0.285977005958557	0.975360631942749	0.112704396247864	132.968383789063	33641
True	False	False	False	False	-2379.17138671875	-2606.92114257813	94.2770690917969	0.703324019908905	0.912078082561493	0.511413395404816	166.047058105469	14114
True	False	False	False	False	-2471.53662109375	-2472.75463867188	104.259346008301	0.687331438064575	0.898857414722443	0.477804660797119	145.5	13677
True	False	False	False	False	-2578.5751953125	-2408.5439453125	818.546752929688	0.156847178936005	0.95172792673111	0.0556359030306339	133.84553527832	98778
True	False	False	False	False	-2574.26879882813	-2368.9052734375	31.0559749603271	0.774550676345825	0.947363257408142	0.789673984050751	40.7142868041992	1140
True	False	False	False	False	-2658.70727539063	-2297.40478515625	139.751892089844	0.638468325138092	0.925140976905823	0.396137297153473	133.5	16821
True	False	False	False	False	-2693.02905273438	-2255.7568359375	77.6399383544922	0.615669310092926	0.907071471214294	0.365307509899139	165.300003051758	11571
True	False	False	False	False	-2721.435546875	-2216.2822265625	116.459907531738	0.776830792427063	0.945390522480011	0.810867488384247	166.447616577148	17477
True	False	False	False	False	-2740.53271484375	-2192.48364257813	179.680999755859	0.656202852725983	0.940800845623016	0.422898352146149	173.259262084961	28068
True	False	False	False	False	-2818.05419921875	-2098.74633789063	568.989807128906	0.23144268989563	0.957702100276947	0.0870556980371475	139.612091064453	71621
True	False	False	False	False	-2802.87939453125	-2059.30615234375	151.952453613281	0.703874409198761	0.905261039733887	0.512654602527618	168.37956237793	23068
True	False	False	False	False	-2862.228515625	-2001.61218261719	104.259346008301	0.724273085594177	0.93350476026535	0.5637526512146	174.234039306641	16378
True	False	False	False	False	-2890.58764648438	-1983.86486816406	1214.51037597656	0.103146873414516	0.933359503746033	0.0351836606860161	142.157073974609	155662
True	False	False	False	False	-2883.71240234375	-1949.03686523438	95.3862075805664	0.827333629131317	0.958789765834808	1	173.604644775391	14930
True	False	False	False	False	-2927.69116210938	-1901.03405761719	94.2770690917969	0.666200995445251	0.897616326808929	0.439291834831238	163.011764526367	13856
True	False	False	False	False	-2897.98583984375	-1942.73706054688	143.079315185547	0.845028579235077	0.96599406003952	1	182.06201171875	23486
True	False	False	False	False	-2875.34155273438	-1983.43994140625	146.40673828125	0.770961821079254	0.975813508033752	0.761220216751099	118.878784179688	15692
True	False	False	False	False	-2834.27099609375	-1932.10437011719	106.477630615234	0.698564171791077	0.930198490619659	0.500930964946747	140.53125	13491
True	False	False	False	False	-2865.93701171875	-1918.00280761719	21.0736961364746	0.765837788581848	0.945084035396576	0.727394282817841	53.7368431091309	1021
True	False	False	False	False	-2833.76220703125	-2054.93676757813	166.371292114258	0.504705667495728	0.922348201274872	0.251705437898636	154.220001220703	23133
True	False	False	False	False	-2793.81811523438	-2096.39111328125	168.589569091797	0.738123416900635	0.932620763778687	0.60598623752594	167.868423461914	25516
True	False	False	False	False	-2783.30224609375	-2001.70349121094	168.589569091797	0.770215749740601	0.954722106456757	0.755871534347534	177.565795898438	26990
True	False	False	False	False	-2775.98901367188	-2157.52514648438	502.441314697266	0.202602192759514	0.890255331993103	0.074450396001339	141.099334716797	63918
True	False	False	False	False	-2761.60620117188	-2156.9833984375	102.041061401367	0.794671595096588	0.947245955467224	1	161.09782409668	14821
True	False	False	False	False	-2755.7158203125	-2070.0859375	97.6044921875	0.769884705543518	0.945244312286377	0.75355064868927	157.261367797852	13839
True	False	False	False	False	-2750.65185546875	-2042.26513671875	99.8227767944336	0.722803056240082	0.92115193605423	0.559686005115509	159.844451904297	14386
True	False	False	False	False	-2745.12719726563	-2098.68481445313	160.825576782227	0.789482295513153	0.951753258705139	1	164.268966674805	23819
True	False	False	False	False	-2739.26513671875	-2210.93090820313	99.8227767944336	0.665854930877686	0.961696565151215	0.438706755638123	141.655548095703	12749
True	False	False	False	False	-2716.53979492188	-2240.93115234375	257.320922851563	0.389025121927261	0.971212983131409	0.169312462210655	136.245697021484	31609
True	False	False	False	False	-2703.28540039063	-2187.97314453125	9.98227787017822	0.687235474586487	0.9244145154953	0.47761595249176	36.4444427490234	328
True	False	False	False	False	-2712.22338867188	-2053.69091796875	136.424453735352	0.744761407375336	0.93147200345993	0.629374265670776	160.626022338867	19757
True	False	False	False	False	-2708.10424804688	-2118.53588867188	104.259346008301	0.695448517799377	0.913138866424561	0.494300276041031	147.521270751953	13867
True	False	False	False	False	-2692.04370117188	-2084.24145507813	139.751892089844	0.554102420806885	0.824361205101013	0.296450316905975	161.547622680664	20355
True	False	False	False	False	-2684.72875976563	-2282.384765625	141.970169067383	0.226202726364136	0.929549932479858	0.0847193822264671	141.03125	18052
True	False	False	False	False	-2673.31591796875	-2277.98657226563	140.861022949219	0.503778338432312	0.93423056602478	0.250932931900024	111.29133605957	14134
True	False	False	False	False	-2679.8095703125	-2250.43627929688	190.772415161133	0.756393730640411	0.932520627975464	0.677612125873566	167.883728027344	28876
True	False	False	False	False	-2648.34790039063	-2223.91259765625	100.931915283203	0.776127755641937	0.953945577144623	0.804006338119507	145.824172973633	13270
True	False	False	False	False	-2675.87182617188	-2156.73266601563	90.9496383666992	0.730561852455139	0.918521285057068	0.581985175609589	150.463409423828	12338
True	False	False	False	False	-2659.53540039063	-2170.12963867188	109.805053710938	0.720394313335419	0.915373563766479	0.553169012069702	149.242431640625	14775
True	False	False	False	False	-2639.73950195313	-2337.72265625	517.969299316406	0.20706133544445	0.964291632175446	0.0763596594333649	132.646682739258	61946
True	False	False	False	False	-2595.69116210938	-2315.56689453125	106.477630615234	0.61911940574646	0.861752212047577	0.369748115539551	145.01042175293	13921
True	False	False	False	False	-2636.6220703125	-2145.736328125	110.914192199707	0.748627901077271	0.923236072063446	0.644232213497162	153.470001220703	15347
True	False	False	False	False	-2633.24658203125	-1971.38073730469	17.7462711334229	0.762108087539673	0.949675559997559	0.706189274787903	56.25	900
True	False	False	False	False	-2631.6884765625	-1996.1865234375	149.734161376953	0.74251663684845	0.943844497203827	0.621188163757324	173.496292114258	23422
True	False	False	False	False	-2628.25854492188	-2300.75463867188	123.114753723145	0.735241293907166	0.914876461029053	0.596540331840515	146.198196411133	16228
True	False	False	False	False	-2608.19873046875	-2281.93383789063	29.9468326568604	0.72340726852417	0.945285499095917	0.561349153518677	46.1111106872559	1245
True	False	False	False	False	-2627.990234375	-2106.9560546875	114.241622924805	0.566512703895569	0.830486953258514	0.308973848819733	148.116500854492	15256
True	False	False	False	False	-2607.7509765625	-2254.9375	119.787330627441	0.767846703529358	0.939746499061584	0.739902198314667	151.592590332031	16372
True	False	False	False	False	-2607.67504882813	-2229.84790039063	109.805053710938	0.741141617298126	0.930739641189575	0.616318583488464	150.575759887695	14907
True	False	False	False	False	-2596.23803710938	-1995.05480957031	109.805053710938	0.772047638893127	0.936822056770325	0.769319832324982	155.050506591797	15350
True	False	False	False	False	-2567.90234375	-1986.42663574219	100.931915283203	0.762435078620911	0.926652908325195	0.707956790924072	172.912094116211	15735
True	False	False	False	False	-2587.4169921875	-1902.98095703125	79.8582229614258	0.815260469913483	0.952613890171051	1	156.236114501953	11249
True	False	False	False	False	-2565.80908203125	-2393.03076171875	19.9645557403564	0.725530564785004	0.945084035396576	0.56728732585907	42.9444427490234	773
True	False	False	False	False	-2531.8466796875	-2380.31567382813	145.297592163086	0.686453282833099	0.890539109706879	0.47608295083046	151.519088745117	19849
True	False	False	False	False	-2565.08276367188	-2255.23754882813	297.250030517578	0.729590535163879	0.933865189552307	0.579075038433075	167.958953857422	45013
True	False	False	False	False	-2565.24975585938	-2052.17407226563	106.477630615234	0.761617660522461	0.951682925224304	0.703567922115326	146.5625	14070
True	False	False	False	False	-2555.31811523438	-2332.34252929688	109.805053710938	0.762798249721527	0.935640156269073	0.709939241409302	143.939392089844	14250
True	False	False	False	False	-2528.84252929688	-2180.82934570313	13.3097038269043	0.743378639221191	0.931919693946838	0.624296009540558	65.5	786
True	False	False	False	False	-2543.9169921875	-2122.90405273438	171.917007446289	0.68163388967514	0.892336487770081	0.466836243867874	164.354843139648	25475
True	False	False	False	False	-2538.552734375	-2027.82775878906	100.931915283203	0.709659993648529	0.93371057510376	0.526092648506165	147.450546264648	13418
True	False	False	False	False	-2526.15234375	-2454.82104492188	124.223899841309	0.58930778503418	0.964582681655884	0.333626806735992	137.089279174805	15354
True	False	False	False	False	-2513.33715820313	-2452.24047851563	89.8404998779297	0.779232859611511	0.957044959068298	0.837222635746002	153.41975402832	12427
True	False	False	False	False	-2522.63452148438	-2354.24340820313	109.805053710938	0.804928004741669	0.955973446369171	1	142.939392089844	14151
True	False	False	False	False	-2512.67529296875	-2309.21655273438	217.391815185547	0.746100842952728	0.921101927757263	0.634407699108124	162.454086303711	31841
True	False	False	False	False	-2525.92236328125	-2009.02416992188	131.987884521484	0.759082078933716	0.932570993900299	0.690548181533813	165.571426391602	19703
True	False	False	False	False	-2523.99096679688	-2197.57788085938	252.884368896484	0.788381993770599	0.941119909286499	1	168.697372436523	38463
True	False	False	False	False	-2500.62377929688	-2071.38159179688	97.6044921875	0.846573948860168	0.963002026081085	1	152.227279663086	13396
True	False	False	False	False	-2523.1142578125	-1996.13354492188	22.1828384399414	0.666807174682617	0.957896709442139	0.440319865942001	54	1080
True	False	False	False	False	-2496.59497070313	-2341.98364257813	194.099838256836	0.769586682319641	0.942322134971619	0.751487255096436	159.257141113281	27870
True	False	False	False	False	-2465.40747070313	-2125.67822265625	112.023338317871	0.718078851699829	0.934004068374634	0.547066926956177	151.742568969727	15326
True	False	False	False	False	-2464.2900390625	-2403.5869140625	92.0587844848633	0.587293088436127	0.836181998252869	0.331353813409805	145.144577026367	12047
True	False	False	False	False	-2463.34985351563	-2230.1240234375	251.77522277832	0.755282342433929	0.93474292755127	0.672495543956757	168.06608581543	38151
True	False	False	False	False	-2460.91015625	-2537.19653320313	1201.20068359375	0.0874101668596268	0.962992131710052	0.0294886734336615	131.240997314453	142134
True	False	False	False	False	-2429.36889648438	-2556.35009765625	113.132476806641	0.643585920333862	0.946649074554443	0.403582990169525	107.676467895508	10983
True	False	False	False	False	-2451.59326171875	-2519.48071289063	113.132476806641	0.795443058013916	0.960674583911896	1	152.803924560547	15586
True	False	False	False	False	-2454.57348632813	-2358.22338867188	106.477630615234	0.62885844707489	0.870634853839874	0.382700979709625	147.55207824707	14165
True	False	False	False	False	-2448.73168945313	-2462.10205078125	104.259346008301	0.745750606060028	0.930941581726074	0.63308048248291	143.776596069336	13515
True	False	False	False	False	-2444.16796875	-2427.61889648438	97.6044921875	0.794247210025787	0.954234778881073	1	141.579544067383	12459
True	False	False	False	False	-2426.10986328125	-2341.75	160.825576782227	0.786189377307892	0.950001537799835	1	161.358627319336	23397
True	False	False	False	False	-2442.84350585938	-2313.40551757813	22.1828384399414	0.806145071983337	0.95370626449585	1	43.2999992370605	866
True	False	False	False	False	-2440.47045898438	-2243.580078125	100.931915283203	0.730834186077118	0.914943516254425	0.582807719707489	150.857147216797	13728
True	False	False	False	False	-2440.9755859375	-2165.91650390625	118.678184509277	0.824438512325287	0.956153512001038	1	152.392517089844	16306
True	False	False	False	False	-2423.75537109375	-2415.9697265625	106.477630615234	0.739683151245117	0.91668826341629	0.611266613006592	144.30207824707	13853
True	False	False	False	False	-2418.76977539063	-2318.6533203125	190.772415161133	0.71159839630127	0.901075780391693	0.53076446056366	166.982559204102	28721
True	False	False	False	False	-2416.65551757813	-2530.48315429688	110.914192199707	0.803114473819733	0.952980697154999	1	143.809997558594	14381
True	False	False	False	False	-2383.25268554688	-2526.5341796875	155.279876708984	0.72639799118042	0.923379719257355	0.569756746292114	152.514282226563	21352
True	False	False	False	False	-2416.4267578125	-2378.2900390625	103.150199890137	0.737817108631134	0.923217117786407	0.604963421821594	143.17204284668	13315
True	False	False	False	False	-2400.40478515625	-2468.62939453125	94.2770690917969	0.767170608043671	0.941994667053223	0.735596120357513	145.91764831543	12403
True	False	False	False	False	-2371.54663085938	-2451.34619140625	107.586769104004	0.779021024703979	0.937555074691772	0.834679305553436	144.958755493164	14061
True	False	False	False	False	-2376.64233398438	-2353.39501953125	180.790130615234	0.686398208141327	0.887187242507935	0.475975394248962	156.411041259766	25495
True	False	False	False	False	-2396.1943359375	-2202.9736328125	16.6371288299561	0.714476346969604	0.930929720401764	0.53786963224411	32.9333343505859	494
True	False	False	False	False	-2386.23193359375	-2317.07104492188	115.350761413574	0.63250470161438	0.862371683120728	0.387718707323074	149.269226074219	15524
True	False	False	False	False	-2371.48559570313	-2299.501953125	124.223899841309	0.783444225788116	0.95252650976181	0.904983460903168	148.696426391602	16654
True	False	False	False	False	-2376.90014648438	-2208.45385742188	95.3862075805664	0.790671706199646	0.963831067085266	1	147.023254394531	12644
True	False	False	False	False	-2367.91845703125	-2415.28662109375	302.795745849609	0.800710737705231	0.955703318119049	1	168.542129516602	46012
True	False	False	False	False	-2361.49658203125	-1947.64428710938	117.569046020508	0.877086400985718	0.975118577480316	1	136.377365112305	14456
True	False	False	False	False	-2357.86962890625	-2624.42431640625	83.1856460571289	0.639665722846985	0.949979424476624	0.397860646247864	87.9733352661133	6598
True	False	False	False	False	-2342.25244140625	-2544.369140625	119.787330627441	0.764188587665558	0.954439222812653	0.717723667621613	147.324081420898	15911
True	False	False	False	False	-2345.64306640625	-2251.826171875	137.533599853516	0.665601193904877	0.898088216781616	0.438278526067734	156.604843139648	19419
True	False	False	False	False	-2334.91528320313	-2648.80883789063	83.1856460571289	0.781472206115723	0.942059516906738	0.867934346199036	167.360000610352	12552
True	False	False	False	False	-2285.21557617188	-2627.15307617188	139.751892089844	0.710319042205811	0.937920331954956	0.527671158313751	159.111114501953	20048
True	False	False	False	False	-2324.79711914063	-2558.20751953125	95.3862075805664	0.733483374118805	0.928397238254547	0.590964496135712	153.918609619141	13237
True	False	False	False	False	-2333.12475585938	-2470.11499023438	114.241622924805	0.740824818611145	0.930533230304718	0.615211486816406	142.640777587891	14692
True	False	False	False	False	-2333.12377929688	-2512.50463867188	105.36848449707	0.646534025669098	0.877261936664581	0.407970190048218	147.663162231445	14028
True	False	False	False	False	-2324.85961914063	-2269.82421875	209.627822875977	0.4889055788517	0.825912892818451	0.238838657736778	160.851852416992	30401
True	False	False	False	False	-2316.68627929688	-2601.6767578125	128.660461425781	0.670478940010071	0.886364698410034	0.446636199951172	153.344833374023	17788
True	False	False	False	False	-2307.89453125	-2547.57763671875	100.931915283203	0.673253357410431	0.894567966461182	0.451513648033142	150.098907470703	13659
True	False	False	False	False	-2312.1103515625	-2421.85546875	179.680999755859	0.812946498394012	0.953681528568268	1	162.296295166016	26292
True	False	False	False	False	-2295.83959960938	-2529.8974609375	107.586769104004	0.779021024703979	0.952980697154999	0.834679305553436	148.608245849609	14415
True	False	False	False	False	-2282.35571289063	-2402.98950195313	114.241622924805	0.771086752414703	0.930667817592621	0.762132465839386	135.941741943359	14002
True	False	False	False	False	-2274.09912109375	-2715.39331054688	808.564453125	0.136968970298767	0.97709333896637	0.0478728748857975	129.962966918945	94743
True	False	False	False	False	-2194.36987304688	-2680.90576171875	102.041061401367	0.738865315914154	0.951386511325836	0.608482539653778	148.445648193359	13657
True	False	False	False	False	-2274.03784179688	-2338.83349609375	94.2770690917969	0.712164640426636	0.912201702594757	0.532146096229553	144.682357788086	12298
True	False	False	False	False	-2272.29565429688	-2662.46850585938	148.625015258789	0.811366081237793	0.962006449699402	1	159.074630737305	21316
True	False	False	False	False	-2230.03149414063	-2652.916015625	173.026138305664	0.782837390899658	0.94633674621582	0.891967415809631	164.243591308594	25622
True	False	False	False	False	-2239.3876953125	-2587.12158203125	192.990692138672	0.833672046661377	0.959478974342346	1	170.586212158203	29682
True	False	False	False	False	-2264.19580078125	-2571.40380859375	160.825576782227	0.752340793609619	0.92290872335434	0.659532845020294	162.517242431641	23565
True	False	False	False	False	-2231.54467773438	-2543.6748046875	145.297592163086	0.657382667064667	0.910209357738495	0.424779862165451	160.030532836914	20964
True	False	False	False	False	-2233.15942382813	-2443.54760742188	164.153015136719	0.61773294210434	0.873086392879486	0.367954611778259	162.655410766602	24073
True	False	False	False	False	-2214.95336914063	-2618.5859375	102.041061401367	0.784656643867493	0.937895774841309	0.940379023551941	146.34782409668	13464
True	False	False	False	False	-2202.14331054688	-2593.92065429688	90.9496383666992	0.788853049278259	0.941825449466705	1	151.060974121094	12387
True	False	False	False	False	-2201.61767578125	-2548.06860351563	127.551322937012	0.706931173801422	0.904500186443329	0.519663214683533	162.182601928711	18651
True	False	False	False	False	-2202.30712890625	-2429.44897460938	171.917007446289	0.732786118984222	0.965204894542694	0.588789701461792	167	25885
True	False	False	False	False	-2188.0546875	-2565.6806640625	98.7136306762695	0.736421585083008	0.92869645357132	0.600361526012421	149.314605712891	13289
True	False	False	False	False	-2173.83471679688	-2449.640625	159.716445922852	0.736840963363647	0.933210432529449	0.601734638214111	168.222229003906	24224
True	False	False	False	False	-2176.43798828125	-2091.1953125	129.769607543945	0.719225645065308	0.91408908367157	0.550069808959961	162.940170288086	19064
True	False	False	False	False	-2173.51831054688	-2800.30322265625	606.700622558594	0.174039646983147	0.965594887733459	0.0625450611114502	131.914077758789	72157
True	False	False	False	False	-2105.47705078125	-2803.642578125	114.241622924805	0.793618381023407	0.955476522445679	1	160.02912902832	16483
True	False	False	False	False	-2163.62841796875	-2545.48193359375	93.1679229736328	0.846452295780182	0.963919818401337	1	148.761901855469	12496
True	False	False	False	False	-2159.32861328125	-2785.193359375	183.008422851563	0.694820284843445	0.887133359909058	0.492984294891357	180.709091186523	29817
True	False	False	False	False	-2125.38989257813	-2697.36279296875	15.5279874801636	0.717676758766174	0.938069105148315	0.546022891998291	43.2857131958008	606
True	False	False	False	False	-2158.76586914063	-2678.59448242188	12.2005615234375	0.681430399417877	0.931919693946838	0.46645313501358	35.1818199157715	387
True	False	False	False	False	-2153.29760742188	-2492.45874023438	12.2005615234375	0.681430399417877	0.942608833312988	0.46645313501358	32.3636360168457	356
True	False	False	False	False	-2127.6494140625	-2635.66357421875	170.807861328125	0.788010478019714	0.941959023475647	1	173.272720336914	26684
True	False	False	False	False	-2116.9638671875	-2683.17553710938	133.097030639648	0.737667322158813	0.934384226799011	0.604465067386627	166.41667175293	19970
True	False	False	False	False	-2103.5283203125	-2499.13403320313	144.188446044922	0.751398801803589	0.950876235961914	0.655545711517334	172.592300415039	22437
True	False	False	False	False	-2101.8828125	-2856.17456054688	351.597991943359	0.262896686792374	0.95910656452179	0.101539604365826	132.369079589844	41961
True	False	False	False	False	-2096.05834960938	-2831.31591796875	99.8227767944336	0.665854930877686	0.880354404449463	0.438706755638123	167.455551147461	15071
True	False	False	False	False	-2083.044921875	-2535.72045898438	129.769607543945	0.719225645065308	0.927649855613708	0.550069808959961	164.256408691406	19218
True	False	False	False	False	-2066.7353515625	-2766.19189453125	21.0736961364746	0.787328064441681	0.95306122303009	1	65.315788269043	1241
True	False	False	False	False	-2061.2626953125	-2735.10083007813	102.041061401367	0.819654762744904	0.958584129810333	1	154.65217590332	14228
True	False	False	False	False	-2058.67041015625	-2888.47143554688	106.477630615234	0.530239343643188	0.961068630218506	0.273900777101517	135.3125	12990
True	False	False	False	False	-2031.12512207031	-2837.24340820313	35.4925422668457	0.627549946308136	0.941161274909973	0.380923300981522	62.90625	2013
True	False	False	False	False	-2056.06372070313	-2782.15087890625	277.285491943359	0.771831095218658	0.945352077484131	0.767672777175903	183.555999755859	45889
True	False	False	False	False	-2037.57092285156	-2700.07275390625	88.7313537597656	0.769612729549408	0.944292962551117	0.751666605472565	162.524993896484	13002
True	False	False	False	False	-2042.6640625	-2686.76416015625	87.6222152709961	0.796068251132965	0.962134122848511	1	170.506332397461	13470
True	False	False	False	False	-2027.3046875	-2910.98803710938	72.0942230224609	0.547434151172638	0.940026164054871	0.289955645799637	134.70768737793	8756
True	False	False	False	False	-2018.74951171875	-2855.04052734375	302.795745849609	0.767200946807861	0.937749862670898	0.735786974430084	187.31867980957	51138
True	False	False	False	False	-2016.7236328125	-2758.91577148438	169.698715209961	0.694188117980957	0.905184805393219	0.491667062044144	178.908493041992	27373
True	False	False	False	False	-2001.84729003906	-2709.94384765625	201.863830566406	0.790192663669586	0.952937126159668	1	178.52197265625	32491
True	False	False	False	False	-2011.50988769531	-2627.11694335938	24.401123046875	0.830724716186523	0.955192744731903	1	37.1818199157715	818
True	False	False	False	False	-1994.23815917969	-2926.55834960938	69.8759460449219	0.754863798618317	0.9399054646492	0.67060112953186	168.33332824707	10605
True	False	False	False	False	-1953.84887695313	-2950.435546875	74.3125076293945	0.722276210784912	0.921260416507721	0.558245301246643	149.626861572266	10025
True	False	False	False	False	-1987.00390625	-2778.64770507813	93.1679229736328	0.758145093917847	0.927953064441681	0.685944676399231	179.66667175293	15092
True	False	False	False	False	-1992.19848632813	-2709.9296875	69.8759460449219	0.366369634866714	0.95341295003891	0.15578405559063	72.6825408935547	4579
True	False	False	False	False	-1984.74633789063	-2940.12670898438	33.2742576599121	0.505323827266693	0.896001696586609	0.252221614122391	97.6333312988281	2929
True	False	False	False	False	-1964.72570800781	-2922.201171875	106.477630615234	0.653339624404907	0.874618768692017	0.418388038873672	177.04167175293	16996
True	False	False	False	False	-1979.4150390625	-2675.44702148438	11.0914192199707	0.763594925403595	0.936281979084015	0.714360892772675	45.0999984741211	451
True	False	False	False	False	-1982.74609375	-2573.90576171875	175.244430541992	0.757012546062469	0.94512552022934	0.680517315864563	182.417724609375	28822
True	False	False	False	False	-1938.3642578125	-2878.84741210938	125.333038330078	0.769035220146179	0.937437653541565	0.747732698917389	180.610626220703	20409
True	False	False	False	False	-1929.23046875	-2821.99755859375	164.153015136719	0.749946892261505	0.928663492202759	0.649543106555939	185.506759643555	27455
True	False	False	False	False	-1933.89562988281	-2619.17919921875	146.40673828125	0.726016283035278	0.921921610832214	0.568666875362396	176.469696044922	23294
True	False	False	False	False	-1928.32421875	-2977.66845703125	241.792938232422	0.206439062952995	0.946266531944275	0.0760923698544502	96.0137634277344	20931
True	False	False	False	False	-1899.62292480469	-2949.033203125	103.150199890137	0.72525691986084	0.914644181728363	0.566513538360596	165.032257080078	15348
True	False	False	False	False	-1902.19287109375	-2784.328125	22.1828384399414	0.735508561134338	0.939309358596802	0.597400009632111	50.4000015258789	1008
True	False	False	False	False	-1926.12219238281	-2772.79931640625	88.7313537597656	0.598902344703674	0.84951114654541	0.344725489616394	169.824996948242	13586
True	False	False	False	False	-1901.26977539063	-2608.16674804688	103.150199890137	0.74689644575119	0.922746121883392	0.637453377246857	157.634414672852	14660
True	False	False	False	False	-1989.23913574219	-2556.08081054688	16.6371288299561	0.393036544322968	0.905183553695679	0.171781465411186	51	765
True	False	False	False	False	-1908.84045410156	-2380.77734375	173.026138305664	0.809414923191071	0.959173381328583	1	182.897430419922	28532
True	False	False	False	False	-2981.35815429688	-1803.97583007813	59.8936653137207	0.789699912071228	0.956534862518311	1	95.8518524169922	5176
True	False	False	False	False	-3005.61181640625	-1776.42602539063	25.5102653503418	0.472674816846848	0.834092319011688	0.226235166192055	101.695655822754	2339
True	False	False	False	False	-3027.45678710938	-1732.76452636719	168.589569091797	0.293521285057068	0.91947865486145	0.116459749639034	102.776313781738	15622
True	False	False	False	False	-3066.93383789063	-1649.95788574219	643.302307128906	0.135170817375183	0.930858314037323	0.0471821241080761	104.468963623047	60592
True	False	False	False	False	-3084.95092773438	-1589.57263183594	61.0028076171875	0.704861104488373	0.919009983539581	0.51489520072937	134	7370
True	False	False	False	False	-3178.30200195313	-1348.9677734375	130.878753662109	0.679108142852783	0.968125581741333	0.462120950222015	136.855926513672	16149
True	False	False	False	False	-3221.990234375	-1196.25317382813	194.099838256836	0.706309795379639	0.947472512722015	0.518222332000732	150.4228515625	26324
True	False	False	False	False	-3260.78588867188	-1115.62866210938	119.787330627441	0.40766629576683	0.919349908828735	0.180985674262047	108.722221374512	11742
True	False	False	False	False	-3270.58447265625	-1080.84887695313	14.4188451766968	0.560572564601898	0.917975544929504	0.302906334400177	109.230766296387	1420
True	False	False	False	False	-3264.87866210938	-1054.03198242188	96.4953460693359	0.698709607124329	0.947612226009369	0.501244783401489	111.471267700195	9698
True	False	False	False	False	-3293.68823242188	-928.809143066406	106.477630615234	0.682530403137207	0.914850473403931	0.46853107213974	143.83332824707	13808
True	False	False	False	False	-3315.84130859375	-865.45849609375	17.7462711334229	0.552815020084381	0.886445164680481	0.295184105634689	102.5	1640
True	False	False	False	False	-3323.12377929688	-822.94482421875	93.1679229736328	0.332020908594131	0.915836989879608	0.136509016156197	99.1428604125977	8328
True	False	False	False	False	-3323.25927734375	-756.508850097656	18.8554134368896	0.470262914896011	0.908495008945465	0.224411964416504	84.2352905273438	1432
True	False	False	False	False	-3335.91357421875	-612.288208007813	147.515884399414	0.706804156303406	0.926468133926392	0.51936799287796	140.977447509766	18750
True	False	False	False	False	-3361.23095703125	-501.044738769531	34.3833999633789	0.250235468149185	0.773902356624603	0.0956120416522026	85.5806427001953	2653
True	False	False	False	False	-3345.0732421875	-492.912872314453	22.1828384399414	0.650446891784668	0.935181617736816	0.413908988237381	59.5499992370605	1191
True	False	False	False	False	-3348.59619140625	-437.990295410156	140.861022949219	0.649852752685547	0.958183586597443	0.412998557090759	82.7795257568359	10513
True	False	False	False	False	-3351.44604492188	-383.58056640625	109.805053710938	0.655755758285522	0.960861563682556	0.42218890786171	105.434341430664	10438
True	False	False	False	False	-3352.6123046875	-348.672149658203	99.8227767944336	0.744696021080017	0.961780726909637	0.629131495952606	94.9000015258789	8541
True	False	False	False	False	-3353.75122070313	-306.884948730469	98.7136306762695	0.749563694000244	0.928063035011292	0.647986531257629	144.460678100586	12857
True	False	False	False	False	-3352.7412109375	-273.016632080078	64.3302307128906	0.743308067321777	0.955283284187317	0.624039947986603	81.0862045288086	4703
True	False	False	False	False	-3351.55493164063	-225.232543945313	88.7313537597656	0.634681344032288	0.923291087150574	0.390760332345963	118.400001525879	9472
True	False	False	False	False	-3350.29858398438	-367.740386962891	9.98227787017822	0.687235474586487	0.9244145154953	0.47761595249176	67.8888854980469	611
True	False	False	False	False	-3346.53076171875	-209.743377685547	103.150199890137	0.866363406181335	0.969454169273376	1	155.387100219727	14451
True	False	False	False	False	-3349.99926757813	-155.436462402344	125.333038330078	0.676981031894684	0.929952144622803	0.458216309547424	144.433624267578	16321
True	False	False	False	False	-3349.220703125	7.90321826934814	23.2919807434082	0.471536338329315	0.917558312416077	0.225373014807701	96.2857131958008	2022
True	False	False	False	False	-3346.20532226563	-410.389831542969	106.477630615234	0.488421529531479	0.906501531600952	0.238454073667526	74.2291641235352	7126
True	False	False	False	False	-3346.04150390625	-463.615234375	28.8376903533936	0.735885262489319	0.939532041549683	0.598617315292358	65.1153869628906	1693
True	False	False	False	False	-3339.6982421875	-254.764739990234	167.480438232422	0.783472120761871	0.946714818477631	0.905631244182587	148.49006652832	22422
True	False	False	False	False	-3341.01635742188	-133.774276733398	163.043869018555	0.773466467857361	0.935644388198853	0.780538976192474	158.258499145508	23264
True	False	False	False	False	-3345.66357421875	-117.689430236816	96.4953460693359	0.513492047786713	0.937135636806488	0.25913742184639	93.7586212158203	8157
True	False	False	False	False	-3345.55859375	-91.7225494384766	66.5485153198242	0.729813098907471	0.929849326610565	0.579738736152649	118.349998474121	7101
True	False	False	False	False	-3338.76684570313	-15.8087615966797	86.513069152832	0.653515756130219	0.922721922397614	0.418663263320923	136.858978271484	10675
True	False	False	False	False	-3333.46411132813	3.15898656845093	34.3833999633789	0.696077466011047	0.946141421794891	0.495624750852585	64.5806427001953	2002
True	False	False	False	False	-3332.2646484375	-203.913391113281	104.259346008301	0.754927635192871	0.939840376377106	0.670888781547546	161.957443237305	15224
True	False	False	False	False	-3329.93505859375	-57.2456703186035	106.477630615234	0.671523630619049	0.896092653274536	0.448461979627609	153.73957824707	14759
True	False	False	False	False	-3328.58251953125	-669.889831542969	202.97297668457	0.528869152069092	0.886620402336121	0.27266189455986	144.415298461914	26428
True	False	False	False	False	-3319.80444335938	-637.450744628906	129.769607543945	0.796257674694061	0.946695744991302	1	142.213668823242	16639
True	False	False	False	False	-3328.05419921875	-233.963134765625	183.008422851563	0.741778492927551	0.934055626392365	0.61856085062027	157.303024291992	25955
True	False	False	False	False	-3327.8369140625	60.0567474365234	84.2947845458984	0.860552728176117	0.966323673725128	1	148.039474487305	11251
True	False	False	False	False	-3325.224609375	-297.778381347656	108.695907592773	0.733655333518982	0.929128646850586	0.591503977775574	144.387756347656	14150
True	False	False	False	False	-3325.08740234375	-279.407989501953	11.0914192199707	0.673765122890472	0.928999543190002	0.452423572540283	72.9000015258789	729
True	False	False	False	False	-3318.67333984375	-789.314697265625	196.318130493164	0.584297657012939	0.932000815868378	0.328009814023972	143.209045410156	25348
True	False	False	False	False	-3316.35961914063	-411.684020996094	148.625015258789	0.763243556022644	0.944752752780914	0.712397933006287	142.589553833008	19107
True	False	False	False	False	-3318.56079101563	-187.484085083008	156.389007568359	0.76000702381134	0.936230599880219	0.695198833942413	160.588653564453	22643
True	False	False	False	False	-3309.05493164063	-847.737670898438	104.259346008301	0.822376847267151	0.958959102630615	1	141.297866821289	13282
True	False	False	False	False	-3303.30419921875	-329.917144775391	110.914192199707	0.748627901077271	0.929128646850586	0.644232213497162	142.220001220703	14222
True	False	False	False	False	-3306.8671875	-273.698455810547	164.153015136719	0.794427216053009	0.953963756561279	1	148.77702331543	22019
True	False	False	False	False	-3306.61499023438	-197.840042114258	141.970169067383	0.766845762729645	0.949481606483459	0.733563005924225	157.25	20128
True	False	False	False	False	-3300.91967773438	-886.970031738281	214.064392089844	0.446529388427734	0.915620744228363	0.20710477232933	128.27978515625	24758
True	False	False	False	False	-3293.11694335938	-723.989440917969	97.6044921875	0.804678380489349	0.953935205936432	1	136.090911865234	11976
True	False	False	False	False	-3297.18115234375	-105.84986114502	134.206176757813	0.73265141248703	0.913378715515137	0.588371932506561	158.165283203125	19138
True	False	False	False	False	-3293.7900390625	-540.658935546875	168.589569091797	0.827595233917236	0.959490358829498	1	141.032897949219	21437
True	False	False	False	False	-3290.0771484375	-70.2039566040039	72.0942230224609	0.710782587528229	0.913205087184906	0.528787314891815	154.70768737793	10056
True	False	False	False	False	-3286.61962890625	-1010.06701660156	372.671691894531	0.15453328192234	0.919055104255676	0.0547200590372086	102.869049072266	34564
True	False	False	False	False	-3261.45629882813	-367.949951171875	95.3862075805664	0.766198992729187	0.932550549507141	0.729580998420715	139.837203979492	12026
True	False	False	False	False	-3265.2470703125	-109.925689697266	45.4748191833496	0.768088281154633	0.948370218276978	0.741466164588928	60.926830291748	2498
True	False	False	False	False	-3259.96704101563	-1072.9013671875	25.5102653503418	0.748013913631439	0.94746345281601	0.641803920269012	87.9565200805664	2023
True	False	False	False	False	-3257.31860351563	-919.240234375	85.4039306640625	0.750799417495728	0.925114870071411	0.653047025203705	137.909088134766	10619
True	False	False	False	False	-3257.14819335938	-1093.29370117188	68.7667999267578	0.754140198230743	0.948924779891968	0.667366206645966	102.854835510254	6377
True	False	False	False	False	-3245.20043945313	-699.378234863281	102.041061401367	0.794671595096588	0.955305933952332	1	138.858688354492	12775
True	False	False	False	False	-3252.70483398438	-465.119537353516	143.079315185547	0.727231442928314	0.92699921131134	0.572153985500336	142.356582641602	18364
True	False	False	False	False	-3254.68383789063	-421.053405761719	103.150199890137	0.72525691986084	0.920080959796906	0.566513538360596	136.440856933594	12689
True	False	False	False	False	-3254.58251953125	-221.946182250977	169.698715209961	0.742979526519775	0.956270754337311	0.622851550579071	152.862747192383	23388
True	False	False	False	False	-3249.17602539063	-60.2586288452148	17.7462711334229	0.762108087539673	0.940302610397339	0.706189274787903	55.875	894
True	False	False	False	False	-3247.5244140625	-535.478271484375	106.477630615234	0.829222500324249	0.960950613021851	1	138.40625	13287
True	False	False	False	False	-3245.81567382813	-195.357925415039	9.98227787017822	0.785398185253143	0.931883156299591	1	56.4444427490234	508
True	False	False	False	False	-3244.46459960938	-1140.1533203125	116.459907531738	0.843270182609558	0.967789649963379	1	152.352386474609	15997
True	False	False	False	False	-3235.13452148438	-1128.45532226563	106.477630615234	0.722221791744232	0.92301744222641	0.558097064495087	147.02082824707	14114
True	False	False	False	False	-3243.17333984375	-965.243469238281	113.132476806641	0.833576381206512	0.964291453361511	1	139.862747192383	14266
True	False	False	False	False	-3242.7216796875	-822.407348632813	116.459907531738	0.786059260368347	0.937533795833588	1	137.542861938477	14442
True	False	False	False	False	-3238.76953125	-641.467041015625	105.36848449707	0.740853786468506	0.929236948490143	0.61531263589859	133.199996948242	12654
True	False	False	False	False	-3241.25756835938	-579.962280273438	88.7313537597656	0.735508561134338	0.939717650413513	0.597400009632111	135.125	10810
True	False	False	False	False	-3235.59399414063	-780.52783203125	100.931915283203	0.786033868789673	0.951314508914948	1	138.219787597656	12578
True	False	False	False	False	-3235.01977539063	-376.697235107422	24.401123046875	0.760120630264282	0.941173493862152	0.695777595043182	57.5909080505371	1267
True	False	False	False	False	-3230.49267578125	1.94215774536133	130.878753662109	0.825414478778839	0.963371574878693	1	161.694915771484	19080
True	False	False	False	False	-3228.55615234375	-328.008178710938	123.114753723145	0.755423963069916	0.940441191196442	0.673140406608582	146.684677124023	16282
True	False	False	False	False	-3220.88256835938	-1252.71740722656	1156.83508300781	0.0787172690033913	0.936312317848206	0.0263967644423246	109.154365539551	113848
True	False	False	False	False	-3158.55346679688	-1260.35119628906	94.2770690917969	0.712164640426636	0.917761027812958	0.532146096229553	141.764709472656	12050
True	False	False	False	False	-3190.20361328125	-937.766235351563	88.7313537597656	0.806145071983337	0.962134122848511	1	134.162506103516	10733
True	False	False	False	False	-3211.63037109375	-874.95068359375	168.589569091797	0.807776212692261	0.947906851768494	1	143.565795898438	21822
True	False	False	False	False	-3209.08911132813	-734.357971191406	181.899276733398	0.714709639549255	0.913975358009338	0.538454830646515	141.768295288086	23250
True	False	False	False	False	-3212.509765625	-172.565155029297	94.2770690917969	0.885668516159058	0.976462662220001	1	147.035293579102	12498
True	False	False	False	False	-3216.17797851563	47.345043182373	102.041061401367	0.809165418148041	0.966292083263397	1	153.673919677734	14138
True	False	False	False	False	-3212.48876953125	-685.490112304688	130.878753662109	0.733221530914307	0.935432434082031	0.590145409107208	137.974578857422	16281
True	False	False	False	False	-3207.85327148438	-460.427093505859	100.931915283203	0.730834186077118	0.922746121883392	0.582807719707489	134.571426391602	12246
True	False	False	False	False	-3207.01123046875	-144.425933837891	130.878753662109	0.752703249454498	0.929663181304932	0.661087512969971	154.87287902832	18275
True	False	False	False	False	-3206.96020507813	-852.568176269531	178.571853637695	0.657871544361115	0.904508233070374	0.425563484430313	139.565216064453	22470
True	False	False	False	False	-3205.35961914063	-763.655639648438	123.114753723145	0.807714879512787	0.951650977134705	1	140.198196411133	15562
True	False	False	False	False	-3204.42553710938	-60.1493110656738	84.2947845458984	0.745215535163879	0.916365265846252	0.631068110466003	150.131576538086	11410
True	False	False	False	False	-3198.00122070313	-902.553527832031	88.7313537597656	0.722042918205261	0.923873007297516	0.557610213756561	134.725006103516	10778
True	False	False	False	False	-3190.00903320313	-799.263793945313	85.4039306640625	0.750799417495728	0.917278945446014	0.653047025203705	132.857147216797	10230
True	False	False	False	False	-3194.75732421875	-646.561767578125	146.40673828125	0.751851856708527	0.950741708278656	0.657453954219818	140.265151977539	18515
True	False	False	False	False	-3191.72607421875	-569.126525878906	108.695907592773	0.742422997951508	0.930254757404327	0.620853245258331	135.418365478516	13271
True	False	False	False	False	-3187.13159179688	-192.721481323242	136.424453735352	0.71093887090683	0.910164654254913	0.529164910316467	150.284545898438	18485
True	False	False	False	False	-3185.05078125	-716.694885253906	94.2770690917969	0.654927790164948	0.907587289810181	0.420880168676376	136.047058105469	11564
True	False	False	False	False	-3184.73120117188	-1071.703125	164.153015136719	0.767906427383423	0.941554307937622	0.740287721157074	144.351348876953	21364
True	False	False	False	False	-3145.01123046875	-861.185607910156	92.0587844848633	0.798473179340363	0.958789765834808	1	132.927703857422	11033
True	False	False	False	False	-3183.31469726563	-606.854919433594	200.754699707031	0.795972466468811	0.953814685344696	1	143.209945678711	25921
True	False	False	False	False	-3174.29150390625	-237.284713745117	127.551322937012	0.77388209104538	0.952045440673828	0.783978283405304	146.965209960938	16901
True	False	False	False	False	-3180.43994140625	15.4750938415527	150.843307495117	0.675903141498566	0.891601026058197	0.456260055303574	166.088241577148	22588
True	False	False	False	False	-3176.02954101563	-112.282989501953	134.206176757813	0.706714987754822	0.934118866920471	0.51916092634201	154.057846069336	18641
True	False	False	False	False	-3171.43725585938	-23.7647895812988	150.843307495117	0.766693592071533	0.936610519886017	0.73261821269989	168.757354736328	22951
True	False	False	False	False	-3165.55151367188	-348.757080078125	86.513069152832	0.717120826244354	0.917342841625214	0.544586777687073	135.448715209961	10565
True	False	False	False	False	-3163.1640625	-698.2529296875	153.061584472656	0.806005537509918	0.948760092258453	1	137.268112182617	18943
True	False	False	False	False	-3152.10571289063	-380.843994140625	108.695907592773	0.713117599487305	0.915373563766479	0.534489333629608	135.459182739258	13275
True	False	False	False	False	-3161.8701171875	-46.4559783935547	88.7313537597656	0.83357036113739	0.96769505739212	1	155.962493896484	12477
True	False	False	False	False	-3150.17797851563	61.4435653686523	134.206176757813	0.743814587593079	0.931807100772858	0.625884413719177	160.611572265625	19434
True	False	False	False	False	-3143.13940429688	-94.454231262207	85.4039306640625	0.802311480045319	0.961495399475098	1	151.389617919922	11657
True	False	False	False	False	-3142.70190429688	-1472.09301757813	1567.21752929688	0.0714772045612335	0.924949526786804	0.0238501131534576	108.038215637207	152658
True	False	False	False	False	-3037.05517578125	-1552.69909667969	110.914192199707	0.789359927177429	0.942519128322601	1	148.600006103516	14860
True	False	False	False	False	-3086.09765625	-1455.22924804688	145.297592163086	0.765121161937714	0.948107242584229	0.723130643367767	149.595413208008	19597
True	False	False	False	False	-3137.22021484375	-1244.55456542969	127.551322937012	0.81371933221817	0.961044549942017	1	147.113037109375	16918
True	False	False	False	False	-3138.23022460938	-1091.50549316406	97.6044921875	0.728147208690643	0.925491452217102	0.574816465377808	140.852279663086	12395
True	False	False	False	False	-3125.75512695313	-784.718505859375	150.843307495117	0.794324278831482	0.948696672916412	1	136.389709472656	18549
True	False	False	False	False	-3139.76440429688	-307.836700439453	260.648345947266	0.749513864517212	0.92006927728653	0.647784948348999	149.217025756836	35066
True	False	False	False	False	-3140.27807617188	-166.398651123047	116.459907531738	0.81883841753006	0.956881999969482	1	147.990478515625	15539
True	False	False	False	False	-3139.31420898438	-678.73046875	95.3862075805664	0.827333629131317	0.971426606178284	1	135.953491210938	11692
True	False	False	False	False	-3138.3134765625	-600.063049316406	147.515884399414	0.77680242061615	0.939323663711548	0.810584485530853	138.639099121094	18439
True	False	False	False	False	-3138.9921875	32.9973106384277	96.4953460693359	0.728921413421631	0.929063141345978	0.57709127664566	158.873565673828	13822
True	False	False	False	False	-3129.91015625	43.7383651733398	96.4953460693359	0.751482903957367	0.94160121679306	0.655898630619049	161.114944458008	14017
True	False	False	False	False	-3128.8173828125	-100.068450927734	102.041061401367	0.696968555450439	0.956595182418823	0.497513294219971	141.467391967773	13015
True	False	False	False	False	-3127.80200195313	-49.3159294128418	96.4953460693359	0.775108277797699	0.951172292232513	0.794588387012482	153.919540405273	13391
True	False	False	False	False	-3124.50830078125	-1053.029296875	149.734161376953	0.796798050403595	0.946996450424194	1	142.103698730469	19184
True	False	False	False	False	-3123.95947265625	-1136.78125	77.6399383544922	0.744004368782043	0.944160521030426	0.626579701900482	141.257141113281	9888
True	False	False	False	False	-3116.01147460938	-612.857055664063	155.279876708984	0.72639799118042	0.938460826873779	0.569756746292114	143.128570556641	20038
True	False	False	False	False	-3118.90014648438	-12.1646518707275	150.843307495117	0.698736667633057	0.894607305526733	0.501303195953369	169.257354736328	23019
True	False	False	False	False	-3111.166015625	-1421.42858886719	180.790130615234	0.739559888839722	0.93028336763382	0.610844850540161	151.429443359375	24683
True	False	False	False	False	-3052.71630859375	-1323.87890625	15.5279874801636	0.740449011325836	0.937094211578369	0.613905251026154	61.2857131958008	858
True	False	False	False	False	-3104.56494140625	-1136.34228515625	87.6222152709961	0.834774971008301	0.963053107261658	1	137.481018066406	10861
True	False	False	False	False	-3099.64086914063	-1094.19689941406	156.389007568359	0.876137614250183	0.975052952766418	1	146.602844238281	20671
True	False	False	False	False	-3101.95483398438	-965.733581542969	97.6044921875	0.819784700870514	0.959447026252747	1	133.045455932617	11708
True	False	False	False	False	-3096.93896484375	-727.701171875	113.132476806641	0.754635572433472	0.949718296527863	0.669575393199921	127.235290527344	12978
True	False	False	False	False	-3104.27587890625	-326.34423828125	93.1679229736328	0.725569725036621	0.927864611148834	0.567398190498352	136.5	11466
True	False	False	False	False	-3104.40600585938	-34.739315032959	14.4188451766968	0.619212806224823	0.927047312259674	0.369869381189346	63.0769233703613	820
True	False	False	False	False	-3100.15869140625	-57.7366943359375	287.267761230469	0.727857291698456	0.906569719314575	0.573970317840576	165.050186157227	42748
True	False	False	False	False	-3098.18212890625	-576.534973144531	110.914192199707	0.827440023422241	0.96959388256073	1	138.660003662109	13866
True	False	False	False	False	-3092.55590820313	-397.454498291016	97.6044921875	0.71916389465332	0.91259104013443	0.549907207489014	136.761367797852	12035
True	False	False	False	False	-3076.17944335938	-765.274658203125	29.9468326568604	0.764188587665558	0.946757137775421	0.717723667621613	55.7037048339844	1504
True	False	False	False	False	-3071.85961914063	-471.787506103516	110.914192199707	0.727671027183533	0.933002352714539	0.573428332805634	138.759994506836	13876
True	False	False	False	False	-3076.01245117188	-206.450698852539	99.8227767944336	0.838416218757629	0.961163997650146	1	143.455551147461	12911
True	False	False	False	False	-3075.6416015625	-135.312133789063	96.4953460693359	0.765188992023468	0.934651851654053	0.723530054092407	142.873565673828	12430
True	False	False	False	False	-3073.5263671875	-22.2874279022217	148.625015258789	0.77451878786087	0.938582122325897	0.789397180080414	170.425369262695	22837
True	False	False	False	False	-3067.28344726563	-1053.69970703125	173.026138305664	0.764826476573944	0.942705035209656	0.721405208110809	143.128204345703	22328
True	False	False	False	False	-3053.25366210938	-909.755004882813	89.8404998779297	0.754574596881866	0.931693434715271	0.669301986694336	131.691360473633	10667
True	False	False	False	False	-3067.11010742188	-239.282608032227	76.5307922363281	0.754523038864136	0.929678678512573	0.669071316719055	136.913040161133	9447
True	False	False	False	False	-3063.38989257813	-624.246765136719	79.8582229614258	0.815260469913483	0.957183837890625	1	129.66667175293	9336
True	False	False	False	False	-3049.35717773438	-116.939720153809	106.477630615234	0.698564171791077	0.944881737232208	0.500930964946747	140.51042175293	13489
True	False	False	False	False	-3060.81811523438	13.508617401123	127.551322937012	0.753320038318634	0.919706702232361	0.663759410381317	160.547821044922	18463
True	False	False	False	False	-3057.47998046875	51.0879173278809	263.975769042969	0.770956814289093	0.928716957569122	0.761183798313141	167.95378112793	39973
True	False	False	False	False	-3049.10693359375	-1483.01245117188	398.181945800781	0.640257596969604	0.931812405586243	0.398716598749161	158.518112182617	56908
True	False	False	False	False	-3048.53198242188	-1405.37097167969	164.153015136719	0.822345972061157	0.958238363265991	1	148.932434082031	22042
True	False	False	False	False	-3042.7900390625	-1181.25317382813	133.097030639648	0.737667322158813	0.947367250919342	0.604465067386627	143.191665649414	17183
True	False	False	False	False	-3048.94750976563	-1098.50329589844	88.7313537597656	0.71274322271347	0.909462809562683	0.533566176891327	135.362503051758	10829
True	False	False	False	False	-3047.904296875	-990.784423828125	93.1679229736328	0.782521784305573	0.953584969043732	0.885872364044189	135.511901855469	11383
True	False	False	False	False	-3038.15625	-872.088928222656	86.513069152832	0.796904861927032	0.946967363357544	1	130.948715209961	10214
True	False	False	False	False	-3037.08325195313	-1364.6044921875	175.244430541992	0.792873740196228	0.945076644420624	1	148.5	23463
True	False	False	False	False	-3033.6142578125	-1611.63305664063	86.513069152832	0.812731087207794	0.965879201889038	1	146.628204345703	11437
True	False	False	False	False	-3028.6279296875	-1704.89074707031	102.041061401367	0.845834851264954	0.967948973178864	1	162.510864257813	14951
True	False	False	False	False	-3012.49755859375	-1613.48937988281	115.350761413574	0.801323413848877	0.951706767082214	1	153.394226074219	15953
True	False	False	False	False	-3020.83911132813	-1540.64343261719	103.150199890137	0.803309321403503	0.955228745937347	1	149.82795715332	13934
True	False	False	False	False	-3018.30078125	-1055.56311035156	130.878753662109	0.781607866287231	0.938906729221344	0.870086967945099	139.161010742188	16421
True	False	False	False	False	-3018.58129882813	-1006.14141845703	102.041061401367	0.819654762744904	0.964395225048065	1	131.554351806641	12103
True	False	False	False	False	-3013.61694335938	-944.983520507813	92.0587844848633	0.730007886886597	0.925541400909424	0.580321133136749	131.240966796875	10893
True	False	False	False	False	-3017.224609375	-919.351501464844	98.7136306762695	0.768758356571198	0.94322258234024	0.745877683162689	133.426971435547	11875
True	False	False	False	False	-3004.99487304688	-1755.0234375	104.259346008301	0.703710198402405	0.916441917419434	0.512283682823181	153.308517456055	14411
True	False	False	False	False	-2998.00756835938	-1724.66796875	93.1679229736328	0.716425657272339	0.926073908805847	0.542802810668945	148.5	12474
True	False	False	False	False	-3002.90698242188	-1510.76513671875	87.6222152709961	0.796068251132965	0.953511893749237	1	145.27848815918	11477
True	False	False	False	False	-2995.0458984375	-1443.14184570313	153.061584472656	0.676577270030975	0.883772313594818	0.457481801509857	149.594207763672	20644
True	False	False	False	False	-2995.11596679688	-1188.95202636719	150.843307495117	0.84506893157959	0.973650693893433	1	143.448532104492	19509
True	False	False	False	False	-2991.64965820313	-1786.45422363281	66.5485153198242	0.76893937587738	0.928733587265015	0.747088372707367	149.800003051758	8988
True	False	False	False	False	-2981.2744140625	-1774.00561523438	110.914192199707	0.81305855512619	0.952690541744232	1	154.589996337891	15459
True	False	False	False	False	-2987.51708984375	-1060.79052734375	118.678184509277	0.778608024120331	0.943364262580872	0.829857766628265	138.448593139648	14814
True	False	False	False	False	-2986.7470703125	-1663.21252441406	153.061584472656	0.814504623413086	0.959189414978027	1	155.507247924805	21460
True	False	False	False	False	-2968.53833007813	-1593.24353027344	159.716445922852	0.689935445785522	0.90500545501709	0.482980132102966	155.118057250977	22337
True	False	False	False	False	-2981.3876953125	-1355.57189941406	151.952453613281	0.687491834163666	0.915033757686615	0.478120416402817	143.058395385742	19599
True	False	False	False	False	-2966.49365234375	-1850.60888671875	368.235137939453	0.108371190726757	0.911843001842499	0.0371028818190098	98.6927719116211	32766
True	False	False	False	False	-2928.7705078125	-1817.1318359375	9.98227787017822	0.785398185253143	0.931883156299591	1	54.8888893127441	494
True	False	False	False	False	-2965.1181640625	-1740.24194335938	84.2947845458984	0.64819461107254	0.887511312961578	0.41047415137291	148.315795898438	11272
True	False	False	False	False	-2929.72436523438	-1624.62756347656	83.1856460571289	0.711920857429504	0.922647356987	0.531550288200378	143.653335571289	10774
True	False	False	False	False	-2937.36572265625	-1482.33703613281	145.297592163086	0.730973720550537	0.927197098731995	0.583230257034302	149.977096557617	19647
True	False	False	False	False	-2956.271484375	-1337.05456542969	158.607299804688	0.724610865116119	0.917676866054535	0.564696907997131	145.678314208984	20832
True	False	False	False	False	-2942.87622070313	-411.411163330078	84.2947845458984	0.741048753261566	0.930117189884186	0.615993499755859	132.447372436523	10066
True	False	False	False	False	-2935.74951171875	-1385.63818359375	139.751892089844	0.825376749038696	0.970909714698792	1	144.071426391602	18153
True	False	False	False	False	-2927.189453125	-1332.83764648438	154.17073059082	0.783605933189392	0.946346461772919	0.908817052841187	146.064743041992	20303
True	False	False	False	False	-2899.3447265625	-1605.17053222656	77.6399383544922	0.754616916179657	0.941029727458954	0.669491648674011	143.985717773438	10079
True	False	False	False	False	-2876.7802734375	-1875.96801757813	97.6044921875	0.760120630264282	0.942208886146545	0.695777595043182	163.965911865234	14429
True	False	False	False	False	-2889.9765625	-1828.45361328125	149.734161376953	0.796798050403595	0.948426842689514	1	162.037033081055	21875
True	False	False	False	False	-2876.38061523438	-1776.88354492188	102.041061401367	0.717458426952362	0.914644181728363	0.54545783996582	158.695648193359	14600
True	False	False	False	False	-2868.17895507813	-1838.93969726563	92.0587844848633	0.596975326538086	0.848851561546326	0.342458993196487	153.566268920898	12746
True	False	False	False	False	-2873.39135742188	-173.278335571289	19.9645557403564	0.798721373081207	0.951427280902863	1	68.6111145019531	1235
True	False	False	False	False	-2870.34130859375	-1356.90979003906	85.4039306640625	0.694966316223145	0.898945152759552	0.493289619684219	137.428573608398	10582
True	False	False	False	False	-2853.57153320313	-1821.26501464844	18.8554134368896	0.75434798002243	0.942380666732788	0.66828989982605	55.529411315918	944
True	False	False	False	False	-2864.03979492188	-1789.60046386719	76.5307922363281	0.781291306018829	0.950720965862274	0.865128993988037	155.449279785156	10726
True	False	False	False	False	-2865.75732421875	-1559.52526855469	157.498153686523	0.781017482280731	0.939253091812134	0.861013054847717	151.42253112793	21502
True	False	False	False	False	-2850.83618164063	-469.79296875	107.586769104004	0.738487541675568	0.927857100963593	0.607207953929901	132.865982055664	12888
True	False	False	False	False	-2862.96459960938	-171.077972412109	86.513069152832	0.785991430282593	0.96034836769104	1	139.935897827148	10915
True	False	False	False	False	-2833.95849609375	-1794.40051269531	83.1856460571289	0.708003997802734	0.898379027843475	0.522170960903168	147.746673583984	11081
True	False	False	False	False	-2827.11840820313	-788.224853515625	83.1856460571289	0.849229693412781	0.970893561840057	1	126.773330688477	9508
True	False	False	False	False	-2830.86328125	-434.923767089844	147.515884399414	0.835418462753296	0.961820960044861	1	137.954879760742	18348
True	False	False	False	False	-2791.01196289063	-396.204650878906	93.1679229736328	0.792964518070221	0.955004692077637	1	130.75	10983
True	False	False	False	False	-2783.73657226563	-1878.37939453125	92.0587844848633	0.824999392032623	0.959884345531464	1	152.168670654297	12630
True	False	False	False	False	-2760.84155273438	-1863.34655761719	92.0587844848633	0.824999392032623	0.960536181926727	1	156.469879150391	12987
True	False	False	False	False	-2769.22143554688	-1141.17626953125	69.8759460449219	0.679155230522156	0.896996319293976	0.462208092212677	132.761901855469	8364
True	False	False	False	False	-2774.68603515625	-108.975051879883	118.678184509277	0.748469054698944	0.927901446819305	0.643601417541504	145.364486694336	15554
True	False	False	False	False	-2768.34741210938	-1760.53393554688	94.2770690917969	0.703324019908905	0.912748336791992	0.511413395404816	154.694122314453	13149
True	False	False	False	False	-2754.33349609375	-1010.41986083984	70.9850845336914	0.790355026721954	0.958081305027008	1	132.9375	8508
True	False	False	False	False	-2755.39794921875	-444.862060546875	118.678184509277	0.712028324604034	0.915637016296387	0.531812787055969	134.598129272461	14402
True	False	False	False	False	-2749.61840820313	-185.502655029297	102.041061401367	0.738865315914154	0.930443584918976	0.608482539653778	129.391311645508	11904
True	False	False	False	False	-2744.1943359375	-491.446990966797	93.1679229736328	0.758145093917847	0.941994667053223	0.685944676399231	125.428573608398	10536
True	False	False	False	False	-2717.091796875	-1797.17065429688	140.861022949219	0.741758704185486	0.9176185131073	0.618490815162659	162.70866394043	20664
True	False	False	False	False	-2717.03881835938	-546.000244140625	105.36848449707	0.776370167732239	0.933717250823975	0.80633556842804	121.105262756348	11505
True	False	False	False	False	-2704.59985351563	-1857.85095214844	134.206176757813	0.699378907680511	0.912077307701111	0.502694189548492	169.239669799805	20478
True	False	False	False	False	-2689.0498046875	-1852.03991699219	97.6044921875	0.874698162078857	0.972729384899139	1	160.613632202148	14134
True	False	False	False	False	-2675.28588867188	-920.086303710938	106.477630615234	0.761617660522461	0.937935769557953	0.703567922115326	133.875	12852
True	False	False	False	False	-2654.10009765625	-1512.89111328125	98.7136306762695	0.768758356571198	0.945592641830444	0.745877683162689	120.943817138672	10764
True	False	False	False	False	-2641.2509765625	-34.739315032959	151.952453613281	0.842170178890228	0.962295830249786	1	158.124084472656	21663
True	False	False	False	False	-2612.92504882813	-121.964576721191	99.8227767944336	0.767598927021027	0.939615309238434	0.738312005996704	138.366668701172	12453
True	False	False	False	False	-2539.37890625	-1814.90966796875	118.678184509277	0.787780582904816	0.944486796855927	1	152.579437255859	16326
True	False	False	False	False	-2526.93725585938	-1435.36682128906	84.2947845458984	0.755421161651611	0.92867386341095	0.673127472400665	127.894737243652	9720
True	False	False	False	False	-2504.20263671875	-1689.8076171875	95.3862075805664	0.827333629131317	0.967214345932007	1	148.360458374023	12759
True	False	False	False	False	-2476.21752929688	-1275.81506347656	109.805053710938	0.785418212413788	0.95334130525589	1	52.9292945861816	5240
True	False	False	False	False	-2442.517578125	-1648.93676757813	86.513069152832	0.760550022125244	0.924037873744965	0.69798070192337	130.051284790039	10144
True	False	False	False	False	-2437.7060546875	-1419.2177734375	76.5307922363281	0.809509754180908	0.954490661621094	1	135.086959838867	9321
True	False	False	False	False	-2422.0068359375	-61.3881950378418	98.7136306762695	0.685747921466827	0.896851897239685	0.474708467721939	142.157302856445	12652
True	False	False	False	False	-2413.81298828125	-803.682006835938	124.223899841309	0.762229561805725	0.930891215801239	0.70684415102005	136.982147216797	15342
True	False	False	False	False	-2410.26611328125	-1457.41955566406	128.660461425781	0.780611455440521	0.941311955451965	0.855170607566833	141.663787841797	16433
True	False	False	False	False	-2373.29663085938	-679.213623046875	133.097030639648	0.825976252555847	0.963054418563843	1	141.574996948242	16989
True	False	False	False	False	-2346.65454101563	-1406.51110839844	98.7136306762695	0.745678246021271	0.941778600215912	0.63280725479126	104.438201904297	9295
True	False	False	False	False	-2336.19555664063	-1549.45129394531	69.8759460449219	0.795017898082733	0.957625508308411	1	133.063491821289	8383
True	False	False	False	False	-2312.23559570313	-1795.42443847656	131.987884521484	0.767450094223022	0.947518765926361	0.737363755702972	165.537811279297	19699
True	False	False	False	False	-2180.16333007813	-1469.5595703125	77.6399383544922	0.80919873714447	0.950081884860992	1	140.899993896484	9863
True	False	False	False	False	-2148.08715820313	-920.901428222656	107.586769104004	0.726169049739838	0.925412774085999	0.56910252571106	119.185569763184	11561
True	False	False	False	False	-2136.74365234375	-1455.51818847656	79.8582229614258	0.815260469913483	0.953309655189514	1	137.472229003906	9898
True	False	False	False	False	-2099.41528320313	-430.196716308594	134.206176757813	0.763469576835632	0.933522939682007	0.713658273220062	153.900833129883	18622
True	False	False	False	False	-2064.6865234375	-1592.79724121094	58.7845230102539	0.762402236461639	0.949607253074646	0.707778513431549	39.0188674926758	2068
True	False	False	False	False	-3314.34790039063	141.578674316406	28.8376903533936	0.778573036193848	0.952666342258453	0.82945716381073	65.038459777832	1691
True	False	False	False	False	-3316.28344726563	267.536804199219	25.5102653503418	0.34436884522438	0.796844601631165	0.143277183175087	108.391304016113	2493
True	False	False	False	False	-3313.56665039063	277.844970703125	34.3833999633789	0.371440917253494	0.826986491680145	0.158752843737602	107.451614379883	3331
True	False	False	False	False	-3311.482421875	289.785400390625	27.7285480499268	0.365601807832718	0.863189339637756	0.155337452888489	111	2775
True	False	False	False	False	-3298.04516601563	339.226470947266	137.533599853516	0.40167498588562	0.899698853492737	0.177177637815475	113.943550109863	14129
True	False	False	False	False	-3297.04516601563	207.583847045898	129.769607543945	0.809128880500793	0.954957902431488	1	153.820510864258	17997
True	False	False	False	False	-3293.18725585938	290.929840087891	18.8554134368896	0.641923666000366	0.946847438812256	0.401141285896301	89.529411315918	1522
True	False	False	False	False	-3290.69873046875	311.556335449219	184.117568969727	0.795342266559601	0.956506252288818	1	158.337356567383	26284
True	False	False	False	False	-3288.71142578125	263.538970947266	480.258453369141	0.516200840473175	0.854669630527496	0.261470824480057	149.556579589844	64758
True	False	False	False	False	-3281.1171875	194.036010742188	97.6044921875	0.784017562866211	0.936525881290436	0.919521510601044	151.670455932617	13347
True	False	False	False	False	-3284.5361328125	401.242797851563	76.5307922363281	0.314264416694641	0.842447578907013	0.127071544528008	112.420288085938	7757
True	False	False	False	False	-3277.92114257813	362.481475830078	131.987884521484	0.832409501075745	0.966347217559814	1	152.638656616211	18164
True	False	False	False	False	-3269.49462890625	421.132385253906	69.8759460449219	0.728278815746307	0.939060509204865	0.575201690196991	134.30158996582	8461
True	False	False	False	False	-3275.21997070313	444.057403564453	87.6222152709961	0.344280868768692	0.883097887039185	0.143228352069855	113.126579284668	8937
True	False	False	False	False	-3272.70263671875	460.135406494141	16.6371288299561	0.393036544322968	0.877241969108582	0.171781465411186	115.933334350586	1739
True	False	False	False	False	-3265.212890625	485.574005126953	34.3833999633789	0.50047093629837	0.928920269012451	0.248195812106133	113.74193572998	3526
True	False	False	False	False	-3250.31591796875	311.554656982422	11.0914192199707	0.735508561134338	0.937464773654938	0.597400009632111	74.5999984741211	746
True	False	False	False	False	-3252.51025390625	537.940490722656	24.401123046875	0.329396277666092	0.880887269973755	0.135092526674271	116.181816101074	2556
True	False	False	False	False	-3250.96313476563	440.590148925781	115.350761413574	0.84558093547821	0.960435450077057	1	147.288467407227	15318
True	False	False	False	False	-3246.49584960938	292.064300537109	106.477630615234	0.730874300003052	0.920933127403259	0.582929074764252	148.21875	14229
True	False	False	False	False	-3247.22631835938	504.295043945313	29.9468326568604	0.764188587665558	0.961207389831543	0.717723667621613	88.6296310424805	2393
True	False	False	False	False	-3246.0673828125	250.513320922852	31.0559749603271	0.792491853237152	0.946757137775421	1	67.9285736083984	1902
True	False	False	False	False	-3245.5244140625	379.807067871094	12.2005615234375	0.681430399417877	0.942608833312988	0.46645313501358	70.4545440673828	775
True	False	False	False	False	-3242.16040039063	525.000915527344	19.9645557403564	0.798721373081207	0.951427280902863	1	84.3888854980469	1519
True	False	False	False	False	-3242.07104492188	577.372314453125	38.8199691772461	0.410620898008347	0.899213850498199	0.182883858680725	118.34285736084	4142
True	False	False	False	False	-3239.97509765625	96.0581893920898	15.5279874801636	0.647358953952789	0.931946337223053	0.409211099147797	64	896
True	False	False	False	False	-3239.74145507813	423.109832763672	23.2919807434082	0.725569725036621	0.937866926193237	0.567398190498352	73.0952377319336	1535
True	False	False	False	False	-3238.86083984375	190.112289428711	346.052276611328	0.435236245393753	0.872492849826813	0.199247464537621	158.346160888672	49404
True	False	False	False	False	-3238.05297851563	474.950561523438	34.3833999633789	0.770503997802734	0.956876516342163	0.757918477058411	75.4193572998047	2338
True	False	False	False	False	-3236.76342773438	549.31689453125	53.2388153076172	0.730874300003052	0.945958971977234	0.582929074764252	98.8125	4743
True	False	False	False	False	-3233.65551757813	561.045776367188	9.98227787017822	0.606388568878174	0.91785192489624	0.353718668222427	93.3333358764648	840
True	False	False	False	False	-3233.07177734375	611.290100097656	13.3097038269043	0.38080883026123	0.835405647754669	0.164326012134552	120.166664123535	1442
True	False	False	False	False	-3231.04809570313	397.046203613281	104.259346008301	0.822376847267151	0.950925171375275	1	147.946807861328	13907
True	False	False	False	False	-3223.95581054688	364.563995361328	103.150199890137	0.793185532093048	0.959554612636566	1	149.763442993164	13928
True	False	False	False	False	-3226.71923828125	453.873809814453	128.660461425781	0.811424374580383	0.943209946155548	1	151.405166625977	17563
True	False	False	False	False	-3216.18505859375	375.79833984375	104.259346008301	0.77779358625412	0.945131063461304	0.82083135843277	151.595748901367	14250
True	False	False	False	False	-3209.65869140625	147.443954467773	112.023338317871	0.637276232242584	0.873489677906036	0.394432842731476	152.326736450195	15385
True	False	False	False	False	-3208.18334960938	222.092330932617	129.769607543945	0.827870965003967	0.952253222465515	1	155.008544921875	18136
True	False	False	False	False	-3211.96362304688	627.697021484375	187.44499206543	0.6703822016716	0.93111389875412	0.446467787027359	127.195266723633	21496
True	False	False	False	False	-3207.75439453125	192.845993041992	18.8554134368896	0.809739828109741	0.949675559997559	1	62.0588226318359	1055
True	False	False	False	False	-3206.45751953125	108.907997131348	26.6194076538086	0.829222500324249	0.957139134407043	1	63.1666679382324	1516
True	False	False	False	False	-3206.048828125	483.916229248047	179.680999755859	0.832318663597107	0.962451994419098	1	119.41975402832	19346
True	False	False	False	False	-3203.984375	414.123596191406	105.36848449707	0.740853786468506	0.927666068077087	0.61531263589859	148.652633666992	14122
True	False	False	False	False	-3203.0927734375	653.907287597656	277.285491943359	0.410354167222977	0.868828773498535	0.182711943984032	146.287994384766	36572
True	False	False	False	False	-3191.96875	89.4774780273438	120.896469116211	0.793161451816559	0.950062692165375	1	159.44953918457	17380
True	False	False	False	False	-3194.626953125	468.604553222656	27.7285480499268	0.793351709842682	0.951272964477539	1	73.6399993896484	1841
True	False	False	False	False	-3192.3388671875	703.997314453125	134.206176757813	0.407129257917404	0.886215925216675	0.1806420981884	135.181823730469	16357
True	False	False	False	False	-3192.26440429688	363.632385253906	12.2005615234375	0.681430399417877	0.931919693946838	0.46645313501358	69.5454559326172	765
True	False	False	False	False	-3185.27221679688	531.537048339844	503.550445556641	0.576290667057037	0.905774354934692	0.319271415472031	147.775329589844	67090
True	False	False	False	False	-3184.82104492188	762.215881347656	66.5485153198242	0.351960778236389	0.85770308971405	0.147526398301125	124.25	7455
True	False	False	False	False	-3184.45141601563	382.122985839844	109.805053710938	0.762798249721527	0.937274515628815	0.709939241409302	148.16162109375	14668
True	False	False	False	False	-3180.29248046875	740.023071289063	149.734161376953	0.626385688781738	0.94771271944046	0.379351615905762	145.088882446289	19587
True	False	False	False	False	-3179.90673828125	305.707275390625	181.899276733398	0.556219577789307	0.907392919063568	0.298545777797699	153.591461181641	25189
True	False	False	False	False	-3177.99365234375	445.242767333984	103.150199890137	0.793185532093048	0.943581461906433	1	148.096771240234	13773
True	False	False	False	False	-3173.20434570313	691.2890625	123.114753723145	0.798364579677582	0.938771843910217	1	146.306304931641	16240
True	False	False	False	False	-3172.51000976563	798.77099609375	21.0736961364746	0.37260776758194	0.888816833496094	0.159440666437149	123.947364807129	2355
True	False	False	False	False	-3169.52124023438	153.447982788086	37.7108268737793	0.802700221538544	0.951372683048248	1	62.235294342041	2116
True	False	False	False	False	-3152.591796875	177.049041748047	154.17073059082	0.811846137046814	0.950029850006104	1	157.654678344727	21914
True	False	False	False	False	-3161.53295898438	249.563629150391	90.9496383666992	0.72121262550354	0.92634254693985	0.555363178253174	149.048782348633	12222
True	False	False	False	False	-3151.95068359375	350.54248046875	110.914192199707	0.748627901077271	0.925412774085999	0.644232213497162	148.460006713867	14846
True	False	False	False	False	-3161.01342773438	766.463317871094	290.595184326172	0.449349343776703	0.874528229236603	0.209103435277939	150.003814697266	39301
True	False	False	False	False	-3159.64184570313	443.133361816406	89.8404998779297	0.779232859611511	0.938254475593567	0.837222635746002	147.58024597168	11954
True	False	False	False	False	-3154.1357421875	581.343322753906	15.5279874801636	0.717676758766174	0.947792708873749	0.546022891998291	74.5714263916016	1044
True	False	False	False	False	-3155.06616210938	749.003295898438	178.571853637695	0.789340138435364	0.939697921276093	1	149.124221801758	24009
True	False	False	False	False	-3145.30981445313	134.753997802734	127.551322937012	0.706931173801422	0.920823454856873	0.519663214683533	151.06086730957	17372
True	False	False	False	False	-3145.73071289063	671.39306640625	9.98227787017822	0.785398185253143	0.931883156299591	1	71.3333358764648	642
True	False	False	False	False	-3148.81176757813	824.298156738281	238.465515136719	0.786043882369995	0.95793890953064	1	151.251159667969	32519
True	False	False	False	False	-3146.66357421875	865.914611816406	43.256534576416	0.358560413122177	0.907401382923126	0.151276633143425	123.743591308594	4826
True	False	False	False	False	-3145.42724609375	535.771606445313	330.524291992188	0.624191343784332	0.945850074291229	0.376414507627487	128.718124389648	38358
True	False	False	False	False	-3143.00366210938	845.648559570313	125.333038330078	0.769035220146179	0.939609944820404	0.747732698917389	143.407073974609	16205
True	False	False	False	False	-3142.08032226563	564.673950195313	73.203369140625	0.774313688278198	0.945187211036682	0.787631273269653	88.0606079101563	5812
True	False	False	False	False	-3139.91479492188	287.82958984375	166.371292114258	0.752728283405304	0.92550390958786	0.66119509935379	154.600006103516	23190
True	False	False	False	False	-3132.11767578125	234.812255859375	179.680999755859	0.728291630744934	0.92245876789093	0.57523912191391	156.271606445313	25316
True	False	False	False	False	-3132.91430664063	712.469665527344	14.4188451766968	0.742955923080444	0.94487601518631	0.622766435146332	72.3846130371094	941
True	False	False	False	False	-3131.25439453125	645.486083984375	90.9496383666992	0.670130014419556	0.915882408618927	0.446029275655746	85.0487823486328	6974
True	False	False	False	False	-3129.13500976563	390.050994873047	166.371292114258	0.76008129119873	0.926872670650482	0.695577025413513	151.046661376953	22657
True	False	False	False	False	-3125.8828125	627.165466308594	116.459907531738	0.755209743976593	0.946780741214752	0.672165632247925	145.380950927734	15265
True	False	False	False	False	-3124.12548828125	924.965515136719	218.500961303711	0.140048265457153	0.851209282875061	0.049060121178627	120.487312316895	23736
True	False	False	False	False	-3119.77856445313	181.776351928711	110.914192199707	0.770503282546997	0.942605793476105	0.75791335105896	154.619995117188	15462
True	False	False	False	False	-3117.82958984375	91.9135818481445	93.1679229736328	0.748380422592163	0.926739454269409	0.643250167369843	151.761901855469	12748
True	False	False	False	False	-3115.48754882813	215.020660400391	19.9645557403564	0.679683864116669	0.926699995994568	0.463188141584396	61.7222213745117	1111
True	False	False	False	False	-3105.50732421875	187.667602539063	112.023338317871	0.811145603656769	0.953641057014465	1	151.316833496094	15283
True	False	False	False	False	-3111.07885742188	347.48046875	18.8554134368896	0.809739828109741	0.949675559997559	1	67.8823547363281	1154
True	False	False	False	False	-3108.82641601563	506.207946777344	176.353576660156	0.816905379295349	0.951941967010498	1	91.2578582763672	14510
True	False	False	False	False	-3107.55004882813	406.657928466797	165.262145996094	0.723555207252502	0.916417419910431	0.561758041381836	150.107376098633	22366
True	False	False	False	False	-3106.75756835938	270.102569580078	178.571853637695	0.723796010017395	0.928893446922302	0.562425196170807	155.19255065918	24986
True	False	False	False	False	-3104.95922851563	316.774536132813	135.315322875977	0.758076548576355	0.927194058895111	0.685611963272095	150.295074462891	18336
True	False	False	False	False	-3102.27563476563	979.699035644531	64.3302307128906	0.375760465860367	0.873439311981201	0.161308065056801	125.948272705078	7305
True	False	False	False	False	-3099.50439453125	107.020439147949	109.805053710938	0.85513573884964	0.963211596012115	1	154.212127685547	15267
True	False	False	False	False	-3100.04736328125	134.3408203125	18.8554134368896	0.786078751087189	0.950416266918182	1	62.0588226318359	1055
True	False	False	False	False	-3098.7998046875	374.922821044922	159.716445922852	0.841049253940582	0.964607656002045	1	152.326385498047	21935
True	False	False	False	False	-3099.97924804688	959.493530273438	125.333038330078	0.769035220146179	0.934530973434448	0.747732698917389	146.867263793945	16596
True	False	False	False	False	-3097.44848632813	626.103881835938	232.919815063477	0.830052256584167	0.96594774723053	1	99.9523773193359	20990
True	False	False	False	False	-3096.84497070313	154.176834106445	112.023338317871	0.718078851699829	0.909729301929474	0.547066926956177	154	15554
True	False	False	False	False	-3078.28125	267.735473632813	127.551322937012	0.714580357074738	0.917038023471832	0.538130283355713	149.773910522461	17224
True	False	False	False	False	-3096.373046875	803.916198730469	515.7509765625	0.354056566953659	0.79388439655304	0.148711562156677	132.161285400391	61455
True	False	False	False	False	-3090.58959960938	336.70849609375	113.132476806641	0.776553928852081	0.935351610183716	0.808126747608185	151.970581054688	15501
True	False	False	False	False	-3080.77709960938	1026.97875976563	486.913299560547	0.167763039469719	0.925880312919617	0.0600010752677917	118.398635864258	51977
True	False	False	False	False	-3074.39428710938	786.764099121094	164.153015136719	0.677737295627594	0.930538535118103	0.459597736597061	131.540542602539	19468
True	False	False	False	False	-3075.35302734375	883.396057128906	808.564453125	0.690838992595673	0.914349794387817	0.484800934791565	150.809326171875	109940
True	False	False	False	False	-3068.62548828125	337.576202392578	133.097030639648	0.708264887332916	0.898986041545868	0.52278470993042	147.350006103516	17682
True	False	False	False	False	-3071.10620117188	418.331390380859	113.132476806641	0.763600468635559	0.935994625091553	0.714391827583313	144.901962280273	14780
True	False	False	False	False	-3064.9521484375	524.57568359375	183.008422851563	0.808951079845428	0.954299628734589	1	92.9636383056641	15339
True	False	False	False	False	-3058.95849609375	294.443176269531	98.7136306762695	0.792926847934723	0.952851355075836	1	144.696624755859	12878
True	False	False	False	False	-3056.28173828125	180.203384399414	112.023338317871	0.714657843112946	0.931098878383636	0.53832471370697	150.376235961914	15188
True	False	False	False	False	-3051.11254882813	229.752532958984	90.9496383666992	0.753896296024323	0.933187544345856	0.666286945343018	148.048782348633	12140
True	False	False	False	False	-3055.62109375	553.913696289063	93.1679229736328	0.834939122200012	0.966674208641052	1	145.464279174805	12219
True	False	False	False	False	-3052.83422851563	1090.69714355469	58.7845230102539	0.387537926435471	0.893104791641235	0.168402910232544	122.226417541504	6478
True	False	False	False	False	-3041.38159179688	138.635513305664	129.769607543945	0.818419456481934	0.961814343929291	1	155.931625366211	18244
True	False	False	False	False	-3044.224609375	385.775634765625	112.023338317871	0.801285207271576	0.949411511421204	1	145.079208374023	14653
True	False	False	False	False	-3047.70385742188	958.4619140625	26.6194076538086	0.67927873134613	0.93653929233551	0.462436705827713	69.2083358764648	1661
True	False	False	False	False	-3046.84155273438	586.816528320313	114.241622924805	0.771086752414703	0.94788134098053	0.762132465839386	146.330093383789	15072
True	False	False	False	False	-3046.08325195313	639.918273925781	113.132476806641	0.785913348197937	0.944814026355743	1	143.303924560547	14617
True	False	False	False	False	-3045.48657226563	1070.25366210938	131.987884521484	0.58905816078186	0.950975358486176	0.333344101905823	106.344535827637	12655
True	False	False	False	False	-3042.0927734375	980.432067871094	47.6931037902832	0.770316362380981	0.955260276794434	0.756583452224731	100.581398010254	4325
True	False	False	False	False	-3040.41015625	312.634460449219	118.678184509277	0.748469054698944	0.92126452922821	0.643601417541504	147.644866943359	15798
True	False	False	False	False	-3039.97680664063	425.914642333984	95.3862075805664	0.766198992729187	0.932472229003906	0.729580998420715	144.127914428711	12395
True	False	False	False	False	-3034.1640625	191.705581665039	31.0559749603271	0.792491853237152	0.961207389831543	1	54.3214302062988	1521
True	False	False	False	False	-3034.84594726563	994.896301269531	259.539215087891	0.8156818151474	0.955778777599335	1	146.576919555664	34299
True	False	False	False	False	-3036.29028320313	1096.74890136719	65.4393768310547	0.785227477550507	0.958535254001617	0.970944821834564	93.8305053710938	5536
True	False	False	False	False	-3036.27661132813	1123.21215820313	248.447799682617	0.340579450130463	0.917658030986786	0.141181588172913	117.741073608398	26374
True	False	False	False	False	-3034.12451171875	244.438705444336	131.987884521484	0.80079972743988	0.962010085582733	1	148.285720825195	17646
True	False	False	False	False	-3030.09326171875	437.91650390625	36.6016845703125	0.762958765029907	0.945348680019379	0.710821986198425	68.6666641235352	2266
True	False	False	False	False	-3027.26586914063	279.126098632813	105.36848449707	0.702846884727478	0.921190202236176	0.510342478752136	147.463165283203	14009
True	False	False	False	False	-3026.57666015625	595.15771484375	119.787330627441	0.588028192520142	0.961285412311554	0.332180917263031	138.638885498047	14973
True	False	False	False	False	-3027.82055664063	979.827026367188	56.5662384033203	0.506927311420441	0.929442763328552	0.25356525182724	94.1176452636719	4800
True	False	False	False	False	-3024.27905273438	751.64990234375	11.0914192199707	0.619482219219208	0.910541534423828	0.37021940946579	73	730
True	False	False	False	False	-3023.8583984375	828.891296386719	96.4953460693359	0.785221695899963	0.946074724197388	0.970463275909424	142.896545410156	12432
True	False	False	False	False	-3023.14868164063	331.492309570313	117.569046020508	0.686734616756439	0.971069991588593	0.476633340120316	142.320755004883	15086
True	False	False	False	False	-3017.59130859375	770.509094238281	221.828384399414	0.817231714725494	0.956670522689819	1	146.125	29225
True	False	False	False	False	-3009.61279296875	399.395416259766	100.931915283203	0.825766265392303	0.951681911945343	1	145.131866455078	13207
True	False	False	False	False	-3014.08618164063	534.711853027344	102.041061401367	0.794671595096588	0.949584066867828	1	140.380432128906	12915
True	False	False	False	False	-3006.0888671875	611.001586914063	103.150199890137	0.803309321403503	0.966595351696014	1	138.688171386719	12898
True	False	False	False	False	-3013.14794921875	1069.03002929688	166.371292114258	0.665675103664398	0.936906278133392	0.438403218984604	76.8733367919922	11531
True	False	False	False	False	-3011.47216796875	1003.23138427734	184.117568969727	0.753171443939209	0.949052512645721	0.663112580776215	89.5180740356445	14860
True	False	False	False	False	-3010.017578125	1143.19360351563	155.279876708984	0.762258768081665	0.939559936523438	0.707001686096191	136.714279174805	19140
True	False	False	False	False	-3003.77099609375	517.653686523438	11.0914192199707	0.763594925403595	0.936281979084015	0.714360892772675	59.2999992370605	593
True	False	False	False	False	-3003.64697265625	653.704895019531	178.571853637695	0.708019733428955	0.944146156311035	0.522207856178284	145.559005737305	23435
True	False	False	False	False	-3000.67456054688	265.311431884766	92.0587844848633	0.773206055164337	0.930949032306671	0.778420686721802	143.385543823242	11901
True	False	False	False	False	-2999.42797851563	431.098388671875	149.734161376953	0.753293514251709	0.937485039234161	0.663643836975098	149.474075317383	20179
True	False	False	False	False	-2992.82299804688	460.889099121094	157.498153686523	0.781017482280731	0.956099689006805	0.861013054847717	147.436614990234	20936
True	False	False	False	False	-2994.06079101563	541.320068359375	85.4039306640625	0.813641428947449	0.950481176376343	1	140.792205810547	10841
True	False	False	False	False	-2990.92456054688	1107.33825683594	113.132476806641	0.795443058013916	0.949947655200958	1	138.83332824707	14161
True	False	False	False	False	-2990.81396484375	1212.30432128906	872.894714355469	0.135268658399582	0.939815104007721	0.0472196638584137	116.808128356934	91928
True	False	False	False	False	-2988.13940429688	842.882873535156	119.787330627441	0.785884737968445	0.937454640865326	1	140.611114501953	15186
True	False	False	False	False	-2987.9228515625	1128.70031738281	118.678184509277	0.801031827926636	0.947809517383575	1	142.785049438477	15278
True	False	False	False	False	-2982.24609375	575.573303222656	11.0914192199707	0.763594925403595	0.936281979084015	0.714360892772675	54.7000007629395	547
True	False	False	False	False	-2984.17114257813	1040.27038574219	173.026138305664	0.665252387523651	0.952930867671967	0.437691152095795	80.5128173828125	12560
True	False	False	False	False	-2983.5263671875	802.899719238281	139.751892089844	0.73591810464859	0.913502812385559	0.598723590373993	142.706344604492	17981
True	False	False	False	False	-2978.16625976563	506.199951171875	154.17073059082	0.803418695926666	0.96152675151825	1	145.568344116211	20234
True	False	False	False	False	-2973.99658203125	668.515258789063	166.371292114258	0.797147572040558	0.940288007259369	1	146.446670532227	21967
True	False	False	False	False	-2977.841796875	879.670043945313	115.350761413574	0.727483928203583	0.926344215869904	0.572885155677795	136.259613037109	14171
True	False	False	False	False	-2977.7744140625	1142.42504882813	61.0028076171875	0.573079586029053	0.945775926113129	0.315845757722855	82.8727264404297	4558
True	False	False	False	False	-2970.79858398438	748.88232421875	129.769607543945	0.746324419975281	0.948394179344177	0.635259330272675	123.128204345703	14406
True	False	False	False	False	-2966.74145507813	592.557983398438	17.7462711334229	0.689935445785522	0.925363481044769	0.482980132102966	59.5625	953
True	False	False	False	False	-2965.42919921875	1127.31225585938	95.3862075805664	0.756393730640411	0.950872540473938	0.677612125873566	137.953491210938	11864
True	False	False	False	False	-2954.90600585938	574.835876464844	96.4953460693359	0.836953818798065	0.963002026081085	1	137.919540405273	11999
True	False	False	False	False	-2963.20385742188	612.881164550781	99.8227767944336	0.673765122890472	0.903683304786682	0.452423572540283	139.822219848633	12584
True	False	False	False	False	-2953.79467773438	867.740478515625	19.9645557403564	0.705993711948395	0.937323153018951	0.517492473125458	57.8333320617676	1041
True	False	False	False	False	-2960.95434570313	1042.45471191406	56.5662384033203	0.653598487377167	0.950421512126923	0.418792575597763	63.3921585083008	3233
True	False	False	False	False	-2945.0107421875	1232.99560546875	196.318130493164	0.595552742481232	0.918805181980133	0.340798020362854	128.050842285156	22665
True	False	False	False	False	-2948.23559570313	1252.68334960938	11.0914192199707	0.763594925403595	0.936281979084015	0.714360892772675	83	830
True	False	False	False	False	-2942.53686523438	611.821105957031	32.1651153564453	0.638014316558838	0.944049656391144	0.395486831665039	60.9310340881348	1767
True	False	False	False	False	-2937.26098632813	1286.43005371094	202.97297668457	0.343338996171951	0.912797152996063	0.142706021666527	122.55738067627	22428
True	False	False	False	False	-2937.1484375	628.088562011719	109.805053710938	0.829462349414825	0.967100620269775	1	137.414138793945	13604
True	False	False	False	False	-2930.11938476563	784.834655761719	67.6576614379883	0.753307163715363	0.950513124465942	0.663703262805939	58.7540969848633	3584
True	False	False	False	False	-2927.80395507813	1073.43664550781	53.2388153076172	0.774922788143158	0.946614563465118	0.792935788631439	63.0625	3027
True	False	False	False	False	-2929.4189453125	1120.82336425781	74.3125076293945	0.698115170001984	0.933256804943085	0.499964475631714	72.7164154052734	4872
True	False	False	False	False	-2927.43237304688	982.141174316406	161.934722900391	0.786957621574402	0.95384269952774	1	127.452056884766	18608
True	False	False	False	False	-2923.416015625	1052.81420898438	89.8404998779297	0.81622189283371	0.962134122848511	1	136.024688720703	11018
True	False	False	False	False	-2925.28149414063	1261.47302246094	9.98227787017822	0.628524124622345	0.923014223575592	0.382245600223541	64.2222213745117	578
True	False	False	False	False	-2921.10473632813	683.324340820313	141.970169067383	0.758784472942352	0.929727494716644	0.689074516296387	144.375	18480
True	False	False	False	False	-2902.94165039063	806.023315429688	13.3097038269043	0.615151524543762	0.920290231704712	0.364647418260574	50	600
True	False	False	False	False	-2919.458984375	1139.318359375	140.861022949219	0.78069794178009	0.934384226799011	0.856390178203583	138.64567565918	17608
True	False	False	False	False	-2918.57299804688	1187.80407714844	230.701522827148	0.692064881324768	0.948667824268341	0.487292498350143	78.1923065185547	16264
True	False	False	False	False	-2913.10205078125	1279.27001953125	62.1119499206543	0.647358953952789	0.886806070804596	0.409211099147797	95.6071395874023	5354
True	False	False	False	False	-2903.52465820313	1367.01428222656	986.027160644531	0.121828056871891	0.940941452980042	0.0421141497790813	114.208099365234	101531
True	False	False	False	False	-2903.30883789063	1304.60791015625	46.5839614868164	0.614211022853851	0.936509907245636	0.363452702760696	59.1904754638672	2486
True	False	False	False	False	-2902.47338867188	1221.28369140625	31.0559749603271	0.750200152397156	0.948197305202484	0.650578022003174	56.6071434020996	1585
True	False	False	False	False	-2900.86328125	1260.08825683594	13.3097038269043	0.769369602203369	0.941614151000977	0.75	58.3333320617676	700
True	False	False	False	False	-2895.11254882813	744.553894042969	279.503784179688	0.728278815746307	0.932300090789795	0.575201690196991	149.075393676758	37567
True	False	False	False	False	-2884.5146484375	1038.23168945313	148.625015258789	0.802791655063629	0.946066617965698	1	138.955230712891	18620
True	False	False	False	False	-2877.56860351563	1227.39404296875	212.955261230469	0.638829112052917	0.912796854972839	0.396655410528183	140.21875	26922
True	False	False	False	False	-2881.9169921875	1275.81628417969	37.7108268737793	0.84506893157959	0.963647246360779	1	57.529411315918	1956
True	False	False	False	False	-2876.0439453125	1294.30725097656	48.80224609375	0.788230717182159	0.946144938468933	1	58.2272720336914	2562
True	False	False	False	False	-2861.56298828125	797.445617675781	89.8404998779297	0.805119872093201	0.966674208641052	1	134.604934692383	10903
True	False	False	False	False	-2861.32739257813	1099.53564453125	200.754699707031	0.769013106822968	0.956297516822815	0.74758392572403	75.8453063964844	13728
True	False	False	False	False	-2853.79833984375	1210.84741210938	36.6016845703125	0.820213973522186	0.956876516342163	1	62.2121200561523	2053
True	False	False	False	False	-2857.462890625	1269.85925292969	156.389007568359	0.82352739572525	0.961325526237488	1	138.368789672852	19510
True	False	False	False	False	-2840.87475585938	1303.75512695313	179.680999755859	0.642614901065826	0.943487167358398	0.402153879404068	79.5308609008789	12884
True	False	False	False	False	-2849.02465820313	1318.94677734375	99.8227767944336	0.681817054748535	0.953764200210571	0.467181622982025	118.088890075684	10628
True	False	False	False	False	-2844.10888671875	1418.99304199219	191.881561279297	0.653020977973938	0.941883087158203	0.417890876531601	146.277450561523	25306
True	False	False	False	False	-2845.8876953125	1442.630859375	93.1679229736328	0.772283971309662	0.937305450439453	0.771135985851288	139.821426391602	11745
True	False	False	False	False	-2837.40551757813	1472.70202636719	261.757507324219	0.352373540401459	0.933752834796906	0.147759407758713	113.084747314453	26688
True	False	False	False	False	-2835.35473632813	1156.66577148438	170.807861328125	0.707926988601685	0.958160042762756	0.521990060806274	72.3116912841797	11136
True	False	False	False	False	-2835.07104492188	1207.78125	271.739776611328	0.830937802791595	0.96449077129364	1	89.9673461914063	22042
True	False	False	False	False	-2834.80981445313	994.455993652344	236.24723815918	0.600388705730438	0.961732387542725	0.346487075090408	92.7605667114258	19758
True	False	False	False	False	-2832.13720703125	859.53955078125	15.5279874801636	0.740449011325836	0.937094211578369	0.613905251026154	47.9285697937012	671
True	False	False	False	False	-2809.59423828125	137.798843383789	74.3125076293945	0.589283525943756	0.956568479537964	0.333599299192429	52.9701499938965	3549
True	False	False	False	False	-2829.31176757813	1106.64416503906	150.843307495117	0.669427037239075	0.968757092952728	0.44481086730957	69.6323547363281	9470
True	False	False	False	False	-2823.55883789063	1050.45227050781	201.863830566406	0.743680894374847	0.947297632694244	0.625396072864532	79.6208801269531	14491
True	False	False	False	False	-2796.208984375	1070.33251953125	23.2919807434082	0.792964518070221	0.946847438812256	1	52.7142868041992	1107
True	False	False	False	False	-2806.5888671875	1248.33630371094	67.6576614379883	0.705158889293671	0.918551743030548	0.515575468540192	108.311477661133	6607
True	False	False	False	False	-2814.58032226563	1337.6875	230.701522827148	0.369703948497772	0.725251734256744	0.157732248306274	97.2788467407227	20234
True	False	False	False	False	-2813.71411132813	1468.59265136719	195.208984375	0.71916389465332	0.946085453033447	0.549907207489014	99.823860168457	17569
True	False	False	False	False	-2806.42114257813	1490.4580078125	165.262145996094	0.791833221912384	0.954253971576691	1	145.234893798828	21640
True	False	False	False	False	-2795.873046875	1298.29638671875	147.515884399414	0.491992831230164	0.949855148792267	0.241304621100426	82.5413513183594	10978
True	False	False	False	False	-2795.23754882813	1535.24682617188	516.860168457031	0.218194618821144	0.936158716678619	0.0811890438199043	110.583694458008	51532
True	False	False	False	False	-2794.1435546875	1105.7958984375	293.922607421875	0.533417820930481	0.878227472305298	0.276796966791153	111.781135559082	29622
True	False	False	False	False	-2792.7880859375	145.671493530273	9.98227787017822	0.606388568878174	0.928999543190002	0.353718668222427	43	387
True	False	False	False	False	-2791.10595703125	1447.22229003906	161.934722900391	0.725601851940155	0.934946238994598	0.567489385604858	141.212326049805	20617
True	False	False	False	False	-2779.14453125	1154.580078125	197.427261352539	0.756267011165619	0.968654334545135	0.677022337913513	71.2865142822266	12689
True	False	False	False	False	-2783.041015625	1253.72387695313	207.409545898438	0.678051292896271	0.958555996417999	0.460173487663269	72.7753982543945	13609
True	False	False	False	False	-2776.76049804688	1452.82385253906	46.5839614868164	0.786822140216827	0.948370218276978	1	75.1190490722656	3155
True	False	False	False	False	-2763.70288085938	1048.35131835938	199.645553588867	0.791574835777283	0.962413668632507	1	81.1222229003906	14602
True	False	False	False	False	-2767.00463867188	1329.73706054688	250.666076660156	0.662859439849854	0.951495587825775	0.433696776628494	89.8274307250977	20301
True	False	False	False	False	-2766.45581054688	1227.24145507813	446.984191894531	0.515100002288818	0.893841743469238	0.260520100593567	121.012405395508	48768
True	False	False	False	False	-2763.58520507813	1390.02978515625	230.701522827148	0.6888747215271	0.974372446537018	0.480859190225601	72.5913467407227	15099
True	False	False	False	False	-2764.37841796875	1516.21960449219	177.462707519531	0.76659494638443	0.953081011772156	0.732008516788483	67.8812484741211	10861
True	False	False	False	False	-2763.10766601563	1426.83520507813	11.0914192199707	0.735508561134338	0.937464773654938	0.597400009632111	90.0999984741211	901
True	False	False	False	False	-2760.98999023438	1438.07006835938	201.863830566406	0.487033605575562	0.86265105009079	0.237354382872581	128.098907470703	23314
True	False	False	False	False	-2746.89965820313	1603.61987304688	540.152099609375	0.191655650734901	0.942146956920624	0.0698224678635597	108.579055786133	52878
True	False	False	False	False	-2744.373046875	1312.28601074219	190.772415161133	0.536778450012207	0.947738170623779	0.279893547296524	85.8430252075195	14765
True	False	False	False	False	-2733.744140625	1183.921875	181.899276733398	0.72121262550354	0.9533811211586	0.555363178253174	75.4878082275391	12380
True	False	False	False	False	-2733.67236328125	1218.71142578125	318.32373046875	0.463782638311386	0.86315393447876	0.219574004411697	98.4703826904297	28261
True	False	False	False	False	-2715.88989257813	1471.552734375	190.772415161133	0.491945892572403	0.869048655033112	0.241266965866089	124	21328
True	False	False	False	False	-2713.15698242188	1504.57983398438	255.102645874023	0.686829805374146	0.958098173141479	0.476819783449173	71.5826110839844	16464
True	False	False	False	False	-2712.01391601563	1450.62145996094	181.899276733398	0.606667816638947	0.938182234764099	0.354060083627701	80.0914611816406	13135
True	False	False	False	False	-2704.72998046875	1638.67907714844	127.551322937012	0.733566761016846	0.933225810527802	0.591225862503052	143.930435180664	16552
True	False	False	False	False	-2698.21704101563	1142.16943359375	238.465515136719	0.758091628551483	0.950973331928253	0.685685276985168	67.9627914428711	14612
True	False	False	False	False	-2696.30908203125	1211.17712402344	169.698715209961	0.726159274578094	0.947892546653748	0.56907457113266	74.5686264038086	11409
True	False	False	False	False	-2697.8369140625	1251.31481933594	192.990692138672	0.833672046661377	0.959026396274567	1	84.068962097168	14628
True	False	False	False	False	-2688.4482421875	1313.98815917969	380.435699462891	0.844167232513428	0.963725090026855	1	75.0845489501953	25754
True	False	False	False	False	-2692.73461914063	1589.42919921875	198.536407470703	0.737865149974823	0.963609993457794	0.605123579502106	75.6424560546875	13540
True	False	False	False	False	-2691.75146484375	1651.19506835938	214.064392089844	0.837951600551605	0.962653398513794	1	155.051818847656	29925
True	False	False	False	False	-2688.91967773438	1363.67846679688	215.173538208008	0.676249027252197	0.955778777599335	0.456886142492294	77.3762893676758	15011
True	False	False	False	False	-2684.73779296875	1450.61401367188	211.846115112305	0.764225840568542	0.947115063667297	0.717936635017395	68.6020965576172	13103
True	False	False	False	False	-2688.3544921875	1681.0205078125	140.861022949219	0.370879352092743	0.943189024925232	0.158422440290451	108.661415100098	13800
True	False	False	False	False	-2683.71069335938	1404.25903320313	216.282684326172	0.586692988872528	0.948453783988953	0.330680519342422	87.3692321777344	17037
True	False	False	False	False	-2675.72827148438	1185.28540039063	164.153015136719	0.686704337596893	0.926629781723022	0.476574003696442	68.1081085205078	10080
True	False	False	False	False	-2677.36547851563	1599.67456054688	44.3656768798828	0.749354422092438	0.96843945980072	0.647141218185425	57.6500015258789	2306
True	False	False	False	False	-2677.14916992188	1344.93908691406	12.2005615234375	0.768196105957031	0.939064502716064	0.742168962955475	48.2727279663086	531
True	False	False	False	False	-2667.85791015625	1431.32336425781	180.790130615234	0.732787251472473	0.964382708072662	0.588793098926544	69.1288375854492	11268
True	False	False	False	False	-2670.38061523438	1702.41235351563	22.1828384399414	0.524048745632172	0.908063113689423	0.268348306417465	108.400001525879	2168
True	False	False	False	False	-2663.63330078125	1540.11328125	39.9291114807129	0.808348000049591	0.952576816082001	1	63.0833320617676	2271
True	False	False	False	False	-2651.515625	1268.29406738281	220.719253540039	0.766650795936584	0.945441246032715	0.732353329658508	76.1758804321289	15159
True	False	False	False	False	-2657.306640625	1523.78796386719	116.459907531738	0.706587970256805	0.90804922580719	0.518866300582886	141.571426391602	14865
True	False	False	False	False	-2657.5830078125	1669.90563964844	160.825576782227	0.720632016658783	0.957534849643707	0.553804218769073	69.1379318237305	10025
True	False	False	False	False	-2653.53173828125	1571.76428222656	35.4925422668457	0.704015791416168	0.944049656391144	0.512974381446838	55.8125	1786
True	False	False	False	False	-2651.7216796875	1327.64025878906	184.117568969727	0.753171443939209	0.957730948925018	0.663112580776215	75.5301208496094	12538
True	False	False	False	False	-2646.2509765625	1433.24731445313	102.041061401367	0.761244773864746	0.931016147136688	0.701598525047302	140.358688354492	12913
True	False	False	False	False	-2639.78564453125	1392.10339355469	110.914192199707	0.630966603755951	0.921290457248688	0.385590404272079	80.5299987792969	8053
True	False	False	False	False	-2640.00512695313	1522.49560546875	135.315322875977	0.566067099571228	0.894551694393158	0.308513879776001	133.729507446289	16315
True	False	False	False	False	-2638.16015625	1576.49304199219	164.153015136719	0.686704337596893	0.94262832403183	0.476574003696442	77.7972946166992	11514
True	False	False	False	False	-2632.91796875	1627.86840820313	52.1296730041504	0.758778512477875	0.957528114318848	0.689045190811157	76.5744705200195	3599
True	False	False	False	False	-2632.70825195313	1462.26428222656	164.153015136719	0.634454965591431	0.957189500331879	0.390442341566086	69.8986511230469	10345
True	False	False	False	False	-2629.47412109375	1708.25537109375	72.0942230224609	0.667910039424896	0.925759971141815	0.442200928926468	73.7692337036133	4795
True	False	False	False	False	-2623.35327148438	1252.60339355469	246.229507446289	0.653131604194641	0.95295113325119	0.418063342571259	72.3378372192383	16059
True	False	False	False	False	-2625.36254882813	1529.369140625	46.5839614868164	0.678057432174683	0.954331636428833	0.460184723138809	62.8095245361328	2638
True	False	False	False	False	-2620.25561523438	1337.853515625	165.262145996094	0.765527665615082	0.928422152996063	0.725537121295929	144.22819519043	21490
True	False	False	False	False	-2618.50561523438	1614.01989746094	305.014038085938	0.694756805896759	0.930631101131439	0.492851763963699	150.930908203125	41506
True	False	False	False	False	-2616.6259765625	1769.92578125	784.163330078125	0.0760972276329994	0.918446779251099	0.0254722181707621	104.582740783691	73940
True	False	False	False	False	-2614.17602539063	1649.72253417969	212.955261230469	0.761617660522461	0.944174110889435	0.703567922115326	69.140625	13275
True	False	False	False	False	-2611.2529296875	456.948394775391	97.6044921875	0.784017562866211	0.956287920475006	0.919521510601044	67.625	5951
True	False	False	False	False	-2612.82885742188	1368.96752929688	174.135284423828	0.641526877880096	0.92085063457489	0.40056186914444	66.318473815918	10412
True	False	False	False	False	-2608.29174804688	1385.71411132813	16.6371288299561	0.76893937587738	0.947792708873749	0.747088372707367	51.8666648864746	778
True	False	False	False	False	-2608.98876953125	1702.37414550781	336.070007324219	0.613671183586121	0.933587312698364	0.362769335508347	154.363037109375	46772
True	False	False	False	False	-2608.6513671875	1724.22583007813	115.350761413574	0.715846061706543	0.968704640865326	0.541325628757477	126.423080444336	13148
True	False	False	False	False	-2599.58447265625	1338.27880859375	106.477630615234	0.449612647294998	0.843690633773804	0.20929080247879	60.9270820617676	5849
True	False	False	False	False	-2603.60205078125	1682.19567871094	22.1828384399414	0.806145071983337	0.95370626449585	1	75.9499969482422	1519
True	False	False	False	False	-2602.89477539063	1746.78234863281	237.356369018555	0.512660384178162	0.847958266735077	0.258425027132034	90.4953308105469	19366
True	False	False	False	False	-2597.18774414063	1513.23425292969	189.663269042969	0.751996099948883	0.952690064907074	0.65806519985199	70.3567276000977	12031
True	False	False	False	False	-2587.70874023438	1404.72131347656	231.810668945313	0.555346131324768	0.949276864528656	0.297679305076599	60.5598068237305	12657
True	False	False	False	False	-2595.29052734375	1763.4501953125	26.6194076538086	0.780536234378815	0.942926585674286	0.854119598865509	66.125	1587
True	False	False	False	False	-2593.54174804688	1695.36047363281	135.315322875977	0.715653538703918	0.932112634181976	0.540836870670319	154.803283691406	18886
True	False	False	False	False	-2591.19921875	1717.23937988281	18.8554134368896	0.75434798002243	0.942380666732788	0.66828989982605	72.470588684082	1232
True	False	False	False	False	-2589.91967773438	1728.13256835938	63.2210922241211	0.788381993770599	0.957729458808899	1	80.7543869018555	4603
True	False	False	False	False	-2580.11328125	1652.07263183594	175.244430541992	0.677323579788208	0.957748770713806	0.458841055631638	75.9113922119141	11994
True	False	False	False	False	-2577.2861328125	1715.16284179688	26.6194076538086	0.829222500324249	0.957139134407043	1	76.4583358764648	1835
True	False	False	False	False	-2566.96044921875	1671.37683105469	176.353576660156	0.76180374622345	0.954822361469269	0.704558432102203	91.301887512207	14517
True	False	False	False	False	-2565.81494140625	1700.43920898438	104.259346008301	0.787570297718048	0.939152002334595	1	149.436172485352	14047
True	False	False	False	False	-2560.24853515625	1424.6923828125	166.371292114258	0.825018525123596	0.963789045810699	1	64.1266632080078	9619
True	False	False	False	False	-2565.2314453125	1724.69995117188	149.734161376953	0.717432796955109	0.931432902812958	0.545391619205475	150.392593383789	20303
True	False	False	False	False	-2560.873046875	1601.78186035156	251.77522277832	0.463779002428055	0.820755541324615	0.219571322202682	139.779739379883	31730
True	False	False	False	False	-2559.662109375	1708.67602539063	22.1828384399414	0.775701880455017	0.954588770866394	0.800000011920929	88.5999984741211	1772
True	False	False	False	False	-2544.78100585938	1462.61889648438	37.7108268737793	0.748016774654388	0.946688234806061	0.64181524515152	62.5	2125
True	False	False	False	False	-2552.13208007813	1734.91857910156	68.7667999267578	0.794570684432983	0.964172780513763	1	75.870964050293	4704
True	False	False	False	False	-2547.86401367188	1826.41455078125	211.846115112305	0.519969344139099	0.885798811912537	0.264751344919205	109.98429107666	21007
True	False	False	False	False	-2551.11303710938	1848.19226074219	41.0382537841797	0.421492695808411	0.909890651702881	0.18998746573925	104.810813903809	3878
True	False	False	False	False	-2547.50927734375	1793.83984375	263.975769042969	0.611394584178925	0.945244967937469	0.359906733036041	80.7731094360352	19224
True	False	False	False	False	-2545.53588867188	1476.11901855469	253.993499755859	0.691136121749878	0.949987769126892	0.485402494668961	71.6637573242188	16411
True	False	False	False	False	-2541.38037109375	1341.52209472656	183.008422851563	0.660195052623749	0.945598006248474	0.429320573806763	86.2181854248047	14226
True	False	False	False	False	-2543.15771484375	1528.08813476563	157.498153686523	0.829367995262146	0.961325526237488	1	136.295776367188	19354
True	False	False	False	False	-2543.25952148438	1659.45007324219	288.376892089844	0.667910039424896	0.956409394741058	0.442200928926468	73.1769256591797	19026
True	False	False	False	False	-2542.34326171875	1390.87060546875	163.043869018555	0.666965067386627	0.953639924526215	0.440588355064392	62.0340118408203	9119
True	False	False	False	False	-2529.13134765625	1855.87805175781	78.7490768432617	0.776393234729767	0.954203248023987	0.80655974149704	128.887329101563	9151
True	False	False	False	False	-2527.3779296875	1745.16967773438	236.24723815918	0.613696873188019	0.950530886650085	0.362801760435104	94.5586853027344	20141
True	False	False	False	False	-2500.38134765625	1588.18981933594	35.4925422668457	0.562897682189941	0.902754962444305	0.305264919996262	48.6875	1558
True	False	False	False	False	-2521.90795898438	1634.91479492188	174.135284423828	0.738165736198425	0.914731502532959	0.606127858161926	149.605102539063	23488
True	False	False	False	False	-2520.47387695313	1604.52551269531	12.2005615234375	0.658792555332184	0.933060109615326	0.427046239376068	49.3636360168457	543
True	False	False	False	False	-2511.43188476563	1851.63208007813	135.315322875977	0.723216474056244	0.920942366123199	0.560822665691376	167	20374
True	False	False	False	False	-2503.19873046875	1871.59008789063	372.671691894531	0.625139653682709	0.90977418422699	0.377679824829102	172.392852783203	57924
True	False	False	False	False	-2499.73193359375	1431.1650390625	187.44499206543	0.595895290374756	0.940842390060425	0.341197043657303	71.3727798461914	12062
True	False	False	False	False	-2498.42529296875	1577.15588378906	29.9468326568604	0.637438416481018	0.94477391242981	0.394664078950882	49.2962951660156	1331
True	False	False	False	False	-2499.31420898438	1778.56872558594	734.251953125	0.209568157792091	0.664819419384003	0.0774392187595367	145.901809692383	96587
True	False	False	False	False	-2496.79345703125	1889.16687011719	26.6194076538086	0.761617660522461	0.943622469902039	0.703567922115326	104.916664123535	2518
True	False	False	False	False	-2492.83349609375	1445.19885253906	97.6044921875	0.71916389465332	0.90870863199234	0.549907207489014	139.693176269531	12293
True	False	False	False	False	-2489.7119140625	1696.55908203125	19.9645557403564	0.798721373081207	0.951427280902863	1	49	882
True	False	False	False	False	-2492.89379882813	1910.47497558594	119.787330627441	0.442909091711044	0.931043982505798	0.204560622572899	98.8425903320313	10675
True	False	False	False	False	-2484.58251953125	1486.82580566406	221.828384399414	0.752314388751984	0.957336068153381	0.659420132637024	67.9100036621094	13582
True	False	False	False	False	-2482.19702148438	1552.84094238281	128.660461425781	0.713078439235687	0.937238752841949	0.534392535686493	129.637924194336	15038
True	False	False	False	False	-2477.52880859375	1578.88684082031	61.0028076171875	0.668995320796967	0.9247225522995	0.444065421819687	52.6363639831543	2895
True	False	False	False	False	-2476.83178710938	1743.54528808594	251.77522277832	0.45576748251915	0.81359201669693	0.213708832859993	122.061676025391	27708
True	False	False	False	False	-2466.23388671875	1639.02880859375	214.064392089844	0.686085224151611	0.940900325775146	0.475364863872528	90.4663238525391	17460
True	False	False	False	False	-2474.0810546875	1682.64367675781	253.993499755859	0.49137943983078	0.917953789234161	0.240812852978706	70.2751083374023	16093
True	False	False	False	False	-2466.9384765625	1838.70288085938	118.678184509277	0.778608024120331	0.951580166816711	0.829857766628265	64.5887832641602	6911
True	False	False	False	False	-2461.28881835938	1916.59545898438	512.423583984375	0.715424239635468	0.935523450374603	0.540255963802338	181.346313476563	83782
True	False	False	False	False	-2454.69677734375	1795.99499511719	221.828384399414	0.686029553413391	0.948087275028229	0.475256383419037	108.684997558594	21737
True	False	False	False	False	-2452.60571289063	1879.36608886719	269.521484375	0.430883079767227	0.785232245922089	0.196279466152191	137.851852416992	33498
True	False	False	False	False	-2450.30639648438	1592.15734863281	261.757507324219	0.558500587940216	0.934558987617493	0.300821900367737	86.7627105712891	20476
True	False	False	False	False	-2446.27954101563	1702.59814453125	134.206176757813	0.717288434505463	0.907652080059052	0.545018911361694	150.22314453125	18177
True	False	False	False	False	-2446.0849609375	1717.0546875	120.896469116211	0.714016377925873	0.912754893302917	0.536720037460327	81.944953918457	8932
True	False	False	False	False	-2442.54858398438	1904.67053222656	12.2005615234375	0.768196105957031	0.939064502716064	0.742168962955475	82.0909118652344	903
True	False	False	False	False	-2441.64965820313	1967.84948730469	412.600799560547	0.161168202757835	0.878119289875031	0.0573549754917622	126.392471313477	47018
True	False	False	False	False	-2432.55297851563	1769.10070800781	190.772415161133	0.816335916519165	0.963911414146423	1	77.3255844116211	13300
True	False	False	False	False	-2433.36254882813	1925.68029785156	32.1651153564453	0.553606331348419	0.951357841491699	0.295961707830429	96.6551742553711	2803
True	False	False	False	False	-2431.53784179688	1584.09362792969	12.2005615234375	0.768196105957031	0.939064502716064	0.742168962955475	51	561
True	False	False	False	False	-2425.61206054688	1600.72705078125	115.350761413574	0.656205236911774	0.946157038211823	0.422902166843414	67.1057662963867	6979
True	False	False	False	False	-2424.59228515625	1967.94348144531	14.4188451766968	0.646229147911072	0.939014196395874	0.407513111829758	96.538459777832	1255
True	False	False	False	False	-2422.34814453125	1906.08605957031	523.515014648438	0.533943891525269	0.892026364803314	0.27727934718132	174.25846862793	82250
True	False	False	False	False	-2418.47998046875	1588.86267089844	19.9645557403564	0.798721373081207	0.951427280902863	1	53.6666679382324	966
True	False	False	False	False	-2420.08447265625	1935.68322753906	93.1679229736328	0.797351360321045	0.946397602558136	1	187.345245361328	15737
True	False	False	False	False	-2417.06176757813	1701.10363769531	139.751892089844	0.762926280498505	0.959237992763519	0.710642993450165	63.261905670166	7971
True	False	False	False	False	-2415.04663085938	1523.7509765625	261.757507324219	0.438014209270477	0.913288235664368	0.201158910989761	64.9279632568359	15323
True	False	False	False	False	-2411.64697265625	1947.48327636719	138.64274597168	0.741000473499298	0.930888593196869	0.615824639797211	184.863998413086	23108
True	False	False	False	False	-2409.78759765625	1501.64050292969	13.3097038269043	0.743378639221191	0.931919693946838	0.624296009540558	42.25	507
True	False	False	False	False	-2407.78881835938	1839.74426269531	259.539215087891	0.517842471599579	0.871677577495575	0.262894958257675	71.1965789794922	16660
True	False	False	False	False	-2407.4091796875	1924.39697265625	156.389007568359	0.82352739572525	0.958043396472931	1	178.751770019531	25204
True	False	False	False	False	-2402.48754882813	1593.89270019531	108.695907592773	0.810891211032867	0.967305481433868	1	61.2346954345703	6001
True	False	False	False	False	-2401.1083984375	1651.38940429688	224.046676635742	0.464289784431458	0.917143523693085	0.21994948387146	72.3861389160156	14622
True	False	False	False	False	-2396.78344726563	911.998107910156	318.32373046875	0.221515521407127	0.67933452129364	0.0826472118496895	90.6829299926758	26026
True	False	False	False	False	-2389.63452148438	1544.4658203125	210.736968994141	0.73823755979538	0.936068654060364	0.606368362903595	70.5842132568359	13411
True	False	False	False	False	-2395.77880859375	1685.01220703125	145.297592163086	0.713256418704987	0.955552518367767	0.53483247756958	69.6946563720703	9130
True	False	False	False	False	-2395.3701171875	1717.85754394531	107.586769104004	0.837860226631165	0.96260392665863	1	154.329895019531	14970
True	False	False	False	False	-2394.19799804688	1888.8662109375	73.203369140625	0.687695503234863	0.948343932628632	0.478522002696991	63.2878799438477	4177
True	False	False	False	False	-2391.82275390625	1738.04431152344	265.084930419922	0.683575987815857	0.939971804618835	0.470522105693817	142.744766235352	34116
True	False	False	False	False	-2386.74877929688	1942.27978515625	146.40673828125	0.762958765029907	0.93252295255661	0.710821986198425	178.909088134766	23616
True	False	False	False	False	-2389.7138671875	1988.400390625	350.488861083984	0.288126468658447	0.669065475463867	0.113768875598907	138.80696105957	43863
True	False	False	False	False	-2377.36840820313	1625.87622070313	84.2947845458984	0.64819461107254	0.881902277469635	0.41047415137291	140.342102050781	10666
True	False	False	False	False	-2384.35668945313	2023.6083984375	158.607299804688	0.320218741893768	0.850937604904175	0.130198627710342	123.958038330078	17726
True	False	False	False	False	-2372.064453125	1641.84313964844	38.8199691772461	0.627001702785492	0.918279409408569	0.380182027816772	62.4000015258789	2184
True	False	False	False	False	-2376	1754.08715820313	127.551322937012	0.588449358940125	0.959456086158752	0.332655966281891	68.9217376708984	7926
True	False	False	False	False	-2373.07299804688	1912.27624511719	117.569046020508	0.793545544147491	0.943426370620728	1	166.575469970703	17657
True	False	False	False	False	-2372.3388671875	1699.30908203125	407.055084228516	0.430542886257172	0.895913183689117	0.196048900485039	165.212539672852	60633
True	False	False	False	False	-2368.771484375	1929.36279296875	122.005615234375	0.79117214679718	0.955573856830597	1	172.345458984375	18958
True	False	False	False	False	-2370.37890625	1974.65270996094	21.0736961364746	0.765837788581848	0.95370626449585	0.727394282817841	67.1578979492188	1276
True	False	False	False	False	-2369.48217773438	1990.60729980469	15.5279874801636	0.717676758766174	0.928345501422882	0.546022891998291	74.2857131958008	1040
True	False	False	False	False	-2368.30053710938	1601.74658203125	32.1651153564453	0.720794081687927	0.943335175514221	0.554238379001617	48.6551742553711	1411
True	False	False	False	False	-2362.99731445313	1679.12463378906	28.8376903533936	0.735885262489319	0.946757137775421	0.598617315292358	77.9230804443359	2026
True	False	False	False	False	-2358.19921875	1152.92004394531	98.7136306762695	0.706082999706268	0.922530174255371	0.517698526382446	132.033706665039	11751
True	False	False	False	False	-2356.8701171875	1636.81726074219	189.663269042969	0.630386233329773	0.959291577339172	0.384791851043701	79.2573089599609	13553
True	False	False	False	False	-2355.93237304688	1776.67541503906	224.046676635742	0.609648466110229	0.952301442623138	0.357731848955154	72.6435623168945	14674
True	False	False	False	False	-2354.65234375	1590.29699707031	206.300399780273	0.722695708274841	0.96088433265686	0.559391796588898	78.1021499633789	14527
True	False	False	False	False	-2347.291015625	1750.00915527344	235.138092041016	0.617212951183319	0.941798627376556	0.36728510260582	68.1179275512695	14441
True	False	False	False	False	-2349.64721679688	1841.30029296875	215.173538208008	0.723656356334686	0.948321938514709	0.562038123607635	63.5927848815918	12337
True	False	False	False	False	-2347.64379882813	1884.88012695313	235.138092041016	0.738993763923645	0.949173271656036	0.608917474746704	69.6839599609375	14773
True	False	False	False	False	-2345.3662109375	1926.96899414063	36.6016845703125	0.779091417789459	0.957971453666687	0.835518538951874	65.3333358764648	2156
True	False	False	False	False	-2344.013671875	1963.1904296875	350.488861083984	0.475805073976517	0.911749422550201	0.228620126843452	183.617095947266	58023
True	False	False	False	False	-2342.68530273438	1701.55407714844	239.574661254883	0.373444080352783	0.818017184734344	0.159934744238853	122.439811706543	26447
True	False	False	False	False	-2335.13696289063	1987.86926269531	115.350761413574	0.42126601934433	0.924591958522797	0.189837411046028	96.7980804443359	10067
True	False	False	False	False	-2333.716796875	1945.6611328125	93.1679229736328	0.748380422592163	0.926739454269409	0.643250167369843	175.761901855469	14764
True	False	False	False	False	-2328.92358398438	1803.34912109375	168.589569091797	0.583526968955994	0.943449020385742	0.327156156301498	58.7631568908691	8932
True	False	False	False	False	-2329.18188476563	1922.6162109375	155.279876708984	0.826309084892273	0.975686371326447	1	176.642852783203	24730
True	False	False	False	False	-2321.67749023438	1672.5439453125	153.061584472656	0.667498171329498	0.947851181030273	0.441496878862381	78.1521759033203	10785
True	False	False	False	False	-2317.97607421875	1906.37133789063	133.097030639648	0.451388627290726	0.924873232841492	0.210558146238327	71.8499984741211	8622
True	False	False	False	False	-2319.18017578125	2003.45422363281	504.659576416016	0.321313768625259	0.693627059459686	0.130777791142464	198.881317138672	90491
True	False	False	False	False	-2316.51953125	1688.333984375	123.114753723145	0.830976963043213	0.967362284660339	1	151.468475341797	16813
True	False	False	False	False	-2315.07348632813	1948.845703125	99.8227767944336	0.757985770702362	0.936053335666656	0.685172200202942	174.899993896484	15741
True	False	False	False	False	-2303.0029296875	1756.68029785156	231.810668945313	0.568971693515778	0.951896011829376	0.311526417732239	63.3540687561035	13241
True	False	False	False	False	-2302.05737304688	1822.68139648438	208.518692016602	0.519192695617676	0.937460958957672	0.264071941375732	67.0212783813477	12600
True	False	False	False	False	-2297.09057617188	1925.07995605469	58.7845230102539	0.705373823642731	0.942469656467438	0.516067683696747	90.9056625366211	4818
True	False	False	False	False	-2297.88598632813	1937.82299804688	98.7136306762695	0.856194138526917	0.964746832847595	1	178.730331420898	15907
True	False	False	False	False	-2296.88012695313	1956.49291992188	122.005615234375	0.557392954826355	0.894126355648041	0.299714207649231	69.636360168457	7660
True	False	False	False	False	-2297.33227539063	2007.70593261719	241.792938232422	0.579260587692261	0.928192913532257	0.32247930765152	196.417434692383	42819
True	False	False	False	False	-2297.236328125	1989.01831054688	169.698715209961	0.841518878936768	0.967520534992218	1	189.372543334961	28974
True	False	False	False	False	-2287.80737304688	1855.16625976563	163.043869018555	0.624557614326477	0.950622320175171	0.376902490854263	55.5578231811523	8167
True	False	False	False	False	-2290.76586914063	1912.68322753906	35.4925422668457	0.704015791416168	0.918395280838013	0.512974381446838	55.0625	1762
True	False	False	False	False	-2282.994140625	2017.537109375	146.40673828125	0.770961821079254	0.934118866920471	0.761220216751099	172.946975708008	22829
True	False	False	False	False	-2281.826171875	1704.74279785156	165.262145996094	0.839980483055115	0.967117547988892	1	71.2751693725586	10620
True	False	False	False	False	-2276.69897460938	1726.75512695313	33.2742576599121	0.745649039745331	0.94053065776825	0.63269704580307	47.9333343505859	1438
True	False	False	False	False	-2281.73388671875	1799.22290039063	158.607299804688	0.724610865116119	0.941751897335052	0.564696907997131	57.9720268249512	8290
True	False	False	False	False	-2281.2255859375	1891.7861328125	166.371292114258	0.405451714992523	0.89693558216095	0.179571747779846	56.8400001525879	8526
True	False	False	False	False	-2268.87377929688	1745.03454589844	33.2742576599121	0.803785860538483	0.948197305202484	1	55.033332824707	1651
True	False	False	False	False	-2268.81860351563	1994.58764648438	163.043869018555	0.619021713733673	0.928948402404785	0.369621306657791	64.823127746582	9529
True	False	False	False	False	-2266.89575195313	1930.36340332031	127.551322937012	0.617291390895844	0.924231052398682	0.367386013269424	61.4086952209473	7062
True	False	False	False	False	-2256.45458984375	1293.92651367188	212.955261230469	0.5572789311409	0.958229541778564	0.299600452184677	67.5833358764648	12976
True	False	False	False	False	-2258.11987304688	1847.35205078125	169.698715209961	0.666771829128265	0.97060239315033	0.44025981426239	57.3464050292969	8774
True	False	False	False	False	-2253.83935546875	1927.12658691406	12.2005615234375	0.563888907432556	0.918621897697449	0.306276768445969	63.7272720336914	701
True	False	False	False	False	-2253.69995117188	1736.5341796875	395.963684082031	0.198412910103798	0.688302278518677	0.0726694539189339	71.4453811645508	25506
True	False	False	False	False	-2240.79760742188	1768.93969726563	149.734161376953	0.540159583091736	0.94214802980423	0.283045619726181	61.0814819335938	8246
True	False	False	False	False	-2235.99243164063	1807.17834472656	70.9850845336914	0.820201992988586	0.95444917678833	1	74.5625	4772
True	False	False	False	False	-2239.5458984375	1916.76171875	191.881561279297	0.76079136133194	0.940040647983551	0.699229896068573	68.4508666992188	11842
True	False	False	False	False	-2246.74853515625	1933.94580078125	52.1296730041504	0.80592930316925	0.956228375434875	1	69.4468078613281	3264
True	False	False	False	False	-2238.04248046875	1961.89172363281	156.389007568359	0.844728589057922	0.970803201198578	1	74.9574432373047	10569
True	False	False	False	False	-2237.78247070313	1878.5400390625	217.391815185547	0.453470259904861	0.936003446578979	0.212051302194595	62.6122436523438	12272
True	False	False	False	False	-2234.43310546875	1792.2724609375	130.878753662109	0.744540572166443	0.946063756942749	0.628555476665497	159.957626342773	18875
True	False	False	False	False	-2233.91674804688	1984.99084472656	112.023338317871	0.835714399814606	0.957874178886414	1	88.8712844848633	8976
True	False	False	False	False	-2216.36547851563	1857.07250976563	177.462707519531	0.528178632259369	0.923664391040802	0.272039711475372	66.1500015258789	10584
True	False	False	False	False	-2230.72583007813	1939.79284667969	54.3479537963867	0.746100842952728	0.921512126922607	0.634407699108124	79.1632690429688	3879
True	False	False	False	False	-2215.8583984375	1972.53247070313	151.952453613281	0.62977921962738	0.947012484073639	0.383959084749222	71.2408752441406	9760
True	False	False	False	False	-2218.84106445313	2007.31616210938	17.7462711334229	0.820201992988586	0.947792708873749	1	53.25	852
True	False	False	False	False	-2213.03833007813	1741.24768066406	157.498153686523	0.51915454864502	0.88011509180069	0.264038681983948	57.3732376098633	8147
True	False	False	False	False	-2207.71557617188	1912.32409667969	214.064392089844	0.78862863779068	0.953259170055389	1	68.0518112182617	13134
True	False	False	False	False	-2206.76806640625	1925.61950683594	13.3097038269043	0.769369602203369	0.941614151000977	0.75	48.9166679382324	587
True	False	False	False	False	-2205.88256835938	1883.38330078125	157.498153686523	0.459982633590698	0.881473779678345	0.216777265071869	61.056339263916	8670
True	False	False	False	False	-2198.52978515625	1766.73608398438	180.790130615234	0.523918211460114	0.891310334205627	0.268232494592667	71.5214691162109	11658
True	False	False	False	False	-2200.96118164063	2014.97290039063	271.739776611328	0.45583102107048	0.856783211231232	0.213754832744598	79.5550994873047	19491
True	False	False	False	False	-2200.22583007813	1797.22619628906	167.480438232422	0.664043366909027	0.94285637140274	0.435665279626846	58.6821174621582	8861
True	False	False	False	False	-2199.60571289063	1834.29907226563	161.934722900391	0.783691704273224	0.954788029193878	0.910926580429077	79.4931488037109	11606
True	False	False	False	False	-2190.38647460938	1951.58410644531	154.17073059082	0.64494526386261	0.946765422821045	0.405596792697906	72.6906509399414	10104
True	False	False	False	False	-2184.072265625	1849.02160644531	147.515884399414	0.713910937309265	0.955327868461609	0.536457240581512	72.5263137817383	9646
True	False	False	False	False	-2180.22680664063	1867.76293945313	15.5279874801636	0.717676758766174	0.938069105148315	0.546022891998291	45.0714302062988	631
True	False	False	False	False	-2164.6318359375	1929.08850097656	332.742584228516	0.473224937915802	0.935231328010559	0.226652771234512	74.6333312988281	22390
True	False	False	False	False	-2168.04443359375	1960.77856445313	138.64274597168	0.85070264339447	0.966805994510651	1	188.783996582031	23598
True	False	False	False	False	-2160.15234375	1817.46044921875	148.625015258789	0.607981741428375	0.930212795734406	0.35567244887352	55.4253730773926	7427
True	False	False	False	False	-2158.48168945313	1846.92126464844	100.931915283203	0.847731947898865	0.965309083461761	1	83.5494537353516	7603
True	False	False	False	False	-2156.60620117188	1865.4912109375	125.333038330078	0.720809042453766	0.948460459709167	0.554278552532196	64.159294128418	7250
True	False	False	False	False	-2155.59301757813	1899.97814941406	210.736968994141	0.615469694137573	0.940787255764008	0.365052849054337	73.5315780639648	13971
True	False	False	False	False	-2137.6103515625	935.203918457031	22.1828384399414	0.691018760204315	0.941173493862152	0.485164731740952	44.4000015258789	888
True	False	False	False	False	-2128.13525390625	950.101257324219	151.952453613281	0.706744015216827	0.893344461917877	0.519228339195251	158.875915527344	21766
True	False	False	False	False	-2136.189453125	1988.89831542969	183.008422851563	0.483946055173874	0.939212024211884	0.234924137592316	87.5212097167969	14441
True	False	False	False	False	-2134.25390625	1890.65844726563	128.660461425781	0.759870648384094	0.954126596450806	0.694506108760834	71.7586212158203	8324
True	False	False	False	False	-2122.3349609375	1847.82104492188	170.807861328125	0.648498892784119	0.92095810174942	0.410935580730438	54.8831176757813	8452
True	False	False	False	False	-2123.30444335938	1878.74096679688	126.442184448242	0.618107497692108	0.966442167758942	0.368437945842743	64.6140365600586	7366
True	False	False	False	False	-2123.16333007813	1981.41418457031	103.150199890137	0.716568052768707	0.91899961233139	0.543167233467102	183.279571533203	17045
True	False	False	False	False	-2112.80346679688	1937.46020507813	164.153015136719	0.767906427383423	0.95607990026474	0.740287721157074	101.141891479492	14969
True	False	False	False	False	-2106.84057617188	1869.23913574219	18.8554134368896	0.75434798002243	0.942380666732788	0.66828989982605	46.529411315918	791
True	False	False	False	False	-2104.60717773438	1969.38110351563	160.825576782227	0.817430675029755	0.95793479681015	1	198.806900024414	28827
True	False	False	False	False	-2093.6650390625	1885.84704589844	173.026138305664	0.656920969486237	0.955337226390839	0.424041956663132	65.1538467407227	10164
True	False	False	False	False	-2081.80859375	1973.31115722656	245.120376586914	0.749539792537689	0.956987500190735	0.647889971733093	71.1628952026367	15727
True	False	False	False	False	-2086.57080078125	2007.63635253906	143.079315185547	0.74561882019043	0.945761680603027	0.63258308172226	92.7984466552734	11971
True	False	False	False	False	-2074.11962890625	1922.04541015625	100.931915283203	0.810745477676392	0.954530417919159	1	164.648345947266	14983
True	False	False	False	False	-2059.44995117188	1931.71313476563	136.424453735352	0.764290273189545	0.962092399597168	0.718305766582489	64.6422729492188	7951
True	False	False	False	False	-2048.203125	1964.19873046875	39.9291114807129	0.808348000049591	0.965447545051575	1	85.1666641235352	3066
True	False	False	False	False	-2043.9052734375	1974.69067382813	96.4953460693359	0.728921413421631	0.913829982280731	0.57709127664566	171.632186889648	14932
True	False	False	False	False	-2027.51110839844	1997.27124023438	245.120376586914	0.562193512916565	0.926880180835724	0.304548442363739	72.7239837646484	16072
True	False	False	False	False	-2026.30139160156	1978.97387695313	14.4188451766968	0.742955923080444	0.934609174728394	0.622766435146332	55.1538467407227	717
True	False	False	False	False	-2015.18676757813	1915.70556640625	173.026138305664	0.665252387523651	0.957859396934509	0.437691152095795	57.3782043457031	8951
True	False	False	False	False	-2016.46142578125	1939.57348632813	12.2005615234375	0.741141617298126	0.94014710187912	0.616318583488464	43.3636360168457	477
True	False	False	False	False	-2012.69580078125	1925.79077148438	12.2005615234375	0.389919072389603	0.806365728378296	0.169860690832138	46.5454559326172	512
True	False	False	False	False	-2007.078125	1969.41247558594	214.064392089844	0.725983381271362	0.9566969871521	0.568573176860809	78.4145050048828	15134
True	False	False	False	False	-2010.10388183594	2009.53173828125	9.98227787017822	0.687235474586487	0.9244145154953	0.47761595249176	46.4444427490234	418
True	False	False	False	False	-1952.62951660156	1171.89465332031	195.208984375	0.791230380535126	0.936362385749817	1	162.784088134766	28650
True	False	False	False	False	-1988.7587890625	1420.76049804688	216.282684326172	0.428769707679749	0.802738785743713	0.194850385189056	54.9076919555664	10707
True	False	False	False	False	-1991.02026367188	1439.58630371094	66.5485153198242	0.798536419868469	0.963489770889282	1	47.0833320617676	2825
True	False	False	False	False	-1933.82043457031	1558.06115722656	97.6044921875	0.846573948860168	0.964746832847595	1	146.261367797852	12871
True	False	False	False	False	-1981.3564453125	1995.66845703125	139.751892089844	0.728278815746307	0.939791798591614	0.575201690196991	84.1666641235352	10605
True	False	False	False	False	-1948.88977050781	2008.6171875	136.424453735352	0.676515161991119	0.952688336372375	0.457368969917297	73.1788635253906	9001
True	False	False	False	False	-1916.82556152344	1617.16296386719	82.0765075683594	0.786518931388855	0.945234835147858	1	86.6216201782227	6410
True	False	False	False	False	-2367.9775390625	2038.26623535156	18.8554134368896	0.587365925312042	0.902410805225372	0.331435710191727	124.411766052246	2115
True	False	False	False	False	-2361.19360351563	2047.38952636719	9.98227787017822	0.53901207447052	0.922550082206726	0.28197169303894	129.777770996094	1168
True	False	False	False	False	-2359.046875	2033.80847167969	38.8199691772461	0.643570005893707	0.907925128936768	0.403559476137161	92.4000015258789	3234
True	False	False	False	False	-2344.33032226563	2046.85974121094	72.0942230224609	0.690861225128174	0.947828412055969	0.484845846891403	91.476921081543	5946
True	False	False	False	False	-2325.708984375	2078.51318359375	362.689422607422	0.125715807080269	0.773831129074097	0.0435804687440395	122.461776733398	40045
True	False	False	False	False	-2308.60327148438	2027.45532226563	161.934722900391	0.775890290737152	0.940373599529266	0.801759004592896	183.883560180664	26847
True	False	False	False	False	-2306.71240234375	2061.20166015625	95.3862075805664	0.766198992729187	0.950555145740509	0.729580998420715	74.2906951904297	6389
True	False	False	False	False	-2304.666015625	2074.47290039063	72.0942230224609	0.690861225128174	0.921141982078552	0.484845846891403	88.2461547851563	5736
True	False	False	False	False	-2284.3525390625	2076.32446289063	34.3833999633789	0.649772524833679	0.95160585641861	0.412875860929489	55.8064498901367	1730
True	False	False	False	False	-2278.77099609375	2109.30883789063	181.899276733398	0.50952684879303	0.952333629131317	0.255757868289948	125.097564697266	20516
True	False	False	False	False	-2255.33666992188	2029.51574707031	334.960876464844	0.750451266765594	0.932398080825806	0.651609182357788	185.00993347168	55873
True	False	False	False	False	-2260.08740234375	2058.88842773438	216.282684326172	0.764171719551086	0.934577167034149	0.717627465724945	176.056411743164	34331
True	False	False	False	False	-2249.85034179688	2098.32763671875	29.9468326568604	0.828017055988312	0.959619760513306	1	47.962963104248	1295
True	False	False	False	False	-2244.21728515625	2151.70703125	546.807006835938	0.227847740054131	0.905581653118134	0.085450567305088	125.381340026855	61813
True	False	False	False	False	-2228.24536132813	2113.96704101563	241.792938232422	0.774956405162811	0.962585508823395	0.793233931064606	72.9724807739258	15908
True	False	False	False	False	-2212.60375976563	2065.73120117188	382.653961181641	0.526197254657745	0.899354815483093	0.270262360572815	190.426086425781	65697
True	False	False	False	False	-2208.8291015625	2183.90014648438	17.7462711334229	0.507745087146759	0.89434140920639	0.254253089427948	138.1875	2211
True	False	False	False	False	-2201.2080078125	2171.52124023438	79.8582229614258	0.750213325023651	0.952727735042572	0.650631964206696	108.180557250977	7789
True	False	False	False	False	-2198.623046875	2086.47241210938	57.6753807067871	0.760451793670654	0.956534862518311	0.697474420070648	88.4807662963867	4601
True	False	False	False	False	-2193.61669921875	2156.95483398438	120.896469116211	0.771264374256134	0.943531692028046	0.76343834400177	160.669723510742	17513
True	False	False	False	False	-2187.80053710938	2072.06298828125	143.079315185547	0.612251937389374	0.943200707435608	0.360981106758118	103.302322387695	13326
True	False	False	False	False	-2182.990234375	2106.63232421875	322.760314941406	0.250546634197235	0.887151658535004	0.0957561135292053	85.2164916992188	24798
True	False	False	False	False	-2172.90478515625	2074.775390625	45.4748191833496	0.73448771238327	0.935523808002472	0.594133496284485	66.3414611816406	2720
True	False	False	False	False	-2171.52294921875	2113.24584960938	117.569046020508	0.741474032402039	0.926413655281067	0.61748605966568	177.830184936523	18850
True	False	False	False	False	-2162.12255859375	2203.04833984375	790.818237304688	0.311716377735138	0.793304979801178	0.12574465572834	198.162689208984	141290
True	False	False	False	False	-2159.2900390625	2052.71337890625	79.8582229614258	0.739838838577271	0.933719873428345	0.6118004322052	164.16667175293	11820
True	False	False	False	False	-2156.99658203125	2140.83178710938	221.828384399414	0.725188553333282	0.95338386297226	0.566320717334747	65.1100006103516	13022
True	False	False	False	False	-2153.06103515625	2032.87939453125	115.350761413574	0.623062193393707	0.946663558483124	0.374915778636932	77.4423065185547	8054
True	False	False	False	False	-2145.40576171875	2043.28088378906	78.7490768432617	0.765397131443024	0.953763663768768	0.724761068820953	91.3661956787109	6487
True	False	False	False	False	-2146.32495117188	2111.17651367188	62.1119499206543	0.72892951965332	0.963892996311188	0.577115118503571	92.8571395874023	5200
True	False	False	False	False	-2136.57666015625	2097.2529296875	176.353576660156	0.505497813224792	0.883957803249359	0.252367049455643	70.3522033691406	11186
True	False	False	False	False	-2133.29809570313	2167.94677734375	149.734161376953	0.575699150562286	0.954573750495911	0.318637073040009	60.6148147583008	8183
True	False	False	False	False	-2128.564453125	2181.12768554688	38.8199691772461	0.719287753105164	0.942317605018616	0.550233483314514	75.2857131958008	2635
True	False	False	False	False	-2127.15112304688	2217.02709960938	108.695907592773	0.733655333518982	0.944165527820587	0.591503977775574	171.897964477539	16846
True	False	False	False	False	-2122.21997070313	2044.59643554688	186.335845947266	0.779502213001251	0.958968818187714	0.840531468391418	69.476188659668	11672
True	False	False	False	False	-2117.95458984375	2254.0703125	501.332153320313	0.286297291517258	0.922968864440918	0.11286273598671	127.577430725098	57665
True	False	False	False	False	-2116.10864257813	2197.06225585938	137.533599853516	0.742881834506989	0.952805697917938	0.622499585151672	61.2822570800781	7599
True	False	False	False	False	-2106.16040039063	2221.50170898438	280.612915039063	0.688755214214325	0.936508417129517	0.480621337890625	87.2252960205078	22068
True	False	False	False	False	-2104.79052734375	2150.51977539063	72.0942230224609	0.579103887081146	0.921085059642792	0.322309136390686	54.9230766296387	3570
True	False	False	False	False	-2087.71630859375	2068.3310546875	194.099838256836	0.73693060874939	0.956491589546204	0.602029263973236	72.5485687255859	12696
True	False	False	False	False	-2094.18896484375	2094.89379882813	202.97297668457	0.560707271099091	0.941770315170288	0.303042411804199	69.6885223388672	12753
True	False	False	False	False	-2091.59033203125	2116.26245117188	188.554138183594	0.761359214782715	0.96206933259964	0.702200770378113	66.9411773681641	11380
True	False	False	False	False	-2087.41235351563	2165.15478515625	237.356369018555	0.798260092735291	0.965833365917206	1	79.6355133056641	17042
True	False	False	False	False	-2076.82421875	2218.66845703125	186.335845947266	0.804924726486206	0.962509095668793	1	180.58332824707	30338
True	False	False	False	False	-2080.4306640625	2253.29296875	87.6222152709961	0.82315069437027	0.961495399475098	1	80.7974700927734	6383
True	False	False	False	False	-2078.69799804688	2269.46655273438	94.2770690917969	0.734207451343536	0.958612501621246	0.593244731426239	107.294120788574	9120
True	False	False	False	False	-2072.98706054688	2146.9638671875	144.188446044922	0.674512386322021	0.960985481739044	0.453758031129837	65.1230773925781	8466
True	False	False	False	False	-2067.20385742188	2292.818359375	244.01123046875	0.463213503360748	0.939759194850922	0.219153270125389	132.290908813477	29104
True	False	False	False	False	-2063.40698242188	2038.03088378906	222.937530517578	0.83894807100296	0.961083889007568	1	77.1890563964844	15515
True	False	False	False	False	-2056.39868164063	2205.08471679688	179.680999755859	0.794242918491364	0.958552300930023	1	90.0123443603516	14582
True	False	False	False	False	-2044.97192382813	2100.46875	155.279876708984	0.762258768081665	0.934052228927612	0.707001686096191	92.1857147216797	12906
True	False	False	False	False	-2051.95458984375	2118.4345703125	56.5662384033203	0.475102514028549	0.901638746261597	0.228082984685898	80.7450942993164	4118
True	False	False	False	False	-2044.77429199219	2133.81616210938	265.084930419922	0.333402127027512	0.717040657997131	0.137257516384125	161.748947143555	38658
True	False	False	False	False	-2045.76110839844	2272.5595703125	17.7462711334229	0.739838838577271	0.950416266918182	0.6118004322052	56.75	908
True	False	False	False	False	-2040.4853515625	2233.171875	178.571853637695	0.747022986412048	0.957255184650421	0.637941479682922	73.8012390136719	11882
True	False	False	False	False	-2041.71948242188	2251.06860351563	13.3097038269043	0.685805439949036	0.934609174728394	0.474820286035538	50.8333320617676	610
True	False	False	False	False	-2037.70202636719	2298.271484375	221.828384399414	0.725188553333282	0.918481945991516	0.566320717334747	202.380004882813	40476
True	False	False	False	False	-2030.70947265625	2065.13940429688	222.937530517578	0.722843647003174	0.963435113430023	0.559797346591949	69.4925384521484	13968
True	False	False	False	False	-2021.32849121094	2190.53930664063	234.028945922852	0.568657755851746	0.93781191110611	0.311199158430099	70.3270111083984	14839
True	False	False	False	False	-2019.65380859375	2127.41186523438	138.64274597168	0.549704730510712	0.91474175453186	0.292149513959885	68.1360015869141	8517
True	False	False	False	False	-2019.04248046875	2253.3671875	276.176330566406	0.554603338241577	0.867281794548035	0.29694464802742	70.2289123535156	17487
True	False	False	False	False	-2018.18041992188	2329.11865234375	277.285491943359	0.354915648698807	0.899239420890808	0.149198919534683	132.511993408203	33128
True	False	False	False	False	-2012.26257324219	2228.48559570313	25.5102653503418	0.688737690448761	0.937802910804749	0.480586379766464	48.5217399597168	1116
True	False	False	False	False	-2010.169921875	2027.41906738281	197.427261352539	0.733743011951447	0.945201575756073	0.59177953004837	69.6741561889648	12402
True	False	False	False	False	-2003.33215332031	2207.33032226563	29.9468326568604	0.707465767860413	0.917894423007965	0.520909607410431	54.4074058532715	1469
True	False	False	False	False	-1992.00610351563	2121.29931640625	241.792938232422	0.614482343196869	0.925926864147186	0.363796830177307	70.4311904907227	15354
True	False	False	False	False	-1993.17138671875	2149.04052734375	12.2005615234375	0.681430399417877	0.942608833312988	0.46645313501358	48	528
True	False	False	False	False	-1992.43139648438	2177.24951171875	173.026138305664	0.764826476573944	0.947039902210236	0.721405208110809	91.8269195556641	14325
True	False	False	False	False	-1991.10668945313	2296.02587890625	300.577453613281	0.427479863166809	0.891122341156006	0.193981945514679	74.3505554199219	20149
True	False	False	False	False	-1989.94702148438	2066.61206054688	247.338653564453	0.550378918647766	0.912408411502838	0.292804330587387	69.0134506225586	15390
True	False	False	False	False	-1975.05810546875	2325.22827148438	29.9468326568604	0.539793908596039	0.952736556529999	0.282702893018723	68.7407379150391	1856
True	False	False	False	False	-1978.86926269531	2340.42919921875	146.40673828125	0.762958765029907	0.963439404964447	0.710821986198425	133.886367797852	17673
True	False	False	False	False	-1970.75915527344	2090.43896484375	305.014038085938	0.263930767774582	0.829827606678009	0.102029740810394	68.5999984741211	18865
True	False	False	False	False	-1928.60278320313	2067.28759765625	202.97297668457	0.849100649356842	0.970168352127075	1	74.0601119995117	13553
True	False	False	False	False	-1961.83374023438	2144.30102539063	234.028945922852	0.60978901386261	0.943880796432495	0.357906311750412	77.867301940918	16430
True	False	False	False	False	-1943.92492675781	2226.04223632813	168.589569091797	0.566988468170166	0.934706449508667	0.309465825557709	77.6315765380859	11800
True	False	False	False	False	-1950.36364746094	2244.91357421875	194.099838256836	0.68579512834549	0.943325340747833	0.474800258874893	172.651428222656	30214
True	False	False	False	False	-1946.42163085938	2330.83422851563	289.486053466797	0.265459090471268	0.813854157924652	0.102755829691887	90.9693450927734	23743
True	False	False	False	False	-1941.26916503906	2182.87841796875	336.070007324219	0.56374204158783	0.917039752006531	0.306126624345779	72.8745880126953	22081
True	False	False	False	False	-1941.07092285156	2299.69653320313	103.150199890137	0.769519209861755	0.945206582546234	0.751023590564728	82.0645141601563	7632
True	False	False	False	False	-1938.33703613281	2358.31762695313	520.187561035156	0.370493918657303	0.771602094173431	0.158195927739143	158.63752746582	74401
True	False	False	False	False	-1933.29553222656	2130.47583007813	625.556030273438	0.444831430912018	0.860444724559784	0.205908536911011	183.487594604492	103487
True	False	False	False	False	-1917.42590332031	2196.54150390625	180.790130615234	0.595930933952332	0.95793890953064	0.341238617897034	77.3251571655273	12604
True	False	False	False	False	-1925.68139648438	2264.8017578125	308.341461181641	0.540079057216644	0.911588549613953	0.282970070838928	160.89208984375	44728
True	False	False	False	False	-1909.3125	2103.57958984375	414.819091796875	0.6091029047966	0.925144553184509	0.357056021690369	104.029411315918	38907
True	False	False	False	False	-1911.42016601563	2285.00415039063	127.551322937012	0.827134490013123	0.955573856830597	1	71.7565231323242	8252
True	False	False	False	False	-1910.86584472656	2244.46484375	92.0587844848633	0.716931939125061	0.947930753231049	0.544100821018219	81.8072280883789	6790
True	False	False	False	False	-1908.65161132813	2076.21948242188	53.2388153076172	0.66390061378479	0.945535778999329	0.435427129268646	55.6458320617676	2671
True	False	False	False	False	-1905.79919433594	2087.912109375	52.1296730041504	0.745750606060028	0.947074890136719	0.63308048248291	72.2553176879883	3396
True	False	False	False	False	-1894.6865234375	2204.92065429688	323.869445800781	0.360337764024734	0.797348141670227	0.152295768260956	99.3801345825195	29019
True	False	False	False	False	-1897.63952636719	2316.43676757813	170.807861328125	0.730905413627625	0.946667015552521	0.583023309707642	70.9480514526367	10926
True	False	False	False	False	-1905.357421875	2379.15380859375	473.603607177734	0.229060053825378	0.711055338382721	0.0859907567501068	109.124122619629	46596
True	False	False	False	False	-1895.51232910156	2340.390625	56.5662384033203	0.531401097774506	0.95166403055191	0.274955749511719	48.5098037719727	2474
True	False	False	False	False	-1892.96105957031	2243.64331054688	119.787330627441	0.80851811170578	0.963646411895752	1	159.314819335938	17206
True	False	False	False	False	-1903.4619140625	2406.90649414063	80.9673614501953	0.604031205177307	0.926161706447601	0.350853830575943	138.945205688477	10143
True	False	False	False	False	-282.097351074219	-3506.37353515625	87.6222152709961	0.785240411758423	0.959884345531464	0.972049474716187	173.974685668945	13744
True	False	False	False	False	-346.569061279297	-3502.10375976563	122.005615234375	0.833331942558289	0.968716204166412	1	139.545455932617	15350
True	False	False	False	False	-457.256317138672	-3494.89697265625	73.203369140625	0.802794396877289	0.967870712280273	1	171.757568359375	11336
True	False	False	False	False	-592.349975585938	-3478.248046875	107.586769104004	0.788666844367981	0.956562995910645	1	190.927841186523	18520
True	False	False	False	False	-687.398315429688	-3462.28735351563	79.8582229614258	0.739838838577271	0.942545711994171	0.6118004322052	132.83332824707	9564
True	False	False	False	False	-823.729797363281	-3434.79150390625	43.256534576416	0.698659062385559	0.951893091201782	0.501135647296906	93.6153869628906	3651
True	False	False	False	False	-971.401794433594	-3398.70361328125	103.150199890137	0.74689644575119	0.962346732616425	0.637453377246857	124.956985473633	11621
True	False	False	False	False	-1046.86437988281	-3378.5791015625	69.8759460449219	0.838463246822357	0.968444228172302	1	149.428573608398	9414
True	False	False	False	False	-1084.68627929688	-3375.76953125	208.518692016602	0.180432677268982	0.934034943580627	0.0651623830199242	111.707443237305	21001
True	False	False	False	False	-1122.73986816406	-3349.84057617188	108.695907592773	0.742422997951508	0.936254680156708	0.620853245258331	190.979598999023	18716
True	False	False	False	False	-1224.24194335938	-3329.4228515625	422.583068847656	0.118394173681736	0.922541379928589	0.0408259890973568	113.734909057617	43333
True	False	False	False	False	-1234.25537109375	-3307.3935546875	79.8582229614258	0.641468942165375	0.893943667411804	0.400477290153503	173.819442749023	12515
True	False	False	False	False	-1334.11950683594	-3287.75927734375	56.5662384033203	0.524052500724792	0.917053163051605	0.268351674079895	114.058822631836	5817
True	False	False	False	False	-1346.99475097656	-3274.18603515625	57.6753807067871	0.825085759162903	0.965544819831848	1	177.192306518555	9214
True	False	False	False	False	-1371.46411132813	-3272.82739257813	134.206176757813	0.39195704460144	0.938655495643616	0.171114772558212	113.157028198242	13692
True	False	False	False	False	-1417.44201660156	-3253.35522460938	85.4039306640625	0.395608246326447	0.929646790027618	0.173376515507698	113.337661743164	8727
True	False	False	False	False	-1479.83605957031	-3226.78491210938	131.987884521484	0.164809703826904	0.907362222671509	0.0588127113878727	112.226890563965	13355
True	False	False	False	False	-1528.88586425781	-3192.734375	149.734161376953	0.745649039745331	0.928976714611053	0.63269704580307	183.133331298828	24723
True	False	False	False	False	-1603.40576171875	-3169.82080078125	131.987884521484	0.234589740633965	0.931580305099487	0.088469035923481	110.588233947754	13160
True	False	False	False	False	-1625.79174804688	-3144.16577148438	119.787330627441	0.715369939804077	0.905810475349426	0.540118634700775	184.972229003906	19977
True	False	False	False	False	-1668.48303222656	-3135.08374023438	257.320922851563	0.214030995965004	0.938632667064667	0.079372376203537	106.431037902832	24692
True	False	False	False	False	-1696.24108886719	-3107.31079101563	109.805053710938	0.741141617298126	0.956780433654785	0.616318583488464	156.292922973633	15473
True	False	False	False	False	-1753.44592285156	-3069.13500976563	12.2005615234375	0.741141617298126	0.94014710187912	0.616318583488464	63.8181800842285	702
True	False	False	False	False	-1806.61291503906	-3044.48486328125	93.1679229736328	0.808093369007111	0.963002026081085	1	154.369049072266	12967
True	False	False	False	False	-1844.03771972656	-3021.59692382813	103.150199890137	0.74689644575119	0.928189039230347	0.637453377246857	178.526885986328	16603
True	False	False	False	False	-1888.19384765625	-2993.328125	169.698715209961	0.638602256774902	0.95150363445282	0.396329522132874	188.862747192383	28896
True	False	False	False	False	-1881.87927246094	-2762.14282226563	176.353576660156	0.797891974449158	0.94633674621582	1	179.82389831543	28592
True	False	False	False	False	-1887.90612792969	-2718.60620117188	112.023338317871	0.787644565105438	0.959103643894196	1	161.009902954102	16262
True	False	False	False	False	-1877.50268554688	-2919.77880859375	211.846115112305	0.52747768163681	0.888647377490997	0.271409571170807	175.267013549805	33476
True	False	False	False	False	-1871.17236328125	-2867.88330078125	95.3862075805664	0.742845177650452	0.935879349708557	0.62236750125885	165.976745605469	14274
True	False	False	False	False	-1869.12292480469	-3016.16357421875	69.8759460449219	0.419231623411179	0.949659943580627	0.188494399189949	99.3492050170898	6259
True	False	False	False	False	-1835.86340332031	-2983.5625	298.359191894531	0.486513942480087	0.898964047431946	0.236943811178207	179.237915039063	48215
True	False	False	False	False	-1853.27368164063	-2693.84252929688	109.805053710938	0.69250875711441	0.93149334192276	0.488200724124908	149.888885498047	14839
True	False	False	False	False	-1853.07421875	-2943.86157226563	145.297592163086	0.844840049743652	0.967686951160431	1	177.23664855957	23218
True	False	False	False	False	-1828.44714355469	-3041.27319335938	72.0942230224609	0.449516028165817	0.93851101398468	0.209222033619881	100.800003051758	6552
True	False	False	False	False	-1808.51171875	-3007.34033203125	94.2770690917969	0.747598469257355	0.915016651153564	0.640176296234131	167.341171264648	14224
True	False	False	False	False	-1819.26416015625	-2943.6611328125	15.5279874801636	0.740449011325836	0.937094211578369	0.613905251026154	82.2857131958008	1152
True	False	False	False	False	-1827.62939453125	-2813.26733398438	100.931915283203	0.796130776405334	0.94350278377533	1	163.164840698242	14848
True	False	False	False	False	-1825.74719238281	-2684.17138671875	93.1679229736328	0.628847420215607	0.884028971195221	0.382685959339142	154.226196289063	12955
True	False	False	False	False	-1824.9638671875	-2900.5302734375	137.533599853516	0.699044167995453	0.90532112121582	0.501968204975128	168.741928100586	20924
True	False	False	False	False	-1815.79406738281	-2959.18676757813	151.952453613281	0.678159356117249	0.885006785392761	0.460371941328049	177.656936645508	24339
True	False	False	False	False	-1813.98303222656	-2856.78198242188	97.6044921875	0.728147208690643	0.95396763086319	0.574816465377808	160.556823730469	14129
True	False	False	False	False	-1790.60510253906	-2786.552734375	100.931915283203	0.681251406669617	0.892434120178223	0.466116547584534	166.791213989258	15178
True	False	False	False	False	-1781.51708984375	-3059.47241210938	148.625015258789	0.602414071559906	0.920040667057037	0.348906248807907	177.05224609375	23725
True	False	False	False	False	-1760.60290527344	-3006.86645507813	293.922607421875	0.510458409786224	0.91541051864624	0.256548047065735	179.426422119141	47548
True	False	False	False	False	-1779.61059570313	-2910.06665039063	131.987884521484	0.695033729076385	0.91634875535965	0.493430703878403	175.571426391602	20893
True	False	False	False	False	-1778.50842285156	-2874.62866210938	189.663269042969	0.751996099948883	0.925667822360992	0.65806519985199	175.976608276367	30092
True	False	False	False	False	-1776.30236816406	-2970.23046875	145.297592163086	0.710281431674957	0.920451641082764	0.527580738067627	173.557250976563	22736
True	False	False	False	False	-1770.05102539063	-2934.64233398438	178.571853637695	0.602645456790924	0.904437482357025	0.349184066057205	174.086959838867	28028
True	False	False	False	False	-1766.3955078125	-2731.46215820313	96.4953460693359	0.69021600484848	0.90398633480072	0.483544021844864	157.137924194336	13671
True	False	False	False	False	-1762.0263671875	-2799.2236328125	93.1679229736328	0.875248849391937	0.972078859806061	1	159.41667175293	13391
True	False	False	False	False	-1745.37170410156	-3090.27758789063	288.376892089844	0.17658331990242	0.943988382816315	0.0635832548141479	103.273078918457	26851
True	False	False	False	False	-1687.76867675781	-3099.14331054688	90.9496383666992	0.788853049278259	0.957044959068298	1	181.048782348633	14846
True	False	False	False	False	-1745.34130859375	-3037.40405273438	15.5279874801636	0.800106346607208	0.94487601518631	1	52.5	735
True	False	False	False	False	-1737.73498535156	-2976.27758789063	102.041061401367	0.717458426952362	0.916865766048431	0.54545783996582	161.021743774414	14814
True	False	False	False	False	-1727.416015625	-2839.083984375	129.769607543945	0.643514454364777	0.883326351642609	0.403477519750595	168.427352905273	19706
True	False	False	False	False	-1713.65576171875	-3008.94653320313	96.4953460693359	0.719872772693634	0.93661642074585	0.551781058311462	163.609191894531	14234
True	False	False	False	False	-1702.13415527344	-3080.32104492188	107.586769104004	0.747388184070587	0.93350476026535	0.639357089996338	172.494842529297	16732
True	False	False	False	False	-1654.48327636719	-3060.98803710938	94.2770690917969	0.734207451343536	0.918151319026947	0.593244731426239	156.235290527344	13280
True	False	False	False	False	-1686.28125	-2954.36499023438	424.801361083984	0.559239327907562	0.920741736888885	0.301563233137131	186.605743408203	71470
True	False	False	False	False	-1672.41552734375	-3035.60986328125	99.8227767944336	0.673765122890472	0.905860006809235	0.452423572540283	163.233337402344	14691
True	False	False	False	False	-1654.07531738281	-2990.46875	99.8227767944336	0.693452954292297	0.903817534446716	0.490143746137619	162.677780151367	14641
True	False	False	False	False	-1661.6103515625	-2906.63818359375	88.7313537597656	0.642491579055786	0.868922591209412	0.401972979307175	157.362503051758	12589
True	False	False	False	False	-1657.47106933594	-2851.50024414063	23.2919807434082	0.772283971309662	0.947545111179352	0.771135985851288	53.8095245361328	1130
True	False	False	False	False	-1652.21740722656	-2952.27661132813	94.2770690917969	0.654927790164948	0.880712449550629	0.420880168676376	160.552947998047	13647
True	False	False	False	False	-1640.50439453125	-3126.23486328125	29.9468326568604	0.80851811170578	0.960098087787628	1	76.6666641235352	2070
True	False	False	False	False	-1592.79772949219	-3101.060546875	146.40673828125	0.770961821079254	0.961325526237488	0.761220216751099	170.712127685547	22534
True	False	False	False	False	-1620.59814453125	-3042.31567382813	95.3862075805664	0.690678477287292	0.915634632110596	0.484476417303085	163.197677612305	14035
True	False	False	False	False	-1636.18029785156	-2854.03491210938	146.40673828125	0.733443677425385	0.926625430583954	0.590840101242065	170.742431640625	22538
True	False	False	False	False	-1632.11279296875	-3020.42138671875	189.663269042969	0.775857329368591	0.954782247543335	0.801449716091156	175.619888305664	30031
True	False	False	False	False	-1631.52075195313	-2976.59619140625	100.931915283203	0.692807912826538	0.909691393375397	0.488814681768417	159.835159301758	14545
True	False	False	False	False	-1625.130859375	-2822.27294921875	96.4953460693359	0.719872772693634	0.92320305109024	0.551781058311462	160.770111083984	13987
True	False	False	False	False	-1618.59228515625	-2929.42504882813	96.4953460693359	0.775108277797699	0.936525881290436	0.794588387012482	164.42529296875	14305
True	False	False	False	False	-1611.45629882813	-3073.52807617188	144.188446044922	0.759280562400818	0.934118866920471	0.691536962985992	173.523071289063	22558
True	False	False	False	False	-1588.146484375	-2980.74365234375	176.353576660156	0.721411168575287	0.919208467006683	0.555898606777191	170.729553222656	27146
True	False	False	False	False	-1590.44812011719	-2857.91943359375	100.931915283203	0.709659993648529	0.904807090759277	0.526092648506165	153.439559936523	13963
True	False	False	False	False	-1578.88549804688	-3166.46826171875	125.333038330078	0.845949530601501	0.972617328166962	1	178.380523681641	20157
True	False	False	False	False	-1563.43444824219	-3118.56201171875	28.8376903533936	0.735885262489319	0.939532041549683	0.598617315292358	52.461540222168	1364
True	False	False	False	False	-1571.57421875	-3032.61401367188	95.3862075805664	0.766198992729187	0.928418517112732	0.729580998420715	164.406982421875	14139
True	False	False	False	False	-1570.19982910156	-2915.02563476563	108.695907592773	0.618347227573395	0.866147577762604	0.368747800588608	159.540817260742	15635
True	False	False	False	False	-1560.21716308594	-3190.62182617188	128.660461425781	0.295933753252029	0.915445148944855	0.117672085762024	110.715515136719	12843
True	False	False	False	False	-1516.29797363281	-3156.77124023438	185.226699829102	0.771878063678741	0.958490490913391	0.768028736114502	177.37126159668	29621
True	False	False	False	False	-1544.13208007813	-2948.421875	146.40673828125	0.726016283035278	0.927806794643402	0.568666875362396	159.66667175293	21076
True	False	False	False	False	-1548.81506347656	-2887.36157226563	166.371292114258	0.797147572040558	0.941584825515747	1	170.639999389648	25596
True	False	False	False	False	-1539.33117675781	-3046.06860351563	114.241622924805	0.6822509765625	0.890381634235382	0.468001574277878	163	16789
True	False	False	False	False	-1511.73461914063	-3016.79150390625	99.8227767944336	0.673765122890472	0.896787524223328	0.452423572540283	165.777770996094	14920
True	False	False	False	False	-1536.28881835938	-2993.32861328125	198.536407470703	0.753774702548981	0.937885761260986	0.665751218795776	174.3798828125	31214
True	False	False	False	False	-1511.03051757813	-3213.23828125	123.114753723145	0.366423934698105	0.930247187614441	0.155815675854683	110.621620178223	12279
True	False	False	False	False	-1482.88684082031	-3131.02954101563	103.150199890137	0.650538504123688	0.905339777469635	0.414049744606018	162.688171386719	15130
True	False	False	False	False	-1510.58142089844	-3111.13623046875	107.586769104004	0.714156270027161	0.946084380149841	0.537069022655487	164.45361328125	15952
True	False	False	False	False	-1492.22448730469	-3034.13549804688	85.4039306640625	0.645137369632721	0.889137923717499	0.405882596969604	168.558441162109	12979
True	False	False	False	False	-1497.13439941406	-2905.81567382813	109.805053710938	0.69250875711441	0.898127257823944	0.488200724124908	157.050506591797	15548
True	False	False	False	False	-1472.89233398438	-3046.9453125	178.571853637695	0.730485558509827	0.909275889396667	0.581755340099335	176.161483764648	28362
True	False	False	False	False	-1461.41772460938	-3126.2587890625	93.1679229736328	0.758145093917847	0.935155808925629	0.685944676399231	163.41667175293	13727
True	False	False	False	False	-1454.43249511719	-3069.05859375	163.043869018555	0.789059460163116	0.944524347782135	1	178.231292724609	26200
True	False	False	False	False	-1435.34045410156	-3236.16259765625	112.023338317871	0.811145603656769	0.962346732616425	1	183.425735473633	18526
True	False	False	False	False	-1400.68688964844	-3144.2119140625	102.041061401367	0.784656643867493	0.941938638687134	0.940379023551941	165.228256225586	15201
True	False	False	False	False	-1427.86999511719	-3085.01342773438	87.6222152709961	0.726314723491669	0.915557563304901	0.569518506526947	169.291137695313	13374
True	False	False	False	False	-1432.69128417969	-2921.80419921875	120.896469116211	0.7624591588974	0.956187844276428	0.708087503910065	165.862380981445	18079
True	False	False	False	False	-1427.32263183594	-2964.29931640625	144.188446044922	0.759280562400818	0.95990252494812	0.691536962985992	162.615386962891	21140
True	False	False	False	False	-1424.52893066406	-3113.12915039063	86.513069152832	0.726627349853516	0.935207486152649	0.570414066314697	162.66667175293	12688
True	False	False	False	False	-1392.04833984375	-3254.5576171875	120.896469116211	0.69845324754715	0.903370022773743	0.500691890716553	185.412841796875	20210
True	False	False	False	False	-1366.41003417969	-3234.650390625	105.36848449707	0.795948684215546	0.948043882846832	1	169.147369384766	16069
True	False	False	False	False	-1378.64465332031	-3212.07397460938	90.9496383666992	0.854409575462341	0.96769505739212	1	169.353652954102	13887
True	False	False	False	False	-1390.06896972656	-3180.82250976563	313.887176513672	0.751975834369659	0.920738756656647	0.657979369163513	190.010604858398	53773
True	False	False	False	False	-1352.99829101563	-3105.36938476563	98.7136306762695	0.745678246021271	0.940780282020569	0.63280725479126	160.752807617188	14307
True	False	False	False	False	-1351.31481933594	-3001.73754882813	129.769607543945	0.805326879024506	0.959491431713104	1	168.521362304688	19717
True	False	False	False	False	-1340.34680175781	-3207.62768554688	9.98227787017822	0.687235474586487	0.9244145154953	0.47761595249176	56.3333320617676	507
True	False	False	False	False	-1326.25463867188	-3185.94458007813	85.4039306640625	0.755021035671234	0.93525367975235	0.671310603618622	164.428573608398	12661
True	False	False	False	False	-1325.07922363281	-3077.06958007813	247.338653564453	0.783658802509308	0.94575423002243	0.910111308097839	184.43049621582	41128
True	False	False	False	False	-1324.03979492188	-3032.11694335938	138.64274597168	0.768403470516205	0.935871005058289	0.74352765083313	170.927993774414	21366
True	False	False	False	False	-1324.69873046875	-2759.1787109375	113.132476806641	0.686399757862091	0.892401516437531	0.475978404283524	156.882354736328	16002
True	False	False	False	False	-1322.56042480469	-3228.89233398438	208.518692016602	0.721730709075928	0.911682307720184	0.556762754917145	180.351058959961	33906
True	False	False	False	False	-1317.26550292969	-3107.75952148438	156.389007568359	0.654225051403046	0.886485397815704	0.419774502515793	171.397155761719	24167
True	False	False	False	False	-1314.79125976563	-3287.24951171875	77.6399383544922	0.781193256378174	0.953734934329987	0.863637804985046	181.642852783203	12715
True	False	False	False	False	-1304.93432617188	-3196.7568359375	87.6222152709961	0.608697593212128	0.881742715835571	0.356555014848709	166.55696105957	13158
True	False	False	False	False	-1297.9375	-3134.265625	143.079315185547	0.709515929222107	0.911072790622711	0.52574896812439	173.93798828125	22438
True	False	False	False	False	-1295.34240722656	-3302.95483398438	88.7313537597656	0.450996220111847	0.943210124969482	0.210277616977692	113.675003051758	9094
True	False	False	False	False	-1273.39025878906	-3302.50268554688	80.9673614501953	0.786957621574402	0.942876696586609	1	176.205474853516	12863
True	False	False	False	False	-1287.6201171875	-3258.66137695313	200.754699707031	0.730526149272919	0.92269229888916	0.581877648830414	185.469619750977	33570
True	False	False	False	False	-1269.51477050781	-3201.25830078125	144.188446044922	0.722330927848816	0.920222878456116	0.558394551277161	176.123077392578	22896
True	False	False	False	False	-1254.26513671875	-3192.4013671875	29.9468326568604	0.80851811170578	0.960098087787628	1	75.8888854980469	2049
True	False	False	False	False	-1260.23767089844	-3110.72265625	88.7313537597656	0.678751051425934	0.893399477005005	0.461461305618286	168.425003051758	13474
True	False	False	False	False	-1266.78466796875	-3052.01416015625	25.5102653503418	0.729883551597595	0.951272964477539	0.579949259757996	53.8695640563965	1239
True	False	False	False	False	-1255.869140625	-3147.1669921875	107.586769104004	0.802616775035858	0.950655817985535	1	169.298965454102	16422
True	False	False	False	False	-1250.74792480469	-3294.42016601563	106.477630615234	0.739683151245117	0.937274515628815	0.611266613006592	168.0625	16134
True	False	False	False	False	-1205.11181640625	-3259.0302734375	149.734161376953	0.632267773151398	0.872681021690369	0.387389779090881	180.140747070313	24319
True	False	False	False	False	-1238.46484375	-3090.56884765625	183.008422851563	0.716383457183838	0.911682367324829	0.542695045471191	172.678787231445	28492
True	False	False	False	False	-1248.81176757813	-2647.9716796875	39.9291114807129	0.754574596881866	0.954181313514709	0.669301986694336	43.5	1566
True	False	False	False	False	-1237.00170898438	-3181.12768554688	158.607299804688	0.85671055316925	0.975504159927368	1	177.832168579102	25430
True	False	False	False	False	-1206.78491210938	-3157.16943359375	107.586769104004	0.726169049739838	0.920085906982422	0.56910252571106	160.721649169922	15590
True	False	False	False	False	-1232.75158691406	-3128.61596679688	103.150199890137	0.779191911220551	0.949748158454895	0.836726665496826	167.655914306641	15592
True	False	False	False	False	-1204.77429199219	-3079.73583984375	113.132476806641	0.763600468635559	0.926951944828033	0.714391827583313	164.79411315918	16809
True	False	False	False	False	-1232.40161132813	-3014.31762695313	11.0914192199707	0.763594925403595	0.936281979084015	0.714360892772675	53.2999992370605	533
True	False	False	False	False	-1215.41052246094	-2806.15795898438	157.498153686523	0.754633009433746	0.951062679290771	0.669563829898834	161.190139770508	22889
True	False	False	False	False	-1199.63012695313	-3037.54516601563	176.353576660156	0.714804708957672	0.909692227840424	0.538693726062775	174.037734985352	27672
True	False	False	False	False	-1183.18688964844	-3327.86547851563	82.0765075683594	0.735541641712189	0.918336927890778	0.597506582736969	174.283782958984	12897
True	False	False	False	False	-1160.80310058594	-3255.47827148438	93.1679229736328	0.703786194324493	0.89799839258194	0.51245528459549	168.440475463867	14149
True	False	False	False	False	-1180.67211914063	-3105.89306640625	149.734161376953	0.476011037826538	0.88275283575058	0.228777781128883	144.725921630859	19538
True	False	False	False	False	-1172.72375488281	-3211.21557617188	96.4953460693359	0.775108277797699	0.948180556297302	0.794588387012482	165.850570678711	14429
True	False	False	False	False	-1166.13806152344	-3158.13452148438	14.4188451766968	0.805326879024506	0.942608833312988	1	52.538459777832	683
True	False	False	False	False	-1166.19226074219	-3018.13793945313	76.5307922363281	0.663790941238403	0.897495627403259	0.435244381427765	156.043472290039	10767
True	False	False	False	False	-1164.45239257813	-3133.71362304688	141.970169067383	0.714233875274658	0.924076735973358	0.537262856960297	180.6328125	23121
True	False	False	False	False	-1149.09716796875	-3127.9853515625	112.023338317871	0.747237205505371	0.932677507400513	0.638770759105682	179.128707885742	18092
True	False	False	False	False	-1140.94494628906	-3348.26245117188	170.807861328125	0.586222052574158	0.92812842130661	0.330153375864029	181.376617431641	27932
True	False	False	False	False	-1099.36047363281	-3346.11083984375	90.9496383666992	0.815059661865234	0.96490067243576	1	176.085372924805	14439
True	False	False	False	False	-1074.90856933594	-3267.66577148438	86.513069152832	0.775300621986389	0.937237203121185	0.796320915222168	172.576919555664	13461
True	False	False	False	False	-1112.38134765625	-3216.20874023438	107.586769104004	0.756450712680817	0.948303401470184	0.677877962589264	174.567016601563	16933
True	False	False	False	False	-1117.13525390625	-3193.64794921875	88.7313537597656	0.759382247924805	0.928564667701721	0.692045390605927	172.6875	13815
True	False	False	False	False	-1096.11975097656	-3237.82543945313	96.4953460693359	0.74201226234436	0.931682944297791	0.619389593601227	162.965515136719	14178
True	False	False	False	False	-1086.27612304688	-3067.83544921875	123.114753723145	0.798364579677582	0.959216058254242	1	169.675674438477	18834
True	False	False	False	False	-1061.80126953125	-3293.09912109375	89.8404998779297	0.843989968299866	0.96769505739212	1	168.50617980957	13649
True	False	False	False	False	-1055.23303222656	-3355.81640625	306.123168945313	0.685842871665955	0.931646347045898	0.474893063306808	197.228256225586	54435
True	False	False	False	False	-1023.33569335938	-3334.79736328125	92.0587844848633	0.763090133666992	0.941423356533051	0.711547255516052	179.831329345703	14926
True	False	False	False	False	-1033.41552734375	-3303.02197265625	151.952453613281	0.5008744597435	0.84603077173233	0.248528271913528	179.182479858398	24548
True	False	False	False	False	-1052.97998046875	-3226.970703125	76.5307922363281	0.74383670091629	0.937371432781219	0.625965297222137	160.275360107422	11059
True	False	False	False	False	-1047.20434570313	-3171.81665039063	32.1651153564453	0.759870648384094	0.948771238327026	0.694506108760834	58.6896553039551	1702
True	False	False	False	False	-1045.19287109375	-3104.03955078125	106.477630615234	0.646023273468018	0.913635969161987	0.407204866409302	159.26042175293	15289
True	False	False	False	False	-1028.80212402344	-3318.22534179688	89.8404998779297	0.832318663597107	0.966115951538086	1	185.123458862305	14995
True	False	False	False	False	-1024.60852050781	-3178.93603515625	139.751892089844	0.754863798618317	0.928575217723846	0.67060112953186	170.436508178711	21475
True	False	False	False	False	-1021.08715820313	-3394.19311523438	94.2770690917969	0.420755803585052	0.937422811985016	0.189499959349632	108.458824157715	9219
True	False	False	False	False	-997.460144042969	-3392.85278320313	76.5307922363281	0.754523038864136	0.932345390319824	0.669071316719055	173.811599731445	11993
True	False	False	False	False	-1019.01684570313	-3268.44189453125	137.533599853516	0.699044167995453	0.911858320236206	0.501968204975128	180.274200439453	22354
True	False	False	False	False	-1017.53094482422	-3068.3369140625	96.4953460693359	0.751482903957367	0.929517865180969	0.655898630619049	157.436782836914	13697
True	False	False	False	False	-1007.09246826172	-3246.48828125	176.353576660156	0.605255246162415	0.878322303295135	0.352337509393692	176.874206542969	28123
True	False	False	False	False	-989.301879882813	-3281.71508789063	110.914192199707	0.699503779411316	0.908356070518494	0.502965569496155	176.259994506836	17626
True	False	False	False	False	-958.741027832031	-3213.3408203125	88.7313537597656	0.703622102737427	0.905293107032776	0.512084782123566	169.462493896484	13557
True	False	False	False	False	-973.424072265625	-3077.11181640625	88.7313537597656	0.745258808135986	0.919144809246063	0.631230175495148	152.524993896484	12202
True	False	False	False	False	-928.035705566406	-3419.25927734375	222.937530517578	0.115497827529907	0.909096777439117	0.0397445149719715	105.636817932129	21233
True	False	False	False	False	-879.038208007813	-3413.6123046875	86.513069152832	0.717120826244354	0.927363932132721	0.544586777687073	176.730773925781	13785
True	False	False	False	False	-846.823913574219	-3396.89135742188	90.9496383666992	0.753896296024323	0.931402266025543	0.666286945343018	165.487808227539	13570
True	False	False	False	False	-909.660766601563	-3312.619140625	97.6044921875	0.809059381484985	0.956301808357239	1	168.25	14806
True	False	False	False	False	-917.586364746094	-3253.5224609375	100.931915283203	0.810745477676392	0.953913331031799	1	170.417587280273	15508
True	False	False	False	False	-917.46142578125	-3084.69702148438	98.7136306762695	0.792926847934723	0.947118639945984	1	161.550567626953	14378
True	False	False	False	False	-904.535888671875	-3395.62841796875	89.8404998779297	0.768874526023865	0.942213416099548	0.74665355682373	172.283950805664	13955
True	False	False	False	False	-877.448303222656	-3352.77587890625	140.861022949219	0.715956509113312	0.925601243972778	0.541606366634369	182.362197875977	23160
True	False	False	False	False	-859.372619628906	-2873.22509765625	92.0587844848633	0.739471137523651	0.947118639945984	0.610541462898254	135.240966796875	11225
True	False	False	False	False	-881.565979003906	-2870.04174804688	80.9673614501953	0.786957621574402	0.943677484989166	1	143.534240722656	10478
True	False	False	False	False	-852.117919921875	-3314.10180664063	85.4039306640625	0.707926988601685	0.904876589775085	0.521990060806274	166.545455932617	12824
True	False	False	False	False	-845.27490234375	-3286.583984375	39.9291114807129	0.792017757892609	0.953058242797852	1	55.8055572509766	2009
True	False	False	False	False	-844.718872070313	-3129.240234375	86.513069152832	0.750372409820557	0.923872828483582	0.651284754276276	153.807693481445	11997
True	False	False	False	False	-839.738586425781	-3173.90942382813	93.1679229736328	0.758145093917847	0.938614666461945	0.685944676399231	152.738098144531	12830
True	False	False	False	False	-805.811767578125	-3400.82177734375	207.409545898438	0.629199743270874	0.918417692184448	0.383166640996933	191.909088134766	35887
True	False	False	False	False	-755.083679199219	-3388.3154296875	38.8199691772461	0.826309084892273	0.957971453666687	1	53.3142852783203	1866
True	False	False	False	False	-802.121215820313	-3249.79833984375	36.6016845703125	0.820213973522186	0.956876516342163	1	51.8484840393066	1711
True	False	False	False	False	-775.299377441406	-3334.9296875	113.132476806641	0.733632326126099	0.915864825248718	0.591431677341461	172.607849121094	17606
True	False	False	False	False	-742.131103515625	-3327.27465820313	112.023338317871	0.679670333862305	0.883001506328583	0.463163018226624	173	17473
True	False	False	False	False	-772.732849121094	-3233.95556640625	167.480438232422	0.783472120761871	0.937434315681458	0.905631244182587	180.582778930664	27268
True	False	False	False	False	-738.799072265625	-3433.76635742188	86.513069152832	0.775300621986389	0.945148706436157	0.796320915222168	167.153839111328	13038
True	False	False	False	False	-701.68896484375	-3421.63745117188	16.6371288299561	0.793338239192963	0.946970880031586	1	51.2666664123535	769
True	False	False	False	False	-726.435424804688	-3407.341796875	80.9673614501953	0.826583564281464	0.961753726005554	1	165.369857788086	12072
True	False	False	False	False	-729.827270507813	-2966.10424804688	85.4039306640625	0.77591460943222	0.966445207595825	0.801987648010254	116.480522155762	8969
True	False	False	False	False	-722.122314453125	-3352.63354492188	17.7462711334229	0.689935445785522	0.925363481044769	0.482980132102966	47.5625	761
True	False	False	False	False	-716.336975097656	-3238.13012695313	169.698715209961	0.775282919406891	0.942241787910461	0.796160697937012	188.215682983398	28797
True	False	False	False	False	-679.099975585938	-3410.35864257813	144.188446044922	0.684017956256866	0.915577590465546	0.471368461847305	184.584609985352	23996
True	False	False	False	False	-558.532470703125	-3398.951171875	147.515884399414	0.749781250953674	0.94312196969986	0.648868799209595	191.135345458984	25421
True	False	False	False	False	-602.024291992188	-3269.28051757813	93.1679229736328	0.797351360321045	0.963248789310455	1	176.869049072266	14857
True	False	False	False	False	-590.934509277344	-3257.7998046875	179.680999755859	0.712417364120483	0.911170482635498	0.532765328884125	191.030868530273	30947
True	False	False	False	False	-570.316772460938	-3377.74951171875	164.153015136719	0.786518931388855	0.955550789833069	1	193.506759643555	28639
True	False	False	False	False	-556.603576660156	-3465.00415039063	164.153015136719	0.749946892261505	0.940450966358185	0.649543106555939	193.324325561523	28612
True	False	False	False	False	-554.821228027344	-3299.53442382813	120.896469116211	0.721993744373322	0.942469596862793	0.557476460933685	146.119262695313	15927
True	False	False	False	False	-551.195739746094	-3484.4326171875	59.8936653137207	0.822233557701111	0.966247379779816	1	176.16667175293	9513
True	False	False	False	False	-409.125030517578	-3462.93823242188	75.4216537475586	0.797777712345123	0.9591423869133	1	197.926467895508	13459
True	False	False	False	False	-425.754180908203	-3461.73510742188	165.262145996094	0.555797934532166	0.938865900039673	0.298127144575119	192.731536865234	28717
True	False	False	False	False	-514.372375488281	-3406.75756835938	282.831207275391	0.810703992843628	0.955299913883209	1	203.91764831543	51999
True	False	False	False	False	-511.121978759766	-3381.515625	86.513069152832	0.686031520366669	0.914071679115295	0.475260227918625	186.743591308594	14566
True	False	False	False	False	-540.177612304688	-3366.5322265625	88.7313537597656	0.745258808135986	0.922658860683441	0.631230175495148	175.699996948242	14056
True	False	False	False	False	-507.156005859375	-3319.21948242188	157.498153686523	0.69618821144104	0.922571063041687	0.495858699083328	184.880279541016	26253
True	False	False	False	False	-534.878845214844	-3261.6240234375	17.7462711334229	0.762108087539673	0.940302610397339	0.706189274787903	52.375	838
True	False	False	False	False	-516.977783203125	-3278.224609375	114.241622924805	0.674712717533112	0.900887429714203	0.45411691069603	149.951461791992	15445
True	False	False	False	False	-476.573547363281	-3248.99536132813	72.0942230224609	0.802704334259033	0.955285608768463	1	167.953842163086	10917
True	False	False	False	False	-512.543334960938	-3224.61840820313	109.805053710938	0.712054908275604	0.903984010219574	0.531877756118774	183.737380981445	18190
True	False	False	False	False	-508.136749267578	-3178.46948242188	102.041061401367	0.751853168010712	0.931518077850342	0.657459616661072	171.326080322266	15762
True	False	False	False	False	-481.784851074219	-3190.65673828125	136.424453735352	0.578308165073395	0.936725795269012	0.321446418762207	123.162605285645	15149
True	False	False	False	False	-480.333801269531	-3235.28125	78.7490768432617	0.644279181957245	0.909666955471039	0.404608070850372	180.18310546875	12793
True	False	False	False	False	-470.829345703125	-3392.10400390625	99.8227767944336	0.673765122890472	0.89240437746048	0.452423572540283	178.088882446289	16028
True	False	False	False	False	-452.350860595703	-3314.22607421875	159.716445922852	0.747152209281921	0.930907845497131	0.638441383838654	189.95832824707	27354
True	False	False	False	False	-464.243377685547	-3215.14404296875	104.259346008301	0.787570297718048	0.934514999389648	1	135.542556762695	12741
True	False	False	False	False	-446.500946044922	-3297.49194335938	21.0736961364746	0.717444062232971	0.938502132892609	0.54542076587677	69.6315765380859	1323
True	False	False	False	False	-433.046447753906	-3272.88110351563	159.716445922852	0.647370338439941	0.892830371856689	0.40922823548317	185.923614501953	26773
True	False	False	False	False	-442.300384521484	-3260.72314453125	15.5279874801636	0.647358953952789	0.931946337223053	0.409211099147797	77.1428604125977	1080
True	False	False	False	False	-429.964965820313	-3414.86401367188	127.551322937012	0.733566761016846	0.926233172416687	0.591225862503052	183.626083374023	21117
True	False	False	False	False	-400.065307617188	-3371.43432617188	76.5307922363281	0.754523038864136	0.927854418754578	0.669071316719055	164.275360107422	11335
True	False	False	False	False	-397.556915283203	-3199.11669921875	102.041061401367	0.794671595096588	0.951922178268433	1	142.15217590332	13078
True	False	False	False	False	-395.975219726563	-3500.4765625	68.7667999267578	0.754140198230743	0.929849326610565	0.667366206645966	164.467742919922	10197
True	False	False	False	False	-365.406646728516	-3479.41674804688	99.8227767944336	0.777396082878113	0.944984972476959	0.816632270812988	189.222229003906	17030
True	False	False	False	False	-395.605499267578	-3463.53930664063	83.1856460571289	0.680576622486115	0.903881371021271	0.464851796627045	189.17333984375	14188
True	False	False	False	False	-364.606201171875	-3460.96752929688	87.6222152709961	0.726314723491669	0.941423356533051	0.569518506526947	175	13825
True	False	False	False	False	-393.227874755859	-3423.46801757813	133.097030639648	0.807529091835022	0.965533077716827	1	193	23160
True	False	False	False	False	-369.063781738281	-3356.75390625	88.7313537597656	0.795180141925812	0.95633727312088	1	171.337493896484	13707
True	False	False	False	False	-377.047943115234	-3286.31079101563	160.825576782227	0.762943148612976	0.929863274097443	0.710735678672791	190.94482421875	27687
True	False	False	False	False	-385.391723632813	-3241.53100585938	123.114753723145	0.675077140331268	0.897710084915161	0.45477107167244	179.063064575195	19876
True	False	False	False	False	-331.786560058594	-3198.54809570313	86.513069152832	0.673743307590485	0.908515214920044	0.45238471031189	153.256408691406	11954
True	False	False	False	False	-326.662353515625	-3331.8984375	94.2770690917969	0.747598469257355	0.92318207025528	0.640176296234131	172.952941894531	14701
True	False	False	False	False	-323.814392089844	-3298.6005859375	94.2770690917969	0.757289707660675	0.954608798027039	0.681832194328308	157.37646484375	13377
True	False	False	False	False	-322.352478027344	-3501.1552734375	188.554138183594	0.803700923919678	0.959299087524414	1	215.188232421875	36582
True	False	False	False	False	-280.198394775391	-3475.40600585938	211.846115112305	0.804307103157043	0.960432887077332	1	205.93717956543	39334
True	False	False	False	False	-322.203704833984	-3441.75341796875	122.005615234375	0.694063246250153	0.903246641159058	0.491407632827759	194.863632202148	21435
True	False	False	False	False	-321.095703125	-3260.68676757813	95.3862075805664	0.766198992729187	0.931855082511902	0.729580998420715	181.348831176758	15596
True	False	False	False	False	-301.202301025391	-3272.49658203125	19.9645557403564	0.705993711948395	0.937323153018951	0.517492473125458	50.1666679382324	903
True	False	False	False	False	-292.4833984375	-3232.87036132813	84.2947845458984	0.698733150959015	0.908028304576874	0.501295566558838	167.355270385742	12719
True	False	False	False	False	-274.138916015625	-3445.63891601563	97.6044921875	0.784017562866211	0.953913331031799	0.919521510601044	187.147720336914	16469
True	False	False	False	False	-267.478759765625	-3402.52319335938	145.297592163086	0.765121161937714	0.950056135654449	0.723130643367767	193.267181396484	25318
True	False	False	False	False	-269.663024902344	-3277.07299804688	154.17073059082	0.738690078258514	0.923813998699188	0.60789030790329	192.014389038086	26690
True	False	False	False	False	-259.442443847656	-3227.45263671875	141.970169067383	0.721593976020813	0.922288537025452	0.556392550468445	193.4140625	24757
True	False	False	False	False	-258.635162353516	-3215.03833007813	17.7462711334229	0.762108087539673	0.940302610397339	0.706189274787903	93.75	1500
True	False	False	False	False	-251.513961791992	-3506.32373046875	90.9496383666992	0.699367880821228	0.909093499183655	0.502670288085938	185.292678833008	15194
True	False	False	False	False	-152.438766479492	-3509.75219726563	29.9468326568604	0.72340726852417	0.945285499095917	0.561349153518677	96.6666641235352	2610
True	False	False	False	False	-229.542022705078	-3508.30810546875	70.9850845336914	0.820201992988586	0.964172780513763	1	167.765625	10737
True	False	False	False	False	-178.173370361328	-3482.1181640625	87.6222152709961	0.82315069437027	0.958927392959595	1	188.113922119141	14861
True	False	False	False	False	-232.58381652832	-3425.974609375	87.6222152709961	0.75999253988266	0.934042155742645	0.695125102996826	185.468353271484	14652
True	False	False	False	False	-231.306259155273	-3370.85302734375	133.097030639648	0.718917906284332	0.91578483581543	0.549260377883911	203.050003051758	24366
True	False	False	False	False	-251.421035766602	-3336.0966796875	149.734161376953	0.727666318416595	0.921400368213654	0.573414623737335	207.214813232422	27974
True	False	False	False	False	-238.485153198242	-3357.04467773438	21.0736961364746	0.617924511432648	0.931973576545715	0.368201732635498	78	1482
True	False	False	False	False	-221.172927856445	-3334.00317382813	139.751892089844	0.638468325138092	0.881121516227722	0.396137297153473	203.968246459961	25700
True	False	False	False	False	-238.259796142578	-3265.24877929688	130.878753662109	0.803063333034515	0.965338468551636	1	197.983047485352	23362
True	False	False	False	False	-207.410751342773	-3243.82299804688	131.987884521484	0.70543247461319	0.964911162853241	0.516202032566071	191.420166015625	22779
True	False	False	False	False	-225.316589355469	-3208.83813476563	92.0587844848633	0.739471137523651	0.940657913684845	0.610541462898254	164.638549804688	13665
True	False	False	False	False	-208.019790649414	-3052.06884765625	194.099838256836	0.76264750957489	0.955684125423431	0.709113836288452	97.6114273071289	17082
True	False	False	False	False	-203.846694946289	-3408.04516601563	94.2770690917969	0.791837513446808	0.959447026252747	1	181.964706420898	15467
True	False	False	False	False	-195.822830200195	-3385.12744140625	133.097030639648	0.718917906284332	0.907098531723022	0.549260377883911	201.66667175293	24200
True	False	False	False	False	-192.507690429688	-3347.11376953125	82.0765075683594	0.671502232551575	0.89384651184082	0.448424458503723	177.959457397461	13169
True	False	False	False	False	-180.977767944336	-3322.96411132813	105.36848449707	0.753684103488922	0.940102577209473	0.665352880954742	183.442108154297	17427
True	False	False	False	False	-180.375518798828	-3466.58520507813	117.569046020508	0.668824553489685	0.896423876285553	0.443771183490753	199.886795043945	21188
True	False	False	False	False	-161.280456542969	-3363.08276367188	90.9496383666992	0.753896296024323	0.929696559906006	0.666286945343018	180.841461181641	14829
True	False	False	False	False	-157.892227172852	-3288.66064453125	118.678184509277	0.657753348350525	0.88341498374939	0.42537385225296	194.364486694336	20797
True	False	False	False	False	-176.738677978516	-3201.54052734375	144.188446044922	0.751398801803589	0.948963642120361	0.655545711517334	197.246154785156	25642
True	False	False	False	False	-168.146438598633	-3243.24584960938	157.498153686523	0.712582767009735	0.927227258682251	0.533171415328979	203.852111816406	28947
True	False	False	False	False	-144.570953369141	-3330.802734375	16.6371288299561	0.714476346969604	0.930929720401764	0.53786963224411	47.7999992370605	717
True	False	False	False	False	-143.090484619141	-3502.61279296875	98.7136306762695	0.745678246021271	0.930583953857422	0.63280725479126	192.629211425781	17144
True	False	False	False	False	-18.1227912902832	-3470.71166992188	92.0587844848633	0.739471137523651	0.936525881290436	0.610541462898254	163.819274902344	13597
True	False	False	False	False	-14.9978399276733	-3506.77368164063	49.9113883972168	0.757985770702362	0.953352153301239	0.685172200202942	70.0444412231445	3152
True	False	False	False	False	14.4806499481201	-3475.98315429688	89.8404998779297	0.744702398777008	0.935520172119141	0.629155278205872	164.716049194336	13342
True	False	False	False	False	-95.9791564941406	-3465.517578125	84.2947845458984	0.831068813800812	0.962414622306824	1	180.447372436523	13714
True	False	False	False	False	-85.4276428222656	-3433.59912109375	87.6222152709961	0.726314723491669	0.91660338640213	0.569518506526947	176.151901245117	13916
True	False	False	False	False	-132.740020751953	-3368.36108398438	86.513069152832	0.84085887670517	0.971599817276001	1	186.487182617188	14546
True	False	False	False	False	-114.588500976563	-3368.21899414063	102.041061401367	0.751853168010712	0.937008619308472	0.657459616661072	195.217391967773	17960
True	False	False	False	False	-124.780952453613	-3276.48120117188	86.513069152832	0.750372409820557	0.954577445983887	0.651284754276276	171.897430419922	13408
True	False	False	False	False	-114.418685913086	-3342.4111328125	270.630645751953	0.699997901916504	0.930203557014465	0.504042208194733	218.446716308594	53301
True	False	False	False	False	-78.3565673828125	-3304.90625	161.934722900391	0.775890290737152	0.939051747322083	0.801759004592896	198.328765869141	28956
True	False	False	False	False	-113.950012207031	-3203.724609375	93.1679229736328	0.772283971309662	0.939011096954346	0.771135985851288	168.047622680664	14116
True	False	False	False	False	-89.8410110473633	-3248.78344726563	86.513069152832	0.677308022975922	0.895548939704895	0.458812654018402	178.564102172852	13928
True	False	False	False	False	-77.8997573852539	-3452.88232421875	92.0587844848633	0.824999392032623	0.962392508983612	1	164.048187255859	13616
True	False	False	False	False	-9.79471206665039	-3446.84838867188	112.023338317871	0.620869994163513	0.871826648712158	0.372030109167099	187.247528076172	18912
True	False	False	False	False	-57.2658195495605	-3420.22241210938	103.150199890137	0.72525691986084	0.962896168231964	0.566513538360596	163.784942626953	15232
True	False	False	False	False	-73.9383087158203	-3400.22680664063	118.678184509277	0.634296417236328	0.885448753833771	0.390219837427139	191.971969604492	20541
True	False	False	False	False	-42.5805435180664	-3395.61987304688	86.513069152832	0.686031520366669	0.902933716773987	0.475260227918625	180.269226074219	14061
True	False	False	False	False	-48.9020347595215	-3303.45874023438	88.7313537597656	0.725948393344879	0.915452599525452	0.56847357749939	161.475006103516	12918
True	False	False	False	False	-52.2775039672852	-3223.25219726563	28.8376903533936	0.359612822532654	0.856750249862671	0.151879608631134	56.730770111084	1475
True	False	False	False	False	-35.4443206787109	-3338.47412109375	145.297592163086	0.730973720550537	0.92332398891449	0.583230257034302	199.374038696289	26118
True	False	False	False	False	-13.5898590087891	-3316.10009765625	79.8582229614258	0.776177406311035	0.953763663768768	0.804480254650116	161.125	11601
True	False	False	False	False	-8.66401195526123	-3394.90502929688	177.462707519531	0.42093414068222	0.804509460926056	0.189617857336998	177.837493896484	28454
True	False	False	False	False	6.99073076248169	-3374.50927734375	87.6222152709961	0.75999253988266	0.949261665344238	0.695125102996826	160.417724609375	12673
True	False	False	False	False	34.5312957763672	-3292.17553710938	86.513069152832	0.764826476573944	0.937015175819397	0.721405208110809	154.28205871582	12034
True	False	False	False	False	35.2255706787109	-3270.5654296875	74.3125076293945	0.858648955821991	0.969034552574158	1	163.716415405273	10969
True	False	False	False	False	63.1484985351563	-3275.27319335938	87.6222152709961	0.82315069437027	0.955210983753204	1	154.050628662109	12170
True	False	False	False	False	-28.9670219421387	-3218.65893554688	191.881561279297	0.802701711654663	0.972591817378998	1	183.572250366211	31758
True	False	False	False	False	35.9547729492188	-3202.57641601563	119.787330627441	0.746888160705566	0.927445292472839	0.637421369552612	167.527770996094	18093
True	False	False	False	False	-1420.81921386719	-2262.06689453125	12.2005615234375	0.741141617298126	0.928999543190002	0.616318583488464	42.5454559326172	468
True	False	False	False	False	-322.278381347656	-1914.76342773438	85.4039306640625	0.755021035671234	0.933492183685303	0.671310603618622	119.662338256836	9214
True	False	False	False	False	-255.731826782227	-2259.82934570313	62.1119499206543	0.757211983203888	0.936921298503876	0.681462585926056	130.982147216797	7335
True	False	False	False	False	-1799.59899902344	-1503.33215332031	70.9850845336914	0.790355026721954	0.937648713588715	1	138.3125	8852
True	False	False	False	False	-1869.759765625	-792.272766113281	114.241622924805	0.827207922935486	0.971638321876526	1	145.708740234375	15008
True	False	False	False	False	-1763.93505859375	-261.238647460938	99.8227767944336	0.81229829788208	0.950154721736908	1	127.388885498047	11465
True	False	False	False	False	-1809.24353027344	-172.890548706055	98.7136306762695	0.723622143268585	0.926837205886841	0.561943292617798	142.853927612305	12714
True	False	False	False	False	-906.067260742188	-443.380767822266	87.6222152709961	0.851639091968536	0.967140793800354	1	134.265823364258	10607
True	False	False	False	False	-872.186340332031	-925.393615722656	116.459907531738	0.809028446674347	0.969097137451172	1	132.161911010742	13877
True	False	False	False	False	-789.014221191406	-1776.11779785156	84.2947845458984	0.860552728176117	0.970893561840057	1	134.710525512695	10238
True	False	False	False	False	-628.356201171875	-1519.32629394531	83.1856460571289	0.711920857429504	0.907529354095459	0.531550288200378	110.066665649414	8255
True	False	False	False	False	-510.998413085938	-785.005554199219	32.1651153564453	0.670478940010071	0.907109916210175	0.446636199951172	55.1034469604492	1598
True	False	False	False	False	-435.242309570313	-936.82666015625	84.2947845458984	0.780941009521484	0.950505554676056	0.859888970851898	137	10412
True	False	False	False	False	-317.917053222656	-539.073974609375	139.751892089844	0.857508301734924	0.973891794681549	1	149.809524536133	18876
True	False	False	False	False	-59.9901084899902	-1364.76940917969	88.7313537597656	0.806145071983337	0.947331726551056	1	123.849998474121	9908
True	False	False	False	False	-181.274230957031	-1064.37854003906	74.3125076293945	0.698115170001984	0.90572065114975	0.499964475631714	134.955230712891	9042
True	False	False	False	False	-109.685661315918	-1223.33215332031	98.7136306762695	0.8182532787323	0.972066879272461	1	161.224716186523	14349
True	False	False	False	False	-24.5317230224609	-602.3349609375	104.259346008301	0.811947047710419	0.958612501621246	1	162.659576416016	15290
True	False	False	False	False	39.5087585449219	-263.433746337891	119.787330627441	0.832143545150757	0.957714974880219	1	166.018524169922	17930
True	False	False	False	False	-1830.17602539063	1479.67333984375	183.008422851563	0.876862287521362	0.973798215389252	1	160.690902709961	26514
True	False	False	False	False	-1870.68493652344	1513.79223632813	338.288299560547	0.747666895389557	0.967684984207153	0.640443682670593	83.4557342529297	25454
True	False	False	False	False	-1846.82751464844	1707.52038574219	113.132476806641	0.854597568511963	0.971031665802002	1	147.656860351563	15061
True	False	False	False	False	-1844.60668945313	1495.6259765625	184.117568969727	0.795342266559601	0.96199905872345	1	158.759033203125	26354
True	False	False	False	False	-1810.70190429688	1781.54663085938	167.480438232422	0.851255416870117	0.970342099666595	1	166.417221069336	25129
True	False	False	False	False	-913.534729003906	593.516967773438	98.7136306762695	0.8182532787323	0.951364815235138	1	138.505615234375	12327
True	False	False	False	False	-1702.78210449219	1608.22033691406	161.934722900391	0.729721367359161	0.972074449062347	0.579464972019196	87.9931488037109	12847
True	False	False	False	False	-1769.39672851563	1748.07690429688	124.223899841309	0.733668208122253	0.935741484165192	0.591544389724731	107.848213195801	12079
True	False	False	False	False	-1653.58117675781	1945.10595703125	279.503784179688	0.398778021335602	0.89567369222641	0.17535574734211	80.9801559448242	20407
True	False	False	False	False	-1587.31335449219	1613.39892578125	116.459907531738	0.786059260368347	0.954675555229187	1	51.466667175293	5404
True	False	False	False	False	-1434.13940429688	1690.03234863281	201.863830566406	0.274039626121521	0.878644347190857	0.106870286166668	69.2197799682617	12598
True	False	False	False	False	-1546.35009765625	1941.36730957031	199.645553588867	0.665854930877686	0.932958126068115	0.438706755638123	89.216667175293	16059
True	False	False	False	False	-1518.75952148438	1833.56457519531	256.211791992188	0.595121562480927	0.960332334041595	0.340296626091003	63.8268394470215	14744
True	False	False	False	False	-1337.73181152344	1889.078125	207.409545898438	0.804626941680908	0.956019997596741	1	71.636360168457	13396
True	False	False	False	False	-1500.78564453125	1943.40747070313	120.896469116211	0.864753365516663	0.97563648223877	1	146.348617553711	15952
True	False	False	False	False	-1373.16516113281	1995.75207519531	290.595184326172	0.796712636947632	0.955922722816467	1	65.9542007446289	17280
True	False	False	False	False	-1215.54382324219	1534.03063964844	97.6044921875	0.65105813741684	0.884048342704773	0.414849132299423	97.4659118652344	8577
True	False	False	False	False	-762.732360839844	1424.48620605469	85.4039306640625	0.802311480045319	0.946443319320679	1	129.428573608398	9966
True	False	False	False	False	-644.561279296875	1743.96655273438	92.0587844848633	0.864829242229462	0.96769505739212	1	140.819274902344	11688
True	False	False	False	False	-425.83154296875	470.423645019531	128.660461425781	0.780611455440521	0.940775632858276	0.855170607566833	154.25862121582	17894
True	False	False	False	False	-266.684997558594	2001.15490722656	33.2742576599121	0.849098384380341	0.961207389831543	1	38.7333335876465	1162
True	False	False	False	False	25.1795654296875	1661.74011230469	113.132476806641	0.829319775104523	0.962114334106445	1	163.715682983398	16699
True	False	False	False	False	-1890.29919433594	2049.177734375	170.807861328125	0.662633955478668	0.92697948217392	0.433323562145233	98.2142868041992	15125
True	False	False	False	False	-1873.64819335938	2070.43603515625	165.262145996094	0.627443730831146	0.942959070205688	0.380779564380646	69.34228515625	10332
True	False	False	False	False	-1857.16760253906	2107.1259765625	153.061584472656	0.62613046169281	0.948350608348846	0.379008322954178	61.9637680053711	8551
True	False	False	False	False	-1884.1552734375	2160.66967773438	183.008422851563	0.66594922542572	0.955144882202148	0.438866078853607	70.9939422607422	11714
True	False	False	False	False	-1858.23742675781	2178.4697265625	251.77522277832	0.558676242828369	0.94875293970108	0.300997972488403	79.7092514038086	18094
True	False	False	False	False	-1871.44348144531	2228.94091796875	189.663269042969	0.707461178302765	0.917747557163239	0.520898938179016	165.309936523438	28268
True	False	False	False	False	-1882.51330566406	2376.85327148438	69.8759460449219	0.807386338710785	0.957297146320343	1	89.3174591064453	5627
True	False	False	False	False	-1880.14624023438	2403.9560546875	18.8554134368896	0.75434798002243	0.942380666732788	0.66828989982605	74.2352905273438	1262
True	False	False	False	False	-1877.15393066406	2266.193359375	167.480438232422	0.783472120761871	0.941058576107025	0.905631244182587	73.3973541259766	11083
True	False	False	False	False	-1861.00866699219	2208.94140625	158.607299804688	0.451141119003296	0.790335118770599	0.210381150245667	153.755249023438	21987
True	False	False	False	False	-1854.92700195313	2080.67456054688	108.695907592773	0.704862415790558	0.911368012428284	0.514898300170898	161.142852783203	15792
True	False	False	False	False	-1853.95593261719	2248.36254882813	209.627822875977	0.795885026454926	0.959278523921967	1	174.910049438477	33058
True	False	False	False	False	-1849.31005859375	2291.654296875	251.77522277832	0.408172875642776	0.926045417785645	0.181310176849365	81.1497802734375	18421
True	False	False	False	False	-1862.60131835938	2421.38159179688	126.442184448242	0.767152667045593	0.946362376213074	0.735483109951019	171.140350341797	19510
True	False	False	False	False	-1844.83666992188	2259.0400390625	124.223899841309	0.477617084980011	0.923339664936066	0.230010464787483	94.8571395874023	10624
True	False	False	False	False	-1845.97900390625	2383.22436523438	572.317260742188	0.467746615409851	0.850042462348938	0.222522959113121	174.007751464844	89788
True	False	False	False	False	-1841.712890625	2089.06127929688	67.6576614379883	0.811845362186432	0.958535254001617	1	71.0163955688477	4332
True	False	False	False	False	-1835.78161621094	2230.77490234375	186.335845947266	0.765165567398071	0.918533384799957	0.723391771316528	169.154754638672	28418
True	False	False	False	False	-1841.93322753906	2327.5517578125	217.391815185547	0.634905576705933	0.935238778591156	0.391075670719147	78.0867309570313	15305
True	False	False	False	False	-1843.69030761719	2444.94677734375	35.4925422668457	0.395177513360977	0.896241426467896	0.1731086820364	103.625	3316
True	False	False	False	False	-1834.861328125	2292.52319335938	43.256534576416	0.779702305793762	0.952736556529999	0.843046307563782	109.179489135742	4258
True	False	False	False	False	-1831.427734375	2305.89526367188	234.028945922852	0.771419823169708	0.93122011423111	0.764589190483093	172.928909301758	36488
True	False	False	False	False	-1831.91394042969	2367.31958007813	69.8759460449219	0.766303777694702	0.944188296794891	0.730220139026642	96.3492050170898	6070
True	False	False	False	False	-1830.75830078125	2140.27978515625	297.250030517578	0.747713565826416	0.932880103588104	0.640626013278961	96.2649230957031	25799
True	False	False	False	False	-1825.69055175781	2280.35424804688	96.4953460693359	0.728921413421631	0.955981969833374	0.57709127664566	76.0229873657227	6614
True	False	False	False	False	-1825.52819824219	2079.55541992188	150.843307495117	0.786078751087189	0.948466539382935	1	67.9632339477539	9243
True	False	False	False	False	-1811.09497070313	2145.05102539063	116.459907531738	0.706587970256805	0.965533077716827	0.518866300582886	88.9809494018555	9343
True	False	False	False	False	-1815.56628417969	2419.73999023438	236.24723815918	0.536590278148651	0.948462724685669	0.279719233512878	72.4413146972656	15430
True	False	False	False	False	-1824.05786132813	2443.90893554688	56.5662384033203	0.758329689502716	0.959239721298218	0.686843395233154	84.0196075439453	4285
True	False	False	False	False	-1814.45166015625	2218.73681640625	241.792938232422	0.630019009113312	0.916419625282288	0.384287714958191	137.614685058594	30000
True	False	False	False	False	-1737.6728515625	2052.5625	138.64274597168	0.722498834133148	0.913926780223846	0.558853149414063	149.567993164063	18696
True	False	False	False	False	-1808.71154785156	2111.47509765625	165.262145996094	0.839980483055115	0.967117547988892	1	73.8053665161133	10997
True	False	False	False	False	-1757.96533203125	2120.47143554688	237.356369018555	0.84888631105423	0.965422868728638	1	76.3037414550781	16329
True	False	False	False	False	-1802.29211425781	2278.46752929688	188.554138183594	0.47088485956192	0.859387576580048	0.224880903959274	72.5823516845703	12339
True	False	False	False	False	-1801.78173828125	2441.0888671875	100.931915283203	0.810745477676392	0.958662450313568	1	81.5934066772461	7425
True	False	False	False	False	-1794.40124511719	2344.21215820313	500.223022460938	0.465619802474976	0.900250613689423	0.220936700701714	150.290466308594	67781
True	False	False	False	False	-1793.72766113281	2165.69946289063	302.795745849609	0.723288595676422	0.949815630912781	0.561021566390991	77.8498153686523	21253
True	False	False	False	False	-1730.71533203125	2185.86303710938	312.778015136719	0.729478180408478	0.952638626098633	0.578740775585175	74.2517700195313	20939
True	False	False	False	False	-1786.82641601563	2199.48779296875	312.778015136719	0.792493283748627	0.963123500347137	1	84.0886535644531	23713
True	False	False	False	False	-1790.33618164063	2456.34619140625	190.772415161133	0.401675045490265	0.862936437129974	0.177177682518959	103.232559204102	17756
True	False	False	False	False	-1783.88305664063	2237.8154296875	265.084930419922	0.588209807872772	0.949907839298248	0.332385659217834	75.3305435180664	18004
True	False	False	False	False	-1724.79553222656	2252.31591796875	136.424453735352	0.354388326406479	0.884785592556	0.148899674415588	87.3739852905273	10747
True	False	False	False	False	-1753.4970703125	2287.21020507813	66.5485153198242	0.757159888744354	0.957625508308411	0.681215405464172	88.6166687011719	5317
True	False	False	False	False	-1773.18383789063	2314.31298828125	531.278991699219	0.300464034080505	0.738718330860138	0.119963929057121	164.515655517578	78803
True	False	False	False	False	-1759.13049316406	2370.2607421875	126.442184448242	0.767152667045593	0.949885427951813	0.735483109951019	95.9912261962891	10943
True	False	False	False	False	-1781.77001953125	2417.14672851563	75.4216537475586	0.858114540576935	0.969272673130035	1	60.6764717102051	4126
True	False	False	False	False	-1775.73388671875	2484.81225585938	170.807861328125	0.324249446392059	0.917336344718933	0.132336795330048	104.370132446289	16073
True	False	False	False	False	-1764.07934570313	2409.93286132813	252.884368896484	0.61013001203537	0.933995187282562	0.358329892158508	76.1271896362305	17357
True	False	False	False	False	-1750.46752929688	2472.33325195313	12.2005615234375	0.768196105957031	0.939064502716064	0.742168962955475	49.2727279663086	542
True	False	False	False	False	-1747.94958496094	2319.91284179688	113.132476806641	0.809218764305115	0.954925775527954	1	77.8627471923828	7942
True	False	False	False	False	-1742.34313964844	2355.56103515625	352.707153320313	0.530764997005463	0.868923664093018	0.27437761425972	155.349060058594	49401
True	False	False	False	False	-1743.16772460938	2490.50244140625	135.315322875977	0.73089987039566	0.954752922058105	0.583006620407104	109.795082092285	13395
True	False	False	False	False	-1741.806640625	2289.50146484375	23.2919807434082	0.707453370094299	0.941912531852722	0.520880579948425	73.2857131958008	1539
True	False	False	False	False	-1739.8994140625	2269.68823242188	564.55322265625	0.307928323745728	0.739796042442322	0.123784348368645	154.017684936523	78395
True	False	False	False	False	-1718.52185058594	2351.32446289063	179.680999755859	0.744702398777008	0.955747842788696	0.629155278205872	76.1296310424805	12333
True	False	False	False	False	-1722.69348144531	2444.44262695313	656.612060546875	0.378336489200592	0.831665396690369	0.162843734025955	159.75	94572
True	False	False	False	False	-1731.03466796875	2509.75048828125	64.3302307128906	0.369972795248032	0.879818201065063	0.157889947295189	105.586204528809	6124
True	False	False	False	False	-1715.76354980469	2378.29370117188	202.97297668457	0.849100649356842	0.959678649902344	1	79.1366119384766	14482
True	False	False	False	False	-1711.43103027344	2438.068359375	25.5102653503418	0.705347895622253	0.952098965644836	0.516008198261261	89.6956558227539	2063
True	False	False	False	False	-1709.52966308594	2510.6396484375	106.477630615234	0.61911940574646	0.939164817333221	0.369748115539551	91.8333358764648	8816
True	False	False	False	False	-1700.60437011719	2526.91040039063	41.0382537841797	0.398868948221207	0.869874715805054	0.175412744283676	110.72972869873	4097
True	False	False	False	False	-1697.81799316406	2479.14599609375	338.288299560547	0.487489879131317	0.845661163330078	0.237715408205986	108.642623901367	33136
True	False	False	False	False	-1695.19165039063	2196.22387695313	171.917007446289	0.840409338474274	0.967752039432526	1	76.7161254882813	11891
True	False	False	False	False	-1679.49157714844	2228.60424804688	200.754699707031	0.700789213180542	0.957174181938171	0.505776226520538	71.469612121582	12936
True	False	False	False	False	-1678.9423828125	2354.30029296875	231.810668945313	0.610344767570496	0.941855788230896	0.358597010374069	77.6746444702148	16234
True	False	False	False	False	-1678.59497070313	2390.13598632813	179.680999755859	0.828946053981781	0.957656502723694	1	85.0555572509766	13779
True	False	False	False	False	-1677.14172363281	2295.00537109375	287.267761230469	0.591414391994476	0.958198189735413	0.336024343967438	81.6332015991211	21143
True	False	False	False	False	-1672.43188476563	2328.63037109375	134.206176757813	0.735894858837128	0.917961597442627	0.598648369312286	91.4793395996094	11069
True	False	False	False	False	-1676.46337890625	2524.56762695313	139.751892089844	0.825376749038696	0.955566346645355	1	123.063491821289	15506
True	False	False	False	False	-1676.44567871094	2406.00073242188	9.98227787017822	0.687235474586487	0.9244145154953	0.47761595249176	51.8888893127441	467
True	False	False	False	False	-1674.47241210938	2429.06030273438	129.769607543945	0.261295527219772	0.70839136838913	0.100782506167889	58.538459777832	6849
True	False	False	False	False	-1665.93530273438	2544.98754882813	18.8554134368896	0.445441395044327	0.925036311149597	0.20633764564991	109.882354736328	1868
True	False	False	False	False	-1659.09130859375	2549.94921875	27.7285480499268	0.566153109073639	0.910743713378906	0.308602601289749	114.400001525879	2860
True	False	False	False	False	-1649.89123535156	2203.49633789063	201.863830566406	0.750231623649597	0.948627889156342	0.650706946849823	72.7582397460938	13242
True	False	False	False	False	-1652.42578125	2265.10375976563	256.211791992188	0.644484460353851	0.920605838298798	0.404912352561951	72.8095245361328	16819
True	False	False	False	False	-1653.55346679688	2344.56787109375	283.940338134766	0.621577620506287	0.893134534358978	0.372958153486252	164.7421875	42174
True	False	False	False	False	-1634.91723632813	2351.31884765625	114.241622924805	0.646978199481964	0.947380185127258	0.40863761305809	108.398056030273	11165
True	False	False	False	False	-1650.8603515625	2462.15649414063	296.140899658203	0.451720893383026	0.851105868816376	0.210795924067497	104.453186035156	27889
True	False	False	False	False	-1622.8544921875	2478.80395507813	195.208984375	0.750541150569916	0.952250421047211	0.651979506015778	95.2897720336914	16771
True	False	False	False	False	-1643.38208007813	2535.0458984375	168.589569091797	0.780941009521484	0.954492092132568	0.859888970851898	100.039474487305	15206
True	False	False	False	False	-1640.42309570313	2559.08862304688	108.695907592773	0.327138155698776	0.90669173002243	0.13387992978096	111.306121826172	10908
True	False	False	False	False	-1622.66479492188	2217.12231445313	220.719253540039	0.820308208465576	0.966367304325104	1	69.9196014404297	13914
True	False	False	False	False	-1609.55053710938	2256.27734375	232.919815063477	0.662514925003052	0.935760259628296	0.433126717805862	72.523811340332	15230
True	False	False	False	False	-1613.71997070313	2291.38696289063	166.371292114258	0.767542660236359	0.971744358539581	0.737952947616577	161.83332824707	24275
True	False	False	False	False	-1621.04565429688	2379.68969726563	297.250030517578	0.615988433361053	0.92412656545639	0.365715116262436	138.20149230957	37038
True	False	False	False	False	-1619.54113769531	2314.759765625	205.191253662109	0.755939364433289	0.94776862859726	0.675504744052887	86.7729721069336	16053
True	False	False	False	False	-1616.60070800781	2360.5380859375	74.3125076293945	0.786045730113983	0.945060074329376	1	129.74626159668	8693
True	False	False	False	False	-1616.52404785156	2505.03247070313	225.155807495117	0.779315590858459	0.96910172700882	0.838229954242706	83.9507369995117	17042
True	False	False	False	False	-1615.3583984375	2551.83056640625	180.790130615234	0.707700073719025	0.929612040519714	0.521457850933075	109.006134033203	17768
True	False	False	False	False	-1613.41101074219	2427.76245117188	269.521484375	0.787153363227844	0.950038194656372	1	94.7736587524414	23030
True	False	False	False	False	-1611.20727539063	2574.1787109375	90.9496383666992	0.352831065654755	0.928277850151062	0.148017913103104	114.231704711914	9367
True	False	False	False	False	-1595.36120605469	2581.7822265625	11.0914192199707	0.619482219219208	0.921230614185333	0.37021940946579	116.300003051758	1163
True	False	False	False	False	-1594.34875488281	2290.52075195313	270.630645751953	0.584528684616089	0.863420009613037	0.328266233205795	143.09016418457	34914
True	False	False	False	False	-1589.04907226563	2344.74072265625	438.111053466797	0.329102456569672	0.812008678913116	0.134934440255165	134.805068969727	53248
True	False	False	False	False	-1587.66467285156	2538.47485351563	261.757507324219	0.744540572166443	0.954519212245941	0.628555476665497	83.4406814575195	19692
True	False	False	False	False	-1579.74584960938	2276.630859375	116.459907531738	0.669778347015381	0.887510538101196	0.445418983697891	154.066665649414	16177
True	False	False	False	False	-1584.919921875	2369.1044921875	67.6576614379883	0.543466746807098	0.921734631061554	0.286164939403534	94	5734
True	False	False	False	False	-1581.77172851563	2383.59741210938	251.77522277832	0.428427070379257	0.853612422943115	0.194619417190552	142.506607055664	32349
True	False	False	False	False	-1577.94287109375	2408.17578125	227.374099731445	0.612174391746521	0.938260495662689	0.360883772373199	100.268295288086	20555
True	False	False	False	False	-1573.82946777344	2353.0380859375	28.8376903533936	0.646229147911072	0.956876516342163	0.407513111829758	90.461540222168	2352
True	False	False	False	False	-1568.65783691406	2250.2333984375	255.102645874023	0.669617831707001	0.943302154541016	0.445140928030014	82.4913024902344	18973
True	False	False	False	False	-1532.8388671875	2285.82080078125	103.150199890137	0.688050091266632	0.953412294387817	0.479222506284714	84.7311859130859	7880
True	False	False	False	False	-1562.65661621094	2315.28662109375	73.203369140625	0.614838540554047	0.952873766422272	0.364249229431152	87.8333358764648	5797
True	False	False	False	False	-1566.91552734375	2349.96508789063	11.0914192199707	0.619482219219208	0.931919693946838	0.37021940946579	79.5999984741211	796
True	False	False	False	False	-1565.25402832031	2471.07177734375	201.863830566406	0.766407787799835	0.939996421337128	0.730857133865356	102.049453735352	18573
True	False	False	False	False	-1562.74963378906	2430.24243164063	249.556930541992	0.659926414489746	0.965051710605621	0.428883403539658	72.7066650390625	16359
True	False	False	False	False	-1562.62902832031	2335.79443359375	100.931915283203	0.654515147209167	0.943068146705627	0.42023029923439	138.769226074219	12628
True	False	False	False	False	-1562.22009277344	2288.71142578125	32.1651153564453	0.759870648384094	0.948771238327026	0.694506108760834	63.4482765197754	1840
True	False	False	False	False	-1547.85656738281	2302.48120117188	383.763122558594	0.545786082744598	0.874864459037781	0.288374483585358	168.936416625977	58452
True	False	False	False	False	-1541.89428710938	2332.15380859375	145.297592163086	0.773189187049866	0.949793517589569	0.77828460931778	159.702285766602	20921
True	False	False	False	False	-1546.76916503906	2371.90380859375	196.318130493164	0.652505040168762	0.952996432781219	0.417087912559509	80.0508499145508	14169
True	False	False	False	False	-1561.50817871094	2586.93798828125	205.191253662109	0.52527517080307	0.93926876783371	0.269439220428467	151.470275878906	28022
True	False	False	False	False	-1549.75817871094	2481.37670898438	175.244430541992	0.774631977081299	0.94695770740509	0.790380477905273	158.075942993164	24976
True	False	False	False	False	-1545.10363769531	2559.72924804688	174.135284423828	0.649540424346924	0.888882160186768	0.412521123886108	158.980895996094	24960
True	False	False	False	False	-1544.39038085938	2349.72241210938	126.442184448242	0.810504853725433	0.948488831520081	1	159.236846923828	18153
True	False	False	False	False	-1536.16711425781	2502.57373046875	192.990692138672	0.681876301765442	0.956914663314819	0.467293441295624	88.6321868896484	15422
True	False	False	False	False	-1543.17895507813	2572.99243164063	74.3125076293945	0.516237199306488	0.930411994457245	0.261502325534821	100.417907714844	6728
True	False	False	False	False	-1529.46362304688	2601.28076171875	235.138092041016	0.813866555690765	0.956253588199615	1	170.863204956055	36223
True	False	False	False	False	-1528.39074707031	2536.30883789063	208.518692016602	0.597695529460907	0.938263714313507	0.343303799629211	84.8670196533203	15955
True	False	False	False	False	-1520.71545410156	2320.61865234375	267.30322265625	0.566553950309753	0.855420470237732	0.309016466140747	136.390045166016	32870
True	False	False	False	False	-1519.28210449219	2381.72265625	283.940338134766	0.601816654205322	0.955355525016785	0.348190397024155	77.08984375	19735
True	False	False	False	False	-1520.14440917969	2585.96337890625	21.0736961364746	0.472244381904602	0.854388058185577	0.225908890366554	100.315788269043	1906
True	False	False	False	False	-1519.095703125	2468.83666992188	218.500961303711	0.600932478904724	0.96591705083847	0.347134441137314	80.4873123168945	15856
True	False	False	False	False	-1501.84350585938	2284.13208007813	184.117568969727	0.644986510276794	0.948877274990082	0.405658066272736	89.7168655395508	14893
True	False	False	False	False	-1511.18725585938	2595.54125976563	227.374099731445	0.664059460163116	0.930722296237946	0.435692131519318	161.141464233398	33034
True	False	False	False	False	-1508.56896972656	2434.3837890625	249.556930541992	0.694647967815399	0.965132534503937	0.49262461066246	79.2622222900391	17834
True	False	False	False	False	-1506.38647460938	2555.05859375	221.828384399414	0.746037483215332	0.937923789024353	0.634167075157166	100.559997558594	20112
True	False	False	False	False	-1457.5087890625	2275.15600585938	218.500961303711	0.734846949577332	0.943712472915649	0.595277607440948	150.213195800781	29592
True	False	False	False	False	-1488.21716308594	2360.837890625	225.155807495117	0.707621395587921	0.95324319601059	0.521273612976074	79.6157608032227	16162
True	False	False	False	False	-1490.0712890625	2464.38500976563	166.371292114258	0.797147572040558	0.961275160312653	1	86.5400009155273	12981
True	False	False	False	False	-1496.78564453125	2618.99047851563	122.005615234375	0.740235030651093	0.946362376213074	0.613164842128754	141.854537963867	15604
True	False	False	False	False	-1486.44946289063	2522.435546875	290.595184326172	0.567265391349792	0.912136435508728	0.309752583503723	124.087783813477	32511
True	False	False	False	False	-1476.54736328125	2457.2158203125	35.4925422668457	0.795358955860138	0.954072058200836	1	64.84375	2075
True	False	False	False	False	-1475.08435058594	2326.87084960938	191.881561279297	0.76079136133194	0.959565699100494	0.699229896068573	70.8670501708984	12260
True	False	False	False	False	-1405.1591796875	2327.13696289063	238.465515136719	0.749451220035553	0.935859799385071	0.647531867027283	111.065116882324	23879
True	False	False	False	False	-1450.56591796875	2349.88061523438	367.1259765625	0.553744971752167	0.918402791023254	0.296098172664642	91.6132965087891	30324
True	False	False	False	False	-1468.19030761719	2408.95190429688	460.293914794922	0.629591405391693	0.881710946559906	0.383702009916306	160.732528686523	66704
True	False	False	False	False	-1467.70886230469	2501.46069335938	515.7509765625	0.24260625243187	0.722313344478607	0.0921044126152992	113.335487365723	52701
True	False	False	False	False	-1463.12524414063	2630.08862304688	194.099838256836	0.706309795379639	0.948505222797394	0.518222332000732	150.954284667969	26417
True	False	False	False	False	-1455.05407714844	2581.89404296875	298.359191894531	0.527630984783173	0.949522972106934	0.271547257900238	83.1858749389648	22377
True	False	False	False	False	-1445.40576171875	2421.4013671875	329.415161132813	0.50937694311142	0.853762090206146	0.255630940198898	137.794616699219	40925
True	False	False	False	False	-1434.73352050781	2478.80126953125	305.014038085938	0.652594089508057	0.929035186767578	0.417226314544678	93.8327255249023	25804
True	False	False	False	False	-1443.46594238281	2546.107421875	244.01123046875	0.807088792324066	0.957420408725739	1	100.677268981934	22149
True	False	False	False	False	-1443.65380859375	2653.04174804688	161.934722900391	0.425061732530594	0.937310218811035	0.192361414432526	118.842468261719	17351
True	False	False	False	False	-1429.49682617188	2517.21997070313	250.666076660156	0.718506336212158	0.949019014835358	0.548181891441345	95.6194686889648	21610
True	False	False	False	False	-1419.3544921875	2648.146484375	16.6371288299561	0.693598926067352	0.931946337223053	0.490445405244827	77.1333312988281	1157
True	False	False	False	False	-1419.11962890625	2363.91943359375	333.851715087891	0.74288809299469	0.940512597560883	0.622522115707397	96.9302291870117	29176
True	False	False	False	False	-1418.72192382813	2393.06005859375	229.592376708984	0.744421064853668	0.959351003170013	0.628113448619843	99.3719787597656	20570
True	False	False	False	False	-1411.88134765625	2406.50415039063	104.259346008301	0.811947047710419	0.955305933952332	1	78.9574432373047	7422
True	False	False	False	False	-1413.16101074219	2437.61645507813	282.831207275391	0.787267684936523	0.966530323028564	1	98.5686264038086	25135
True	False	False	False	False	-1390.09790039063	2463.07739257813	208.518692016602	0.758778512477875	0.961263656616211	0.689045190811157	83.1063842773438	15624
True	False	False	False	False	-1388.13562011719	2583.03295898438	19.9645557403564	0.745889723300934	0.944318890571594	0.633606791496277	57.6666679382324	1038
True	False	False	False	False	-1399.56311035156	2643.94702148438	89.8404998779297	0.779232859611511	0.95036518573761	0.837222635746002	82.7530899047852	6703
True	False	False	False	False	-1403.47924804688	2661.5244140625	102.041061401367	0.819654762744904	0.952234208583832	1	142.40217590332	13101
True	False	False	False	False	-1398.96228027344	2599.1630859375	341.61572265625	0.802311480045319	0.94585508108139	1	103.142860412598	31768
True	False	False	False	False	-1385.30236816406	2669.23828125	123.114753723145	0.798364579677582	0.961349606513977	1	127.54955291748	14158
True	False	False	False	False	-1384.40551757813	2487.72900390625	159.716445922852	0.64491605758667	0.958497881889343	0.405553311109543	84.4791641235352	12165
True	False	False	False	False	-1376.17834472656	2406.44140625	222.937530517578	0.708727538585663	0.95209938287735	0.52387672662735	78.0547256469727	15689
True	False	False	False	False	-1367.7490234375	2495.69165039063	343.834014892578	0.298045307397842	0.808770954608917	0.118737816810608	125.635482788086	38947
True	False	False	False	False	-1376.1298828125	2544.83154296875	291.704345703125	0.647276878356934	0.947504878044128	0.409087389707565	94.6730041503906	24899
True	False	False	False	False	-1362.59313964844	2348.6416015625	221.828384399414	0.64577704668045	0.963749945163727	0.406836688518524	67.4800033569336	13496
True	False	False	False	False	-1355.134765625	2501.8359375	112.023338317871	0.787644565105438	0.947726011276245	1	156.603958129883	15817
True	False	False	False	False	-1358.36193847656	2617.1689453125	98.7136306762695	0.694063067436218	0.965117812156677	0.491407215595245	70.3820190429688	6264
True	False	False	False	False	-1349.10656738281	2636.76245117188	167.480438232422	0.765148520469666	0.949740529060364	0.723291516304016	161.231781005859	24346
True	False	False	False	False	-1358.03527832031	2690.07983398438	210.736968994141	0.273126423358917	0.907520473003387	0.106429286301136	124.463157653809	23648
True	False	False	False	False	-1353.36279296875	2658.0634765625	238.465515136719	0.505431950092316	0.905965983867645	0.252312004566193	114	24510
True	False	False	False	False	-1348.38928222656	2059.037109375	205.191253662109	0.839377820491791	0.957675039768219	1	163.583786010742	30263
True	False	False	False	False	-1331.36145019531	2396.41918945313	114.241622924805	0.732298254966736	0.916350424289703	0.587279975414276	149.165054321289	15364
True	False	False	False	False	-1346.75317382813	2405.53662109375	183.008422851563	0.701034069061279	0.945952534675598	0.506315171718597	108.321212768555	17873
True	False	False	False	False	-1323.85217285156	2419.13305664063	261.757507324219	0.692189514636993	0.941684603691101	0.487547129392624	89.2415237426758	21061
True	False	False	False	False	-1339.23022460938	2435.21850585938	18.8554134368896	0.733056426048279	0.939505636692047	0.589630365371704	49.529411315918	842
True	False	False	False	False	-1343.81457519531	2530.80786132813	107.586769104004	0.652752697467804	0.922237575054169	0.417472988367081	142.721649169922	13844
True	False	False	False	False	-1347.23547363281	2591.23950195313	367.1259765625	0.680463254451752	0.923208773136139	0.464639991521835	105.407852172852	34890
True	False	False	False	False	-1336.41857910156	2463.23852539063	208.518692016602	0.721730709075928	0.970203936100006	0.556762754917145	84.0531921386719	15802
True	False	False	False	False	-1291.8994140625	2480.19921875	276.176330566406	0.629070699214935	0.913007259368896	0.382990479469299	144.104415893555	35882
True	False	False	False	False	-1330.20556640625	2574.09619140625	41.0382537841797	0.739717543125153	0.946664214134216	0.611384451389313	123.810813903809	4581
True	False	False	False	False	-1325.68786621094	2683.09936523438	13.3097038269043	0.743378639221191	0.942608833312988	0.624296009540558	72.9166641235352	875
True	False	False	False	False	-1325.65563964844	2514.5322265625	438.111053466797	0.321651935577393	0.711073577404022	0.130956903100014	145.020248413086	57283
True	False	False	False	False	-1296.15698242188	2518.76977539063	247.338653564453	0.777337789535522	0.94766765832901	0.816026508808136	153.484298706055	34227
True	False	False	False	False	-1318.92004394531	2636.97436523438	618.901184082031	0.341486155986786	0.760045349597931	0.141681507229805	161.706100463867	90232
True	False	False	False	False	-1315.46691894531	2577.07202148438	250.666076660156	0.578903019428253	0.945390164852142	0.322091072797775	83.1814193725586	18799
True	False	False	False	False	-1314.75012207031	2671.66528320313	37.7108268737793	0.666771829128265	0.935147106647491	0.44025981426239	56.1176452636719	1908
True	False	False	False	False	-1309.46875	2693.80322265625	235.138092041016	0.256864249706268	0.882455408573151	0.098698578774929	103.056602478027	21848
True	False	False	False	False	-1295.7998046875	2679.73266601563	31.0559749603271	0.750200152397156	0.955226957798004	0.650578022003174	68.7857131958008	1926
True	False	False	False	False	-1291.9775390625	2705.0263671875	107.586769104004	0.642508149147034	0.956518232822418	0.401997298002243	137.103088378906	13299
True	False	False	False	False	-1291.52014160156	2419.78149414063	141.970169067383	0.664135277271271	0.944767415523529	0.435818791389465	99.4140625	12725
True	False	False	False	False	-1290.92578125	2659.9580078125	177.462707519531	0.688450872898102	0.966805100440979	0.480016618967056	88.4250030517578	14148
True	False	False	False	False	-1290.01501464844	2406.45336914063	154.17073059082	0.738690078258514	0.952420055866241	0.60789030790329	155.884887695313	21668
True	False	False	False	False	-1248.67651367188	2425.96142578125	266.194061279297	0.606333255767822	0.939206600189209	0.35365104675293	152.216659545898	36532
True	False	False	False	False	-1274.63208007813	2489.89184570313	21.0736961364746	0.717444062232971	0.938502132892609	0.54542076587677	64.3684234619141	1223
True	False	False	False	False	-1285.05944824219	2559.04052734375	232.919815063477	0.509887874126434	0.856297969818115	0.256063848733902	92.8428573608398	19497
True	False	False	False	False	-1275.05676269531	2665.88134765625	130.878753662109	0.772971868515015	0.947703957557678	0.776539385318756	154.466094970703	18227
True	False	False	False	False	-1273.84155273438	2428.42065429688	197.427261352539	0.658456563949585	0.958773255348206	0.42650431394577	89.8707885742188	15997
True	False	False	False	False	-1255.41357421875	2442.22583007813	46.5839614868164	0.839679360389709	0.96739661693573	1	84.0714263916016	3531
True	False	False	False	False	-1259.2275390625	2497.67211914063	259.539215087891	0.639704287052155	0.967574894428253	0.397916316986084	102.294868469238	23937
True	False	False	False	False	-1273.43957519531	2605.53076171875	286.158630371094	0.764712512493134	0.950774908065796	0.720741987228394	83.3217086791992	21497
True	False	False	False	False	-1272.35229492188	2708.7294921875	107.586769104004	0.726169049739838	0.954675555229187	0.56910252571106	130.144332885742	12624
True	False	False	False	False	-1265.52917480469	2642.34790039063	221.828384399414	0.777092158794403	0.955530345439911	0.813503861427307	89.1500015258789	17830
True	False	False	False	False	-1264.04711914063	2522.14868164063	92.0587844848633	0.763090133666992	0.947246909141541	0.711547255516052	146.939758300781	12196
True	False	False	False	False	-1262.45141601563	2541.16528320313	208.518692016602	0.730466604232788	0.950176358222961	0.581698298454285	152.356384277344	28643
True	False	False	False	False	-1263.83117675781	2663.26611328125	16.6371288299561	0.76893937587738	0.947792708873749	0.747088372707367	77.3333358764648	1160
True	False	False	False	False	-1260.86450195313	2557.46411132813	72.0942230224609	0.802704334259033	0.962853848934174	1	142.67692565918	9274
True	False	False	False	False	-1250.52136230469	2717.85595703125	321.651153564453	0.391936659812927	0.854815006256104	0.171102210879326	147.534484863281	42785
True	False	False	False	False	-1242.29772949219	2458.0244140625	247.338653564453	0.79924076795578	0.954719007015228	1	85.9506759643555	19167
True	False	False	False	False	-1227.26501464844	2517.30444335938	227.374099731445	0.614075720310211	0.914364099502563	0.36328125	116.117073059082	23804
True	False	False	False	False	-1233.67932128906	2620.00170898438	260.648345947266	0.752919793128967	0.959028601646423	0.66202175617218	96.7829818725586	22744
True	False	False	False	False	-1241.18322753906	2673.19653320313	196.318130493164	0.629207730293274	0.951672434806824	0.383177489042282	91.5593185424805	16206
True	False	False	False	False	-1229.48767089844	2570.4365234375	225.155807495117	0.788748562335968	0.94906747341156	1	88.8374404907227	18034
True	False	False	False	False	-1224.19738769531	2702.74731445313	307.232330322266	0.522794246673584	0.855179190635681	0.267237067222595	132.595672607422	36729
True	False	False	False	False	-1222.34362792969	2398.49438476563	114.241622924805	0.6822509765625	0.926345467567444	0.468001574277878	142.145629882813	14641
True	False	False	False	False	-1052.66943359375	2068.9296875	196.318130493164	0.768484115600586	0.949365973472595	0.744058847427368	163.949157714844	29019
True	False	False	False	False	-1211.74194335938	2416.23486328125	209.627822875977	0.781930804252625	0.954112350940704	0.875391721725464	85.3862457275391	16138
True	False	False	False	False	-1157.51379394531	2418.47485351563	180.790130615234	0.730009138584137	0.95443332195282	0.580324828624725	88.9938659667969	14506
True	False	False	False	False	-1200.74194335938	2605.03515625	484.695037841797	0.357247114181519	0.807842075824738	0.150526091456413	94.4851226806641	41290
True	False	False	False	False	-1201.91589355469	2749.001953125	366.016845703125	0.168554037809372	0.90081262588501	0.0603202953934669	126.772727966309	41835
True	False	False	False	False	-1200.64489746094	2648.61962890625	210.736968994141	0.515089571475983	0.946153223514557	0.260511100292206	105.952629089355	20131
True	False	False	False	False	-1191.33227539063	2664.05712890625	278.394622802734	0.309742391109467	0.728355586528778	0.124721296131611	131.90837097168	33109
True	False	False	False	False	-1199.24047851563	2697.14916992188	16.6371288299561	0.646814525127411	0.934281527996063	0.408391445875168	84.1333312988281	1262
True	False	False	False	False	-1185.50964355469	2709.11645507813	470.276184082031	0.342033565044403	0.699563503265381	0.141983777284622	157.466979980469	66766
True	False	False	False	False	-1182.31530761719	2454.173828125	309.450592041016	0.682015299797058	0.953537404537201	0.467555910348892	110.240142822266	30757
True	False	False	False	False	-1138.39465332031	2461.23681640625	246.229507446289	0.705789387226105	0.950919151306152	0.517021954059601	97.9639663696289	21748
True	False	False	False	False	-1100.80029296875	2509.64501953125	231.810668945313	0.684538662433624	0.952593386173248	0.472369104623795	89.4019165039063	18685
True	False	False	False	False	-1140.9580078125	2529.97827148438	220.719253540039	0.674924969673157	0.909914016723633	0.454497784376144	98.12060546875	19526
True	False	False	False	False	-1178.56616210938	2537.2119140625	367.1259765625	0.727809071540833	0.951270401477814	0.57382994890213	106.858009338379	35370
True	False	False	False	False	-1169.13488769531	2566.3828125	244.01123046875	0.55200070142746	0.939626753330231	0.294386297464371	79.6090927124023	17514
True	False	False	False	False	-1149.54333496094	2755.72265625	160.825576782227	0.734745264053345	0.958387315273285	0.594953238964081	148.765518188477	21571
True	False	False	False	False	-1146.56579589844	2570.1396484375	251.77522277832	0.721685528755188	0.948082149028778	0.556640386581421	97.0792922973633	22037
True	False	False	False	False	-1143.61022949219	2653.46240234375	277.285491943359	0.741000473499298	0.946499824523926	0.615824639797211	126.412002563477	31603
True	False	False	False	False	-1143.78845214844	2727.41333007813	277.285491943359	0.6440709233284	0.95102447271347	0.404299706220627	108.255996704102	27064
True	False	False	False	False	-1132.39892578125	2707.14624023438	26.6194076538086	0.780536234378815	0.95841646194458	0.854119598865509	55.25	1326
True	False	False	False	False	-1131.86462402344	2513.09814453125	41.0382537841797	0.563382267951965	0.94055712223053	0.305759131908417	58.4594612121582	2163
True	False	False	False	False	-1093.02978515625	2541.11962890625	200.754699707031	0.746109485626221	0.953526854515076	0.634440541267395	88.1933670043945	15963
True	False	False	False	False	-1122.64416503906	2601.87329101563	459.184753417969	0.765733182430267	0.937687039375305	0.726765692234039	151.495162963867	62719
True	False	False	False	False	-1126.05139160156	2674.37280273438	173.026138305664	0.782837390899658	0.946361124515533	0.891967415809631	159.78205871582	24926
True	False	False	False	False	-1122.67785644531	2775.32202148438	230.701522827148	0.392567545175552	0.922316014766693	0.171491608023643	125.125	26026
True	False	False	False	False	-1109.58203125	2654.42016601563	252.884368896484	0.549877107143402	0.86614853143692	0.292316764593124	153.298248291016	34952
True	False	False	False	False	-1108.41247558594	2573.451171875	195.208984375	0.767005503177643	0.952826321125031	0.734559714794159	79.676139831543	14023
True	False	False	False	False	-1094.88330078125	2640.63793945313	285.049468994141	0.613966405391693	0.930723965167999	0.363142818212509	95.9883270263672	24669
True	False	False	False	False	-1105.29638671875	2742.82299804688	34.3833999633789	0.716718852519989	0.942643821239471	0.543553650379181	58.7419357299805	1821
True	False	False	False	False	-1090.9189453125	2757.54907226563	260.648345947266	0.741385757923126	0.944390594959259	0.617175400257111	167.536163330078	39371
True	False	False	False	False	-1083.39868164063	2697.88842773438	332.742584228516	0.763158619403839	0.952661693096161	0.711926758289337	95.9700012207031	28791
True	False	False	False	False	-1083.24584960938	2773.3935546875	161.934722900391	0.718649625778198	0.962731003761292	0.548556864261627	174.198623657227	25433
True	False	False	False	False	-1071.24243164063	2463.17919921875	237.356369018555	0.605783820152283	0.95691841840744	0.35298079252243	93.3317794799805	19973
True	False	False	False	False	-1038.48962402344	2466.55590820313	131.987884521484	0.855904400348663	0.964366912841797	1	92.8571395874023	11050
True	False	False	False	False	-1043.98095703125	2492.4365234375	235.138092041016	0.823717653751373	0.959775507450104	1	111.264152526855	23588
True	False	False	False	False	-1069.81225585938	2560.63403320313	192.990692138672	0.710991621017456	0.958749711513519	0.529292404651642	83.1954040527344	14476
True	False	False	False	False	-1069.81372070313	2595.78247070313	242.902084350586	0.81012350320816	0.966609358787537	1	99.3287658691406	21753
True	False	False	False	False	-1069.67407226563	2755.6865234375	245.120376586914	0.82437139749527	0.952718555927277	1	169.923080444336	37553
True	False	False	False	False	-1064.31140136719	2514.76879882813	277.285491943359	0.754515409469604	0.956088483333588	0.669037222862244	91.6999969482422	22925
True	False	False	False	False	-994.089782714844	2528.0234375	176.353576660156	0.76180374622345	0.943360388278961	0.704558432102203	81.9371032714844	13028
True	False	False	False	False	-1015.140625	2574.73315429688	255.102645874023	0.380868256092072	0.925938844680786	0.164361745119095	71.4391326904297	16431
True	False	False	False	False	-1034.52697753906	2607.11474609375	127.551322937012	0.733566761016846	0.917952358722687	0.591225862503052	150.182601928711	17271
True	False	False	False	False	-1053.23706054688	2705.69946289063	14.4188451766968	0.805326879024506	0.942608833312988	1	73.538459777832	956
True	False	False	False	False	-1058.64709472656	2718.72534179688	138.64274597168	0.874379754066467	0.973530948162079	1	153.016006469727	19127
True	False	False	False	False	-1057.43029785156	2774.8583984375	151.952453613281	0.745924651622772	0.93328332901001	0.633738994598389	161.518249511719	22128
True	False	False	False	False	-1052.54052734375	2620.54418945313	224.046676635742	0.825404047966003	0.964906334877014	1	100.014854431152	20203
True	False	False	False	False	-1042.18286132813	2670.70947265625	246.229507446289	0.724763691425323	0.95475047826767	0.565125465393066	93.9324340820313	20853
True	False	False	False	False	-1035.15734863281	2801.6201171875	604.482360839844	0.15643247961998	0.882920980453491	0.0554715283215046	123.585319519043	67354
True	False	False	False	False	-1034.10534667969	2707.05444335938	318.32373046875	0.786925971508026	0.964892089366913	1	115.372825622559	33112
True	False	False	False	False	-1011.95239257813	2601.94970703125	181.899276733398	0.744097054004669	0.951449036598206	0.626919984817505	148.292678833008	24320
True	False	False	False	False	-1007.70983886719	2544.20190429688	140.861022949219	0.841222047805786	0.974242925643921	1	149.118103027344	18938
True	False	False	False	False	-1007.49383544922	2655.19116210938	424.801361083984	0.456593334674835	0.903882265090942	0.214307263493538	141.334197998047	54131
True	False	False	False	False	-992.130798339844	2657.96704101563	119.787330627441	0.842233836650848	0.964467108249664	1	158.231475830078	17089
True	False	False	False	False	-988.565185546875	2494.22705078125	275.067199707031	0.588521242141724	0.951411247253418	0.332737118005753	116.322578430176	28848
True	False	False	False	False	-972.730529785156	2501.80395507813	141.970169067383	0.518481254577637	0.902832210063934	0.263451159000397	78.6015625	10061
True	False	False	False	False	-971.025756835938	2543.77270507813	218.500961303711	0.411126315593719	0.816076576709747	0.183209925889969	80.3350219726563	15826
True	False	False	False	False	-970.158325195313	2650.13403320313	165.262145996094	0.723555207252502	0.94370448589325	0.561758041381836	109.449661254883	16308
True	False	False	False	False	-984.6005859375	2738.00659179688	14.4188451766968	0.666414141654968	0.924317836761475	0.43965283036232	87.0769195556641	1132
True	False	False	False	False	-984.462951660156	2697.95947265625	352.707153320313	0.663645505905151	0.954824864864349	0.435002118349075	93.276725769043	29662
True	False	False	False	False	-981.761840820313	2754.76196289063	430.347076416016	0.217332065105438	0.601677656173706	0.0808116495609283	134.850509643555	52322
True	False	False	False	False	-974.799194335938	2806.96875	184.117568969727	0.684277176856995	0.950221061706543	0.47186616063118	150.048187255859	24908
True	False	False	False	False	-961.457397460938	2562.66259765625	171.917007446289	0.443323343992233	0.877886176109314	0.204850509762764	74.8000030517578	11594
True	False	False	False	False	-932.861022949219	2584.615234375	749.779968261719	0.47392600774765	0.847117602825165	0.227185919880867	162.176040649414	109631
True	False	False	False	False	-950.206237792969	2662.76416015625	183.008422851563	0.73224264383316	0.950104236602783	0.587108492851257	91.1212158203125	15035
True	False	False	False	False	-957.041259765625	2689.77783203125	89.8404998779297	0.690838992595673	0.943613231182098	0.484800934791565	62.358024597168	5051
True	False	False	False	False	-950.432312011719	2774.01904296875	130.878753662109	0.794070303440094	0.951440989971161	1	98.3644104003906	11607
True	False	False	False	False	-956.837707519531	2824.41064453125	140.861022949219	0.508150160312653	0.930156528949738	0.254594415426254	123.09449005127	15633
True	False	False	False	False	-947.505004882813	2606.3828125	230.701522827148	0.566249370574951	0.937882244586945	0.308701932430267	98.6826934814453	20526
True	False	False	False	False	-936.76904296875	2628.23120117188	244.01123046875	0.381631165742874	0.915365695953369	0.164820894598961	87.9045486450195	19339
True	False	False	False	False	-944.100158691406	2716.82055664063	174.135284423828	0.66357147693634	0.896795928478241	0.434878915548325	146.216567993164	22956
True	False	False	False	False	-942.405151367188	2642.80932617188	153.061584472656	0.835585951805115	0.959173381328583	1	166.507247924805	22978
True	False	False	False	False	-931.374755859375	2710.6669921875	35.4925422668457	0.657634496688843	0.939767420291901	0.425183236598969	73.5	2352
True	False	False	False	False	-929.905334472656	2816.01391601563	194.099838256836	0.652782797813416	0.949645519256592	0.417519867420197	134.31428527832	23505
True	False	False	False	False	-923.947631835938	2769.72680664063	302.795745849609	0.673782229423523	0.943913042545319	0.452454090118408	154.358978271484	42140
True	False	False	False	False	-922.119018554688	2535.73364257813	287.267761230469	0.707180082798004	0.961407005786896	0.520242691040039	86.1969146728516	22325
True	False	False	False	False	-906.889831542969	2696.07568359375	15.5279874801636	0.800106346607208	0.94487601518631	1	74.5	1043
True	False	False	False	False	-918.619445800781	2826.623046875	90.9496383666992	0.730561852455139	0.946501493453979	0.581985175609589	125.012191772461	10251
True	False	False	False	False	-882.346801757813	2505.26538085938	235.138092041016	0.790799736976624	0.960137367248535	1	79.8254699707031	16923
True	False	False	False	False	-888.813171386719	2592.26342773438	300.577453613281	0.70592987537384	0.943209588527679	0.517345428466797	83.4095916748047	22604
True	False	False	False	False	-897.238342285156	2773.70971679688	232.919815063477	0.799393713474274	0.952879428863525	1	106.285713195801	22320
True	False	False	False	False	-894.918273925781	2840.03784179688	195.208984375	0.358662098646164	0.925774812698364	0.151334837079048	123.357955932617	21711
True	False	False	False	False	-894.787780761719	2673.50634765625	322.760314941406	0.658379971981049	0.950656890869141	0.426380932331085	81.9587631225586	23850
True	False	False	False	False	-889.932739257813	2709.14990234375	586.736083984375	0.511666774749756	0.898590266704559	0.257576435804367	148.667297363281	78645
True	False	False	False	False	-880.161315917969	2826.3359375	178.571853637695	0.657871544361115	0.913365125656128	0.425563484430313	129.217391967773	20804
True	False	False	False	False	-873.802062988281	2537.39184570313	198.536407470703	0.718787491321564	0.961362063884735	0.548918008804321	121.234634399414	21701
True	False	False	False	False	-841.366760253906	2522.076171875	301.686614990234	0.812250912189484	0.955284535884857	1	89.0367660522461	24218
True	False	False	False	False	-860.667114257813	2562.1845703125	126.442184448242	0.788381993770599	0.942053854465485	1	150.035095214844	17104
True	False	False	False	False	-857.458862304688	2637.53735351563	49.9113883972168	0.791574835777283	0.955666422843933	1	78.7333297729492	3543
True	False	False	False	False	-858.020263671875	2783.84936523438	260.648345947266	0.761238873004913	0.958976626396179	0.70156729221344	106.761703491211	25089
True	False	False	False	False	-853.226684570313	2583.34594726563	275.067199707031	0.83170884847641	0.970694124698639	1	159.213714599609	39485
True	False	False	False	False	-833.273010253906	2585.45483398438	15.5279874801636	0.800106346607208	0.94487601518631	1	55.1428565979004	772
True	False	False	False	False	-847.051086425781	2851.28637695313	362.689422607422	0.295915395021439	0.93414032459259	0.117662839591503	120.498474121094	39403
True	False	False	False	False	-840.665710449219	2626.01171875	442.547637939453	0.801106691360474	0.950539886951447	1	111.711776733398	44573
True	False	False	False	False	-837.795166015625	2695.32202148438	483.585876464844	0.710077166557312	0.918007910251617	0.527090728282928	152.917434692383	66672
True	False	False	False	False	-837.473083496094	2777.12573242188	24.401123046875	0.741141617298126	0.941912531852722	0.616318583488464	55.8181800842285	1228
True	False	False	False	False	-818.26171875	2532.65380859375	236.24723815918	0.69538140296936	0.955766916275024	0.494159370660782	85.8075103759766	18277
True	False	False	False	False	-817.501892089844	2650.6953125	61.0028076171875	0.85178804397583	0.965959846973419	1	57.3090896606445	3152
True	False	False	False	False	-818.013671875	2674.04052734375	47.6931037902832	0.628835141658783	0.927055537700653	0.382669180631638	55.1860466003418	2373
True	False	False	False	False	-817.62744140625	2702.65185546875	15.5279874801636	0.774550676345825	0.945763468742371	0.789673984050751	67.7142868041992	948
True	False	False	False	False	-815.825927734375	2750.08642578125	215.173538208008	0.753779411315918	0.949526786804199	0.665771782398224	95.1134033203125	18452
True	False	False	False	False	-817.42822265625	2790.78955078125	281.722045898438	0.726478219032288	0.931717574596405	0.569986522197723	161.625991821289	41053
True	False	False	False	False	-798.223388671875	2812.6669921875	35.4925422668457	0.795358955860138	0.956876516342163	1	51.8125	1658
True	False	False	False	False	-803.369201660156	2837.78100585938	219.610107421875	0.726379930973053	0.954188048839569	0.569705069065094	116.217170715332	23011
True	False	False	False	False	-792.697326660156	2724.12060546875	189.663269042969	0.838367521762848	0.967573583126068	1	98.2456130981445	16800
True	False	False	False	False	-783.882019042969	2600.40771484375	388.199676513672	0.643564462661743	0.949395716190338	0.403551310300827	146.848571777344	51397
True	False	False	False	False	-782.810363769531	2657.75830078125	276.176330566406	0.828481554985046	0.957329750061035	1	157.51806640625	39222
True	False	False	False	False	-768.47314453125	2735.63403320313	23.2919807434082	0.772283971309662	0.947545111179352	0.771135985851288	50.1904754638672	1054
True	False	False	False	False	-764.226623535156	2809.24389648438	279.503784179688	0.579212963581085	0.92413341999054	0.3224276304245	110.531745910645	27854
True	False	False	False	False	-762.543518066406	2869.42993164063	461.403045654297	0.210364520549774	0.925649642944336	0.0777831226587296	119.959136962891	49903
True	False	False	False	False	-761.864074707031	2072.6435546875	141.970169067383	0.704015791416168	0.947004020214081	0.512974381446838	56.5078125	7233
True	False	False	False	False	-749.569763183594	2196.48779296875	124.223899841309	0.838463246822357	0.967362284660339	1	148.410720825195	16622
True	False	False	False	False	-757.84912109375	2758.90014648438	140.861022949219	0.698515653610229	0.958450317382813	0.500826358795166	156.29133605957	19849
True	False	False	False	False	-760.161254882813	2775.42114257813	171.917007446289	0.408968538045883	0.936219215393066	0.181820631027222	85.651611328125	13276
True	False	False	False	False	-753.5947265625	2537.94311523438	251.77522277832	0.755282342433929	0.950390815734863	0.672495543956757	83.4273147583008	18938
True	False	False	False	False	-632.253173828125	2592.40405273438	200.754699707031	0.839820861816406	0.967744946479797	1	113.066299438477	20465
True	False	False	False	False	-741.700744628906	2744.47583007813	123.114753723145	0.798364579677582	0.954065203666687	1	160.117111206055	17773
True	False	False	False	False	-747.862854003906	2770.3984375	41.0382537841797	0.760389924049377	0.948474228382111	0.697156250476837	87.8918914794922	3252
True	False	False	False	False	-733.585632324219	2863.80419921875	27.7285480499268	0.748627901077271	0.937802910804749	0.644232213497162	80.4000015258789	2010
True	False	False	False	False	-731.565063476563	2599.05859375	171.917007446289	0.749726235866547	0.953370094299316	0.648645401000977	83.2709655761719	12907
True	False	False	False	False	-445.863677978516	2621.95166015625	232.919815063477	0.830052256584167	0.968184530735016	1	85.0380935668945	17858
True	False	False	False	False	-708.031677246094	2639.10717773438	22.1828384399414	0.755204319953918	0.946847438812256	0.672140836715698	46.8499984741211	937
True	False	False	False	False	-724.334838867188	2747.47607421875	425.910522460938	0.460860967636108	0.884577691555023	0.217421114444733	134.96354675293	51826
True	False	False	False	False	-726.507568359375	2808.1513671875	82.0765075683594	0.735541641712189	0.943492233753204	0.597506582736969	57.1891899108887	4232
True	False	False	False	False	-722.405578613281	2707.22314453125	373.780822753906	0.579339563846588	0.894649863243103	0.322565168142319	95.8961410522461	32317
True	False	False	False	False	-683.664794921875	2623.83813476563	201.863830566406	0.825766265392303	0.96711128950119	1	107.796699523926	19619
True	False	False	False	False	-624.871948242188	2660.505859375	252.884368896484	0.752654612064362	0.954498827457428	0.66087806224823	105.79386138916	24121
True	False	False	False	False	-675.187866210938	2689.7626953125	206.300399780273	0.807559549808502	0.947685658931732	1	136.924728393555	25468
True	False	False	False	False	-636.847351074219	2743.00415039063	283.940338134766	0.813883244991302	0.962783396244049	1	118.46484375	30327
True	False	False	False	False	-681.224914550781	2808.88989257813	240.683807373047	0.730140924453735	0.963172435760498	0.580719590187073	109.350227355957	23729
True	False	False	False	False	-673.391967773438	2886.05078125	530.169860839844	0.138616845011711	0.879256308078766	0.0485075376927853	116.579498291016	55725
True	False	False	False	False	-653.176940917969	2775.50415039063	321.651153564453	0.694726705551147	0.939209043979645	0.492788851261139	118.94482421875	34494
True	False	False	False	False	-640.413146972656	2818.9443359375	231.810668945313	0.788909792900085	0.949747741222382	1	114.875595092773	24009
True	False	False	False	False	-629.526000976563	2830.28759765625	46.5839614868164	0.823659300804138	0.961694955825806	1	66.5476226806641	2795
True	False	False	False	False	-608.649475097656	2885.330078125	194.099838256836	0.62420654296875	0.943435251712799	0.376434773206711	153.005706787109	26776
True	False	False	False	False	-606.774353027344	2716.04174804688	187.44499206543	0.766782999038696	0.949548840522766	0.733172476291656	97.9112396240234	16547
True	False	False	False	False	-562.539367675781	2763.1171875	283.940338134766	0.490172624588013	0.826823055744171	0.239847972989082	135.1796875	34606
True	False	False	False	False	-583.286804199219	2786.7890625	216.282684326172	0.764171719551086	0.947735667228699	0.717627465724945	88.0410232543945	17168
True	False	False	False	False	-542.502746582031	2807.4541015625	351.597991943359	0.848294794559479	0.957731425762177	1	100.29337310791	31793
True	False	False	False	False	-574.255493164063	2847.09252929688	138.64274597168	0.768403470516205	0.950799524784088	0.74352765083313	79.0400009155273	9880
True	False	False	False	False	-492.883453369141	2869.25463867188	87.6222152709961	0.75999253988266	0.952832698822021	0.695125102996826	76.3291168212891	6030
True	False	False	False	False	-537.307250976563	2898.15087890625	84.2947845458984	0.741048753261566	0.945673048496246	0.615993499755859	93.6184234619141	7115
True	False	False	False	False	-571.975158691406	2901.42529296875	341.61572265625	0.2759710252285	0.917147576808929	0.107805415987968	110.545455932617	34048
True	False	False	False	False	-518.017150878906	2908.04174804688	139.751892089844	0.447910577058792	0.892317295074463	0.208081811666489	108	13608
True	False	False	False	False	-507.323394775391	2875.07202148438	62.1119499206543	0.745300650596619	0.937515199184418	0.631386935710907	75.8928604125977	4250
True	False	False	False	False	-489.011444091797	2900.33862304688	226.264953613281	0.719305574893951	0.944128215312958	0.550280451774597	146.460784912109	29878
True	False	False	False	False	-466.731964111328	2914.5712890625	25.5102653503418	0.571664273738861	0.91741406917572	0.314349681138992	110	2530
True	False	False	False	False	-463.470947265625	2677.60473632813	231.810668945313	0.722683489322662	0.954044163227081	0.559358239173889	99.339714050293	20762
True	False	False	False	False	-463.272796630859	2770.26538085938	278.394622802734	0.806769788265228	0.957536458969116	1	92.6533889770508	23256
True	False	False	False	False	-461.030181884766	2859.11083984375	204.082122802734	0.834840655326843	0.961822032928467	1	74.7934799194336	13762
True	False	False	False	False	-453.780059814453	2915.65405273438	43.256534576416	0.365310281515121	0.824376106262207	0.155168071389198	109.076919555664	4254
True	False	False	False	False	-442.117797851563	2805.54150390625	273.958068847656	0.751099288463593	0.953554511070251	0.654293596744537	97.1619415283203	23999
True	False	False	False	False	-339.060913085938	2605.2509765625	171.917007446289	0.759923756122589	0.940943539142609	0.694775581359863	129.032257080078	20000
True	False	False	False	False	-400.241668701172	2674.7470703125	268.412353515625	0.775347232818604	0.95554381608963	0.796743392944336	128.987609863281	31215
True	False	False	False	False	-350.448547363281	2735.65893554688	177.462707519531	0.810753405094147	0.959653615951538	1	97.5749969482422	15612
True	False	False	False	False	-400.746032714844	2785.015625	224.046676635742	0.815283298492432	0.95735239982605	1	134.08415222168	27085
True	False	False	False	False	-406.689178466797	2862.13110351563	343.834014892578	0.740582048892975	0.947770833969116	0.614366829395294	98.4064483642578	30506
True	False	False	False	False	-423.555023193359	2918.17895507813	52.1296730041504	0.506671369075775	0.897847592830658	0.253350287675858	105.042556762695	4937
True	False	False	False	False	-405.119720458984	2920.078125	85.4039306640625	0.29918047785759	0.865209221839905	0.119312547147274	104.428573608398	8041
True	False	False	False	False	-376.43701171875	2831.38598632813	267.30322265625	0.752113997936249	0.958158075809479	0.658565938472748	78.2531127929688	18859
True	False	False	False	False	-375.623748779297	2902.10864257813	191.881561279297	0.698237717151642	0.950818240642548	0.500227868556976	97.0982666015625	16798
True	False	False	False	False	-365.637664794922	2773.40161132813	269.521484375	0.535736560821533	0.889179766178131	0.278929710388184	92.0699615478516	22373
True	False	False	False	False	-347.501098632813	2923.80541992188	153.061584472656	0.217194050550461	0.892662525177002	0.0807513147592545	99.5579681396484	13739
True	False	False	False	False	-347.438446044922	2701.87670898438	176.353576660156	0.699224472045898	0.948607385158539	0.502358973026276	106.364776611328	16912
True	False	False	False	False	-322.343597412109	2767.6806640625	124.223899841309	0.814991533756256	0.97148585319519	1	119.482139587402	13382
True	False	False	False	False	-305.306030273438	2784.7919921875	149.734161376953	0.821039736270905	0.953745186328888	1	99.7629623413086	13468
True	False	False	False	False	-291.383392333984	2632.1845703125	215.173538208008	0.785823166370392	0.970525801181793	1	103.592781066895	20097
True	False	False	False	False	-263.675323486328	2673.96337890625	251.77522277832	0.800403714179993	0.956580936908722	1	94.0352401733398	21346
True	False	False	False	False	-275.984893798828	2927.83227539063	309.450592041016	0.217676132917404	0.885691702365875	0.0809621289372444	92.8207855224609	25897
True	False	False	False	False	-255.776947021484	2101.41333007813	201.863830566406	0.262423634529114	0.906311929225922	0.101315692067146	71.7527465820313	13059
True	False	False	False	False	-214.754409790039	2720.978515625	200.754699707031	0.788795411586761	0.9682537317276	1	111.696128845215	20217
True	False	False	False	False	-244.588439941406	2787.01928710938	260.648345947266	0.524824380874634	0.907712936401367	0.26903772354126	97.1361694335938	22827
True	False	False	False	False	-232.003448486328	2914.97534179688	174.135284423828	0.669516801834106	0.924533069133759	0.44496613740921	136.343948364258	21406
True	False	False	False	False	-222.948852539063	2765.16162109375	225.155807495117	0.750936388969421	0.924437761306763	0.653615593910217	120.507392883301	24463
True	False	False	False	False	-214.387954711914	2045.76159667969	153.061584472656	0.777968525886536	0.93527489900589	0.822720050811768	182.579711914063	25196
True	False	False	False	False	-129.944686889648	2078.40869140625	118.678184509277	0.603207468986511	0.950212419033051	0.349859982728958	53.0654220581055	5678
True	False	False	False	False	-203.280624389648	2659.52099609375	186.335845947266	0.652757406234741	0.938745617866516	0.417480319738388	108.607139587402	18246
True	False	False	False	False	-191.473190307617	2908.5205078125	169.698715209961	0.775282919406891	0.960919916629791	0.796160697937012	93.3529434204102	14283
True	False	False	False	False	-190.022827148438	2930.791015625	292.8134765625	0.168576031923294	0.941249668598175	0.0603291727602482	91.7878799438477	24232
True	False	False	False	False	-184.738754272461	2177.7236328125	94.2770690917969	0.747598469257355	0.941071093082428	0.640176296234131	150.305877685547	12776
True	False	False	False	False	-173.257522583008	2593.49291992188	224.046676635742	0.832674622535706	0.960852682590485	1	107.009902954102	21616
True	False	False	False	False	-156.90446472168	2754.29931640625	352.707153320313	0.73573237657547	0.952434599399567	0.598122417926788	98.8647766113281	31439
True	False	False	False	False	-173.273208618164	2844.70092773438	205.191253662109	0.716276288032532	0.9689701795578	0.542421281337738	83.6162185668945	15469
True	False	False	False	False	-130.74577331543	2623.9140625	185.226699829102	0.690912425518036	0.958439469337463	0.484949380159378	110.251495361328	18412
True	False	False	False	False	-121.968391418457	2812.45532226563	319.432891845703	0.757681429386139	0.958089709281921	0.68370521068573	94.3506927490234	27173
True	False	False	False	False	-83.0182418823242	2074.67407226563	14.4188451766968	0.560572564601898	0.885753393173218	0.302906334400177	35.538459777832	462
True	False	False	False	False	-87.4710693359375	2653.42016601563	308.341461181641	0.714149951934814	0.941545963287354	0.537053406238556	86.2877731323242	23988
True	False	False	False	False	-85.5262298583984	2344.88671875	106.477630615234	0.524885594844818	0.970247566699982	0.269092202186584	58.6875	5634
True	False	False	False	False	-80.4665069580078	2780.73486328125	127.551322937012	0.782646477222443	0.951166808605194	0.888233423233032	176.278259277344	20272
True	False	False	False	False	-77.1153564453125	2930.48046875	277.285491943359	0.140377789735794	0.92271214723587	0.0491875000298023	87.6360015869141	21909
True	False	False	False	False	-74.9673843383789	2055.33935546875	32.1651153564453	0.820795118808746	0.961207389831543	1	37.8275871276855	1097
True	False	False	False	False	-12.6000642776489	2069.11596679688	397.072814941406	0.427973747253418	0.954264581203461	0.194314152002335	118.717880249023	42501
True	False	False	False	False	-60.7287292480469	2075.3212890625	107.586769104004	0.581125319004059	0.948675036430359	0.324513405561447	59.2577323913574	5748
True	False	False	False	False	-48.5173454284668	2771.00708007813	110.914192199707	0.748627901077271	0.936661958694458	0.644232213497162	172.309997558594	17231
True	False	False	False	False	-24.1618156433105	2749.81079101563	116.459907531738	0.809028446674347	0.94793701171875	1	163.380950927734	17155
True	False	False	False	False	-31.1269760131836	2929.83862304688	42.1473922729492	0.227657347917557	0.893748879432678	0.0853658318519592	89.2105255126953	3390
True	False	False	False	False	50.1291160583496	2068.69018554688	276.176330566406	0.694703996181488	0.932542324066162	0.492741525173187	160.273086547852	39908
True	False	False	False	False	128.227645874023	-3499.52270507813	70.9850845336914	0.85177218914032	0.968444228172302	1	155.4375	9948
True	False	False	False	False	166.441024780273	-3486.10327148438	165.262145996094	0.621906816959381	0.879806995391846	0.373390942811966	176.751678466797	26336
True	False	False	False	False	123.672485351563	-3476.27197265625	171.917007446289	0.70979243516922	0.927576124668121	0.526409149169922	172.470962524414	26733
True	False	False	False	False	195.170944213867	-3493.81469726563	57.6753807067871	0.839499652385712	0.965245127677917	1	142.634613037109	7417
True	False	False	False	False	314.672119140625	-3476.68383789063	77.6399383544922	0.781193256378174	0.941879510879517	0.863637804985046	157.342849731445	11014
True	False	False	False	False	353.734069824219	-3470.05908203125	77.6399383544922	0.744004368782043	0.934424698352814	0.626579701900482	167.228576660156	11706
True	False	False	False	False	408.815216064453	-3472.51928710938	37.7108268737793	0.286350160837173	0.839011549949646	0.112888887524605	91.2352905273438	3102
True	False	False	False	False	82.7263031005859	-3461.29467773438	90.9496383666992	0.826298654079437	0.963919818401337	1	171.865859985352	14093
True	False	False	False	False	77.555534362793	-3420.794921875	96.4953460693359	0.719872772693634	0.902540028095245	0.551781058311462	166.701156616211	14503
True	False	False	False	False	164.773284912109	-3459.60546875	159.716445922852	0.705993711948395	0.932380080223083	0.517492473125458	171.673614501953	24721
True	False	False	False	False	431.885070800781	-3464.56494140625	9.98227787017822	0.687235474586487	0.9244145154953	0.47761595249176	84	756
True	False	False	False	False	349.011657714844	-3454.72143554688	89.8404998779297	0.642614901065826	0.87678986787796	0.402153879404068	158.123458862305	12808
True	False	False	False	False	166.065567016602	-3439.537109375	146.40673828125	0.744143784046173	0.921531975269318	0.627091646194458	175.931823730469	23223
True	False	False	False	False	220.651626586914	-3445.5576171875	165.262145996094	0.707174718379974	0.906041920185089	0.520230174064636	170.738250732422	25440
True	False	False	False	False	258.606781005859	-3446.30932617188	45.4748191833496	0.859376609325409	0.966616570949554	1	56.8048782348633	2329
True	False	False	False	False	290.423797607422	-3428.1298828125	134.206176757813	0.717288434505463	0.922248065471649	0.545018911361694	167.297515869141	20243
True	False	False	False	False	423.781982421875	-3423.79077148438	143.079315185547	0.772836744785309	0.928510963916779	0.775464057922363	165.286819458008	21322
True	False	False	False	False	462.755310058594	-3459.05859375	86.513069152832	0.338654011487961	0.930074870586395	0.140123143792152	92.2948684692383	7199
True	False	False	False	False	489.741088867188	-3445.19116210938	55.4570960998535	0.761327385902405	0.94055712223053	0.702032923698425	143.339996337891	7167
True	False	False	False	False	463.905029296875	-3438.80810546875	80.9673614501953	0.803017973899841	0.955932796001434	1	168.479446411133	12299
True	False	False	False	False	520.904052734375	-3430.11181640625	98.7136306762695	0.792926847934723	0.948069751262665	1	162.191009521484	14435
True	False	False	False	False	544.297485351563	-3442.052734375	47.6931037902832	0.378196865320206	0.916872978210449	0.16276028752327	96.0465087890625	4130
True	False	False	False	False	562.615051269531	-3437.97827148438	48.80224609375	0.543369114398956	0.948536276817322	0.286072313785553	97.75	4301
True	False	False	False	False	586.480224609375	-3432.1484375	89.8404998779297	0.388088703155518	0.929516971111298	0.168739393353462	98.2345657348633	7957
True	False	False	False	False	603.259826660156	-3427.90185546875	26.6194076538086	0.66390061378479	0.925934672355652	0.435427129268646	99.5416641235352	2389
True	False	False	False	False	361.012878417969	-3418.57641601563	160.825576782227	0.797517895698547	0.947514414787292	1	173.441375732422	25149
True	False	False	False	False	617.654113769531	-3417.76977539063	64.3302307128906	0.625254034996033	0.882451057434082	0.377832800149918	165.362075805664	9591
True	False	False	False	False	368.095764160156	-3399.85668945313	76.5307922363281	0.74383670091629	0.923872411251068	0.625965297222137	160.31884765625	11062
True	False	False	False	False	448.611145019531	-3409.32958984375	140.861022949219	0.622647225856781	0.848520696163177	0.374367088079453	165.220474243164	20983
True	False	False	False	False	686.783325195313	-3399.80908203125	73.203369140625	0.774313688278198	0.94040834903717	0.787631273269653	145.33332824707	9592
True	False	False	False	False	614.523559570313	-3398.859375	120.896469116211	0.67004781961441	0.884717643260956	0.445886552333832	169.403671264648	18465
True	False	False	False	False	335.255432128906	-3394.220703125	158.607299804688	0.701090931892395	0.89888995885849	0.506440579891205	170.706298828125	24411
True	False	False	False	False	462.495788574219	-3390.16064453125	84.2947845458984	0.628854393959045	0.869562566280365	0.382695436477661	158.605270385742	12054
True	False	False	False	False	73.9113693237305	-3342.80810546875	112.023338317871	0.747237205505371	0.923658430576324	0.638770759105682	172.188125610352	17391
True	False	False	False	False	81.0691680908203	-3244.7841796875	85.4039306640625	0.656723499298096	0.907450616359711	0.423726975917816	156.584411621094	12057
True	False	False	False	False	83.2105865478516	-3303.61572265625	140.861022949219	0.810112833976746	0.949814915657043	1	172.992126464844	21970
True	False	False	False	False	112.610336303711	-3303.39599609375	144.188446044922	0.807786464691162	0.955256223678589	1	171.32307434082	22272
True	False	False	False	False	117.849472045898	-3268.19409179688	180.790130615234	0.723366975784302	0.939711928367615	0.561237752437592	168.251541137695	27425
True	False	False	False	False	125.70970916748	-3219.869140625	87.6222152709961	0.785240411758423	0.945148706436157	0.972049474716187	144.075942993164	11382
True	False	False	False	False	148.522491455078	-3367.27978515625	138.64274597168	0.818826138973236	0.955471336841583	1	171.231994628906	21404
True	False	False	False	False	201.735321044922	-3345.44189453125	136.424453735352	0.686334073543549	0.913123726844788	0.475850194692612	171.138214111328	21050
True	False	False	False	False	309.975280761719	-3314.82690429688	122.005615234375	0.740235030651093	0.927287995815277	0.613164842128754	164.827270507813	18131
True	False	False	False	False	187.37255859375	-3309.75634765625	155.279876708984	0.709409236907959	0.914560675621033	0.525494813919067	165.342849731445	23148
True	False	False	False	False	326.983337402344	-3307.05249023438	116.459907531738	0.687813937664032	0.905516684055328	0.478755712509155	162.342849731445	17046
True	False	False	False	False	337.969787597656	-3256.06005859375	114.241622924805	0.674712717533112	0.880995333194733	0.45411691069603	156.106796264648	16079
True	False	False	False	False	306.243957519531	-3251.30712890625	95.3862075805664	0.651514112949371	0.946827352046967	0.415552496910095	138.511627197266	11912
True	False	False	False	False	338.613555908203	-3281.23999023438	13.3097038269043	0.66390061378479	0.925560414791107	0.435427129268646	60.8333320617676	730
True	False	False	False	False	343.770751953125	-3340.60717773438	35.4925422668457	0.795358955860138	0.956876516342163	1	49.8125	1594
True	False	False	False	False	353.449279785156	-3297.08154296875	114.241622924805	0.529190242290497	0.808905065059662	0.272951722145081	155.844665527344	16052
True	False	False	False	False	371.464599609375	-3384.54028320313	82.0765075683594	0.725604593753815	0.931648433208466	0.567497134208679	159.513519287109	11804
True	False	False	False	False	375.33544921875	-3364.87963867188	79.8582229614258	0.641468942165375	0.877539813518524	0.400477290153503	157.555557250977	11344
True	False	False	False	False	387.700988769531	-3330.41796875	87.6222152709961	0.653677582740784	0.898708999156952	0.418916344642639	148.987335205078	11770
True	False	False	False	False	405.103912353516	-3363.90649414063	94.2770690917969	0.712164640426636	0.930583953857422	0.532146096229553	147.600006103516	12546
True	False	False	False	False	443.728454589844	-3358.00659179688	77.6399383544922	0.792614340782166	0.942276895046234	1	150.171432495117	10512
True	False	False	False	False	468.201049804688	-3322.17041015625	154.17073059082	0.728374063968658	0.913673579692841	0.575480759143829	168.669067382813	23445
True	False	False	False	False	518.204711914063	-3294.73217773438	167.480438232422	0.772659599781036	0.939607739448547	0.774064362049103	171.741714477539	25933
True	False	False	False	False	411.71728515625	-3246.07055664063	32.1651153564453	0.820795118808746	0.961207389831543	1	51.3103446960449	1488
True	False	False	False	False	436.826354980469	-3277.54296875	145.297592163086	0.727887332439423	0.925299406051636	0.574057817459106	164.488555908203	21548
True	False	False	False	False	476.798828125	-3277.46606445313	124.223899841309	0.753693819046021	0.93217396736145	0.665395557880402	162.571426391602	18208
True	False	False	False	False	536.890258789063	-3252.1572265625	156.389007568359	0.794880867004395	0.959332823753357	1	164.156021118164	23146
True	False	False	False	False	550.28662109375	-3315.29516601563	144.188446044922	0.725393772125244	0.896093308925629	0.566900193691254	166.692306518555	21670
True	False	False	False	False	561.838500976563	-3224.5341796875	130.878753662109	0.794070303440094	0.962010085582733	1	162.474578857422	19172
True	False	False	False	False	567.979125976563	-3353.408203125	80.9673614501953	0.711796820163727	0.92836058139801	0.531247735023499	153.83561706543	11230
True	False	False	False	False	570.263977050781	-3270.97802734375	175.244430541992	0.733103275299072	0.928868770599365	0.589776337146759	167.284805297852	26431
True	False	False	False	False	586.956604003906	-3390.646484375	131.987884521484	0.759082078933716	0.941534101963043	0.690548181533813	163.285720825195	19431
True	False	False	False	False	719.375915527344	-3383.9326171875	87.6222152709961	0.749889969825745	0.944697976112366	0.649311125278473	164.303802490234	12980
True	False	False	False	False	635.725280761719	-3369.6484375	9.98227787017822	0.497925460338593	0.870592355728149	0.246108084917068	60.5555572509766	545
True	False	False	False	False	616.607055664063	-3333.27685546875	95.3862075805664	0.776196181774139	0.948464751243591	0.804659724235535	149.104644775391	12823
True	False	False	False	False	657.826599121094	-3350.72119140625	151.952453613281	0.710832297801971	0.927343428134918	0.528907418251038	159.642333984375	21871
True	False	False	False	False	700.328125	-3326.07470703125	11.0914192199707	0.619482219219208	0.884443521499634	0.37021940946579	96.3000030517578	963
True	False	False	False	False	685.6728515625	-3271.41723632813	98.7136306762695	0.714771866798401	0.923332095146179	0.538611173629761	140.101119995117	12469
True	False	False	False	False	698.596923828125	-3300.45043945313	97.6044921875	0.706740736961365	0.925000667572021	0.51922070980072	158.443176269531	13943
True	False	False	False	False	705.535034179688	-3372.22241210938	78.7490768432617	0.803937435150146	0.957183837890625	1	157.492950439453	11182
True	False	False	False	False	787.35791015625	-3370.24047851563	124.223899841309	0.514855980873108	0.928176403045654	0.260309815406799	123.142860412598	13792
True	False	False	False	False	706.188842773438	-3335.77465820313	154.17073059082	0.823992550373077	0.949657440185547	1	165.978424072266	23071
True	False	False	False	False	739.872680664063	-3278.90209960938	114.241622924805	0.657020628452301	0.869368016719818	0.42420107126236	160.466018676758	16528
True	False	False	False	False	743.428344726563	-3243.48559570313	89.8404998779297	0.754574596881866	0.938608229160309	0.669301986694336	147.33332824707	11934
True	False	False	False	False	787.300964355469	-3246.24731445313	85.4039306640625	0.765360891819	0.936585366725922	0.724545955657959	156.168838500977	12025
True	False	False	False	False	787.702087402344	-3222.30834960938	112.023338317871	0.747237205505371	0.922791719436646	0.638770759105682	159.257431030273	16085
True	False	False	False	False	810.087951660156	-3313.31030273438	138.64274597168	0.648569643497467	0.882269263267517	0.411042928695679	155.016006469727	19377
True	False	False	False	False	833.435180664063	-3354.94995117188	84.2947845458984	0.698733150959015	0.909074127674103	0.501295566558838	169.171051025391	12857
True	False	False	False	False	875.414672851563	-3342.06030273438	94.2770690917969	0.666200995445251	0.919197559356689	0.439291834831238	133.329406738281	11333
True	False	False	False	False	891.904418945313	-3245.36865234375	153.061584472656	0.777968525886536	0.949571013450623	0.822720050811768	159.021743774414	21945
True	False	False	False	False	964.041809082031	-3308.27905273438	51.0205307006836	0.774829864501953	0.953352153301239	0.792114913463593	99.6086959838867	4582
True	False	False	False	False	981.046020507813	-3304.59643554688	138.64274597168	0.510769844055176	0.916670322418213	0.256812691688538	146.944000244141	18368
True	False	False	False	False	1027.55725097656	-3248.01220703125	279.503784179688	0.632291734218597	0.914541304111481	0.387423008680344	174.527770996094	43981
True	False	False	False	False	1034.7578125	-3285.59594726563	63.2210922241211	0.788381993770599	0.946304738521576	1	167.736846923828	9561
True	False	False	False	False	1065.42004394531	-3270.970703125	116.459907531738	0.746517598628998	0.960951387882233	0.635997831821442	142.819046020508	14996
True	False	False	False	False	1089.25476074219	-3261.6669921875	72.0942230224609	0.833017647266388	0.964172780513763	1	154.907699584961	10069
True	False	False	False	False	1136.859375	-3239.50732421875	127.551322937012	0.753320038318634	0.932332754135132	0.663759410381317	173.921737670898	20001
True	False	False	False	False	1097.62390136719	-3230.38696289063	123.114753723145	0.664999067783356	0.88490617275238	0.437265396118164	164.522521972656	18262
True	False	False	False	False	1167.42138671875	-3219.88793945313	78.7490768432617	0.832973837852478	0.963794112205505	1	160.732391357422	11412
True	False	False	False	False	227.591567993164	-3186.50122070313	77.6399383544922	0.68638277053833	0.898240506649017	0.475945204496384	148.457138061523	10392
True	False	False	False	False	239.814102172852	-3176.4755859375	75.4216537475586	0.733056426048279	0.934759378433228	0.589630365371704	150.367645263672	10225
True	False	False	False	False	303.142913818359	-3185.06176757813	173.026138305664	0.747430086135864	0.933096051216125	0.639520108699799	162.320510864258	25322
True	False	False	False	False	424.963653564453	-3183.64038085938	97.6044921875	0.819784700870514	0.963592112064362	1	128.431823730469	11302
True	False	False	False	False	493.152740478516	-3175.71508789063	95.3862075805664	0.776196181774139	0.948464751243591	0.804659724235535	150.5	12943
True	False	False	False	False	371.768188476563	-3137.80883789063	54.3479537963867	0.65213805437088	0.902562916278839	0.416518241167068	101.326530456543	4965
True	False	False	False	False	413.461334228516	-3159.21875	84.2947845458984	0.831068813800812	0.962414622306824	1	147.684204101563	11224
True	False	False	False	False	468.952880859375	-3145.18920898438	147.515884399414	0.605756044387817	0.856432437896729	0.352946937084198	160.969924926758	21409
True	False	False	False	False	474.746520996094	-3121.11669921875	83.1856460571289	0.721511900424957	0.932412564754486	0.556170701980591	139.973327636719	10498
True	False	False	False	False	504.167785644531	-3118.63403320313	80.9673614501953	0.750114381313324	0.945095837116241	0.650226891040802	140.301376342773	10242
True	False	False	False	False	489.218414306641	-3089.2109375	83.1856460571289	0.680576622486115	0.901373028755188	0.464851796627045	137.413330078125	10306
True	False	False	False	False	521.111145019531	-3076.21997070313	107.586769104004	0.756450712680817	0.931458592414856	0.677877962589264	154.216491699219	14959
True	False	False	False	False	540.014038085938	-3176.47680664063	70.9850845336914	0.666856288909912	0.887036979198456	0.440403342247009	142.4375	9116
True	False	False	False	False	544.7841796875	-3136.56494140625	78.7490768432617	0.765397131443024	0.930178463459015	0.724761068820953	144.732391357422	10276
True	False	False	False	False	614.749084472656	-3111.28735351563	112.023338317871	0.726439833641052	0.910713970661163	0.569876611232758	155.58415222168	15714
True	False	False	False	False	618.958190917969	-3218.43286132813	12.2005615234375	0.681430399417877	0.931919693946838	0.46645313501358	51.7272720336914	569
True	False	False	False	False	665.381225585938	-3212.72192382813	84.2947845458984	0.698733150959015	0.929069638252258	0.501295566558838	139.315795898438	10588
True	False	False	False	False	683.2236328125	-3169.35620117188	92.0587844848633	0.739471137523651	0.932472229003906	0.610541462898254	153.722885131836	12759
True	False	False	False	False	631.654052734375	-3150.59057617188	88.7313537597656	0.661952018737793	0.89642059803009	0.432197988033295	144.012496948242	11521
True	False	False	False	False	704.708618164063	-3137.60717773438	128.660461425781	0.844098389148712	0.97148585319519	1	158.068969726563	18336
True	False	False	False	False	667.584533691406	-3105.1640625	72.0942230224609	0.790630877017975	0.953661262989044	1	155.846160888672	10130
True	False	False	False	False	680.922668457031	-3063.45654296875	160.825576782227	0.71089643239975	0.897104382514954	0.529062271118164	158.331039428711	22958
True	False	False	False	False	682.827209472656	-3111.52685546875	85.4039306640625	0.730905413627625	0.922647356987	0.583023309707642	149.844161987305	11538
True	False	False	False	False	720.150390625	-3211.0400390625	161.934722900391	0.750114381313324	0.917827963829041	0.650226891040802	166.431503295898	24299
True	False	False	False	False	906.207092285156	-3208.30346679688	160.825576782227	0.688190162181854	0.929978728294373	0.479499697685242	154.606903076172	22418
True	False	False	False	False	759.25732421875	-3193.46630859375	75.4216537475586	0.758873462677002	0.95827180147171	0.689513981342316	143.852935791016	9782
True	False	False	False	False	918.093078613281	-3189.76611328125	79.8582229614258	0.725530564785004	0.928957939147949	0.56728732585907	158.95832824707	11445
True	False	False	False	False	887.117431640625	-3170.22338867188	137.533599853516	0.754140198230743	0.934132993221283	0.667366206645966	159.395156860352	19765
True	False	False	False	False	748.528930664063	-3062.87231445313	79.8582229614258	0.803513050079346	0.94641637802124	1	150.375	10827
True	False	False	False	False	867.046142578125	-3137.65966796875	148.625015258789	0.823728501796722	0.953496932983398	1	165.694030761719	22203
True	False	False	False	False	891.17236328125	-3105.7021484375	94.2770690917969	0.791837513446808	0.935094177722931	1	147.682357788086	12553
True	False	False	False	False	878.960021972656	-3071.451171875	78.7490768432617	0.754633009433746	0.934424698352814	0.669563829898834	155.887329101563	11068
True	False	False	False	False	880.397766113281	-3016.1650390625	146.40673828125	0.782496511936188	0.944413900375366	0.885400652885437	159.810607910156	21095
True	False	False	False	False	948.816833496094	-3178.533203125	88.7313537597656	0.780051290988922	0.958511233329773	0.847558856010437	137.537506103516	11003
True	False	False	False	False	963.087890625	-3129.6015625	73.203369140625	0.626490354537964	0.868741929531097	0.379492491483688	146.060607910156	9640
True	False	False	False	False	980.304138183594	-3079.98266601563	82.0765075683594	0.771052539348602	0.943840265274048	0.761882483959198	141.459457397461	10468
True	False	False	False	False	958.723815917969	-3051.72265625	79.8582229614258	0.787328362464905	0.941327273845673	1	145.888885498047	10504
True	False	False	False	False	987.58251953125	-3053.30639648438	76.5307922363281	0.71895444393158	0.908288657665253	0.54935622215271	148.565216064453	10251
True	False	False	False	False	990.763488769531	-3128.41430664063	140.861022949219	0.801327586174011	0.948062121868134	1	160.417327880859	20373
True	False	False	False	False	1026.04370117188	-3086.18041992188	291.704345703125	0.659891784191132	0.914373815059662	0.428827047348022	169.828903198242	44665
True	False	False	False	False	1013.671875	-3010.63598632813	83.1856460571289	0.755760967731476	0.949200809001923	0.674683451652527	147.106674194336	11033
True	False	False	False	False	1033.29064941406	-3022.81567382813	74.3125076293945	0.758645176887512	0.942276895046234	0.688388466835022	149.671646118164	10028
True	False	False	False	False	1034.58618164063	-3191.31567382813	85.4039306640625	0.77591460943222	0.939449191093445	0.801987648010254	152.909088134766	11774
True	False	False	False	False	1047.46752929688	-2964.98608398438	76.5307922363281	0.884280264377594	0.973896324634552	1	154.260864257813	10644
True	False	False	False	False	1058.57373046875	-2948.09790039063	86.513069152832	0.785991430282593	0.94554603099823	1	151.83332824707	11843
True	False	False	False	False	1072.79077148438	-3204.13647460938	92.0587844848633	0.83637547492981	0.968230903148651	1	154.97590637207	12863
True	False	False	False	False	1262.83459472656	-3193.14965820313	11.0914192199707	0.462399274110794	0.922711372375488	0.218552485108376	104.900001525879	1049
True	False	False	False	False	1075.912109375	-3149.2666015625	84.2947845458984	0.791891813278198	0.961495399475098	1	146.513153076172	11135
True	False	False	False	False	1093.8525390625	-3112.89575195313	113.132476806641	0.733632326126099	0.924757480621338	0.591431677341461	160.676467895508	16389
True	False	False	False	False	1080.54187011719	-3066.5029296875	88.7313537597656	0.755204319953918	0.947294592857361	0.672140836715698	145.25	11620
True	False	False	False	False	1087.14916992188	-3011.19555664063	159.716445922852	0.661957681179047	0.901127874851227	0.432207375764847	162.20832824707	23358
True	False	False	False	False	1090.23986816406	-2972.32250976563	79.8582229614258	0.844705820083618	0.965720891952515	1	145.875	10503
True	False	False	False	False	1091.59790039063	-2918.69775390625	310.559753417969	0.717224955558777	0.902792513370514	0.544855117797852	167.307144165039	46846
True	False	False	False	False	1096.05847167969	-3049.26293945313	82.0765075683594	0.725604593753815	0.923143088817596	0.567497134208679	151.756759643555	11230
True	False	False	False	False	1118.97680664063	-2966.88916015625	82.0765075683594	0.771052539348602	0.942811667919159	0.761882483959198	148.797302246094	11011
True	False	False	False	False	1102.89709472656	-2879.44262695313	215.173538208008	0.809731006622314	0.952684283256531	1	168.835052490234	32754
True	False	False	False	False	1127.88293457031	-3102.15454101563	70.9850845336914	0.739838838577271	0.931611955165863	0.6118004322052	150.84375	9654
True	False	False	False	False	1134.57250976563	-3072.03271484375	94.2770690917969	0.734207451343536	0.94160121679306	0.593244731426239	144.482345581055	12281
True	False	False	False	False	1134.86364746094	-3026.15966796875	110.914192199707	0.770503282546997	0.928100645542145	0.75791335105896	156.850006103516	15685
True	False	False	False	False	1142.46166992188	-3141.49389648438	129.769607543945	0.727007806301117	0.932047069072723	0.571508407592773	165.529907226563	19367
True	False	False	False	False	1155.57263183594	-2995.85498046875	75.4216537475586	0.743587911128998	0.938783407211304	0.62505716085434	142.323532104492	9678
True	False	False	False	False	1155.78430175781	-2934.31225585938	122.005615234375	0.740235030651093	0.927756249904633	0.613164842128754	160.290908813477	17632
True	False	False	False	False	1159.44934082031	-3188.208984375	76.5307922363281	0.685842871665955	0.896811485290527	0.474893063306808	149.449279785156	10312
True	False	False	False	False	1207.56604003906	-3187.55419921875	73.203369140625	0.815053641796112	0.958081305027008	1	159.5	10527
True	False	False	False	False	1203.44152832031	-3138.2607421875	75.4216537475586	0.675903141498566	0.916563451290131	0.456260055303574	148.411758422852	10092
True	False	False	False	False	1170.72216796875	-3089.17895507813	76.5307922363281	0.781291306018829	0.946846783161163	0.865128993988037	149.753616333008	10333
True	False	False	False	False	1171.78503417969	-3120.3447265625	83.1856460571289	0.792507886886597	0.937909305095673	1	156.133331298828	11710
True	False	False	False	False	1192.53125	-3089.2978515625	87.6222152709961	0.653677582740784	0.891521871089935	0.418916344642639	152.886077880859	12078
True	False	False	False	False	1178.79418945313	-2884.86938476563	133.097030639648	0.79485547542572	0.94886040687561	1	156.66667175293	18800
True	False	False	False	False	1193.72570800781	-2982.24877929688	105.36848449707	0.740853786468506	0.946155071258545	0.61531263589859	148.315795898438	14090
True	False	False	False	False	1205.51782226563	-3181.19799804688	9.98227787017822	0.497925460338593	0.876509726047516	0.246108084917068	101	909
True	False	False	False	False	1251.26843261719	-3169.80493164063	73.203369140625	0.73655366897583	0.930926561355591	0.60079300403595	155.181823730469	10242
True	False	False	False	False	1260.92553710938	-3130.294921875	158.607299804688	0.464720517396927	0.812995910644531	0.220268815755844	146.874130249023	21003
True	False	False	False	False	1243.01171875	-3071.62280273438	283.940338134766	0.63614410161972	0.880991876125336	0.392824232578278	174.81640625	44753
True	False	False	False	False	1249.05883789063	-2953.92041015625	285.049468994141	0.761748492717743	0.934745371341705	0.704263806343079	169.719848632813	43618
True	False	False	False	False	1206.27465820313	-2950.09301757813	93.1679229736328	0.748380422592163	0.937332212924957	0.643250167369843	151.059524536133	12689
True	False	False	False	False	1234.76477050781	-2911.59326171875	98.7136306762695	0.768758356571198	0.955305933952332	0.745877683162689	148.426971435547	13210
True	False	False	False	False	1232.45642089844	-2876.5087890625	85.4039306640625	0.707926988601685	0.915637195110321	0.521990060806274	148.363632202148	11424
True	False	False	False	False	1257.76232910156	-3017.27001953125	96.4953460693359	0.74201226234436	0.922711551189423	0.619389593601227	159.551727294922	13881
True	False	False	False	False	1259.73156738281	-3082.04663085938	137.533599853516	0.812275528907776	0.963957905769348	1	172.951614379883	21446
True	False	False	False	False	1288.22790527344	-2990.54541015625	166.371292114258	0.695984125137329	0.914185404777527	0.495427757501602	165.240005493164	24786
True	False	False	False	False	1301.41760253906	-2955.83154296875	116.459907531738	0.71459025144577	0.913784503936768	0.538155138492584	163.390472412109	17156
True	False	False	False	False	1303.79711914063	-3150.11279296875	140.861022949219	0.752856492996216	0.917004525661469	0.661748111248016	170.102355957031	21603
True	False	False	False	False	1349.67712402344	-3136.19555664063	170.807861328125	0.642776131629944	0.943179905414581	0.402390688657761	116.123374938965	17883
True	False	False	False	False	1332.06079101563	-3107.60717773438	145.297592163086	0.738506317138672	0.914503812789917	0.607271134853363	166.625961303711	21828
True	False	False	False	False	1326.42517089844	-3067.31860351563	130.878753662109	0.66521942615509	0.897536396980286	0.437635749578476	162.364410400391	19159
True	False	False	False	False	1351.59716796875	-3063.6787109375	96.4953460693359	0.719872772693634	0.929398000240326	0.551781058311462	156.18391418457	13588
True	False	False	False	False	1344.47436523438	-2935.84594726563	134.206176757813	0.724908888339996	0.921927034854889	0.56553328037262	163.140502929688	19740
True	False	False	False	False	1332.16247558594	-2863.29321289063	96.4953460693359	0.74201226234436	0.928320586681366	0.619389593601227	159	13833
True	False	False	False	False	1338.52783203125	-2804.25	110.914192199707	0.827440023422241	0.961780726909637	1	154.529998779297	15453
True	False	False	False	False	1348.07238769531	-2762.85302734375	139.751892089844	0.754863798618317	0.921927034854889	0.67060112953186	161.531753540039	20353
True	False	False	False	False	1353.69128417969	-2993.26513671875	270.630645751953	0.697876751422882	0.904774308204651	0.499452769756317	171.036880493164	41733
True	False	False	False	False	1355.78430175781	-2883.1103515625	96.4953460693359	0.836953818798065	0.964746832847595	1	147.080459594727	12796
True	False	False	False	False	1356.11938476563	-2837.9697265625	76.5307922363281	0.70901221036911	0.903789818286896	0.524551153182983	146.739135742188	10125
True	False	False	False	False	1382.5703125	-3118.9365234375	133.097030639648	0.803785860538483	0.953544676303864	1	170.79167175293	20495
True	False	False	False	False	1435.95788574219	-3090.39721679688	154.17073059082	0.415084093809128	0.851020038127899	0.185777202248573	167.856109619141	23332
True	False	False	False	False	1410.27185058594	-3058.73364257813	17.7462711334229	0.820201992988586	0.947792708873749	1	54.8125	877
True	False	False	False	False	1417.44897460938	-3026.46752929688	90.9496383666992	0.788853049278259	0.946794211864471	1	155.256103515625	12731
True	False	False	False	False	1416.17443847656	-2948.83178710938	130.878753662109	0.699504435062408	0.909588992595673	0.502967000007629	160.686447143555	18961
True	False	False	False	False	1385.03063964844	-2904.6259765625	90.9496383666992	0.708294212818146	0.896431803703308	0.52285373210907	152.658538818359	12518
True	False	False	False	False	1410.63171386719	-2879.90771484375	103.150199890137	0.74689644575119	0.939840376377106	0.637453377246857	162.032257080078	15069
True	False	False	False	False	1398.18054199219	-2833.8671875	137.533599853516	0.742881834506989	0.920485854148865	0.622499585151672	161.209671020508	19990
True	False	False	False	False	1404.47875976563	-2780.64282226563	286.158630371094	0.719813823699951	0.927616238594055	0.551624536514282	167.802322387695	43293
True	False	False	False	False	1423.8037109375	-2707.34521484375	266.194061279297	0.698731601238251	0.900250554084778	0.50129234790802	168.35417175293	40405
True	False	False	False	False	1425.17431640625	-2992.39428710938	79.8582229614258	0.692651450634003	0.900985181331635	0.488493382930756	148.66667175293	10704
True	False	False	False	False	1460.54602050781	-2935.97192382813	92.0587844848633	0.773206055164337	0.945925831794739	0.778420686721802	154.397583007813	12815
True	False	False	False	False	1427.03588867188	-2742.09594726563	116.459907531738	0.81883841753006	0.966688752174377	1	157.657150268555	16554
True	False	False	False	False	1431.23059082031	-2901.50830078125	90.9496383666992	0.730561852455139	0.902306616306305	0.581985175609589	153.426834106445	12581
True	False	False	False	False	1452.15319824219	-2860.38427734375	117.569046020508	0.668824553489685	0.90955001115799	0.443771183490753	159.867919921875	16946
True	False	False	False	False	1462.16638183594	-3043.97412109375	134.206176757813	0.771839797496796	0.951890468597412	0.76773864030838	167.454544067383	20262
True	False	False	False	False	1465.39477539063	-3070.3935546875	104.259346008301	0.754927635192871	0.943763494491577	0.670888781547546	168.021270751953	15794
True	False	False	False	False	1479.86450195313	-3062.89868164063	28.8376903533936	0.778573036193848	0.945234656333923	0.82945716381073	92.6153869628906	2408
True	False	False	False	False	1512.54870605469	-3004.95678710938	86.513069152832	0.775300621986389	0.962392508983612	0.796320915222168	149.038467407227	11625
True	False	False	False	False	1466.67749023438	-2824.16259765625	151.952453613281	0.791858732700348	0.94234424829483	1	162.270080566406	22231
True	False	False	False	False	1467.67492675781	-2675.287109375	74.3125076293945	0.827402949333191	0.964830636978149	1	144.985076904297	9714
True	False	False	False	False	1468.56469726563	-2789.63940429688	140.861022949219	0.674918293952942	0.893434584140778	0.454485684633255	163.952758789063	20822
True	False	False	False	False	1473.20617675781	-2982.50512695313	77.6399383544922	0.729374051094055	0.918872117996216	0.578431367874146	140.257141113281	9818
True	False	False	False	False	1498.02734375	-2912.69140625	82.0765075683594	0.868169903755188	0.97037261724472	1	149.054046630859	11030
True	False	False	False	False	1493.12524414063	-2797.09741210938	77.6399383544922	0.729374051094055	0.925156533718109	0.578431367874146	141.114288330078	9878
True	False	False	False	False	1498.50903320313	-2874.36791992188	85.4039306640625	0.740752220153809	0.942663311958313	0.614958584308624	150.363632202148	11578
True	False	False	False	False	1517.4658203125	-2684.24682617188	73.203369140625	0.711495935916901	0.945610642433167	0.530515313148499	156.272720336914	10314
True	False	False	False	False	1520.58923339844	-3053.04711914063	9.98227787017822	0.53901207447052	0.922550082206726	0.28197169303894	102.333335876465	921
True	False	False	False	False	1545.72863769531	-3036.9140625	9.98227787017822	0.447389423847198	0.939014196395874	0.207712739706039	99.8888854980469	899
True	False	False	False	False	1550.42834472656	-2977.71630859375	82.0765075683594	0.689364433288574	0.900847434997559	0.48183611035347	150.5	11137
True	False	False	False	False	1527.25720214844	-2696.12646484375	65.4393768310547	0.728608548641205	0.923331141471863	0.576169312000275	149.525421142578	8822
True	False	False	False	False	1544.93615722656	-2957.17163085938	86.513069152832	0.665252387523651	0.902772188186646	0.437691152095795	150.320510864258	11725
True	False	False	False	False	1545.70690917969	-2874.58837890625	78.7490768432617	0.832973837852478	0.961069166660309	1	150.39436340332	10678
True	False	False	False	False	1558.6025390625	-3029.66821289063	42.1473922729492	0.202781409025192	0.876425981521606	0.0745268613100052	100.973686218262	3837
True	False	False	False	False	1572.57934570313	-3020.59130859375	28.8376903533936	0.405519992113113	0.892297923564911	0.179615214467049	101.076919555664	2628
True	False	False	False	False	1565.91845703125	-2903.5830078125	80.9673614501953	0.750114381313324	0.92936646938324	0.650226891040802	151.863006591797	11086
True	False	False	False	False	1567.42858886719	-2708.27734375	85.4039306640625	0.791216492652893	0.93987649679184	1	124.662338256836	9599
True	False	False	False	False	1579.06005859375	-2999.88305664063	36.6016845703125	0.762958765029907	0.945348680019379	0.710821986198425	80.4848480224609	2656
True	False	False	False	False	1606.37353515625	-2985.54321289063	297.250030517578	0.348344355821609	0.871682286262512	0.145493760704994	172.425369262695	46210
True	False	False	False	False	1594.30078125	-2937.67919921875	78.7490768432617	0.863612174987793	0.9698326587677	1	159.718307495117	11340
True	False	False	False	False	1588.51867675781	-2882.59399414063	89.8404998779297	0.744702398777008	0.931481838226318	0.629155278205872	152.160491943359	12325
True	False	False	False	False	1610.27722167969	-2831.31494140625	73.203369140625	0.845833301544189	0.967020750045776	1	145.772720336914	9621
True	False	False	False	False	1614.34289550781	-2699.89965820313	124.223899841309	0.678156733512878	0.915400922298431	0.4603670835495	159.3125	17843
True	False	False	False	False	1616.51257324219	-2881.78247070313	134.206176757813	0.814258515834808	0.951344668865204	1	167.578506469727	20277
True	False	False	False	False	1620.62829589844	-2795.74584960938	70.9850845336914	0.807637214660645	0.962449908256531	1	147.78125	9458
True	False	False	False	False	1622.71374511719	-2928.474609375	137.533599853516	0.716718852519989	0.923314154148102	0.543553650379181	171.435485839844	21258
True	False	False	False	False	1646.34777832031	-2822.32958984375	84.2947845458984	0.707995891571045	0.935207486152649	0.52215188741684	146.144729614258	11107
True	False	False	False	False	1635.19091796875	-2817.69116210938	123.114753723145	0.807714879512787	0.946399211883545	1	174.216217041016	19338
True	False	False	False	False	1639.6796875	-2703.81030273438	67.6576614379883	0.753307163715363	0.946467161178589	0.663703262805939	147.114761352539	8974
True	False	False	False	False	1651.79089355469	-2944.95825195313	597.827514648438	0.3859903216362	0.855645596981049	0.167459726333618	180.823745727539	97464
True	False	False	False	False	1681.13806152344	-2934.849609375	149.734161376953	0.677455425262451	0.961109399795532	0.45908197760582	128.429626464844	17338
True	False	False	False	False	1688.93994140625	-2856.62744140625	83.1856460571289	0.609793961048126	0.864241123199463	0.357912391424179	157.773330688477	11833
True	False	False	False	False	1696.41870117188	-2766.77587890625	138.64274597168	0.748872816562653	0.928575217723846	0.645208597183228	167.248001098633	20906
True	False	False	False	False	1699.70971679688	-2814.94604492188	97.6044921875	0.728147208690643	0.919966757297516	0.574816465377808	162.727279663086	14320
True	False	False	False	False	1712.51867675781	-2650.822265625	231.810668945313	0.836247086524963	0.965273141860962	1	178.822967529297	37374
True	False	False	False	False	1719.89392089844	-2906.4755859375	45.4748191833496	0.73448771238327	0.94376403093338	0.594133496284485	79.4390258789063	3257
True	False	False	False	False	1747.59362792969	-2905.3388671875	22.1828384399414	0.806145071983337	0.95370626449585	1	111.099998474121	2222
True	False	False	False	False	1739.44299316406	-2842.20434570313	92.0587844848633	0.824999392032623	0.96061897277832	1	165.831329345703	13764
True	False	False	False	False	1736.7763671875	-2739.451171875	114.241622924805	0.784167170524597	0.931604385375977	0.923836290836334	165.485443115234	17045
True	False	False	False	False	1738.50109863281	-2696.62109375	117.569046020508	0.793545544147491	0.947243809700012	1	171.103775024414	18137
True	False	False	False	False	1741.69934082031	-2886.4287109375	96.4953460693359	0.732719540596008	0.936053335666656	0.588583052158356	124.517242431641	10833
True	False	False	False	False	1766.05725097656	-2874.14306640625	126.442184448242	0.767152667045593	0.958487033843994	0.735483109951019	138.692977905273	15811
True	False	False	False	False	1774.81652832031	-2835.2861328125	84.2947845458984	0.721413135528564	0.916012108325958	0.555903851985931	158.092102050781	12015
True	False	False	False	False	1761.48193359375	-2648.482421875	100.931915283203	0.709659993648529	0.90606552362442	0.526092648506165	159.857147216797	14547
True	False	False	False	False	1764.29443359375	-2780.4482421875	94.2770690917969	0.781477868556976	0.934893250465393	0.868022978305817	166.717651367188	14171
True	False	False	False	False	1797.21887207031	-2748.05883789063	95.3862075805664	0.643819987773895	0.884100794792175	0.403928637504578	152.372085571289	13104
True	False	False	False	False	1783.61181640625	-2601.21264648438	104.259346008301	0.703710198402405	0.926951944828033	0.512283682823181	162.372344970703	15263
True	False	False	False	False	1797.57312011719	-2656.11352539063	110.914192199707	0.710969150066376	0.907608032226563	0.529238104820251	170.550003051758	17055
True	False	False	False	False	1799.32861328125	-2570.42456054688	137.533599853516	0.675143480300903	0.922341346740723	0.454890340566635	173.919357299805	21566
True	False	False	False	False	1800.08862304688	-2848.599609375	99.8227767944336	0.787382066249847	0.939485847949982	1	182.611114501953	16435
True	False	False	False	False	1819.07580566406	-2833.56005859375	138.64274597168	0.462399274110794	0.91899847984314	0.218552485108376	118.120002746582	14765
True	False	False	False	False	1819.4658203125	-2801.373046875	84.2947845458984	0.780941009521484	0.954858958721161	0.859888970851898	158.460525512695	12043
True	False	False	False	False	1802.09191894531	-2696.033203125	117.569046020508	0.793545544147491	0.94934868812561	1	173.792449951172	18422
True	False	False	False	False	1838.84045410156	-2721.3837890625	97.6044921875	0.784017562866211	0.948180556297302	0.919521510601044	169.045455932617	14876
True	False	False	False	False	1846.869140625	-2813.34936523438	150.843307495117	0.774635255336761	0.94799393415451	0.790409028530121	189.602935791016	25786
True	False	False	False	False	1876.60266113281	-2790.26342773438	67.6576614379883	0.811845362186432	0.958535254001617	1	175.032791137695	10677
True	False	False	False	False	1872.45751953125	-2656.19653320313	133.097030639648	0.79485547542572	0.933336019515991	1	180.125	21615
True	False	False	False	False	1867.21301269531	-2617.58032226563	116.459907531738	0.786059260368347	0.945632815361023	1	178.285720825195	18720
True	False	False	False	False	1904.10485839844	-2580.86328125	78.7490768432617	0.683031260967255	0.893168151378632	0.469482928514481	160.591552734375	11402
True	False	False	False	False	1913.88439941406	-2758.27514648438	109.805053710938	0.819165587425232	0.964069128036499	1	188.484848022461	18660
True	False	False	False	False	1934.42944335938	-2740.65112304688	90.9496383666992	0.778366804122925	0.951414108276367	0.827120900154114	186.451217651367	15289
True	False	False	False	False	1942.54418945313	-2698.9912109375	13.3097038269043	0.743378639221191	0.931919693946838	0.624296009540558	63.25	759
True	False	False	False	False	1940.06762695313	-2624.13842773438	80.9673614501953	0.786957621574402	0.934637486934662	1	177.109588623047	12929
True	False	False	False	False	1962.85961914063	-2587.58032226563	112.023338317871	0.756114184856415	0.927517652511597	0.676312983036041	180.168319702148	18197
True	False	False	False	False	1965.69506835938	-2726.421875	116.459907531738	0.249862015247345	0.932046175003052	0.0954392328858376	125.65714263916	13194
[truncated: 1,064 more rows]
