# Supplementary material for: Gene Delivery Mediated by Backbone-Degradable RAFT Copolymers
Source: Biomacromolecules. 2026 Feb 12;27(3):1846–56. doi: 10.1021/acs.biomac.5c01662 (PMC12977016; doi:10.1021/acs.biomac.5c01662)
Supplement: Supplementary file 2 [file bm5c01662_si_002.zip › Celigo Raw Data/Object (Cell)-Level Data/Blue/7-15-2024-9-23-21-PM_object_G11.csv]

Plate ID	PM_2024_07_15_PPP41-45_NP_5_10_20_PEIpro_200ngwell_U2OS_6k_Plate2
Plate Name
Plate Description
Scan ID	7/15/2024 9:23:21 PM
Scan Description
Scan Result ID	7/15/2024 9:23:21 PM
Scan Result Description
Software Version	5.1.0.0
Experiment Name
Application Name	Target 1
Plate Type	96-Well BD Falcon™ 353072 Plate
Acquisition Start/End Times	7/15/2024 9:23:21 PM - 7/15/2024 9:25:08 PM
Analysis Start Time	7/15/2024 9:23:21 PM
User ID	Local Administrator
Scan Area Object-Level Data CSV Report
Row	G
Column	11
Total	Class 1	Class 2	Class 3	Class 4	X Position (µm)	Y Position (µm)	Target 1: Area (µm²)	Target 1: Form Factor	Target 1: Smoothness	Target 1: Aspect Ratio	Target 1: Mean Intensity	Target 1: Integrated Intensity
True	False	False	False	False	-1936.6640625	-2942.22485351563	76.5307922363281	0.74383670091629	0.945610642433167	0.625965297222137	97.1739120483398	6705
True	False	False	False	False	-1980.02917480469	-2929.80151367188	21.0736961364746	0.656467795372009	0.941173493862152	0.423319727182388	133.473678588867	2536
True	False	False	False	False	-2023.33923339844	-2886.40551757813	47.6931037902832	0.682282447814941	0.954725384712219	0.46806126832962	165.441864013672	7114
True	False	False	False	False	-2040.8310546875	-2884.1591796875	90.9496383666992	0.469064682722092	0.945979654788971	0.223510771989822	126.58536529541	10380
True	False	False	False	False	-2048.87768554688	-2863.91772460938	74.3125076293945	0.814957976341248	0.960359692573547	1	121.164176940918	8118
True	False	False	False	False	-2088.72119140625	-2848.13403320313	94.2770690917969	0.327463895082474	0.908831059932709	0.134054511785507	128.011764526367	10881
True	False	False	False	False	-2163.33862304688	-2773.1572265625	157.498153686523	0.624464571475983	0.913460373878479	0.376778483390808	130.042251586914	18466
True	False	False	False	False	-2223.39916992188	-2707.20874023438	106.477630615234	0.66390061378479	0.91814124584198	0.435427129268646	105.78125	10155
True	False	False	False	False	-2197.45288085938	-2743.6572265625	165.262145996094	0.655248045921326	0.918068945407867	0.421385616064072	175.134231567383	26095
True	False	False	False	False	-2292.44018554688	-2677.13208007813	1356.48059082031	0.0754266381263733	0.97213214635849	0.0252361241728067	120.34587097168	147183
True	False	False	False	False	-2288.16088867188	-2659.54052734375	110.914192199707	0.803114473819733	0.956243515014648	1	102.319999694824	10232
True	False	False	False	False	-3871.08862304688	-2651.70849609375	25.5102653503418	0.358729213476181	0.949748933315277	0.151373252272606	77.260871887207	1777
True	False	False	False	False	-2260.58764648438	-2646.43017578125	27.7285480499268	0.669821560382843	0.948197305202484	0.445493936538696	56.2799987792969	1407
True	False	False	False	False	-2275.23706054688	-2642.51953125	127.551322937012	0.717785120010376	0.949748396873474	0.546303808689117	128.965209960938	14831
True	False	False	False	False	-2270.04736328125	-2621.10888671875	138.64274597168	0.841176152229309	0.965533077716827	1	80.4800033569336	10060
True	False	False	False	False	-2374.59545898438	-2582.595703125	224.046676635742	0.579506456851959	0.953890204429626	0.32274666428566	148.346527099609	29966
True	False	False	False	False	-2411.14086914063	-2548.52172851563	90.9496383666992	0.717392563819885	0.960700631141663	0.545287668704987	119.939025878906	9835
True	False	False	False	False	-2438.04418945313	-2522.6650390625	92.0587844848633	0.658481895923615	0.932526051998138	0.426545202732086	166.096389770508	13786
True	False	False	False	False	-2466.4375	-2493.1220703125	73.203369140625	0.687695503234863	0.950159788131714	0.478522002696991	133.66667175293	8822
True	False	False	False	False	-2484.1923828125	-2472.52416992188	126.442184448242	0.71930193901062	0.950087785720825	0.550270855426788	168.342102050781	19191
True	False	False	False	False	-2508.89868164063	-2445.00122070313	77.6399383544922	0.792614340782166	0.961753726005554	1	142.671432495117	9987
True	False	False	False	False	-2565.74243164063	-2396.9619140625	39.9291114807129	0.270833164453506	0.888444602489471	0.105325154960155	127.916664123535	4605
True	False	False	False	False	-2569.76147460938	-2375.755859375	59.8936653137207	0.746888160705566	0.945535778999329	0.637421369552612	123.388885498047	6663
True	False	False	False	False	-2597.79223632813	-2340.70922851563	460.293914794922	0.310782223939896	0.909905314445496	0.125259876251221	167.595184326172	69552
True	False	False	False	False	-2647.81469726563	-2273.89965820313	706.5234375	0.268226444721222	0.854172706604004	0.104075722396374	167.09733581543	106441
True	False	False	False	False	-2719.87939453125	-2204.4228515625	11.0914192199707	0.55325049161911	0.935661971569061	0.295611768960953	126.800003051758	1268
True	False	False	False	False	-2711.681640625	-2215.18969726563	37.7108268737793	0.220273375511169	0.920797526836395	0.0821008384227753	126.14705657959	4289
True	False	False	False	False	-2704.49194335938	-2201.18627929688	943.879821777344	0.160471379756927	0.908808708190918	0.0570769757032394	149.371322631836	127115
True	False	False	False	False	-2756.6396484375	-2151.7958984375	150.843307495117	0.261051535606384	0.946415066719055	0.10066732019186	126.448532104492	17197
True	False	False	False	False	-2773.86499023438	-2106.13696289063	306.123168945313	0.414286464452744	0.936415135860443	0.185257792472839	169.615936279297	46814
True	False	False	False	False	-2797.7548828125	-2067.908203125	449.202484130859	0.234894648194313	0.799820482730865	0.0886063799262047	146.58024597168	59365
True	False	False	False	False	-2826.580078125	-2025.92114257813	224.046676635742	0.515332937240601	0.95962780714035	0.26072096824646	149.549499511719	30209
True	False	False	False	False	-2839.52807617188	-2006.91577148438	82.0765075683594	0.825832903385162	0.960151076316833	1	142.108108520508	10516
True	False	False	False	False	-2849.02490234375	-1989.16918945313	104.259346008301	0.745750606060028	0.947170734405518	0.63308048248291	129.872344970703	12208
True	False	False	False	False	-2869.28295898438	-1978.84619140625	133.097030639648	0.41161772608757	0.926874697208405	0.18352735042572	126.699996948242	15204
True	False	False	False	False	-2883.94946289063	-1930.15100097656	237.356369018555	0.482327938079834	0.960819125175476	0.233659252524376	128.462615966797	27491
True	False	False	False	False	-2865.27734375	-1953.95007324219	196.318130493164	0.828973293304443	0.958272337913513	1	126.706214904785	22427
True	False	False	False	False	-2855.6103515625	-1925.14660644531	190.772415161133	0.623662173748016	0.916804015636444	0.375711053609848	100.831398010254	17343
True	False	False	False	False	-2823.65844726563	-2003.12854003906	141.970169067383	0.721593976020813	0.932050347328186	0.556392550468445	113.7890625	14565
True	False	False	False	False	-2816.19995117188	-1930.19897460938	137.533599853516	0.709317326545715	0.963071346282959	0.525276064872742	87.3871002197266	10836
True	False	False	False	False	-2811.33764648438	-1911.95532226563	88.7313537597656	0.83357036113739	0.963311195373535	1	88.2375030517578	7059
True	False	False	False	False	-2800.07592773438	-2008.49670410156	157.498153686523	0.781017482280731	0.956646144390106	0.861013054847717	119.10563659668	16913
True	False	False	False	False	-2799.248046875	-1967.27233886719	171.917007446289	0.633354604244232	0.921324968338013	0.38890215754509	84.0451583862305	13027
True	False	False	False	False	-2790.81127929688	-1914.26806640625	95.3862075805664	0.625797092914581	0.957460463047028	0.378560572862625	77.1744155883789	6637
True	False	False	False	False	-2786.3984375	-1938.36950683594	139.751892089844	0.795017898082733	0.946742355823517	1	85.3174591064453	10750
True	False	False	False	False	-2777.84521484375	-2059.82055664063	86.513069152832	0.785991430282593	0.963919818401337	1	83.4358978271484	6508
True	False	False	False	False	-2758.7294921875	-2003.47778320313	114.241622924805	0.708962976932526	0.966617465019226	0.524434328079224	59.2233009338379	6100
True	False	False	False	False	-2766.28051757813	-1964.97839355469	174.135284423828	0.628185629844666	0.927770256996155	0.38178539276123	90.1910858154297	14160
True	False	False	False	False	-2763.00756835938	-1905.16015625	115.350761413574	0.613829612731934	0.927147269248962	0.362969666719437	82.0288467407227	8531
True	False	False	False	False	-2756.046875	-2094.42456054688	107.586769104004	0.705840885639191	0.953796982765198	0.517140507698059	86.4432983398438	8385
True	False	False	False	False	-2751.390625	-2038.60522460938	123.114753723145	0.727117598056793	0.962518155574799	0.57182514667511	58.5225219726563	6496
True	False	False	False	False	-2751.1640625	-2129.98559570313	102.041061401367	0.819654762744904	0.952929735183716	1	106.65217590332	9812
True	False	False	False	False	-2738.6181640625	-2077.32763671875	105.36848449707	0.810243308544159	0.96284031867981	1	59.1578941345215	5620
True	False	False	False	False	-2750.81396484375	-1915.50671386719	99.8227767944336	0.744696021080017	0.959492325782776	0.629131495952606	86.0777740478516	7747
True	False	False	False	False	-2735.73754882813	-2012.56494140625	122.005615234375	0.720566987991333	0.957006096839905	0.553630292415619	64.3454513549805	7078
True	False	False	False	False	-2730.26953125	-1990.46801757813	122.005615234375	0.673198819160461	0.954268395900726	0.451416909694672	80.8545455932617	8894
True	False	False	False	False	-2723.82055664063	-2198.4609375	9.98227787017822	0.416159331798553	0.931946337223053	0.186478972434998	129.33332824707	1164
True	False	False	False	False	-2676.88330078125	-2187.51611328125	107.586769104004	0.802616775035858	0.95396763086319	1	78.3298950195313	7598
True	False	False	False	False	-2694.27856445313	-2128.17431640625	138.64274597168	0.648569643497467	0.944176852703094	0.411042928695679	67.6399993896484	8455
True	False	False	False	False	-2712.33374023438	-2063.63354492188	102.041061401367	0.738865315914154	0.957564175128937	0.608482539653778	74.3913040161133	6844
True	False	False	False	False	-2722.611328125	-1941.91772460938	207.409545898438	0.544428408145905	0.883142113685608	0.287078857421875	91.8395690917969	17174
True	False	False	False	False	-2711.89892578125	-2113.15673828125	147.515884399414	0.617105901241302	0.922984898090363	0.367147535085678	69.7443618774414	9276
True	False	False	False	False	-2707.96118164063	-2080.98071289063	135.315322875977	0.705158889293671	0.962879180908203	0.515575468540192	72.5655746459961	8853
True	False	False	False	False	-2707.30786132813	-2004.087890625	105.36848449707	0.740853786468506	0.949947655200958	0.61531263589859	60.8631591796875	5782
True	False	False	False	False	-2708.59399414063	-1968.25524902344	156.389007568359	0.620066940784454	0.925645053386688	0.370980858802795	87.3049621582031	12310
True	False	False	False	False	-2701.10424804688	-1926.02563476563	44.3656768798828	0.703622102737427	0.941915214061737	0.512084782123566	62	2480
True	False	False	False	False	-2705.31079101563	-1908.39538574219	87.6222152709961	0.716874003410339	0.945306241512299	0.54395192861557	65.9746856689453	5212
True	False	False	False	False	-2694.25366210938	-2056.33276367188	131.987884521484	0.74275153875351	0.921716094017029	0.622030794620514	118.319328308105	14080
True	False	False	False	False	-2688.13427734375	-2015.30236816406	196.318130493164	0.785496652126312	0.961057245731354	1	91.8022613525391	16249
True	False	False	False	False	-2672.93408203125	-2168.259765625	99.8227767944336	0.767598927021027	0.93332576751709	0.738312005996704	66.0222244262695	5942
True	False	False	False	False	-2650.28662109375	-2153.59326171875	130.878753662109	0.633394658565521	0.95586770772934	0.388958096504211	61.1186447143555	7212
True	False	False	False	False	-2658.2060546875	-2066.5458984375	133.097030639648	0.718917906284332	0.942742526531219	0.549260377883911	60.7666664123535	7292
True	False	False	False	False	-2660.30126953125	-1984.13732910156	190.772415161133	0.808691143989563	0.953946173191071	1	101.203491210938	17407
True	False	False	False	False	-2670.74877929688	-1932.63720703125	189.663269042969	0.678315699100494	0.953873157501221	0.460659354925156	89.9064331054688	15374
True	False	False	False	False	-2655.4853515625	-2021.81982421875	185.226699829102	0.750769734382629	0.936496794223785	0.652924239635468	83.0479049682617	13869
True	False	False	False	False	-2652.21557617188	-2123.0087890625	87.6222152709961	0.851639091968536	0.962681770324707	1	59.2278480529785	4679
True	False	False	False	False	-2648.42016601563	-2263.3994140625	26.6194076538086	0.441305130720139	0.933790862560272	0.20344115793705	140.66667175293	3376
True	False	False	False	False	-2637.19165039063	-2111.71215820313	108.695907592773	0.713117599487305	0.944952547550201	0.534489333629608	61.7244911193848	6049
True	False	False	False	False	-2639.65649414063	-1969.69311523438	122.005615234375	0.800438165664673	0.956831932067871	1	85.9636383056641	9456
True	False	False	False	False	-2647.33837890625	-1921.05908203125	115.350761413574	0.639311671257019	0.933898568153381	0.397349894046783	81.1346130371094	8438
True	False	False	False	False	-2630.84228515625	-1993.16003417969	105.36848449707	0.646534025669098	0.950307130813599	0.407970190048218	59.6315803527832	5665
True	False	False	False	False	-2627.13403320313	-2307.353515625	32.1651153564453	0.720794081687927	0.956876516342163	0.554238379001617	123.310348510742	3576
True	False	False	False	False	-2615.1728515625	-2282.38745117188	123.114753723145	0.708051383495331	0.922347247600555	0.522282242774963	89.4144134521484	9925
True	False	False	False	False	-2612.77612304688	-2204.0224609375	164.153015136719	0.767906427383423	0.96664172410965	0.740287721157074	66.3040542602539	9813
True	False	False	False	False	-2620.82739257813	-2074.57666015625	184.117568969727	0.678302347660065	0.937183558940887	0.460634738206863	77.259033203125	12825
True	False	False	False	False	-2625.90966796875	-1925.39331054688	186.335845947266	0.472123652696609	0.831855356693268	0.225817427039146	85.5	14364
True	False	False	False	False	-2619.94873046875	-2138.59326171875	168.589569091797	0.788660645484924	0.964829623699188	1	76.8289489746094	11678
True	False	False	False	False	-2614.13208007813	-2025.177734375	117.569046020508	0.840952813625336	0.962576270103455	1	62.5566024780273	6631
True	False	False	False	False	-2609.806640625	-2240.8681640625	141.970169067383	0.680232584476471	0.931493401527405	0.4642094373703	72.359375	9262
True	False	False	False	False	-2589.4189453125	-2223.44970703125	119.787330627441	0.80851811170578	0.952498853206635	1	63.037036895752	6808
True	False	False	False	False	-2589.06176757813	-2062.75024414063	175.244430541992	0.665343046188354	0.949285268783569	0.437843710184097	67.8924026489258	10727
True	False	False	False	False	-2605.18798828125	-1943.58972167969	160.825576782227	0.592492997646332	0.906107246875763	0.337260365486145	80.2068939208984	11630
True	False	False	False	False	-2587.55029296875	-2158.54077148438	412.600799560547	0.32082000374794	0.827370524406433	0.130516484379768	84.1962356567383	31321
True	False	False	False	False	-2584.68896484375	-2374.25073242188	39.9291114807129	0.482271522283554	0.92140918970108	0.233615264296532	125.333335876465	4512
True	False	False	False	False	-2578.88354492188	-2336.02465820313	80.9673614501953	0.572149097919464	0.943688809871674	0.314861208200455	84.1506881713867	6143
True	False	False	False	False	-2582.57055664063	-2309.05395507813	154.17073059082	0.68147999048233	0.943516850471497	0.466546475887299	84.4676284790039	11741
True	False	False	False	False	-2575.85546875	-2293.49267578125	113.132476806641	0.589559078216553	0.94108110666275	0.333911657333374	69.529411315918	7092
True	False	False	False	False	-2580.36547851563	-1988.4453125	158.607299804688	0.609814703464508	0.931775689125061	0.357938140630722	85.2307662963867	12188
True	False	False	False	False	-2574.56909179688	-1911.57434082031	110.914192199707	0.770503282546997	0.954018115997314	0.75791335105896	90.6399993896484	9064
True	False	False	False	False	-2568.98974609375	-1971.81921386719	135.315322875977	0.76977926492691	0.961215615272522	0.752817690372467	100.360656738281	12244
True	False	False	False	False	-2563.8173828125	-2060.93603515625	173.026138305664	0.714371740818024	0.955832779407501	0.537607729434967	59.4551277160645	9275
True	False	False	False	False	-2559.05053710938	-2021.3828125	144.188446044922	0.778827726840973	0.954752922058105	0.832400798797607	68.984619140625	8968
True	False	False	False	False	-2558.53588867188	-2388.53369140625	42.1473922729492	0.656467795372009	0.958403408527374	0.423319727182388	107.263160705566	4076
True	False	False	False	False	-2549.77416992188	-2371.94287109375	146.40673828125	0.708543181419373	0.952181398868561	0.523440957069397	80.7348480224609	10657
True	False	False	False	False	-2554.82885742188	-2258.57934570313	196.318130493164	0.687726557254791	0.935986578464508	0.478583216667175	83.1299438476563	14714
True	False	False	False	False	-2552.9541015625	-1904.73901367188	114.241622924805	0.803241491317749	0.960674583911896	1	87.9320373535156	9057
True	False	False	False	False	-2552.572265625	-2233.298828125	88.7313537597656	0.769612729549408	0.968959093093872	0.751666605472565	60.8250007629395	4866
True	False	False	False	False	-2547.40112304688	-2199.84204101563	163.043869018555	0.730571746826172	0.95267516374588	0.582015097141266	71.673469543457	10536
True	False	False	False	False	-2548.25366210938	-1945.07385253906	156.389007568359	0.669205605983734	0.944933891296387	0.444428205490112	86.5319137573242	12201
True	False	False	False	False	-2545.5361328125	-2173.05444335938	131.987884521484	0.759082078933716	0.959582805633545	0.690548181533813	70.949577331543	8443
True	False	False	False	False	-2545.5087890625	-2318.72607421875	198.536407470703	0.675669133663177	0.922124981880188	0.455837398767471	79.6871490478516	14264
True	False	False	False	False	-2538.08325195313	-2242.2333984375	43.256534576416	0.730620563030243	0.944926857948303	0.582162261009216	57.0512809753418	2225
True	False	False	False	False	-2545.46435546875	-2117.5849609375	148.625015258789	0.71211850643158	0.963646292686462	0.532033205032349	74.7611923217773	10018
True	False	False	False	False	-2537.46362304688	-2006.6240234375	122.005615234375	0.668995320796967	0.955733895301819	0.444065421819687	64.6090927124023	7107
True	False	False	False	False	-2538.33081054688	-1915.35400390625	119.787330627441	0.653936803340912	0.95246297121048	0.419322341680527	76.1759262084961	8227
True	False	False	False	False	-2531.87890625	-2417.65869140625	452.529907226563	0.308322340250015	0.871172070503235	0.123987562954426	164.497543334961	67115
True	False	False	False	False	-2499.98413085938	-2392.94946289063	140.861022949219	0.841222047805786	0.969299852848053	1	71.7637786865234	9114
True	False	False	False	False	-2524.96728515625	-2284.02856445313	134.206176757813	0.771839797496796	0.952722728252411	0.76773864030838	56.4214859008789	6827
True	False	False	False	False	-2527.92529296875	-2096.68188476563	150.843307495117	0.705643773078918	0.952455639839172	0.516687095165253	66.5147094726563	9046
True	False	False	False	False	-2524.92895507813	-1997.84826660156	112.023338317871	0.654341518878937	0.974526762962341	0.419957339763641	71.6831665039063	7240
True	False	False	False	False	-2521.37841796875	-2360.73876953125	176.353576660156	0.769074022769928	0.968304336071014	0.747994244098663	77.9559783935547	12395
True	False	False	False	False	-2504.57641601563	-2320.18530273438	196.318130493164	0.736076176166534	0.963449358940125	0.599236607551575	67.7909622192383	11999
True	False	False	False	False	-2517.6015625	-2244.35327148438	143.079315185547	0.784549057483673	0.961109757423401	0.936333775520325	74.1162796020508	9561
True	False	False	False	False	-2502.59252929688	-2201.08715820313	196.318130493164	0.716962397098541	0.95180881023407	0.544179022312164	76.3559341430664	13515
True	False	False	False	False	-2514.27709960938	-2065.11450195313	209.627822875977	0.666415452957153	0.939097583293915	0.439655065536499	83.1005325317383	15706
True	False	False	False	False	-2513.84790039063	-1928.83020019531	134.206176757813	0.640382468700409	0.961133003234863	0.398897618055344	76.3471069335938	9238
True	False	False	False	False	-2505.90014648438	-2026.99560546875	156.389007568359	0.82352739572525	0.962684988975525	1	67.3900680541992	9502
True	False	False	False	False	-2504.43701171875	-2111.17504882813	149.734161376953	0.72464644908905	0.952181398868561	0.564796566963196	60.1555557250977	8121
True	False	False	False	False	-2503.28979492188	-1987.7744140625	189.663269042969	0.684202194213867	0.945598006248474	0.471722036600113	78.807014465332	13476
True	False	False	False	False	-2500.73388671875	-1943.45593261719	156.389007568359	0.669205605983734	0.956768572330475	0.444428205490112	82.8865280151367	11687
True	False	False	False	False	-2496.20629882813	-2459.251953125	75.4216537475586	0.786078751087189	0.950208067893982	1	144.367645263672	9817
True	False	False	False	False	-2494.43188476563	-2417.59228515625	131.987884521484	0.788231670856476	0.958814084529877	1	69.5126037597656	8272
True	False	False	False	False	-2493.99047851563	-1960.95581054688	100.931915283203	0.721950054168701	0.95716655254364	0.557357847690582	72.9230804443359	6636
True	False	False	False	False	-2493.14868164063	-2260.19262695313	110.914192199707	0.803114473819733	0.963940918445587	1	55.4000015258789	5540
True	False	False	False	False	-2481.24853515625	-2491.1279296875	45.4748191833496	0.613874852657318	0.919992804527283	0.363026946783066	123.951217651367	5082
True	False	False	False	False	-2472.33642578125	-2459.96313476563	123.114753723145	0.776449203491211	0.946028470993042	0.80710357427597	97.7837829589844	10854
True	False	False	False	False	-2479.2060546875	-2349.546875	131.987884521484	0.779522478580475	0.954126596450806	0.840783715248108	54.5462188720703	6491
True	False	False	False	False	-2476.25708007813	-2295.50561523438	189.663269042969	0.761744379997253	0.948252379894257	0.704241752624512	68.5380096435547	11720
True	False	False	False	False	-2479.18383789063	-2227.54418945313	156.389007568359	0.721490085124969	0.967399775981903	0.556111693382263	74.6950378417969	10532
True	False	False	False	False	-2461.49047851563	-2225.51049804688	85.4039306640625	0.765360891819	0.953829169273376	0.724545955657959	61.6363639831543	4746
True	False	False	False	False	-2473.7275390625	-2143.70922851563	161.934722900391	0.750114381313324	0.961923837661743	0.650226891040802	67.5684967041016	9865
True	False	False	False	False	-2474.22924804688	-2090.82543945313	102.041061401367	0.708863019943237	0.946478605270386	0.524197518825531	56.5	5198
True	False	False	False	False	-2477.35107421875	-2032.05090332031	165.262145996094	0.811261117458344	0.962659299373627	1	74.1879196166992	11054
True	False	False	False	False	-2474.6015625	-1955.22741699219	115.350761413574	0.699858546257019	0.944903075695038	0.503738164901733	77.3173065185547	8041
True	False	False	False	False	-2466.40869140625	-2111.03344726563	94.2770690917969	0.694646954536438	0.950370073318481	0.492622494697571	55.7529411315918	4739
True	False	False	False	False	-2463.27880859375	-2187.01831054688	188.554138183594	0.747598469257355	0.959565699100494	0.640176296234131	81.1470565795898	13795
True	False	False	False	False	-2461.30029296875	-2512.47314453125	88.7313537597656	0.393780618906021	0.939519762992859	0.172241970896721	123.425003051758	9874
True	False	False	False	False	-2445.02124023438	-2510.22680664063	47.6931037902832	0.770316362380981	0.957641243934631	0.756583452224731	103.976745605469	4471
True	False	False	False	False	-2452.85107421875	-2311.47998046875	154.17073059082	0.775613307952881	0.968614459037781	0.799180150032043	68.0647506713867	9461
True	False	False	False	False	-2458.130859375	-2055.46899414063	159.716445922852	0.627549946308136	0.947610437870026	0.380923300981522	67.4791641235352	9717
True	False	False	False	False	-2457.89770507813	-2009.86389160156	180.790130615234	0.638769209384918	0.937369585037231	0.39656925201416	63.7914123535156	10398
True	False	False	False	False	-2452.52905273438	-2088.87060546875	74.3125076293945	0.554384768009186	0.927855372428894	0.296728879213333	51.7164192199707	3465
True	False	False	False	False	-2450.75415039063	-2488.53051757813	129.769607543945	0.643514454364777	0.937995433807373	0.403477519750595	91.8290634155273	10744
True	False	False	False	False	-2434.23168945313	-2430.74365234375	144.188446044922	0.732868850231171	0.93669867515564	0.589046716690063	63.3538475036621	8236
True	False	False	False	False	-2449.72631835938	-2345.86840820313	171.917007446289	0.777819216251373	0.946419954299927	0.821106195449829	60.2967758178711	9346
True	False	False	False	False	-2448.12890625	-2266.5556640625	127.551322937012	0.699404239654541	0.944873631000519	0.50274920463562	52.6434783935547	6054
True	False	False	False	False	-2446.03735351563	-1963.55078125	110.914192199707	0.710969150066376	0.950087785720825	0.529238104820251	70.2600021362305	7026
True	False	False	False	False	-2440.3662109375	-1940.08520507813	184.117568969727	0.626598179340363	0.919960260391235	0.379637777805328	79.4156646728516	13183
True	False	False	False	False	-2439.14965820313	-2222.30908203125	168.589569091797	0.788660645484924	0.957892000675201	1	79.7171020507813	12117
True	False	False	False	False	-2431.09448242188	-2543.83520507813	133.097030639648	0.433019638061523	0.954444348812103	0.197732046246529	121.466667175293	14576
True	False	False	False	False	-2427.07690429688	-2513.30615234375	127.551322937012	0.725611567497253	0.963213920593262	0.5675168633461	101.730438232422	11699
True	False	False	False	False	-2429.90966796875	-2190.76171875	154.17073059082	0.697528183460236	0.953764677047729	0.498706638813019	68.6187057495117	9538
True	False	False	False	False	-2427.81884765625	-2143.19458007813	215.173538208008	0.834746718406677	0.952036023139954	1	96.0618591308594	18636
True	False	False	False	False	-2425.95751953125	-2113.0986328125	100.931915283203	0.752970397472382	0.950061023235321	0.662240564823151	56.4175834655762	5134
True	False	False	False	False	-2427.49731445313	-2073.25219726563	97.6044921875	0.715491533279419	0.964382767677307	0.54042637348175	57.8295440673828	5089
True	False	False	False	False	-2422.99633789063	-1984.84802246094	279.503784179688	0.29039540886879	0.726847589015961	0.114897221326828	86.7023773193359	21849
True	False	False	False	False	-2421.93188476563	-2454.8544921875	120.896469116211	0.67004781961441	0.956139147281647	0.445886552333832	60.3577995300293	6579
True	False	False	False	False	-2410.55883789063	-2430.83447265625	168.589569091797	0.696054518222809	0.963347613811493	0.495576351881027	74.9605255126953	11394
True	False	False	False	False	-2412.03295898438	-2087.4228515625	100.931915283203	0.589555203914642	0.945440888404846	0.333907276391983	59.3516502380371	5401
True	False	False	False	False	-2412.56420898438	-2029.15307617188	114.241622924805	0.595339059829712	0.927102386951447	0.340549439191818	63.3980598449707	6530
True	False	False	False	False	-2409.94165039063	-2283.37036132813	187.44499206543	0.749993979930878	0.946752429008484	0.649735033512115	73.5207138061523	12425
True	False	False	False	False	-2404.83374023438	-2048.42163085938	117.569046020508	0.668824553489685	0.957804203033447	0.443771183490753	66.1509399414063	7012
True	False	False	False	False	-2403.86450195313	-2010.99963378906	104.259346008301	0.684010803699493	0.948616027832031	0.47135466337204	64.0638275146484	6022
True	False	False	False	False	-2402.53955078125	-2573.30297851563	147.515884399414	0.298626571893692	0.9288649559021	0.119031950831413	125.330825805664	16669
True	False	False	False	False	-2365.18798828125	-2564.57250976563	108.695907592773	0.666950881481171	0.955317556858063	0.44056424498558	79.0714263916016	7749
True	False	False	False	False	-2392.83666992188	-2560.20654296875	161.934722900391	0.636265933513641	0.950068712234497	0.392996817827225	110.342468261719	16110
True	False	False	False	False	-2395.06225585938	-2479.337890625	116.459907531738	0.81883841753006	0.959103643894196	1	60.4952392578125	6352
True	False	False	False	False	-2399.8837890625	-2174.33276367188	105.36848449707	0.795948684215546	0.959238529205322	1	67.7684173583984	6438
True	False	False	False	False	-2399.71411132813	-2317.99829101563	167.480438232422	0.630254507064819	0.93211305141449	0.384610921144485	60.0066223144531	9061
True	False	False	False	False	-2393.0908203125	-2198.80419921875	88.7313537597656	0.745258808135986	0.949439883232117	0.631230175495148	72.9625015258789	5837
True	False	False	False	False	-2391.8466796875	-2095.73657226563	114.241622924805	0.793618381023407	0.955579578876495	1	65.1650466918945	6712
True	False	False	False	False	-2390.85327148438	-2514.65600585938	151.952453613281	0.772331058979034	0.952330470085144	0.771500051021576	66.9270095825195	9169
True	False	False	False	False	-2352.38842773438	-2404.40600585938	67.6576614379883	0.811845362186432	0.963489770889282	1	51.8852462768555	3165
True	False	False	False	False	-2367.90893554688	-2365.95556640625	149.734161376953	0.72464644908905	0.954564452171326	0.564796566963196	70.2518539428711	9484
True	False	False	False	False	-2386.19287109375	-2212.40795898438	183.008422851563	0.660195052623749	0.942881464958191	0.429320573806763	80.0484848022461	13208
True	False	False	False	False	-2390.72973632813	-2074.888671875	85.4039306640625	0.791216492652893	0.957409143447876	1	68.3376617431641	5262
True	False	False	False	False	-2389.474609375	-2151.85278320313	114.241622924805	0.827207922935486	0.964601218700409	1	65.271842956543	6723
True	False	False	False	False	-2386.03125	-2042.87438964844	104.259346008301	0.712120056152344	0.958143532276154	0.532037019729614	66.861701965332	6285
True	False	False	False	False	-2385.34692382813	-2244.19702148438	122.005615234375	0.676195085048676	0.927714943885803	0.456788390874863	50.9090919494629	5600
True	False	False	False	False	-2361.64721679688	-2224.35668945313	117.569046020508	0.762402236461639	0.954948961734772	0.707778513431549	86.6320724487305	9183
True	False	False	False	False	-2383.86108398438	-1998.99060058594	104.259346008301	0.499545812606812	0.906813263893127	0.24743515253067	52.138298034668	4901
True	False	False	False	False	-2382.07373046875	-1980.11047363281	89.8404998779297	0.805119872093201	0.951321005821228	1	66.4444427490234	5382
True	False	False	False	False	-2376.09912109375	-2168.14916992188	99.8227767944336	0.744696021080017	0.946154475212097	0.629131495952606	58.6444435119629	5278
True	False	False	False	False	-2374.1513671875	-2062.7822265625	151.952453613281	0.589486062526703	0.922544062137604	0.333828866481781	70.7080307006836	9687
True	False	False	False	False	-2360.95581054688	-2392.24682617188	63.2210922241211	0.693322420120239	0.942226350307465	0.489874273538589	50.2456130981445	2864
True	False	False	False	False	-2355.54638671875	-2284.078125	177.462707519531	0.703622102737427	0.956229090690613	0.512084782123566	68.9250030517578	11028
True	False	False	False	False	-2357.2294921875	-2123.86328125	108.695907592773	0.821083903312683	0.967100620269775	1	91.3571395874023	8953
True	False	False	False	False	-2359.15942382813	-2104.486328125	221.828384399414	0.793351709842682	0.949193716049194	1	86.9899978637695	17398
True	False	False	False	False	-2349.88549804688	-2175.92529296875	113.132476806641	0.754635572433472	0.951248407363892	0.669575393199921	65.4019622802734	6671
True	False	False	False	False	-2348.48266601563	-2145.90380859375	89.8404998779297	0.768874526023865	0.938780605792999	0.74665355682373	94.3456802368164	7642
True	False	False	False	False	-2346.24682617188	-2064.09814453125	110.914192199707	0.621374189853668	0.950534105300903	0.372691035270691	61.0699996948242	6107
True	False	False	False	False	-2341.1416015625	-2611.22583007813	173.026138305664	0.665252387523651	0.94376015663147	0.437691152095795	98.3974380493164	15350
True	False	False	False	False	-2306.03466796875	-2602.10766601563	280.612915039063	0.600386559963226	0.92102575302124	0.346484512090683	88.3675918579102	22357
True	False	False	False	False	-2341.12060546875	-2081.4638671875	106.477630615234	0.682530403137207	0.944896638393402	0.46853107213974	57.9583320617676	5564
True	False	False	False	False	-2340.41674804688	-2579.52758789063	134.206176757813	0.814258515834808	0.9549640417099	1	69.3719024658203	8394
True	False	False	False	False	-2277.66235351563	-2541.6572265625	217.391815185547	0.800887107849121	0.954396307468414	1	77.6428604125977	15218
True	False	False	False	False	-2295.99731445313	-2514.42333984375	191.881561279297	0.658548176288605	0.949132144451141	0.426651984453201	76.5953750610352	13251
True	False	False	False	False	-2300.921875	-2468.23291015625	194.099838256836	0.598287284374237	0.960188150405884	0.34400001168251	63.0800018310547	11039
True	False	False	False	False	-2296.79760742188	-2387.7939453125	269.521484375	0.499554604291916	0.819379806518555	0.247442379593849	134.930038452148	32788
True	False	False	False	False	-2323.06689453125	-2292.61352539063	207.409545898438	0.605751752853394	0.928325295448303	0.35294172167778	67.0481262207031	12538
True	False	False	False	False	-2328.52709960938	-2249.39428710938	133.097030639648	0.757159888744354	0.964626967906952	0.681215405464172	56.1749992370605	6741
True	False	False	False	False	-2340.3876953125	-2203.90112304688	122.005615234375	0.748618364334106	0.949699282646179	0.64419424533844	67.4272689819336	7417
True	False	False	False	False	-2336.63256835938	-2164.99853515625	118.678184509277	0.641035139560699	0.935250103473663	0.39984542131424	71.3831787109375	7638
True	False	False	False	False	-2336.81103515625	-2124.59399414063	126.442184448242	0.767152667045593	0.964073777198792	0.735483109951019	100.5	11457
True	False	False	False	False	-2313.10693359375	-2123.48120117188	141.970169067383	0.739838838577271	0.951731622219086	0.6118004322052	66.03125	8452
True	False	False	False	False	-2312.14208984375	-2064.60083007813	98.7136306762695	0.736421585083008	0.959492325782776	0.600361526012421	64.7191009521484	5760
True	False	False	False	False	-2306.74487304688	-2164.8330078125	171.917007446289	0.672966301441193	0.968313038349152	0.45100474357605	68.0903244018555	10554
True	False	False	False	False	-2306.3369140625	-2080.890625	123.114753723145	0.776449203491211	0.950491905212402	0.80710357427597	74.9189224243164	8316
True	False	False	False	False	-2303.0869140625	-2227.01000976563	159.716445922852	0.639048099517822	0.939767241477966	0.396970301866531	73.7847213745117	10625
True	False	False	False	False	-2299.61987304688	-2255.88061523438	136.424453735352	0.640807211399078	0.957273960113525	0.399514019489288	58.3902435302734	7182
True	False	False	False	False	-2295.81884765625	-2200.419921875	154.17073059082	0.714149951934814	0.950138688087463	0.537053406238556	73.5323715209961	10221
True	False	False	False	False	-2297.98876953125	-2097.8447265625	125.333038330078	0.790439307689667	0.952595949172974	1	63.3008842468262	7153
True	False	False	False	False	-2293.82934570313	-2325.33520507813	323.869445800781	0.373223811388016	0.809571981430054	0.15980452299118	65.8013687133789	19214
True	False	False	False	False	-2292.73950195313	-2141.8505859375	125.333038330078	0.748488903045654	0.965804636478424	0.643680155277252	65.8938064575195	7446
True	False	False	False	False	-2291.19970703125	-2430.572265625	184.117568969727	0.77745521068573	0.949398338794708	0.817248582839966	73.0240936279297	12122
True	False	False	False	False	-2263.025390625	-2218.64184570313	153.061584472656	0.692510008811951	0.959790408611298	0.488203257322311	68.2681121826172	9421
True	False	False	False	False	-2273.66870117188	-2184.291015625	177.462707519531	0.784437417984009	0.962075293064117	0.932413876056671	79.1750030517578	12668
True	False	False	False	False	-2270.51782226563	-2160.94702148438	139.751892089844	0.669603943824768	0.938539624214172	0.445116937160492	62.3650779724121	7858
True	False	False	False	False	-2261.115234375	-2507.74169921875	124.223899841309	0.774550676345825	0.945625305175781	0.789673984050751	55.4196434020996	6207
True	False	False	False	False	-2258.60620117188	-2442.83544921875	281.722045898438	0.715956509113312	0.93539434671402	0.541606366634369	92.9251937866211	23603
True	False	False	False	False	-2259.69165039063	-2123.19384765625	118.678184509277	0.603207468986511	0.954219400882721	0.349859982728958	56.6448593139648	6061
True	False	False	False	False	-2253.78369140625	-2280.86352539063	141.970169067383	0.721593976020813	0.918369770050049	0.556392550468445	109.5	14016
True	False	False	False	False	-2249.90551757813	-2241.69018554688	151.952453613281	0.680872976779938	0.953929245471954	0.465406566858292	70.2262802124023	9621
True	False	False	False	False	-2251.18505859375	-2152.63818359375	115.350761413574	0.727483928203583	0.968451261520386	0.572885155677795	56.1346168518066	5838
True	False	False	False	False	-2242.99243164063	-2119.44970703125	107.586769104004	0.779021024703979	0.953055143356323	0.834679305553436	55.0206184387207	5337
True	False	False	False	False	-2240.49609375	-2538.82788085938	131.987884521484	0.723731338977814	0.948525607585907	0.562245845794678	58.2268905639648	6929
True	False	False	False	False	-2234.12475585938	-2471.8701171875	104.259346008301	0.724273085594177	0.930308938026428	0.5637526512146	90.638298034668	8520
True	False	False	False	False	-2235.140625	-2214.53833007813	126.442184448242	0.727187871932983	0.951301991939545	0.572028160095215	62.4561386108398	7120
True	False	False	False	False	-2227.36596679688	-2248.36181640625	147.515884399414	0.603444576263428	0.937921702861786	0.350145697593689	71.796989440918	9549
True	False	False	False	False	-2220.900390625	-2621.73168945313	280.612915039063	0.608475029468536	0.953913927078247	0.356280297040939	76.5335998535156	19363
True	False	False	False	False	-2205.611328125	-2605.05249023438	124.223899841309	0.695939123630524	0.953919410705566	0.495332807302475	67.3928604125977	7548
True	False	False	False	False	-2220.30151367188	-2151.3896484375	147.515884399414	0.603444576263428	0.923851788043976	0.350145697593689	58.5263175964355	7784
True	False	False	False	False	-2218.20922851563	-2568.93798828125	167.480438232422	0.723474025726318	0.960257709026337	0.561533451080322	62.2450332641602	9399
True	False	False	False	False	-2207.73217773438	-2528.3046875	165.262145996094	0.649339854717255	0.954023361206055	0.412215113639832	63.798656463623	9506
True	False	False	False	False	-2205.970703125	-2406.93481445313	201.863830566406	0.543491423130035	0.916972815990448	0.286188364028931	62.8956031799316	11447
True	False	False	False	False	-2208.349609375	-2204.30615234375	151.952453613281	0.5667964220047	0.944627642631531	0.309267103672028	56.4379577636719	7732
True	False	False	False	False	-2199.38012695313	-2488.30541992188	353.816284179688	0.389125853776932	0.84527599811554	0.16937418282032	70.4827575683594	22484
True	False	False	False	False	-2198.76977539063	-2376.83740234375	165.262145996094	0.684942364692688	0.948661863803864	0.473147690296173	63.4765090942383	9458
True	False	False	False	False	-2195.22705078125	-2672.25512695313	194.099838256836	0.811981499195099	0.963815748691559	1	96.0285720825195	16805
True	False	False	False	False	-2189.26733398438	-2555.533203125	138.64274597168	0.556830644607544	0.928679525852203	0.299153655767441	59.992000579834	7499
True	False	False	False	False	-2192.54418945313	-2232.87622070313	157.498153686523	0.800518333911896	0.962004125118256	1	62.2112693786621	8834
True	False	False	False	False	-2188.8173828125	-2768.447265625	175.244430541992	0.295407772064209	0.942935705184937	0.117407284677029	124.120254516602	19611
True	False	False	False	False	-2175.43139648438	-2726.71875	181.899276733398	0.76094263792038	0.938411235809326	0.700016915798187	86.9939041137695	14267
True	False	False	False	False	-2174.95703125	-2636.61010742188	170.807861328125	0.650891780853271	0.960359930992126	0.414592891931534	68.6623382568359	10574
True	False	False	False	False	-2184.46826171875	-2448.12817382813	190.772415161133	0.756393730640411	0.955049395561218	0.677612125873566	70.0348815917969	12046
True	False	False	False	False	-2185.52124023438	-2286.375	175.244430541992	0.774631977081299	0.951234400272369	0.790380477905273	92.955696105957	14687
True	False	False	False	False	-2174.37915039063	-2595.54321289063	134.206176757813	0.692156434059143	0.961725950241089	0.487479507923126	56.6446266174316	6854
True	False	False	False	False	-2170.40502929688	-2544.19067382813	120.896469116211	0.741812705993652	0.960328042507172	0.618682026863098	59.7981643676758	6518
True	False	False	False	False	-2166.28881835938	-2663.77587890625	169.698715209961	0.821265935897827	0.959014177322388	1	66.9934616088867	10250
True	False	False	False	False	-2138.7880859375	-2550.91381835938	153.061584472656	0.72611141204834	0.961467444896698	0.568937957286835	61.7826080322266	8526
True	False	False	False	False	-2144.75	-2422.1025390625	311.668884277344	0.792062103748322	0.952014684677124	1	101.800712585449	28606
True	False	False	False	False	-2159.50927734375	-2259.6591796875	164.153015136719	0.725604593753815	0.94695770740509	0.567497134208679	59.7837829589844	8848
True	False	False	False	False	-2164.87524414063	-2197.71459960938	158.607299804688	0.701090931892395	0.933649718761444	0.506440579891205	68.9790191650391	9864
True	False	False	False	False	-2156.81323242188	-2329.744140625	211.846115112305	0.678975522518158	0.951721906661987	0.461875826120377	71.6753921508789	13690
True	False	False	False	False	-2144.16943359375	-2510.24072265625	177.462707519531	0.603950083255768	0.922103822231293	0.350755751132965	71.7937469482422	11487
True	False	False	False	False	-2135.78515625	-2811.4384765625	384.872253417969	0.190896183252335	0.956510305404663	0.06950443983078	123.16138458252	42737
True	False	False	False	False	-2084.212890625	-2829.35522460938	74.3125076293945	0.722276210784912	0.944845616817474	0.558245301246643	101.567161560059	6805
True	False	False	False	False	-2112.68969726563	-2761.7060546875	122.005615234375	0.833331942558289	0.964978158473969	1	78.3818206787109	8622
True	False	False	False	False	-2126.28051757813	-2682.94946289063	239.574661254883	0.746888160705566	0.957002818584442	0.637421369552612	100.342590332031	21674
True	False	False	False	False	-2131.89111328125	-2573.07348632813	176.353576660156	0.779534697532654	0.96031379699707	0.840936243534088	63.3710708618164	10076
True	False	False	False	False	-2125.36376953125	-2484.19213867188	118.678184509277	0.801031827926636	0.9509596824646	1	63.2710266113281	6770
True	False	False	False	False	-2114.4150390625	-2742.98608398438	155.279876708984	0.655685126781464	0.960707128047943	0.422076970338821	69.8428573608398	9778
True	False	False	False	False	-2098.6845703125	-2714.80102539063	256.211791992188	0.821169376373291	0.961085557937622	1	82.7099533081055	19106
True	False	False	False	False	-2110.970703125	-2394.3974609375	189.663269042969	0.678315699100494	0.948073327541351	0.460659354925156	66.0643310546875	11297
True	False	False	False	False	-2102.16381835938	-2498.1962890625	120.896469116211	0.733505606651306	0.958487033843994	0.591034114360809	68.0458679199219	7417
True	False	False	False	False	-2097.49853515625	-2826.53100585938	97.6044921875	0.669968068599701	0.941426396369934	0.445748090744019	137.306823730469	12083
True	False	False	False	False	-2096.43359375	-2634.0791015625	166.371292114258	0.6895392537117	0.947012484073639	0.482185840606689	75.6800003051758	11352
True	False	False	False	False	-2092.4423828125	-2542.5595703125	190.772415161133	0.824089586734772	0.95953643321991	1	70.4825592041016	12123
True	False	False	False	False	-2094.865234375	-2464.38671875	150.843307495117	0.682473599910736	0.942058682441711	0.468423426151276	77.7058792114258	10568
True	False	False	False	False	-2091.69287109375	-2591.44262695313	185.226699829102	0.741118311882019	0.962242305278778	0.616236865520477	70.7784423828125	11820
True	False	False	False	False	-2073.32543945313	-2526.75634765625	103.150199890137	0.793185532093048	0.949298918247223	1	84.881721496582	7894
True	False	False	False	False	-2091.51171875	-2340.32861328125	103.150199890137	0.684706509113312	0.963948369026184	0.472692549228668	46.322582244873	4308
True	False	False	False	False	-2079.15454101563	-2447.04809570313	157.498153686523	0.705722391605377	0.940540492534637	0.516867816448212	64.1619720458984	9111
True	False	False	False	False	-2074.423828125	-2406.90698242188	173.026138305664	0.686031520366669	0.945325791835785	0.475260227918625	63.4743576049805	9902
True	False	False	False	False	-2078.87036132813	-2380.02026367188	189.663269042969	0.670119822025299	0.947735667228699	0.446011602878571	65.7309951782227	11240
True	False	False	False	False	-2064.91162109375	-2853.90942382813	89.8404998779297	0.754574596881866	0.941069543361664	0.669301986694336	132.234573364258	10711
True	False	False	False	False	-2023.81823730469	-2829.22583007813	141.970169067383	0.786845147609711	0.968452453613281	1	73.765625	9442
True	False	False	False	False	-2030.33874511719	-2776.60693359375	25.5102653503418	0.794671595096588	0.94915634393692	1	49.2173919677734	1132
True	False	False	False	False	-2060.46728515625	-2585.75073242188	192.990692138672	0.782239139080048	0.961997210979462	0.880723118782043	67.1321868896484	11681
True	False	False	False	False	-2059.0537109375	-2714.01098632813	147.515884399414	0.652063608169556	0.923334717750549	0.416402816772461	55.751880645752	7415
True	False	False	False	False	-2021.38256835938	-2659.94458007813	156.389007568359	0.764501392841339	0.958807647228241	0.719519913196564	78.4113464355469	11056
True	False	False	False	False	-2052.3818359375	-2555.03393554688	180.790130615234	0.773620665073395	0.94290953874588	0.781806230545044	74.9202423095703	12212
True	False	False	False	False	-2050.99975585938	-2513.71728515625	129.769607543945	0.621775090694427	0.938428997993469	0.373217701911926	60.0854682922363	7030
True	False	False	False	False	-2034.98718261719	-2497.93969726563	187.44499206543	0.828562021255493	0.956790804862976	1	79.5739669799805	13448
True	False	False	False	False	-2048.380859375	-2465.845703125	136.424453735352	0.756108999252319	0.955561459064484	0.676289081573486	58.8048782348633	7233
True	False	False	False	False	-2021.82434082031	-2618.6533203125	252.884368896484	0.773280918598175	0.954486429691315	0.779026746749878	68.065788269043	15519
True	False	False	False	False	-2019.08544921875	-2465.72290039063	207.409545898438	0.780513882637024	0.950658798217773	0.853809237480164	91.1871643066406	17052
True	False	False	False	False	-2017.42407226563	-2777.35205078125	128.660461425781	0.780611455440521	0.948522448539734	0.855170607566833	63.5258636474609	7369
True	False	False	False	False	-2009.81518554688	-2576.76489257813	229.592376708984	0.756795763969421	0.950968742370605	0.679494857788086	72.3429946899414	14975
True	False	False	False	False	-2008.61218261719	-2881.01147460938	192.990692138672	0.765188992023468	0.953178703784943	0.723530054092407	120.229881286621	20920
True	False	False	False	False	-2007.9443359375	-2908.8779296875	179.680999755859	0.230477496981621	0.915508270263672	0.0866237655282021	128.524688720703	20821
True	False	False	False	False	-1985.19421386719	-2903.9619140625	244.01123046875	0.382534056901932	0.804940283298492	0.165365308523178	116.34545135498	25596
True	False	False	False	False	-1957.48303222656	-2927.75927734375	241.792938232422	0.563922822475433	0.908926486968994	0.306311517953873	144.435775756836	31487
True	False	False	False	False	-1952.44360351563	-2853.4658203125	129.769607543945	0.787340879440308	0.960550785064697	1	78.9743576049805	9240
True	False	False	False	False	-2004.99890136719	-2819.19116210938	126.442184448242	0.64932656288147	0.946714043617249	0.412194848060608	66.7807006835938	7613
True	False	False	False	False	-2005.67980957031	-2733.9423828125	167.480438232422	0.750451266765594	0.95273369550705	0.651609182357788	66.1523208618164	9989
True	False	False	False	False	-1983.39013671875	-2819.0751953125	154.17073059082	0.775613307952881	0.955782294273376	0.799180150032043	81.8273391723633	11374
True	False	False	False	False	-1944.619140625	-2817.02709960938	168.589569091797	0.634428381919861	0.936512887477875	0.390405029058456	76.1315765380859	11572
True	False	False	False	False	-1976.12780761719	-2782.8349609375	185.226699829102	0.725066900253296	0.965968728065491	0.565977931022644	80.0419158935547	13367
True	False	False	False	False	-1948.76013183594	-2753.28076171875	230.701522827148	0.64419150352478	0.926444172859192	0.404478222131729	90.8701934814453	18901
True	False	False	False	False	-1959.03820800781	-2705.52563476563	157.498153686523	0.568167865276337	0.93443363904953	0.310689330101013	73.7394332885742	10471
True	False	False	False	False	-1999.15551757813	-2696.91455078125	234.028945922852	0.826873004436493	0.957566976547241	1	79.7582931518555	16829
True	False	False	False	False	-1989.66577148438	-2530.82397460938	179.680999755859	0.794242918491364	0.959584176540375	1	81.4259262084961	13191
True	False	False	False	False	-1987.60180664063	-2483.03198242188	210.736968994141	0.73823755979538	0.958207309246063	0.606368362903595	84.3368453979492	16024
True	False	False	False	False	-1986.10070800781	-2390.17578125	102.041061401367	0.794671595096588	0.952967822551727	1	72.9782638549805	6714
True	False	False	False	False	-1980.45654296875	-2653.33984375	183.008422851563	0.641101002693176	0.950635671615601	0.399941295385361	87.3818206787109	14418
True	False	False	False	False	-1977.171875	-2629.94360351563	135.315322875977	0.664254069328308	0.930053114891052	0.436017215251923	76.9508209228516	9388
True	False	False	False	False	-1970.00744628906	-2584.18896484375	242.902084350586	0.876258909702301	0.973422884941101	1	90.0730590820313	19726
True	False	False	False	False	-1963.41613769531	-2560.22119140625	84.2947845458984	0.765837788581848	0.968230903148651	0.727394282817841	73.2105255126953	5564
True	False	False	False	False	-1956.50891113281	-2471.98901367188	202.97297668457	0.812123656272888	0.953659415245056	1	82.4152984619141	15082
True	False	False	False	False	-1958.59643554688	-2447.384765625	130.878753662109	0.620877861976624	0.938759624958038	0.372040390968323	69.9237289428711	8251
True	False	False	False	False	-1954.97778320313	-2622.91967773438	137.533599853516	0.658975303173065	0.959978342056274	0.427341461181641	72.9516143798828	9046
True	False	False	False	False	-1935.48583984375	-2596.94360351563	86.513069152832	0.812731087207794	0.950159788131714	1	68.0897445678711	5311
True	False	False	False	False	-1947.75646972656	-2556.33935546875	75.4216537475586	0.827121496200562	0.9698326587677	1	69.2058792114258	4706
True	False	False	False	False	-1932.97119140625	-2537.63330078125	49.9113883972168	0.757985770702362	0.943160891532898	0.685172200202942	62.0666656494141	2793
True	False	False	False	False	-1935.2890625	-2492.19262695313	117.569046020508	0.793545544147491	0.958391427993774	1	81.6603775024414	8656
True	False	False	False	False	-1932.15246582031	-2962.3076171875	38.8199691772461	0.579208016395569	0.953762948513031	0.322422206401825	131.68571472168	4609
True	False	False	False	False	-1908.02673339844	-2917.52880859375	149.734161376953	0.808782637119293	0.958012819290161	1	82.2888870239258	11109
True	False	False	False	False	-1931.15881347656	-2899.65283203125	138.64274597168	0.741000473499298	0.938368022441864	0.615824639797211	96.8560028076172	12107
True	False	False	False	False	-1920.44604492188	-2876.23388671875	92.0587844848633	0.824999392032623	0.95633727312088	1	84.0120468139648	6973
True	False	False	False	False	-1930.05725097656	-2793.50219726563	179.680999755859	0.553843080997467	0.912064552307129	0.296194791793823	80.2716064453125	13004
True	False	False	False	False	-1930.30554199219	-2687.47436523438	206.300399780273	0.836186647415161	0.964382708072662	1	86.2042999267578	16034
True	False	False	False	False	-1923.07641601563	-2652.29125976563	157.498153686523	0.712582767009735	0.939597189426422	0.533171415328979	83.3169021606445	11831
True	False	False	False	False	-1927.58325195313	-2473.03002929688	90.9496383666992	0.815059661865234	0.964166045188904	1	73.6951217651367	6043
True	False	False	False	False	-1925.24462890625	-2570.63842773438	107.586769104004	0.678518652915955	0.95252650976181	0.461032927036285	68.3195877075195	6627
True	False	False	False	False	-1917.82470703125	-2857.63354492188	98.7136306762695	0.829100430011749	0.965309083461761	1	81.6966323852539	7271
True	False	False	False	False	-1910.55932617188	-2827.31787109375	173.026138305664	0.740397691726685	0.944933891296387	0.613727450370789	78.7051315307617	12278
True	False	False	False	False	-1913.28210449219	-2760.9462890625	241.792938232422	0.682495713233948	0.93873655796051	0.46846529841423	95.7477035522461	20873
True	False	False	False	False	-1904.54931640625	-2686.4375	95.3862075805664	0.71159839630127	0.950731337070465	0.53076446056366	79.0232543945313	6796
True	False	False	False	False	-1908.51086425781	-2545.79711914063	123.114753723145	0.689725339412689	0.957304775714874	0.482558608055115	86.3783798217773	9588
True	False	False	False	False	-1913.03381347656	-2518.15551757813	295.031768798828	0.478299498558044	0.895152568817139	0.230535969138145	101.552635192871	27013
True	False	False	False	False	-2911.18408203125	-1872.21166992188	116.459907531738	0.71459025144577	0.958860516548157	0.538155138492584	126.371429443359	13269
True	False	False	False	False	-2971.21899414063	-1763.16577148438	404.836822509766	0.337551474571228	0.906108260154724	0.139518961310387	141.221923828125	51546
True	False	False	False	False	-2992.37231445313	-1728.62829589844	246.229507446289	0.402479648590088	0.911100208759308	0.177685916423798	146.279281616211	32474
True	False	False	False	False	-2970.759765625	-1694.10205078125	178.571853637695	0.625559210777283	0.916524827480316	0.378241509199142	99.6335372924805	16041
True	False	False	False	False	-3004.55517578125	-1693.97351074219	266.194061279297	0.658056557178497	0.919000566005707	0.425860613584518	162.595840454102	39023
True	False	False	False	False	-3024.29858398438	-1656.90258789063	470.276184082031	0.590224206447601	0.910582363605499	0.334667176008224	166.219345092773	70477
True	False	False	False	False	-3042.63208007813	-1612.8251953125	408.164245605469	0.288025707006454	0.801990211009979	0.113718867301941	140.90217590332	51852
True	False	False	False	False	-3082.95532226563	-1526.53662109375	222.937530517578	0.700649738311768	0.935859799385071	0.505469739437103	157.373138427734	31632
True	False	False	False	False	-3100.810546875	-1485.97668457031	271.739776611328	0.598902344703674	0.936358630657196	0.344725489616394	154.404083251953	37829
True	False	False	False	False	-3139.57958984375	-1398.17431640625	47.6931037902832	0.654741525650024	0.929915845394135	0.42058664560318	122.930229187012	5286
True	False	False	False	False	-3155.90258789063	-1347.48876953125	77.6399383544922	0.695782601833344	0.939127802848816	0.495003014802933	145.657150268555	10196
True	False	False	False	False	-3173.21948242188	-1288.39904785156	159.716445922852	0.619605779647827	0.954853117465973	0.370380163192749	144.10417175293	20751
True	False	False	False	False	-3192.44506835938	-1223.26672363281	118.678184509277	0.505858838558197	0.951453685760498	0.252669155597687	113.915885925293	12189
True	False	False	False	False	-3209.10083007813	-1172.69689941406	160.825576782227	0.637657523155212	0.916410088539124	0.394976794719696	147.70344543457	21417
True	False	False	False	False	-3244.69775390625	-1086.01904296875	241.792938232422	0.146360263228416	0.894538581371307	0.0515111237764359	109.357795715332	23840
True	False	False	False	False	-3253.22216796875	-1009.9384765625	68.7667999267578	0.646017014980316	0.912005066871643	0.40719547867775	146.693542480469	9095
True	False	False	False	False	-3279.11889648438	-934.79736328125	89.8404998779297	0.314722329378128	0.884722709655762	0.127310708165169	108.444442749023	8784
True	False	False	False	False	-3284.26684570313	-853.316345214844	90.9496383666992	0.788853049278259	0.960534572601318	1	146.219512939453	11990
True	False	False	False	False	-3307.95751953125	-770.421020507813	48.80224609375	0.34313228726387	0.918479681015015	0.142591521143913	104.068183898926	4579
True	False	False	False	False	-3319.03295898438	-679.907409667969	22.1828384399414	0.524048745632172	0.880065858364105	0.268348306417465	100.550003051758	2011
True	False	False	False	False	-3325.70190429688	-630.587829589844	9.98227787017822	0.754574596881866	0.933233201503754	0.669301986694336	101.777778625488	916
True	False	False	False	False	-3337.03247070313	-488.920654296875	41.0382537841797	0.456923991441727	0.930134534835815	0.214547231793404	98.1081085205078	3630
True	False	False	False	False	-3341.56298828125	-374.831146240234	45.4748191833496	0.274626851081848	0.938604295253754	0.107154242694378	96.6585388183594	3963
True	False	False	False	False	-3341.62329101563	-292.735290527344	80.9673614501953	0.161727786064148	0.96099466085434	0.0575784519314766	92.8356170654297	6777
True	False	False	False	False	-3338.91186523438	-451.547668457031	215.173538208008	0.136878862977028	0.943928778171539	0.0478382185101509	96.3144302368164	18685
True	False	False	False	False	-3323.875	-426.898834228516	158.607299804688	0.724610865116119	0.954063892364502	0.564696907997131	113.916084289551	16290
True	False	False	False	False	-3329.90014648438	-351.664947509766	97.6044921875	0.647894322872162	0.958737015724182	0.41001957654953	130.715911865234	11503
True	False	False	False	False	-3333.30810546875	-94.8172836303711	9.98227787017822	0.557533979415894	0.916803061962128	0.29985499382019	86.2222213745117	776
True	False	False	False	False	-3327.26489257813	-322.870361328125	133.097030639648	0.683501660823822	0.955881536006927	0.47038009762764	106.391670227051	12767
True	False	False	False	False	-3325.82202148438	-290.243682861328	37.7108268737793	0.748016774654388	0.944049656391144	0.64181524515152	89.5	3043
True	False	False	False	False	-3327.11157226563	-257.450347900391	184.117568969727	0.684277176856995	0.955811083316803	0.47186616063118	146.873489379883	24381
True	False	False	False	False	-3324.55200195313	-394.680969238281	291.704345703125	0.441431373357773	0.881401598453522	0.203529104590416	113.840301513672	29940
True	False	False	False	False	-3324.427734375	-211.914367675781	187.44499206543	0.473509460687637	0.964900553226471	0.226869016885757	92.213020324707	15584
True	False	False	False	False	-3323.8447265625	15.6498546600342	92.0587844848633	0.321356385946274	0.926911592483521	0.130800366401672	96.2048187255859	7985
True	False	False	False	False	-3323.458984375	-119.245170593262	51.0205307006836	0.774829864501953	0.951043426990509	0.792114913463593	113.543479919434	5223
True	False	False	False	False	-3323.31640625	-514.822021484375	103.150199890137	0.563112258911133	0.944968521595001	0.305483669042587	116.354835510254	10821
True	False	False	False	False	-3323.27001953125	-303.440216064453	139.751892089844	0.739117622375488	0.943342864513397	0.609337687492371	125.333335876465	15792
True	False	False	False	False	-3323.24194335938	-653.853271484375	53.2388153076172	0.38080883026123	0.896961510181427	0.164326012134552	101.666664123535	4880
True	False	False	False	False	-3316.08178710938	-596.203430175781	67.6576614379883	0.690706789493561	0.955290913581848	0.484533697366714	129.163940429688	7879
True	False	False	False	False	-3317.13891601563	-469.931854248047	186.335845947266	0.823659300804138	0.965082406997681	1	126.220237731934	21205
True	False	False	False	False	-3316.61889648438	-71.0639953613281	177.462707519531	0.450996220111847	0.850244581699371	0.210277616977692	102.5	16400
True	False	False	False	False	-3315.64575195313	-40.9616813659668	154.17073059082	0.480636358261108	0.93655127286911	0.232343316078186	100.741004943848	14003
True	False	False	False	False	-3313.31298828125	-5.94013929367065	16.6371288299561	0.487835139036179	0.936510443687439	0.237988919019699	70.466667175293	1057
True	False	False	False	False	-3312.89233398438	-170.386672973633	146.40673828125	0.711495935916901	0.960999965667725	0.530515313148499	105.121215820313	13876
True	False	False	False	False	-3312.46020507813	-546.880065917969	197.427261352539	0.411825031042099	0.903808534145355	0.183661371469498	125.404495239258	22322
True	False	False	False	False	-3312.15869140625	-733.070495605469	34.3833999633789	0.435756474733353	0.921283841133118	0.199604377150536	102.322578430176	3172
True	False	False	False	False	-3299.1650390625	-716.612426757813	97.6044921875	0.760120630264282	0.963288724422455	0.695777595043182	95.0568161010742	8365
True	False	False	False	False	-3309.92333984375	-565.664245605469	126.442184448242	0.611923635005951	0.936902940273285	0.360569208860397	143.254379272461	16331
True	False	False	False	False	-3309.76196289063	-354.510559082031	207.409545898438	0.594516277313232	0.941166877746582	0.339594423770905	102.935829162598	19249
True	False	False	False	False	-3307.0068359375	46.3193664550781	227.374099731445	0.592449069023132	0.900942921638489	0.33720988035202	145.375610351563	29802
True	False	False	False	False	-3303.548828125	-695.3876953125	78.7490768432617	0.739793658256531	0.959679543972015	0.611645519733429	89.7183074951172	6370
True	False	False	False	False	-3301.2607421875	-310.47509765625	113.132476806641	0.686399757862091	0.94201272726059	0.475978404283524	89.3333358764648	9112
True	False	False	False	False	-3301.9970703125	-223.512588500977	199.645553588867	0.735508561134338	0.94724452495575	0.597400009632111	106.366668701172	19146
True	False	False	False	False	-3300.92822265625	-121.366973876953	94.2770690917969	0.817713499069214	0.960534572601318	1	102.635292053223	8724
True	False	False	False	False	-3299.01293945313	-828.289978027344	72.0942230224609	0.252554953098297	0.875509679317474	0.0966878980398178	107.353843688965	6978
True	False	False	False	False	-3284.97705078125	-827.018310546875	56.5662384033203	0.776553928852081	0.937410354614258	0.808126747608185	99.9607849121094	5098
True	False	False	False	False	-3296.01538085938	-750.813659667969	130.878753662109	0.589774787425995	0.952599704265594	0.334156483411789	93.5338973999023	11037
True	False	False	False	False	-3294.927734375	-8.93104076385498	136.424453735352	0.623266696929932	0.939125597476959	0.375186562538147	86.1788635253906	10600
True	False	False	False	False	-3290.90673828125	-432.728576660156	138.64274597168	0.768403470516205	0.967057704925537	0.74352765083313	85.4400024414063	10680
True	False	False	False	False	-3290.56274414063	-795.269104003906	285.049468994141	0.490868628025055	0.897540748119354	0.240404039621353	145.217895507813	37321
True	False	False	False	False	-3286.43798828125	-708.112976074219	19.9645557403564	0.621916890144348	0.945849716663361	0.373404234647751	70.8333358764648	1275
True	False	False	False	False	-3282.5771484375	-509.627288818359	219.610107421875	0.809059381484985	0.954867303371429	1	93.6969680786133	18552
True	False	False	False	False	-3280.78881835938	-270.487182617188	255.102645874023	0.688962996006012	0.944812893867493	0.481034994125366	103.973915100098	23914
True	False	False	False	False	-3278.6708984375	-621.371276855469	217.391815185547	0.800887107849121	0.946085453033447	1	104.341835021973	20451
True	False	False	False	False	-3276.52124023438	-551.934814453125	179.680999755859	0.768874526023865	0.96146035194397	0.74665355682373	95.7098770141602	15505
True	False	False	False	False	-3275.51000976563	-21.4431285858154	151.952453613281	0.800164878368378	0.955324351787567	1	90.8978118896484	12453
True	False	False	False	False	-3274.3330078125	-92.8100967407227	180.790130615234	0.641042709350586	0.91937381029129	0.399856388568878	81.2883453369141	13250
True	False	False	False	False	-3271.64892578125	-894.660461425781	469.167053222656	0.330025106668472	0.862814605236053	0.135431215167046	142.411346435547	60240
True	False	False	False	False	-3271.33666992188	-847.7685546875	124.223899841309	0.569825112819672	0.959046423435211	0.312418043613434	108.25	12124
True	False	False	False	False	-3270.03540039063	-390.225280761719	135.315322875977	0.68776923418045	0.962557375431061	0.478667497634888	76.5327835083008	9337
True	False	False	False	False	-3268.59033203125	-60.9750747680664	127.551322937012	0.753320038318634	0.963957905769348	0.663759410381317	78.0695648193359	8978
True	False	False	False	False	-3266.1435546875	-994.334350585938	31.0559749603271	0.452038288116455	0.920117795467377	0.211023241281509	109.785713195801	3074
True	False	False	False	False	-3253.14184570313	-977.655944824219	100.931915283203	0.836640954017639	0.957300961017609	1	130.549453735352	11880
True	False	False	False	False	-3264.89794921875	-674.861450195313	206.300399780273	0.825437128543854	0.960566341876984	1	99.4892501831055	18505
True	False	False	False	False	-3265.23217773438	-323.322479248047	105.36848449707	0.810243308544159	0.95887416601181	1	74.3894729614258	7067
True	False	False	False	False	-3263.443359375	3.22878360748291	107.586769104004	0.802616775035858	0.956256031990051	1	106.659790039063	10346
True	False	False	False	False	-3263.06518554688	-957.661560058594	138.64274597168	0.596558570861816	0.965549409389496	0.341971278190613	141.688003540039	17711
True	False	False	False	False	-3251.09106445313	-957.956970214844	87.6222152709961	0.785240411758423	0.945148706436157	0.972049474716187	131.83544921875	10415
True	False	False	False	False	-3262.85961914063	-699.5537109375	126.442184448242	0.806643486022949	0.962540864944458	1	85.5263137817383	9750
True	False	False	False	False	-3261.0625	-634.854919433594	135.315322875977	0.633003950119019	0.938049674034119	0.388413280248642	95.3442611694336	11632
True	False	False	False	False	-3256.5341796875	-439.194854736328	211.846115112305	0.780456304550171	0.957141578197479	0.853013038635254	111.104713439941	21221
True	False	False	False	False	-3255.19799804688	-832.707153320313	135.315322875977	0.799174308776855	0.952686846256256	1	87.4098358154297	10664
True	False	False	False	False	-3246.30590820313	-550.725463867188	250.666076660156	0.657972276210785	0.931435286998749	0.425725251436234	104.097343444824	23526
True	False	False	False	False	-3253.9521484375	-140.67643737793	166.371292114258	0.680576622486115	0.950194835662842	0.464851796627045	89.3466644287109	13402
True	False	False	False	False	-3253.00341796875	-32.8866233825684	94.2770690917969	0.703324019908905	0.955585777759552	0.511413395404816	102.164703369141	8684
True	False	False	False	False	-3251.05859375	-12.2321844100952	96.4953460693359	0.751482903957367	0.966595351696014	0.655898630619049	96.505744934082	8396
True	False	False	False	False	-3249.16381835938	-365.652435302734	119.787330627441	0.735007107257843	0.950307130813599	0.595789611339569	79.935188293457	8633
True	False	False	False	False	-3247.85864257813	-195.24299621582	238.465515136719	0.560055077075958	0.899815857410431	0.302384197711945	93.9348831176758	20196
True	False	False	False	False	-3244.2001953125	-1040.80603027344	187.44499206543	0.410338342189789	0.904540419578552	0.182701751589775	133.881652832031	22626
True	False	False	False	False	-3232.66040039063	-1007.87225341797	125.333038330078	0.740218818187714	0.952686846256256	0.61310887336731	104.805313110352	11843
True	False	False	False	False	-3242.90234375	-642.966491699219	167.480438232422	0.526358783245087	0.934305191040039	0.270406782627106	86.10595703125	13002
True	False	False	False	False	-3243.59643554688	-493.691772460938	201.863830566406	0.844460725784302	0.964317619800568	1	93.5988998413086	17035
True	False	False	False	False	-3236.51684570313	-421.550048828125	230.701522827148	0.725050449371338	0.950203239917755	0.565931618213654	99.25	20644
True	False	False	False	False	-3243.27783203125	-106.22745513916	165.262145996094	0.646915972232819	0.957479298114777	0.408544033765793	75.7181243896484	11282
True	False	False	False	False	-3238.12084960938	-309.284088134766	147.515884399414	0.731516420841217	0.959831178188324	0.584881007671356	75.5939865112305	10054
True	False	False	False	False	-3235.02197265625	-978.095397949219	106.477630615234	0.698564171791077	0.953796982765198	0.500930964946747	98.2291641235352	9430
True	False	False	False	False	-3232.3759765625	-761.134521484375	148.625015258789	0.782643020153046	0.951479077339172	0.888168036937714	85.1417922973633	11409
True	False	False	False	False	-3228.34814453125	-1147.9384765625	97.6044921875	0.285059660673141	0.913485825061798	0.112251415848732	112.102272033691	9865
True	False	False	False	False	-3219.29223632813	-1125.48364257813	167.480438232422	0.552058756351471	0.954712092876434	0.294443070888519	107.066223144531	16167
True	False	False	False	False	-3228.33569335938	-1084.52734375	59.8936653137207	0.496468275785446	0.885620534420013	0.244920253753662	89.685188293457	4843
True	False	False	False	False	-3207.92333984375	-1002.9296875	160.825576782227	0.563391804695129	0.939824163913727	0.305768877267838	87.3931045532227	12672
True	False	False	False	False	-3227.24536132813	-945.489379882813	104.259346008301	0.754927635192871	0.941509008407593	0.670888781547546	93.9042587280273	8827
True	False	False	False	False	-3225.9990234375	-858.254455566406	15.5279874801636	0.717676758766174	0.938069105148315	0.546022891998291	74.2857131958008	1040
True	False	False	False	False	-3228.2216796875	-59.6985816955566	136.424453735352	0.669698774814606	0.936416387557983	0.445281118154526	76.3495941162109	9391
True	False	False	False	False	-3221.51953125	-888.248901367188	139.751892089844	0.73591810464859	0.962684988975525	0.598723590373993	85.6349182128906	10790
True	False	False	False	False	-3214.560546875	-862.428466796875	119.787330627441	0.699691891670227	0.944009065628052	0.503374934196472	89.2222213745117	9636
True	False	False	False	False	-3220.92236328125	-609.785766601563	127.551322937012	0.655022442340851	0.955881536006927	0.421029418706894	83.8086929321289	9638
True	False	False	False	False	-3219.94970703125	-585.961608886719	280.612915039063	0.736579596996307	0.931045413017273	0.60087788105011	106.39525604248	26918
True	False	False	False	False	-3215.70556640625	-469.273254394531	186.335845947266	0.514747679233551	0.912974953651428	0.260216504335403	74.7083358764648	12551
True	False	False	False	False	-3220.05419921875	-32.1432342529297	96.4953460693359	0.821284651756287	0.953195631504059	1	99.3563232421875	8644
True	False	False	False	False	-3218.84350585938	-358.240234375	131.987884521484	0.638762414455414	0.955327868461609	0.396559506654739	76.529411315918	9107
True	False	False	False	False	-3216.58129882813	-325.988342285156	126.442184448242	0.682972013950348	0.957506716251373	0.469370156526566	71.1228103637695	8108
True	False	False	False	False	-3218.51879882813	54.3407783508301	192.990692138672	0.732719540596008	0.954182863235474	0.588583052158356	91.4252853393555	15908
True	False	False	False	False	-3215.26440429688	-521.140441894531	184.117568969727	0.684277176856995	0.942390918731689	0.47186616063118	88.602409362793	14708
True	False	False	False	False	-3211.51416015625	5.96684217453003	161.934722900391	0.729721367359161	0.966002106666565	0.579464972019196	90.4931488037109	13212
True	False	False	False	False	-3210.8662109375	-950.215942382813	229.592376708984	0.475782096385956	0.933127701282501	0.228602528572083	96.6376800537109	20004
True	False	False	False	False	-3203.06372070313	-911.363159179688	123.114753723145	0.711268901824951	0.966366708278656	0.529964089393616	81.909912109375	9092
True	False	False	False	False	-3208.22485351563	-731.950622558594	154.17073059082	0.803418695926666	0.95690929889679	1	89.0431671142578	12377
True	False	False	False	False	-3210.34765625	-435.388275146484	96.4953460693359	0.719872772693634	0.940522968769073	0.551781058311462	75.5402297973633	6572
True	False	False	False	False	-3209.10131835938	-222.451156616211	184.117568969727	0.644986510276794	0.943202435970306	0.405658066272736	84.0240936279297	13948
True	False	False	False	False	-3210.12109375	-111.713470458984	116.459907531738	0.613265097141266	0.948670387268066	0.362256407737732	89.2285690307617	9369
True	False	False	False	False	-3205.91381835938	-780.851196289063	177.462707519531	0.700983703136444	0.954366326332092	0.50620424747467	82.9437484741211	13271
True	False	False	False	False	-3204.25415039063	-387.048065185547	138.64274597168	0.627273559570313	0.945681750774384	0.380549311637878	80.4000015258789	10050
True	False	False	False	False	-3202.18115234375	-94.2723770141602	199.645553588867	0.3709936439991	0.788795351982117	0.158489659428596	91.7944412231445	16523
True	False	False	False	False	-3202.14111328125	-275.940124511719	289.486053466797	0.759870648384094	0.951232373714447	0.694506108760834	100.302680969238	26179
True	False	False	False	False	-3201.71704101563	-1203.75439453125	106.477630615234	0.748652279376984	0.940687894821167	0.644329190254211	149.53125	14355
True	False	False	False	False	-3201.68579101563	-830.137939453125	157.498153686523	0.525285542011261	0.910764694213867	0.269448488950729	79.5563354492188	11297
True	False	False	False	False	-3201.41381835938	36.6296768188477	124.223899841309	0.814991533756256	0.97148585319519	1	83.2321395874023	9322
True	False	False	False	False	-3199.60327148438	-642.337768554688	140.861022949219	0.70865386724472	0.9603191614151	0.523702561855316	78.9448852539063	10026
True	False	False	False	False	-3184.75561523438	-569.747436523438	151.952453613281	0.55980372428894	0.916035354137421	0.302130997180939	78.3430633544922	10733
True	False	False	False	False	-3197.32421875	-371.544494628906	114.241622924805	0.700978994369507	0.937506139278412	0.506193876266479	84.7572784423828	8730
True	False	False	False	False	-3196.79052734375	-132.358489990234	144.188446044922	0.778827726840973	0.959453940391541	0.832400798797607	90.6999969482422	11791
True	False	False	False	False	-3192.44873046875	-341.690673828125	135.315322875977	0.758076548576355	0.965477705001831	0.685611963272095	79.6393432617188	9716
True	False	False	False	False	-3189.765625	-231.169525146484	85.4039306640625	0.830078601837158	0.967140793800354	1	78.9870147705078	6082
True	False	False	False	False	-3191.09204101563	-67.9075088500977	144.188446044922	0.571692943572998	0.925022423267365	0.314379900693893	83.4000015258789	10842
True	False	False	False	False	-3190.98754882813	-189.717178344727	115.350761413574	0.601119041442871	0.92119562625885	0.347356885671616	74.8846130371094	7788
True	False	False	False	False	-3188.66870117188	-431.410308837891	109.805053710938	0.720394313335419	0.956831932067871	0.553169012069702	81.1010131835938	8029
True	False	False	False	False	-3184.19604492188	-406.174835205078	143.079315185547	0.784549057483673	0.957185924053192	0.936333775520325	77.5969009399414	10010
True	False	False	False	False	-3186.02124023438	-146.224624633789	146.40673828125	0.575254142284393	0.955252528190613	0.318160772323608	78.886360168457	10413
True	False	False	False	False	-3181.87719726563	-1250.80065917969	383.763122558594	0.322661221027374	0.846261918544769	0.131492212414742	135.812133789063	46991
True	False	False	False	False	-3181.0224609375	-1135.70324707031	210.736968994141	0.59941828250885	0.926826536655426	0.345335632562637	110.468421936035	20989
True	False	False	False	False	-3181.40405273438	-913.140380859375	123.114753723145	0.64157897233963	0.951731622219086	0.400637835264206	81.9189224243164	9093
True	False	False	False	False	-3177.51513671875	-802.328918457031	148.625015258789	0.737016499042511	0.949729681015015	0.602312028408051	87.3059692382813	11699
True	False	False	False	False	-3181.2802734375	-725.667297363281	144.188446044922	0.715016007423401	0.948956847190857	0.539225459098816	88.2692337036133	11475
True	False	False	False	False	-3175.87036132813	-298.069946289063	167.480438232422	0.67883974313736	0.952165901660919	0.461624920368195	85.9072875976563	12972
True	False	False	False	False	-3181.05126953125	-104.373756408691	155.279876708984	0.770017266273499	0.956646144390106	0.754476308822632	93.4642868041992	13085
True	False	False	False	False	-3179.78491210938	-220.927474975586	103.150199890137	0.769519209861755	0.955585777759552	0.751023590564728	80.6451644897461	7500
True	False	False	False	False	-3178.2919921875	-33.178150177002	215.173538208008	0.769551157951355	0.945294499397278	0.75124317407608	82.1597900390625	15939
True	False	False	False	False	-3175.279296875	-893.216735839844	108.695907592773	0.608946740627289	0.949131846427917	0.356862813234329	79.3775482177734	7779
True	False	False	False	False	-3175.0751953125	-472.585479736328	218.500961303711	0.650319993495941	0.923480868339539	0.413714289665222	90.8578643798828	17899
True	False	False	False	False	-3173.3662109375	-1005.76879882813	153.061584472656	0.620396554470062	0.91906213760376	0.371410995721817	83.0797119140625	11465
True	False	False	False	False	-3167.84790039063	-971.758361816406	133.097030639648	0.737667322158813	0.952129185199738	0.604465067386627	80.625	9675
True	False	False	False	False	-3172.0078125	-552.732666015625	128.660461425781	0.739945590496063	0.951301991939545	0.612167298793793	78.2931060791016	9082
True	False	False	False	False	-3170.35791015625	-688.790161132813	131.987884521484	0.759082078933716	0.96301281452179	0.690548181533813	102.38655090332	12184
True	False	False	False	False	-3166.455078125	-249.091796875	107.586769104004	0.779021024703979	0.954649329185486	0.834679305553436	76.2164916992188	7393
True	False	False	False	False	-3166.20532226563	-170.853439331055	106.477630615234	0.710245251655579	0.969084560871124	0.527493894100189	74.2916641235352	7132
True	False	False	False	False	-3164.79663085938	-1317.166015625	154.17073059082	0.445344060659409	0.944376766681671	0.206269115209579	130.115112304688	18086
True	False	False	False	False	-3146.14916992188	-1310.02697753906	147.515884399414	0.826427698135376	0.963494658470154	1	106.518798828125	14167
True	False	False	False	False	-3155.5087890625	-1205.7900390625	156.389007568359	0.76000702381134	0.956540942192078	0.695198833942413	85.9432601928711	12118
True	False	False	False	False	-3161.74877929688	-849.190612792969	188.554138183594	0.778482019901276	0.969865143299103	0.828421533107758	93.311767578125	15863
True	False	False	False	False	-3160.93676757813	-774.479736328125	150.843307495117	0.794324278831482	0.958043396472931	1	86.6470565795898	11784
True	False	False	False	False	-3163.28686523438	-349.793243408203	118.678184509277	0.650750041007996	0.957185924053192	0.414374798536301	75.6635513305664	8096
True	False	False	False	False	-3162.79809570313	38.9848937988281	158.607299804688	0.749334454536438	0.957149982452393	0.647060871124268	78.4755249023438	11222
True	False	False	False	False	-3162.08544921875	-149.998184204102	99.8227767944336	0.777396082878113	0.954621136188507	0.816632270812988	86.8555526733398	7817
True	False	False	False	False	-3161.86767578125	-704.610473632813	108.695907592773	0.821083903312683	0.969403386116028	1	86.8469390869141	8511
True	False	False	False	False	-3154.18090820313	-494.173583984375	218.500961303711	0.804973244667053	0.953259170055389	1	97.878173828125	19282
True	False	False	False	False	-3156.86889648438	-449.779754638672	102.041061401367	0.784656643867493	0.966806530952454	0.940379023551941	80.9021759033203	7443
True	False	False	False	False	-3155.67211914063	-367.910491943359	106.477630615234	0.780536234378815	0.963718354701996	0.854119598865509	84.375	8100
True	False	False	False	False	-3152.0830078125	-810.978149414063	148.625015258789	0.77451878786087	0.944346129894257	0.789397180080414	85.2686538696289	11426
True	False	False	False	False	-3151.36547851563	-239.913757324219	119.787330627441	0.735007107257843	0.94605952501297	0.595789611339569	83.9537048339844	9067
True	False	False	False	False	-3151.17651367188	-1076.76611328125	24.401123046875	0.622672140598297	0.950989484786987	0.374400079250336	69.9545440673828	1539
True	False	False	False	False	-3144.69653320313	-752.381652832031	135.315322875977	0.758076548576355	0.956631362438202	0.685611963272095	87.9508209228516	10730
True	False	False	False	False	-3149.15502929688	-604.393127441406	244.01123046875	0.668995320796967	0.941480219364166	0.444065421819687	88.2818145751953	19422
True	False	False	False	False	-3146.32275390625	-354.583038330078	67.6576614379883	0.781755030155182	0.952435314655304	0.872471511363983	83.1967239379883	5075
True	False	False	False	False	-3144.48608398438	-194.487152099609	168.589569091797	0.844571530818939	0.968680799007416	1	88.4802627563477	13449
True	False	False	False	False	-3144.10913085938	-1263.23071289063	144.188446044922	0.732868850231171	0.956890642642975	0.589046716690063	95.1692276000977	12372
True	False	False	False	False	-3142.11181640625	-1101.37280273438	168.589569091797	0.654028356075287	0.943991005420685	0.419465810060501	103.789474487305	15776
True	False	False	False	False	-3143.62719726563	-1053.00915527344	163.043869018555	0.755252122879028	0.9444260597229	0.672358095645905	97.9591827392578	14400
True	False	False	False	False	-3143.39624023438	-984.103332519531	126.442184448242	0.819941997528076	0.953440308570862	1	86.9736862182617	9915
True	False	False	False	False	-3141.79760742188	-1379.01110839844	104.259346008301	0.801714420318604	0.955588459968567	1	148.404251098633	13950
True	False	False	False	False	-3138.0869140625	-1361.88989257813	125.333038330078	0.609083652496338	0.911916077136993	0.357032179832458	133.451324462891	15080
True	False	False	False	False	-3138.35986328125	-1227.73986816406	131.987884521484	0.832409501075745	0.961883783340454	1	83.5546188354492	9943
True	False	False	False	False	-3141.3935546875	-928.67138671875	155.279876708984	0.770017266273499	0.952141880989075	0.754476308822632	82.2642822265625	11517
True	False	False	False	False	-3140.533203125	-44.9120407104492	271.739776611328	0.700736880302429	0.95590728521347	0.505661189556122	86.542854309082	21203
True	False	False	False	False	-3140.01025390625	-159.080093383789	112.023338317871	0.661611497402191	0.938688218593597	0.431637853384018	75.2871322631836	7604
True	False	False	False	False	-3139.89526367188	-1019.69219970703	150.843307495117	0.666771829128265	0.908217072486877	0.44025981426239	80.7941207885742	10988
True	False	False	False	False	-3139.20434570313	-125.381233215332	117.569046020508	0.713317394256592	0.948522448539734	0.534983396530151	78.5377349853516	8325
True	False	False	False	False	-3136.42846679688	-1338.69750976563	116.459907531738	0.809028446674347	0.961557626724243	1	106.104759216309	11141
True	False	False	False	False	-3132.21850585938	-965.518249511719	123.114753723145	0.664999067783356	0.939445018768311	0.437265396118164	78.4504470825195	8708
True	False	False	False	False	-3136.04248046875	-406.670043945313	106.477630615234	0.69047749042511	0.945272088050842	0.484070807695389	72.6666641235352	6976
True	False	False	False	False	-3135.33764648438	-280.165557861328	174.135284423828	0.752221286296844	0.953081011772156	0.659022986888885	85.0254745483398	13349
True	False	False	False	False	-3133.79760742188	-722.190551757813	90.9496383666992	0.658553898334503	0.953055143356323	0.426661163568497	77.4512176513672	6351
True	False	False	False	False	-3131.1806640625	-673.105041503906	362.689422607422	0.502535879611969	0.910823106765747	0.249901413917542	129.220184326172	42255
True	False	False	False	False	-3132.80517578125	-361.873992919922	54.3479537963867	0.72859126329422	0.951833724975586	0.576118588447571	78.673469543457	3855
True	False	False	False	False	-3131.1513671875	-1442.59997558594	279.503784179688	0.154960826039314	0.910051345825195	0.0548890344798565	109.591270446777	27617
True	False	False	False	False	-3101.95556640625	-1418.21166992188	157.498153686523	0.611000180244446	0.925361156463623	0.359413892030716	99	14058
True	False	False	False	False	-3120.59375	-1326.65295410156	110.914192199707	0.727671027183533	0.953796982765198	0.573428332805634	100.419998168945	10042
True	False	False	False	False	-3128.94067382813	-1152.61413574219	359.361999511719	0.324677795171738	0.826533734798431	0.132565036416054	105.225311279297	34093
True	False	False	False	False	-3129.57568359375	-867.033508300781	190.772415161133	0.843270242214203	0.963320910930634	1	100.70930480957	17322
True	False	False	False	False	-3128.50244140625	-1277.34521484375	129.769607543945	0.711567759513855	0.940348327159882	0.53068995475769	87.1623916625977	10198
True	False	False	False	False	-3114.50024414063	-1189.23510742188	137.533599853516	0.699044167995453	0.923774719238281	0.501968204975128	104.411293029785	12947
True	False	False	False	False	-3122.02685546875	-896.080810546875	150.843307495117	0.603545427322388	0.939040660858154	0.350267291069031	83.5220565795898	11359
True	False	False	False	False	-3119.36840820313	-718.1455078125	94.2770690917969	0.747598469257355	0.942707121372223	0.640176296234131	82.4823532104492	7011
True	False	False	False	False	-3119.80078125	-307.527709960938	209.627822875977	0.705005407333374	0.938844859600067	0.515224695205688	81.1111145019531	15330
True	False	False	False	False	-3124.81127929688	26.6030426025391	130.878753662109	0.68919312953949	0.942758977413177	0.481493949890137	96.8305053710938	11426
True	False	False	False	False	-3119.49633789063	-571.218627929688	226.264953613281	0.739692330360413	0.957041084766388	0.611297965049744	91.0245132446289	18569
True	False	False	False	False	-3119.07861328125	-365.528747558594	113.132476806641	0.713493883609772	0.95916348695755	0.535420715808868	81.7745132446289	8341
True	False	False	False	False	-3116.95654296875	-845.330505371094	202.97297668457	0.552305281162262	0.910633146762848	0.294684410095215	93.1038284301758	17038
True	False	False	False	False	-3114.48095703125	-777.590759277344	122.005615234375	0.823490679264069	0.963646411895752	1	81.5909118652344	8975
True	False	False	False	False	-3115.1572265625	-642.096069335938	195.208984375	0.734601318836212	0.962233126163483	0.594494700431824	89.0340881347656	15670
True	False	False	False	False	-3112.51147460938	-392.098114013672	222.937530517578	0.504327952861786	0.837002277374268	0.251390486955643	89.467658996582	17983
True	False	False	False	False	-3114.81640625	-59.2040405273438	206.300399780273	0.744219899177551	0.959180891513824	0.627371728420258	83.3978500366211	15512
True	False	False	False	False	-3111.16479492188	-187.956695556641	129.769607543945	0.708431541919708	0.95246297121048	0.52317750453949	74.6666641235352	8736
True	False	False	False	False	-3110.40063476563	-933.248840332031	120.896469116211	0.802505493164063	0.956578373908997	1	89.0642166137695	9708
True	False	False	False	False	-3108.47827148438	-350.242553710938	103.150199890137	0.69622391462326	0.954038023948669	0.495934218168259	75.1827926635742	6992
True	False	False	False	False	-3108.29443359375	-1377.86779785156	127.551322937012	0.479995161294937	0.904615819454193	0.231846198439598	85.3739166259766	9818
True	False	False	False	False	-3102.96337890625	-1329.02331542969	133.097030639648	0.79485547542572	0.953871011734009	1	102.566665649414	12308
True	False	False	False	False	-3107.27319335938	-1123.92980957031	144.188446044922	0.829249382019043	0.954143524169922	1	95.461540222168	12410
True	False	False	False	False	-3106.201171875	-1034.80810546875	167.480438232422	0.664043366909027	0.933566331863403	0.435665279626846	103	15553
True	False	False	False	False	-3107.0986328125	-955.051391601563	80.9673614501953	0.671151578426361	0.929809153079987	0.447810232639313	76.2739715576172	5568
True	False	False	False	False	-3104.37036132813	-1101.91333007813	136.424453735352	0.686334073543549	0.956332683563232	0.475850194692612	85.8861770629883	10564
True	False	False	False	False	-3100.83862304688	-1066.78796386719	108.695907592773	0.755093216896057	0.952383756637573	0.671637296676636	80.0612258911133	7846
True	False	False	False	False	-3103.07397460938	-610.316284179688	140.861022949219	0.819043397903442	0.959360659122467	1	85.826774597168	10900
True	False	False	False	False	-3102.08154296875	-997.001037597656	191.881561279297	0.828880786895752	0.95953643321991	1	94.0867080688477	16277
True	False	False	False	False	-3101.46411132813	-222.025924682617	100.931915283203	0.810745477676392	0.953913331031799	1	75.2197799682617	6845
True	False	False	False	False	-3101.08862304688	-151.974502563477	138.64274597168	0.627273559570313	0.941536724567413	0.380549311637878	76.3199996948242	9540
True	False	False	False	False	-3099.59252929688	-1224.32092285156	156.389007568359	0.633883416652679	0.957869291305542	0.389641255140305	88.1985778808594	12436
True	False	False	False	False	-3097.34790039063	-824.359436035156	190.772415161133	0.606473326683044	0.947775542736053	0.353822201490402	96.3372116088867	16570
True	False	False	False	False	-3098.48706054688	-738.391418457031	135.315322875977	0.758076548576355	0.955321669578552	0.685611963272095	78.9180297851563	9628
True	False	False	False	False	-3094.04736328125	-562.31787109375	225.155807495117	0.701936602592468	0.951518774032593	0.508312046527863	86.9556655883789	17652
True	False	False	False	False	-3095.25244140625	23.5159397125244	175.244430541992	0.645613074302673	0.935029327869415	0.406591773033142	97.8860778808594	15466
True	False	False	False	False	-3095.16137695313	-104.379295349121	158.607299804688	0.628862261772156	0.911225557327271	0.382706135511398	70.657341003418	10104
True	False	False	False	False	-3092.76586914063	-1508.40991210938	76.5307922363281	0.70901221036911	0.957409143447876	0.524551153182983	125	8625
True	False	False	False	False	-3078.59155273438	-1427.36511230469	80.9673614501953	0.826583564281464	0.966323673725128	1	79.6986312866211	5818
True	False	False	False	False	-3085.80786132813	-1290.09912109375	124.223899841309	0.783444225788116	0.959779739379883	0.904983460903168	126.267860412598	14142
True	False	False	False	False	-3082.544921875	-1241.19812011719	153.061584472656	0.490568727254868	0.885687708854675	0.240164279937744	92.8695678710938	12816
True	False	False	False	False	-3082.63452148438	-1086.73852539063	92.0587844848633	0.824999392032623	0.958110809326172	1	81.5180740356445	6766
True	False	False	False	False	-3088.82275390625	-942.274719238281	106.477630615234	0.855291903018951	0.970127999782562	1	85.5416641235352	8212
True	False	False	False	False	-3089.14013671875	-526.587463378906	119.787330627441	0.554879128932953	0.947060406208038	0.297217160463333	86.3703689575195	9328
True	False	False	False	False	-3087.26391601563	-905.810729980469	109.805053710938	0.720394313335419	0.947887301445007	0.553169012069702	91.5353546142578	9062
True	False	False	False	False	-3086.18188476563	-708.092956542969	119.787330627441	0.602634787559509	0.919539868831635	0.349171280860901	91.2592620849609	9856
True	False	False	False	False	-3081.7490234375	-619.385009765625	170.807861328125	0.532503604888916	0.927802801132202	0.275960743427277	85.4805221557617	13164
True	False	False	False	False	-3085.90942382813	-474.238861083984	216.282684326172	0.789873778820038	0.961193740367889	1	88.1025619506836	17180
True	False	False	False	False	-3084.65454101563	-290.441802978516	130.878753662109	0.682038903236389	0.956349074840546	0.467600554227829	82.6525421142578	9753
True	False	False	False	False	-3085.40869140625	-261.813171386719	130.878753662109	0.848711907863617	0.969517827033997	1	78.838981628418	9303
True	False	False	False	False	-3082.9794921875	-234.629577636719	133.097030639648	0.693598926067352	0.956117033958435	0.490445405244827	87.875	10545
True	False	False	False	False	-3081.68334960938	-199.09065246582	164.153015136719	0.709100365638733	0.946333050727844	0.5247603058815	84.7432403564453	12542
True	False	False	False	False	-3080.83984375	-669.514770507813	166.371292114258	0.680576622486115	0.946544229984283	0.464851796627045	91.5733337402344	13736
True	False	False	False	False	-3079.109375	-515.211975097656	130.878753662109	0.825414478778839	0.969939112663269	1	90	10620
True	False	False	False	False	-3077.61376953125	-974.209411621094	100.931915283203	0.701157987117767	0.940397500991821	0.506588459014893	74.472526550293	6777
True	False	False	False	False	-3076.93774414063	-411.843475341797	188.554138183594	0.634131848812103	0.953733265399933	0.389989137649536	82.6117630004883	14044
True	False	False	False	False	-3076.92065429688	-347.024566650391	125.333038330078	0.659990012645721	0.947400569915771	0.428986817598343	74.9557495117188	8470
True	False	False	False	False	-3076.3818359375	-1195.89074707031	116.459907531738	0.755209743976593	0.946710348129272	0.672165632247925	85.9238128662109	9022
True	False	False	False	False	-3075.16186523438	-789.536499023438	113.132476806641	0.785913348197937	0.946478605270386	1	80.3039245605469	8191
True	False	False	False	False	-3076.337890625	-311.646453857422	124.223899841309	0.67099004983902	0.933302879333496	0.447527855634689	82.4285736083984	9232
True	False	False	False	False	-3075.01318359375	-13.5083198547363	227.374099731445	0.703180313110352	0.964240789413452	0.511090338230133	85.868293762207	17603
True	False	False	False	False	-3074.13305664063	-1254.61389160156	66.5485153198242	0.798536419868469	0.956483066082001	1	77.8499984741211	4671
True	False	False	False	False	-3072.94116210938	-175.245101928711	184.117568969727	0.723425626754761	0.963757872581482	0.561399817466736	85.5783157348633	14206
True	False	False	False	False	-3071.0185546875	-1306.99011230469	150.843307495117	0.698736667633057	0.957570433616638	0.501303195953369	103.698532104492	14103
True	False	False	False	False	-3069.00830078125	-1153.15490722656	122.005615234375	0.748618364334106	0.957392990589142	0.64419424533844	80.2636337280273	8829
True	False	False	False	False	-3066.78466796875	-881.941284179688	216.282684326172	0.406952440738678	0.913578510284424	0.180529072880745	96.1333312988281	18746
True	False	False	False	False	-3069.93090820313	44.238208770752	200.754699707031	0.656295657157898	0.952312707901001	0.423045814037323	82.8618774414063	14998
True	False	False	False	False	-3068.87768554688	-81.63720703125	207.409545898438	0.741783857345581	0.946488857269287	0.618579804897308	82.1764678955078	15367
True	False	False	False	False	-3065.39282226563	-1008.81066894531	212.955261230469	0.777721881866455	0.968924701213837	0.820064544677734	93.359375	17925
True	False	False	False	False	-3064.1630859375	-1563.29846191406	469.167053222656	0.243862181901932	0.785218596458435	0.0926785990595818	136.425537109375	57708
True	False	False	False	False	-3028.95483398438	-1548.10852050781	143.079315185547	0.647346317768097	0.955024838447571	0.409191995859146	87.8759689331055	11336
True	False	False	False	False	-3051.22607421875	-1482.517578125	246.229507446289	0.670009672641754	0.924688875675201	0.445820301771164	120.099098205566	26662
True	False	False	False	False	-3062.88745117188	-1399.08728027344	129.769607543945	0.693576455116272	0.952487111091614	0.490398943424225	89.1196594238281	10427
True	False	False	False	False	-3063.85327148438	-1131.52038574219	126.442184448242	0.775840818881989	0.958252608776093	0.801295220851898	89.0789489746094	10155
True	False	False	False	False	-3063.154296875	-812.256896972656	103.150199890137	0.69622391462326	0.948782980442047	0.495934218168259	78.1935501098633	7272
True	False	False	False	False	-3063.41259765625	-440.740631103516	167.480438232422	0.765148520469666	0.936103105545044	0.723291516304016	78.344367980957	11830
True	False	False	False	False	-3062.58715820313	-1456.14807128906	105.36848449707	0.702846884727478	0.928882539272308	0.510342478752136	76.5789489746094	7275
True	False	False	False	False	-3047.09814453125	-1378.62438964844	217.391815185547	0.641959667205811	0.930338501930237	0.401193976402283	107.505104064941	21071
True	False	False	False	False	-3054.98876953125	-1225.00439453125	127.551322937012	0.765264093875885	0.932552695274353	0.723973035812378	78.8000030517578	9062
True	False	False	False	False	-3061.49267578125	-264.972259521484	143.079315185547	0.709515929222107	0.948895275592804	0.52574896812439	86.2248077392578	11123
True	False	False	False	False	-3061.16943359375	-931.019287109375	117.569046020508	0.635044157505035	0.93861186504364	0.391270726919174	86.9528274536133	9217
True	False	False	False	False	-3058.037109375	-753.2197265625	208.518692016602	0.577839434146881	0.933587849140167	0.32093945145607	102.388298034668	19249
True	False	False	False	False	-3057.3125	-689.582946777344	164.153015136719	0.575048208236694	0.927526593208313	0.317940682172775	84.7162170410156	12538
True	False	False	False	False	-3060.53466796875	-334.772003173828	117.569046020508	0.771331310272217	0.955314457416534	0.763932764530182	93.8962249755859	9953
True	False	False	False	False	-3057.01318359375	-724.882873535156	135.315322875977	0.705158889293671	0.942967593669891	0.515575468540192	91.9098358154297	11213
True	False	False	False	False	-3050.25805664063	-1333.15222167969	124.223899841309	0.733668208122253	0.945735037326813	0.591544389724731	98.6607131958008	11050
True	False	False	False	False	-3049.98291015625	-1095.18371582031	170.807861328125	0.772800981998444	0.956748127937317	0.775180578231812	83.4155807495117	12846
True	False	False	False	False	-3045.6640625	-967.463317871094	184.117568969727	0.537726163864136	0.893722891807556	0.280773341655731	86.4759063720703	14355
True	False	False	False	False	-3049.10815429688	-913.80224609375	125.333038330078	0.643630743026733	0.94939911365509	0.403649151325226	92.7168121337891	10477
True	False	False	False	False	-3045.11767578125	-901.957092285156	65.4393768310547	0.82934296131134	0.957386434078217	1	87.1864395141602	5144
True	False	False	False	False	-3045.01708984375	-801.295593261719	96.4953460693359	0.836953818798065	0.96125727891922	1	83.0804595947266	7228
True	False	False	False	False	-3044.29736328125	-214.411972045898	199.645553588867	0.764764428138733	0.960256338119507	0.721043825149536	76.1722259521484	13711
True	False	False	False	False	-3044.18334960938	-1055.75170898438	176.353576660156	0.630714595317841	0.955015242099762	0.385243386030197	87.5031433105469	13913
True	False	False	False	False	-3044.13842773438	-1026.83020019531	163.043869018555	0.737673699855804	0.95727014541626	0.604486227035522	86.7346954345703	12750
True	False	False	False	False	-3043.82788085938	-518.730773925781	174.135284423828	0.795551776885986	0.953539371490479	1	95.1910858154297	14945
True	False	False	False	False	-3042.34326171875	-628.139953613281	164.153015136719	0.767906427383423	0.944236636161804	0.740287721157074	86.5472946166992	12809
True	False	False	False	False	-3041.9296875	-384.749114990234	237.356369018555	0.798260092735291	0.953733265399933	1	79.0700912475586	16921
True	False	False	False	False	-3040.94384765625	-139.186553955078	217.391815185547	0.670081794261932	0.942111015319824	0.445945471525192	79.5459213256836	15591
True	False	False	False	False	-3039.23217773438	-1503.26684570313	107.586769104004	0.642508149147034	0.933403611183167	0.401997298002243	81.6494827270508	7920
True	False	False	False	False	-3034.45703125	-1416.126953125	119.787330627441	0.764188587665558	0.95954817533493	0.717723667621613	91.5833358764648	9891
True	False	False	False	False	-3037.94311523438	-1262.21008300781	156.389007568359	0.814978718757629	0.954996645450592	1	96.7021255493164	13635
True	False	False	False	False	-3038.72290039063	-782.260986328125	106.477630615234	0.718682765960693	0.956214725971222	0.54864364862442	82.21875	7893
True	False	False	False	False	-3038.69580078125	24.7232322692871	141.970169067383	0.664135277271271	0.9498330950737	0.435818791389465	90.9609375	11643
True	False	False	False	False	-3038.12622070313	-1154.61511230469	143.079315185547	0.675973057746887	0.934292733669281	0.456386536359787	96.6356582641602	12466
True	False	False	False	False	-3036.71142578125	-1003.14105224609	136.424453735352	0.72914445400238	0.945638954639435	0.577750682830811	103.373985290527	12715
True	False	False	False	False	-3036.580078125	-1286.44897460938	176.353576660156	0.779534697532654	0.965812027454376	0.840936243534088	106.100631713867	16870
True	False	False	False	False	-3025.65966796875	-1188.78125	130.878753662109	0.752703249454498	0.946384906768799	0.661087512969971	98.2118606567383	11589
True	False	False	False	False	-3035.50439453125	-858.60205078125	209.627822875977	0.803002655506134	0.964695453643799	1	88.6825408935547	16761
True	False	False	False	False	-3028.59399414063	-762.729431152344	97.6044921875	0.750541150569916	0.967486977577209	0.651979506015778	75.636360168457	6656
True	False	False	False	False	-3035.1591796875	-278.710906982422	119.787330627441	0.776787161827087	0.951931655406952	0.810432493686676	74.8611145019531	8085
True	False	False	False	False	-3034.74340820313	-654.039733886719	160.825576782227	0.672784626483917	0.957255184650421	0.450683176517487	87.3379287719727	12664
True	False	False	False	False	-3032.37182617188	-596.695983886719	165.262145996094	0.646915972232819	0.963138937950134	0.408544033765793	79.1610717773438	11795
True	False	False	False	False	-3032.5625	-39.1420707702637	197.427261352539	0.807617545127869	0.960623741149902	1	76.6348342895508	13641
True	False	False	False	False	-3031.30810546875	-562.331298828125	180.790130615234	0.739559888839722	0.95434182882309	0.610844850540161	82.0674819946289	13377
True	False	False	False	False	-3027.59814453125	-337.768493652344	191.881561279297	0.541613578796387	0.910220324993134	0.284412533044815	89.0520248413086	15406
True	False	False	False	False	-3031.23510742188	-323.261260986328	157.498153686523	0.55845433473587	0.919416904449463	0.300775557756424	104.739433288574	14873
True	False	False	False	False	-3024.89672851563	-1626.80859375	88.7313537597656	0.634681344032288	0.944032430648804	0.390760332345963	107.462501525879	8597
True	False	False	False	False	-3012.2919921875	-1597.73889160156	126.442184448242	0.806643486022949	0.950826644897461	1	90.815788269043	10353
True	False	False	False	False	-3020.97802734375	-1437.82800292969	144.188446044922	0.535879731178284	0.911682367324829	0.279061943292618	97.3615417480469	12657
True	False	False	False	False	-3023.82861328125	-1319.72302246094	120.896469116211	0.783979654312134	0.962233364582062	0.918468296527863	100.440368652344	10948
True	False	False	False	False	-3021.7451171875	-1090.93200683594	86.513069152832	0.665252387523651	0.947579443454742	0.437691152095795	79.1410293579102	6173
True	False	False	False	False	-3024.45190429688	-247.308670043945	125.333038330078	0.720809042453766	0.959582805633545	0.554278552532196	73.3628311157227	8290
True	False	False	False	False	-3018.33203125	-1106.52185058594	95.3862075805664	0.766198992729187	0.956287920475006	0.729580998420715	81.5813980102539	7016
True	False	False	False	False	-3017.876953125	-806.456420898438	165.262145996094	0.540265440940857	0.905782341957092	0.283144891262054	80.5637588500977	12004
True	False	False	False	False	-3017.58154296875	-1407.92736816406	114.241622924805	0.700978994369507	0.949699282646179	0.506193876266479	87.0291290283203	8964
True	False	False	False	False	-3016.60888671875	-1354.27648925781	68.7667999267578	0.50047093629837	0.907671809196472	0.248195812106133	132.580642700195	8220
True	False	False	False	False	-3017.1875	-1239.29675292969	231.810668945313	0.68769109249115	0.936703681945801	0.478513240814209	98.291862487793	20543
True	False	False	False	False	-3015.68725585938	24.514139175415	167.480438232422	0.723474025726318	0.948665738105774	0.561533451080322	85.6026458740234	12926
True	False	False	False	False	-3015.51489257813	-1456.81115722656	158.607299804688	0.778592884540558	0.937764883041382	0.829684317111969	114.811187744141	16418
True	False	False	False	False	-3000.130859375	-1312.77172851563	155.279876708984	0.797418594360352	0.947500467300415	1	90.6142883300781	12686
True	False	False	False	False	-2999.00122070313	-1104.23620605469	106.477630615234	0.81877213716507	0.957231283187866	1	90.46875	8685
True	False	False	False	False	-3013.14794921875	-736.126708984375	99.8227767944336	0.612505912780762	0.94312447309494	0.361300259828568	78.8888854980469	7100
True	False	False	False	False	-3012.85424804688	-460.467529296875	192.990692138672	0.833672046661377	0.956053674221039	1	92.4540252685547	16087
True	False	False	False	False	-3013.93701171875	-413.634826660156	168.589569091797	0.621096134185791	0.942171990871429	0.372326284646988	93.9802627563477	14285
True	False	False	False	False	-3013.46557617188	-176.104553222656	204.082122802734	0.729883551597595	0.945368468761444	0.579949259757996	78.1032638549805	14371
True	False	False	False	False	-3011.74438476563	-490.673431396484	173.026138305664	0.686031520366669	0.9583860039711	0.475260227918625	87.4038467407227	13635
True	False	False	False	False	-3009.60498046875	-1065.23583984375	149.734161376953	0.717432796955109	0.955013632774353	0.545391619205475	87.0370407104492	11750
True	False	False	False	False	-3001.70678710938	-1026.70556640625	188.554138183594	0.503880321979523	0.904679358005524	0.251017779111862	87.3647079467773	14852
True	False	False	False	False	-3007.0478515625	-918.127319335938	108.695907592773	0.810891211032867	0.946749210357666	1	110.224487304688	10802
True	False	False	False	False	-3006.5078125	-749.086975097656	74.3125076293945	0.827402949333191	0.958081305027008	1	83.2537307739258	5578
True	False	False	False	False	-3009.57177734375	-580.181213378906	107.586769104004	0.802616775035858	0.96959388256073	1	91.5567016601563	8881
True	False	False	False	False	-3006.9326171875	-543.112731933594	103.150199890137	0.688050091266632	0.937034845352173	0.479222506284714	74.7096786499023	6948
True	False	False	False	False	-3009.38061523438	-299.164642333984	124.223899841309	0.725606381893158	0.944009065628052	0.567502200603485	80.6517868041992	9033
True	False	False	False	False	-3006.94653320313	-269.894714355469	116.459907531738	0.695498526096344	0.960861563682556	0.494405388832092	79.4285736083984	8340
True	False	False	False	False	-3002.58251953125	-785.137390136719	116.459907531738	0.71459025144577	0.946764230728149	0.538155138492584	82.8571395874023	8700
True	False	False	False	False	-3002.00146484375	-364.363494873047	205.191253662109	0.610706567764282	0.946249604225159	0.359047651290894	84.3621597290039	15607
True	False	False	False	False	-3001.26708984375	-953.971435546875	163.043869018555	0.666965067386627	0.948996603488922	0.440588355064392	83.3537445068359	12253
True	False	False	False	False	-2997.59741210938	-765.193237304688	95.3862075805664	0.801153242588043	0.957018911838531	1	80.9302291870117	6960
True	False	False	False	False	-2999.87841796875	-663.104309082031	148.625015258789	0.642023265361786	0.943360388278961	0.401286989450455	89.3283615112305	11970
True	False	False	False	False	-2998.64331054688	-712.696899414063	246.229507446289	0.630330204963684	0.927712321281433	0.384714812040329	95.2702713012695	21150
True	False	False	False	False	-2995.71801757813	-1140.7880859375	125.333038330078	0.694636762142181	0.95416671037674	0.492601156234741	109.769912719727	12404
True	False	False	False	False	-2995.37133789063	-4.59295511245728	209.627822875977	0.418257385492325	0.91773784160614	0.187853634357452	90.4550247192383	17096
True	False	False	False	False	-2995.044921875	-1668.9091796875	123.114753723145	0.682342290878296	0.942000687122345	0.468174546957016	99.8108139038086	11079
True	False	False	False	False	-2982.24755859375	-1618.37438964844	207.409545898438	0.530953824520111	0.894368708133698	0.274549096822739	93.4973297119141	17484
True	False	False	False	False	-2982.89575195313	-1541.82214355469	136.424453735352	0.827717363834381	0.956423282623291	1	104.016258239746	12794
True	False	False	False	False	-2994.67553710938	-1493.55932617188	115.350761413574	0.78787750005722	0.964978158473969	1	83.836540222168	8719
True	False	False	False	False	-2993.85473632813	-592.169738769531	106.477630615234	0.855291903018951	0.972502589225769	1	83.8541641235352	8050
True	False	False	False	False	-2993.5693359375	-1281.65661621094	169.698715209961	0.70990377664566	0.953118085861206	0.526675462722778	92.4183044433594	14140
True	False	False	False	False	-2993.08032226563	-1523.04724121094	137.533599853516	0.762256264686584	0.953589022159576	0.706988096237183	85.2741928100586	10574
True	False	False	False	False	-2976.79516601563	-1493.5927734375	141.970169067383	0.687072157859802	0.95209538936615	0.477295190095901	98.09375	12556
True	False	False	False	False	-2990.96899414063	-277.071105957031	144.188446044922	0.704859435558319	0.964589715003967	0.514891386032104	82.3153839111328	10701
True	False	False	False	False	-2991.55810546875	-210.265045166016	170.807861328125	0.818404853343964	0.961812317371368	1	82.7727279663086	12747
True	False	False	False	False	-2990.2626953125	-1433.03869628906	115.350761413574	0.727483928203583	0.956187844276428	0.572885155677795	77.5576934814453	8066
True	False	False	False	False	-2976.83544921875	-1400.11120605469	195.208984375	0.805957853794098	0.954549491405487	1	91.4545440673828	16096
True	False	False	False	False	-2977.50170898438	-1324.30859375	178.571853637695	0.677976131439209	0.946498394012451	0.460035562515259	88.7329177856445	14286
True	False	False	False	False	-2989.26196289063	-1242.26013183594	119.787330627441	0.785884737968445	0.958349406719208	1	83.1296310424805	8978
True	False	False	False	False	-2978.4208984375	-1184.86755371094	188.554138183594	0.647128283977509	0.935541689395905	0.408863484859467	86.1941146850586	14653
True	False	False	False	False	-2988.70141601563	-848.811889648438	145.297592163086	0.83562821149826	0.974723696708679	1	76.1068725585938	9970
True	False	False	False	False	-2985.62890625	-1070.12622070313	85.4039306640625	0.765360891819	0.952055633068085	0.724545955657959	104.883117675781	8076
True	False	False	False	False	-2980.14916992188	-969.964965820313	177.462707519531	0.653785407543182	0.948710680007935	0.419085085391998	87.625	14020
True	False	False	False	False	-2982.97387695313	-873.151550292969	123.114753723145	0.807714879512787	0.960495412349701	1	80.3963928222656	8924
True	False	False	False	False	-2982.93237304688	-528.030456542969	115.350761413574	0.756777882575989	0.958349406719208	0.679410755634308	74.3076934814453	7728
True	False	False	False	False	-2983.48486328125	-309.868621826172	134.206176757813	0.814258515834808	0.965533077716827	1	74.1487579345703	8972
True	False	False	False	False	-2982.36108398438	-397.752655029297	127.551322937012	0.804429352283478	0.950491905212402	1	86.5565185546875	9954
True	False	False	False	False	-2979.546875	-576.587463378906	137.533599853516	0.790976285934448	0.961592078208923	1	80.4193572998047	9972
True	False	False	False	False	-2979.14868164063	-30.6112766265869	224.046676635742	0.411646276712418	0.899931669235229	0.183545798063278	83.1485137939453	16796
True	False	False	False	False	-2978.21435546875	-915.291259765625	173.026138305664	0.665252387523651	0.939739763736725	0.437691152095795	88.1858978271484	13757
True	False	False	False	False	-2978.20336914063	-798.173583984375	120.896469116211	0.714016377925873	0.954126596450806	0.536720037460327	80.3669738769531	8760
True	False	False	False	False	-2976.955078125	-1374.28112792969	232.919815063477	0.806188583374023	0.959965288639069	1	104.852378845215	22019
True	False	False	False	False	-2975.37890625	-1562.94421386719	143.079315185547	0.641113996505737	0.955241858959198	0.399960160255432	86.3023223876953	11133
True	False	False	False	False	-2959.51123046875	-1451.69616699219	192.990692138672	0.79679924249649	0.966253817081451	1	92.1149444580078	16028
True	False	False	False	False	-2964.40893554688	-1261.44958496094	147.515884399414	0.62532514333725	0.949356853961945	0.377927958965302	86.03759765625	11443
True	False	False	False	False	-2965.6142578125	-740.457702636719	114.241622924805	0.633164465427399	0.95416671037674	0.388636946678162	72.271842956543	7444
True	False	False	False	False	-2973.82153320313	-242.229278564453	161.934722900391	0.775890290737152	0.956847608089447	0.801759004592896	73.6438369750977	10752
True	False	False	False	False	-2965.8037109375	-643.864135742188	177.462707519531	0.725948393344879	0.961325705051422	0.56847357749939	82.8312530517578	13253
True	False	False	False	False	-2963.27978515625	-1216.70251464844	138.64274597168	0.73007744550705	0.949323236942291	0.580529451370239	97.6640014648438	12208
True	False	False	False	False	-2962.4013671875	-831.783325195313	118.678184509277	0.801031827926636	0.962107300758362	1	72.8785018920898	7798
True	False	False	False	False	-2962.09008789063	-1422.07409667969	160.825576782227	0.681745409965515	0.960630774497986	0.467046499252319	89.2413787841797	12940
True	False	False	False	False	-2958.576171875	-1087.63879394531	135.315322875977	0.626807868480682	0.927640378475189	0.379920482635498	85.1967239379883	10394
True	False	False	False	False	-2961.44067382813	-606.615356445313	175.244430541992	0.774631977081299	0.956061124801636	0.790380477905273	81.2215194702148	12833
True	False	False	False	False	-2961.044921875	-769.85107421875	128.660461425781	0.731921255588531	0.957804203033447	0.586120128631592	77.7068939208984	9014
True	False	False	False	False	-2958.55151367188	-1724.43127441406	119.787330627441	0.699691891670227	0.930087566375732	0.503374934196472	96.2777786254883	10398
True	False	False	False	False	-2949.59399414063	-1648.06823730469	158.607299804688	0.75994735956192	0.946635127067566	0.694895327091217	102.482521057129	14655
True	False	False	False	False	-2954.35131835938	-1135.23413085938	261.757507324219	0.460109204053879	0.937491655349731	0.216869950294495	88.3135604858398	20842
True	False	False	False	False	-2957.98046875	-481.361572265625	181.899276733398	0.693157494068146	0.94395649433136	0.489534050226212	82.9207305908203	13599
True	False	False	False	False	-2957.45703125	-1053.61279296875	161.934722900391	0.715799152851105	0.962804973125458	0.541206359863281	88.5410995483398	12927
True	False	False	False	False	-2953.34814453125	-883.986022949219	116.459907531738	0.755209743976593	0.957082509994507	0.672165632247925	74.7428588867188	7848
True	False	False	False	False	-2956.4248046875	-5.22607564926147	176.353576660156	0.699224472045898	0.949151039123535	0.502358973026276	79.4465408325195	12632
True	False	False	False	False	-2952.37426757813	-325.411682128906	154.17073059082	0.721209406852722	0.948611497879028	0.555354535579681	71.4028778076172	9925
True	False	False	False	False	-2952.228515625	-1578.49157714844	138.64274597168	0.818826138973236	0.964554309844971	1	90.5120010375977	11314
True	False	False	False	False	-2948.72705078125	-1240.53259277344	158.607299804688	0.707859754562378	0.962411105632782	0.521832287311554	84.7762222290039	12123
True	False	False	False	False	-2951.32080078125	-987.292541503906	151.952453613281	0.800164878368378	0.958606481552124	1	85.0510940551758	11652
True	False	False	False	False	-2949.30834960938	-911.913391113281	122.005615234375	0.769454181194305	0.96275532245636	0.750577867031097	78.9272689819336	8682
True	False	False	False	False	-2946.78344726563	-134.781005859375	104.259346008301	0.811947047710419	0.966595351696014	1	66.9042587280273	6289
True	False	False	False	False	-2946.65893554688	-1759.98889160156	146.40673828125	0.575254142284393	0.953280627727509	0.318160772323608	96.9772720336914	12801
True	False	False	False	False	-2942.48974609375	-1611.67163085938	154.17073059082	0.76451712846756	0.956646144390106	0.719610869884491	95.8057556152344	13317
True	False	False	False	False	-2945.51733398438	-1344.41015625	189.663269042969	0.775857329368591	0.970500409603119	0.801449716091156	86.4210510253906	14778
True	False	False	False	False	-2944.7900390625	-1006.80389404297	100.931915283203	0.762435078620911	0.952050924301147	0.707956790924072	81.9230804443359	7455
True	False	False	False	False	-2943.86352539063	-293.4951171875	143.079315185547	0.727231442928314	0.950441598892212	0.572153985500336	71.0155029296875	9161
True	False	False	False	False	-2944.8701171875	-102.922317504883	151.952453613281	0.644131898880005	0.963575541973114	0.404389947652817	65.8102188110352	9016
True	False	False	False	False	-2942.39453125	-744.871215820313	93.1679229736328	0.762245774269104	0.959975898265839	0.70693165063858	72.476188659668	6088
True	False	False	False	False	-2942.28369140625	-1170.24633789063	139.751892089844	0.743678152561188	0.958388805389404	0.6253861784935	83.7142868041992	10548
True	False	False	False	False	-2941.84936523438	-792.04052734375	113.132476806641	0.713493883609772	0.952595949172974	0.535420715808868	75.4411773681641	7695
True	False	False	False	False	-2941.78076171875	48.0687637329102	125.333038330078	0.790439307689667	0.963371574878693	1	78.4778747558594	8868
True	False	False	False	False	-2941.28173828125	-1526.08947753906	136.424453735352	0.784597456455231	0.9561527967453	0.938117504119873	90.5365829467773	11136
True	False	False	False	False	-2941.17724609375	15.1037578582764	100.931915283203	0.786033868789673	0.948976397514343	1	67.2197799682617	6117
True	False	False	False	False	-2940.97265625	-1824.30700683594	678.794860839844	0.228445559740067	0.867081344127655	0.0857168063521385	151.009811401367	92418
True	False	False	False	False	-2913.365234375	-1785.15881347656	161.934722900391	0.540082335472107	0.88753205537796	0.282973170280457	88.3219146728516	12895
True	False	False	False	False	-2922.39624023438	-1732.72985839844	180.790130615234	0.620481789112091	0.936193346977234	0.37152236700058	89.7791442871094	14634
True	False	False	False	False	-2928.31420898438	-1581.89172363281	126.442184448242	0.746769428253174	0.947174787521362	0.63696414232254	101.45613861084	11566
True	False	False	False	False	-2940.38745117188	-1487.46862792969	149.734161376953	0.78029876947403	0.952291786670685	0.850861847400665	83.0666656494141	11214
True	False	False	False	False	-2939.29931640625	-1085.35949707031	127.551322937012	0.782646477222443	0.955317556858063	0.888233423233032	88.5130462646484	10179
True	False	False	False	False	-2934.86743164063	-1026.00671386719	135.315322875977	0.633003950119019	0.945458233356476	0.388413280248642	78.5573806762695	9584
True	False	False	False	False	-2936.96264648438	-721.286071777344	192.990692138672	0.51573634147644	0.887598633766174	0.261069238185883	79.2068939208984	13782
True	False	False	False	False	-2935.23364257813	-863.502746582031	113.132476806641	0.81917679309845	0.954649329185486	1	73.1078414916992	7457
True	False	False	False	False	-2935.01220703125	-818.928039550781	98.7136306762695	0.792926847934723	0.956287920475006	1	75.5280914306641	6722
True	False	False	False	False	-2934.20849609375	-1556.89196777344	136.424453735352	0.805724918842316	0.957006096839905	1	101.772354125977	12518
True	False	False	False	False	-2933.32006835938	-1429.71557617188	120.896469116211	0.793161451816559	0.967822372913361	1	89.5504608154297	9761
True	False	False	False	False	-2934.10986328125	-1310.158203125	205.191253662109	0.796021342277527	0.952036023139954	1	88.7837829589844	16425
True	False	False	False	False	-2916.94799804688	-1264.58239746094	124.223899841309	0.733668208122253	0.949210941791534	0.591544389724731	92.9375	10409
True	False	False	False	False	-2933.876953125	-1211.79406738281	124.223899841309	0.725606381893158	0.952354371547699	0.567502200603485	80.7857131958008	9048
True	False	False	False	False	-2925.52172851563	-924.757141113281	106.477630615234	0.794342398643494	0.940522968769073	1	81.8541641235352	7858
True	False	False	False	False	-2926.03051757813	-768.443969726563	98.7136306762695	0.803272783756256	0.960083663463593	1	71.4831466674805	6362
True	False	False	False	False	-2922.24365234375	-1162.15893554688	115.350761413574	0.663399517536163	0.947778165340424	0.434592872858047	100.605766296387	10463
True	False	False	False	False	-2919.15185546875	-1232.2998046875	136.424453735352	0.693406701087952	0.94910591840744	0.490048199892044	94.5609741210938	11631
True	False	False	False	False	-2918.28759765625	-1047.70617675781	136.424453735352	0.784597456455231	0.954732000827789	0.938117504119873	82.9593505859375	10204
True	False	False	False	False	-2918.03833007813	-335.880218505859	134.206176757813	0.709787547588348	0.967820048332214	0.526397407054901	74.6776885986328	9036
True	False	False	False	False	-2916.24536132813	-823.624267578125	87.6222152709961	0.749889969825745	0.933845043182373	0.649311125278473	74.037971496582	5849
True	False	False	False	False	-2913.90380859375	-1598.50573730469	174.135284423828	0.769729197025299	0.955545246601105	0.752471208572388	91.9299392700195	14433
True	False	False	False	False	-2909.98388671875	-1503.78479003906	156.389007568359	0.682009041309357	0.956356942653656	0.467544049024582	84.3049621582031	11887
True	False	False	False	False	-2911.18872070313	-1252.58422851563	105.36848449707	0.776370167732239	0.959742963314056	0.80633556842804	95.6947402954102	9091
True	False	False	False	False	-2913.26000976563	-949.970397949219	166.371292114258	0.702519774436951	0.929696202278137	0.509610950946808	100.066665649414	15010
True	False	False	False	False	-2912.89135742188	-843.830810546875	93.1679229736328	0.748380422592163	0.950555145740509	0.643250167369843	73.4880981445313	6173
True	False	False	False	False	-2910.6103515625	-1198.07458496094	128.660461425781	0.647274434566498	0.955782294273376	0.409083664417267	84.4655151367188	9798
True	False	False	False	False	-2910.10083007813	-927.334167480469	67.6576614379883	0.76977926492691	0.941153883934021	0.752817690372467	82.8032760620117	5051
True	False	False	False	False	-2910.09204101563	-1452.19287109375	154.17073059082	0.783605933189392	0.960115194320679	0.908817052841187	95.4748229980469	13271
True	False	False	False	False	-2907.57250976563	-1421.326171875	187.44499206543	0.605702638626099	0.949947714805603	0.352881848812103	96.4792861938477	16305
True	False	False	False	False	-2909.69506835938	-1295.57836914063	171.917007446289	0.568630754947662	0.960417628288269	0.311171025037766	81.2838745117188	12599
True	False	False	False	False	-2909.36083984375	-895.047302246094	109.805053710938	0.829462349414825	0.963169574737549	1	85.1414108276367	8429
True	False	False	False	False	-2907.90625	-1394.87292480469	133.097030639648	0.737667322158813	0.952771961688995	0.604465067386627	88.3666687011719	10604
True	False	False	False	False	-2905.85717773438	-1361.80139160156	194.099838256836	0.73693060874939	0.958124101161957	0.602029263973236	86.457145690918	15130
True	False	False	False	False	-2907.32177734375	-969.521667480469	157.498153686523	0.800518333911896	0.950994849205017	1	120.154930114746	17062
True	False	False	False	False	-2907.17138671875	-357.288726806641	114.241622924805	0.693129122257233	0.944999396800995	0.489475697278976	69.3689346313477	7145
True	False	False	False	False	-2907.107421875	-1122.04235839844	276.176330566406	0.414240777492523	0.882377326488495	0.185228079557419	88.4176712036133	22016
True	False	False	False	False	-2905.2099609375	-1753.57006835938	134.206176757813	0.792623698711395	0.952090442180634	1	85.0165252685547	10287
True	False	False	False	False	-2904.76782226563	-1686.07312011719	267.30322265625	0.617325782775879	0.932247281074524	0.367430239915848	98.2074661254883	23668
True	False	False	False	False	-2898.95922851563	-1896.87231445313	285.049468994141	0.446869313716888	0.858083188533783	0.20734491944313	137.354080200195	35300
True	False	False	False	False	-2881.1220703125	-1887.59423828125	141.970169067383	0.648602724075317	0.932580590248108	0.411093205213547	104.875	13424
True	False	False	False	False	-2898.9345703125	-1804.15612792969	161.934722900391	0.636265933513641	0.960922718048096	0.392996817827225	92.0616455078125	13441
True	False	False	False	False	-2894.63598632813	-1615.79931640625	154.17073059082	0.746117413043976	0.959014177322388	0.634470880031586	84.8057556152344	11788
True	False	False	False	False	-2898.16577148438	-941.790222167969	58.7845230102539	0.85564386844635	0.97070187330246	1	77.9433975219727	4131
True	False	False	False	False	-2897.873046875	-1535.54406738281	166.371292114258	0.825018525123596	0.966974079608917	1	89.0733337402344	13361
True	False	False	False	False	-2887.5673828125	-1500.57434082031	123.114753723145	0.807714879512787	0.97148585319519	1	82.6036071777344	9169
True	False	False	False	False	-2895.02099609375	-1223.42639160156	171.917007446289	0.638933539390564	0.944585800170898	0.396805465221405	105.193550109863	16305
True	False	False	False	False	-2896.96923828125	-1040.2900390625	84.2947845458984	0.755421161651611	0.959884345531464	0.673127472400665	83.565788269043	6351
True	False	False	False	False	-2895.4560546875	-1084.79418945313	145.297592163086	0.72051614522934	0.942499697208405	0.553494393825531	86.7022933959961	11358
True	False	False	False	False	-2895.15014648438	-831.531982421875	105.36848449707	0.702846884727478	0.949646890163422	0.510342478752136	71.5368423461914	6796
True	False	False	False	False	-2891.22314453125	-1459.48803710938	159.716445922852	0.608626067638397	0.955733954906464	0.356466680765152	89.6944427490234	12916
True	False	False	False	False	-2882.63671875	-1406.67297363281	80.9673614501953	0.702271580696106	0.93833589553833	0.509057402610779	130.794525146484	9548
True	False	False	False	False	-2889.80078125	-999.610168457031	86.513069152832	0.812731087207794	0.957111597061157	1	77.1923065185547	6021
True	False	False	False	False	-2882.52392578125	-1055.95336914063	114.241622924805	0.720488905906677	0.945342779159546	0.55342161655426	79.6990280151367	8209
True	False	False	False	False	-2881.88745117188	-1638.03479003906	138.64274597168	0.788708209991455	0.968038380146027	1	82	10250
True	False	False	False	False	-2881.66259765625	-1872.24328613281	89.8404998779297	0.789801955223083	0.966992735862732	1	94.098762512207	7622
True	False	False	False	False	-2871.24096679688	-1822.76733398438	151.952453613281	0.735381960868835	0.943281888961792	0.596992313861847	91.3795623779297	12519
True	False	False	False	False	-2876.65893554688	-1598.43188476563	140.861022949219	0.760854780673981	0.95274144411087	0.699559509754181	81.0944900512695	10299
True	False	False	False	False	-2878.09350585938	-1162.01965332031	122.005615234375	0.676195085048676	0.948761999607086	0.456788390874863	92.5	10175
True	False	False	False	False	-2880.9482421875	-1020.93695068359	114.241622924805	0.64989560842514	0.957804203033447	0.413064062595367	75.3592224121094	7762
True	False	False	False	False	-2880.46166992188	-883.241149902344	125.333038330078	0.606555879116058	0.932367146015167	0.353923171758652	68.6637191772461	7759
True	False	False	False	False	-2877.3623046875	-1567.02014160156	143.079315185547	0.764712512493134	0.945071637630463	0.720741987228394	80.3720932006836	10368
True	False	False	False	False	-2876.40454101563	-1267.03930664063	176.353576660156	0.699224472045898	0.960745334625244	0.502358973026276	81.4150924682617	12945
True	False	False	False	False	-2876.07666015625	-1721.12158203125	153.061584472656	0.75136935710907	0.94860965013504	0.655422210693359	84.0289840698242	11596
True	False	False	False	False	-2865.31518554688	-1684.59240722656	184.117568969727	0.529443800449371	0.95618611574173	0.273180812597275	79.1144561767578	13133
True	False	False	False	False	-2867.4609375	-1112.94262695313	126.442184448242	0.819941997528076	0.962233364582062	1	77.0789489746094	8787
True	False	False	False	False	-2873.49780273438	-988.137084960938	95.3862075805664	0.790671706199646	0.961418867111206	1	75.8023223876953	6519
True	False	False	False	False	-2869.48291015625	-1079.20190429688	148.625015258789	0.656966328620911	0.931616365909576	0.424114376306534	79.2388076782227	10618
True	False	False	False	False	-2865.57470703125	-1312.17822265625	204.082122802734	0.700421154499054	0.937817990779877	0.504968225955963	84.9130401611328	15624
True	False	False	False	False	-2856.0498046875	-1855.53173828125	114.241622924805	0.771086752414703	0.943527936935425	0.762132465839386	96.7475738525391	9965
True	False	False	False	False	-2847.91040039063	-1724.16149902344	153.061584472656	0.75136935710907	0.951839864253998	0.655422210693359	85.8333358764648	11845
True	False	False	False	False	-2860.83642578125	-1522.00903320313	12.2005615234375	0.608575522899628	0.915458858013153	0.356404304504395	73	803
True	False	False	False	False	-2864.73364257813	-1509.8369140625	103.150199890137	0.676734089851379	0.950133502483368	0.457766741514206	80.0967712402344	7449
True	False	False	False	False	-2859.51513671875	-1482.1083984375	112.023338317871	0.734947741031647	0.942077815532684	0.595599770545959	101.306930541992	10232
True	False	False	False	False	-2864.5224609375	-1361.56176757813	105.36848449707	0.492912918329239	0.906665861606598	0.242043972015381	69.4842071533203	6601
True	False	False	False	False	-2862.12255859375	-1028.80444335938	86.513069152832	0.775300621986389	0.953829169273376	0.796320915222168	69.6410293579102	5432
True	False	False	False	False	-2859.24951171875	-954.803344726563	108.695907592773	0.78705221414566	0.958498001098633	1	71.4183654785156	6999
True	False	False	False	False	-2859.08129882813	-1657.92053222656	175.244430541992	0.579636514186859	0.912191271781921	0.322888165712357	81.3291168212891	12850
True	False	False	False	False	-2856.36279296875	-1552.93518066406	105.36848449707	0.731978118419647	0.948040068149567	0.586294770240784	79.6421051025391	7566
True	False	False	False	False	-2855.02758789063	-1415.42834472656	86.513069152832	0.764826476573944	0.948857545852661	0.721405208110809	80.7051315307617	6295
True	False	False	False	False	-2858.58813476563	-1140.25268554688	126.442184448242	0.829544961452484	0.960495412349701	1	78.3859634399414	8936
True	False	False	False	False	-2852.40747070313	-1240.78491210938	127.551322937012	0.671671271324158	0.950119614601135	0.448721051216125	87.3217391967773	10042
True	False	False	False	False	-2851.86962890625	-1518.43762207031	22.1828384399414	0.735508561134338	0.939309358596802	0.597400009632111	69.0500030517578	1381
True	False	False	False	False	-2851.68334960938	-1440.93188476563	144.188446044922	0.697807669639587	0.943821728229523	0.49930477142334	102.869232177734	13373
True	False	False	False	False	-2849.73046875	-1268.17749023438	88.7313537597656	0.806145071983337	0.957822978496552	1	75.0999984741211	6008
True	False	False	False	False	-2851.56591796875	-1191.16088867188	145.297592163086	0.746155977249146	0.965605139732361	0.634617507457733	78.7480926513672	10316
True	False	False	False	False	-2848.69702148438	-1387.8369140625	102.041061401367	0.761244773864746	0.961780726909637	0.701598525047302	78.3478240966797	7208
True	False	False	False	False	-2847.75341796875	-1221.10363769531	137.533599853516	0.742881834506989	0.964154958724976	0.622499585151672	87.0080642700195	10789
True	False	False	False	False	-2845.15795898438	-1764.98840332031	389.308837890625	0.311193317174911	0.787238240242004	0.125473111867905	91.0170974731445	31947
True	False	False	False	False	-2843.9453125	-1866.08190917969	123.114753723145	0.755423963069916	0.94615638256073	0.673140406608582	96.3333358764648	10693
True	False	False	False	False	-2829.96630859375	-1652.48229980469	148.625015258789	0.744556486606598	0.966028809547424	0.628614366054535	82.9626846313477	11117
True	False	False	False	False	-2835.85498046875	-1605.03576660156	119.787330627441	0.681443929672241	0.952979803085327	0.466478526592255	83.2222213745117	8988
True	False	False	False	False	-2842.45581054688	-1565.72204589844	92.0587844848633	0.332098126411438	0.829356849193573	0.136550799012184	75	6225
True	False	False	False	False	-2835.2490234375	-1504.30065917969	108.695907592773	0.810891211032867	0.956256031990051	1	84.4591827392578	8277
True	False	False	False	False	-2841.0302734375	-1375.55627441406	80.9673614501953	0.725601851940155	0.955602645874023	0.567489385604858	79.6301345825195	5813
True	False	False	False	False	-2835.73876953125	-1346.97265625	96.4953460693359	0.698709607124329	0.946846663951874	0.501244783401489	94.4712677001953	8219
True	False	False	False	False	-2839.431640625	-984.244506835938	117.569046020508	0.851301372051239	0.975487053394318	1	71.5566024780273	7585
True	False	False	False	False	-2838.6376953125	-1329.41052246094	87.6222152709961	0.73998749256134	0.936718106269836	0.61231142282486	82.4050598144531	6510
True	False	False	False	False	-2833.08203125	-1261.03747558594	94.2770690917969	0.747598469257355	0.946844875812531	0.640176296234131	79.2588272094727	6737
True	False	False	False	False	-2832.89868164063	-1240.12939453125	109.805053710938	0.712054908275604	0.958591163158417	0.531877756118774	85.7878799438477	8493
True	False	False	False	False	-2827.46118164063	-1634.30480957031	159.716445922852	0.633259892463684	0.929672658443451	0.388770014047623	83.9722213745117	12092
True	False	False	False	False	-2826.9794921875	-1551.27770996094	103.150199890137	0.650538504123688	0.919229924678802	0.414049744606018	78.4623641967773	7297
True	False	False	False	False	-2825.10693359375	-1472.21826171875	103.150199890137	0.716568052768707	0.946405708789825	0.543167233467102	96.129035949707	8940
True	False	False	False	False	-2819.779296875	-1817.28881835938	200.754699707031	0.795972466468811	0.946916282176971	1	93.1104965209961	16853
True	False	False	False	False	-2815.25219726563	-1608.28088378906	104.259346008301	0.63256448507309	0.949913620948792	0.387801796197891	76.4148941040039	7183
True	False	False	False	False	-2817.71362304688	-1489.72277832031	99.8227767944336	0.50737076997757	0.883767664432526	0.253937989473343	85.5888900756836	7703
True	False	False	False	False	-2822.61791992188	-1400.72900390625	126.442184448242	0.682972013950348	0.935756146907806	0.469370156526566	79.8947372436523	9108
True	False	False	False	False	-2819.87524414063	-1327.6806640625	104.259346008301	0.460856974124908	0.904480338096619	0.217418193817139	86.1595764160156	8099
True	False	False	False	False	-2817.67138671875	-1301.51489257813	140.861022949219	0.674918293952942	0.953716814517975	0.454485684633255	82.9921264648438	10540
True	False	False	False	False	-2816.13647460938	-1576.71044921875	105.36848449707	0.436708211898804	0.886305689811707	0.200258567929268	74.1263122558594	7042
True	False	False	False	False	-2815.544921875	-1436.83447265625	153.061584472656	0.716020882129669	0.9193195104599	0.541770160198212	102.594200134277	14158
True	False	False	False	False	-2815.00512695313	-1379.01525878906	127.551322937012	0.733566761016846	0.961003601551056	0.591225862503052	87.8347854614258	10101
True	False	False	False	False	-2813.90502929688	-1342.07067871094	65.4393768310547	0.756123721599579	0.960145115852356	0.676357209682465	77.5423736572266	4575
True	False	False	False	False	-2812.34912109375	-1739.55725097656	119.787330627441	0.75546407699585	0.959779739379883	0.673323512077332	79.314811706543	8566
True	False	False	False	False	-2802.38500976563	-1892.81457519531	163.043869018555	0.691148817539215	0.941419124603271	0.485428273677826	97.4693908691406	14328
True	False	False	False	False	-2811.28833007813	-1679.44714355469	150.843307495117	0.740479946136475	0.961346685886383	0.614012479782104	81.6397094726563	11103
True	False	False	False	False	-2809.81030273438	-1466.27001953125	82.0765075683594	0.8379065990448	0.961753726005554	1	93.5	6919
True	False	False	False	False	-2806.15209960938	-1480.17626953125	68.7667999267578	0.794570684432983	0.962158918380737	1	100.048385620117	6203
True	False	False	False	False	-2803.69799804688	-1845.85717773438	148.625015258789	0.705064654350281	0.955771505832672	0.515360057353973	81.6865692138672	10946
True	False	False	False	False	-2802.2529296875	-1559.68212890625	80.9673614501953	0.692936301231384	0.950696170330048	0.489078670740128	82.3698654174805	6013
True	False	False	False	False	-2799.33740234375	-1778.82360839844	168.589569091797	0.721413135528564	0.953302264213562	0.555903851985931	84.1710510253906	12794
True	False	False	False	False	-2788.6982421875	-1756.58081054688	125.333038330078	0.559357702732086	0.924725472927094	0.301682204008102	76.5663681030273	8652
True	False	False	False	False	-2789.30004882813	-1655.84497070313	126.442184448242	0.746769428253174	0.952090442180634	0.63696414232254	72.3245620727539	8245
True	False	False	False	False	-2791.25048828125	-1519.36865234375	227.374099731445	0.743318259716034	0.944554567337036	0.624076902866364	93.9073181152344	19251
True	False	False	False	False	-2791.50805664063	-1367.01342773438	110.914192199707	0.707581996917725	0.945717751979828	0.521181464195251	94.4700012207031	9447
True	False	False	False	False	-2795.83935546875	-1303.03247070313	116.459907531738	0.613265097141266	0.937926948070526	0.362256407737732	74.5523834228516	7828
True	False	False	False	False	-2797.97631835938	-1028.15209960938	129.769607543945	0.719225645065308	0.962295830249786	0.550069808959961	76.3931655883789	8938
True	False	False	False	False	-2795.47509765625	-1339.28820800781	82.0765075683594	0.735541641712189	0.926248490810394	0.597506582736969	95.1621627807617	7042
True	False	False	False	False	-2790.80395507813	-1472.3193359375	123.114753723145	0.610513687133789	0.936155140399933	0.358807295560837	83.7027053833008	9291
True	False	False	False	False	-2787.818359375	-1567.80749511719	117.569046020508	0.491828769445419	0.901694118976593	0.241173014044762	75.2075500488281	7972
True	False	False	False	False	-2787.06762695313	-1401.11755371094	143.079315185547	0.734764277935028	0.96236389875412	0.595013916492462	79.7519378662109	10288
True	False	False	False	False	-2786.44653320313	-1718.31298828125	145.297592163086	0.657382667064667	0.965411841869354	0.424779862165451	81.7175598144531	10705
True	False	False	False	False	-2778.2763671875	-1847.20825195313	179.680999755859	0.71892911195755	0.931106150150299	0.549289762973785	96.3086395263672	15602
True	False	False	False	False	-2777.53637695313	-1792.18676757813	190.772415161133	0.654741525650024	0.93776673078537	0.42058664560318	95.8081359863281	16479
True	False	False	False	False	-2777.25561523438	-1442.82348632813	108.695907592773	0.810891211032867	0.963398873806	1	74.2244873046875	7274
True	False	False	False	False	-2775.21020507813	-1690.18041992188	109.805053710938	0.552415251731873	0.923262000083923	0.294792115688324	70.6969680786133	6999
True	False	False	False	False	-2769.130859375	-1418.87976074219	135.315322875977	0.712555587291718	0.951952517032623	0.533104717731476	81.8524627685547	9986
True	False	False	False	False	-2764.4423828125	-1597.92065429688	224.046676635742	0.567672491073608	0.915116429328918	0.310174703598022	87	17574
True	False	False	False	False	-2766.23168945313	-1335.95275878906	126.442184448242	0.665830671787262	0.947310864925385	0.438665717840195	73.4824523925781	8377
True	False	False	False	False	-2763.21826171875	-1496.12756347656	77.6399383544922	0.631787538528442	0.947732031345367	0.386724293231964	67.1857147216797	4703
True	False	False	False	False	-2762.47680664063	-1390.93212890625	112.023338317871	0.706498801708221	0.945959031581879	0.518659710884094	78.7821807861328	7957
True	False	False	False	False	-2761.54272460938	-1716.9091796875	90.9496383666992	0.606667816638947	0.93178117275238	0.354060083627701	66.7682952880859	5475
True	False	False	False	False	-2756.1669921875	-1360.30078125	128.660461425781	0.811424374580383	0.95916348695755	1	76.2241363525391	8842
True	False	False	False	False	-2755.13720703125	-1529.39123535156	102.041061401367	0.565544962882996	0.919547736644745	0.307975918054581	69.8586959838867	6427
True	False	False	False	False	-2751.841796875	-1633.38342285156	228.483245849609	0.604199290275574	0.933507025241852	0.351057112216949	88.9757308959961	18329
True	False	False	False	False	-2743.3046875	-1862.82202148438	100.931915283203	0.662180662155151	0.944952547550201	0.432574808597565	74.3186798095703	6763
True	False	False	False	False	-2743.20068359375	-1770.40100097656	153.061584472656	0.640305399894714	0.938411235809326	0.39878585934639	81.0072479248047	11179
True	False	False	False	False	-2745.22631835938	-1735.59350585938	79.8582229614258	0.670732975006104	0.953584969043732	0.447078943252563	65.4444427490234	4712
True	False	False	False	False	-2743.39599609375	-1482.26733398438	136.424453735352	0.669698774814606	0.924258947372437	0.445281118154526	76.2682952880859	9381
True	False	False	False	False	-2742.68139648438	-1403.65881347656	102.041061401367	0.784656643867493	0.955588459968567	0.940379023551941	70.5434799194336	6490
True	False	False	False	False	-2741.4453125	-1807.36157226563	218.500961303711	0.619527339935303	0.942897021770477	0.370278149843216	85.878173828125	16918
True	False	False	False	False	-2740.89575195313	-1885.42785644531	149.734161376953	0.800280511379242	0.95111745595932	1	92.9037017822266	12542
True	False	False	False	False	-2738.02172851563	-1595.75390625	146.40673828125	0.56797194480896	0.932162225246429	0.310485690832138	76.3560638427734	10079
True	False	False	False	False	-2739.80200195313	-615.709167480469	186.335845947266	0.804924726486206	0.95953643321991	1	77.1845245361328	12967
True	False	False	False	False	-2731.23461914063	-1694.91931152344	190.772415161133	0.497079223394394	0.883355379104614	0.24541762471199	84.0988388061523	14465
True	False	False	False	False	-2734.85717773438	-1518.54821777344	130.878753662109	0.627089440822601	0.925673067569733	0.380300492048264	75.9915237426758	8967
True	False	False	False	False	-2734.33618164063	-1545.59851074219	134.206176757813	0.780348420143127	0.969707310199738	0.851535737514496	81.4132232666016	9851
True	False	False	False	False	-2730.0400390625	-1059.20861816406	153.061584472656	0.786026954650879	0.942828118801117	1	69.5434799194336	9597
True	False	False	False	False	-2728.54516601563	-1844.97314453125	100.931915283203	0.545179426670074	0.873492658138275	0.287794768810272	69.0879135131836	6287
True	False	False	False	False	-2722.73681640625	-1746.26599121094	148.625015258789	0.763243556022644	0.97477263212204	0.712397933006287	84.7388076782227	11355
True	False	False	False	False	-2723.02392578125	-1488.89880371094	54.3479537963867	0.54683530330658	0.902516782283783	0.289380013942719	75.4285736083984	3696
True	False	False	False	False	-2713.91674804688	-1658.52661132813	167.480438232422	0.586704552173615	0.924754977226257	0.330693513154984	76.5165557861328	11554
True	False	False	False	False	-2721.92651367188	-1579.44506835938	113.132476806641	0.694173395633698	0.941077470779419	0.491636395454407	81.5588226318359	8319
True	False	False	False	False	-2718.49829101563	-717.407348632813	124.223899841309	0.805557072162628	0.953440308570862	1	76.5625	8575
True	False	False	False	False	-2712.05786132813	-1601.04626464844	109.805053710938	0.655755758285522	0.953022956848145	0.42218890786171	71.1616134643555	7045
True	False	False	False	False	-2707.41748046875	-1800.05456542969	219.610107421875	0.548442363739014	0.911807119846344	0.290927559137344	81.4848480224609	16134
True	False	False	False	False	-2706.75366210938	-1497.35144042969	158.607299804688	0.567246496677399	0.944904386997223	0.309733003377914	89.1608428955078	12750
True	False	False	False	False	-2705.64111328125	-1568.43347167969	57.6753807067871	0.760451793670654	0.956534862518311	0.697474420070648	75.5192337036133	3927
True	False	False	False	False	-2700.42602539063	-1835.35888671875	170.807861328125	0.671129822731018	0.952417433261871	0.447772175073624	82.4285736083984	12694
True	False	False	False	False	-2703.677734375	-1727.65808105469	31.0559749603271	0.792491853237152	0.946757137775421	1	63.9285697937012	1790
True	False	False	False	False	-2703.17822265625	-1716.10314941406	49.9113883972168	0.827447116374969	0.962908804416656	1	64.8888854980469	2920
True	False	False	False	False	-2701.41528320313	-1556.95300292969	65.4393768310547	0.717649579048157	0.944188296794891	0.545952379703522	75.0338973999023	4427
True	False	False	False	False	-2694.35083007813	-1519.80261230469	185.226699829102	0.703242301940918	0.956969738006592	0.511229753494263	80.4011993408203	13427
True	False	False	False	False	-2694.19555664063	-1610.33801269531	78.7490768432617	0.69618821144104	0.9523805975914	0.495858699083328	70.4647903442383	5003
True	False	False	False	False	-2692.42797851563	-1881.267578125	199.645553588867	0.627447545528412	0.934809505939484	0.380784660577774	83.3833312988281	15009
True	False	False	False	False	-2691.38916015625	-1764.619140625	147.515884399414	0.667419075965881	0.942639470100403	0.44136181473732	76.3834609985352	10159
True	False	False	False	False	-2692.35327148438	-1688.67395019531	72.0942230224609	0.790630877017975	0.948924779891968	1	72.2769241333008	4698
True	False	False	False	False	-2686.39721679688	-1667.78259277344	181.899276733398	0.619048833847046	0.92474240064621	0.369656503200531	91.4939041137695	15005
True	False	False	False	False	-2679.80590820313	-1598.01342773438	85.4039306640625	0.77591460943222	0.968230903148651	0.801987648010254	71.0389633178711	5470
True	False	False	False	False	-2681.30297851563	-1552.79992675781	189.663269042969	0.519991815090179	0.921841263771057	0.264771044254303	80.5614013671875	13776
True	False	False	False	False	-2679.55004882813	-1731.67724609375	204.082122802734	0.71492475271225	0.951744496822357	0.538995683193207	84.8369598388672	15610
True	False	False	False	False	-2667.662109375	-1895.25244140625	164.153015136719	0.597336292266846	0.934757828712463	0.342882096767426	80.9391860961914	11979
True	False	False	False	False	-2668.8681640625	-1787.09716796875	174.135284423828	0.569272994995117	0.916783273220062	0.311840862035751	86.0445861816406	13509
True	False	False	False	False	-2664.63427734375	-1636.47814941406	205.191253662109	0.740218698978424	0.946649014949799	0.613108575344086	86.1189193725586	15932
True	False	False	False	False	-2664.26513671875	-1843.52124023438	164.153015136719	0.786518931388855	0.964405953884125	1	79.9324340820313	11830
True	False	False	False	False	-2659.349609375	-1741.90075683594	130.878753662109	0.424355953931808	0.882849335670471	0.19189028441906	77.2627105712891	9117
True	False	False	False	False	-2655.85693359375	-1711.55090332031	92.0587844848633	0.666585028171539	0.935405731201172	0.43994265794754	85.6265029907227	7107
True	False	False	False	False	-2653.21264648438	-1587.66870117188	84.2947845458984	0.765837788581848	0.962134122848511	0.727394282817841	84.1578979492188	6396
True	False	False	False	False	-2655.15234375	-861.669555664063	169.698715209961	0.604752361774445	0.955073773860931	0.351726949214935	67.4836578369141	10325
True	False	False	False	False	-2631.42260742188	-1892.23974609375	108.695907592773	0.764249205589294	0.957532703876495	0.718070447444916	81.4285736083984	7980
True	False	False	False	False	-2642.70751953125	-1722.5224609375	95.3862075805664	0.528661608695984	0.915298461914063	0.272474706172943	77.0348815917969	6625
True	False	False	False	False	-2641.17504882813	-1685.81005859375	136.424453735352	0.71093887090683	0.941017985343933	0.529164910316467	85.1869888305664	10478
True	False	False	False	False	-2634.20654296875	-1793.66687011719	105.36848449707	0.470256477594376	0.899688839912415	0.224407106637955	67.7578964233398	6437
True	False	False	False	False	-2633.37646484375	-1771.12072753906	139.751892089844	0.598013520240784	0.953302264213562	0.343677669763565	74.0476226806641	9330
True	False	False	False	False	-2633.21850585938	-1602.27917480469	112.023338317871	0.592467308044434	0.922181248664856	0.337230831384659	76.8316802978516	7760
True	False	False	False	False	-2630.69287109375	-1653.28735351563	117.569046020508	0.733056902885437	0.934911012649536	0.589631855487823	72.9339599609375	7731
True	False	False	False	False	-2629.48120117188	-832.485534667969	119.787330627441	0.640224397182465	0.954991400241852	0.398668557405472	99.6944427490234	10767
True	False	False	False	False	-2624.3134765625	-1870.86853027344	180.790130615234	0.495664745569229	0.906225502490997	0.244267478585243	83.1840515136719	13559
True	False	False	False	False	-2625.54345703125	-1677.98059082031	94.2770690917969	0.715875446796417	0.928170800209045	0.541400134563446	81.4117660522461	6920
True	False	False	False	False	-2621.62719726563	-864.668823242188	212.955261230469	0.718682765960693	0.962244927883148	0.54864364862442	72.2447891235352	13871
True	False	False	False	False	-2615.09423828125	-1617.27075195313	112.023338317871	0.734947741031647	0.945741295814514	0.595599770545959	74.900993347168	7565
True	False	False	False	False	-2614.93139648438	-1830.43249511719	222.937530517578	0.476986974477768	0.909936308860779	0.229526162147522	77.243782043457	15526
True	False	False	False	False	-2614.05322265625	-1801.81555175781	140.861022949219	0.658946752548218	0.949142277240753	0.427295297384262	76.2283477783203	9681
True	False	False	False	False	-2612.87109375	-1635.20422363281	138.64274597168	0.768403470516205	0.96508526802063	0.74352765083313	75.0240020751953	9378
True	False	False	False	False	-2612.1298828125	-1706.05688476563	155.279876708984	0.709409236907959	0.944774389266968	0.525494813919067	89.542854309082	12536
True	False	False	False	False	-2608.8564453125	-1899.86791992188	78.7490768432617	0.715453743934631	0.949200809001923	0.540330648422241	75.7746505737305	5380
True	False	False	False	False	-2606.04931640625	-1775.96875	123.114753723145	0.689725339412689	0.948550999164581	0.482558608055115	78.9909896850586	8768
True	False	False	False	False	-2599.53125	-1885.06909179688	136.424453735352	0.638192534446716	0.941058576107025	0.395741969347	81.7560958862305	10056
True	False	False	False	False	-2601.10302734375	-1683.20483398438	108.695907592773	0.65642511844635	0.964157164096832	0.423251807689667	69.6224517822266	6823
True	False	False	False	False	-2593.9384765625	-1807.08508300781	73.203369140625	0.588013172149658	0.952929735183716	0.332164019346237	73.9545440673828	4881
True	False	False	False	False	-2589.0478515625	-1651.15954589844	153.061584472656	0.75136935710907	0.953152477741241	0.655422210693359	72.4710159301758	10001
True	False	False	False	False	-2586.30883789063	-1728.26318359375	157.498153686523	0.820758700370789	0.963439404964447	1	75.387321472168	10705
True	False	False	False	False	-2583.54125976563	-1860.55798339844	145.297592163086	0.657382667064667	0.916815876960754	0.424779862165451	83.7786254882813	10975
True	False	False	False	False	-2583.61499023438	-1790.5185546875	124.223899841309	0.581118404865265	0.926787853240967	0.324505805969238	75.9196395874023	8503
True	False	False	False	False	-2578.93408203125	-1817.36560058594	95.3862075805664	0.563352346420288	0.952686846256256	0.305728614330292	66.5116271972656	5720
True	False	False	False	False	-2576.6845703125	-1755.28259277344	115.350761413574	0.748017251491547	0.951931655406952	0.641817271709442	67.6923065185547	7040
True	False	False	False	False	-2565.5283203125	-1839.56372070313	155.279876708984	0.520422339439392	0.958486378192902	0.265148401260376	76.0999984741211	10654
True	False	False	False	False	-2558.53930664063	-1785.63208007813	113.132476806641	0.643585920333862	0.929526269435883	0.403582990169525	65.4313735961914	6674
True	False	False	False	False	-2555.5361328125	-1693.619140625	97.6044921875	0.835320472717285	0.969166100025177	1	63.875	5621
True	False	False	False	False	-2544.103515625	-1854.31457519531	119.787330627441	0.608844935894012	0.948323547840118	0.356736987829208	65.0370407104492	7024
True	False	False	False	False	-2544.07446289063	-1825.57592773438	96.4953460693359	0.775108277797699	0.968448877334595	0.794588387012482	66.4712677001953	5783
True	False	False	False	False	-2539.384765625	-1706.89880371094	105.36848449707	0.786068022251129	0.940522968769073	1	63.2315788269043	6007
True	False	False	False	False	-2525.88842773438	-1788.61975097656	105.36848449707	0.702846884727478	0.95800256729126	0.510342478752136	67.6315765380859	6425
True	False	False	False	False	-2520.5908203125	-1874.92944335938	134.206176757813	0.636662900447845	0.949541032314301	0.393560111522675	69.9173583984375	8460
True	False	False	False	False	-2513.02270507813	-1772.21459960938	96.4953460693359	0.74201226234436	0.93972373008728	0.619389593601227	68.4137954711914	5952
True	False	False	False	False	-2512.46118164063	-1846.46032714844	165.262145996094	0.646915972232819	0.938279867172241	0.408544033765793	76.2684555053711	11364
True	False	False	False	False	-2507.873046875	-1798.34350585938	118.678184509277	0.720046758651733	0.966992378234863	0.552243173122406	79.4766387939453	8504
True	False	False	False	False	-2503.4365234375	-1820.86877441406	85.4039306640625	0.730905413627625	0.94651198387146	0.583023309707642	67.4545440673828	5194
True	False	False	False	False	-2492.87841796875	-1898.16394042969	134.206176757813	0.692156434059143	0.972815811634064	0.487479507923126	70.0495834350586	8476
True	False	False	False	False	-2486.7841796875	-1876.07531738281	146.40673828125	0.626490354537964	0.950794041156769	0.379492491483688	73.4621200561523	9697
True	False	False	False	False	-2486.13745117188	-1823.65051269531	92.0587844848633	0.726141273975372	0.955019772052765	0.569023191928864	65.9759063720703	5476
True	False	False	False	False	-2445.87817382813	-1279.19226074219	163.043869018555	0.626872420310974	0.956897079944611	0.380007565021515	132.612243652344	19494
True	False	False	False	False	-2445.70141601563	-1239.33557128906	219.610107421875	0.809059381484985	0.956004440784454	1	66.3737411499023	13142
True	False	False	False	False	-2431.9013671875	-1659.02160644531	157.498153686523	0.673951745033264	0.934670567512512	0.45275616645813	61.5352096557617	8738
True	False	False	False	False	-2415.607421875	-1678.9423828125	209.627822875977	0.823659300804138	0.960922718048096	1	69.4497375488281	13126
True	False	False	False	False	-2404.55859375	-968.375427246094	156.389007568359	0.866759121417999	0.970424890518188	1	64.3475189208984	9073
True	False	False	False	False	-2390.1201171875	-1209.09350585938	135.315322875977	0.702128767967224	0.960259974002838	0.508739292621613	55.6557388305664	6790
True	False	False	False	False	-2356.12255859375	-791.3681640625	126.442184448242	0.746769428253174	0.958198845386505	0.63696414232254	90.9298248291016	10366
True	False	False	False	False	-2319.99877929688	-787.192016601563	237.356369018555	0.785077273845673	0.957420408725739	0.960376024246216	67.6775665283203	14483
True	False	False	False	False	-2301.85034179688	-673.5849609375	130.878753662109	0.592146217823029	0.95198255777359	0.336862355470657	47.4067802429199	5594
True	False	False	False	False	-2297.96118164063	-756.022216796875	151.952453613281	0.5667964220047	0.94895476102829	0.309267103672028	50.0437965393066	6856
True	False	False	False	False	-2285.72314453125	-886.536254882813	119.787330627441	0.818180501461029	0.97619217634201	1	54.0925941467285	5842
True	False	False	False	False	-2290.48876953125	-804.483215332031	181.899276733398	0.78575986623764	0.955332398414612	1	59.365852355957	9736
True	False	False	False	False	-2274.73291015625	-746.320190429688	161.934722900391	0.765054762363434	0.962079882621765	0.722740411758423	72.4726028442383	10581
True	False	False	False	False	-2270.2080078125	-1777.39990234375	122.005615234375	0.740235030651093	0.945603847503662	0.613164842128754	109.390907287598	12033
True	False	False	False	False	-2267.97802734375	-870.154052734375	122.005615234375	0.720566987991333	0.947174787521362	0.553630292415619	55.0818176269531	6059
True	False	False	False	False	-2253.931640625	-1397.98010253906	183.008422851563	0.73224264383316	0.949613392353058	0.587108492851257	69.9757537841797	11546
True	False	False	False	False	-2246.59765625	-1797.16088867188	128.660461425781	0.789452075958252	0.954709708690643	1	72.0086212158203	8353
True	False	False	False	False	-2245.66186523438	-641.327758789063	161.934722900391	0.794927000999451	0.949983537197113	1	53.2328758239746	7772
True	False	False	False	False	-2233.09497070313	-1272.39306640625	125.333038330078	0.748488903045654	0.953271329402924	0.643680155277252	56.4159278869629	6375
True	False	False	False	False	-2231.03051757813	-827.850463867188	112.023338317871	0.598728358745575	0.929817914962769	0.34452012181282	44.4455451965332	4489
True	False	False	False	False	-2228.85864257813	-515.617980957031	237.356369018555	0.745965421199799	0.949657320976257	0.633893489837646	62.8037376403809	13440
True	False	False	False	False	-2228.30712890625	-1718.22741699219	168.589569091797	0.815898180007935	0.956631183624268	1	81.8486862182617	12441
True	False	False	False	False	-2205.26049804688	-1564.38684082031	137.533599853516	0.843897044658661	0.965338468551636	1	60.1048393249512	7453
True	False	False	False	False	-2193.88793945313	-1133.74401855469	211.846115112305	0.757650911808014	0.951898574829102	0.683558523654938	82.2774887084961	15715
True	False	False	False	False	-2194.12475585938	-759.059875488281	128.660461425781	0.811424374580383	0.955571591854095	1	52.75	6119
True	False	False	False	False	-2187.34545898438	-1379.83996582031	201.863830566406	0.686993181705475	0.934800684452057	0.477140158414841	57.5549468994141	10475
True	False	False	False	False	-2174.86474609375	-1566.36999511719	109.805053710938	0.85513573884964	0.966595351696014	1	73.0404052734375	7231
True	False	False	False	False	-2184.72680664063	-1064.62963867188	124.223899841309	0.353341281414032	0.80405455827713	0.148306488990784	49.3571434020996	5528
True	False	False	False	False	-2175.75366210938	-941.419982910156	149.734161376953	0.788483679294586	0.95204222202301	1	57.0666656494141	7704
True	False	False	False	False	-2183.38452148438	-832.934326171875	123.114753723145	0.689725339412689	0.944344222545624	0.482558608055115	46.4774780273438	5159
True	False	False	False	False	-2174.58959960938	-785.767883300781	157.498153686523	0.820758700370789	0.955556869506836	1	57.2253532409668	8126
True	False	False	False	False	-2173.48876953125	-501.127593994141	199.645553588867	0.824275076389313	0.961645185947418	1	119.150001525879	21447
True	False	False	False	False	-2165.00415039063	-1394.07434082031	140.861022949219	0.760854780673981	0.959453940391541	0.699559509754181	89.6063003540039	11380
True	False	False	False	False	-2162.1943359375	-1528.82006835938	166.371292114258	0.752728283405304	0.958067119121552	0.66119509935379	55.0133323669434	8252
True	False	False	False	False	-2163.7548828125	-961.236633300781	147.515884399414	0.749781250953674	0.943147778511047	0.648868799209595	55.315788269043	7357
True	False	False	False	False	-2162.294921875	-825.315734863281	116.459907531738	0.645458936691284	0.935936093330383	0.406361758708954	49.7333335876465	5222
True	False	False	False	False	-2159.9443359375	-534.306213378906	252.884368896484	0.810504853725433	0.961085557937622	1	59.5219306945801	13571
True	False	False	False	False	-2156.05004882813	-1065.09899902344	181.899276733398	0.753896296024323	0.924058496952057	0.666286945343018	133.152435302734	21837
True	False	False	False	False	-2154.96875	-746.253601074219	180.790130615234	0.749299347400665	0.968601107597351	0.646919369697571	60.963191986084	9937
True	False	False	False	False	-2152.1962890625	-886.491394042969	129.769607543945	0.607061147689819	0.934340834617615	0.354541718959808	48.5982894897461	5686
True	False	False	False	False	-2152.13452148438	-125.895797729492	201.863830566406	0.807685792446136	0.959872186183929	1	54.0879135131836	9844
True	False	False	False	False	-2135.79443359375	-1053.82006835938	104.259346008301	0.754927635192871	0.940500736236572	0.670888781547546	124.404258728027	11694
True	False	False	False	False	-2142.8564453125	-849.542541503906	92.0587844848633	0.564866542816162	0.928248107433319	0.307278573513031	48.4096374511719	4018
True	False	False	False	False	-2133.88745117188	-1731.65222167969	150.843307495117	0.698736667633057	0.933916032314301	0.501303195953369	53.6911773681641	7302
True	False	False	False	False	-2135.07250976563	-1240.90026855469	86.513069152832	0.730620563030243	0.932561576366425	0.582162261009216	97.0256423950195	7568
True	False	False	False	False	-2134.08911132813	-832.935424804688	75.4216537475586	0.733056426048279	0.927652597427368	0.589630365371704	52.279411315918	3555
True	False	False	False	False	-2133.7373046875	-660.654113769531	75.4216537475586	0.645474910736084	0.944697976112366	0.406385600566864	45.6911773681641	3107
True	False	False	False	False	-2126.74926757813	-1543.15930175781	173.026138305664	0.801492035388947	0.951941967010498	1	55.480770111084	8655
True	False	False	False	False	-2120.99462890625	-1021.70465087891	126.442184448242	0.797434329986572	0.949004113674164	1	59.7280693054199	6809
True	False	False	False	False	-2124.88525390625	-849.6865234375	85.4039306640625	0.802311480045319	0.965879201889038	1	49.6233749389648	3821
True	False	False	False	False	-2131.77880859375	-776.47998046875	171.917007446289	0.823719143867493	0.961275160312653	1	55.2709693908691	8567
True	False	False	False	False	-2126.83837890625	-810.221313476563	99.8227767944336	0.801836133003235	0.960341572761536	1	59.7777786254883	5380
True	False	False	False	False	-2120.3759765625	-671.478149414063	58.7845230102539	0.544603586196899	0.83608877658844	0.287245690822601	44.2830200195313	2347
True	False	False	False	False	-2117.58764648438	-927.746704101563	90.9496383666992	0.517392575740814	0.939853668212891	0.262503951787949	44.6951217651367	3665
True	False	False	False	False	-2117.17797851563	-642.143615722656	187.44499206543	0.791505575180054	0.956550657749176	1	55.1301765441895	9317
True	False	False	False	False	-2116.18896484375	-1436.86840820313	110.914192199707	0.779846131801605	0.956881999969482	0.844886004924774	103.160003662109	10316
True	False	False	False	False	-2115.42602539063	-888.839721679688	149.734161376953	0.693598926067352	0.939460337162018	0.490445405244827	50.7555541992188	6852
True	False	False	False	False	-2115.25732421875	-1578.0546875	110.914192199707	0.761327385902405	0.963339388370514	0.702032923698425	50.75	5075
True	False	False	False	False	-2110.87548828125	-1740.17077636719	154.17073059082	0.619195699691772	0.961679041385651	0.369847148656845	55.0575523376465	7653
True	False	False	False	False	-2106.994140625	-1040.04675292969	114.241622924805	0.771086752414703	0.952498853206635	0.762132465839386	55.2135925292969	5687
True	False	False	False	False	-2106.68701171875	-610.256652832031	200.754699707031	0.602229535579681	0.942290246486664	0.348684966564178	55.8342552185059	10106
True	False	False	False	False	-2104.77368164063	-583.990234375	151.952453613281	0.85128265619278	0.965477705001831	1	93.6569366455078	12831
True	False	False	False	False	-2104.21655273438	-951.756225585938	98.7136306762695	0.749563694000244	0.957499980926514	0.647986531257629	71.4606704711914	6360
True	False	False	False	False	-2099.6650390625	-1698.31506347656	113.132476806641	0.84398877620697	0.961780726909637	1	81.7549057006836	8339
True	False	False	False	False	-2097.30615234375	-818.65576171875	146.40673828125	0.790809690952301	0.967479050159454	1	53.8787879943848	7112
True	False	False	False	False	-2093.29467773438	-761.17431640625	131.987884521484	0.759082078933716	0.9478719830513	0.690548181533813	47.2689094543457	5625
True	False	False	False	False	-2089.31640625	-940.578674316406	85.4039306640625	0.504396915435791	0.918266952037811	0.251447945833206	48.0519485473633	3700
True	False	False	False	False	-2084.17578125	-1548.5322265625	130.878753662109	0.825414478778839	0.961267530918121	1	56	6608
True	False	False	False	False	-2080.13134765625	-298.790679931641	131.987884521484	0.809868931770325	0.959720134735107	1	48.8571434020996	5814
True	False	False	False	False	-2069.31225585938	-1357.54296875	128.660461425781	0.844098389148712	0.962012887001038	1	57.3965530395508	6658
True	False	False	False	False	-2075.60473632813	-1309.91455078125	104.259346008301	0.787570297718048	0.957610249519348	1	63.7978706359863	5997
True	False	False	False	False	-2075.25439453125	-1040.64916992188	125.333038330078	0.740218818187714	0.950650691986084	0.61310887336731	57.7876091003418	6530
True	False	False	False	False	-2074.39672851563	-827.118774414063	103.150199890137	0.69622391462326	0.958391427993774	0.495934218168259	51.2258071899414	4764
True	False	False	False	False	-2073.03198242188	-1336.59716796875	117.569046020508	0.784229159355164	0.952778518199921	0.925705969333649	55.1603775024414	5847
True	False	False	False	False	-2065.5537109375	-1051.82043457031	96.4953460693359	0.765188992023468	0.960596144199371	0.723530054092407	55.0919532775879	4793
True	False	False	False	False	-2068.07373046875	-849.7158203125	102.041061401367	0.819654762744904	0.970127999782562	1	51.1195640563965	4703
True	False	False	False	False	-2072.1162109375	-769.16650390625	107.586769104004	0.747388184070587	0.959996163845062	0.639357089996338	48.3402061462402	4689
True	False	False	False	False	-2066.939453125	-976.78076171875	141.970169067383	0.732198536396027	0.958477795124054	0.586972653865814	58.5625	7496
True	False	False	False	False	-2061.87280273438	-803.922790527344	105.36848449707	0.810243308544159	0.96516364812851	1	47.9157905578613	4552
True	False	False	False	False	-2056.33032226563	-990.636901855469	129.769607543945	0.746324419975281	0.959582805633545	0.635259330272675	54.700855255127	6400
True	False	False	False	False	-2048.70654296875	-758.933715820313	148.625015258789	0.737016499042511	0.966974079608917	0.602312028408051	51.5895538330078	6913
True	False	False	False	False	-2050.6083984375	-289.842376708984	110.914192199707	0.770503282546997	0.942605793476105	0.75791335105896	50.5800018310547	5058
True	False	False	False	False	-2044.38110351563	-1408.38549804688	137.533599853516	0.778886377811432	0.957073152065277	0.833087623119354	62.7419357299805	7780
True	False	False	False	False	-2047.99609375	-1365.892578125	115.350761413574	0.756777882575989	0.956831932067871	0.679410755634308	54.038459777832	5620
True	False	False	False	False	-2033.5908203125	-1333.52978515625	119.787330627441	0.735007107257843	0.957392990589142	0.595789611339569	52.5555572509766	5676
True	False	False	False	False	-2034.08532714844	-1069.58459472656	183.008422851563	0.680155038833618	0.958568394184113	0.464064836502075	56.5393943786621	9329
True	False	False	False	False	-2042.09521484375	-877.283142089844	158.607299804688	0.648816347122192	0.949548840522766	0.411417841911316	53.328670501709	7626
True	False	False	False	False	-2045.0029296875	-838.689331054688	123.114753723145	0.64830881357193	0.948696672916412	0.410647183656693	49.2792778015137	5470
True	False	False	False	False	-2033.83544921875	-993.620910644531	130.878753662109	0.85865181684494	0.962012887001038	1	59.2796592712402	6995
True	False	False	False	False	-2024.423828125	-1268.27197265625	185.226699829102	0.767687082290649	0.942815005779266	0.738876104354858	53.9580841064453	9011
True	False	False	False	False	-2020.26318359375	-1393.89147949219	106.477630615234	0.743378639221191	0.923463404178619	0.624296009540558	89.8541641235352	8626
True	False	False	False	False	-2018.67578125	-982.084106445313	146.40673828125	0.656023621559143	0.955241858959198	0.422613710165024	53.3484840393066	7042
True	False	False	False	False	-2017.25048828125	-842.078552246094	106.477630615234	0.739683151245117	0.963119089603424	0.611266613006592	52.3541679382324	5026
True	False	False	False	False	-2016.2578125	-1469.45556640625	134.206176757813	0.763469576835632	0.965212285518646	0.713658273220062	70.6528930664063	8549
True	False	False	False	False	-2011.20544433594	-1245.93701171875	129.769607543945	0.746324419975281	0.954732000827789	0.635259330272675	65.1538467407227	7623
True	False	False	False	False	-2012.87963867188	-812.274475097656	135.315322875977	0.741976678371429	0.957760572433472	0.619263112545013	51.032787322998	6226
True	False	False	False	False	-2008.07836914063	-1443.19262695313	114.241622924805	0.793618381023407	0.951809823513031	1	50.1262130737305	5163
True	False	False	False	False	-2006.091796875	-1383.27941894531	57.6753807067871	0.791780471801758	0.953453481197357	1	52.769229888916	2744
True	False	False	False	False	-1998.1982421875	-1366.64050292969	77.6399383544922	0.631787538528442	0.950233638286591	0.386724293231964	52.1142845153809	3648
True	False	False	False	False	-1990.27685546875	-1198.97229003906	115.350761413574	0.719225645065308	0.957916557788849	0.550069808959961	52.25	5434
True	False	False	False	False	-2004.05529785156	-1145.36743164063	156.389007568359	0.714476406574249	0.949740529060364	0.537869870662689	56.9290771484375	8027
True	False	False	False	False	-1999.60229492188	-777.147033691406	120.896469116211	0.793161451816559	0.962012887001038	1	53.2568817138672	5805
True	False	False	False	False	-1993.71716308594	-1116.08898925781	138.64274597168	0.788708209991455	0.964626967906952	1	56.9519996643066	7119
True	False	False	False	False	-1985.81433105469	-844.021057128906	163.043869018555	0.837289571762085	0.966947674751282	1	59.5102043151855	8748
True	False	False	False	False	-1981.66638183594	-1460.14709472656	136.424453735352	0.653661012649536	0.94220757484436	0.418890386819839	55.9674797058105	6884
True	False	False	False	False	-1977.88977050781	-1374.82556152344	143.079315185547	0.772836744785309	0.959453940391541	0.775464057922363	55.7984504699707	7198
True	False	False	False	False	-1971.09228515625	-1167.79370117188	51.0205307006836	0.626117169857025	0.916630804538727	0.378990411758423	47.8043479919434	2199
True	False	False	False	False	-1974.74523925781	-1060.38562011719	139.751892089844	0.693015515804291	0.947004020214081	0.489241719245911	56.1349220275879	7073
True	False	False	False	False	-1971.2421875	-736.333984375	141.970169067383	0.739838838577271	0.953644216060638	0.6118004322052	50.1015625	6413
True	False	False	False	False	-1970.16687011719	-1284.94030761719	187.44499206543	0.784142136573792	0.954329788684845	0.923094153404236	53.1005935668945	8974
True	False	False	False	False	-1966.84167480469	-1233.57727050781	104.259346008301	0.724273085594177	0.951809823513031	0.5637526512146	50.2234039306641	4721
True	False	False	False	False	-1969.6337890625	-1014.9599609375	174.135284423828	0.597642004489899	0.922301948070526	0.343240916728973	53.3439483642578	8375
True	False	False	False	False	-1969.91162109375	-167.539840698242	198.536407470703	0.667703568935394	0.944090783596039	0.441847681999207	150.150833129883	26877
True	False	False	False	False	-1968.96667480469	-665.815246582031	185.226699829102	0.82666140794754	0.967417418956757	1	55.2694625854492	9230
True	False	False	False	False	-1967.41748046875	-1082.26525878906	116.459907531738	0.843270182609558	0.967789649963379	1	58.5714302062988	6150
True	False	False	False	False	-1963.38342285156	-1445.64990234375	110.914192199707	0.680562138557434	0.9432213306427	0.464824765920639	48.7700004577637	4877
True	False	False	False	False	-1959.91564941406	-1039.13977050781	97.6044921875	0.750541150569916	0.954907953739166	0.651979506015778	53.5	4708
True	False	False	False	False	-1958.52856445313	-1389.15270996094	174.135284423828	0.863519370555878	0.966974079608917	1	58.7579612731934	9225
True	False	False	False	False	-1957.47180175781	-963.488403320313	128.660461425781	0.834326982498169	0.965875566005707	1	57.1551742553711	6630
True	False	False	False	False	-1955.35668945313	-1207.2568359375	171.917007446289	0.823719143867493	0.957384765148163	1	55.8580627441406	8658
True	False	False	False	False	-1955.06579589844	-768.745178222656	147.515884399414	0.699802994728088	0.963292300701141	0.503616988658905	57.1804504394531	7605
True	False	False	False	False	-1953.59838867188	-1478.13671875	136.424453735352	0.683436155319214	0.957663476467133	0.470254987478256	50.0243911743164	6153
True	False	False	False	False	-1948.46228027344	-1123.611328125	140.861022949219	0.810112833976746	0.945862710475922	1	65.4251937866211	8309
True	False	False	False	False	-1935.447265625	-1278.2939453125	206.300399780273	0.783251941204071	0.953704714775085	0.900644063949585	55.9623641967773	10409
True	False	False	False	False	-1946.03063964844	-699.119506835938	143.079315185547	0.598546326160431	0.869903862476349	0.344305336475372	46.3643417358398	5981
True	False	False	False	False	-1944.23217773438	-1104.00341796875	143.079315185547	0.692439913749695	0.940049409866333	0.488059669733047	57.8139533996582	7458
True	False	False	False	False	-1943.28759765625	-1008.23522949219	100.931915283203	0.643899619579315	0.941386580467224	0.404046356678009	48.0549468994141	4373
True	False	False	False	False	-1941.033203125	-755.892395019531	130.878753662109	0.68919312953949	0.958043396472931	0.481493949890137	59.7033882141113	7045
True	False	False	False	False	-1935.63122558594	-609.87060546875	176.353576660156	0.565220475196838	0.933218598365784	0.307642161846161	53.5849075317383	8520
True	False	False	False	False	-1932.89440917969	-1494.0849609375	130.878753662109	0.557862997055054	0.945467114448547	0.300183713436127	50	5900
True	False	False	False	False	-1933.95422363281	-1335.45727539063	126.442184448242	0.843416273593903	0.967554450035095	1	64.7017517089844	7376
True	False	False	False	False	-1932.45935058594	-1156.14440917969	154.17073059082	0.811846137046814	0.961888611316681	1	63.0215835571289	8760
True	False	False	False	False	-1930.21154785156	-1620.74035644531	186.335845947266	0.797351360321045	0.95748645067215	1	54.8392868041992	9213
True	False	False	False	False	-1929.24877929688	-797.736633300781	117.569046020508	0.733056902885437	0.951386451721191	0.589631855487823	51.9245300292969	5504
True	False	False	False	False	-1929.67431640625	-676.502868652344	229.592376708984	0.459315836429596	0.838419318199158	0.216289505362511	61.9516906738281	12824
True	False	False	False	False	-1927.01208496094	-227.769790649414	149.734161376953	0.808782637119293	0.962207734584808	1	74.814811706543	10100
True	False	False	False	False	-1920.27038574219	-1391.96984863281	128.660461425781	0.780611455440521	0.960550785064697	0.855170607566833	54.5431022644043	6327
True	False	False	False	False	-1920.6455078125	-1228.86413574219	230.701522827148	0.832245945930481	0.966398417949677	1	60.711540222168	12628
True	False	False	False	False	-1922.78698730469	-1043.35144042969	141.970169067383	0.816491663455963	0.965022087097168	1	71.53125	9156
True	False	False	False	False	-1920.31616210938	-1322.67614746094	163.043869018555	0.789059460163116	0.963463962078094	1	66.5170059204102	9778
True	False	False	False	False	-1919.84741210938	-708.82666015625	84.2947845458984	0.537762343883514	0.880606830120087	0.280806958675385	44.1052627563477	3352
True	False	False	False	False	-1919.29504394531	-571.483947753906	174.135284423828	0.675542414188385	0.935001909732819	0.455608785152435	94.5732498168945	14848
True	False	False	False	False	-1918.10620117188	-635.323852539063	141.970169067383	0.607505798339844	0.922706484794617	0.355087220668793	51.921875	6646
True	False	False	False	False	-1913.05187988281	-843.163024902344	181.899276733398	0.560680687427521	0.939531266689301	0.303015530109406	57.0853652954102	9362
True	False	False	False	False	-1906.93237304688	-1897.14245605469	146.40673828125	0.751851856708527	0.953426778316498	0.657453954219818	55.4166679382324	7315
True	False	False	False	False	-1910.14123535156	-1477.47082519531	129.769607543945	0.774984061717987	0.954470753669739	0.793480038642883	52.9914512634277	6200
True	False	False	False	False	-1910.93273925781	-1364.92077636719	105.36848449707	0.711196482181549	0.944093644618988	0.529788494110107	48.1368408203125	4573
True	False	False	False	False	-1909.22619628906	-767.883056640625	107.586769104004	0.697669982910156	0.939425945281982	0.499009877443314	52.9175262451172	5133
True	False	False	False	False	-1908.4375	-509.419555664063	210.736968994141	0.817535400390625	0.954369783401489	1	67.5736846923828	12839
True	False	False	False	False	-1907.01867675781	-468.967315673828	228.483245849609	0.784167170524597	0.950684309005737	0.923836290836334	59.4563102722168	12248
True	False	False	False	False	-1906.61682128906	-1514.03234863281	164.153015136719	0.760389924049377	0.953217029571533	0.697156250476837	53.7905387878418	7961
True	False	False	False	False	-1905.70874023438	-1419.15576171875	141.970169067383	0.807637214660645	0.964626967906952	1	55.171875	7062
True	False	False	False	False	-1905.96081542969	-1130.01538085938	155.279876708984	0.709409236907959	0.953455805778503	0.525494813919067	61.5071411132813	8611
True	False	False	False	False	-1905.46728515625	-1009.51672363281	77.6399383544922	0.821241796016693	0.963794112205505	1	57.1857147216797	4003
True	False	False	False	False	-1905.66589355469	-362.214630126953	179.680999755859	0.648191511631012	0.942169785499573	0.410469472408295	56.9691352844238	9229
True	False	False	False	False	-3307.90112304688	145.440933227539	116.459907531738	0.32768452167511	0.920397996902466	0.134172797203064	99.9428558349609	10494
True	False	False	False	False	-3302.49438476563	65.2068862915039	95.3862075805664	0.733483374118805	0.936361372470856	0.590964496135712	114.720932006836	9866
True	False	False	False	False	-3301.70239257813	93.1408386230469	97.6044921875	0.846573948860168	0.964746832847595	1	126.863639831543	11164
True	False	False	False	False	-3298.66430664063	208.118377685547	75.4216537475586	0.494816303253174	0.940400183200836	0.243579968810081	107.264709472656	7294
True	False	False	False	False	-3298.34057617188	116.499244689941	130.878753662109	0.655654191970825	0.960952281951904	0.422028034925461	96.8728790283203	11431
True	False	False	False	False	-3291.2353515625	177.330917358398	255.102645874023	0.554700613021851	0.925780832767487	0.297040700912476	161.773910522461	37208
True	False	False	False	False	-3281.53442382813	91.5058822631836	124.223899841309	0.722305953502655	0.955074906349182	0.558326542377472	91.5357131958008	10252
True	False	False	False	False	-3288.65234375	261.076568603516	252.884368896484	0.282153904438019	0.927948176860809	0.110821723937988	102.263160705566	23316
True	False	False	False	False	-3281.0830078125	225.151718139648	171.917007446289	0.590028703212738	0.914271593093872	0.334444880485535	114.051612854004	17678
True	False	False	False	False	-3274.42919921875	155.812438964844	159.716445922852	0.820201992988586	0.963706493377686	1	94.9652786254883	13675
True	False	False	False	False	-3272.3642578125	346.385650634766	232.919815063477	0.323746412992477	0.94938600063324	0.132069006562233	104.900001525879	22029
True	False	False	False	False	-3270.080078125	303.99267578125	230.701522827148	0.376189231872559	0.933479070663452	0.16156305372715	131.298080444336	27310
True	False	False	False	False	-3260.46923828125	402.539306640625	102.041061401367	0.477347254753113	0.932249009609222	0.229802951216698	108.217391967773	9956
True	False	False	False	False	-3254.25927734375	376.726867675781	158.607299804688	0.553662240505219	0.95129805803299	0.296016693115234	125.839157104492	17995
True	False	False	False	False	-3252.09643554688	440.384216308594	37.7108268737793	0.517702579498291	0.890480041503906	0.262773334980011	112.14705657959	3813
True	False	False	False	False	-3247.73681640625	239.177459716797	70.9850845336914	0.627549946308136	0.882991373538971	0.380923300981522	91.484375	5855
True	False	False	False	False	-3245.8466796875	421.4814453125	115.350761413574	0.62971693277359	0.943010926246643	0.383873820304871	127.375	13247
True	False	False	False	False	-3244.06567382813	474.456024169922	87.6222152709961	0.434509754180908	0.916731595993042	0.198749825358391	110.620254516602	8739
True	False	False	False	False	-3243.36279296875	256.272491455078	131.987884521484	0.677805840969086	0.95255172252655	0.459723263978958	98.2773132324219	11695
True	False	False	False	False	-3243.10522460938	340.217712402344	131.987884521484	0.60891717672348	0.952566504478455	0.356826275587082	93.1848754882813	11089
True	False	False	False	False	-3238.39672851563	453.217742919922	78.7490768432617	0.644279181957245	0.907270491123199	0.404608070850372	131.845077514648	9361
True	False	False	False	False	-3236.85864257813	142.374038696289	170.807861328125	0.737847626209259	0.948155701160431	0.605065226554871	83.0064926147461	12783
True	False	False	False	False	-3230.30126953125	529.581604003906	240.683807373047	0.145688876509666	0.917268633842468	0.0512493029236794	111.852531433105	24272
True	False	False	False	False	-3228.85620117188	487.812286376953	77.6399383544922	0.695782601833344	0.947773933410645	0.495003014802933	94.7428588867188	6632
True	False	False	False	False	-3226.9599609375	207.477569580078	148.625015258789	0.71211850643158	0.947455286979675	0.532033205032349	87.6940307617188	11751
True	False	False	False	False	-3221.9560546875	408.924407958984	144.188446044922	0.751398801803589	0.963439404964447	0.655545711517334	94.9538497924805	12344
True	False	False	False	False	-3213.99633789063	525.2021484375	309.450592041016	0.442501813173294	0.881151080131531	0.20427593588829	110.189964294434	30743
True	False	False	False	False	-3214.57592773438	587.105529785156	107.586769104004	0.342022746801376	0.903074622154236	0.141977801918983	112.752578735352	10937
True	False	False	False	False	-3213.32788085938	94.5290298461914	159.716445922852	0.699274837970734	0.961742758750916	0.502468287944794	78.9236145019531	11365
True	False	False	False	False	-3213.31689453125	160.738830566406	220.719253540039	0.789384961128235	0.966543257236481	1	92.5829162597656	18424
True	False	False	False	False	-3210.74291992188	234.387390136719	158.607299804688	0.835208594799042	0.975813508033752	1	85.7902069091797	12268
True	False	False	False	False	-3210.00756835938	306.843048095703	97.6044921875	0.784017562866211	0.948180556297302	0.919521510601044	83.4545440673828	7344
True	False	False	False	False	-3208.77587890625	561.405883789063	112.023338317871	0.627587974071503	0.945165634155273	0.380974769592285	102.594062805176	10362
True	False	False	False	False	-3203.60766601563	473.315704345703	180.790130615234	0.666043877601624	0.930942714214325	0.43902599811554	101.042945861816	16470
True	False	False	False	False	-3203.26879882813	353.671020507813	180.790130615234	0.806861162185669	0.964395821094513	1	114.914108276367	18731
True	False	False	False	False	-3200.67211914063	265.126281738281	143.079315185547	0.753439962863922	0.961888611316681	0.664282858371735	90.3875961303711	11660
True	False	False	False	False	-3194.71166992188	133.792816162109	189.663269042969	0.579960703849792	0.941734910011292	0.323241204023361	90.1871337890625	15422
True	False	False	False	False	-3194.42895507813	505.175354003906	159.716445922852	0.747152209281921	0.960454761981964	0.638441383838654	97.7777786254883	14080
True	False	False	False	False	-3192.02954101563	88.0836868286133	134.206176757813	0.856174230575562	0.96615344285965	1	76.1652908325195	9216
True	False	False	False	False	-3190.71655273438	323.253814697266	127.551322937012	0.648307085037231	0.950212419033051	0.410644590854645	77.7217407226563	8938
True	False	False	False	False	-3189.3994140625	434.414672851563	185.226699829102	0.73440557718277	0.927391171455383	0.593872606754303	100.41316986084	16769
True	False	False	False	False	-3189.05737304688	626.190307617188	74.3125076293945	0.698115170001984	0.935824751853943	0.499964475631714	98.8656692504883	6624
True	False	False	False	False	-3186.224609375	288.408508300781	124.223899841309	0.733668208122253	0.954722940921783	0.591544389724731	98.8214263916016	11068
True	False	False	False	False	-3181.90771484375	398.406341552734	253.993499755859	0.722456753253937	0.96292644739151	0.558738052845001	97.4759826660156	22322
True	False	False	False	False	-3180.13525390625	572.410461425781	167.480438232422	0.489136457443237	0.922883689403534	0.23902228474617	82.1655654907227	12407
True	False	False	False	False	-3179.458984375	478.296813964844	145.297592163086	0.70317542552948	0.94449919462204	0.511079430580139	91.7404556274414	12018
True	False	False	False	False	-3176.38598632813	709.841003417969	837.402160644531	0.102821223437786	0.928645431995392	0.0350645072758198	110.883445739746	83717
True	False	False	False	False	-3164.72338867188	363.392578125	228.483245849609	0.709940850734711	0.96820342540741	0.526764094829559	91.8737869262695	18926
True	False	False	False	False	-3154.03759765625	459.665008544922	135.315322875977	0.758076548576355	0.948458433151245	0.685611963272095	91.6557388305664	11182
True	False	False	False	False	-3155.24682617188	655.115234375	139.751892089844	0.564301550388336	0.94811350107193	0.306699156761169	95.4365081787109	12025
True	False	False	False	False	-3153.5595703125	626.955261230469	197.427261352539	0.650771260261536	0.932720482349396	0.414407432079315	92.3089904785156	16431
True	False	False	False	False	-3152.75317382813	267.081085205078	235.138092041016	0.738993763923645	0.958314418792725	0.608917474746704	108.556602478027	23014
True	False	False	False	False	-3147.1396484375	133.782272338867	234.028945922852	0.765073895454407	0.949676692485809	0.722852826118469	85.2748794555664	17993
True	False	False	False	False	-3145.77001953125	546.570190429688	279.503784179688	0.616013824939728	0.918376207351685	0.365747570991516	111.523811340332	28104
True	False	False	False	False	-3143.720703125	431.159332275391	161.934722900391	0.706193745136261	0.967067122459412	0.517954051494598	83.3972625732422	12176
True	False	False	False	False	-3141.08251953125	811.302795410156	214.064392089844	0.335586696863174	0.924694120883942	0.1384457051754	113.518135070801	21909
True	False	False	False	False	-3138.72705078125	781.519653320313	165.262145996094	0.513500928878784	0.951420307159424	0.259144991636276	104.664428710938	15595
True	False	False	False	False	-3129.26708984375	490.911682128906	291.704345703125	0.618272602558136	0.926251947879791	0.368651241064072	103.235740661621	27151
True	False	False	False	False	-3127.5126953125	271.387451171875	231.810668945313	0.764107763767242	0.965099096298218	0.717262506484985	99.0047836303711	20692
True	False	False	False	False	-3128.11010742188	846.993041992188	42.1473922729492	0.555714786052704	0.943996608257294	0.29804465174675	116.815788269043	4439
True	False	False	False	False	-3125.24633789063	720.170471191406	205.191253662109	0.599273145198822	0.941645562648773	0.345163881778717	84.1297302246094	15564
True	False	False	False	False	-3121.23095703125	751.030700683594	214.064392089844	0.484255164861679	0.913138031959534	0.23516646027565	81.4766845703125	15725
True	False	False	False	False	-3121.2822265625	830.029113769531	88.7313537597656	0.642491579055786	0.952394783496857	0.401972979307175	95.0875015258789	7607
True	False	False	False	False	-3115.35205078125	105.972526550293	195.208984375	0.669968068599701	0.921774864196777	0.445748090744019	90.7045440673828	15964
True	False	False	False	False	-3115.43286132813	634.601928710938	153.061584472656	0.640305399894714	0.943760097026825	0.39878585934639	78.1811599731445	10789
True	False	False	False	False	-3114.75463867188	193.154510498047	285.049468994141	0.687734246253967	0.92874664068222	0.478598445653915	88.2217864990234	22673
True	False	False	False	False	-3112.56811523438	311.475799560547	173.026138305664	0.801492035388947	0.962451994419098	1	112.416664123535	17537
True	False	False	False	False	-3112.90185546875	394.623352050781	201.863830566406	0.535450220108032	0.894439041614532	0.27866542339325	89.8846130371094	16359
True	False	False	False	False	-3112.60205078125	670.4140625	186.335845947266	0.755265355110168	0.964382708072662	0.672418296337128	81.1130981445313	13627
True	False	False	False	False	-3109.86669921875	368.507080078125	163.043869018555	0.489103555679321	0.909766435623169	0.238996118307114	72.2108840942383	10615
True	False	False	False	False	-3109.72973632813	857.323059082031	146.40673828125	0.668871581554413	0.955330193042755	0.443852096796036	118.409088134766	15630
True	False	False	False	False	-3107.18481445313	593.198059082031	154.17073059082	0.783605933189392	0.956661522388458	0.908817052841187	94.0935287475586	13079
True	False	False	False	False	-3105.37231445313	459.252227783203	220.719253540039	0.54174816608429	0.885798811912537	0.284539461135864	85.7939682006836	17073
True	False	False	False	False	-3104.09936523438	525.076538085938	136.424453735352	0.764290273189545	0.960690140724182	0.718305766582489	93.3577270507813	11483
True	False	False	False	False	-3103.61352539063	491.875549316406	42.1473922729492	0.836018741130829	0.959428310394287	1	60.0263175964355	2281
True	False	False	False	False	-3100.64916992188	915.075866699219	602.264099121094	0.155497565865517	0.920842349529266	0.0551013275980949	111.847145080566	60733
True	False	False	False	False	-3098.19897460938	153.627395629883	194.099838256836	0.666161417961121	0.942019820213318	0.439224898815155	86.8171463012695	15193
True	False	False	False	False	-3092.37231445313	800.353759765625	240.683807373047	0.744342088699341	0.953618109226227	0.627821922302246	92.7281112670898	20122
True	False	False	False	False	-3091.73876953125	87.9050521850586	205.191253662109	0.608721792697906	0.945604562759399	0.356584846973419	89.654052734375	16586
True	False	False	False	False	-3089.92114257813	711.45751953125	168.589569091797	0.836018741130829	0.959831178188324	1	85.4013137817383	12981
True	False	False	False	False	-3083.55126953125	541.804321289063	134.206176757813	0.823480188846588	0.958252608776093	1	93.8843002319336	11360
True	False	False	False	False	-3077.39770507813	660.381225585938	165.262145996094	0.730507373809814	0.954815566539764	0.581821024417877	85.3959732055664	12724
True	False	False	False	False	-3075.44799804688	572.753784179688	156.389007568359	0.767703473567963	0.953152477741241	0.738981306552887	86.9574432373047	12261
True	False	False	False	False	-3072.21801757813	983.388000488281	94.2770690917969	0.451716959476471	0.9208043217659	0.21079309284687	116.800003051758	9928
True	False	False	False	False	-3070.27856445313	865.080627441406	253.993499755859	0.770517349243164	0.953635275363922	0.758013784885406	89.3580780029297	20463
True	False	False	False	False	-3069.66650390625	377.137481689453	190.772415161133	0.468244671821594	0.843276798725128	0.222895786166191	82.3023223876953	14156
True	False	False	False	False	-3063.66650390625	200.869857788086	167.480438232422	0.649725496768951	0.933329105377197	0.41280397772789	92.185432434082	13920
True	False	False	False	False	-3063.58129882813	473.433685302734	232.919815063477	0.627105474472046	0.933969378471375	0.380322188138962	94.4047622680664	19825
True	False	False	False	False	-3062.84545898438	305.317352294922	161.934722900391	0.699517905712128	0.951128363609314	0.502996265888214	105.595893859863	15417
True	False	False	False	False	-3062.97021484375	432.671722412109	287.267761230469	0.773430109024048	0.945897042751312	0.780241250991821	113.861000061035	29490
True	False	False	False	False	-3062.85571289063	606.404357910156	138.64274597168	0.737775921821594	0.959755480289459	0.604826390743256	84.7679977416992	10596
True	False	False	False	False	-3062.81323242188	958.389282226563	219.610107421875	0.69250875711441	0.958860754966736	0.488200724124908	133.267669677734	26387
True	False	False	False	False	-3056.22094726563	104.49528503418	136.424453735352	0.756108999252319	0.952129185199738	0.676289081573486	83.1626052856445	10229
True	False	False	False	False	-3055.75390625	1021.12939453125	70.9850845336914	0.507745087146759	0.924875557422638	0.254253089427948	117.78125	7538
True	False	False	False	False	-3053.93994140625	539.313415527344	149.734161376953	0.599107623100281	0.936212062835693	0.34496808052063	86.3851852416992	11662
True	False	False	False	False	-3050.55810546875	695.709838867188	239.574661254883	0.613294243812561	0.938457548618317	0.362293213605881	86.9074096679688	18772
True	False	False	False	False	-3053.35400390625	1000.89392089844	104.259346008301	0.55723237991333	0.947810888290405	0.299553990364075	136.840423583984	12863
True	False	False	False	False	-3050.33862304688	924.1357421875	194.099838256836	0.794006049633026	0.95314359664917	1	100.599998474121	17605
True	False	False	False	False	-3049.26953125	160.254653930664	178.571853637695	0.72105199098587	0.94523948431015	0.554930806159973	90.8509292602539	14627
True	False	False	False	False	-3044.49145507813	635.300964355469	177.462707519531	0.830169141292572	0.964829623699188	1	78.6374969482422	12582
True	False	False	False	False	-3043.92944335938	341.893981933594	161.934722900391	0.614810645580292	0.923821210861206	0.364213794469833	96.0068511962891	14017
True	False	False	False	False	-3044.05419921875	994.337158203125	34.3833999633789	0.682015299797058	0.959428310394287	0.467555910348892	89.4838714599609	2774
True	False	False	False	False	-3043.86254882813	762.174865722656	199.645553588867	0.741987287998199	0.958019971847534	0.619300961494446	92.2222213745117	16600
True	False	False	False	False	-3043.58764648438	133.421722412109	199.645553588867	0.816691935062408	0.963020265102386	1	87.8166656494141	15807
True	False	False	False	False	-3041.8759765625	86.6491165161133	141.970169067383	0.747599303722382	0.950682699680328	0.640179634094238	80.0546875	10247
True	False	False	False	False	-3039.47216796875	842.863098144531	145.297592163086	0.689279675483704	0.936239123344421	0.481666713953018	90.6946563720703	11881
True	False	False	False	False	-3035.83642578125	789.386962890625	147.515884399414	0.731516420841217	0.962469756603241	0.584881007671356	89.796989440918	11943
True	False	False	False	False	-3035.75366210938	1031.63330078125	126.442184448242	0.64932656288147	0.941485583782196	0.412194848060608	131.692977905273	15013
True	False	False	False	False	-3035.40869140625	1064.28356933594	252.884368896484	0.301410228013992	0.936585307121277	0.120445147156715	113.557014465332	25891
True	False	False	False	False	-3029.95678710938	202.909774780273	123.114753723145	0.727117598056793	0.942191898822784	0.57182514667511	95.5765762329102	10609
True	False	False	False	False	-3030.8779296875	921.616577148438	104.259346008301	0.754927635192871	0.949206411838531	0.670888781547546	93.1702117919922	8758
True	False	False	False	False	-3030.40307617188	953.263427734375	282.831207275391	0.573192477226257	0.91441136598587	0.315965443849564	112.219604492188	28616
True	False	False	False	False	-3020.10522460938	264.688659667969	157.498153686523	0.689562678337097	0.945481538772583	0.482232689857483	82.6971817016602	11743
True	False	False	False	False	-3022.96948242188	451.280883789063	199.645553588867	0.751296818256378	0.962906360626221	0.655118405818939	84.9222259521484	15286
True	False	False	False	False	-3024.23217773438	826.528137207031	219.610107421875	0.698149502277374	0.953543901443481	0.500038266181946	85.7121200561523	16971
True	False	False	False	False	-3023.75244140625	524.009338378906	163.043869018555	0.72070187330246	0.9378542304039	0.553991317749023	86.0952377319336	12656
True	False	False	False	False	-3018.89038085938	587.612976074219	268.412353515625	0.56890481710434	0.90785276889801	0.311456650495529	107.078514099121	25913
True	False	False	False	False	-3018.43579101563	859.816223144531	156.389007568359	0.60669732093811	0.94634735584259	0.354096174240112	92.9787216186523	13110
True	False	False	False	False	-3018.37329101563	379.325042724609	110.914192199707	0.770503282546997	0.955579578876495	0.75791335105896	69.7600021362305	6976
True	False	False	False	False	-3018.0654296875	551.062438964844	169.698715209961	0.617516577243805	0.92389702796936	0.367675840854645	85.1307220458984	13025
True	False	False	False	False	-3016.361328125	952.282653808594	33.2742576599121	0.693598926067352	0.942643821239471	0.490445405244827	88	2640
True	False	False	False	False	-3014.34643554688	743.948425292969	137.533599853516	0.742881834506989	0.944780588150024	0.622499585151672	92.1693572998047	11429
True	False	False	False	False	-3011.17749023438	1086.97155761719	116.459907531738	0.764054596424103	0.956831932067871	0.716959476470947	121.599998474121	12768
True	False	False	False	False	-3006.71655273438	649.368774414063	242.902084350586	0.5231853723526	0.870167970657349	0.267583042383194	90.3972625732422	19797
True	False	False	False	False	-3002.25512695313	779.511779785156	165.262145996094	0.567188858985901	0.94308739900589	0.309673339128494	76.3959732055664	11383
True	False	False	False	False	-3002.08764648438	921.779846191406	140.861022949219	0.723372578620911	0.95255172252655	0.561253368854523	105.724411010742	13427
True	False	False	False	False	-3001.05493164063	964.022827148438	139.751892089844	0.825376749038696	0.963957905769348	1	95.3095245361328	12009
True	False	False	False	False	-2998.263671875	114.655914306641	141.970169067383	0.664135277271271	0.958422780036926	0.435818791389465	76.28125	9764
True	False	False	False	False	-2997.15014648438	1038.92333984375	173.026138305664	0.686031520366669	0.908322513103485	0.475260227918625	99.8846130371094	15582
True	False	False	False	False	-2997.6416015625	1142.25134277344	527.951538085938	0.162149548530579	0.937945127487183	0.0577470101416111	111.779411315918	53207
True	False	False	False	False	-2995.77734375	256.893035888672	180.790130615234	0.474555224180222	0.860329866409302	0.227665305137634	78.9877319335938	12875
True	False	False	False	False	-2992.54248046875	400.488311767578	141.970169067383	0.560786962509155	0.949858486652374	0.303122937679291	71.171875	9110
True	False	False	False	False	-2992.6767578125	865.47705078125	113.132476806641	0.81917679309845	0.953055143356323	1	92.029411315918	9387
True	False	False	False	False	-2992.39819335938	733.000122070313	134.206176757813	0.65880936384201	0.961285412311554	0.427073359489441	83.4462814331055	10097
True	False	False	False	False	-2992.11328125	897.017761230469	153.061584472656	0.593788862228394	0.948252201080322	0.338752925395966	81.6811599731445	11272
True	False	False	False	False	-2990.13256835938	923.998229980469	31.0559749603271	0.695939123630524	0.936564445495605	0.495332807302475	79.1428604125977	2216
True	False	False	False	False	-2989.36010742188	997.0537109375	158.607299804688	0.707859754562378	0.952827990055084	0.521832287311554	92.6083908081055	13243
True	False	False	False	False	-2988.83837890625	704.468505859375	143.079315185547	0.632452666759491	0.942705035209656	0.387646466493607	94.4883728027344	12189
True	False	False	False	False	-2987.79736328125	527.037048339844	169.698715209961	0.81309050321579	0.970667481422424	1	86.1830062866211	13186
True	False	False	False	False	-2984.77905273438	487.28662109375	157.498153686523	0.754633009433746	0.958681583404541	0.669563829898834	95.7887344360352	13602
True	False	False	False	False	-2983.50512695313	79.9515838623047	146.40673828125	0.744143784046173	0.960668444633484	0.627091646194458	78	10296
True	False	False	False	False	-2981.89184570313	217.409255981445	185.226699829102	0.725066900253296	0.956307172775269	0.565977931022644	100.538925170898	16790
True	False	False	False	False	-2981.54565429688	348.820922851563	170.807861328125	0.698725283145905	0.941199004650116	0.501278698444366	78	12012
True	False	False	False	False	-2982.25073242188	466.382202148438	229.592376708984	0.61814683675766	0.914515554904938	0.368488758802414	105.710144042969	21882
True	False	False	False	False	-2981.064453125	306.090881347656	206.300399780273	0.561359465122223	0.931407690048218	0.303702235221863	83.1397857666016	15464
True	False	False	False	False	-2976.26196289063	184.279144287109	138.64274597168	0.704681634902954	0.955555021762848	0.514486134052277	88.2799987792969	11035
True	False	False	False	False	-2976.12451171875	820.08251953125	259.539215087891	0.757999539375305	0.952015817165375	0.685239017009735	97.4957275390625	22814
True	False	False	False	False	-2973.43920898438	679.000244140625	185.226699829102	0.555648267269135	0.922376573085785	0.297978699207306	92.8982009887695	15514
True	False	False	False	False	-2974.07348632813	740.777282714844	16.6371288299561	0.646814525127411	0.934281527996063	0.408391445875168	68.4000015258789	1026
True	False	False	False	False	-2973.14331054688	144.668884277344	201.863830566406	0.825766265392303	0.958929181098938	1	89.9780197143555	16376
True	False	False	False	False	-2965.92553710938	580.605834960938	219.610107421875	0.585064828395844	0.924276947975159	0.328862279653549	97.3484878540039	19275
True	False	False	False	False	-2969.568359375	758.32568359375	234.028945922852	0.55510687828064	0.905884206295013	0.297442466020584	89.568717956543	18899
True	False	False	False	False	-2968.71728515625	1084.51184082031	134.206176757813	0.73265141248703	0.95255434513092	0.588371932506561	83.0247955322266	10046
True	False	False	False	False	-2968.18286132813	648.049133300781	157.498153686523	0.762220680713654	0.951417982578278	0.706796109676361	85.6478881835938	12162
True	False	False	False	False	-2967.59814453125	898.264465332031	174.135284423828	0.814603447914124	0.960454761981964	1	89.1337585449219	13994
True	False	False	False	False	-2967.0380859375	967.658264160156	126.442184448242	0.665830671787262	0.942132413387299	0.438665717840195	85.8421020507813	9786
True	False	False	False	False	-2964.611328125	1047.23681640625	140.861022949219	0.691477596759796	0.947358310222626	0.486095726490021	101.913383483887	12943
True	False	False	False	False	-2962.77416992188	1177.67211914063	38.8199691772461	0.733614146709442	0.96039891242981	0.591374695301056	99.8000030517578	3493
True	False	False	False	False	-2958.83666992188	545.969360351563	161.934722900391	0.73265552520752	0.948940277099609	0.588384509086609	83.5205459594727	12194
True	False	False	False	False	-2959.59155273438	864.950744628906	191.881561279297	0.686249256134033	0.95889276266098	0.475684583187103	97.2312164306641	16821
True	False	False	False	False	-2957.958984375	796.63720703125	124.223899841309	0.67099004983902	0.95888364315033	0.447527855634689	88.3125	9891
True	False	False	False	False	-2955.73095703125	174.853378295898	92.0587844848633	0.763090133666992	0.955595314502716	0.711547255516052	73.5060272216797	6101
True	False	False	False	False	-2952.69897460938	717.126953125	159.716445922852	0.511897802352905	0.885667204856873	0.257773488759995	84.8125	12213
True	False	False	False	False	-2955.6591796875	980.370666503906	169.698715209961	0.70990377664566	0.953827917575836	0.526675462722778	94.1895446777344	14411
True	False	False	False	False	-2953.77612304688	1201.71020507813	350.488861083984	0.324813276529312	0.89798504114151	0.132637277245522	147.079116821289	46477
True	False	False	False	False	-2948.03369140625	319.017181396484	166.371292114258	0.745481371879578	0.95701539516449	0.63206559419632	81.1533355712891	12173
True	False	False	False	False	-2951.20239257813	347.927917480469	156.389007568359	0.639742016792297	0.935413420200348	0.397970765829086	69.8723373413086	9852
True	False	False	False	False	-2950.27685546875	1097.02954101563	102.041061401367	0.794671595096588	0.952967822551727	1	84.6630401611328	7789
True	False	False	False	False	-2945.08618164063	885.987060546875	169.698715209961	0.617516577243805	0.949613511562347	0.367675840854645	91.3267974853516	13973
True	False	False	False	False	-2944.68969726563	250.315490722656	305.014038085938	0.701567113399506	0.944731831550598	0.507492661476135	96.6181793212891	26570
True	False	False	False	False	-2944.1796875	378.123809814453	147.515884399414	0.796800673007965	0.95888364315033	1	83.7518768310547	11139
True	False	False	False	False	-2942.83544921875	604.594970703125	197.427261352539	0.727336227893829	0.951180040836334	0.572457194328308	105.050559997559	18699
True	False	False	False	False	-2943.951171875	1058.59790039063	155.279876708984	0.789243400096893	0.965228617191315	1	85.207145690918	11929
True	False	False	False	False	-2941.16577148438	210.712249755859	159.716445922852	0.72967803478241	0.961444437503815	0.579335868358612	77.0902786254883	11101
True	False	False	False	False	-2941.09936523438	1003.87475585938	124.223899841309	0.783444225788116	0.939716279506683	0.904983460903168	89.5982131958008	10035
True	False	False	False	False	-2938.400390625	488.859344482422	288.376892089844	0.712894558906555	0.93995189666748	0.533938884735107	95.1346130371094	24735
True	False	False	False	False	-2938.318359375	168.636077880859	107.586769104004	0.628426969051361	0.939053654670715	0.382113456726074	71.2164916992188	6908
True	False	False	False	False	-2937.17260742188	771.582275390625	133.097030639648	0.777435421943665	0.969638168811798	0.817042171955109	88.3333358764648	10600
True	False	False	False	False	-2932.48071289063	548.5	166.371292114258	0.702519774436951	0.957054972648621	0.509610950946808	84.0800018310547	12612
True	False	False	False	False	-2932.83862304688	708.166625976563	120.896469116211	0.80642431974411	0.95800256729126	1	88.8807373046875	9688
True	False	False	False	False	-2933.5419921875	944.660522460938	155.279876708984	0.555346190929413	0.933079540729523	0.297679364681244	84.2357177734375	11793
True	False	False	False	False	-2932.28491210938	1030.51000976563	128.660461425781	0.731921255588531	0.958389520645142	0.586120128631592	85.1034469604492	9872
True	False	False	False	False	-2932.28588867188	1082.31604003906	212.955261230469	0.696180999279022	0.936675727367401	0.495843470096588	96.296875	18489
True	False	False	False	False	-2931.3291015625	675.571899414063	128.660461425781	0.610354483127594	0.908531010150909	0.358609110116959	90.7931060791016	10532
True	False	False	False	False	-2928.95434570313	741.79150390625	253.993499755859	0.632420837879181	0.938334107398987	0.387602269649506	100.633186340332	23045
True	False	False	False	False	-2929.6640625	1215.62976074219	127.551322937012	0.706931173801422	0.950221836566925	0.519663214683533	126.078262329102	14499
True	False	False	False	False	-2930.587890625	1237.50573730469	147.515884399414	0.377630263566971	0.810399949550629	0.162421837449074	137.451126098633	18281
True	False	False	False	False	-2929.30004882813	836.986206054688	178.571853637695	0.657871544361115	0.935575425624847	0.425563484430313	86.0993804931641	13862
True	False	False	False	False	-2927.29931640625	888.609558105469	107.586769104004	0.705840885639191	0.969339847564697	0.517140507698059	83.773193359375	8126
True	False	False	False	False	-2928.55444335938	991.460021972656	109.805053710938	0.624656915664673	0.923901438713074	0.377034962177277	93.4040374755859	9247
True	False	False	False	False	-2926.19580078125	1189.25451660156	184.117568969727	0.619211137294769	0.939952313899994	0.36986717581749	113.716865539551	18877
True	False	False	False	False	-2924.44067382813	641.238037109375	157.498153686523	0.719543635845184	0.947366058826447	0.550909161567688	92.4647903442383	13130
True	False	False	False	False	-2923.39501953125	1259.74865722656	240.683807373047	0.730140924453735	0.947572946548462	0.580719590187073	152.718887329102	33140
True	False	False	False	False	-2920.28393554688	973.962463378906	90.9496383666992	0.753896296024323	0.953889608383179	0.666286945343018	78.1463394165039	6408
True	False	False	False	False	-2922.06396484375	1286.3642578125	13.3097038269043	0.554879128932953	0.922711372375488	0.297217160463333	116.25	1395
True	False	False	False	False	-2919.02416992188	332.569763183594	160.825576782227	0.666554629802704	0.950311303138733	0.43989109992981	78.3172378540039	11356
True	False	False	False	False	-2916.7041015625	508.633850097656	143.079315185547	0.727231442928314	0.952330470085144	0.572153985500336	85.5348815917969	11034
True	False	False	False	False	-2915.98608398438	405.293701171875	241.792938232422	0.790455520153046	0.955526232719421	1	94.3669738769531	20572
True	False	False	False	False	-2914.912109375	663.705017089844	135.315322875977	0.694893360137939	0.953894257545471	0.493137061595917	85.0655746459961	10378
True	False	False	False	False	-2913.65283203125	797.356262207031	174.135284423828	0.628185629844666	0.947115063667297	0.38178539276123	86.8216552734375	13631
True	False	False	False	False	-2912.79833984375	955.174926757813	93.1679229736328	0.772283971309662	0.952183902263641	0.771135985851288	80.5	6762
True	False	False	False	False	-2906.97216796875	382.673492431641	127.551322937012	0.696321606636047	0.94782829284668	0.496140778064728	83.2782592773438	9577
True	False	False	False	False	-2906.68408203125	1113.03454589844	188.554138183594	0.747598469257355	0.937681317329407	0.640176296234131	94.4529418945313	16057
True	False	False	False	False	-2906.15625	934.055969238281	117.569046020508	0.72139585018158	0.958860516548157	0.555857241153717	78.3584899902344	8306
True	False	False	False	False	-2904.84448242188	707.341064453125	105.36848449707	0.711196482181549	0.94868141412735	0.529788494110107	72.3789443969727	6876
True	False	False	False	False	-2899.21435546875	779.402404785156	118.678184509277	0.859332501888275	0.967789649963379	1	91.0467300415039	9742
True	False	False	False	False	-2902.29223632813	1297.71264648438	155.279876708984	0.555346190929413	0.939176201820374	0.297679364681244	141.807144165039	19853
True	False	False	False	False	-2898.05322265625	755.760803222656	103.150199890137	0.650538504123688	0.938159048557281	0.414049744606018	93.8602142333984	8729
True	False	False	False	False	-2897.47924804688	907.316955566406	126.442184448242	0.535992980003357	0.943858683109283	0.279166579246521	83.7807006835938	9551
True	False	False	False	False	-2897.63061523438	1014.08746337891	87.6222152709961	0.796068251132965	0.953511893749237	1	93.2911376953125	7370
True	False	False	False	False	-2897.119140625	1244.76452636719	108.695907592773	0.777484655380249	0.943450033664703	0.817557096481323	115.693878173828	11338
True	False	False	False	False	-2896.89868164063	551.132934570313	180.790130615234	0.723366975784302	0.963918209075928	0.561237752437592	85.1963195800781	13887
True	False	False	False	False	-2894.86083984375	599.210510253906	148.625015258789	0.564278304576874	0.942503273487091	0.306675344705582	80.0746231079102	10730
True	False	False	False	False	-2894.98583984375	1076.97534179688	153.061584472656	0.72611141204834	0.941143929958344	0.568937957286835	89.3188400268555	12326
True	False	False	False	False	-2894.88916015625	1262.58483886719	122.005615234375	0.857830703258514	0.970481276512146	1	111.472724914551	12262
True	False	False	False	False	-2894.21850585938	887.642578125	204.082122802734	0.751853168010712	0.943811178207397	0.657459616661072	105.413040161133	19396
True	False	False	False	False	-2893.79614257813	440.982818603516	167.480438232422	0.765148520469666	0.955854713916779	0.723291516304016	98.0132446289063	14800
True	False	False	False	False	-2892.4482421875	483.629516601563	188.554138183594	0.747598469257355	0.961925029754639	0.640176296234131	91.7058792114258	15590
True	False	False	False	False	-2892.44311523438	857.847351074219	158.607299804688	0.596863567829132	0.943763196468353	0.342328101396561	80.0209808349609	11443
True	False	False	False	False	-2892.33471679688	998.70458984375	122.005615234375	0.6835116147995	0.942361116409302	0.470399111509323	90.136360168457	9915
True	False	False	False	False	-2890.59106445313	689.720092773438	106.477630615234	0.81877213716507	0.95887416601181	1	80.1145858764648	7691
True	False	False	False	False	-2888.2255859375	1216.62805175781	125.333038330078	0.82226824760437	0.964158892631531	1	78.1327438354492	8829
True	False	False	False	False	-2886.11889648438	656.844848632813	157.498153686523	0.702909708023071	0.953996956348419	0.510483264923096	91.2605667114258	12959
True	False	False	False	False	-2884.74487304688	1035.24157714844	120.896469116211	0.7624591588974	0.969939112663269	0.708087503910065	85.0458679199219	9270
True	False	False	False	False	-2886.08471679688	1323.07800292969	265.084930419922	0.445757389068604	0.937420427799225	0.206560224294662	133.995819091797	32025
True	False	False	False	False	-2883.50366210938	1126.59130859375	218.500961303711	0.540154755115509	0.948175489902496	0.283041059970856	97.0558395385742	19120
True	False	False	False	False	-2882.48999023438	926.736267089844	99.8227767944336	0.710423946380615	0.960435390472412	0.527923226356506	73.5	6615
True	False	False	False	False	-2881.2724609375	575.537231445313	141.970169067383	0.664135277271271	0.945433437824249	0.435818791389465	84.1171875	10767
True	False	False	False	False	-2881.06469726563	1185.98999023438	150.843307495117	0.617056131362915	0.92794281244278	0.367083519697189	79.2352905273438	10776
True	False	False	False	False	-2878.984375	1286.95532226563	159.716445922852	0.548155725002289	0.908908545970917	0.290650874376297	101.215278625488	14575
True	False	False	False	False	-2876.87915039063	630.306945800781	127.551322937012	0.804429352283478	0.959779739379883	1	76.4434814453125	8791
True	False	False	False	False	-2876.36181640625	1273.6884765625	12.2005615234375	0.608575522899628	0.915458858013153	0.356404304504395	71.8181838989258	790
True	False	False	False	False	-2872.07275390625	766.223205566406	148.625015258789	0.547545254230499	0.905054271221161	0.290062576532364	85.1940307617188	11416
True	False	False	False	False	-2875.05395507813	819.08154296875	199.645553588867	0.610484898090363	0.934770166873932	0.358771473169327	86.1444473266602	15506
True	False	False	False	False	-2873.1982421875	972.691040039063	125.333038330078	0.676981031894684	0.927978277206421	0.458216309547424	92.6283187866211	10467
True	False	False	False	False	-2872.67407226563	1232.59399414063	129.769607543945	0.746324419975281	0.94576895236969	0.635259330272675	75.6153869628906	8847
True	False	False	False	False	-2871.82348632813	596.22119140625	108.695907592773	0.733655333518982	0.956214725971222	0.591503977775574	79.0816345214844	7750
True	False	False	False	False	-2870.58764648438	736.173278808594	176.353576660156	0.5497927069664	0.918302178382874	0.292234808206558	91.1257858276367	14489
True	False	False	False	False	-2867.7890625	1052.49719238281	205.191253662109	0.620427966117859	0.909312605857849	0.371452063322067	88.3567581176758	16346
True	False	False	False	False	-2859.814453125	684.435852050781	145.297592163086	0.576090574264526	0.925511062145233	0.319056659936905	76.3587799072266	10003
True	False	False	False	False	-2861.43920898438	790.876159667969	150.843307495117	0.651605725288391	0.931864738464355	0.415694087743759	82.779411315918	11258
True	False	False	False	False	-2859.14575195313	868.402954101563	119.787330627441	0.66390061378479	0.939750790596008	0.435427129268646	89.5462951660156	9671
True	False	False	False	False	-2858.73388671875	1154.01477050781	146.40673828125	0.726016283035278	0.957965433597565	0.568666875362396	84.0151519775391	11090
True	False	False	False	False	-2858.5732421875	1312.13659667969	160.825576782227	0.657890737056732	0.935502052307129	0.425594240427017	96.3517227172852	13971
True	False	False	False	False	-2855.28979492188	1360.36975097656	141.970169067383	0.747599303722382	0.953401744365692	0.640179634094238	117.2890625	15013
True	False	False	False	False	-2855.40747070313	1380.6962890625	138.64274597168	0.664289653301239	0.951123237609863	0.436076670885086	144.695999145508	18087
True	False	False	False	False	-2854.7744140625	409.579620361328	114.241622924805	0.771086752414703	0.952498853206635	0.762132465839386	70.8252410888672	7295
True	False	False	False	False	-2854.73095703125	841.940795898438	185.226699829102	0.545205116271973	0.911011636257172	0.287819296121597	88.8323364257813	14835
True	False	False	False	False	-2852.20581054688	522.528869628906	173.026138305664	0.723823487758636	0.959678649902344	0.562501490116119	77.038459777832	12018
True	False	False	False	False	-2851.90966796875	906.41943359375	108.695907592773	0.755093216896057	0.946478605270386	0.671637296676636	89.4081649780273	8762
True	False	False	False	False	-2851.79052734375	995.731140136719	205.191253662109	0.503635227680206	0.904050946235657	0.25081393122673	78.556755065918	14533
True	False	False	False	False	-2849.49047851563	707.09619140625	122.005615234375	0.598917603492737	0.940067768096924	0.344743520021439	77.7454528808594	8552
True	False	False	False	False	-2851.50756835938	942.196655273438	158.607299804688	0.640437483787537	0.934729397296906	0.398977309465408	95.80419921875	13700
True	False	False	False	False	-2850.52612304688	1248.42846679688	177.462707519531	0.504773259162903	0.889340937137604	0.251761823892593	88.9187469482422	14227
True	False	False	False	False	-2850.22973632813	725.2236328125	140.861022949219	0.512579143047333	0.904914319515228	0.258355528116226	82.4173202514648	10467
True	False	False	False	False	-2847.12744140625	601.995971679688	113.132476806641	0.785913348197937	0.970658659934998	1	76.5980377197266	7813
True	False	False	False	False	-2846.7265625	1193.46240234375	108.695907592773	0.685513734817505	0.968451261520386	0.474253714084625	82.9591827392578	8130
True	False	False	False	False	-2844.94482421875	771.984802246094	115.350761413574	0.639311671257019	0.95686411857605	0.397349894046783	80.6538467407227	8388
True	False	False	False	False	-2843.97045898438	1416.62951660156	145.297592163086	0.254497677087784	0.918923795223236	0.0975924357771873	110.030532836914	14414
True	False	False	False	False	-2842.87841796875	1068.68200683594	137.533599853516	0.706285059452057	0.942828118801117	0.518165111541748	103.854835510254	12878
True	False	False	False	False	-2840.64965820313	749.109985351563	131.987884521484	0.739435315132141	0.955321669578552	0.61041921377182	91.6050415039063	10901
True	False	False	False	False	-2840.7705078125	1089.79016113281	147.515884399414	0.667419075965881	0.92421942949295	0.44136181473732	108.421051025391	14420
True	False	False	False	False	-2840.3271484375	920.486206054688	174.135284423828	0.442540049552917	0.888989865779877	0.204302653670311	100.949043273926	15849
True	False	False	False	False	-2839.95190429688	629.3173828125	130.878753662109	0.812209963798523	0.963054418563843	1	76.1101684570313	8981
True	False	False	False	False	-2838.80151367188	964.869018554688	125.333038330078	0.790439307689667	0.951108157634735	1	94.035400390625	10626
True	False	False	False	False	-2836.27783203125	797.660095214844	110.914192199707	0.563745319843292	0.915020525455475	0.306129962205887	81.9000015258789	8190
True	False	False	False	False	-2837.29541015625	815.096008300781	173.026138305664	0.509293437004089	0.875066459178925	0.255560249090195	95.9423065185547	14967
True	False	False	False	False	-2832.52465820313	865.995666503906	212.955261230469	0.496665984392166	0.866334021091461	0.24508111178875	96.9635391235352	18617
True	False	False	False	False	-2831.30004882813	1183.6435546875	156.389007568359	0.794880867004395	0.95744389295578	1	101.851066589355	14361
True	False	False	False	False	-2829.76586914063	1379.91687011719	143.079315185547	0.792992413043976	0.967057704925537	1	96.1472854614258	12403
True	False	False	False	False	-2825.13354492188	1111.080078125	166.371292114258	0.612923800945282	0.920561850070953	0.361826151609421	84.1600036621094	12624
True	False	False	False	False	-2825.0078125	1258.00048828125	147.515884399414	0.765435457229614	0.955093443393707	0.724988341331482	77.5639114379883	10316
True	False	False	False	False	-2822.576171875	640.912048339844	80.9673614501953	0.725601851940155	0.95633727312088	0.567489385604858	71.5068511962891	5220
True	False	False	False	False	-2818.8896484375	1431.42724609375	105.36848449707	0.683284997940063	0.955573856830597	0.469966500997543	96.6105270385742	9178
True	False	False	False	False	-2818.16259765625	1458.01000976563	127.551322937012	0.394466996192932	0.945592164993286	0.172667488455772	108.686958312988	12499
True	False	False	False	False	-2815.203125	993.609130859375	155.279876708984	0.702546358108521	0.942034304141998	0.509670376777649	84.7642822265625	11867
True	False	False	False	False	-2816.03198242188	1066.25085449219	145.297592163086	0.746155977249146	0.957780182361603	0.634617507457733	87.6641235351563	11484
True	False	False	False	False	-2814.88647460938	761.094604492188	124.223899841309	0.685438811779022	0.978601574897766	0.47410836815834	67.5625	7567
True	False	False	False	False	-2812.12377929688	702.44677734375	186.335845947266	0.647222757339478	0.942391157150269	0.40900582075119	77.2797622680664	12983
True	False	False	False	False	-2811.43969726563	1084.89367675781	147.515884399414	0.555124878883362	0.925338745117188	0.297460228204727	90.8270645141602	12080
True	False	False	False	False	-2810.36376953125	646.851989746094	80.9673614501953	0.775890290737152	0.947828412055969	0.801759004592896	73.5753402709961	5371
True	False	False	False	False	-2809.83203125	592.838073730469	112.023338317871	0.846219122409821	0.974962711334229	1	73.3069305419922	7404
True	False	False	False	False	-2807.205078125	1026.61669921875	273.958068847656	0.488659888505936	0.901131868362427	0.238643378019333	103.024291992188	25447
True	False	False	False	False	-2809.79663085938	1142.7509765625	237.356369018555	0.519600033760071	0.903558075428009	0.264428079128265	92.5607452392578	19808
True	False	False	False	False	-2809.50073242188	1195.79235839844	190.772415161133	0.552846252918243	0.931077241897583	0.295214742422104	104.84302520752	18033
True	False	False	False	False	-2808.9990234375	1281.64758300781	149.734161376953	0.847981154918671	0.964706480503082	1	87.8888854980469	11865
True	False	False	False	False	-2803.765625	670.189147949219	123.114753723145	0.672101736068726	0.945779383182526	0.449477881193161	75.4234237670898	8372
True	False	False	False	False	-2805.75390625	907.295166015625	225.155807495117	0.736066401004791	0.942968964576721	0.599204778671265	81.290641784668	16502
True	False	False	False	False	-2802.40307617188	1483.50720214844	21.0736961364746	0.439279288053513	0.945348680019379	0.202033936977386	111.263160705566	2114
True	False	False	False	False	-2797.48974609375	726.791809082031	154.17073059082	0.598091721534729	0.932261824607849	0.343769699335098	76.2518005371094	10599
True	False	False	False	False	-2794.62280273438	967.473083496094	148.625015258789	0.802791655063629	0.962778031826019	1	87.7089538574219	11753
True	False	False	False	False	-2793.85888671875	1467.73278808594	115.350761413574	0.498286724090576	0.903100430965424	0.246403396129608	101.269233703613	10532
True	False	False	False	False	-2789.08081054688	810.352844238281	205.191253662109	0.588157832622528	0.925521731376648	0.332327038049698	91.7189178466797	16968
True	False	False	False	False	-2789.96630859375	1346.10925292969	198.536407470703	0.804717302322388	0.950973153114319	1	87.9664840698242	15746
True	False	False	False	False	-2789.84790039063	1154.39794921875	55.4570960998535	0.761327385902405	0.960947930812836	0.702032923698425	74.0999984741211	3705
True	False	False	False	False	-2787.55517578125	857.361572265625	259.539215087891	0.587128043174744	0.896061301231384	0.331168472766876	90.508544921875	21179
True	False	False	False	False	-2787.42431640625	787.950500488281	115.350761413574	0.727483928203583	0.951038718223572	0.572885155677795	85.1826934814453	8859
True	False	False	False	False	-2786.54541015625	1506.4580078125	46.5839614868164	0.298607051372528	0.926790714263916	0.119022063910961	109.928573608398	4617
True	False	False	False	False	-2779.41088867188	1409.49182128906	138.64274597168	0.715037643909454	0.959035098552704	0.539279878139496	78.4560012817383	9807
True	False	False	False	False	-2783.8837890625	1486.52722167969	77.6399383544922	0.792614340782166	0.957183837890625	1	122.014282226563	8541
True	False	False	False	False	-2778.58740234375	1197.65380859375	204.082122802734	0.767992258071899	0.953433394432068	0.740843117237091	88.2119598388672	16231
True	False	False	False	False	-2772.26611328125	1156.82458496094	156.389007568359	0.814978718757629	0.958821892738342	1	101.170211791992	14265
True	False	False	False	False	-2774.90942382813	1470.19165039063	70.9850845336914	0.766845762729645	0.955955684185028	0.733563005924225	79.828125	5109
True	False	False	False	False	-2773.95654296875	1234.01708984375	200.754699707031	0.778810083866119	0.952036023139954	0.832194209098816	103.966850280762	18818
True	False	False	False	False	-2772.91796875	1262.38073730469	205.191253662109	0.710213720798492	0.955797076225281	0.527418196201324	91.7135162353516	16967
True	False	False	False	False	-2772.08618164063	736.885681152344	168.589569091797	0.497846275568008	0.926480293273926	0.246043413877487	75.059211730957	11409
True	False	False	False	False	-2771.41455078125	772.589294433594	144.188446044922	0.520153701305389	0.914293467998505	0.264912843704224	70.2846145629883	9137
True	False	False	False	False	-2769.52612304688	911.809631347656	141.970169067383	0.642328083515167	0.939075231552124	0.401733309030533	84.2265625	10781
True	False	False	False	False	-2771.15161132813	1139.56140136719	119.787330627441	0.688914835453033	0.949814915657043	0.4809390604496	88.7222213745117	9582
True	False	False	False	False	-2769.81005859375	1530.17810058594	9.98227787017822	0.388088703155518	0.899966955184937	0.168739393353462	109.111114501953	982
True	False	False	False	False	-2768.32739257813	946.121520996094	184.117568969727	0.58335143327713	0.91166228055954	0.326962113380432	81.1445770263672	13470
True	False	False	False	False	-2767.44506835938	831.153869628906	145.297592163086	0.679700970649719	0.95661062002182	0.463219910860062	85.4198455810547	11190
True	False	False	False	False	-2766.79907226563	1106.80139160156	150.843307495117	0.786078751087189	0.952228665351868	1	89.3235321044922	12148
True	False	False	False	False	-2766.51025390625	1442.05334472656	131.987884521484	0.739435315132141	0.952517151832581	0.61041921377182	73.6302490234375	8762
True	False	False	False	False	-2766.30932617188	1512.49096679688	100.931915283203	0.701157987117767	0.957141101360321	0.506588459014893	102.780220031738	9353
True	False	False	False	False	-2765.45751953125	1387.22875976563	197.427261352539	0.712210476398468	0.948262095451355	0.532258272171021	83.7471923828125	14907
True	False	False	False	False	-2759.115234375	848.988037109375	188.554138183594	0.724954545497894	0.955054879188538	0.565661549568176	91.4117660522461	15540
True	False	False	False	False	-2757.52954101563	1486.24914550781	176.353576660156	0.623093903064728	0.923222899436951	0.374957710504532	97.42138671875	15490
True	False	False	False	False	-2752.91625976563	1064.47485351563	187.44499206543	0.727176249027252	0.95883709192276	0.571994483470917	135.8994140625	22967
True	False	False	False	False	-2751.38330078125	1537.88659667969	116.459907531738	0.680256009101868	0.959267914295197	0.464253097772598	140.457138061523	14748
True	False	False	False	False	-2748.37915039063	1025.208984375	158.607299804688	0.567246496677399	0.90320885181427	0.309733003377914	77.0419616699219	11017
True	False	False	False	False	-2751.15454101563	1307.90454101563	156.389007568359	0.731586515903473	0.955549120903015	0.585095226764679	74.3262405395508	10480
True	False	False	False	False	-2743.66333007813	1091.36804199219	107.586769104004	0.779021024703979	0.956243515014648	0.834679305553436	91.9484558105469	8919
True	False	False	False	False	-2743.90014648438	1566.58630371094	76.5307922363281	0.317188054323196	0.929165899753571	0.128602340817451	106.724639892578	7364
True	False	False	False	False	-2742.24829101563	878.724975585938	108.695907592773	0.733655333518982	0.941351234912872	0.591503977775574	73.7857131958008	7231
True	False	False	False	False	-2741.81958007813	988.212158203125	133.097030639648	0.588328063488007	0.920833587646484	0.332519084215164	72	8640
True	False	False	False	False	-2739.91845703125	1372.49755859375	146.40673828125	0.759680271148682	0.970034062862396	0.693543434143066	75.3939361572266	9952
True	False	False	False	False	-2740.5908203125	1402.27868652344	198.536407470703	0.737865149974823	0.934118926525116	0.605123579502106	87.5642471313477	15674
True	False	False	False	False	-2736.12548828125	1517.14208984375	191.881561279297	0.767745316028595	0.961057245731354	0.739249765872955	93.0057830810547	16090
True	False	False	False	False	-2734.26806640625	1551.37573242188	120.896469116211	0.783979654312134	0.939396739006042	0.918468296527863	119.660552978516	13043
True	False	False	False	False	-2732.71484375	849.469909667969	159.716445922852	0.683444023132324	0.937629222869873	0.470269948244095	80.0277786254883	11524
True	False	False	False	False	-2728.865234375	913.837646484375	160.825576782227	0.694726705551147	0.951768398284912	0.492788851261139	83.7655181884766	12146
True	False	False	False	False	-2730.74853515625	1449.796875	245.120376586914	0.764177262783051	0.95399534702301	0.717658996582031	86.1402740478516	19037
True	False	False	False	False	-2730.50048828125	1127.58532714844	105.36848449707	0.753684103488922	0.944032430648804	0.665352880954742	72.1263122558594	6852
True	False	False	False	False	-2729.01000976563	1172.91491699219	221.828384399414	0.635846316814423	0.951091229915619	0.392402678728104	84.4499969482422	16890
True	False	False	False	False	-2728.30297851563	1259.87084960938	242.902084350586	0.816911041736603	0.957514405250549	1	94.2100448608398	20632
True	False	False	False	False	-2723.44848632813	1036.16589355469	217.391815185547	0.320244550704956	0.878319621086121	0.130212277173996	71.6071395874023	14035
True	False	False	False	False	-2719.56958007813	881.870361328125	94.2770690917969	0.791837513446808	0.957018911838531	1	70.0117645263672	5951
True	False	False	False	False	-2722.23486328125	1573.75170898438	124.223899841309	0.733668208122253	0.947174787521362	0.591544389724731	134.535720825195	15068
True	False	False	False	False	-2719.12670898438	955.64892578125	190.772415161133	0.583352267742157	0.932629823684692	0.326963037252426	74.139533996582	12752
True	False	False	False	False	-2717.66088867188	1066.01989746094	147.515884399414	0.516766309738159	0.90034681558609	0.261960506439209	74.5413513183594	9914
True	False	False	False	False	-2708.77587890625	930.489135742188	137.533599853516	0.440800875425339	0.910323321819305	0.203090190887451	63.8951606750488	7923
True	False	False	False	False	-2709.86938476563	990.949401855469	59.8936653137207	0.582133054733276	0.908648312091827	0.325619131326675	102.055557250977	5511
True	False	False	False	False	-2709.10131835938	1115.0146484375	109.805053710938	0.712054908275604	0.950352549552917	0.531877756118774	76.6565628051758	7589
True	False	False	False	False	-2707.55517578125	1154.12231445313	130.878753662109	0.612249732017517	0.938495814800262	0.360978364944458	73.1694946289063	8634
True	False	False	False	False	-2705.89965820313	1594.33666992188	61.0028076171875	0.668995320796967	0.953661262989044	0.444065421819687	108.818183898926	5985
True	False	False	False	False	-2706.74926757813	1617.75048828125	65.4393768310547	0.382239073514938	0.924321055412292	0.165187329053879	105.355934143066	6216
True	False	False	False	False	-2702.99047851563	1193.02392578125	171.917007446289	0.620183229446411	0.933967590332031	0.371132552623749	74.3354873657227	11522
True	False	False	False	False	-2701.2255859375	842.816467285156	144.188446044922	0.690861225128174	0.951660394668579	0.484845846891403	76.4230804443359	9935
True	False	False	False	False	-2695.65454101563	993.933349609375	35.4925422668457	0.670732975006104	0.95160585641861	0.447078943252563	126.4375	4046
True	False	False	False	False	-2699.19555664063	1217.55541992188	171.917007446289	0.675487756729126	0.933898627758026	0.455510288476944	78.1161270141602	12108
True	False	False	False	False	-2696.6357421875	1281.29040527344	178.571853637695	0.663666427135468	0.949823319911957	0.435036957263947	79.0434799194336	12726
True	False	False	False	False	-2696.04345703125	1410.47741699219	148.625015258789	0.845495223999023	0.963213920593262	1	77.7910461425781	10424
True	False	False	False	False	-2695.15185546875	1506.57275390625	195.208984375	0.474330633878708	0.811639904975891	0.227494090795517	83.3409118652344	14668
True	False	False	False	False	-2695.01489257813	1591.04016113281	109.805053710938	0.684647500514984	0.926832497119904	0.472578823566437	130.34342956543	12904
True	False	False	False	False	-2692.53149414063	1134.96020507813	103.150199890137	0.74689644575119	0.959158360958099	0.637453377246857	72.6451644897461	6756
True	False	False	False	False	-2688.99780273438	1112.02600097656	80.9673614501953	0.671151578426361	0.935599744319916	0.447810232639313	66.9862976074219	4890
True	False	False	False	False	-2691.79248046875	1555.98999023438	130.878753662109	0.752703249454498	0.939497351646423	0.661087512969971	83.8559341430664	9895
True	False	False	False	False	-2691.06469726563	1471.58459472656	289.486053466797	0.456426233053207	0.876094937324524	0.214186057448387	87.712646484375	22893
True	False	False	False	False	-2681.29711914063	1430.30505371094	110.914192199707	0.748627901077271	0.95831960439682	0.644232213497162	77.1699981689453	7717
True	False	False	False	False	-2675.28393554688	1125.04235839844	113.132476806641	0.57502019405365	0.94367516040802	0.317910760641098	70.6078414916992	7202
True	False	False	False	False	-2677.0498046875	1507.79150390625	120.896469116211	0.614482343196869	0.897474050521851	0.363796830177307	105.68807220459	11520
True	False	False	False	False	-2677.81274414063	1621.28540039063	298.359191894531	0.470416307449341	0.850432217121124	0.224527522921562	112.323417663574	30215
True	False	False	False	False	-2673.86938476563	1408.93310546875	115.350761413574	0.673777401447296	0.950855731964111	0.452445417642593	79.2307662963867	8240
True	False	False	False	False	-2671.20043945313	1174.56079101563	107.586769104004	0.726169049739838	0.928562939167023	0.56910252571106	99.206184387207	9623
True	False	False	False	False	-2670.54321289063	1016.60369873047	183.008422851563	0.593379080295563	0.91819167137146	0.338280022144318	95.6424255371094	15781
True	False	False	False	False	-2670.39770507813	1664.54418945313	198.536407470703	0.175991773605347	0.902302145957947	0.0633414462208748	101.312850952148	18135
True	False	False	False	False	-2667.13671875	1093.44067382813	117.569046020508	0.851301372051239	0.962346732616425	1	92.6509399414063	9821
True	False	False	False	False	-2667.08325195313	1460.05529785156	115.350761413574	0.692064881324768	0.962222158908844	0.487292498350143	79.1442337036133	8231
True	False	False	False	False	-2663.70483398438	1053.1201171875	146.40673828125	0.593422770500183	0.906137108802795	0.338330417871475	82	10824
True	False	False	False	False	-2663.912109375	1310.29211425781	157.498153686523	0.800518333911896	0.956108272075653	1	89.2746505737305	12677
True	False	False	False	False	-2662.62915039063	1214.4267578125	198.536407470703	0.659878015518188	0.959738969802856	0.428804665803909	78.5307235717773	14057
True	False	False	False	False	-2656.66064453125	1423.85717773438	144.188446044922	0.652364492416382	0.924765765666962	0.416869550943375	88.1307678222656	11457
True	False	False	False	False	-2659.95776367188	1633.26428222656	41.0382537841797	0.725604593753815	0.943652451038361	0.567497134208679	68.0810775756836	2519
True	False	False	False	False	-2657.73754882813	1579.109375	189.663269042969	0.704887926578522	0.936456501483917	0.514956474304199	91.8421020507813	15705
True	False	False	False	False	-2654.37133789063	1257.08068847656	184.117568969727	0.77745521068573	0.965872168540955	0.817248582839966	73.8674697875977	12262
True	False	False	False	False	-2650.48095703125	1170.0654296875	144.188446044922	0.603186249732971	0.917054235935211	0.349834442138672	85.8076934814453	11155
True	False	False	False	False	-2646.48950195313	1319.91760253906	124.223899841309	0.695939123630524	0.948458433151245	0.495332807302475	96.9553604125977	10859
True	False	False	False	False	-2640.1806640625	1528.677734375	221.828384399414	0.53143173456192	0.891602098941803	0.274983584880829	78.1750030517578	15635
True	False	False	False	False	-2639.95434570313	1686.92114257813	78.7490768432617	0.803937435150146	0.957183837890625	1	123.507041931152	8769
True	False	False	False	False	-2636.69848632813	1675.24865722656	63.2210922241211	0.486145973205566	0.908566355705261	0.236653462052345	77.8421020507813	4437
True	False	False	False	False	-2632.51342773438	1387.35766601563	129.769607543945	0.799995601177216	0.96880841255188	1	79.6837615966797	9323
True	False	False	False	False	-2632.68920898438	1448.42272949219	107.586769104004	0.747388184070587	0.950895130634308	0.639357089996338	81.0927810668945	7866
True	False	False	False	False	-2630.18115234375	1716.05700683594	92.0587844848633	0.290294080972672	0.903360366821289	0.114846728742123	100.734939575195	8361
True	False	False	False	False	-2628.14038085938	1208.3896484375	268.412353515625	0.56890481710434	0.907771527767181	0.311456650495529	95.6900863647461	23157
True	False	False	False	False	-2627.11596679688	1481.53344726563	258.430084228516	0.740760922431946	0.961780369281769	0.614988923072815	81.8540802001953	19072
True	False	False	False	False	-2624.14892578125	1128.80297851563	212.955261230469	0.701955497264862	0.956233263015747	0.508354067802429	80.2135391235352	15401
True	False	False	False	False	-2622.3798828125	1363.0478515625	123.114753723145	0.807714879512787	0.958349406719208	1	73.9549560546875	8209
True	False	False	False	False	-2624.03442382813	1643.61145019531	185.226699829102	0.697036445140839	0.92878657579422	0.497657805681229	82.9281463623047	13849
True	False	False	False	False	-2618.06420898438	1176.87744140625	126.442184448242	0.71930193901062	0.947327673435211	0.550270855426788	74.2894744873047	8469
True	False	False	False	False	-2615.0576171875	1405.08532714844	215.173538208008	0.678518652915955	0.958424985408783	0.461032927036285	79.9896926879883	15518
True	False	False	False	False	-2614.86303710938	1092.42321777344	171.917007446289	0.540302038192749	0.924926459789276	0.283179193735123	70.69677734375	10958
True	False	False	False	False	-2613.8876953125	1300.91479492188	156.389007568359	0.775517404079437	0.952914655208588	0.798297166824341	76.0354614257813	10721
True	False	False	False	False	-2612.29370117188	1454.64367675781	131.987884521484	0.60891717672348	0.945149838924408	0.356826275587082	73.7310943603516	8774
True	False	False	False	False	-2608.15649414063	1728.18701171875	95.3862075805664	0.756393730640411	0.964623808860779	0.677612125873566	108.569770812988	9337
True	False	False	False	False	-2596.66430664063	1251.80676269531	126.442184448242	0.658918976783752	0.947050988674164	0.427250385284424	80.6666641235352	9196
True	False	False	False	False	-2601.84228515625	1343.48120117188	151.952453613281	0.717893838882446	0.95950448513031	0.546586036682129	87.4890518188477	11986
True	False	False	False	False	-2600.53637695313	1527.03076171875	211.846115112305	0.580809593200684	0.902405261993408	0.324167907238007	81.4450225830078	15556
True	False	False	False	False	-2603.2119140625	1667.28784179688	145.297592163086	0.805286824703217	0.958350896835327	1	96.1450347900391	12595
True	False	False	False	False	-2599.564453125	1572.9853515625	201.863830566406	0.743680894374847	0.941754043102264	0.625396072864532	92.8351669311523	16896
True	False	False	False	False	-2596.89916992188	1426.708984375	228.483245849609	0.685410439968109	0.951841950416565	0.474053412675858	86.3543701171875	17789
True	False	False	False	False	-2596.49682617188	1274.39306640625	119.787330627441	0.602634787559509	0.915517032146454	0.349171280860901	84.7962951660156	9158
True	False	False	False	False	-2595.80249023438	1188.88000488281	159.716445922852	0.548155725002289	0.931348562240601	0.290650874376297	73.2291641235352	10545
True	False	False	False	False	-2588.43090820313	1729.34765625	149.734161376953	0.546835720539093	0.951392710208893	0.289380431175232	94.1333312988281	12708
True	False	False	False	False	-2588.09765625	1651.36291503906	136.424453735352	0.756108999252319	0.958350896835327	0.676289081573486	80.3252029418945	9880
True	False	False	False	False	-2584.44799804688	1318.57470703125	137.533599853516	0.762256264686584	0.945394814014435	0.706988096237183	79.3306427001953	9837
True	False	False	False	False	-2584.08374023438	1471.76330566406	194.099838256836	0.660570383071899	0.939172387123108	0.429932564496994	95.6514282226563	16739
True	False	False	False	False	-2581.84204101563	1693.33056640625	198.536407470703	0.575345754623413	0.924742341041565	0.318258792161942	88.4134063720703	15826
True	False	False	False	False	-2580.78588867188	1760.36145019531	177.462707519531	0.519967019557953	0.957848846912384	0.264749318361282	128.574996948242	20572
True	False	False	False	False	-2577.51611328125	1596.44030761719	197.427261352539	0.797187864780426	0.964943408966064	1	92.4269638061523	16452
True	False	False	False	False	-2570.64282226563	1182.86657714844	98.7136306762695	0.792926847934723	0.958662450313568	1	89.5505599975586	7970
True	False	False	False	False	-2565.1533203125	1515.1748046875	136.424453735352	0.718396246433258	0.960529148578644	0.547894239425659	78.5284576416016	9659
True	False	False	False	False	-2564.13012695313	1444.01916503906	171.917007446289	0.719183564186096	0.944843888282776	0.549959003925323	94.1548385620117	14594
True	False	False	False	False	-2562.43676757813	430.873260498047	137.533599853516	0.724236845970154	0.963248133659363	0.563651561737061	63.822582244873	7914
True	False	False	False	False	-2563.77172851563	1615.42236328125	217.391815185547	0.443444907665253	0.858563244342804	0.204935654997826	82.6581649780273	16201
True	False	False	False	False	-2562.61474609375	1725.54138183594	160.825576782227	0.752340793609619	0.941083312034607	0.659532845020294	86.4965515136719	12542
True	False	False	False	False	-2561.9150390625	1253.82287597656	123.114753723145	0.715856790542603	0.959360659122467	0.541352868080139	90.0450439453125	9995
True	False	False	False	False	-2559.10766601563	1475.400390625	125.333038330078	0.61525171995163	0.951296150684357	0.364775002002716	76.088493347168	8598
True	False	False	False	False	-2559.41284179688	1648.20385742188	200.754699707031	0.480945706367493	0.857253968715668	0.232583478093147	80.8674011230469	14637
True	False	False	False	False	-2558.66284179688	1783.73986816406	103.150199890137	0.728902280330658	0.93673700094223	0.577034711837769	125.322578430176	11655
True	False	False	False	False	-2557.32397460938	510.628936767578	107.586769104004	0.769551157951355	0.966401517391205	0.75124317407608	81.3608245849609	7892
True	False	False	False	False	-2553.92236328125	1361.98413085938	224.046676635742	0.732440412044525	0.935583829879761	0.587718963623047	82.7029724121094	16706
True	False	False	False	False	-2553.94775390625	1761.43103027344	126.442184448242	0.746769428253174	0.943698883056641	0.63696414232254	84.4561386108398	9628
True	False	False	False	False	-2551.36474609375	1228.61096191406	148.625015258789	0.602414071559906	0.932918548583984	0.348906248807907	86.6417922973633	11610
True	False	False	False	False	-2551.09790039063	1181.03198242188	136.424453735352	0.558072805404663	0.906359910964966	0.300393551588058	71.0569076538086	8740
True	False	False	False	False	-2547.86010742188	1306.54248046875	191.881561279297	0.545786082744598	0.930350542068481	0.288374483585358	74.7919082641602	12939
True	False	False	False	False	-2550.99169921875	1390.90161132813	231.810668945313	0.75161349773407	0.966010510921478	0.656447947025299	84.9952163696289	17764
True	False	False	False	False	-2545.52124023438	1537.18322753906	250.666076660156	0.635118722915649	0.925423502922058	0.391375720500946	96.0752182006836	21713
True	False	False	False	False	-2540.14013671875	1633.90405273438	113.132476806641	0.772725999355316	0.95750218629837	0.774587631225586	79.8529434204102	8145
True	False	False	False	False	-2542.28540039063	1698.94384765625	139.751892089844	0.746928453445435	0.956297099590302	0.637576758861542	87.2142868041992	10989
True	False	False	False	False	-2540.26171875	1822.30187988281	309.450592041016	0.265785187482834	0.945038616657257	0.10291101783514	93.9032287597656	26199
True	False	False	False	False	-2539.05834960938	1246.82629394531	228.483245849609	0.560804665088654	0.916262209415436	0.303140848875046	104.665046691895	21561
True	False	False	False	False	-2536.67895507813	1199.66076660156	131.987884521484	0.544937431812286	0.938735246658325	0.287563890218735	65.7815093994141	7828
True	False	False	False	False	-2528.28271484375	1616.79565429688	117.569046020508	0.676157176494598	0.938076615333557	0.456719785928726	91.1226425170898	9659
True	False	False	False	False	-2529.966796875	1658.67639160156	122.005615234375	0.62011981010437	0.923483192920685	0.371049791574478	75.2363662719727	8276
True	False	False	False	False	-2529.2509765625	1682.21557617188	131.987884521484	0.779522478580475	0.962518155574799	0.840783715248108	77.2100830078125	9188
True	False	False	False	False	-2527.64233398438	1180.22326660156	88.7313537597656	0.745258808135986	0.953584969043732	0.631230175495148	60.2625007629395	4821
True	False	False	False	False	-2522.58251953125	1569.63623046875	165.262145996094	0.591047048568726	0.938690483570099	0.335604727268219	71.7785263061523	10695
True	False	False	False	False	-2520.84521484375	1154.25415039063	117.569046020508	0.628368377685547	0.941701114177704	0.382033824920654	56.9716987609863	6039
True	False	False	False	False	-2517.97290039063	1357.8671875	176.353576660156	0.684148073196411	0.952036023139954	0.471618115901947	75.7798767089844	12049
True	False	False	False	False	-2520.3271484375	1783.1953125	98.7136306762695	0.714771866798401	0.942997932434082	0.538611173629761	97.0224685668945	8635
True	False	False	False	False	-2516.96704101563	1468.55358886719	138.64274597168	0.680588185787201	0.956803858280182	0.464873433113098	73.2639999389648	9158
True	False	False	False	False	-2516.30810546875	1798.52233886719	112.023338317871	0.811145603656769	0.963940918445587	1	89.0197982788086	8991
True	False	False	False	False	-2511.48901367188	1320.39428710938	200.754699707031	0.470126658678055	0.961827874183655	0.224309325218201	65.828727722168	11915
True	False	False	False	False	-2511.05249023438	1294.67333984375	141.970169067383	0.729068458080292	0.947411894798279	0.577525734901428	67.8046875	8679
True	False	False	False	False	-2508.29956054688	1447.92614746094	137.533599853516	0.790976285934448	0.961592078208923	1	72.0241928100586	8931
True	False	False	False	False	-2510.40942382813	1772.70324707031	186.335845947266	0.534110903739929	0.904003143310547	0.277432650327682	96.1071395874023	16146
True	False	False	False	False	-2509.1806640625	1844.07946777344	100.931915283203	0.786033868789673	0.959297358989716	1	128.901092529297	11730
True	False	False	False	False	-2505.974609375	1602.73657226563	156.389007568359	0.620066940784454	0.928359031677246	0.370980858802795	84	11844
True	False	False	False	False	-2505.59497070313	1534.85327148438	144.188446044922	0.652364492416382	0.941999852657318	0.416869550943375	69.7384643554688	9066
True	False	False	False	False	-2505.18432617188	1714.30883789063	119.787330627441	0.746888160705566	0.949838101863861	0.637421369552612	84.0833358764648	9081
True	False	False	False	False	-2500.91284179688	1866.78649902344	43.256534576416	0.377281576395035	0.896485030651093	0.162213802337646	96.6410293579102	3769
True	False	False	False	False	-2497.06103515625	1253.43811035156	146.40673828125	0.659748077392578	0.960450649261475	0.428593575954437	62.0454559326172	8190
True	False	False	False	False	-2498.29052734375	1379.0224609375	147.515884399414	0.796800673007965	0.962778031826019	1	82.6090240478516	10987
True	False	False	False	False	-2495.79663085938	1482.73974609375	268.412353515625	0.79627388715744	0.95800906419754	1	95.1198348999023	23019
True	False	False	False	False	-2490.646484375	1586.1064453125	151.952453613281	0.621593296527863	0.936171233654022	0.372978746891022	76.3868637084961	10465
True	False	False	False	False	-2487.49243164063	1695.36804199219	118.678184509277	0.778608024120331	0.955314457416534	0.829857766628265	99.2149505615234	10616
True	False	False	False	False	-2485.73754882813	1654.39245605469	93.1679229736328	0.797351360321045	0.959064602851868	1	69.1666641235352	5810
True	False	False	False	False	-2481.8349609375	1423.01293945313	134.206176757813	0.561427175998688	0.916400969028473	0.303770869970322	70.3305816650391	8510
True	False	False	False	False	-2479.453125	1295.42492675781	175.244430541992	0.68599146604538	0.930784165859222	0.475182205438614	64.1962051391602	10143
True	False	False	False	False	-2474.384765625	1242.09338378906	127.551322937012	0.725611567497253	0.952979803085327	0.5675168633461	61.1478271484375	7032
True	False	False	False	False	-2474.470703125	1558.67321777344	198.536407470703	0.747122943401337	0.948306620121002	0.638328015804291	80.6927337646484	14444
True	False	False	False	False	-2474.52661132813	1662.45031738281	102.041061401367	0.770813465118408	0.965472340583801	0.760143399238586	73.4130401611328	6754
True	False	False	False	False	-2472.60717773438	1882.23547363281	207.409545898438	0.54042911529541	0.93751472234726	0.283298492431641	135.058822631836	25256
True	False	False	False	False	-2472.51000976563	1393.30310058594	134.206176757813	0.561427175998688	0.916562020778656	0.303770869970322	62.9421501159668	7616
True	False	False	False	False	-2472.35595703125	743.296630859375	258.430084228516	0.805671036243439	0.967717111110687	1	69.7167358398438	16244
True	False	False	False	False	-2470.61645507813	1342.89306640625	190.772415161133	0.798061788082123	0.942548334598541	1	119.45930480957	20547
True	False	False	False	False	-2467.06005859375	1612.07275390625	239.574661254883	0.485527753829956	0.867476761341095	0.236166343092918	90.1527786254883	19473
True	False	False	False	False	-2463.45825195313	1460.69641113281	200.754699707031	0.80324798822403	0.965103268623352	1	82.0662994384766	14854
True	False	False	False	False	-2459.451171875	1585.8408203125	133.097030639648	0.737667322158813	0.950221836566925	0.604465067386627	79.0500030517578	9486
True	False	False	False	False	-2458.56127929688	1649.12768554688	125.333038330078	0.637032151222229	0.939897418022156	0.394085198640823	70.159294128418	7928
True	False	False	False	False	-2457.12915039063	1265.20642089844	157.498153686523	0.736775100231171	0.962266862392426	0.601518452167511	61.1830978393555	8688
True	False	False	False	False	-2457.67456054688	1892.20458984375	92.0587844848633	0.739471137523651	0.93495762348175	0.610541462898254	118.180725097656	9809
True	False	False	False	False	-2457.56201171875	1709.39916992188	148.625015258789	0.650714099407196	0.924295723438263	0.414319545030594	85.9626846313477	11519
True	False	False	False	False	-2451.27563476563	1846.55981445313	159.716445922852	0.699274837970734	0.951467037200928	0.502468287944794	80.4236145019531	11581
True	False	False	False	False	-2446.2080078125	1674.33142089844	112.023338317871	0.825404047966003	0.967507779598236	1	78.3564376831055	7914
True	False	False	False	False	-2448.9052734375	1908.42785644531	117.569046020508	0.612679004669189	0.887014150619507	0.361517995595932	155.415100097656	16474
True	False	False	False	False	-2448.47387695313	1883.92614746094	9.98227787017822	0.785398185253143	0.931883156299591	1	66.8888854980469	602
True	False	False	False	False	-2443.5634765625	1366.84008789063	129.769607543945	0.754551768302917	0.961972713470459	0.66919994354248	70.3333358764648	8229
True	False	False	False	False	-2443.69189453125	1789.5	230.701522827148	0.798510551452637	0.952679574489594	1	88.3317337036133	18373
True	False	False	False	False	-2440.34033203125	1505.52990722656	202.97297668457	0.658111333847046	0.943173885345459	0.425948739051819	81.1038284301758	14842
True	False	False	False	False	-2438.3017578125	1312.3349609375	117.569046020508	0.676157176494598	0.949881255626678	0.456719785928726	64.6415100097656	6852
True	False	False	False	False	-2433.82690429688	1344.64697265625	105.36848449707	0.723260998725891	0.955844879150391	0.560945451259613	72.9473648071289	6930
True	False	False	False	False	-2436.95263671875	1586.89270019531	130.878753662109	0.794070303440094	0.953504741191864	1	84.0169525146484	9914
True	False	False	False	False	-2434.30737304688	1650.45910644531	123.114753723145	0.557018935680389	0.922949194908142	0.299341171979904	78.4954986572266	8713
True	False	False	False	False	-2433.0908203125	1866.77099609375	141.970169067383	0.729068458080292	0.950653076171875	0.577525734901428	76.078125	9738
True	False	False	False	False	-2431.80712890625	1397.46997070313	237.356369018555	0.81462025642395	0.958633422851563	1	77.317756652832	16546
True	False	False	False	False	-2428.14111328125	1555.31115722656	206.300399780273	0.635893940925598	0.91878467798233	0.392470061779022	79.1612930297852	14724
True	False	False	False	False	-2430.52001953125	1898.14660644531	120.896469116211	0.7624591588974	0.95470005273819	0.708087503910065	88.3394470214844	9629
True	False	False	False	False	-2429.09765625	1817.48522949219	140.861022949219	0.734058856964111	0.953084051609039	0.592774868011475	88.6614151000977	11260
True	False	False	False	False	-2428.60766601563	1921.87573242188	208.518692016602	0.739362120628357	0.951809525489807	0.610169589519501	120.654258728027	22683
True	False	False	False	False	-2420.47338867188	1695.54663085938	116.459907531738	0.734479010105133	0.958291947841644	0.594105780124664	91.4285736083984	9600
True	False	False	False	False	-2415.67651367188	1769.02673339844	207.409545898438	0.822358310222626	0.969289302825928	1	82.3315505981445	15396
True	False	False	False	False	-2415.3837890625	1944.34497070313	186.335845947266	0.628847420215607	0.943143010139465	0.382685959339142	177.184524536133	29767
True	False	False	False	False	-2415.00903320313	791.998168945313	123.114753723145	0.776449203491211	0.96275532245636	0.80710357427597	85.1351318359375	9450
True	False	False	False	False	-2412.93579101563	1438.16564941406	204.082122802734	0.809165418148041	0.949842095375061	1	88.9782638549805	16372
True	False	False	False	False	-2414.95483398438	1482.8251953125	185.226699829102	0.757708609104156	0.943684160709381	0.683835804462433	72.7784423828125	12154
True	False	False	False	False	-2412.91943359375	1643.77294921875	114.241622924805	0.837450325489044	0.965986788272858	1	112.621360778809	11600
True	False	False	False	False	-2408.20092773438	1613.42333984375	131.987884521484	0.687818884849548	0.920022964477539	0.478765517473221	105.210083007813	12520
True	False	False	False	False	-2405.24194335938	1714.97973632813	141.970169067383	0.664135277271271	0.932249009609222	0.435818791389465	103.578125	13258
True	False	False	False	False	-2402.35278320313	1820.20043945313	160.825576782227	0.580171406269073	0.911013782024384	0.323470950126648	81.3034515380859	11789
True	False	False	False	False	-2392.5400390625	1686.0234375	114.241622924805	0.693129122257233	0.94998174905777	0.489475697278976	89.2038803100586	9188
True	False	False	False	False	-2395.92065429688	1841.25500488281	134.206176757813	0.823480188846588	0.955249071121216	1	68.9338836669922	8341
True	False	False	False	False	-2393.2509765625	1878.53076171875	191.881561279297	0.586743831634521	0.895268261432648	0.33073753118515	71.5144500732422	12372
True	False	False	False	False	-2395.01391601563	1980.53918457031	319.432891845703	0.223195612430573	0.906895518302917	0.0833880603313446	118.184028625488	34037
True	False	False	False	False	-2390.91455078125	1733.62878417969	99.8227767944336	0.801836133003235	0.954530417919159	1	110.966667175293	9987
True	False	False	False	False	-2387.89477539063	1039.72766113281	135.315322875977	0.468357145786285	0.945537090301514	0.222980067133904	53.196720123291	6490
True	False	False	False	False	-2387.55810546875	1785.48132324219	163.043869018555	0.61131751537323	0.917557060718536	0.359810352325439	78.5374145507813	11545
True	False	False	False	False	-2382.11840820313	1580.66076660156	150.843307495117	0.651605725288391	0.942874133586884	0.415694087743759	83.7352905273438	11388
True	False	False	False	False	-2383.45434570313	1670.22448730469	106.477630615234	0.698564171791077	0.92128324508667	0.500930964946747	112.635414123535	10813
True	False	False	False	False	-2380.0751953125	1637.93359375	118.678184509277	0.791627526283264	0.96386045217514	1	102.046730041504	10919
True	False	False	False	False	-2380.36499023438	1763.81494140625	127.551322937012	0.733566761016846	0.9561527967453	0.591225862503052	68.0869598388672	7830
True	False	False	False	False	-2371.29833984375	1808.65197753906	102.041061401367	0.8570476770401	0.973599314689636	1	71.5434799194336	6582
True	False	False	False	False	-2373.51147460938	1858.28076171875	176.353576660156	0.655422151088715	0.92970222234726	0.421660751104355	76.1069183349609	12101
True	False	False	False	False	-2371.14306640625	1916.46557617188	176.353576660156	0.76180374622345	0.949387013912201	0.704558432102203	106.698112487793	16965
True	False	False	False	False	-2371.01245117188	1975.31127929688	402.618530273438	0.705211102962494	0.931206226348877	0.515694975852966	100.746559143066	36571
True	False	False	False	False	-2370.53955078125	1506.95874023438	183.008422851563	0.694820284843445	0.964374125003815	0.492984294891357	80.6181793212891	13302
True	False	False	False	False	-2364.751953125	1587.50866699219	185.226699829102	0.517211437225342	0.893301486968994	0.262346655130386	83.2215576171875	13898
True	False	False	False	False	-2367.33178710938	1903.10388183594	65.4393768310547	0.494326025247574	0.944863319396973	0.243183478713036	68.7288131713867	4055
True	False	False	False	False	-2360.78076171875	1449.5341796875	158.607299804688	0.657360792160034	0.958659648895264	0.424744814634323	73.4895095825195	10509
True	False	False	False	False	-2356.974609375	1706.30712890625	139.751892089844	0.606069982051849	0.932057559490204	0.353329688310623	68.9206314086914	8684
True	False	False	False	False	-2358.0048828125	1999.02124023438	138.64274597168	0.768403470516205	0.947432339191437	0.74352765083313	141.647994995117	17706
True	False	False	False	False	-2355.42309570313	1818.0361328125	110.914192199707	0.630966603755951	0.931551933288574	0.385590404272079	74.1100006103516	7411
True	False	False	False	False	-2354.24194335938	1525.99194335938	219.610107421875	0.641384243965149	0.923036873340607	0.400353789329529	95.3232345581055	18874
True	False	False	False	False	-2351.59716796875	1628.86401367188	171.917007446289	0.6527099609375	0.940140604972839	0.417406469583511	75.5096740722656	11704
True	False	False	False	False	-2354.08544921875	1796.32263183594	163.043869018555	0.72070187330246	0.939722001552582	0.553991317749023	101.727890014648	14954
True	False	False	False	False	-2353.68676757813	1722.89282226563	124.223899841309	0.774550676345825	0.956437230110168	0.789673984050751	71.1071395874023	7964
True	False	False	False	False	-2351.05029296875	1758.11474609375	127.551322937012	0.77388209104538	0.962010085582733	0.783978283405304	65.8782577514648	7576
True	False	False	False	False	-2341.81567382813	1673.45520019531	147.515884399414	0.69007807970047	0.947860896587372	0.483266651630402	65.4736862182617	8708
True	False	False	False	False	-2342.11767578125	1941.97338867188	170.807861328125	0.610880792140961	0.93915456533432	0.359264969825745	81.5844192504883	12564
True	False	False	False	False	-2341.72827148438	1840.31628417969	145.297592163086	0.581356287002563	0.944873213768005	0.324766397476196	80.3129806518555	10521
True	False	False	False	False	-2334.5078125	1902.05310058594	252.884368896484	0.711543500423431	0.943041861057281	0.530630886554718	89.5350875854492	20414
True	False	False	False	False	-2330.833984375	1469.31262207031	157.498153686523	0.69618821144104	0.958552300930023	0.495858699083328	70.8450698852539	10060
True	False	False	False	False	-2317.03466796875	1567.35131835938	108.695907592773	0.733655333518982	0.947171986103058	0.591503977775574	84.5408172607422	8285
True	False	False	False	False	-2317.46459960938	1691.29333496094	119.787330627441	0.688914835453033	0.941506624221802	0.4809390604496	69.6018524169922	7517
True	False	False	False	False	-2324.61694335938	1766.17980957031	106.477630615234	0.718682765960693	0.939740240573883	0.54864364862442	60.7604179382324	5833
True	False	False	False	False	-2316.0478515625	1793.25891113281	163.043869018555	0.682064414024353	0.942571759223938	0.467648804187775	70.9387741088867	10428
True	False	False	False	False	-2315.65161132813	1615.66784667969	181.899276733398	0.65054839849472	0.945780277252197	0.414064913988113	90.9512176513672	14916
True	False	False	False	False	-2314.75854492188	1832.41674804688	290.595184326172	0.640458822250366	0.918328106403351	0.399008244276047	84.6106872558594	22168
True	False	False	False	False	-2308.81323242188	418.849517822266	163.043869018555	0.624557614326477	0.951659381389618	0.376902490854263	53.3333320617676	7840
True	False	False	False	False	-2310.19140625	1735.12426757813	27.7285480499268	0.81305855512619	0.95841646194458	1	61.0800018310547	1527
True	False	False	False	False	-2310.08544921875	1874.18103027344	277.285491943359	0.569319605827332	0.864929616451263	0.31188952922821	90.7760009765625	22694
True	False	False	False	False	-2307.92529296875	1523.18310546875	183.008422851563	0.660195052623749	0.944346010684967	0.429320573806763	76.2909088134766	12588
True	False	False	False	False	-2307.65185546875	1648.53356933594	141.970169067383	0.568042755126953	0.932827889919281	0.310559242963791	66.0390625	8453
True	False	False	False	False	-2307.5087890625	1722.94738769531	173.026138305664	0.529086947441101	0.915053844451904	0.272858411073685	78.3717956542969	12226
True	False	False	False	False	-2303.875	1109.25073242188	63.2210922241211	0.801229655742645	0.957386434078217	1	85.6491241455078	4882
True	False	False	False	False	-2298.154296875	1562.27905273438	179.680999755859	0.621916890144348	0.929997861385345	0.373404234647751	81.3271636962891	13175
True	False	False	False	False	-2298.05322265625	1658.34301757813	88.7313537597656	0.735508561134338	0.961418867111206	0.597400009632111	64.8000030517578	5184
True	False	False	False	False	-2295.94506835938	1597.03674316406	164.153015136719	0.597336292266846	0.955144882202148	0.342882096767426	75.5675659179688	11184
True	False	False	False	False	-2295.75634765625	1759.90698242188	185.226699829102	0.417831093072891	0.843108057975769	0.18757376074791	88.4191589355469	14766
True	False	False	False	False	-2294.66162109375	1924.95825195313	499.113861083984	0.590723156929016	0.895741701126099	0.335235267877579	103.806663513184	46713
True	False	False	False	False	-2291.50634765625	1688.80920410156	124.223899841309	0.706682562828064	0.948089420795441	0.519085705280304	64.7857131958008	7256
True	False	False	False	False	-2292.50903320313	1983.55725097656	145.297592163086	0.793201148509979	0.951678872108459	1	79.0763320922852	10359
True	False	False	False	False	-2291.3212890625	371.441711425781	169.698715209961	0.767782807350159	0.940335392951965	0.739490985870361	62.2222213745117	9520
True	False	False	False	False	-2287.09545898438	390.990386962891	124.223899841309	0.774550676345825	0.931952297687531	0.789673984050751	72.5357131958008	8124
True	False	False	False	False	-2276.47436523438	547.786437988281	120.896469116211	0.816004395484924	0.950322151184082	1	70.5504608154297	7690
True	False	False	False	False	-2280.18383789063	1671.42370605469	129.769607543945	0.568160772323608	0.928446233272552	0.310681968927383	69.9230804443359	8181
True	False	False	False	False	-2277.328125	1725.13879394531	126.442184448242	0.645414531230927	0.960030138492584	0.406295597553253	74.4649124145508	8489
True	False	False	False	False	-2279.82470703125	1806.39953613281	257.320922851563	0.731921255588531	0.948188483715057	0.586120128631592	84.1637954711914	19526
True	False	False	False	False	-2273.48120117188	1624.90600585938	154.17073059082	0.603498816490173	0.924846053123474	0.350211083889008	82.5755386352539	11478
True	False	False	False	False	-2266.55639648438	1718.23999023438	94.2770690917969	0.791837513446808	0.969454169273376	1	70.4352951049805	5987
True	False	False	False	False	-2262.52612304688	413.941375732422	99.8227767944336	0.777396082878113	0.955305933952332	0.816632270812988	72.5444412231445	6529
True	False	False	False	False	-2255.52978515625	1597.9111328125	198.536407470703	0.687179744243622	0.959560215473175	0.477506518363953	70.5195541381836	12623
True	False	False	False	False	-2259.9423828125	1691.66345214844	119.787330627441	0.776787161827087	0.955573856830597	0.810432493686676	67.3240737915039	7271
True	False	False	False	False	-2259.25390625	1766.78869628906	155.279876708984	0.572062194347382	0.906116366386414	0.314769476652145	85	11900
True	False	False	False	False	-2257.36059570313	1983.65478515625	157.498153686523	0.859805822372437	0.968690097332001	1	78.9225387573242	11207
True	False	False	False	False	-2252.791015625	1859.84875488281	180.790130615234	0.780968606472015	0.967944443225861	0.860293686389923	93.2208557128906	15195
True	False	False	False	False	-2245.0380859375	1659.08288574219	112.023338317871	0.756114184856415	0.947243809700012	0.676312983036041	70.2079238891602	7091
True	False	False	False	False	-2242.39379882813	1713.21618652344	149.734161376953	0.632267773151398	0.941085338592529	0.387389779090881	71.3333358764648	9630
True	False	False	False	False	-2241.91284179688	1921.16857910156	278.394622802734	0.769057512283325	0.956071674823761	0.747883081436157	86.2390441894531	21646
True	False	False	False	False	-2240.85034179688	1806.75537109375	197.427261352539	0.592247843742371	0.935207605361938	0.336978912353516	90.7247161865234	16149
True	False	False	False	False	-2236.33203125	1674.98400878906	103.150199890137	0.779191911220551	0.963169574737549	0.836726665496826	80.3871002197266	7476
True	False	False	False	False	-2233.35302734375	1955.36706542969	263.975769042969	0.646007239818573	0.939791798591614	0.40718087553978	90.1470565795898	21455
True	False	False	False	False	-2230.68823242188	1690.57702636719	80.9673614501953	0.826583564281464	0.957183837890625	1	90.9452056884766	6639
True	False	False	False	False	-2224.79443359375	1539.42797851563	124.223899841309	0.805557072162628	0.960724711418152	1	73.4732131958008	8229
True	False	False	False	False	-2222.73046875	1731.56494140625	167.480438232422	0.67011296749115	0.94389146566391	0.445999622344971	86.4304656982422	13051
True	False	False	False	False	-2220.30078125	1814.29052734375	158.607299804688	0.596863567829132	0.941132187843323	0.342328101396561	80.1188812255859	11457
True	False	False	False	False	-2213.20678710938	662.578674316406	136.424453735352	0.700589239597321	0.951297760009766	0.505336821079254	52.2357711791992	6425
True	False	False	False	False	-2217.54296875	1652.43103027344	186.335845947266	0.534110903739929	0.935689508914948	0.277432650327682	83.773811340332	14074
True	False	False	False	False	-2217.50927734375	1609.96936035156	186.335845947266	0.658363342285156	0.931962192058563	0.426354169845581	78.3154754638672	13157
True	False	False	False	False	-2213.07177734375	1868.94470214844	220.719253540039	0.66429078578949	0.952742874622345	0.436078578233719	81.4824142456055	16215
True	False	False	False	False	-2205.36572265625	498.943572998047	159.716445922852	0.811793208122253	0.960668444633484	1	56.0625	8073
True	False	False	False	False	-2203.81494140625	259.851440429688	145.297592163086	0.657382667064667	0.9415123462677	0.424779862165451	57.1221389770508	7483
True	False	False	False	False	-2200.25610351563	1824.11450195313	246.229507446289	0.502269268035889	0.933069109916687	0.249680563807487	80.2432403564453	17814
True	False	False	False	False	-2197.189453125	545.176086425781	255.102645874023	0.795297622680664	0.959094941616058	1	59.6869583129883	13728
True	False	False	False	False	-2194.30493164063	1732.943359375	141.970169067383	0.664135277271271	0.947270333766937	0.435818791389465	85.25	10912
True	False	False	False	False	-2189.55102539063	1901.30725097656	127.551322937012	0.706931173801422	0.960323333740234	0.519663214683533	79.2260894775391	9111
True	False	False	False	False	-2188.34545898438	1046.03784179688	102.041061401367	0.688737690448761	0.934455513954163	0.480586379766464	91.3043441772461	8400
True	False	False	False	False	-2187.22631835938	269.777465820313	125.333038330078	0.845949530601501	0.968901455402374	1	60.9734497070313	6890
True	False	False	False	False	-2186.73608398438	1746.39892578125	106.477630615234	0.829222500324249	0.970586776733398	1	66.0520858764648	6341
True	False	False	False	False	-2180.45483398438	1991.31481933594	248.447799682617	0.701279997825623	0.96787440776825	0.506857693195343	100.616073608398	22538
True	False	False	False	False	-2179.94897460938	1671.67834472656	170.807861328125	0.747835576534271	0.949771761894226	0.641103804111481	88.7727279663086	13671
True	False	False	False	False	-2177.96752929688	1791.26721191406	148.625015258789	0.71211850643158	0.936680614948273	0.532033205032349	66.0671615600586	8853
True	False	False	False	False	-2178.84643554688	1877.36267089844	166.371292114258	0.600177347660065	0.920288681983948	0.34623584151268	72.2933349609375	10844
True	False	False	False	False	-2178.42456054688	1922.85913085938	206.300399780273	0.699652373790741	0.961964905261993	0.503288865089417	82.5161285400391	15348
True	False	False	False	False	-2170.6162109375	1695.20336914063	191.881561279297	0.598202109336853	0.913243055343628	0.343899667263031	79.8786163330078	13819
True	False	False	False	False	-2171.02368164063	1824.45178222656	189.663269042969	0.596075177192688	0.932819843292236	0.341406792402267	87.7777786254883	15010
True	False	False	False	False	-2158.67065429688	1755.24401855469	112.023338317871	0.672101497650146	0.926175117492676	0.449477463960648	99.6237640380859	10062
True	False	False	False	False	-2154.421875	1990.16760253906	150.843307495117	0.585183262825012	0.905815601348877	0.328994125127792	77.029411315918	10476
True	False	False	False	False	-2146.828125	1797.34558105469	136.424453735352	0.623266696929932	0.940569162368774	0.375186562538147	85.7073135375977	10542
True	False	False	False	False	-2146.521484375	1706.99609375	149.734161376953	0.640728771686554	0.928834080696106	0.399400055408478	91.9111099243164	12408
True	False	False	False	False	-2143.97900390625	424.359313964844	198.536407470703	0.740558803081512	0.956400752067566	0.614286065101624	59.6201133728027	10672
True	False	False	False	False	-2144.01928710938	1729.95227050781	115.350761413574	0.801323413848877	0.949601590633392	1	88.7596130371094	9231
True	False	False	False	False	-2141.61743164063	253.103134155273	221.828384399414	0.793351709842682	0.961597621440887	1	66.2200012207031	13244
True	False	False	False	False	-2142.13696289063	1771.90856933594	146.40673828125	0.580488204956055	0.877806901931763	0.32381671667099	76.7651519775391	10133
True	False	False	False	False	-2136.98828125	1843.37219238281	177.462707519531	0.667819380760193	0.928611576557159	0.442045748233795	90.4812469482422	14477
True	False	False	False	False	-2140.34545898438	1938.22631835938	177.462707519531	0.703622102737427	0.956229090690613	0.512084782123566	88.3625030517578	14138
True	False	False	False	False	-2138.81494140625	1895.00244140625	183.008422851563	0.772771716117859	0.959489762783051	0.774948835372925	89.363639831543	14745
True	False	False	False	False	-2135.6767578125	1965.36706542969	171.917007446289	0.609580457210541	0.963993608951569	0.35764753818512	84.0580673217773	13029
True	False	False	False	False	-2134.62573242188	2015.01916503906	147.515884399414	0.749781250953674	0.943210124969482	0.648868799209595	91.3684234619141	12152
True	False	False	False	False	-2132.15551757813	1817.37573242188	92.0587844848633	0.730007886886597	0.924237191677094	0.580321133136749	104.27710723877	8655
True	False	False	False	False	-2127.36938476563	1212.96533203125	115.350761413574	0.756777882575989	0.946470022201538	0.679410755634308	82.7980804443359	8611
True	False	False	False	False	-2124.54736328125	1745.38854980469	109.805053710938	0.785418212413788	0.971811234951019	1	59.3737373352051	5878
True	False	False	False	False	-2123.07885742188	1794.65466308594	129.769607543945	0.796257674694061	0.954709708690643	1	82.9572677612305	9706
True	False	False	False	False	-2123.67822265625	1908.58203125	153.061584472656	0.806005537509918	0.951479077339172	1	83.2898559570313	11494
True	False	False	False	False	-2115.55102539063	330.343292236328	134.206176757813	0.801479279994965	0.952355682849884	1	79.1983489990234	9583
True	False	False	False	False	-2107.734375	1218.79479980469	126.442184448242	0.775840818881989	0.961795568466187	0.801295220851898	58.7807006835938	6701
True	False	False	False	False	-2110.87182617188	1864.15783691406	197.427261352539	0.479720741510391	0.868407249450684	0.231633722782135	84.3595504760742	15016
True	False	False	False	False	-2104.9716796875	1840.21533203125	134.206176757813	0.613132238388062	0.929954290390015	0.362088888883591	77.0991744995117	9329
True	False	False	False	False	-2099.8720703125	1779.54626464844	139.751892089844	0.603693544864655	0.918685138225555	0.350445985794067	71	8946
True	False	False	False	False	-2098.52490234375	661.863708496094	167.480438232422	0.783472120761871	0.964829623699188	0.905631244182587	60.854305267334	9189
True	False	False	False	False	-2097.01782226563	307.425964355469	161.934722900391	0.803017973899841	0.957965433597565	1	62.1164398193359	9069
True	False	False	False	False	-2091.77905273438	1872.01049804688	110.914192199707	0.748627901077271	0.941988825798035	0.644232213497162	76.120002746582	7612
True	False	False	False	False	-2090.22875976563	1918.99987792969	273.958068847656	0.854080438613892	0.961007535457611	1	97.3360290527344	24042
True	False	False	False	False	-2085.783203125	1796.05358886719	197.427261352539	0.627629339694977	0.91850757598877	0.381030857563019	74.8876419067383	13330
True	False	False	False	False	-2067.25512695313	1846.00134277344	197.427261352539	0.603701770305634	0.952843606472015	0.350455909967422	74.5730361938477	13274
True	False	False	False	False	-2059.07568359375	1951.55456542969	165.262145996094	0.713891565799713	0.94983959197998	0.536409020423889	116.449661254883	17351
True	False	False	False	False	-2039.52380371094	413.906341552734	154.17073059082	0.665979385375977	0.951128363609314	0.438916981220245	59.5395698547363	8276
True	False	False	False	False	-2038.16918945313	1813.28674316406	158.607299804688	0.567246496677399	0.939906477928162	0.309733003377914	88.6153869628906	12672
True	False	False	False	False	-2037.31469726563	1896.89440917969	202.97297668457	0.696614563465118	0.952691078186035	0.496761292219162	74.2568283081055	13589
True	False	False	False	False	-2034.23095703125	2012.62255859375	139.751892089844	0.834598243236542	0.960793972015381	1	131.206344604492	16532
True	False	False	False	False	-2030.9443359375	469.022857666016	166.371292114258	0.623793363571167	0.960604131221771	0.375885307788849	50.6533317565918	7598
True	False	False	False	False	-2032.04321289063	1966.26879882813	186.335845947266	0.779502213001251	0.963815748691559	0.840531468391418	77.1904754638672	12968
True	False	False	False	False	-2026.875	1047.41564941406	118.678184509277	0.834435343742371	0.964467108249664	1	96.0467300415039	10277
True	False	False	False	False	-2017.83801269531	1947.27697753906	189.663269042969	0.678315699100494	0.944607555866241	0.460659354925156	71.0701751708984	12153
True	False	False	False	False	-2017.74853515625	1863.25793457031	171.917007446289	0.575357675552368	0.961318552494049	0.318271517753601	79.2516098022461	12284
True	False	False	False	False	-2011.70971679688	345.046051025391	188.554138183594	0.60432380437851	0.952782571315765	0.351207703351974	60.1470603942871	10225
True	False	False	False	False	-2012.287109375	1481.13635253906	247.338653564453	0.363181680440903	0.941068053245544	0.153934702277184	71.8430480957031	16021
True	False	False	False	False	-2003.96228027344	349.414276123047	17.7462711334229	0.663013100624084	0.944318890571594	0.433951437473297	42.375	678
True	False	False	False	False	-2002.77966308594	1850.37634277344	224.046676635742	0.666825532913208	0.920617938041687	0.440351128578186	77.2821807861328	15611
True	False	False	False	False	-2001.16589355469	1897.1611328125	187.44499206543	0.60076892375946	0.906822562217712	0.346939533948898	90.4023666381836	15278
True	False	False	False	False	-1995.29455566406	678.539611816406	157.498153686523	0.611000180244446	0.944751560688019	0.359413892030716	56.9366188049316	8085
True	False	False	False	False	-1992.42041015625	392.857971191406	150.843307495117	0.592686057090759	0.959693610668182	0.337482184171677	64.779411315918	8810
True	False	False	False	False	-1989.15405273438	642.408081054688	158.607299804688	0.596863567829132	0.941554605960846	0.342328101396561	57.4195785522461	8211
True	False	False	False	False	-1991.90234375	2000.74145507813	184.117568969727	0.74627411365509	0.942255854606628	0.635067462921143	103.391563415527	17163
True	False	False	False	False	-1976.97924804688	811.086303710938	114.241622924805	0.771086752414703	0.949420511722565	0.762132465839386	48.5048561096191	4996
True	False	False	False	False	-1979.98425292969	1961.27563476563	192.990692138672	0.789468884468079	0.958929181098938	1	98.2528762817383	17096
True	False	False	False	False	-1977.57312011719	1819.44482421875	96.4953460693359	0.69021600484848	0.951100528240204	0.483544021844864	64.6206893920898	5622
True	False	False	False	False	-1973.92272949219	1261.36328125	218.500961303711	0.737398505210876	0.963146567344666	0.603573143482208	87.6395950317383	17265
True	False	False	False	False	-1974.09814453125	1847.31420898438	103.150199890137	0.668900072574615	0.941559493541718	0.443901211023331	75.1720428466797	6991
True	False	False	False	False	-1971.80639648438	774.828552246094	138.64274597168	0.722498834133148	0.954996645450592	0.558853149414063	50.2879981994629	6286
True	False	False	False	False	-1965.51940917969	1873.21044921875	214.064392089844	0.637115478515625	0.942441582679749	0.394203841686249	76.0569915771484	14679
True	False	False	False	False	-1962.44079589844	2020.68115234375	177.462707519531	0.673765122890472	0.941326558589935	0.452423572540283	85.4562530517578	13673
True	False	False	False	False	-1959.29150390625	796.873474121094	17.7462711334229	0.762108087539673	0.940302610397339	0.706189274787903	37.375	598
True	False	False	False	False	-1958.01904296875	1980.29028320313	151.952453613281	0.67167454957962	0.945736169815063	0.448726803064346	78.4817504882813	10752
True	False	False	False	False	-1942.09814453125	628.98828125	139.751892089844	0.795017898082733	0.963213920593262	1	59.2539672851563	7466
True	False	False	False	False	-1942.85131835938	1959.92651367188	126.442184448242	0.711543500423431	0.936176657676697	0.530630886554718	101.210525512695	11538
True	False	False	False	False	-1939.50646972656	1068.09265136719	156.389007568359	0.741896390914917	0.952656269073486	0.618978500366211	75.0992889404297	10589
True	False	False	False	False	-1938.6376953125	2005.88793945313	164.153015136719	0.834343016147614	0.966564297676086	1	82.8648681640625	12264
True	False	False	False	False	-1937.84204101563	1982.65637207031	134.206176757813	0.771839797496796	0.96301281452179	0.76773864030838	85.4958648681641	10345
True	False	False	False	False	-1936.71008300781	647.685668945313	135.315322875977	0.618199467658997	0.932496964931488	0.368556767702103	55.9180335998535	6822
True	False	False	False	False	-1935.53210449219	1942.2392578125	161.934722900391	0.750114381313324	0.949610531330109	0.650226891040802	82.4589004516602	12039
True	False	False	False	False	-1928.74816894531	219.268203735352	232.919815063477	0.543228447437286	0.919593334197998	0.285938948392868	63.5142860412598	13338
True	False	False	False	False	-1925.32922363281	683.444458007813	166.371292114258	0.797147572040558	0.956847608089447	1	59.0999984741211	8865
True	False	False	False	False	-1925.6962890625	835.6806640625	122.005615234375	0.659008085727692	0.951428830623627	0.427394479513168	51.3818168640137	5652
True	False	False	False	False	-1924.86291503906	750.536682128906	109.805053710938	0.74999874830246	0.954405546188354	0.649754703044891	51.3333320617676	5082
True	False	False	False	False	-1924.24816894531	1915.50183105469	123.114753723145	0.610513687133789	0.92657458782196	0.358807295560837	63.2612609863281	7022
True	False	False	False	False	-1908.83532714844	866.036987304688	167.480438232422	0.691475212574005	0.956331372261047	0.486090928316116	77.344367980957	11679
True	False	False	False	False	-1909.87756347656	1033.66955566406	153.061584472656	0.835585951805115	0.962006449699402	1	80.3115921020508	11083
True	False	False	False	False	-1909.16516113281	1952.72082519531	133.097030639648	0.79485547542572	0.953871011734009	1	111.050003051758	13326
True	False	False	False	False	-2352.28955078125	2022.14270019531	160.825576782227	0.521454334259033	0.939923763275146	0.266055166721344	116.344825744629	16870
True	False	False	False	False	-2328.77612304688	2032.38195800781	115.350761413574	0.739407896995544	0.925261735916138	0.610325813293457	144.519226074219	15030
True	False	False	False	False	-2290.42114257813	2060.708984375	118.678184509277	0.682536005973816	0.952722728252411	0.468541741371155	97.2523345947266	10406
True	False	False	False	False	-2288.74243164063	2081.01171875	713.178283691406	0.162163570523262	0.94112241268158	0.0577526092529297	117.881805419922	75798
True	False	False	False	False	-2258.41625976563	2062.17700195313	208.518692016602	0.655334115028381	0.95114266872406	0.421521544456482	98.7765960693359	18570
True	False	False	False	False	-2235.662109375	2111.54516601563	27.7285480499268	0.621374189853668	0.906492054462433	0.372691035270691	85.0800018310547	2127
True	False	False	False	False	-2229.98168945313	2032.30480957031	184.117568969727	0.684277176856995	0.950965464115143	0.47186616063118	74.9156646728516	12436
True	False	False	False	False	-2224.21801757813	2125.61669921875	63.2210922241211	0.486145973205566	0.928352355957031	0.236653462052345	97.6491241455078	5566
True	False	False	False	False	-2215.38330078125	2147.115234375	107.586769104004	0.264851212501526	0.838934004306793	0.10246679186821	124.402061462402	12067
True	False	False	False	False	-2213.1904296875	2054.64111328125	194.099838256836	0.811981499195099	0.962603986263275	1	78.2971420288086	13702
True	False	False	False	False	-2197.31860351563	2089.6962890625	156.389007568359	0.721490085124969	0.955111503601074	0.556111693382263	82.9858169555664	11701
True	False	False	False	False	-2192.8203125	2152.77099609375	25.5102653503418	0.729883551597595	0.951272964477539	0.579949259757996	103.086959838867	2371
True	False	False	False	False	-2185.1650390625	2138.12060546875	163.043869018555	0.704309105873108	0.96199905872345	0.513639271259308	97.3061218261719	14304
True	False	False	False	False	-2181.38452148438	2043.56311035156	143.079315185547	0.60986715555191	0.952089428901672	0.358003318309784	72.7364349365234	9383
True	False	False	False	False	-2175.16333007813	2169.07495117188	130.878753662109	0.825414478778839	0.964859426021576	1	138.983047485352	16400
True	False	False	False	False	-2160.57543945313	2087.15869140625	201.863830566406	0.646981954574585	0.899600684642792	0.408643215894699	110.35164642334	20084
True	False	False	False	False	-2156.7216796875	2179.15600585938	161.934722900391	0.683785915374756	0.943872392177582	0.470923721790314	138.808212280273	20266
True	False	False	False	False	-2152.80249023438	2200.7158203125	24.401123046875	0.484010845422745	0.928547859191895	0.234974905848503	128.818176269531	2834
True	False	False	False	False	-2150.01196289063	2055.2568359375	149.734161376953	0.700455188751221	0.927343428134918	0.505042791366577	84.5925903320313	11420
True	False	False	False	False	-2132.18237304688	2175.802734375	135.315322875977	0.73089987039566	0.946727812290192	0.583006620407104	84.2377014160156	10277
True	False	False	False	False	-2130.78369140625	2198.49755859375	120.896469116211	0.783979654312134	0.954065203666687	0.918468296527863	120.880737304688	13176
True	False	False	False	False	-2116.79858398438	2180.20092773438	17.7462711334229	0.762108087539673	0.940302610397339	0.706189274787903	54.875	878
True	False	False	False	False	-2112.48486328125	2213.68872070313	250.666076660156	0.519452929496765	0.906826257705688	0.264299392700195	152.517700195313	34469
True	False	False	False	False	-2101.82299804688	2229.3125	94.2770690917969	0.817713499069214	0.960534572601318	1	161.952941894531	13766
True	False	False	False	False	-2088.55932617188	2026.14575195313	21.0736961364746	0.765837788581848	0.945084035396576	0.727394282817841	56	1064
True	False	False	False	False	-2084.794921875	2194.08129882813	26.6194076538086	0.718682765960693	0.934724569320679	0.54864364862442	44.2083320617676	1061
True	False	False	False	False	-2080.2490234375	2248.28295898438	104.259346008301	0.724273085594177	0.931973457336426	0.5637526512146	133.202133178711	12521
True	False	False	False	False	-2079.27319335938	2045.12548828125	169.698715209961	0.786078751087189	0.957570433616638	1	95.0457534790039	14542
True	False	False	False	False	-2077.6748046875	2233.67504882813	35.4925422668457	0.795358955860138	0.963647246360779	1	64.96875	2079
True	False	False	False	False	-2072.611328125	2023.7451171875	155.279876708984	0.80919873714447	0.951731622219086	1	86.6571426391602	12132
True	False	False	False	False	-2069.01928710938	2114.33325195313	179.680999755859	0.735022723674774	0.950171709060669	0.595839619636536	76.9876556396484	12472
True	False	False	False	False	-2057.63232421875	2217.4638671875	151.952453613281	0.764453411102295	0.935117423534393	0.719243407249451	86.5547409057617	11858
True	False	False	False	False	-2058.83544921875	2265.89135742188	138.64274597168	0.715037643909454	0.953884184360504	0.539279878139496	136.10400390625	17013
True	False	False	False	False	-2054.861328125	2152.58154296875	139.751892089844	0.693015515804291	0.924446403980255	0.489241719245911	98.6904754638672	12435
True	False	False	False	False	-2049.90673828125	2086.23217773438	169.698715209961	0.65004974603653	0.946006655693054	0.413300096988678	81.2745132446289	12435
True	False	False	False	False	-2044.26428222656	2046.06408691406	166.371292114258	0.626080632209778	0.930312752723694	0.378941357135773	72.1333312988281	10820
True	False	False	False	False	-2037.37353515625	2116.96655273438	126.442184448242	0.73520427942276	0.94758540391922	0.596421539783478	96.6754379272461	11021
True	False	False	False	False	-2031.25402832031	2280.83422851563	161.934722900391	0.567277252674103	0.89006781578064	0.309764891862869	164.527404785156	24021
True	False	False	False	False	-2025.08898925781	2080.84106445313	141.970169067383	0.795358955860138	0.946475327014923	1	87.2265625	11165
True	False	False	False	False	-2021.49658203125	2303.37109375	93.1679229736328	0.597214102745056	0.938896894454956	0.342738777399063	125.75	10563
True	False	False	False	False	-2013.89099121094	2051.2802734375	242.902084350586	0.81012350320816	0.947171747684479	1	106.447486877441	23312
True	False	False	False	False	-2008.65942382813	2031.30151367188	116.459907531738	0.809028446674347	0.95934933423996	1	91.2476196289063	9581
True	False	False	False	False	-2003.92077636719	2050.43872070313	26.6194076538086	0.57872086763382	0.95752477645874	0.321893483400345	62.25	1494
True	False	False	False	False	-2002.84765625	2123.29614257813	148.625015258789	0.719278693199158	0.947645604610443	0.550209581851959	75.3432846069336	10096
True	False	False	False	False	-2001.15112304688	2304.45654296875	136.424453735352	0.784597456455231	0.951208233833313	0.938117504119873	144.626022338867	17789
True	False	False	False	False	-1989.64953613281	2099.13330078125	28.8376903533936	0.778573036193848	0.949588060379028	0.82945716381073	45.8461532592773	1192
True	False	False	False	False	-1983.04724121094	2330.96826171875	9.98227787017822	0.339841932058334	0.805103361606598	0.140775665640831	90.5555572509766	815
True	False	False	False	False	-1981.78125	2124.21362304688	118.678184509277	0.834435343742371	0.960674583911896	1	91.4672927856445	9787
True	False	False	False	False	-1971.30688476563	2062.73071289063	163.043869018555	0.781204581260681	0.959978342056274	0.86380922794342	81.7074813842773	12011
True	False	False	False	False	-1971.18542480469	2082.01928710938	127.551322937012	0.765264093875885	0.950862109661102	0.723973035812378	92.4000015258789	10626
True	False	False	False	False	-1968.28527832031	2147.80786132813	150.843307495117	0.651605725288391	0.931979656219482	0.415694087743759	77.625	10557
True	False	False	False	False	-1959.89404296875	2334.44604492188	116.459907531738	0.638586461544037	0.936121761798859	0.396306842565536	118.628570556641	12456
True	False	False	False	False	-1958.34033203125	2262.66333007813	191.881561279297	0.683804929256439	0.959429264068604	0.470960229635239	117.786125183105	20377
True	False	False	False	False	-1944.4482421875	2088.50659179688	151.952453613281	0.656396925449371	0.931388318538666	0.423206925392151	84.8759155273438	11628
True	False	False	False	False	-1942.92004394531	2128.97094726563	122.005615234375	0.760719418525696	0.955824494361877	0.698856711387634	92.6181793212891	10188
True	False	False	False	False	-1939.40454101563	2206.51342773438	218.500961303711	0.702678263187408	0.935019016265869	0.509965121746063	109.035530090332	21480
True	False	False	False	False	-1933.21032714844	2351.03588867188	268.412353515625	0.333458244800568	0.834525763988495	0.137287959456444	139.756195068359	33821
True	False	False	False	False	-1928.03002929688	2056.87475585938	194.099838256836	0.811981499195099	0.961392283439636	1	99.4342880249023	17401
True	False	False	False	False	-1923.23376464844	2157.07983398438	238.465515136719	0.743430376052856	0.950906038284302	0.62448388338089	94.2930221557617	20273
True	False	False	False	False	-1923.11022949219	2338.2470703125	16.6371288299561	0.714476346969604	0.930929720401764	0.53786963224411	66	990
True	False	False	False	False	-1921.06372070313	2106.66552734375	218.500961303711	0.804973244667053	0.94776862859726	1	95.3147201538086	18777
True	False	False	False	False	-1920.97412109375	2286.72875976563	131.987884521484	0.698055505752563	0.948648810386658	0.499836385250092	102.361343383789	12181
True	False	False	False	False	-1906.31982421875	2225.84765625	209.627822875977	0.772283971309662	0.952068984508514	0.771135985851288	100.740737915039	19040
True	False	False	False	False	-1905.15466308594	2053	210.736968994141	0.817535400390625	0.960487306118011	1	96.7315826416016	18379
True	False	False	False	False	-172.695098876953	-3529.62426757813	36.6016845703125	0.565865278244019	0.950604617595673	0.30830579996109	98.636360168457	3255
True	False	False	False	False	-83.5586166381836	-3530.21313476563	21.0736961364746	0.418009370565414	0.887463808059692	0.187690764665604	97.7894744873047	1858
True	False	False	False	False	-116.324485778809	-3529.47705078125	229.592376708984	0.223257631063461	0.913645565509796	0.0834154486656189	96.2801895141602	19930
True	False	False	False	False	-208.489593505859	-3527.39477539063	58.7845230102539	0.341805517673492	0.925866723060608	0.141857802867889	94.1132049560547	4988
True	False	False	False	False	-350.883239746094	-3520.2177734375	423.692230224609	0.181186944246292	0.952334761619568	0.0654729455709457	98.693717956543	37701
True	False	False	False	False	-470.554901123047	-3509.55712890625	53.2388153076172	0.368007600307465	0.938075423240662	0.156739294528961	104.958335876465	5038
True	False	False	False	False	-544.683959960938	-3499.90234375	108.695907592773	0.26983830332756	0.952008664608002	0.104847595095634	106.05101776123	10393
True	False	False	False	False	-641.6982421875	-3485.013671875	24.401123046875	0.546809315681458	0.94730132818222	0.28935506939888	109.636360168457	2412
True	False	False	False	False	-673.572326660156	-3464.1728515625	543.479553222656	0.217474281787872	0.858511924743652	0.0808738321065903	139.202041625977	68209
True	False	False	False	False	-792.931884765625	-3440.54907226563	24.401123046875	0.602876424789429	0.954719662666321	0.349461615085602	82.863639831543	1823
True	False	False	False	False	-817.681640625	-3437.84106445313	106.477630615234	0.706793785095215	0.955052018165588	0.519343912601471	146.16667175293	14032
True	False	False	False	False	-924.074279785156	-3423.03979492188	76.5307922363281	0.202377438545227	0.910072207450867	0.0743545368313789	115.057968139648	7939
True	False	False	False	False	-980.569702148438	-3407.74731445313	23.2919807434082	0.495785444974899	0.932708501815796	0.244365438818932	117.666664123535	2471
True	False	False	False	False	-1002.83203125	-3386.7607421875	305.014038085938	0.367189198732376	0.915724039077759	0.156261593103409	136.105453491211	37429
True	False	False	False	False	-1090.77392578125	-3361.40844726563	86.513069152832	0.645403206348419	0.960162580013275	0.406278669834137	110.346153259277	8607
True	False	False	False	False	-1124.74096679688	-3359.6103515625	192.990692138672	0.239759236574173	0.918227910995483	0.0908074975013733	113.436782836914	19738
True	False	False	False	False	-1168.97241210938	-3332.20239257813	26.6194076538086	0.718682765960693	0.937802910804749	0.54864364862442	103.333335876465	2480
True	False	False	False	False	-1200.587890625	-3319.7861328125	92.0587844848633	0.521351337432861	0.928247511386871	0.265964508056641	115.662651062012	9600
True	False	False	False	False	-1240.58837890625	-3308.59497070313	76.5307922363281	0.770033359527588	0.957493424415588	0.754589080810547	151.521743774414	10455
True	False	False	False	False	-1288.89367675781	-3291.41577148438	86.513069152832	0.673743307590485	0.959297358989716	0.45238471031189	147.589736938477	11512
True	False	False	False	False	-1274.33166503906	-3289.626953125	85.4039306640625	0.707926988601685	0.949771702289581	0.521990060806274	144.636367797852	11137
True	False	False	False	False	-1346.64196777344	-3259.19604492188	283.940338134766	0.507745087146759	0.875583231449127	0.254253089427948	159.875	40928
True	False	False	False	False	-1409.68127441406	-3239.45678710938	224.046676635742	0.577750384807587	0.941506445407867	0.320843309164047	163.514846801758	33030
True	False	False	False	False	-1458.76123046875	-3210.55786132813	155.279876708984	0.751485168933868	0.957171022891998	0.655908226966858	134.442855834961	18822
True	False	False	False	False	-1501.29821777344	-3191.330078125	227.374099731445	0.472468703985214	0.859180450439453	0.226078882813454	143.287811279297	29374
True	False	False	False	False	-1613.55065917969	-3138.8994140625	17.7462711334229	0.689935445785522	0.943199634552002	0.482980132102966	101.875	1630
True	False	False	False	False	-1629.041015625	-3129.892578125	192.990692138672	0.656795680522919	0.948202133178711	0.423842072486877	155.028732299805	26975
True	False	False	False	False	-1679.01208496094	-3101.88110351563	238.465515136719	0.58530580997467	0.936551690101624	0.32913064956665	141.060470581055	30328
True	False	False	False	False	-1726.42590332031	-3091.13452148438	11.0914192199707	0.512626230716705	0.928345501422882	0.258395850658417	108.5	1085
True	False	False	False	False	-1754.30541992188	-3061.28857421875	25.5102653503418	0.729883551597595	0.943622469902039	0.579949259757996	114.391304016113	2631
True	False	False	False	False	-1840.24792480469	-3008.21899414063	236.24723815918	0.245257675647736	0.873090326786041	0.0933180749416351	132.8779296875	28303
True	False	False	False	False	-1815.89611816406	-2985.005859375	128.660461425781	0.798443734645844	0.967228770256042	1	112.482757568359	13048
True	False	False	False	False	-1889.78076171875	-2973.82739257813	488.0224609375	0.233068495988846	0.887107729911804	0.0877848789095879	139.429550170898	61349
True	False	False	False	False	-1902.46630859375	-2654.59594726563	130.878753662109	0.706935942173004	0.952805697917938	0.519674301147461	83.0423736572266	9799
True	False	False	False	False	-1899.27807617188	-2594.65747070313	141.970169067383	0.766845762729645	0.954752922058105	0.733563005924225	75.7890625	9701
True	False	False	False	False	-1895.72009277344	-2952.294921875	104.259346008301	0.703710198402405	0.957753896713257	0.512283682823181	102.88298034668	9671
True	False	False	False	False	-1843.02429199219	-2934.10986328125	122.005615234375	0.769454181194305	0.966347217559814	0.750577867031097	85.2818145751953	9381
True	False	False	False	False	-1840.96044921875	-2908.55297851563	125.333038330078	0.760423243045807	0.958487033843994	0.697327613830566	89.3893814086914	10101
True	False	False	False	False	-1891.72985839844	-2729.14990234375	241.792938232422	0.706170499324799	0.923875629901886	0.517900466918945	104.220184326172	22720
True	False	False	False	False	-1892.07531738281	-2550.853515625	49.9113883972168	0.859044313430786	0.968140959739685	1	78.7777786254883	3545
True	False	False	False	False	-1889.08386230469	-2881.07055664063	160.825576782227	0.663999378681183	0.955127596855164	0.43559193611145	87.8069000244141	12732
True	False	False	False	False	-1867.68627929688	-2869.70385742188	154.17073059082	0.611271679401398	0.938828706741333	0.35975307226181	83.899284362793	11662
True	False	False	False	False	-1844.31115722656	-2843.43920898438	140.861022949219	0.78069794178009	0.961718082427979	0.856390178203583	78.1574783325195	9926
True	False	False	False	False	-1886.21411132813	-2687.55004882813	130.878753662109	0.547507524490356	0.898266851902008	0.290026247501373	78.7457656860352	9292
True	False	False	False	False	-1881.671875	-2812.6904296875	151.952453613281	0.820764601230621	0.967479050159454	1	77.394157409668	10603
True	False	False	False	False	-1875.32775878906	-2782.8251953125	164.153015136719	0.709100365638733	0.954822361469269	0.5247603058815	86.4932403564453	12801
True	False	False	False	False	-1868.33605957031	-2730.833984375	201.863830566406	0.800370097160339	0.956717729568481	1	106.554946899414	19393
True	False	False	False	False	-1865.5625	-2672.24731445313	130.878753662109	0.741198301315308	0.965290427207947	0.616517305374146	78.7288131713867	9290
True	False	False	False	False	-1873.98010253906	-2589.43798828125	123.114753723145	0.830976963043213	0.961469709873199	1	71.9549560546875	7987
True	False	False	False	False	-1871.63146972656	-2625.61181640625	138.64274597168	0.748872816562653	0.954182624816895	0.645208597183228	72.7519989013672	9094
True	False	False	False	False	-1861.642578125	-2558.91064453125	151.952453613281	0.728061437606812	0.943504393100739	0.574565887451172	72.0073013305664	9865
True	False	False	False	False	-1863.10791015625	-2525.95190429688	153.061584472656	0.797638714313507	0.954996645450592	1	68.340576171875	9431
True	False	False	False	False	-1856.77783203125	-2700.06665039063	151.952453613281	0.67167454957962	0.948285460472107	0.448726803064346	85.0875930786133	11657
True	False	False	False	False	-1852.43774414063	-2644.28955078125	123.114753723145	0.764028012752533	0.968704640865326	0.716808378696442	75.9369354248047	8429
True	False	False	False	False	-1855.17834472656	-2604.61279296875	107.586769104004	0.779021024703979	0.959158360958099	0.834679305553436	71.1237106323242	6899
True	False	False	False	False	-1853.5576171875	-2021.46508789063	135.315322875977	0.671015024185181	0.941180408000946	0.447571516036987	63.1229515075684	7701
True	False	False	False	False	-1844.92919921875	-2780.07421875	171.917007446289	0.759923756122589	0.945196151733398	0.694775581359863	88.780647277832	13761
True	False	False	False	False	-1834.67553710938	-2590.73974609375	179.680999755859	0.773139894008636	0.963811457157135	0.777886927127838	79.4629592895508	12873
True	False	False	False	False	-1835.53442382813	-2559.4736328125	134.206176757813	0.823480188846588	0.958860516548157	1	76.8843002319336	9303
True	False	False	False	False	-1829.294921875	-2864.48876953125	145.297592163086	0.528723359107971	0.927456140518188	0.272530376911163	82.5954208374023	10820
True	False	False	False	False	-1827.88757324219	-2922.15234375	161.934722900391	0.639647603034973	0.944095551967621	0.397834479808807	96.191780090332	14044
True	False	False	False	False	-1809.82739257813	-2863.478515625	174.135284423828	0.441210776567459	0.932787716388702	0.203375458717346	78.9044570922852	12388
True	False	False	False	False	-1820.58227539063	-2738.64868164063	116.459907531738	0.60689902305603	0.951731622219086	0.354343086481094	76.1238098144531	7993
True	False	False	False	False	-1825.73291015625	-2628.16479492188	230.701522827148	0.668558239936829	0.92568427324295	0.443312853574753	85.225959777832	17727
True	False	False	False	False	-1820.27038574219	-2709.14868164063	120.896469116211	0.653017103672028	0.946066617965698	0.417884826660156	74.3210983276367	8101
True	False	False	False	False	-1819.85998535156	-2763.31298828125	151.952453613281	0.694207608699799	0.951006829738617	0.491707503795624	82.2627716064453	11270
True	False	False	False	False	-1801.71508789063	-2720.42919921875	93.1679229736328	0.782521784305573	0.955301940441132	0.885872364044189	76.0595245361328	6389
True	False	False	False	False	-1814.02807617188	-2683.4609375	107.586769104004	0.827301025390625	0.95887416601181	1	71.6804122924805	6953
True	False	False	False	False	-1811.05871582031	-2559.27026367188	109.805053710938	0.819165587425232	0.964069128036499	1	74.1313095092773	7339
True	False	False	False	False	-1800.27001953125	-2993.17016601563	147.515884399414	0.683323383331299	0.955020248889923	0.470039635896683	96.0751876831055	12778
True	False	False	False	False	-1787.12683105469	-2939.08764648438	89.8404998779297	0.735022723674774	0.95588481426239	0.595839619636536	84.1604919433594	6817
True	False	False	False	False	-1798.99426269531	-2829.99462890625	156.389007568359	0.731586515903473	0.954267740249634	0.585095226764679	76.28369140625	10756
True	False	False	False	False	-1793.93981933594	-2923.10083007813	113.132476806641	0.713493883609772	0.945313990116119	0.535420715808868	86.4509811401367	8818
True	False	False	False	False	-1792.63952636719	-2902.46362304688	180.790130615234	0.641042709350586	0.948244154453278	0.399856388568878	87.4355850219727	14252
True	False	False	False	False	-1791.1064453125	-2647.63671875	212.955261230469	0.66390061378479	0.937666356563568	0.435427129268646	98.4010391235352	18893
True	False	False	False	False	-1790.51489257813	-2741.49462890625	153.061584472656	0.685842871665955	0.959984481334686	0.474893063306808	82.1086959838867	11331
True	False	False	False	False	-1785.12976074219	-3039.69018554688	531.278991699219	0.401328355073929	0.922190487384796	0.176959007978439	177.212936401367	84885
True	False	False	False	False	-1769.50903320313	-3036.7587890625	9.98227787017822	0.606388568878174	0.906704366207123	0.353718668222427	112	1008
True	False	False	False	False	-1763.76098632813	-2895.9052734375	141.970169067383	0.694015443325043	0.961427390575409	0.491308391094208	80.640625	10322
True	False	False	False	False	-1782.49377441406	-2802.62670898438	228.483245849609	0.790832579135895	0.965984284877777	1	94.7184448242188	19512
True	False	False	False	False	-1781.90783691406	-2874.16235351563	143.079315185547	0.662772297859192	0.948116719722748	0.433552443981171	80.3255844116211	10362
True	False	False	False	False	-1764.3330078125	-2764.53833007813	112.023338317871	0.549915254116058	0.918428897857666	0.29235377907753	70.0693054199219	7077
True	False	False	False	False	-1768.23168945313	-2500.62744140625	99.8227767944336	0.854305028915405	0.973350286483765	1	62.3444442749023	5611
True	False	False	False	False	-1780.22143554688	-2141.07763671875	115.350761413574	0.860537588596344	0.967305481433868	1	54.4519233703613	5663
True	False	False	False	False	-1767.51428222656	-2696.9423828125	103.150199890137	0.803309321403503	0.954621136188507	1	68.0215072631836	6326
True	False	False	False	False	-1763.50927734375	-2951.13623046875	261.757507324219	0.620877861976624	0.92212986946106	0.372040390968323	111.525421142578	26320
True	False	False	False	False	-1749.09899902344	-2838.86376953125	226.264953613281	0.754635572433472	0.949669539928436	0.669575393199921	92.529411315918	18876
True	False	False	False	False	-1749.95178222656	-2743.78100585938	238.465515136719	0.721037924289703	0.950126171112061	0.554893016815186	95.2790679931641	20485
True	False	False	False	False	-1748.89013671875	-2783.40893554688	124.223899841309	0.681158900260925	0.95579868555069	0.465942800045013	67.9464263916016	7610
True	False	False	False	False	-1743.42114257813	-2632.36206054688	248.447799682617	0.389489203691483	0.844423294067383	0.169596940279007	78.0803604125977	17490
True	False	False	False	False	-1742.03869628906	-3060.41577148438	205.191253662109	0.503635227680206	0.921976327896118	0.25081393122673	113.83243560791	21059
True	False	False	False	False	-1734.27062988281	-3048.0439453125	93.1679229736328	0.782521784305573	0.953584969043732	0.885872364044189	97.4404754638672	8185
True	False	False	False	False	-1741.11987304688	-2884.94067382813	141.970169067383	0.562897682189941	0.915921449661255	0.305264919996262	75.015625	9602
True	False	False	False	False	-1736.00512695313	-2669.06884765625	160.825576782227	0.817430675029755	0.973013401031494	1	72.8413772583008	10562
True	False	False	False	False	-1729.02111816406	-2714.4970703125	228.483245849609	0.755728602409363	0.955215215682983	0.674534678459167	101.762138366699	20963
True	False	False	False	False	-1723.42346191406	-2999.013671875	189.663269042969	0.62003618478775	0.92821079492569	0.370940744876862	79.74853515625	13637
True	False	False	False	False	-1721.29296875	-2923.86083984375	196.318130493164	0.624103367328644	0.941181361675262	0.376297414302826	106.62712097168	18873
True	False	False	False	False	-1710.91003417969	-2760.32861328125	189.663269042969	0.637862026691437	0.926816523075104	0.395269066095352	105.438598632813	18030
True	False	False	False	False	-1718.41735839844	-2649.22583007813	127.551322937012	0.827134490013123	0.962233364582062	1	78.3652191162109	9012
True	False	False	False	False	-1710.61608886719	-2673.11279296875	110.914192199707	0.817231714725494	0.963625371456146	1	71.3199996948242	7132
True	False	False	False	False	-1709.94665527344	-2821.10668945313	134.206176757813	0.692156434059143	0.945979654788971	0.487479507923126	74.7355346679688	9043
True	False	False	False	False	-1708.103515625	-3088.85595703125	115.350761413574	0.699858546257019	0.956423282623291	0.503738164901733	124.730766296387	12972
True	False	False	False	False	-1688.79052734375	-3067.73608398438	151.952453613281	0.735381960868835	0.959777653217316	0.596992313861847	86.4744491577148	11847
True	False	False	False	False	-1707.68041992188	-2969.08642578125	149.734161376953	0.800280511379242	0.944981217384338	1	117.155555725098	15816
True	False	False	False	False	-1705.39880371094	-3040.60961914063	167.480438232422	0.700623989105225	0.939543008804321	0.505413234233856	80.6622543334961	12180
True	False	False	False	False	-1669.66052246094	-2913.45727539063	117.569046020508	0.557737708091736	0.921893179416656	0.300058513879776	70.9056625366211	7516
True	False	False	False	False	-1702.01733398438	-2708.71362304688	192.990692138672	0.710991621017456	0.952317118644714	0.529292404651642	86.8908081054688	15119
True	False	False	False	False	-1703.03771972656	-2032.2255859375	144.188446044922	0.667910039424896	0.946253955364227	0.442200928926468	92.5076904296875	12026
True	False	False	False	False	-1702.16259765625	-2460.76782226563	179.680999755859	0.801911056041718	0.954597949981689	1	61.2222213745117	9918
[truncated: 21,159 more rows]
