# Supplementary material for: Gene Delivery Mediated by Backbone-Degradable RAFT Copolymers
Source: Biomacromolecules. 2026 Feb 12;27(3):1846–56. doi: 10.1021/acs.biomac.5c01662 (PMC12977016; doi:10.1021/acs.biomac.5c01662)
Supplement: Supplementary file 2 [file bm5c01662_si_002.zip › Celigo Raw Data/Object (Cell)-Level Data/Blue/7-15-2024-9-16-56-PM_object_D9.csv]

Plate ID	PM_2024_07_15_PPP41-45_NP_5_10_20_PEIpro_200ngwell_U2OS_6k_Plate2
Plate Name
Plate Description
Scan ID	7/15/2024 9:16:56 PM
Scan Description
Scan Result ID	7/15/2024 9:16:56 PM
Scan Result Description
Software Version	5.1.0.0
Experiment Name
Application Name	Target 1
Plate Type	96-Well BD Falcon™ 353072 Plate
Acquisition Start/End Times	7/15/2024 9:16:56 PM - 7/15/2024 9:18:46 PM
Analysis Start Time	7/15/2024 9:16:56 PM
User ID	Local Administrator
Scan Area Object-Level Data CSV Report
Row	D
Column	9
Total	Class 1	Class 2	Class 3	Class 4	X Position (µm)	Y Position (µm)	Target 1: Area (µm²)	Target 1: Form Factor	Target 1: Smoothness	Target 1: Aspect Ratio	Target 1: Mean Intensity	Target 1: Integrated Intensity
True	False	False	False	False	-2048.0380859375	-2926.34838867188	13.3097038269043	0.66390061378479	0.945763468742371	0.435427129268646	141.83332824707	1702
True	False	False	False	False	-2069.5146484375	-2898.6337890625	127.551322937012	0.577091634273529	0.867722272872925	0.320132791996002	172.069564819336	19788
True	False	False	False	False	-2113.40991210938	-2877.70068359375	21.0736961364746	0.448567777872086	0.912784576416016	0.208547979593277	141.631576538086	2691
True	False	False	False	False	-2137.0419921875	-2856.51733398438	61.0028076171875	0.565154671669006	0.929401338100433	0.307574510574341	140.218185424805	7712
True	False	False	False	False	-2172.08056640625	-2831.4990234375	52.1296730041504	0.733055353164673	0.93129026889801	0.589626967906952	136.446807861328	6413
True	False	False	False	False	-2155.90625	-2829.74243164063	148.625015258789	0.610310614109039	0.960051119327545	0.358554512262344	134.402984619141	18010
True	False	False	False	False	-2197.1689453125	-2789.0869140625	242.902084350586	0.410881102085114	0.886897146701813	0.18305167555809	126.397262573242	27681
True	False	False	False	False	-2243.07861328125	-2751.56079101563	331.633453369141	0.348454833030701	0.817667961120605	0.145555630326271	150.046829223633	44864
True	False	False	False	False	-2273.86865234375	-2730.66015625	80.9673614501953	0.750114381313324	0.933719873428345	0.650226891040802	137.479446411133	10036
True	False	False	False	False	-2289.96801757813	-2714.73510742188	124.223899841309	0.695939123630524	0.939425706863403	0.495332807302475	140.848220825195	15775
True	False	False	False	False	-2328.4755859375	-2682.0546875	110.914192199707	0.739838838577271	0.932677507400513	0.6118004322052	139.75	13975
True	False	False	False	False	-2374.12841796875	-2633.69091796875	200.754699707031	0.397986233234406	0.893709719181061	0.174859970808029	119.04972076416	21548
True	False	False	False	False	-2394.35693359375	-2615.43774414063	105.36848449707	0.702846884727478	0.942229330539703	0.510342478752136	139.800003051758	13281
True	False	False	False	False	-2426.732421875	-2575.92260742188	191.881561279297	0.586743831634521	0.921629548072815	0.33073753118515	141.02311706543	24397
True	False	False	False	False	-2456.92114257813	-2552.80737304688	57.6753807067871	0.730946362018585	0.937892973423004	0.583147346973419	124.192306518555	6458
True	False	False	False	False	-2488.02124023438	-2532.33056640625	56.5662384033203	0.56101256608963	0.940467059612274	0.303351104259491	138.70588684082	7074
True	False	False	False	False	-2504.01025390625	-2515.48388671875	23.2919807434082	0.550251126289368	0.928974211215973	0.292680114507675	134.619049072266	2827
True	False	False	False	False	-2517.029296875	-2499.43823242188	123.114753723145	0.432814598083496	0.941509485244751	0.197592303156853	136.531524658203	15155
True	False	False	False	False	-2520.06225585938	-2475.32446289063	154.17073059082	0.64494526386261	0.936067759990692	0.405596792697906	123.51798248291	17169
True	False	False	False	False	-2540.27709960938	-2472.82690429688	114.241622924805	0.549644351005554	0.945961236953735	0.29209092259407	133.077667236328	13707
True	False	False	False	False	-2551.73364257813	-2431.40356445313	197.427261352539	0.733743011951447	0.954195857048035	0.59177953004837	100.528091430664	17894
True	False	False	False	False	-2578.78173828125	-2424.62158203125	786.381652832031	0.136004015803337	0.860914409160614	0.0475019589066505	133.691116333008	94787
True	False	False	False	False	-2570.3369140625	-2397.26684570313	188.554138183594	0.674348950386047	0.904836654663086	0.453465551137924	96.1941146850586	16353
True	False	False	False	False	-2594.73388671875	-2380.08251953125	26.6194076538086	0.780536234378815	0.950671494007111	0.854119598865509	78.5	1884
True	False	False	False	False	-2609.70263671875	-2373.38745117188	151.952453613281	0.569731295108795	0.949405014514923	0.312319844961166	113.014595031738	15483
True	False	False	False	False	-2638.74267578125	-2339.65502929688	78.7490768432617	0.673951745033264	0.93037873506546	0.45275616645813	151.056335449219	10725
True	False	False	False	False	-2667.95336914063	-2317.58666992188	44.3656768798828	0.504773259162903	0.91081166267395	0.251761823892593	134.050003051758	5362
True	False	False	False	False	-2687.92211914063	-2292.05078125	38.8199691772461	0.655685126781464	0.902079284191132	0.422076970338821	131.714279174805	4610
True	False	False	False	False	-2708.18969726563	-2263.28759765625	144.188446044922	0.463696300983429	0.952212929725647	0.219510152935982	128.199996948242	16666
True	False	False	False	False	-2734.33422851563	-2228.08325195313	93.1679229736328	0.583662033081055	0.941916942596436	0.32730558514595	126.690475463867	10642
True	False	False	False	False	-2851.451171875	-2035.7451171875	93.1679229736328	0.565270364284515	0.933507442474365	0.30769345164299	116.178573608398	9759
True	False	False	False	False	-2882.85791015625	-1983.7490234375	117.569046020508	0.503090739250183	0.939409792423248	0.25036159157753	115.490562438965	12242
True	False	False	False	False	-2900.37377929688	-1947.98034667969	66.5485153198242	0.798536419868469	0.953580796718597	1	94.8000030517578	5688
True	False	False	False	False	-2912.20556640625	-1929.34350585938	97.6044921875	0.809059381484985	0.959713160991669	1	111.772727966309	9836
True	False	False	False	False	-2918.197265625	-1916.48266601563	117.569046020508	0.793545544147491	0.948782980442047	1	119.36792755127	12653
True	False	False	False	False	-2883.66137695313	-1941.2626953125	235.138092041016	0.461946487426758	0.901637256145477	0.218218982219696	96.3915100097656	20435
True	False	False	False	False	-2880.39794921875	-1965.669921875	130.878753662109	0.79038941860199	0.951457560062408	1	95.6864395141602	11291
True	False	False	False	False	-2864.53466796875	-2015.21472167969	34.3833999633789	0.682015299797058	0.950419723987579	0.467555910348892	83.8064498901367	2598
True	False	False	False	False	-2847.3828125	-1995.42639160156	137.533599853516	0.649772524833679	0.946535766124725	0.412875860929489	79.1935501098633	9820
True	False	False	False	False	-2846.240234375	-1928.04931640625	169.698715209961	0.599580883979797	0.931910216808319	0.345528244972229	91.3725509643555	13980
True	False	False	False	False	-2845.30444335938	-2066.2490234375	2386.87353515625	0.0451990850269794	0.939021646976471	0.0148168224841356	133.634292602539	287581
True	False	False	False	False	-2749.451171875	-2193.82373046875	69.8759460449219	0.739117622375488	0.947822213172913	0.609337687492371	107.98412322998	6803
True	False	False	False	False	-2741.30126953125	-2159.64721679688	134.206176757813	0.743814587593079	0.956956207752228	0.625884413719177	76.7933883666992	9292
True	False	False	False	False	-2793.61962890625	-2126.12622070313	47.6931037902832	0.756393730640411	0.958025753498077	0.677612125873566	99.3720932006836	4273
True	False	False	False	False	-2810.24169921875	-2099.6962890625	15.5279874801636	0.740449011325836	0.937094211578369	0.613905251026154	88.0714263916016	1233
True	False	False	False	False	-2825.169921875	-2072.0400390625	65.4393768310547	0.744540572166443	0.933371484279633	0.628555476665497	107.338981628418	6333
True	False	False	False	False	-2843.0546875	-1973.4521484375	139.751892089844	0.660252749919891	0.95950448513031	0.429414510726929	79.2777786254883	9989
True	False	False	False	False	-2835.56225585938	-2061.36572265625	44.3656768798828	0.716573357582092	0.951893091201782	0.543180823326111	85.625	3425
True	False	False	False	False	-2833.900390625	-2026.74035644531	157.498153686523	0.729563295841217	0.953217029571533	0.57899397611618	79.8591537475586	11340
True	False	False	False	False	-2816.81372070313	-1991.35876464844	154.17073059082	0.811846137046814	0.96653026342392	1	84.2302169799805	11708
True	False	False	False	False	-2814.80981445313	-2081.59204101563	185.226699829102	0.674021363258362	0.958535254001617	0.452880382537842	102.778442382813	17164
True	False	False	False	False	-2812.02563476563	-2048.89916992188	124.223899841309	0.753693819046021	0.95994633436203	0.665395557880402	61.9017868041992	6933
True	False	False	False	False	-2809.47509765625	-1956.19104003906	102.041061401367	0.738865315914154	0.966195464134216	0.608482539653778	84.3586959838867	7761
True	False	False	False	False	-2801.44653320313	-1938.61730957031	167.480438232422	0.664043366909027	0.94052928686142	0.435665279626846	90.4966888427734	13665
True	False	False	False	False	-2799.951171875	-2111.328125	113.132476806641	0.686399757862091	0.947917997837067	0.475978404283524	113.460784912109	11573
True	False	False	False	False	-2789.71044921875	-2031.73474121094	155.279876708984	0.80919873714447	0.959614157676697	1	60.5857124328613	8482
True	False	False	False	False	-2770.14208984375	-1987.09777832031	258.430084228516	0.552925169467926	0.908415973186493	0.295292228460312	83.8755340576172	19543
True	False	False	False	False	-2764.69116210938	-1919.96997070313	160.825576782227	0.643485963344574	0.939767241477966	0.403435468673706	91.0068969726563	13196
True	False	False	False	False	-2762.21655273438	-2156.134765625	145.297592163086	0.826566219329834	0.964626967906952	1	115.480918884277	15128
True	False	False	False	False	-2741.5859375	-2137.72436523438	12.2005615234375	0.741141617298126	0.94014710187912	0.616318583488464	47.5454559326172	523
True	False	False	False	False	-2760.2568359375	-2136.90307617188	115.350761413574	0.681263327598572	0.94777113199234	0.466138988733292	85.663459777832	8909
True	False	False	False	False	-2761.05615234375	-2067.97827148438	256.211791992188	0.67252916097641	0.935327172279358	0.450231641530991	88.6103897094727	20469
True	False	False	False	False	-2760.44384765625	-2123.78833007813	129.769607543945	0.542867600917816	0.929578602313995	0.285597145557404	97.7692337036133	11439
True	False	False	False	False	-2758.84350585938	-2107.7216796875	178.571853637695	0.375986516475677	0.778117775917053	0.161442488431931	90.950309753418	14643
True	False	False	False	False	-2758.57861328125	-2024.50756835938	27.7285480499268	0.621374189853668	0.94053065776825	0.372691035270691	42.0800018310547	1052
True	False	False	False	False	-2746.88745117188	-2003.10107421875	34.3833999633789	0.541229069232941	0.953482031822205	0.284050405025482	65.5806427001953	2033
True	False	False	False	False	-2753.939453125	-1971.22424316406	150.843307495117	0.722747147083282	0.943504393100739	0.559532701969147	114.617645263672	15588
True	False	False	False	False	-2746.4951171875	-2011.58288574219	176.353576660156	0.699224472045898	0.934289634227753	0.502358973026276	79.7798767089844	12685
True	False	False	False	False	-2734.39013671875	-1936.60021972656	143.079315185547	0.61806720495224	0.930657207965851	0.368385910987854	81.2480621337891	10481
True	False	False	False	False	-2726.20751953125	-2074.27709960938	212.955261230469	0.62194836139679	0.930350184440613	0.373445630073547	98.34375	18882
True	False	False	False	False	-2725.50317382813	-2189.67602539063	248.447799682617	0.488094389438629	0.948403418064117	0.238194465637207	70.3035736083984	15748
True	False	False	False	False	-2722.34741210938	-2162.43481445313	148.625015258789	0.755418717861176	0.945098996162415	0.673116326332092	88.2611923217773	11827
True	False	False	False	False	-2724.21240234375	-1918.52160644531	138.64274597168	0.642221212387085	0.940903723239899	0.401576697826385	73.1119995117188	9139
True	False	False	False	False	-2715.0458984375	-2239.90356445313	133.097030639648	0.534557461738586	0.943729877471924	0.277843058109283	147.991668701172	17759
True	False	False	False	False	-2699.2001953125	-2237.86206054688	118.678184509277	0.588513195514679	0.94390606880188	0.332728028297424	75.5420532226563	8083
True	False	False	False	False	-2705.12280273438	-2130.3623046875	165.262145996094	0.75501412153244	0.942300915718079	0.67127937078476	103.335571289063	15397
True	False	False	False	False	-2711.53491210938	-2104.70361328125	222.937530517578	0.651102185249329	0.947546660900116	0.414916932582855	88.1691513061523	17722
True	False	False	False	False	-2694.33227539063	-2076.11938476563	228.483245849609	0.496818780899048	0.873580813407898	0.245205491781235	70.9757308959961	14621
True	False	False	False	False	-2703.19921875	-2023.02429199219	253.993499755859	0.666706442832947	0.933906376361847	0.440148741006851	84.8602600097656	19433
True	False	False	False	False	-2700.43920898438	-1973.13220214844	244.01123046875	0.712649166584015	0.944089889526367	0.533334612846375	90.9090881347656	20000
True	False	False	False	False	-2692.14428710938	-2215.20043945313	113.132476806641	0.713493883609772	0.954083800315857	0.535420715808868	76.6960754394531	7823
True	False	False	False	False	-2690.736328125	-1945.33544921875	163.043869018555	0.74487966299057	0.959129095077515	0.629814207553864	80.2789077758789	11801
True	False	False	False	False	-2687.833984375	-2273.7646484375	112.023338317871	0.490463584661484	0.917681038379669	0.240080296993256	105.148513793945	10620
True	False	False	False	False	-2675.576171875	-2183.330078125	163.043869018555	0.613559067249298	0.933011472225189	0.362627595663071	56.0952377319336	8246
True	False	False	False	False	-2683.2080078125	-1915.38232421875	167.480438232422	0.67011296749115	0.948428332805634	0.445999622344971	93.0198669433594	14046
True	False	False	False	False	-2680.88427734375	-2148.08129882813	21.0736961364746	0.617924511432648	0.950671494007111	0.368201732635498	36.9473686218262	702
True	False	False	False	False	-2672.8759765625	-2101.53857421875	146.40673828125	0.55095100402832	0.934411585330963	0.293361276388168	67.6439361572266	8929
True	False	False	False	False	-2668.83154296875	-2297.85888671875	112.023338317871	0.605089247226715	0.93861186504364	0.352135807275772	109.633666992188	11073
True	False	False	False	False	-2663.45727539063	-2285.02709960938	14.4188451766968	0.805326879024506	0.942608833312988	1	63.3076934814453	823
True	False	False	False	False	-2666.53491210938	-2134.83740234375	171.917007446289	0.735651552677155	0.949118077754974	0.597861230373383	69.2451629638672	10733
True	False	False	False	False	-2665.70239257813	-2004.47412109375	157.498153686523	0.729563295841217	0.953217029571533	0.57899397611618	65.5985946655273	9315
True	False	False	False	False	-2664.35864257813	-2234.72241210938	189.663269042969	0.670119822025299	0.949310541152954	0.446011602878571	70.9532165527344	12133
True	False	False	False	False	-2654.83618164063	-2194.09326171875	159.716445922852	0.537146985530853	0.882695019245148	0.280235320329666	60.5416679382324	8718
True	False	False	False	False	-2659.3427734375	-2102.3857421875	125.333038330078	0.732085049152374	0.950922548770905	0.586623311042786	71.4690246582031	8076
True	False	False	False	False	-2653.50756835938	-2145.07177734375	120.896469116211	0.783979654312134	0.960724711418152	0.918468296527863	81.8348617553711	8920
True	False	False	False	False	-2649.12255859375	-2317.73266601563	215.173538208008	0.453052073717117	0.897998988628387	0.211750671267509	123.345359802246	23929
True	False	False	False	False	-2640.7919921875	-2295.82861328125	134.206176757813	0.505038380622864	0.902784109115601	0.251983135938644	75.7603302001953	9167
True	False	False	False	False	-2641.93188476563	-2169.55786132813	189.663269042969	0.704887926578522	0.947410404682159	0.514956474304199	90.374267578125	15454
True	False	False	False	False	-2644.42944335938	-2063.54907226563	22.1828384399414	0.566065609455109	0.894230663776398	0.308512330055237	81.5	1630
True	False	False	False	False	-2645.5263671875	-2014.13537597656	195.208984375	0.757295966148376	0.947943091392517	0.681861996650696	72.7329559326172	12801
True	False	False	False	False	-2643.55444335938	-1978.50537109375	191.881561279297	0.868146598339081	0.974538683891296	1	87.0578002929688	15061
True	False	False	False	False	-2641.6240234375	-1906.30151367188	262.866638183594	0.508545517921448	0.86273330450058	0.254928052425385	81.350212097168	19280
True	False	False	False	False	-2639.46142578125	-2047.88952636719	232.919815063477	0.65536904335022	0.92363166809082	0.421576768159866	85.7095260620117	17999
True	False	False	False	False	-2638.27612304688	-2126.12915039063	143.079315185547	0.702367007732391	0.955008804798126	0.509270012378693	68.2790679931641	8808
True	False	False	False	False	-2635.78857421875	-1952.578125	137.533599853516	0.735072493553162	0.957730650901794	0.595998883247375	84.9758071899414	10537
True	False	False	False	False	-2632.41162109375	-2260.40893554688	224.046676635742	0.677440285682678	0.951176226139069	0.459054291248322	78.6287155151367	15883
True	False	False	False	False	-2628.31103515625	-2095.92211914063	226.264953613281	0.565061867237091	0.908541321754456	0.307479113340378	76.8774490356445	15683
True	False	False	False	False	-2627.10961914063	-2369.25268554688	28.8376903533936	0.63250470161438	0.941165506839752	0.387718707323074	133.538467407227	3472
True	False	False	False	False	-2625.85986328125	-2353.33447265625	100.931915283203	0.654515147209167	0.939496338367462	0.42023029923439	137.70329284668	12531
True	False	False	False	False	-2605.67163085938	-2277.33520507813	205.191253662109	0.733850359916687	0.943591773509979	0.592117309570313	89.7675704956055	16607
True	False	False	False	False	-2618.2041015625	-2171.33666992188	98.7136306762695	0.727336227893829	0.951978206634521	0.572457194328308	57.8314590454102	5147
True	False	False	False	False	-2614.81909179688	-2118.19604492188	129.769607543945	0.628026902675629	0.930523991584778	0.381569892168045	60.9658126831055	7133
True	False	False	False	False	-2613.06103515625	-2138.38232421875	124.223899841309	0.56752735376358	0.901041448116302	0.310024172067642	57.5267868041992	6443
True	False	False	False	False	-2611.58447265625	-2208.9853515625	148.625015258789	0.729590535163879	0.946814596652985	0.579075038433075	81.2985076904297	10894
True	False	False	False	False	-2607.89526367188	-2181.16821289063	99.8227767944336	0.754056692123413	0.955981969833374	0.666995942592621	64.6111145019531	5815
True	False	False	False	False	-2609.81787109375	-2007.48303222656	217.391815185547	0.664750277996063	0.920819640159607	0.43684783577919	82.1275482177734	16097
True	False	False	False	False	-2599.10400390625	-2352.767578125	137.533599853516	0.742881834506989	0.939951062202454	0.622499585151672	94.1532287597656	11675
True	False	False	False	False	-2562.00952148438	-2305.71948242188	175.244430541992	0.701177775859833	0.950104236602783	0.506632089614868	91.5569610595703	14466
True	False	False	False	False	-2592.74365234375	-2227.2392578125	197.427261352539	0.782779574394226	0.95720636844635	0.890820920467377	83.2191009521484	14813
True	False	False	False	False	-2593.02368164063	-2122.96508789063	96.4953460693359	0.775108277797699	0.957966983318329	0.794588387012482	62.4597702026367	5434
True	False	False	False	False	-2598.70043945313	-1970.703125	147.515884399414	0.77680242061615	0.972531378269196	0.810584485530853	79.0751876831055	10517
True	False	False	False	False	-2597.9765625	-1936.38146972656	141.970169067383	0.704015791416168	0.947091102600098	0.512974381446838	73.7109375	9435
True	False	False	False	False	-2597.15893554688	-2092.53588867188	198.536407470703	0.590899884700775	0.897716343402863	0.335436791181564	71.0055847167969	12710
True	False	False	False	False	-2586.62451171875	-1907.66882324219	140.861022949219	0.831927359104156	0.964554309844971	1	73.5433044433594	9340
True	False	False	False	False	-2586.55419921875	-2192.6220703125	147.515884399414	0.527578890323639	0.89555835723877	0.271500468254089	70.4436111450195	9369
True	False	False	False	False	-2586.51928710938	-2047.62670898438	174.135284423828	0.684203743934631	0.950756669044495	0.471725076436996	86.9235687255859	13647
True	False	False	False	False	-2581.79248046875	-2279.03295898438	279.503784179688	0.739117622375488	0.95281308889389	0.609337687492371	111.496032714844	28097
True	False	False	False	False	-2565.16162109375	-2198.75463867188	129.769607543945	0.719225645065308	0.920915484428406	0.550069808959961	91.3418807983398	10687
True	False	False	False	False	-2579.23388671875	-2113.30029296875	106.477630615234	0.67927873134613	0.955935597419739	0.462436705827713	65.6145858764648	6299
True	False	False	False	False	-2575.857421875	-2167.052734375	157.498153686523	0.736775100231171	0.950423657894135	0.601518452167511	74.4225387573242	10568
True	False	False	False	False	-2563.30981445313	-2133.83422851563	155.279876708984	0.60239452123642	0.925844490528107	0.34888282418251	71.542854309082	10016
True	False	False	False	False	-2565.19921875	-2057.00708007813	185.226699829102	0.630372881889343	0.931628525257111	0.384773463010788	92.6586837768555	15474
True	False	False	False	False	-2571.9658203125	-1993.19873046875	138.64274597168	0.648569643497467	0.934786975383759	0.411042928695679	68.5439987182617	8568
True	False	False	False	False	-2564.76831054688	-2095.18090820313	238.465515136719	0.696452558040619	0.933205723762512	0.496417999267578	75.5813980102539	16250
True	False	False	False	False	-2564.693359375	-1952.83728027344	188.554138183594	0.688607931137085	0.939721524715424	0.480328500270844	89.217643737793	15167
True	False	False	False	False	-2552.41284179688	-2392.65551757813	82.0765075683594	0.711891770362854	0.944408118724823	0.531479299068451	59.5135116577148	4404
True	False	False	False	False	-2544.95581054688	-2359.06640625	129.769607543945	0.555298268795013	0.927020072937012	0.29763188958168	65.5897445678711	7674
True	False	False	False	False	-2550.94946289063	-2171.05517578125	160.825576782227	0.752340793609619	0.950423657894135	0.659532845020294	76.0896530151367	11033
True	False	False	False	False	-2548.06298828125	-2324.23486328125	228.483245849609	0.66729873418808	0.926846206188202	0.441156625747681	104.708740234375	21570
True	False	False	False	False	-2541.30444335938	-2266.087890625	252.884368896484	0.688118040561676	0.934660911560059	0.479356944561005	93.5175476074219	21322
True	False	False	False	False	-2544.10009765625	-2074.85400390625	201.863830566406	0.617268085479736	0.906955480575562	0.367356032133102	85.9945068359375	15651
True	False	False	False	False	-2546.15869140625	-1915.00598144531	246.229507446289	0.68755054473877	0.938524961471558	0.478236138820648	90.2297286987305	20031
True	False	False	False	False	-2544.04467773438	-1991.32177734375	115.350761413574	0.748017251491547	0.953440308570862	0.641817271709442	76.1826934814453	7923
True	False	False	False	False	-2541.53198242188	-2192.85668945313	175.244430541992	0.782110810279846	0.948554873466492	0.878470003604889	81.7848129272461	12922
True	False	False	False	False	-2539.12036132813	-2416.638671875	15.5279874801636	0.647358953952789	0.90016371011734	0.409211099147797	45.7857131958008	641
True	False	False	False	False	-2538.90380859375	-2301.53540039063	222.937530517578	0.516345858573914	0.88082629442215	0.261596322059631	93.0945281982422	18712
True	False	False	False	False	-2530.95654296875	-2104.21240234375	161.934722900391	0.783691704273224	0.948974132537842	0.910926580429077	76.3219146728516	11143
True	False	False	False	False	-2534.61694335938	-2041.00561523438	137.533599853516	0.716718852519989	0.952291786670685	0.543553650379181	63.8548393249512	7918
True	False	False	False	False	-2529.3974609375	-2229.28149414063	276.176330566406	0.563356041908264	0.893146812915802	0.305732369422913	102.429718017578	25505
True	False	False	False	False	-2520.56713867188	-2024.01452636719	166.371292114258	0.659645676612854	0.948095917701721	0.428427338600159	70.4199981689453	10563
True	False	False	False	False	-2525.55981445313	-1951.458984375	173.026138305664	0.747430086135864	0.954101085662842	0.639520108699799	78.1987152099609	12199
True	False	False	False	False	-2524.01171875	-1992.36975097656	143.079315185547	0.555063545703888	0.911727070808411	0.297399550676346	73.9612426757813	9541
True	False	False	False	False	-2520.05200195313	-2460.853515625	56.5662384033203	0.776553928852081	0.942854642868042	0.808126747608185	70.3921585083008	3590
True	False	False	False	False	-2515.86987304688	-2355.1162109375	244.01123046875	0.603218495845795	0.918632745742798	0.349873274564743	87.3318176269531	19213
True	False	False	False	False	-2518.814453125	-2081.26000976563	129.769607543945	0.519226610660553	0.856450617313385	0.264101564884186	54.1282043457031	6333
True	False	False	False	False	-2516.36865234375	-2147.07470703125	186.335845947266	0.614211022853851	0.928086042404175	0.363452702760696	73.8869018554688	12413
True	False	False	False	False	-2511.41772460938	-2058.36279296875	115.350761413574	0.6888747215271	0.948832452297211	0.480859190225601	65.6057662963867	6823
True	False	False	False	False	-2511.2353515625	-2488.80883789063	62.1119499206543	0.681158900260925	0.955623149871826	0.465942800045013	106.946426391602	5989
True	False	False	False	False	-2508.84521484375	-2421.0478515625	215.173538208008	0.827301025390625	0.961825609207153	1	75	14550
True	False	False	False	False	-2507.33227539063	-2220.44506835938	19.9645557403564	0.661957681179047	0.902729630470276	0.432207375764847	41.3888893127441	745
True	False	False	False	False	-2506.04931640625	-2118.22265625	221.828384399414	0.686029553413391	0.939430832862854	0.475256383419037	99.6699981689453	19934
True	False	False	False	False	-2505.89501953125	-2200.31396484375	130.878753662109	0.649014532566071	0.931502223014832	0.411719381809235	64.2372894287109	7580
True	False	False	False	False	-2502.94287109375	-2279.22534179688	209.627822875977	0.411829650402069	0.83841609954834	0.183664351701736	89.7777786254883	16968
True	False	False	False	False	-2502.6103515625	-2014.24792480469	171.917007446289	0.597140073776245	0.9336017370224	0.342651963233948	75.3354873657227	11677
True	False	False	False	False	-2502.64794921875	-1979.87622070313	168.589569091797	0.807776212692261	0.956847608089447	1	80.1973648071289	12190
True	False	False	False	False	-2497.12255859375	-2505.9013671875	73.203369140625	0.774313688278198	0.956417441368103	0.787631273269653	117.924240112305	7783
True	False	False	False	False	-2490.05517578125	-2376.10913085938	205.191253662109	0.779040932655334	0.957569777965546	0.834915578365326	73.4864883422852	13595
True	False	False	False	False	-2486.94604492188	-2250.89233398438	170.807861328125	0.772800981998444	0.955487966537476	0.775180578231812	72.2597427368164	11128
True	False	False	False	False	-2492.79736328125	-2189.95776367188	97.6044921875	0.846573948860168	0.964746832847595	1	65.988639831543	5807
True	False	False	False	False	-2496.83178710938	-2170.99853515625	175.244430541992	0.819792032241821	0.963548243045807	1	80.6898727416992	12749
True	False	False	False	False	-2491.91284179688	-2044.87890625	197.427261352539	0.677581369876862	0.950633108615875	0.459312260150909	70.8089904785156	12604
True	False	False	False	False	-2491.3642578125	-1942.27075195313	166.371292114258	0.539435565471649	0.896401166915894	0.282367467880249	75.586669921875	11338
True	False	False	False	False	-2485.07641601563	-2228.64697265625	174.135284423828	0.777160704135895	0.95835268497467	0.814203679561615	75.3821640014648	11835
True	False	False	False	False	-2480.791015625	-2331.46752929688	248.447799682617	0.629498183727264	0.899757981300354	0.383574455976486	85.6473236083984	19185
True	False	False	False	False	-2480.38842773438	-2521.75756835938	163.043869018555	0.438973844051361	0.90979528427124	0.201822385191917	114.659866333008	16855
True	False	False	False	False	-2469.2119140625	-2205.0556640625	139.751892089844	0.754863798618317	0.956129848957062	0.67060112953186	64	8064
True	False	False	False	False	-2479.44311523438	-2125.80249023438	194.099838256836	0.598287284374237	0.923786759376526	0.34400001168251	82.9942855834961	14524
True	False	False	False	False	-2479.17138671875	-1993.56604003906	220.719253540039	0.523536860942841	0.902957797050476	0.267894297838211	70.5979919433594	14049
True	False	False	False	False	-2473.73266601563	-2181.1572265625	33.2742576599121	0.38446968793869	0.90924745798111	0.166536211967468	44.7333335876465	1342
True	False	False	False	False	-2468.89794921875	-2077.68920898438	202.97297668457	0.819580793380737	0.964943408966064	1	106.497268676758	19489
True	False	False	False	False	-2468.66284179688	-2541.63330078125	95.3862075805664	0.72429746389389	0.957499980926514	0.563820719718933	141.476745605469	12167
True	False	False	False	False	-2454.56079101563	-2538.87817382813	72.0942230224609	0.778827726840973	0.949307441711426	0.832400798797607	105.553848266602	6861
True	False	False	False	False	-2464.43530273438	-2442.65234375	306.123168945313	0.665640711784363	0.925262093544006	0.438345193862915	79	21804
True	False	False	False	False	-2466.45727539063	-1964.50756835938	148.625015258789	0.782643020153046	0.956683874130249	0.888168036937714	77.835823059082	10430
True	False	False	False	False	-2465.822265625	-2162.48266601563	136.424453735352	0.653661012649536	0.94661009311676	0.418890386819839	69.4146347045898	8538
True	False	False	False	False	-2459.43359375	-2512.06762695313	51.0205307006836	0.809165418148041	0.958025753498077	1	63.6086959838867	2926
True	False	False	False	False	-2458.26391601563	-2407.31396484375	282.831207275391	0.841784715652466	0.962923407554626	1	82.7019577026367	21089
True	False	False	False	False	-2458.36083984375	-2364.52465820313	158.607299804688	0.78651762008667	0.952914655208588	1	65.342658996582	9344
True	False	False	False	False	-2458.5673828125	-2282.68139648438	177.462707519531	0.629244327545166	0.94560295343399	0.383227527141571	67.8937530517578	10863
True	False	False	False	False	-2451.65454101563	-2146.1005859375	130.878753662109	0.578522622585297	0.92134952545166	0.32167860865593	68.7796630859375	8116
True	False	False	False	False	-2451.48193359375	-2250.98706054688	170.807861328125	0.755021035671234	0.952538132667542	0.671310603618622	68.1948089599609	10502
True	False	False	False	False	-2450.72338867188	-2044.078125	154.17073059082	0.803418695926666	0.959614157676697	1	64.1942443847656	8923
True	False	False	False	False	-2450.482421875	-2323.1806640625	119.787330627441	0.75546407699585	0.952595949172974	0.673323512077332	69.3981475830078	7495
True	False	False	False	False	-2450.1669921875	-1938.78527832031	139.751892089844	0.647358953952789	0.948804140090942	0.409211099147797	71.8253936767578	9050
True	False	False	False	False	-2446.56469726563	-2374.595703125	113.132476806641	0.81917679309845	0.954649329185486	1	67.9117660522461	6927
True	False	False	False	False	-2444.90576171875	-2192.990234375	139.751892089844	0.774550676345825	0.950221836566925	0.789673984050751	68.476188659668	8628
True	False	False	False	False	-2441.77807617188	-2564.95190429688	102.041061401367	0.717458426952362	0.95596182346344	0.54545783996582	138.09782409668	12705
True	False	False	False	False	-2429.60522460938	-2527.43896484375	260.648345947266	0.508806705474854	0.87451159954071	0.255148679018021	88.3404235839844	20760
True	False	False	False	False	-2431.5791015625	-2469.86865234375	154.17073059082	0.76451712846756	0.952914655208588	0.719610869884491	78.7122268676758	10941
True	False	False	False	False	-2436.5029296875	-2302.29443359375	139.751892089844	0.762926280498505	0.957280397415161	0.710642993450165	68.4285736083984	8622
True	False	False	False	False	-2440.05297851563	-2162.77172851563	138.64274597168	0.841176152229309	0.95994633436203	1	65.1279983520508	8141
True	False	False	False	False	-2429.90209960938	-2134.2138671875	137.533599853516	0.575346887111664	0.890381455421448	0.318259954452515	58.9032249450684	7304
True	False	False	False	False	-2436.07397460938	-2030.22192382813	147.515884399414	0.652063608169556	0.940861284732819	0.416402816772461	64.6541366577148	8599
True	False	False	False	False	-2434.0322265625	-2098.97192382813	209.627822875977	0.546209156513214	0.905272006988525	0.288779467344284	74.3280410766602	14048
True	False	False	False	False	-2433.39379882813	-2063.24365234375	218.500961303711	0.714310705661774	0.949655950069427	0.537455081939697	85.2690353393555	16798
True	False	False	False	False	-2433.43505859375	-1959.34350585938	11.0914192199707	0.763594925403595	0.936281979084015	0.714360892772675	45.2999992370605	453
True	False	False	False	False	-2429.49096679688	-2354.28271484375	169.698715209961	0.703330039978027	0.926263809204102	0.511426985263824	73.5947723388672	11260
True	False	False	False	False	-2424.73095703125	-2110.2314453125	12.2005615234375	0.681430399417877	0.921230614185333	0.46645313501358	52.5454559326172	578
True	False	False	False	False	-2426	-2007.17993164063	120.896469116211	0.695293724536896	0.961003601551056	0.49397537112236	60.4862403869629	6593
True	False	False	False	False	-2424.39794921875	-1944.4501953125	99.8227767944336	0.744696021080017	0.951679229736328	0.629131495952606	66.8666687011719	6018
True	False	False	False	False	-2423.8330078125	-2494.21362304688	165.262145996094	0.56242847442627	0.921083033084869	0.304787337779999	72.8926162719727	10861
True	False	False	False	False	-2423.27319335938	-2311.36010742188	23.2919807434082	0.725569725036621	0.937866926193237	0.567398190498352	64.2857131958008	1350
True	False	False	False	False	-2422.01098632813	-2198.17163085938	167.480438232422	0.556656837463379	0.911285698413849	0.298980623483658	74.7218551635742	11283
True	False	False	False	False	-2420.43383789063	-1977.83178710938	110.914192199707	0.748627901077271	0.953136384487152	0.644232213497162	69.2699966430664	6927
True	False	False	False	False	-2418.22119140625	-2599.23095703125	178.571853637695	0.172733813524246	0.679880976676941	0.0620137155056	122.291923522949	19689
True	False	False	False	False	-2391.68115234375	-2574.70190429688	332.742584228516	0.816705822944641	0.951957285404205	1	66.4499969482422	19935
True	False	False	False	False	-2411.32250976563	-2549.94995117188	169.698715209961	0.801735460758209	0.962079882621765	1	82.6143798828125	12640
True	False	False	False	False	-2395.99560546875	-2469.07250976563	41.0382537841797	0.814018249511719	0.959428310394287	1	42.4054069519043	1569
True	False	False	False	False	-2418.01416015625	-2284.7294921875	139.751892089844	0.754863798618317	0.956065595149994	0.67060112953186	80.4126968383789	10132
True	False	False	False	False	-2418.1337890625	-1929.8515625	89.8404998779297	0.779232859611511	0.946152925491333	0.837222635746002	78.814811706543	6384
True	False	False	False	False	-2417.271484375	-2434.84423828125	215.173538208008	0.55486923456192	0.94321995973587	0.297207355499268	71.5	13871
True	False	False	False	False	-2409.79052734375	-2386.3388671875	224.046676635742	0.70986133813858	0.967891931533813	0.526573896408081	86.7524719238281	17524
True	False	False	False	False	-2416.01123046875	-2244.76391601563	15.5279874801636	0.800106346607208	0.94487601518631	1	47.2142868041992	661
True	False	False	False	False	-2412.7548828125	-2086.70141601563	141.970169067383	0.477463990449905	0.900728106498718	0.229892715811729	108.53125	13892
True	False	False	False	False	-2411.93920898438	-2159.76708984375	153.061584472656	0.614741027355194	0.945408940315247	0.364125341176987	75.3840560913086	10403
True	False	False	False	False	-2411.3779296875	-2332.21020507813	136.424453735352	0.693406701087952	0.944483399391174	0.490048199892044	66.0162582397461	8120
True	False	False	False	False	-2392.88598632813	-2281.169921875	135.315322875977	0.73089987039566	0.936626970767975	0.583006620407104	83.2459030151367	10156
True	False	False	False	False	-2411.05688476563	-2230.3662109375	145.297592163086	0.713256418704987	0.947840750217438	0.53483247756958	66.0610656738281	8654
True	False	False	False	False	-2411.36767578125	-2070.51147460938	72.0942230224609	0.740460157394409	0.9616379737854	0.613943874835968	62.9230766296387	4090
True	False	False	False	False	-2409.2412109375	-2005.99096679688	127.551322937012	0.63898503780365	0.957750976085663	0.396879583597183	52.4608688354492	6033
True	False	False	False	False	-2398.31323242188	-2246.55883789063	124.223899841309	0.714430212974548	0.961592078208923	0.537754118442535	58.2767868041992	6527
True	False	False	False	False	-2387.69702148438	-2215.83715820313	359.361999511719	0.470625132322311	0.887234091758728	0.224684953689575	95.2530899047852	30862
True	False	False	False	False	-2395.64965820313	-2167.13842773438	125.333038330078	0.769035220146179	0.956785082817078	0.747732698917389	58.3097343444824	6589
True	False	False	False	False	-2397.869140625	-2132.96362304688	109.805053710938	0.666211485862732	0.92436945438385	0.439309626817703	76.4141387939453	7565
True	False	False	False	False	-2395.41064453125	-2104.49462890625	100.931915283203	0.730834186077118	0.951460897922516	0.582807719707489	62.3076934814453	5670
True	False	False	False	False	-2397.60913085938	-2062.98876953125	64.3302307128906	0.815286338329315	0.957386434078217	1	53.7241363525391	3116
True	False	False	False	False	-2390.98828125	-2017.85754394531	105.36848449707	0.731978118419647	0.94107449054718	0.586294770240784	54.7368431091309	5200
True	False	False	False	False	-2396.3017578125	-1950.12316894531	116.459907531738	0.809028446674347	0.968450367450714	1	63.9523811340332	6715
True	False	False	False	False	-2390.71923828125	-1976.12915039063	117.569046020508	0.784229159355164	0.953412294387817	0.925705969333649	65.8867950439453	6984
True	False	False	False	False	-2388.7529296875	-2191.60107421875	29.9468326568604	0.707465767860413	0.945891737937927	0.520909607410431	59.9259262084961	1618
True	False	False	False	False	-2385.22680664063	-2485.67749023438	309.450592041016	0.598667502403259	0.906259417533875	0.344448268413544	64.9820785522461	18130
True	False	False	False	False	-2383.31420898438	-2434.56811523438	70.9850845336914	0.64491605758667	0.932612717151642	0.405553311109543	116.234375	7439
True	False	False	False	False	-2383.72192382813	-2374.60278320313	157.498153686523	0.603314161300659	0.933573246002197	0.349988520145416	75.112678527832	10666
True	False	False	False	False	-2381.91748046875	-2417.13427734375	195.208984375	0.71291172504425	0.943192780017853	0.533981204032898	83.0227279663086	14612
True	False	False	False	False	-2371.98950195313	-2200.6044921875	109.805053710938	0.795083343982697	0.958498001098633	1	71.0404052734375	7033
True	False	False	False	False	-2379.88989257813	-2103.54638671875	129.769607543945	0.787340879440308	0.958487033843994	1	69.6752166748047	8152
True	False	False	False	False	-2380.85180664063	-2066.47412109375	128.660461425781	0.759870648384094	0.94777113199234	0.694506108760834	81.2327575683594	9423
True	False	False	False	False	-2373.14599609375	-1994.54113769531	83.1856460571289	0.80851811170578	0.954528748989105	1	90.6133346557617	6796
True	False	False	False	False	-2376.6083984375	-1916.59704589844	97.6044921875	0.809059381484985	0.949771702289581	1	64.9090881347656	5712
True	False	False	False	False	-2372.73681640625	-2137.82250976563	151.952453613281	0.735381960868835	0.948948919773102	0.596992313861847	66.9197082519531	9168
True	False	False	False	False	-2371.7041015625	-2555.74169921875	84.2947845458984	0.831068813800812	0.96690559387207	1	65.8289489746094	5003
True	False	False	False	False	-2371.52758789063	-2326.49584960938	175.244430541992	0.701177775859833	0.927596807479858	0.506632089614868	78.8417739868164	12457
True	False	False	False	False	-2367.64428710938	-2301.73974609375	128.660461425781	0.811424374580383	0.957675635814667	1	75.8448257446289	8798
True	False	False	False	False	-2367.396484375	-2123.39965820313	119.787330627441	0.75546407699585	0.96275532245636	0.673323512077332	66.4166641235352	7173
True	False	False	False	False	-2366.25756835938	-2615.08251953125	113.132476806641	0.555359959602356	0.944128096103668	0.297692984342575	61.029411315918	6225
True	False	False	False	False	-2363.3837890625	-2543.72241210938	84.2947845458984	0.765837788581848	0.951726198196411	0.727394282817841	72.4868392944336	5509
True	False	False	False	False	-2362.61352539063	-2395.46459960938	157.498153686523	0.525285542011261	0.850605428218842	0.269448488950729	80.4014053344727	11417
True	False	False	False	False	-2365.57006835938	-2351.056640625	167.480438232422	0.617009937763214	0.927233457565308	0.367024213075638	72.1192016601563	10890
True	False	False	False	False	-2362.97192382813	-2241.1787109375	148.625015258789	0.621745824813843	0.927567362785339	0.373179197311401	57.5970153808594	7718
True	False	False	False	False	-2362.73046875	-2038.71301269531	198.536407470703	0.441783964633942	0.876180291175842	0.203774869441986	71.6089401245117	12818
True	False	False	False	False	-2359.97216796875	-2017.59057617188	93.1679229736328	0.748380422592163	0.94306492805481	0.643250167369843	63.3333320617676	5320
True	False	False	False	False	-2358.74609375	-1979.72009277344	130.878753662109	0.699504435062408	0.956361055374146	0.502967000007629	67.5	7965
True	False	False	False	False	-2355.30541992188	-2526.162109375	85.4039306640625	0.707926988601685	0.944947302341461	0.521990060806274	75.1558456420898	5787
True	False	False	False	False	-2354.12768554688	-2490.80615234375	175.244430541992	0.651299953460693	0.935261070728302	0.415221929550171	60.4113922119141	9545
True	False	False	False	False	-2352.8076171875	-2408.41137695313	123.114753723145	0.578289449214935	0.940902829170227	0.321426093578339	73.2432403564453	8130
True	False	False	False	False	-2352.61938476563	-2663.634765625	206.300399780273	0.168894559144974	0.806700944900513	0.0604578368365765	136.354843139648	25362
True	False	False	False	False	-2314.57788085938	-2642.9658203125	158.607299804688	0.548976004123688	0.90570592880249	0.291443437337875	68.342658996582	9773
True	False	False	False	False	-2350.322265625	-2566.41186523438	228.483245849609	0.564831852912903	0.906825006008148	0.307242959737778	77.771842956543	16021
True	False	False	False	False	-2352.55419921875	-2371.55883789063	110.914192199707	0.614722788333893	0.932438731193542	0.364102095365524	58.5400009155273	5854
True	False	False	False	False	-2351.71606445313	-2311.88159179688	87.6222152709961	0.703833937644958	0.914578437805176	0.512563169002533	104.481010437012	8254
True	False	False	False	False	-2348.36157226563	-2198.50122070313	160.825576782227	0.694726705551147	0.93741500377655	0.492788851261139	80.5379333496094	11678
True	False	False	False	False	-2351.25952148438	-2079.97314453125	257.320922851563	0.422049194574356	0.842527747154236	0.190356239676476	76.193962097168	17677
True	False	False	False	False	-2347.46704101563	-2537.3203125	79.8582229614258	0.735604524612427	0.957531213760376	0.59770941734314	73.9861145019531	5327
True	False	False	False	False	-2346.43310546875	-2333.58471679688	206.300399780273	0.693814873695374	0.924808979034424	0.490892469882965	116.381721496582	21647
True	False	False	False	False	-2345.18579101563	-2278.02978515625	251.77522277832	0.685099959373474	0.930770754814148	0.473452359437943	86.2026443481445	19568
True	False	False	False	False	-2345.16381835938	-2062.61401367188	80.9673614501953	0.750114381313324	0.935642123222351	0.650226891040802	67.7397232055664	4945
True	False	False	False	False	-2343.96069335938	-1917.91076660156	95.3862075805664	0.766198992729187	0.946501493453979	0.729580998420715	87.8488388061523	7555
True	False	False	False	False	-2343.6455078125	-2628.21557617188	130.878753662109	0.725372850894928	0.938633501529694	0.566841185092926	75.0423736572266	8855
True	False	False	False	False	-2328.166015625	-2629.7236328125	12.2005615234375	0.741141617298126	0.94014710187912	0.616318583488464	61	671
True	False	False	False	False	-2342.14306640625	-2599.93286132813	147.515884399414	0.572274804115295	0.909293711185455	0.314994007349014	64.8270645141602	8622
True	False	False	False	False	-2343.52099609375	-2467.77807617188	136.424453735352	0.611294746398926	0.959523558616638	0.359781861305237	57.8617897033691	7117
True	False	False	False	False	-2341.40356445313	-2422.83813476563	126.442184448242	0.558911681175232	0.902708888053894	0.301234155893326	66.6315765380859	7596
True	False	False	False	False	-2342.57202148438	-2233.98852539063	88.7313537597656	0.670272588729858	0.952050924301147	0.446277111768723	56.3125	4505
True	False	False	False	False	-2342.97802734375	-2149.802734375	157.498153686523	0.689562678337097	0.951467037200928	0.482232689857483	64.8309860229492	9206
True	False	False	False	False	-2335.59692382813	-2123.3984375	143.079315185547	0.753439962863922	0.95331197977066	0.664282858371735	60.6124038696289	7819
True	False	False	False	False	-2336.74682617188	-2103.45556640625	144.188446044922	0.715016007423401	0.957965433597565	0.539225459098816	67.1692276000977	8732
True	False	False	False	False	-2335.46313476563	-2407.05346679688	123.114753723145	0.727117598056793	0.935212314128876	0.57182514667511	71.4684677124023	7933
True	False	False	False	False	-2333.56811523438	-2455.28491210938	119.787330627441	0.660958826541901	0.950816810131073	0.430567502975464	60.25	6507
True	False	False	False	False	-2333.46166992188	-2160.17724609375	25.5102653503418	0.794671595096588	0.94915634393692	1	50.9130439758301	1171
True	False	False	False	False	-2330.43579101563	-2510.09057617188	143.079315185547	0.772836744785309	0.939924478530884	0.775464057922363	100	12900
True	False	False	False	False	-2329.5576171875	-2613.08959960938	131.987884521484	0.739435315132141	0.946475327014923	0.61041921377182	71.2857131958008	8483
True	False	False	False	False	-2314.03344726563	-2484.57690429688	144.188446044922	0.751398801803589	0.954204440116882	0.655545711517334	98.7153854370117	12833
True	False	False	False	False	-2326.97021484375	-2224.85424804688	230.701522827148	0.427602291107178	0.81436675786972	0.194064259529114	68.5576934814453	14260
True	False	False	False	False	-2321.89819335938	-1940.11145019531	116.459907531738	0.81883841753006	0.964467108249664	1	102.371429443359	10749
True	False	False	False	False	-2321.87036132813	-2376.58032226563	158.607299804688	0.724610865116119	0.954063892364502	0.564696907997131	68.9580383300781	9861
True	False	False	False	False	-2316.380859375	-2177.42260742188	33.2742576599121	0.745649039745331	0.936564445495605	0.63269704580307	52.4333343505859	1573
True	False	False	False	False	-2317.02758789063	-1923.92797851563	134.206176757813	0.792623698711395	0.959042251110077	1	99.0165252685547	11981
True	False	False	False	False	-2315.87744140625	-2128.36206054688	64.3302307128906	0.670478940010071	0.938268303871155	0.446636199951172	64.1379318237305	3720
True	False	False	False	False	-2313.96923828125	-2703.8037109375	228.483245849609	0.389752388000488	0.911305785179138	0.169758394360542	131.169906616211	27021
True	False	False	False	False	-2297.27880859375	-2692.26000976563	112.023338317871	0.801285207271576	0.95716655254364	1	109.504951477051	11060
True	False	False	False	False	-2312.65844726563	-2576.67797851563	135.315322875977	0.671015024185181	0.934687256813049	0.447571516036987	66.0409851074219	8057
True	False	False	False	False	-2313.4248046875	-2152.78588867188	218.500961303711	0.579580724239349	0.909236490726471	0.322827458381653	69.9847717285156	13787
True	False	False	False	False	-2312.90966796875	-2529.64794921875	222.937530517578	0.771637618541718	0.961118936538696	0.766215085983276	87.6119384765625	17610
True	False	False	False	False	-2312.72265625	-2430.97778320313	125.333038330078	0.720809042453766	0.93748813867569	0.554278552532196	64.4070816040039	7278
True	False	False	False	False	-2312.69018554688	-2299.177734375	139.751892089844	0.508543074131012	0.870179712772369	0.254925966262817	66.0079345703125	8317
True	False	False	False	False	-2311.80249023438	-2273.46557617188	208.518692016602	0.40340319275856	0.889704406261444	0.178270488977432	57.2180862426758	10757
True	False	False	False	False	-2311.47729492188	-2669.93579101563	143.079315185547	0.719813823699951	0.952574193477631	0.551624536514282	76.891471862793	9919
True	False	False	False	False	-2293.86059570313	-2623.07666015625	221.828384399414	0.746037483215332	0.954705059528351	0.634167075157166	71.3450012207031	14269
True	False	False	False	False	-2307.68896484375	-2463.86840820313	149.734161376953	0.78029876947403	0.947114109992981	0.850861847400665	89.2444458007813	12048
True	False	False	False	False	-2308.47412109375	-2042.75891113281	158.607299804688	0.767588436603546	0.959777653217316	0.738245189189911	49.8041954040527	7122
True	False	False	False	False	-2307.3779296875	-2407.345703125	129.769607543945	0.652854382991791	0.910404086112976	0.417631298303604	74.1282043457031	8673
True	False	False	False	False	-2305.09985351563	-2361.396484375	221.828384399414	0.471464574337006	0.831877052783966	0.225318774580956	99.7300033569336	19946
True	False	False	False	False	-2306.39916992188	-2117.595703125	84.2947845458984	0.819298386573792	0.958222687244415	1	89.065788269043	6769
True	False	False	False	False	-2304.60034179688	-2177.7236328125	112.023338317871	0.801285207271576	0.95334130525589	1	67.811882019043	6849
True	False	False	False	False	-2301.46557617188	-2510.50439453125	168.589569091797	0.698733150959015	0.958659648895264	0.501295566558838	75.5855255126953	11489
True	False	False	False	False	-2289.96240234375	-2386.029296875	159.716445922852	0.772956192493439	0.957650065422058	0.776414334774017	65.4513854980469	9425
True	False	False	False	False	-2299.74975585938	-2240.537109375	115.350761413574	0.778573036193848	0.957753896713257	0.82945716381073	53.9519233703613	5611
True	False	False	False	False	-2297.64038085938	-2321.720703125	220.719253540039	0.616317808628082	0.923156559467316	0.36613655090332	100.407035827637	19981
True	False	False	False	False	-2291.64477539063	-2297.01220703125	103.150199890137	0.793185532093048	0.96352082490921	1	60.8387107849121	5658
True	False	False	False	False	-2289.52709960938	-2257.35375976563	35.4925422668457	0.795358955860138	0.950105845928192	1	46.09375	1475
True	False	False	False	False	-2288.36303710938	-2729.1748046875	25.5102653503418	0.688737690448761	0.937802910804749	0.480586379766464	139.739135742188	3214
True	False	False	False	False	-2275.599609375	-2584.71337890625	192.990692138672	0.74869030714035	0.942846715450287	0.64448070526123	79.6034469604492	13851
True	False	False	False	False	-2284.06982421875	-2423.81372070313	145.297592163086	0.613533914089203	0.928007781505585	0.362595856189728	79.5725173950195	10424
True	False	False	False	False	-2284.14770507813	-2276.2880859375	107.586769104004	0.779021024703979	0.955309629440308	0.834679305553436	56.5257720947266	5483
True	False	False	False	False	-2287.4111328125	-2200.78125	261.757507324219	0.317356199026108	0.869335412979126	0.128690645098686	65.0042343139648	15341
True	False	False	False	False	-2283.97314453125	-2170.00268554688	158.607299804688	0.727544546127319	0.962109744548798	0.573061048984528	67.902099609375	9710
True	False	False	False	False	-2284.17309570313	-1904.56982421875	117.569046020508	0.762402236461639	0.958591163158417	0.707778513431549	65.2075500488281	6912
True	False	False	False	False	-2283.68969726563	-2365.66455078125	18.8554134368896	0.641923666000366	0.938502132892609	0.401141285896301	59.3529396057129	1009
True	False	False	False	False	-2280.26489257813	-2241.89477539063	135.315322875977	0.618199467658997	0.949156880378723	0.368556767702103	66.7622985839844	8145
True	False	False	False	False	-2283.34252929688	-1950.18078613281	235.138092041016	0.681415140628815	0.952839910984039	0.466424345970154	99.301887512207	21052
True	False	False	False	False	-2278.07250976563	-2469.59350585938	239.574661254883	0.519488573074341	0.85897034406662	0.264330595731735	96.25	20790
True	False	False	False	False	-2271.98681640625	-2372.10498046875	168.589569091797	0.745215535163879	0.952538132667542	0.631068110466003	102.276313781738	15546
True	False	False	False	False	-2270.33935546875	-2255.84375	84.2947845458984	0.64819461107254	0.96119749546051	0.41047415137291	58.434211730957	4441
True	False	False	False	False	-2270.181640625	-2344.34814453125	154.17073059082	0.651001632213593	0.933933019638062	0.414762049913406	95.0287780761719	13209
True	False	False	False	False	-2269.94702148438	-2745.31982421875	46.5839614868164	0.678057432174683	0.941157817840576	0.460184723138809	133.595245361328	5611
True	False	False	False	False	-2234.76123046875	-2719.11767578125	248.447799682617	0.802824795246124	0.968639314174652	1	81.8616104125977	18337
True	False	False	False	False	-2265.21875	-2643.51025390625	216.282684326172	0.601243317127228	0.924763679504395	0.347505182027817	72.2205123901367	14083
True	False	False	False	False	-2264.98193359375	-2528.53784179688	246.229507446289	0.752931416034698	0.948448300361633	0.662071883678436	98.2207183837891	21805
True	False	False	False	False	-2267.7275390625	-2157.47827148438	118.678184509277	0.810604751110077	0.958143532276154	1	66.3364486694336	7098
True	False	False	False	False	-2266.41040039063	-2417.61499023438	131.987884521484	0.759082078933716	0.97129362821579	0.690548181533813	67.7479019165039	8062
True	False	False	False	False	-2252.96508789063	-2389.30029296875	124.223899841309	0.792491853237152	0.958928346633911	1	58.7321434020996	6578
True	False	False	False	False	-2263.0595703125	-2278.04833984375	200.754699707031	0.56486564874649	0.916585445404053	0.307277679443359	63.0220985412598	11407
True	False	False	False	False	-2259.65673828125	-2204.11547851563	95.3862075805664	0.827333629131317	0.960534572601318	1	68.8953475952148	5925
True	False	False	False	False	-2262.21655273438	-1984.74597167969	176.353576660156	0.699224472045898	0.948607385158539	0.502358973026276	60.2327041625977	9577
True	False	False	False	False	-2261.16040039063	-2049.4345703125	134.206176757813	0.675174176692963	0.948037326335907	0.454945594072342	87.9256210327148	10639
True	False	False	False	False	-2258.99560546875	-1936.04968261719	237.356369018555	0.418264240026474	0.905973017215729	0.187858134508133	75.2196273803711	16097
True	False	False	False	False	-2258.76245117188	-2245.17309570313	54.3479537963867	0.605115592479706	0.932968437671661	0.352167785167694	53.9591827392578	2644
True	False	False	False	False	-2249.71484375	-2185.06616210938	76.5307922363281	0.74383670091629	0.958987772464752	0.625965297222137	49.8840560913086	3442
True	False	False	False	False	-2252.15185546875	-2023.73962402344	205.191253662109	0.779040932655334	0.958800315856934	0.834915578365326	59.1729736328125	10947
True	False	False	False	False	-2248.912109375	-2309.32568359375	194.099838256836	0.708861112594604	0.942454814910889	0.524192929267883	89.2799987792969	15624
True	False	False	False	False	-2247.0546875	-2542.83276367188	215.173538208008	0.753779411315918	0.962452471256256	0.665771782398224	74.0979385375977	14375
True	False	False	False	False	-2246.71655273438	-2407.29125976563	123.114753723145	0.807714879512787	0.965676367282867	1	58.4144134521484	6484
True	False	False	False	False	-2244.88208007813	-2690.31372070313	194.099838256836	0.801378548145294	0.955753326416016	1	82.3371429443359	14409
True	False	False	False	False	-2240.24096679688	-2662.4267578125	45.4748191833496	0.634969234466553	0.908754348754883	0.391165256500244	99.3414611816406	4073
True	False	False	False	False	-2243.06811523438	-2603.82739257813	206.300399780273	0.825437128543854	0.95770537853241	1	74.4623641967773	13850
True	False	False	False	False	-2244.04931640625	-2494.47534179688	242.902084350586	0.600476562976837	0.948059141635895	0.3465915620327	61.4200897216797	13451
True	False	False	False	False	-2239.90185546875	-2464.80419921875	163.043869018555	0.730571746826172	0.949647545814514	0.582015097141266	81.5850372314453	11993
True	False	False	False	False	-2243.36181640625	-2349.07202148438	191.881561279297	0.535793900489807	0.829952776432037	0.278982639312744	71.8959503173828	12438
True	False	False	False	False	-2230.49365234375	-2277.45458984375	187.44499206543	0.676199793815613	0.938425004482269	0.456797003746033	70.4733734130859	11910
True	False	False	False	False	-2242.43969726563	-2233.388671875	247.338653564453	0.465386629104614	0.856082141399384	0.220763355493546	70.0493240356445	15621
True	False	False	False	False	-2241.69189453125	-2258.47583007813	109.805053710938	0.712054908275604	0.954948961734772	0.531877756118774	60.6262626647949	6002
True	False	False	False	False	-2235.30712890625	-2218.73901367188	33.2742576599121	0.693598926067352	0.951878786087036	0.490445405244827	50.033332824707	1501
True	False	False	False	False	-2237.060546875	-1913.53295898438	118.678184509277	0.787780582904816	0.96610701084137	1	55.7289733886719	5963
True	False	False	False	False	-2230.10131835938	-2658.52734375	48.80224609375	0.681430399417877	0.943284869194031	0.46645313501358	96	4224
True	False	False	False	False	-2223.75732421875	-2630.27099609375	210.736968994141	0.702846884727478	0.951833426952362	0.510342478752136	64.1473693847656	12188
True	False	False	False	False	-2229.09643554688	-2361.37524414063	123.114753723145	0.746964454650879	0.930714726448059	0.637715458869934	103.090087890625	11443
True	False	False	False	False	-2225.85668945313	-2304.84521484375	109.805053710938	0.741141617298126	0.950322151184082	0.616318583488464	56.5959587097168	5603
True	False	False	False	False	-2225.74951171875	-2565.45263671875	133.097030639648	0.765460968017578	0.956674993038177	0.725139915943146	80.1999969482422	9624
True	False	False	False	False	-2223.91430664063	-2410.17822265625	146.40673828125	0.668871581554413	0.946158885955811	0.443852096796036	72.2196960449219	9533
True	False	False	False	False	-2223.56127929688	-2785.70141601563	235.138092041016	0.416440546512604	0.969169199466705	0.186662808060646	134.599060058594	28535
True	False	False	False	False	-2192.3671875	-2714.71557617188	155.279876708984	0.664459466934204	0.947060227394104	0.436360716819763	60.4285697937012	8460
True	False	False	False	False	-2218.66479492188	-2482.65478515625	211.846115112305	0.79720938205719	0.955534756183624	1	76.2827224731445	14570
True	False	False	False	False	-2221.72680664063	-2212.8681640625	39.9291114807129	0.754574596881866	0.94174599647522	0.669301986694336	56	2016
True	False	False	False	False	-2213.59594726563	-2447.10278320313	217.391815185547	0.746100842952728	0.947962164878845	0.634407699108124	67.576530456543	13245
True	False	False	False	False	-2212.525390625	-2329.98364257813	155.279876708984	0.693009555339813	0.952827990055084	0.489229440689087	63.3428573608398	8868
True	False	False	False	False	-2207.8408203125	-2683.22436523438	176.353576660156	0.623093903064728	0.918886065483093	0.374957710504532	73.7043991088867	11719
True	False	False	False	False	-2196.79028320313	-2657.330078125	97.6044921875	0.71916389465332	0.925361454486847	0.549907207489014	82.4431838989258	7255
True	False	False	False	False	-2201.45825195313	-2590.24462890625	150.843307495117	0.774635255336761	0.955236792564392	0.790409028530121	85.345588684082	11607
True	False	False	False	False	-2202.20849609375	-2529.7626953125	181.899276733398	0.804048359394073	0.944548726081848	1	77.7987823486328	12759
True	False	False	False	False	-2201.02294921875	-2419.26879882813	144.188446044922	0.667910039424896	0.950079202651978	0.442200928926468	64.3461532592773	8365
True	False	False	False	False	-2207.0361328125	-2352.15795898438	90.9496383666992	0.826298654079437	0.957822978496552	1	73.7804870605469	6050
True	False	False	False	False	-2207.50952148438	-1916.73474121094	147.515884399414	0.706804156303406	0.942942142486572	0.51936799287796	63.3834571838379	8430
True	False	False	False	False	-2207.052734375	-2277.74829101563	110.914192199707	0.699503779411316	0.963371574878693	0.502965569496155	58.1399993896484	5814
True	False	False	False	False	-2204.52807617188	-2378.64208984375	229.592376708984	0.670538067817688	0.934198617935181	0.446739196777344	118.057968139648	24438
True	False	False	False	False	-2203.97583007813	-2211.80126953125	188.554138183594	0.616410255432129	0.910481452941895	0.366254925727844	65.9823532104492	11217
True	False	False	False	False	-2200.80712890625	-2504.65209960938	84.2947845458984	0.698733150959015	0.937338411808014	0.501295566558838	70.8421020507813	5384
True	False	False	False	False	-2197.1220703125	-2242.30200195313	253.993499755859	0.714664340019226	0.935094654560089	0.538340985774994	70.6768569946289	16185
True	False	False	False	False	-2194.46508789063	-2567.97729492188	99.8227767944336	0.744696021080017	0.955585777759552	0.629131495952606	66.6888885498047	6002
True	False	False	False	False	-2189.92211914063	-2547.56030273438	89.8404998779297	0.744702398777008	0.953889608383179	0.629155278205872	67.5185165405273	5469
True	False	False	False	False	-2193.99267578125	-2460.7109375	153.061584472656	0.723133981227875	0.951465725898743	0.560595393180847	76.4710159301758	10553
True	False	False	False	False	-2192.89501953125	-2487.8095703125	115.350761413574	0.509884297847748	0.923334717750549	0.256060808897018	55.519229888916	5774
True	False	False	False	False	-2190.65625	-2295.80810546875	186.335845947266	0.823659300804138	0.962804973125458	1	75.2202377319336	12637
True	False	False	False	False	-2188.93798828125	-2612.57543945313	130.878753662109	0.627089440822601	0.93592095375061	0.380300492048264	80.7881393432617	9533
True	False	False	False	False	-2186.009765625	-1973.88928222656	171.917007446289	0.785417377948761	0.967034101486206	1	62.8967742919922	9749
True	False	False	False	False	-2183.70263671875	-2819.45751953125	109.805053710938	0.552415251731873	0.940230369567871	0.294792115688324	135.65657043457	13430
True	False	False	False	False	-2178.86254882813	-2799.72802734375	123.114753723145	0.755423963069916	0.951774656772614	0.673140406608582	116.180183410645	12896
True	False	False	False	False	-2183.37841796875	-2413.67333984375	156.389007568359	0.82352739572525	0.967889785766602	1	62.9078025817871	8870
True	False	False	False	False	-2183.31201171875	-2327.97998046875	133.097030639648	0.753760993480682	0.978321313858032	0.665690898895264	61.2416648864746	7349
True	False	False	False	False	-2181.40502929688	-2761.03076171875	181.899276733398	0.613874852657318	0.957840740680695	0.363026946783066	72.0426864624023	11815
True	False	False	False	False	-2151.80346679688	-2749.47680664063	117.569046020508	0.651606142520905	0.939173102378845	0.415694743394852	69.1132049560547	7326
True	False	False	False	False	-2169.85693359375	-2681.07934570313	211.846115112305	0.418859958648682	0.788246154785156	0.188249781727791	62.685863494873	11973
True	False	False	False	False	-2171.56787109375	-2541.31518554688	200.754699707031	0.397986233234406	0.920543253421783	0.174859970808029	72.5856323242188	13138
True	False	False	False	False	-2169.39819335938	-2475.0615234375	214.064392089844	0.705611526966095	0.956346809864044	0.516613006591797	90.8134689331055	17527
True	False	False	False	False	-2177.11694335938	-2373.9873046875	176.353576660156	0.705615639686584	0.933263421058655	0.516622424125671	81.7798767089844	13003
True	False	False	False	False	-2168.91137695313	-2288.28344726563	155.279876708984	0.445092409849167	0.863336324691772	0.206092029809952	56.3857154846191	7894
True	False	False	False	False	-2166.80590820313	-2267.86938476563	138.64274597168	0.806145071983337	0.956503510475159	1	63.6080017089844	7951
True	False	False	False	False	-2166.77514648438	-2522.54565429688	147.515884399414	0.706804156303406	0.940313100814819	0.51936799287796	60.2631568908691	8015
True	False	False	False	False	-2166.50903320313	-2664.37768554688	56.5662384033203	0.776553928852081	0.950349152088165	0.808126747608185	71.1960754394531	3631
True	False	False	False	False	-2166.49291992188	-2739.8037109375	151.952453613281	0.607983291149139	0.930925726890564	0.355674296617508	101.956207275391	13968
True	False	False	False	False	-2159.6279296875	-2723.09326171875	139.751892089844	0.81259423494339	0.955911755561829	1	82.7539672851563	10427
True	False	False	False	False	-2163.58935546875	-2646.46704101563	188.554138183594	0.694646954536438	0.936637461185455	0.492622494697571	78.8058853149414	13397
True	False	False	False	False	-2156.9365234375	-2590.02783203125	281.722045898438	0.632962107658386	0.907329618930817	0.388355016708374	89.5039367675781	22734
True	False	False	False	False	-2162.61596679688	-1904.5673828125	115.350761413574	0.756777882575989	0.941218256950378	0.679410755634308	103.961540222168	10812
True	False	False	False	False	-2161.537109375	-2565.18823242188	103.150199890137	0.828564047813416	0.964395225048065	1	77.4193572998047	7200
True	False	False	False	False	-2156.54516601563	-2500.86645507813	196.318130493164	0.687726557254791	0.933339893817902	0.478583216667175	89.2429351806641	15796
True	False	False	False	False	-2161.39819335938	-2410.74584960938	180.790130615234	0.666043877601624	0.926096320152283	0.43902599811554	65.5705490112305	10688
True	False	False	False	False	-2157.94555664063	-2440.05590820313	198.536407470703	0.607093334197998	0.926162540912628	0.354581147432327	69.9106140136719	12514
True	False	False	False	False	-2157.0068359375	-2359.77368164063	107.586769104004	0.717643678188324	0.943789005279541	0.545937120914459	78.226806640625	7588
True	False	False	False	False	-2157.5478515625	-1928.25573730469	189.663269042969	0.800872504711151	0.95999401807785	1	63.0526313781738	10782
True	False	False	False	False	-2155.98486328125	-2067.69189453125	99.8227767944336	0.827447116374969	0.959713160991669	1	73.8888854980469	6650
True	False	False	False	False	-2151.74291992188	-2847.05786132813	14.4188451766968	0.560572564601898	0.934281527996063	0.302906334400177	143.461532592773	1865
True	False	False	False	False	-2121.3505859375	-2844.66186523438	118.678184509277	0.690060198307037	0.955074906349182	0.483230650424957	110.457946777344	11819
True	False	False	False	False	-2146.9482421875	-2810.32421875	151.952453613281	0.703874409198761	0.945725798606873	0.512654602527618	100.416061401367	13757
True	False	False	False	False	-2151.03173828125	-2669.43212890625	57.6753807067871	0.748017251491547	0.928862929344177	0.641817271709442	66.5769195556641	3462
True	False	False	False	False	-2147.537109375	-2701.2607421875	154.17073059082	0.714149951934814	0.942647457122803	0.537053406238556	103.374099731445	14369
True	False	False	False	False	-2141.45361328125	-2647.60131835938	107.586769104004	0.779021024703979	0.949132025241852	0.834679305553436	66.0618591308594	6408
True	False	False	False	False	-2146.46997070313	-2629.74169921875	109.805053710938	0.804928004741669	0.950391054153442	1	62.2424240112305	6162
True	False	False	False	False	-2140.54345703125	-2479.02734375	105.36848449707	0.683284997940063	0.943068146705627	0.469966500997543	85.3473663330078	8108
True	False	False	False	False	-2144.47314453125	-2326.79223632813	160.825576782227	0.618343532085419	0.923362135887146	0.368743002414703	67.5103454589844	9789
True	False	False	False	False	-2137.61279296875	-2061.84106445313	113.132476806641	0.785913348197937	0.951809823513031	1	60.764705657959	6198
True	False	False	False	False	-2137.25244140625	-2838.40405273438	98.7136306762695	0.727336227893829	0.948761940002441	0.572457194328308	127.426963806152	11341
True	False	False	False	False	-2121.94213867188	-2795.1962890625	110.914192199707	0.803114473819733	0.960752546787262	1	125.860000610352	12586
True	False	False	False	False	-2127.33349609375	-2680.93115234375	112.023338317871	0.706498801708221	0.9345383644104	0.518659710884094	79.2871322631836	8008
True	False	False	False	False	-2132.2099609375	-2606.2255859375	191.881561279297	0.382849335670471	0.874126195907593	0.165555685758591	66.5144500732422	11507
True	False	False	False	False	-2130.98315429688	-2495.6005859375	31.0559749603271	0.695939123630524	0.917228937149048	0.495332807302475	73.9642868041992	2071
True	False	False	False	False	-2127.3818359375	-1968.52868652344	201.863830566406	0.776127755641937	0.961344420909882	0.804006338119507	70.7197799682617	12871
True	False	False	False	False	-2127.25341796875	-1931.52734375	129.769607543945	0.818419456481934	0.956187844276428	1	81.470085144043	9532
True	False	False	False	False	-2126.97534179688	-2747.9580078125	184.117568969727	0.558540940284729	0.887267768383026	0.300862342119217	97.9578323364258	16261
True	False	False	False	False	-2119.99365234375	-2640.7666015625	171.917007446289	0.595043957233429	0.939113020896912	0.340206474065781	69.8000030517578	10819
True	False	False	False	False	-2123.62060546875	-2474.52319335938	118.678184509277	0.700915157794952	0.93229341506958	0.506053328514099	93.448600769043	9999
True	False	False	False	False	-2122.90966796875	-2402.51782226563	169.698715209961	0.646665215492249	0.913624465465546	0.408167123794556	66.470588684082	10170
True	False	False	False	False	-2119.49584960938	-2554.36181640625	349.379699707031	0.321785002946854	0.758439660072327	0.131027415394783	74.5079345703125	23470
True	False	False	False	False	-2118.87133789063	-2861.97924804688	90.9496383666992	0.744097054004669	0.941805243492126	0.626919984817505	150.560974121094	12346
True	False	False	False	False	-2107.78344726563	-2812.30444335938	117.569046020508	0.771331310272217	0.958977937698364	0.763932764530182	102.433959960938	10858
True	False	False	False	False	-2109.5205078125	-2735.94262695313	150.843307495117	0.722747147083282	0.95235949754715	0.559532701969147	90.6397094726563	12327
True	False	False	False	False	-2114.62451171875	-2460.88330078125	116.459907531738	0.571694076061249	0.945923149585724	0.314381092786789	58.6285705566406	6156
True	False	False	False	False	-2117.31225585938	-2441.68017578125	148.625015258789	0.564278304576874	0.886785268783569	0.306675344705582	66.6044769287109	8925
True	False	False	False	False	-2112.623046875	-2665.71264648438	115.350761413574	0.801323413848877	0.951809823513031	1	76.6538467407227	7972
True	False	False	False	False	-2104.5302734375	-2610.32763671875	160.825576782227	0.672784626483917	0.951324462890625	0.450683176517487	70.2275848388672	10183
True	False	False	False	False	-2112.1591796875	-2082.83349609375	114.241622924805	0.693129122257233	0.948522448539734	0.489475697278976	94.9223327636719	9777
True	False	False	False	False	-2109.88110351563	-2498.84252929688	116.459907531738	0.734479010105133	0.949004113674164	0.594105780124664	63.0571441650391	6621
True	False	False	False	False	-2107.73413085938	-1938.22448730469	148.625015258789	0.832641422748566	0.955321669578552	1	62.3805961608887	8359
True	False	False	False	False	-2101.13330078125	-2766.09130859375	169.698715209961	0.767782807350159	0.955024838447571	0.739490985870361	81.1307220458984	12413
True	False	False	False	False	-2100.279296875	-2389.9736328125	196.318130493164	0.803080379962921	0.948477149009705	1	59.0790977478027	10457
True	False	False	False	False	-2095.94384765625	-2005.83959960938	293.922607421875	0.330186933279037	0.702840089797974	0.135518446564674	57.4000015258789	15211
True	False	False	False	False	-2095.75463867188	-2876.24365234375	247.338653564453	0.398662835359573	0.911756455898285	0.175283581018448	144.627807617188	32252
True	False	False	False	False	-2072.91162109375	-2853.70654296875	241.792938232422	0.706170499324799	0.943603694438934	0.517900466918945	83.2706451416016	18153
True	False	False	False	False	-2087.11987304688	-2818.40209960938	128.660461425781	0.789452075958252	0.953850090503693	1	71.9568939208984	8347
True	False	False	False	False	-2092.66162109375	-2708.85913085938	210.736968994141	0.711196482181549	0.947330713272095	0.529788494110107	72.0789489746094	13695
True	False	False	False	False	-2093.67407226563	-2536.98364257813	170.807861328125	0.76231050491333	0.952309548854828	0.707281649112701	70.2402572631836	10817
True	False	False	False	False	-2092.63549804688	-2442.67504882813	136.424453735352	0.784597456455231	0.960171282291412	0.938117504119873	61.6178855895996	7579
True	False	False	False	False	-2089.94580078125	-2670.54711914063	143.079315185547	0.813946902751923	0.954392850399017	1	67.7674407958984	8742
True	False	False	False	False	-2084.81420898438	-2637.35546875	124.223899841309	0.699060261249542	0.964818239212036	0.502003133296967	65.125	7294
True	False	False	False	False	-2084.71313476563	-2597.74682617188	124.223899841309	0.805557072162628	0.957082509994507	1	64.2946395874023	7201
True	False	False	False	False	-2083.51220703125	-2514.91455078125	104.259346008301	0.787570297718048	0.969403386116028	1	71.5531921386719	6726
True	False	False	False	False	-2084.03491210938	-2361.64477539063	130.878753662109	0.772971868515015	0.956162750720978	0.776539385318756	77.8644104003906	9188
True	False	False	False	False	-2081.294921875	-2754.02880859375	137.533599853516	0.762256264686584	0.961718082427979	0.706988096237183	89.129035949707	11052
True	False	False	False	False	-2068.56494140625	-2717.21020507813	119.787330627441	0.735007107257843	0.918794989585876	0.595789611339569	111.805557250977	12075
True	False	False	False	False	-2074.28588867188	-2448.50341796875	134.206176757813	0.780348420143127	0.937669575214386	0.851535737514496	82.9173583984375	10033
True	False	False	False	False	-2077.34594726563	-1906.15173339844	212.955261230469	0.730874300003052	0.951730608940125	0.582929074764252	64.4947891235352	12383
True	False	False	False	False	-2077.28662109375	-2026.73620605469	129.769607543945	0.738230884075165	0.954978168010712	0.606346130371094	42.1282043457031	4929
True	False	False	False	False	-2072.47583007813	-2533.42578125	133.097030639648	0.693598926067352	0.941054940223694	0.490445405244827	72.3166656494141	8678
True	False	False	False	False	-2069.76806640625	-2497.23217773438	99.8227767944336	0.696917474269867	0.90889185667038	0.497404634952545	98.3222198486328	8849
True	False	False	False	False	-2071.76904296875	-2422.56274414063	157.498153686523	0.658864974975586	0.95090252161026	0.427163183689117	60.8732376098633	8644
True	False	False	False	False	-2067.50122070313	-2382.14575195313	176.353576660156	0.605255246162415	0.925406277179718	0.352337509393692	45.7735862731934	7278
True	False	False	False	False	-2067.322265625	-2829.0078125	96.4953460693359	0.765188992023468	0.966292083263397	0.723530054092407	74.494255065918	6481
True	False	False	False	False	-2065.18090820313	-2808.02465820313	125.333038330078	0.751955151557922	0.94110631942749	0.657891392707825	84.035400390625	9496
True	False	False	False	False	-2064.18798828125	-2783.9609375	156.389007568359	0.82352739572525	0.96653026342392	1	94.503547668457	13325
True	False	False	False	False	-2054.5888671875	-2744.37158203125	186.335845947266	0.631944060325623	0.928423404693604	0.386940985918045	67.0714263916016	11268
True	False	False	False	False	-2058.01904296875	-2615.85546875	208.518692016602	0.784687757492065	0.949909746646881	0.941606044769287	64.3563842773438	12099
True	False	False	False	False	-2062.7197265625	-2575.5185546875	215.173538208008	0.68964010477066	0.943369388580322	0.482387721538544	72.8298950195313	14129
True	False	False	False	False	-2057.86572265625	-2017.27319335938	177.462707519531	0.609061896800995	0.926495015621185	0.357005268335342	47.0999984741211	7536
True	False	False	False	False	-2057.47021484375	-2683.64672851563	234.028945922852	0.578541398048401	0.90939074754715	0.321698933839798	71.5971527099609	15107
True	False	False	False	False	-2055.408203125	-2447.45092773438	120.896469116211	0.67004781961441	0.91126149892807	0.445886552333832	79.1009140014648	8622
True	False	False	False	False	-2056.18798828125	-2409.78930664063	120.896469116211	0.839848577976227	0.966888904571533	1	54.8073387145996	5974
True	False	False	False	False	-2054.04931640625	-2915.84399414063	134.206176757813	0.443898856639862	0.843825817108154	0.205253764986992	130.165283203125	15750
True	False	False	False	False	-2037.4560546875	-2899.31860351563	139.751892089844	0.430766850709915	0.819133281707764	0.196200668811798	92.9444427490234	11711
True	False	False	False	False	-2036.78845214844	-2806.365234375	255.102645874023	0.421887338161469	0.871484279632568	0.190248921513557	77.0217361450195	17715
True	False	False	False	False	-2053.80712890625	-2481.15551757813	154.17073059082	0.665979385375977	0.940411508083344	0.438916981220245	76.8705062866211	10685
True	False	False	False	False	-2048.93774414063	-2352.41186523438	140.861022949219	0.715956509113312	0.937920331954956	0.541606366634369	61.1496047973633	7766
True	False	False	False	False	-2047.37780761719	-1942.80871582031	179.680999755859	0.794242918491364	0.955545246601105	1	70.3024673461914	11389
True	False	False	False	False	-2048.53686523438	-1910.99060058594	185.226699829102	0.866488993167877	0.967923104763031	1	67.4910202026367	11271
True	False	False	False	False	-2046.67883300781	-2648.21362304688	125.333038330078	0.712992250919342	0.954392850399017	0.534179747104645	71.2654876708984	8053
True	False	False	False	False	-2034.22546386719	-2585.48510742188	156.389007568359	0.756852924823761	0.952181398868561	0.679764032363892	64.0283660888672	9028
True	False	False	False	False	-2037.77001953125	-2100.16455078125	263.975769042969	0.510691285133362	0.879729092121124	0.256745904684067	75.7142868041992	18020
True	False	False	False	False	-2037.44177246094	-2553.4580078125	200.754699707031	0.521498262882233	0.892689883708954	0.266093790531158	77.70166015625	14064
True	False	False	False	False	-2036.498046875	-2530.78295898438	236.24723815918	0.60295307636261	0.933407783508301	0.349553823471069	79.9577484130859	17031
True	False	False	False	False	-2035.68432617188	-2412.63403320313	109.805053710938	0.732440412044525	0.953340888023376	0.587718963623047	62.1313133239746	6151
True	False	False	False	False	-2031.35925292969	-2872.49243164063	159.716445922852	0.571213245391846	0.916364669799805	0.313874661922455	78.1319427490234	11251
True	False	False	False	False	-2023.83044433594	-2793.8701171875	85.4039306640625	0.802311480045319	0.948343932628632	1	70.1298675537109	5400
True	False	False	False	False	-2030.18591308594	-2674.32836914063	154.17073059082	0.738690078258514	0.949765920639038	0.60789030790329	64.9424438476563	9027
True	False	False	False	False	-2030.94909667969	-2647.27270507813	146.40673828125	0.58579409122467	0.926301121711731	0.329675167798996	62.0151519775391	8186
True	False	False	False	False	-2028.71484375	-2773.1435546875	180.790130615234	0.581403851509094	0.889059841632843	0.324818551540375	74.0306777954102	12067
True	False	False	False	False	-2026.3564453125	-2734.35009765625	138.64274597168	0.65770959854126	0.897310614585876	0.425303608179092	98.1279983520508	12266
True	False	False	False	False	-2023.49475097656	-2702.96728515625	134.206176757813	0.763469576835632	0.957804203033447	0.713658273220062	75.3966979980469	9123
True	False	False	False	False	-2022.47094726563	-2504.85595703125	149.734161376953	0.686842799186707	0.963904142379761	0.47684520483017	65.1037063598633	8789
True	False	False	False	False	-2022.16430664063	-2929.43505859375	153.061584472656	0.733375728130341	0.927739918231964	0.590627431869507	181.739135742188	25080
True	False	False	False	False	-1912.43957519531	-2997.86499023438	110.914192199707	0.770503282546997	0.95934933423996	0.75791335105896	117.949996948242	11795
True	False	False	False	False	-1933.63122558594	-2996.45751953125	177.462707519531	0.417993992567062	0.91179621219635	0.187680676579475	123.537498474121	19766
True	False	False	False	False	-1980.89086914063	-2961.42431640625	217.391815185547	0.491782456636429	0.930785775184631	0.241135865449905	131.612243652344	25796
True	False	False	False	False	-2003.28540039063	-2942.1484375	174.135284423828	0.58077347278595	0.919497132301331	0.324128419160843	144.789810180664	22732
True	False	False	False	False	-1970.12463378906	-2926.20678710938	157.498153686523	0.510665655136108	0.875564873218536	0.256724119186401	87.6478881835938	12446
True	False	False	False	False	-2000.28393554688	-2875.7919921875	151.952453613281	0.650221049785614	0.936508297920227	0.413562566041946	110.62043762207	15155
True	False	False	False	False	-1983.18725585938	-2893.39135742188	256.211791992188	0.535907745361328	0.889131128787994	0.279087841510773	92.2640686035156	21313
True	False	False	False	False	-1975.546875	-2853.69677734375	174.135284423828	0.528258621692657	0.892112910747528	0.272111713886261	104.280258178711	16372
True	False	False	False	False	-1955.96618652344	-2968.91845703125	227.374099731445	0.601266324520111	0.935523748397827	0.347532600164413	126.551216125488	25943
True	False	False	False	False	-1923.96789550781	-2963.17138671875	155.279876708984	0.81768673658371	0.953401744365692	1	91.2357177734375	12773
True	False	False	False	False	-1954.41198730469	-2897.77001953125	147.515884399414	0.796800673007965	0.950858533382416	1	89.2406005859375	11869
True	False	False	False	False	-1947.10778808594	-2928.89453125	139.751892089844	0.598013520240784	0.924569010734558	0.343677669763565	85.8650817871094	10819
True	False	False	False	False	-1927.08666992188	-2925.33740234375	196.318130493164	0.72962087392807	0.94465309381485	0.579165399074554	81.7740097045898	14474
True	False	False	False	False	-1934.47448730469	-2864.2109375	184.117568969727	0.45515576004982	0.844086408615112	0.213266462087631	78.7228927612305	13068
True	False	False	False	False	-1920.23657226563	-2881.12622070313	208.518692016602	0.76819783449173	0.94538825750351	0.742179989814758	79.5904235839844	14963
True	False	False	False	False	-2013.86376953125	-2851.00561523438	185.226699829102	0.555648267269135	0.868669092655182	0.297978699207306	72.3532943725586	12083
True	False	False	False	False	-2008.9091796875	-2762.27880859375	95.3862075805664	0.702819287776947	0.933126211166382	0.510280728340149	102.639533996582	8827
True	False	False	False	False	-2021.02416992188	-2441.92846679688	105.36848449707	0.664528608322144	0.936642467975616	0.436476469039917	57	5415
True	False	False	False	False	-2018.341796875	-2610.89282226563	214.064392089844	0.691719591617584	0.957731187343597	0.48658812046051	61.6683921813965	11902
True	False	False	False	False	-2008.77575683594	-2582.759765625	133.097030639648	0.765460968017578	0.964955806732178	0.725139915943146	64.8249969482422	7779
True	False	False	False	False	-2017.75122070313	-2524.783203125	57.6753807067871	0.760451793670654	0.954383611679077	0.697474420070648	59.8461532592773	3112
True	False	False	False	False	-2017.81298828125	-1903.12768554688	133.097030639648	0.79485547542572	0.952423274517059	1	79.5416641235352	9545
True	False	False	False	False	-2014.37927246094	-2470.79321289063	21.0736961364746	0.765837788581848	0.936461865901947	0.727394282817841	50.7368431091309	964
True	False	False	False	False	-2012.76965332031	-2403.21215820313	136.424453735352	0.660233438014984	0.95586770772934	0.429383009672165	47.8617897033691	5887
True	False	False	False	False	-2012.21557617188	-2558.669921875	56.5662384033203	0.678755939006805	0.936665117740631	0.46147033572197	102.176467895508	5211
True	False	False	False	False	-2008.22973632813	-2482.48706054688	163.043869018555	0.837289571762085	0.970188856124878	1	74.8163299560547	10998
True	False	False	False	False	-2009.34692382813	-1958.91662597656	135.315322875977	0.778218626976013	0.943021178245544	0.825467169284821	75.5819702148438	9221
True	False	False	False	False	-2006.56652832031	-2790.63134765625	112.023338317871	0.698478758335114	0.9507737159729	0.500746786594391	73.5643539428711	7430
True	False	False	False	False	-1981.65966796875	-2827.72973632813	175.244430541992	0.84810471534729	0.967373907566071	1	114.974685668945	18166
True	False	False	False	False	-1987.79919433594	-2797.04223632813	124.223899841309	0.616013824939728	0.956646144390106	0.365747570991516	88.8125	9947
True	False	False	False	False	-1981.78857421875	-2769.90356445313	136.424453735352	0.796871304512024	0.966181397438049	1	126.715446472168	15586
True	False	False	False	False	-2003.70886230469	-2529.5361328125	103.150199890137	0.716568052768707	0.942062020301819	0.543167233467102	78.8924713134766	7337
True	False	False	False	False	-2003.0703125	-2746.3740234375	105.36848449707	0.820584774017334	0.952967822551727	1	99.589469909668	9461
True	False	False	False	False	-1989.05187988281	-2725.73828125	168.589569091797	0.674550771713257	0.931106150150299	0.453826725482941	103.526313781738	15736
True	False	False	False	False	-1997.96533203125	-2696.63647460938	153.061584472656	0.62613046169281	0.944882392883301	0.379008322954178	86.3623199462891	11918
True	False	False	False	False	-1997.25769042969	-2655.99829101563	168.589569091797	0.780941009521484	0.952410578727722	0.859888970851898	75.5065765380859	11477
True	False	False	False	False	-1995.33715820313	-2627.23559570313	173.026138305664	0.714371740818024	0.94873708486557	0.537607729434967	75.6987152099609	11809
True	False	False	False	False	-1997.05346679688	-2552.49340820313	63.2210922241211	0.693322420120239	0.918284893035889	0.489874273538589	110.228073120117	6283
True	False	False	False	False	-1990.52795410156	-2510.27416992188	177.462707519531	0.759382247924805	0.943119823932648	0.692045390605927	83.5187530517578	13363
True	False	False	False	False	-1991.37585449219	-2098.734375	69.8759460449219	0.728278815746307	0.923079967498779	0.575201690196991	96.5873031616211	6085
True	False	False	False	False	-1979.83666992188	-2531.31274414063	116.459907531738	0.74296110868454	0.963160693645477	0.622785210609436	72.5619049072266	7619
True	False	False	False	False	-1975.810546875	-2478.57592773438	124.223899841309	0.783444225788116	0.968451261520386	0.904983460903168	108.669639587402	12171
True	False	False	False	False	-1974.73034667969	-2582.13891601563	177.462707519531	0.50091427564621	0.901950359344482	0.248561069369316	78.2562484741211	12521
True	False	False	False	False	-1967.63159179688	-2712.29809570313	349.379699707031	0.36200812458992	0.841879844665527	0.153257146477699	93.4984130859375	29452
True	False	False	False	False	-1962.12097167969	-2644.96997070313	175.244430541992	0.645613074302673	0.917141377925873	0.406591773033142	100.424049377441	15867
True	False	False	False	False	-1965.68103027344	-2608.109375	117.569046020508	0.591474890708923	0.956332683563232	0.336093574762344	71.9433975219727	7626
True	False	False	False	False	-1964.49072265625	-2514.32446289063	84.2947845458984	0.780941009521484	0.963565766811371	0.859888970851898	73.5921020507813	5593
True	False	False	False	False	-1965.36889648438	-2041.78576660156	239.574661254883	0.839259505271912	0.959316194057465	1	93.3611145019531	20166
True	False	False	False	False	-1962.869140625	-2550.83740234375	104.259346008301	0.787570297718048	0.958284735679626	1	74.5638275146484	7009
True	False	False	False	False	-1958.48718261719	-2620.21142578125	106.477630615234	0.671523630619049	0.942436635494232	0.448461979627609	80.4791641235352	7726
True	False	False	False	False	-1957.85217285156	-2778.58862304688	318.32373046875	0.28461492061615	0.79235577583313	0.1120320931077	92.8222961425781	26640
True	False	False	False	False	-1954.36096191406	-2744.25610351563	79.8582229614258	0.815260469913483	0.957183837890625	1	82.0555572509766	5908
True	False	False	False	False	-1956.94885253906	-2670.67529296875	181.899276733398	0.624288439750671	0.911454796791077	0.376543790102005	105.073173522949	17232
True	False	False	False	False	-1951.00158691406	-2568.78857421875	122.005615234375	0.728617489337921	0.945432722568512	0.57619571685791	88.7454528808594	9762
True	False	False	False	False	-1956.25256347656	-2536.81787109375	99.8227767944336	0.722803056240082	0.955309629440308	0.559686005115509	78.1222229003906	7031
True	False	False	False	False	-1950.48901367188	-2512.29760742188	93.1679229736328	0.808093369007111	0.958789765834808	1	72.6547622680664	6103
True	False	False	False	False	-1955.150390625	-1988.96313476563	144.188446044922	0.829249382019043	0.961003601551056	1	53.6461524963379	6974
True	False	False	False	False	-1941.87268066406	-2812.88208007813	155.279876708984	0.702546358108521	0.929068207740784	0.509670376777649	108.335716247559	15167
True	False	False	False	False	-1927.61706542969	-2713.99365234375	128.660461425781	0.756395280361176	0.964040458202362	0.677619218826294	97.1896514892578	11274
True	False	False	False	False	-1940.98352050781	-2524.38940429688	90.9496383666992	0.778366804122925	0.94651198387146	0.827120900154114	81.8902435302734	6715
True	False	False	False	False	-1941.48852539063	-1969.80261230469	185.226699829102	0.810964584350586	0.967728197574615	1	55.8263473510742	9323
True	False	False	False	False	-1940.16064453125	-2705.83569335938	119.787330627441	0.818180501461029	0.959691882133484	1	97.9259262084961	10576
True	False	False	False	False	-1939.30456542969	-2680.27563476563	160.825576782227	0.797517895698547	0.959284722805023	1	96.7310333251953	14026
True	False	False	False	False	-1936.52416992188	-2607.83129882813	127.551322937012	0.688962996006012	0.948911309242249	0.481034994125366	83.0434799194336	9550
True	False	False	False	False	-1935.224609375	-2543.69189453125	126.442184448242	0.67285168170929	0.961688220500946	0.450801759958267	82.2982482910156	9382
True	False	False	False	False	-1927.63745117188	-2644.40063476563	118.678184509277	0.708746135234833	0.96230936050415	0.523920714855194	80.1121520996094	8572
True	False	False	False	False	-1926.89135742188	-2830.10302734375	153.061584472656	0.606874048709869	0.914764583110809	0.354312479496002	81.0942001342773	11191
True	False	False	False	False	-1923.61901855469	-2778.54223632813	158.607299804688	0.615302979946136	0.916171848773956	0.36484032869339	89.8881149291992	12854
True	False	False	False	False	-1924.62939453125	-2740.58984375	159.716445922852	0.689935445785522	0.944591701030731	0.482980132102966	97.2777786254883	14008
True	False	False	False	False	-1918.95764160156	-2503.470703125	124.223899841309	0.654149413108826	0.905053079128265	0.419655740261078	60.1517868041992	6737
True	False	False	False	False	-1916.91284179688	-2655.44262695313	184.117568969727	0.459805220365524	0.923330843448639	0.216647401452065	83.2831344604492	13825
True	False	False	False	False	-2933.67041015625	-1895.69799804688	116.459907531738	0.44611257314682	0.948303282260895	0.206810623407364	94.9619064331055	9971
True	False	False	False	False	-2955.84814453125	-1842.22009277344	195.208984375	0.71291172504425	0.934254944324493	0.533981204032898	106.090911865234	18672
True	False	False	False	False	-2978.94213867188	-1810.61938476563	68.7667999267578	0.794570684432983	0.95444917678833	1	116.24193572998	7207
True	False	False	False	False	-2998.06030273438	-1775.59924316406	147.515884399414	0.384369403123856	0.940472960472107	0.166475415229797	108.503761291504	14431
True	False	False	False	False	-3027.58349609375	-1717.73815917969	59.8936653137207	0.75905966758728	0.962478160858154	0.690436720848083	115.592590332031	6242
True	False	False	False	False	-3037.41821289063	-1688.14916992188	141.970169067383	0.534255504608154	0.907964468002319	0.277565479278564	117.53125	15044
True	False	False	False	False	-3055.00610351563	-1655.69860839844	52.1296730041504	0.758778512477875	0.959788382053375	0.689045190811157	105.297874450684	4949
True	False	False	False	False	-3070.2314453125	-1618.29992675781	161.934722900391	0.628211438655853	0.933228492736816	0.381820470094681	133.643829345703	19512
True	False	False	False	False	-3090.04321289063	-1578.32824707031	63.2210922241211	0.71930193901062	0.948804378509521	0.550270855426788	121.017547607422	6898
True	False	False	False	False	-3102.97631835938	-1548.1640625	100.931915283203	0.602765381336212	0.942537128925323	0.349328190088272	125.406593322754	11412
True	False	False	False	False	-3120.40209960938	-1499.77124023438	96.4953460693359	0.836953818798065	0.960534572601318	1	112.321838378906	9772
True	False	False	False	False	-3141.91723632813	-1449.52294921875	95.3862075805664	0.37677875161171	0.931469857692719	0.16191403567791	101.267440795898	8709
True	False	False	False	False	-3170.52905273438	-1406.17614746094	228.483245849609	0.268533021211624	0.94225800037384	0.104222364723682	111.305824279785	22929
True	False	False	False	False	-3172.4560546875	-1366.49133300781	155.279876708984	0.641102850437164	0.953425168991089	0.399943947792053	133.892852783203	18745
True	False	False	False	False	-3202.84228515625	-1312.34118652344	22.1828384399414	0.535857260227203	0.914119064807892	0.279041171073914	111.849998474121	2237
True	False	False	False	False	-3204.15502929688	-1255.13562011719	87.6222152709961	0.75999253988266	0.95036518573761	0.695125102996826	101.949363708496	8054
True	False	False	False	False	-3221.47216796875	-1206.49340820313	99.8227767944336	0.574095726013184	0.924906194210052	0.316925019025803	124.066665649414	11166
True	False	False	False	False	-3233.30834960938	-1157.63830566406	80.9673614501953	0.760632932186127	0.947195470333099	0.698408961296082	121.287673950195	8854
True	False	False	False	False	-3260.19653320313	-1040.97937011719	249.556930541992	0.385891616344452	0.865195512771606	0.167399674654007	117.906669616699	26529
True	False	False	False	False	-3270.72045898438	-1006.44158935547	124.223899841309	0.559786260128021	0.950738131999969	0.302113384008408	120.241073608398	13467
True	False	False	False	False	-3276.798828125	-977.100219726563	66.5485153198242	0.401892930269241	0.95070081949234	0.177315220236778	94.216667175293	5653
True	False	False	False	False	-3282.23022460938	-946.489074707031	55.4570960998535	0.761327385902405	0.953453481197357	0.702032923698425	94.7600021362305	4738
True	False	False	False	False	-3300.5693359375	-920.7119140625	11.0914192199707	0.403072535991669	0.844173908233643	0.178061038255692	106.300003051758	1063
True	False	False	False	False	-3302.31005859375	-842.048461914063	39.9291114807129	0.754574596881866	0.95160585641861	0.669301986694336	94.4166641235352	3399
True	False	False	False	False	-3306.96337890625	-800.297973632813	228.483245849609	0.461807250976563	0.950103163719177	0.218116506934166	122.524269104004	25240
True	False	False	False	False	-3317.91088867188	-732.559448242188	251.77522277832	0.412953317165375	0.937507629394531	0.184391960501671	118.334800720215	26862
True	False	False	False	False	-3328.44384765625	-671.28955078125	89.8404998779297	0.542555451393127	0.967671990394592	0.285301774740219	115.506172180176	9356
True	False	False	False	False	-3335.55395507813	-593.630798339844	465.839630126953	0.224298104643822	0.904197633266449	0.0838753655552864	128.41667175293	53935
True	False	False	False	False	-3341.80981445313	-523.291320800781	65.4393768310547	0.728608548641205	0.960058152675629	0.576169312000275	96.4745788574219	5692
True	False	False	False	False	-3345.35131835938	-459.751739501953	180.790130615234	0.552828013896942	0.921091973781586	0.295196861028671	123.30061340332	20098
True	False	False	False	False	-3361.52124023438	-396.359436035156	19.9645557403564	0.585402190685272	0.950671494007111	0.329237997531891	93.6666641235352	1686
True	False	False	False	False	-3349.79345703125	-272.384399414063	52.1296730041504	0.740452349185944	0.971057891845703	0.613916873931885	90	4230
True	False	False	False	False	-3361.60302734375	-237.836364746094	13.3097038269043	0.347598701715469	0.943109273910522	0.145076602697372	89.0833358764648	1069
True	False	False	False	False	-3348.84204101563	-225.917098999023	22.1828384399414	0.613345980644226	0.952098965644836	0.362358510494232	71.8499984741211	1437
True	False	False	False	False	-3348.13549804688	-323.188903808594	192.990692138672	0.409047245979309	0.904948234558105	0.181871190667152	110.902297973633	19297
True	False	False	False	False	-3347.51147460938	-294.01416015625	98.7136306762695	0.792926847934723	0.957966983318329	1	108.752807617188	9679
True	False	False	False	False	-3347.30541992188	-207.346862792969	73.203369140625	0.721717655658722	0.969536304473877	0.556727468967438	94.6969680786133	6250
True	False	False	False	False	-3346.96899414063	-423.530578613281	255.102645874023	0.325131624937057	0.93440979719162	0.132807090878487	102.656524658203	23611
True	False	False	False	False	-3345.46459960938	-366.831970214844	459.184753417969	0.393986910581589	0.878251969814301	0.172369793057442	132.330917358398	54785
True	False	False	False	False	-3345.98510742188	-188.59016418457	120.896469116211	0.643340647220612	0.958388805389404	0.403221249580383	105.330276489258	11481
True	False	False	False	False	-3345.94604492188	-253.063919067383	155.279876708984	0.709409236907959	0.954063892364502	0.525494813919067	90.9000015258789	12726
True	False	False	False	False	-3344.20776367188	-149.399154663086	127.551322937012	0.626141130924225	0.912065625190735	0.379022628068924	115.539131164551	13287
True	False	False	False	False	-3344.03076171875	-98.4510803222656	86.513069152832	0.682397782802582	0.970398426055908	0.468279719352722	124.435897827148	9706
True	False	False	False	False	-3343.9833984375	-495.790466308594	88.7313537597656	0.691018760204315	0.937609851360321	0.485164731740952	128.149993896484	10252
True	False	False	False	False	-3339.90380859375	-540.758728027344	85.4039306640625	0.750799417495728	0.936196506023407	0.653047025203705	137.415588378906	10581
True	False	False	False	False	-3336.89233398438	-480.401794433594	123.114753723145	0.830976963043213	0.956214725971222	1	104.702705383301	11622
True	False	False	False	False	-3334.59692382813	-188.678741455078	22.1828384399414	0.755204319953918	0.946847438812256	0.672140836715698	124.75	2495
True	False	False	False	False	-3338.36401367188	-39.8755683898926	79.8582229614258	0.692651450634003	0.932378828525543	0.488493382930756	129.722229003906	9340
True	False	False	False	False	-3334.79833984375	-171.02848815918	94.2770690917969	0.636333703994751	0.941988825798035	0.393092930316925	85.6352920532227	7279
True	False	False	False	False	-3334.5400390625	-17.7172431945801	102.041061401367	0.729883551597595	0.95334130525589	0.579949259757996	125.967391967773	11589
True	False	False	False	False	-3334.38012695313	-285.793548583984	49.9113883972168	0.806145071983337	0.969137489795685	1	78.8000030517578	3546
True	False	False	False	False	-3331.8330078125	-114.786506652832	161.934722900391	0.765054762363434	0.962079882621765	0.722740411758423	104.253425598145	15221
True	False	False	False	False	-3334.103515625	11.6631984710693	112.023338317871	0.695196688175201	0.962189912796021	0.493771970272064	118.069305419922	11925
True	False	False	False	False	-3333.9912109375	-68.4449081420898	248.447799682617	0.526589572429657	0.912471771240234	0.270613342523575	106.026786804199	23750
True	False	False	False	False	-3329.2265625	-632.092590332031	93.1679229736328	0.748380422592163	0.962716162204742	0.643250167369843	120.666664123535	10136
True	False	False	False	False	-3323.96459960938	-353.623382568359	78.7490768432617	0.845463693141937	0.970151305198669	1	84.4225387573242	5994
True	False	False	False	False	-3327.36181640625	-244.167144775391	100.931915283203	0.721950054168701	0.940281093120575	0.557357847690582	97.5604400634766	8878
True	False	False	False	False	-3328.91137695313	-209.250503540039	112.023338317871	0.698478758335114	0.952796757221222	0.500746786594391	76.5148544311523	7728
True	False	False	False	False	-3326.87084960938	-320.265289306641	219.610107421875	0.434210866689682	0.904345512390137	0.19854536652565	92.6010131835938	18335
True	False	False	False	False	-3324.77099609375	-292.039825439453	46.5839614868164	0.786822140216827	0.950805008411407	1	71.2142868041992	2991
True	False	False	False	False	-3326.20727539063	39.5106658935547	119.787330627441	0.715369939804077	0.947412610054016	0.540118634700775	102.416664123535	11061
True	False	False	False	False	-3322.423828125	-694.810363769531	120.896469116211	0.653017103672028	0.958077073097229	0.417884826660156	106.348625183105	11592
True	False	False	False	False	-3318.25708007813	-656.375854492188	131.987884521484	0.528102278709412	0.927629172801971	0.271970957517624	89.3025207519531	10627
True	False	False	False	False	-3321.89428710938	-433.805419921875	105.36848449707	0.820584774017334	0.956959247589111	1	80.3368453979492	7632
True	False	False	False	False	-3319.18603515625	-554.443725585938	148.625015258789	0.672437250614166	0.95198255777359	0.450069338083267	84.5522384643555	11330
True	False	False	False	False	-3316.58813476563	-119.795860290527	35.4925422668457	0.795358955860138	0.950105845928192	1	67.78125	2169
True	False	False	False	False	-3318.73046875	-30.4539203643799	130.878753662109	0.752703249454498	0.954732000827789	0.661087512969971	91.7881393432617	10831
True	False	False	False	False	-3317.03149414063	-4.86302375793457	108.695907592773	0.764249205589294	0.950598299503326	0.718070447444916	98.0102005004883	9605
True	False	False	False	False	-3314.4697265625	-766.016662597656	88.7313537597656	0.582136809825897	0.957460463047028	0.325623273849487	112.1875	8975
True	False	False	False	False	-3311.31982421875	-417.579223632813	177.462707519531	0.661952018737793	0.95129656791687	0.432197988033295	91.28125	14605
True	False	False	False	False	-3307.09594726563	-271.003784179688	117.569046020508	0.741474032402039	0.961883783340454	0.61748605966568	72.0849075317383	7641
True	False	False	False	False	-3314.15356445313	-155.89111328125	146.40673828125	0.762958765029907	0.945201516151428	0.710821986198425	83.0530319213867	10963
True	False	False	False	False	-3312.03344726563	9.7966194152832	112.023338317871	0.726439833641052	0.964366912841797	0.569876611232758	90.5445556640625	9145
True	False	False	False	False	-3305.451171875	-353.138854980469	87.6222152709961	0.75999253988266	0.95210999250412	0.695125102996826	75.0253143310547	5927
True	False	False	False	False	-3305.24047851563	-61.5315437316895	160.825576782227	0.649394631385803	0.959688365459442	0.412298649549484	84.5999984741211	12267
True	False	False	False	False	-3303.8818359375	-826.166809082031	89.8404998779297	0.661957681179047	0.963625371456146	0.432207375764847	106.950614929199	8663
True	False	False	False	False	-3298.63647460938	-628.167846679688	154.17073059082	0.728374063968658	0.969585299491882	0.575480759143829	90.4244613647461	12569
True	False	False	False	False	-3303.68334960938	-462.798187255859	135.315322875977	0.830285787582397	0.956785082817078	1	82.1885223388672	10027
True	False	False	False	False	-3298.6142578125	-204.312026977539	105.36848449707	0.810243308544159	0.957231283187866	1	78.8526306152344	7491
True	False	False	False	False	-3298.27197265625	-872.406982421875	63.2210922241211	0.602305948734283	0.970053791999817	0.348776608705521	103.192985534668	5882
True	False	False	False	False	-3297.11303710938	-937.078979492188	32.1651153564453	0.468182504177094	0.888207972049713	0.222849234938622	104.75862121582	3038
True	False	False	False	False	-3286.9892578125	-922.073913574219	23.2919807434082	0.495785444974899	0.932708501815796	0.244365438818932	76.8571395874023	1614
True	False	False	False	False	-3292.47314453125	-224.820846557617	194.099838256836	0.769586682319641	0.948607385158539	0.751487255096436	99.6571426391602	17440
True	False	False	False	False	-3292.46606445313	-898.000854492188	49.9113883972168	0.757985770702362	0.953352153301239	0.685172200202942	91.3777770996094	4112
True	False	False	False	False	-3278.85668945313	-882.286560058594	80.9673614501953	0.798263490200043	0.962414622306824	1	76.3013687133789	5570
True	False	False	False	False	-3275.43701171875	-786.469909667969	119.787330627441	0.501108586788177	0.922492742538452	0.248721316456795	69.75	7533
True	False	False	False	False	-3292.23461914063	-760.797241210938	144.188446044922	0.674512386322021	0.934365570545197	0.453758031129837	90.484619140625	11763
True	False	False	False	False	-3291.05639648438	-722.433349609375	176.353576660156	0.684148073196411	0.959520637989044	0.471618115901947	85.710693359375	13628
True	False	False	False	False	-3284.51196289063	-669.373840332031	179.680999755859	0.629444658756256	0.94896399974823	0.38350123167038	78.7530899047852	12758
True	False	False	False	False	-3290.34497070313	-335.014526367188	156.389007568359	0.794880867004395	0.949659168720245	1	85.1914901733398	12012
True	False	False	False	False	-3291.4833984375	56.0303916931152	158.607299804688	0.734701037406921	0.954492092132568	0.594812333583832	74.2027969360352	10611
True	False	False	False	False	-3288.22827148438	-509.991180419922	220.719253540039	0.54174816608429	0.914387941360474	0.284539461135864	81.5979919433594	16238
True	False	False	False	False	-3283.82006835938	-307.146423339844	156.389007568359	0.675561785697937	0.936717510223389	0.455643743276596	82.078010559082	11573
True	False	False	False	False	-3286.41821289063	-144.127838134766	168.589569091797	0.640076875686646	0.940772235393524	0.398454904556274	84.9013137817383	12905
True	False	False	False	False	-3285.52197265625	-188.111724853516	118.678184509277	0.801031827926636	0.957753896713257	1	78.915885925293	8444
True	False	False	False	False	-3284.00830078125	-101.207077026367	149.734161376953	0.788483679294586	0.962684988975525	1	90.0666656494141	12159
True	False	False	False	False	-3283.443359375	24.171947479248	117.569046020508	0.733056902885437	0.954345107078552	0.589631855487823	89.2924499511719	9465
True	False	False	False	False	-3281.01684570313	-699.573181152344	196.318130493164	0.641791880130768	0.933068454265594	0.40094867348671	85.9830474853516	15219
True	False	False	False	False	-3276.8515625	-18.1640396118164	174.135284423828	0.712336838245392	0.937842607498169	0.532567918300629	79.2929916381836	12449
True	False	False	False	False	-3275.12744140625	-831.419677734375	282.831207275391	0.655065655708313	0.9480339884758	0.421097576618195	115.749015808105	29516
True	False	False	False	False	-3268.61889648438	-571.984191894531	171.917007446289	0.502093732357025	0.902574002742767	0.249535277485847	75.8451614379883	11756
True	False	False	False	False	-3274.99047851563	-454.945739746094	202.97297668457	0.669051349163055	0.942619383335114	0.444161951541901	98.7377014160156	18069
True	False	False	False	False	-3271.49389648438	-400.802062988281	224.046676635742	0.704135537147522	0.944537162780762	0.513245642185211	94.6930694580078	19128
True	False	False	False	False	-3274.18603515625	-264.021270751953	178.571853637695	0.677976131439209	0.956013441085815	0.460035562515259	97.372673034668	15677
True	False	False	False	False	-3271.17944335938	-373.714935302734	207.409545898438	0.697545051574707	0.953804969787598	0.498742699623108	85.8770065307617	16059
True	False	False	False	False	-3268.0712890625	-952.742004394531	79.8582229614258	0.803513050079346	0.960151076316833	1	87.4583358764648	6297
True	False	False	False	False	-3265.95043945313	-921.611267089844	134.206176757813	0.706714987754822	0.958043396472931	0.51916092634201	96.1652908325195	11636
True	False	False	False	False	-3266.21020507813	-641.769165039063	74.3125076293945	0.77451878786087	0.962147891521454	0.789397180080414	65.7014923095703	4402
True	False	False	False	False	-3264.39331054688	-728.427978515625	120.896469116211	0.771264374256134	0.964657068252563	0.76343834400177	83.5779800415039	9110
True	False	False	False	False	-3263.99877929688	-596.677673339844	207.409545898438	0.735429346561432	0.962878048419952	0.597144842147827	80.4384994506836	15042
True	False	False	False	False	-3261.49487304688	-985.479125976563	99.8227767944336	0.559236764907837	0.934057295322418	0.301560670137405	80.6555557250977	7259
True	False	False	False	False	-3257.0361328125	-880.714782714844	168.589569091797	0.836018741130829	0.954780399799347	1	113.164474487305	17201
True	False	False	False	False	-3259.43969726563	-138.33039855957	157.498153686523	0.781017482280731	0.959769606590271	0.861013054847717	75.9154891967773	10780
True	False	False	False	False	-3256.49926757813	-177.98583984375	171.917007446289	0.785417377948761	0.960919916629791	1	83.0322570800781	12870
True	False	False	False	False	-3256.39819335938	-33.4000587463379	200.754699707031	0.715425968170166	0.958966016769409	0.540260434150696	92.2596664428711	16699
True	False	False	False	False	-3255.34521484375	19.2186241149902	156.389007568359	0.639742016792297	0.937865793704987	0.397970765829086	70.3475189208984	9919
True	False	False	False	False	-3255.18383789063	-1012.84826660156	102.041061401367	0.738865315914154	0.962346732616425	0.608482539653778	96.9673919677734	8921
True	False	False	False	False	-3255.0546875	-762.549255371094	120.896469116211	0.730105519294739	0.959186434745789	0.580613493919373	74.2018356323242	8088
True	False	False	False	False	-3253.46459960938	-321.716247558594	131.987884521484	0.61743825674057	0.904853761196136	0.36757504940033	70.3781509399414	8375
True	False	False	False	False	-3252.498046875	-288.136657714844	29.9468326568604	0.707465767860413	0.95572304725647	0.520909607410431	59.7037048339844	1612
True	False	False	False	False	-3251.71142578125	-65.2752532958984	187.44499206543	0.809715926647186	0.952359735965729	1	102.005920410156	17239
True	False	False	False	False	-3250.455078125	-640.455871582031	85.4039306640625	0.7040935754776	0.963929116725922	0.513150572776794	65.6883087158203	5058
True	False	False	False	False	-3250.23999023438	-215.469772338867	105.36848449707	0.776370167732239	0.948095798492432	0.80633556842804	86	8170
True	False	False	False	False	-3249.9404296875	-1144.86877441406	14.4188451766968	0.340631663799286	0.894159495830536	0.141210362315178	109.307693481445	1421
True	False	False	False	False	-3243.12548828125	-1123.82958984375	133.097030639648	0.544461309909821	0.952362596988678	0.287110149860382	115.083335876465	13810
True	False	False	False	False	-3249.91040039063	-1100.25830078125	54.3479537963867	0.746100842952728	0.9556485414505	0.634407699108124	125.693878173828	6159
True	False	False	False	False	-3237.69946289063	-1084.39575195313	154.17073059082	0.68147999048233	0.948071777820587	0.466546475887299	99.0215835571289	13764
True	False	False	False	False	-3243.40991210938	-828.92431640625	169.698715209961	0.582415461540222	0.906755864620209	0.325929790735245	96.5032653808594	14765
True	False	False	False	False	-3248.68139648438	-799.023132324219	175.244430541992	0.53587007522583	0.90234237909317	0.279053032398224	76.1202545166016	12027
True	False	False	False	False	-3243.890625	-615.816528320313	160.825576782227	0.778323948383331	0.94449919462204	0.826640605926514	74.7103424072266	10833
True	False	False	False	False	-3244.32861328125	-498.474792480469	168.589569091797	0.659941136837006	0.954572141170502	0.428907334804535	78.8618392944336	11987
True	False	False	False	False	-3246.1591796875	-342.634216308594	84.2947845458984	0.677106082439423	0.938283324241638	0.458444207906723	71.6973648071289	5449
True	False	False	False	False	-3241.44189453125	-543.127685546875	165.262145996094	0.646915972232819	0.939759135246277	0.408544033765793	78.4832229614258	11694
True	False	False	False	False	-3241.40600585938	-947.137390136719	247.338653564453	0.545123338699341	0.874656558036804	0.287741243839264	94.3273544311523	21035
True	False	False	False	False	-3237.77490234375	-853.139587402344	209.627822875977	0.509366393089294	0.904045701026917	0.255622029304504	88.5079345703125	16728
True	False	False	False	False	-3239.6015625	-700.721435546875	167.480438232422	0.740312814712524	0.95129257440567	0.61343377828598	82.9536437988281	12526
True	False	False	False	False	-3237.19116210938	-362.562469482422	137.533599853516	0.607939004898071	0.920785427093506	0.355619817972183	78.6128997802734	9748
True	False	False	False	False	-3240.54296875	-204.534286499023	136.424453735352	0.736890852451324	0.950858533382416	0.601898670196533	88.3008117675781	10861
True	False	False	False	False	-3239.14135742188	-108.255325317383	167.480438232422	0.740312814712524	0.972342133522034	0.61343377828598	72.6225128173828	10966
True	False	False	False	False	-3237.22216796875	44.535400390625	194.099838256836	0.674190402030945	0.953510999679565	0.453182131052017	80.3199996948242	14056
True	False	False	False	False	-3235.94458007813	-257.76708984375	259.539215087891	0.506641626358032	0.906703591346741	0.253325313329697	97.1965789794922	22744
True	False	False	False	False	-3235.455078125	-9.9102258682251	149.734161376953	0.76893937587738	0.960465252399445	0.747088372707367	80.1481475830078	10820
True	False	False	False	False	-3235.01025390625	-454.554748535156	122.005615234375	0.60501354932785	0.946544647216797	0.352043896913528	77.3181838989258	8505
True	False	False	False	False	-3233.791015625	-734.564086914063	146.40673828125	0.726016283035278	0.949729681015015	0.568666875362396	96.8030319213867	12778
True	False	False	False	False	-3230.95727539063	-678.405883789063	127.551322937012	0.733566761016846	0.961003601551056	0.591225862503052	78.2086944580078	8994
True	False	False	False	False	-3229.75415039063	-482.149261474609	122.005615234375	0.578784465789795	0.95706182718277	0.32196244597435	71.3545455932617	7849
True	False	False	False	False	-3232.69750976563	-289.664459228516	166.371292114258	0.686895906925201	0.952221393585205	0.476949363946915	77.3733367919922	11606
True	False	False	False	False	-3231.24267578125	-324.217010498047	78.7490768432617	0.845463693141937	0.970151305198669	1	78.3239440917969	5561
True	False	False	False	False	-3229.57397460938	-569.179870605469	197.427261352539	0.650771260261536	0.907909512519836	0.414407432079315	79.2865142822266	14113
True	False	False	False	False	-3228.32592773438	-1176.625	136.424453735352	0.540909469127655	0.915764629840851	0.283749729394913	112.373985290527	13822
True	False	False	False	False	-3220.63305664063	-1138.45581054688	122.005615234375	0.823490679264069	0.963646411895752	1	95.5545425415039	10511
True	False	False	False	False	-3226.23901367188	-164.794982910156	204.082122802734	0.607405483722687	0.92228639125824	0.354964047670364	95.4619598388672	17565
True	False	False	False	False	-3225.96411132813	-77.6440505981445	163.043869018555	0.828705549240112	0.966564297676086	1	85.0068054199219	12496
True	False	False	False	False	-3225.11401367188	-1058.32641601563	124.223899841309	0.706682562828064	0.946742355823517	0.519085705280304	77.1785736083984	8644
True	False	False	False	False	-3219.10595703125	-981.743408203125	207.409545898438	0.530953824520111	0.894564867019653	0.274549096822739	80.1390380859375	14986
True	False	False	False	False	-3222.36352539063	-764.720397949219	179.680999755859	0.471643835306168	0.916516184806824	0.225454315543175	69.3086395263672	11228
True	False	False	False	False	-3223.51147460938	-419.849395751953	249.556930541992	0.793351709842682	0.962300062179565	1	106.208885192871	23897
True	False	False	False	False	-3224.44799804688	-146.687927246094	79.8582229614258	0.776177406311035	0.942998588085175	0.804480254650116	91.3194427490234	6575
True	False	False	False	False	-3224.25366210938	-126.327690124512	78.7490768432617	0.79235315322876	0.957493424415588	1	88.6478881835938	6294
True	False	False	False	False	-3223.4736328125	-393.193908691406	129.769607543945	0.482291758060455	0.880090057849884	0.233631044626236	70.7435913085938	8277
True	False	False	False	False	-3220.29443359375	-313.613891601563	105.36848449707	0.810243308544159	0.95887416601181	1	80.3368453979492	7632
True	False	False	False	False	-3218.33544921875	-451.386199951172	84.2947845458984	0.755421161651611	0.96490067243576	0.673127472400665	73.75	5605
True	False	False	False	False	-3217.07202148438	-901.824096679688	178.571853637695	0.625559210777283	0.926197171211243	0.378241509199142	89.9316787719727	14479
True	False	False	False	False	-3214.4404296875	-709.038635253906	134.206176757813	0.682131826877594	0.952883720397949	0.467776149511337	76.7272720336914	9284
True	False	False	False	False	-3216.67456054688	-243.620574951172	97.6044921875	0.750541150569916	0.955588459968567	0.651979506015778	80.6477279663086	7097
True	False	False	False	False	-3214.9296875	-192.874069213867	131.987884521484	0.712926924228668	0.959453940391541	0.534018695354462	89.0756301879883	10600
True	False	False	False	False	-3212.63671875	-524.482177734375	186.335845947266	0.639514982700348	0.95368617773056	0.397643029689789	80.6309509277344	13546
True	False	False	False	False	-3211.1875	-1231.34143066406	113.132476806641	0.668162107467651	0.950583517551422	0.442632764577866	109.460784912109	11165
True	False	False	False	False	-3203.36669921875	-1019.93536376953	141.970169067383	0.711218118667603	0.953223705291748	0.529840886592865	79.6171875	10191
True	False	False	False	False	-3209.77368164063	-626.273620605469	178.571853637695	0.789340138435364	0.953054070472717	1	83.3478240966797	13419
True	False	False	False	False	-3210.140625	-216.762603759766	144.188446044922	0.807786464691162	0.954740822315216	1	90.7923049926758	11803
True	False	False	False	False	-3207.50390625	-947.292053222656	89.8404998779297	0.805119872093201	0.964166045188904	1	81.9629592895508	6639
True	False	False	False	False	-3207.42797851563	-927.02197265625	94.2770690917969	0.791837513446808	0.973599314689636	1	88.8588256835938	7553
True	False	False	False	False	-3203.96997070313	-659.736511230469	122.005615234375	0.757144927978516	0.965141594409943	0.681144237518311	70.2909088134766	7732
True	False	False	False	False	-3206.6240234375	-358.1259765625	104.259346008301	0.71564769744873	0.953649818897247	0.54082202911377	80.0319137573242	7523
True	False	False	False	False	-3202.99633789063	8.44269943237305	145.297592163086	0.696175515651703	0.932790219783783	0.495831906795502	78.6488571166992	10303
True	False	False	False	False	-3202.99267578125	-471.972412109375	105.36848449707	0.731978118419647	0.95024836063385	0.586294770240784	72.7157897949219	6908
True	False	False	False	False	-3199.11865234375	-390.810180664063	135.315322875977	0.541415750980377	0.939767241477966	0.284226149320602	81.5409851074219	9948
True	False	False	False	False	-3199.01342773438	-848.800903320313	102.041061401367	0.602656006813049	0.950583517551422	0.349196761846542	74.8369598388672	6885
True	False	False	False	False	-3198.87744140625	-1285.3095703125	199.645553588867	0.351811051368713	0.910525619983673	0.147441938519478	130.105560302734	23419
True	False	False	False	False	-3191.75537109375	-1226.255859375	127.551322937012	0.558448672294617	0.921947300434113	0.300769835710526	86.0782623291016	9899
True	False	False	False	False	-3198.0791015625	-325.710784912109	95.3862075805664	0.71159839630127	0.936647713184357	0.53076446056366	86.5348815917969	7442
True	False	False	False	False	-3197.83471679688	-1196.6640625	133.097030639648	0.729813098907471	0.94713830947876	0.579738736152649	93.0749969482422	11169
True	False	False	False	False	-3196.3681640625	-1124.52355957031	189.663269042969	0.698733150959015	0.941087901592255	0.501295566558838	87.0935668945313	14893
True	False	False	False	False	-3197.13549804688	-602.510620117188	196.318130493164	0.582398653030396	0.959499776363373	0.325911343097687	85.8305053710938	15192
True	False	False	False	False	-3197.5966796875	-372.035278320313	76.5307922363281	0.770033359527588	0.962030291557312	0.754589080810547	74.1739120483398	5118
True	False	False	False	False	-3195.7705078125	-305.63916015625	109.805053710938	0.631505310535431	0.94904899597168	0.386333853006363	69.5353546142578	6884
True	False	False	False	False	-3197.45678710938	-260.176727294922	120.896469116211	0.646152436733246	0.934221684932709	0.407398134469986	79.7522964477539	8693
True	False	False	False	False	-3196.66796875	-117.185417175293	115.350761413574	0.707784593105316	0.953145325183868	0.521656036376953	88.1730804443359	9170
True	False	False	False	False	-3197.3974609375	-94.9842300415039	145.297592163086	0.738506317138672	0.923686563968658	0.607271134853363	70.7786254882813	9272
True	False	False	False	False	-3197.328125	40.2489318847656	153.061584472656	0.588492512702942	0.900627613067627	0.332704663276672	79.4855041503906	10969
True	False	False	False	False	-3195.26147460938	-1095.06433105469	128.660461425781	0.653944551944733	0.940538823604584	0.419334411621094	77.3965530395508	8978
True	False	False	False	False	-3195.20654296875	-961.964538574219	163.043869018555	0.737673699855804	0.95680695772171	0.604486227035522	83.5578231811523	12283
True	False	False	False	False	-3193.24926757813	-419.575439453125	108.695907592773	0.733655333518982	0.954038023948669	0.591503977775574	75.6530609130859	7414
True	False	False	False	False	-3191.39038085938	-1349.12817382813	87.6222152709961	0.396436870098114	0.897823989391327	0.173892483115196	111.240509033203	8788
True	False	False	False	False	-3178.16259765625	-1335.72631835938	16.6371288299561	0.714476346969604	0.949675559997559	0.53786963224411	86.1333312988281	1292
True	False	False	False	False	-3189.6982421875	-1168.08764648438	155.279876708984	0.615669310092926	0.92209655046463	0.365307509899139	108.59285736084	15203
True	False	False	False	False	-3191.31982421875	-789.350341796875	285.049468994141	0.556439697742462	0.921668350696564	0.298764586448669	89.5564193725586	23016
True	False	False	False	False	-3190.76684570313	-1059.04675292969	199.645553588867	0.647322654724121	0.961926460266113	0.40915635228157	83.9944458007813	15119
True	False	False	False	False	-3188.44360351563	-508.781311035156	155.279876708984	0.68638277053833	0.935927152633667	0.475945204496384	78.3285751342773	10966
True	False	False	False	False	-3189.61303710938	-277.640289306641	105.36848449707	0.786068022251129	0.959492325782776	1	76.2631607055664	7245
True	False	False	False	False	-3188.2578125	-458.572265625	154.17073059082	0.775613307952881	0.946158111095428	0.799180150032043	79.7481994628906	11085
True	False	False	False	False	-3187.39794921875	-50.6653785705566	163.043869018555	0.704309105873108	0.956053674221039	0.513639271259308	88.3945541381836	12994
True	False	False	False	False	-3186.82739257813	-1324.80908203125	102.041061401367	0.774829864501953	0.970956265926361	0.792114913463593	139.434783935547	12828
True	False	False	False	False	-3180.05615234375	-1305.43249511719	173.026138305664	0.782837390899658	0.956284999847412	0.891967415809631	109.205131530762	17036
True	False	False	False	False	-3184.97119140625	-866.339904785156	105.36848449707	0.535558044910431	0.897598683834076	0.278764873743057	74.8000030517578	7106
True	False	False	False	False	-3184.7890625	-566.54296875	127.551322937012	0.761736512184143	0.943984925746918	0.704199910163879	97	11155
True	False	False	False	False	-3184.68798828125	-138.278305053711	136.424453735352	0.72914445400238	0.95966762304306	0.577750682830811	77.8780517578125	9579
True	False	False	False	False	-3186.3828125	-28.993724822998	145.297592163086	0.679700970649719	0.944176852703094	0.463219910860062	85.5496215820313	11207
True	False	False	False	False	-3183.66528320313	-197.942916870117	176.353576660156	0.737743198871613	0.933692276477814	0.604717314243317	90.5094375610352	14391
True	False	False	False	False	-3182.87451171875	-848.374145507813	85.4039306640625	0.765360891819	0.951321005821228	0.724545955657959	79.298698425293	6106
True	False	False	False	False	-3182.19799804688	-772.797912597656	86.513069152832	0.608280003070831	0.946805775165558	0.356039762496948	85.6794891357422	6683
True	False	False	False	False	-3182.47900390625	-352.08154296875	115.350761413574	0.699858546257019	0.937252581119537	0.503738164901733	86.3461532592773	8980
True	False	False	False	False	-3181.02783203125	-402.477508544922	113.132476806641	0.650641798973083	0.940945625305176	0.414208441972733	80.1862716674805	8179
True	False	False	False	False	-3181.00024414063	-1010.80725097656	221.828384399414	0.691563129425049	0.933523535728455	0.486269682645798	96.6900024414063	19338
True	False	False	False	False	-3164.93701171875	-981.708618164063	139.751892089844	0.754863798618317	0.952235400676727	0.67060112953186	79.5793685913086	10027
True	False	False	False	False	-3167.044921875	-853.939086914063	22.1828384399414	0.735508561134338	0.939309358596802	0.597400009632111	70.0500030517578	1401
True	False	False	False	False	-3179.04150390625	-738.40869140625	167.480438232422	0.574802160263062	0.931794404983521	0.317677944898605	71.5894012451172	10810
True	False	False	False	False	-3177.34008789063	-538.041442871094	149.734161376953	0.800280511379242	0.957730650901794	1	84.8814849853516	11459
True	False	False	False	False	-3179.56103515625	-245.865585327148	98.7136306762695	0.714771866798401	0.951460897922516	0.538611173629761	69.494384765625	6185
True	False	False	False	False	-3178.88842773438	-168.179214477539	245.120376586914	0.434571892023087	0.889096558094025	0.198792353272438	81.5927581787109	18032
True	False	False	False	False	-3175.57397460938	-320.848999023438	118.678184509277	0.824438512325287	0.970658659934998	1	80.6635513305664	8631
True	False	False	False	False	-3175.45458984375	-624.559143066406	129.769607543945	0.659582018852234	0.94312196969986	0.428323924541473	70.2051315307617	8214
True	False	False	False	False	-3174.96557617188	-428.485748291016	136.424453735352	0.666905462741852	0.963279843330383	0.440486967563629	80.5447158813477	9907
True	False	False	False	False	-3174.57055664063	-73.2947006225586	199.645553588867	0.757985770702362	0.952072203159332	0.685172200202942	84.3833312988281	15189
True	False	False	False	False	-3173.43041992188	-764.765991210938	96.4953460693359	0.751482903957367	0.948976397514343	0.655898630619049	81.8160934448242	7118
True	False	False	False	False	-3169.22021484375	-680.15478515625	118.678184509277	0.712028324604034	0.967176675796509	0.531812787055969	84.0654220581055	8995
True	False	False	False	False	-3169.76611328125	-580.929443359375	84.2947845458984	0.819298386573792	0.953763663768768	1	91.0263137817383	6918
True	False	False	False	False	-3172.69189453125	41.0484657287598	124.223899841309	0.783444225788116	0.964859426021576	0.904983460903168	78.4196395874023	8783
True	False	False	False	False	-3171.43017578125	-288.526550292969	98.7136306762695	0.768758356571198	0.958612501621246	0.745877683162689	73.8876419067383	6576
True	False	False	False	False	-3166.91064453125	-100.201011657715	48.80224609375	0.754487037658691	0.950604617595673	0.668910324573517	88.863639831543	3910
True	False	False	False	False	-3166.619140625	-656.097900390625	133.097030639648	0.726596474647522	0.951743483543396	0.570325434207916	72.9499969482422	8754
True	False	False	False	False	-3164.06689453125	-232.325439453125	79.8582229614258	0.509459018707275	0.91211861371994	0.255700469017029	65.2361145019531	4697
True	False	False	False	False	-3163.763671875	-938.543823242188	225.155807495117	0.640431106090546	0.910749554634094	0.398968070745468	92.9458160400391	18868
True	False	False	False	False	-3162.8125	-38.2570037841797	146.40673828125	0.662400841712952	0.940774202346802	0.432938277721405	84.0833358764648	11099
True	False	False	False	False	-3161.30590820313	-1390.80114746094	34.3833999633789	0.770503997802734	0.956876516342163	0.757918477058411	80.7096786499023	2502
True	False	False	False	False	-3159.2861328125	-1273.79260253906	225.155807495117	0.826491713523865	0.970450401306152	1	99.4729080200195	20193
True	False	False	False	False	-3158.76977539063	-1116.62036132813	179.680999755859	0.735022723674774	0.952441692352295	0.595839619636536	90.5185165405273	14664
True	False	False	False	False	-3160.39868164063	-309.437561035156	107.586769104004	0.726169049739838	0.935994625091553	0.56910252571106	75.6907196044922	7342
True	False	False	False	False	-3160.28125	-1045.24694824219	143.079315185547	0.662772297859192	0.952688872814178	0.433552443981171	72.2015533447266	9314
True	False	False	False	False	-3159.0595703125	-881.083862304688	219.610107421875	0.664025604724884	0.951583027839661	0.435635715723038	93.1111145019531	18436
True	False	False	False	False	-3159.89038085938	-699.649353027344	144.188446044922	0.667910039424896	0.940072655677795	0.442200928926468	88.3153839111328	11481
True	False	False	False	False	-3159.09790039063	-491.0087890625	153.061584472656	0.612421095371246	0.936212062835693	0.361193627119064	104.260871887207	14388
True	False	False	False	False	-3158.69213867188	-210.504776000977	125.333038330078	0.82226824760437	0.964158892631531	1	77.5663681030273	8765
True	False	False	False	False	-3159.44384765625	23.457706451416	186.335845947266	0.609158396720886	0.945998728275299	0.357124656438828	88.7083358764648	14903
True	False	False	False	False	-3158.61572265625	-6.72078132629395	126.442184448242	0.767152667045593	0.944999396800995	0.735483109951019	83.6228103637695	9533
True	False	False	False	False	-3157.80126953125	-355.061218261719	288.376892089844	0.387358963489532	0.870086073875427	0.168293669819832	87.015380859375	22624
True	False	False	False	False	-3157.67333984375	-132.381744384766	151.952453613281	0.67167454957962	0.943974673748016	0.448726803064346	78.8540115356445	10803
True	False	False	False	False	-3157.10791015625	-1231.68444824219	53.2388153076172	0.701955497264862	0.959577143192291	0.508354067802429	102.770835876465	4933
True	False	False	False	False	-3156.6474609375	-1442.80310058594	36.6016845703125	0.647160887718201	0.936178982257843	0.408912599086761	114.060607910156	3764
True	False	False	False	False	-3149.82958984375	-1425.6298828125	65.4393768310547	0.785227477550507	0.956483066082001	0.970944821834564	123.101692199707	7263
True	False	False	False	False	-3154.7421875	-1354.59448242188	214.064392089844	0.561896681785583	0.940820217132568	0.304246962070465	104.321243286133	20134
True	False	False	False	False	-3146.02807617188	-1219.20971679688	49.9113883972168	0.726490080356598	0.959788382053375	0.570020496845245	108.800003051758	4896
True	False	False	False	False	-3153.93115234375	-568.959594726563	153.061584472656	0.733375728130341	0.959978342056274	0.590627431869507	82.1884078979492	11342
True	False	False	False	False	-3153.60571289063	-392.635711669922	156.389007568359	0.564166724681854	0.916446924209595	0.306561082601547	78.9432601928711	11131
True	False	False	False	False	-3152.96069335938	-1087	165.262145996094	0.713891565799713	0.95953643321991	0.536409020423889	87.8053665161133	13083
True	False	False	False	False	-3145.11499023438	-925.443725585938	128.660461425781	0.780611455440521	0.965533077716827	0.855170607566833	87.8103485107422	10186
True	False	False	False	False	-3152.84204101563	-855.578308105469	77.6399383544922	0.781193256378174	0.946540415287018	0.863637804985046	73.8142852783203	5167
True	False	False	False	False	-3143.92944335938	-835.81494140625	168.589569091797	0.566988468170166	0.935750901699066	0.309465825557709	89.2631607055664	13568
True	False	False	False	False	-3150.3720703125	-633.521118164063	115.350761413574	0.663399517536163	0.939524829387665	0.434592872858047	73.9038467407227	7686
True	False	False	False	False	-3151.8662109375	-278.180603027344	98.7136306762695	0.782779574394226	0.95420914888382	0.890820920467377	99.8764038085938	8889
True	False	False	False	False	-3151.77758789063	-185.99104309082	143.079315185547	0.709515929222107	0.965654790401459	0.52574896812439	70.3875961303711	9080
True	False	False	False	False	-3151.22998046875	-469.643585205078	59.8936653137207	0.666862070560455	0.932149589061737	0.440413177013397	87.4814834594727	4724
True	False	False	False	False	-3150.69384765625	-89.958610534668	140.861022949219	0.831927359104156	0.954126596450806	1	85.6692886352539	10880
True	False	False	False	False	-3147.60278320313	-727.555297851563	129.769607543945	0.592863440513611	0.923242092132568	0.337686151266098	70.9401702880859	8300
True	False	False	False	False	-3141.4970703125	-662.6884765625	146.40673828125	0.618217408657074	0.945802927017212	0.368579924106598	78.4621200561523	10357
True	False	False	False	False	-3145.66821289063	-550.747863769531	87.6222152709961	0.82315069437027	0.961495399475098	1	100.936706542969	7974
True	False	False	False	False	-3140.9609375	-508.314361572266	167.480438232422	0.694136202335358	0.929961681365967	0.491559147834778	99.10595703125	14965
True	False	False	False	False	-3143.89868164063	-446.512390136719	107.586769104004	0.738487541675568	0.952097654342651	0.607207953929901	84.8659820556641	8232
True	False	False	False	False	-3143.64672851563	-482.465393066406	33.2742576599121	0.660014808177948	0.944049656391144	0.429027110338211	99.3333358764648	2980
True	False	False	False	False	-3140.03686523438	-420.232879638672	117.569046020508	0.816733479499817	0.955579578876495	1	75.5471725463867	8008
True	False	False	False	False	-3140.83837890625	-251.790161132813	146.40673828125	0.578311562538147	0.922320485115051	0.321450054645538	69.4166641235352	9163
True	False	False	False	False	-3140.77124023438	-328.613403320313	127.551322937012	0.782646477222443	0.953173696994781	0.888233423233032	85.6086959838867	9845
True	False	False	False	False	-3138.798828125	-1274.78833007813	90.9496383666992	0.730561852455139	0.93495762348175	0.581985175609589	129.585372924805	10626
True	False	False	False	False	-3138.79736328125	-958.939697265625	157.498153686523	0.719543635845184	0.968300402164459	0.550909161567688	84.1338043212891	11947
True	False	False	False	False	-3137.62646484375	-1404.65222167969	165.262145996094	0.619634747505188	0.93428111076355	0.370417863130569	112.54362487793	16769
True	False	False	False	False	-3132.63012695313	-1369.86279296875	126.442184448242	0.727187871932983	0.942927420139313	0.572028160095215	86.2807006835938	9836
True	False	False	False	False	-3136.55102539063	-1291.1865234375	130.878753662109	0.725372850894928	0.931899130344391	0.566841185092926	110.68643951416	13061
True	False	False	False	False	-3131.82763671875	-1189.37756347656	155.279876708984	0.72639799118042	0.949022650718689	0.569756746292114	84.0642852783203	11769
True	False	False	False	False	-3133.2548828125	-999.413635253906	204.082122802734	0.487491220235825	0.883765935897827	0.237716466188431	81.2282638549805	14946
True	False	False	False	False	-3135.31176757813	-776.154479980469	130.878753662109	0.725372850894928	0.953589022159576	0.566841185092926	106.762710571289	12598
True	False	False	False	False	-3133.3134765625	-534.070617675781	97.6044921875	0.835320472717285	0.960797727108002	1	95.4659118652344	8401
True	False	False	False	False	-3131.6708984375	-13.3112668991089	158.607299804688	0.749334454536438	0.957683384418488	0.647060871124268	91.636360168457	13104
True	False	False	False	False	-3133.65185546875	25.4357452392578	190.772415161133	0.643819987773895	0.953274071216583	0.403928637504578	83.6279067993164	14384
True	False	False	False	False	-3131.55786132813	-351.410034179688	83.1856460571289	0.770665466785431	0.948702335357666	0.759075462818146	72.7733306884766	5458
True	False	False	False	False	-3130.97900390625	-1158.99670410156	186.335845947266	0.745556116104126	0.962242305278778	0.63234680891037	90.726188659668	15242
True	False	False	False	False	-3127.11938476563	-812.2275390625	186.335845947266	0.505458533763885	0.897640526294708	0.252334237098694	80.226188659668	13478
True	False	False	False	False	-3129.3193359375	-384.190795898438	130.878753662109	0.76100093126297	0.973156154155731	0.700321018695831	78.0508499145508	9210
True	False	False	False	False	-3130.353515625	-55.447639465332	170.807861328125	0.569675922393799	0.874193906784058	0.312261909246445	96.8506469726563	14915
True	False	False	False	False	-3129.00024414063	-295.967987060547	231.810668945313	0.414526283740997	0.838053047657013	0.185413852334023	81.5598068237305	17046
True	False	False	False	False	-3128.06005859375	-753.998046875	230.701522827148	0.474958270788193	0.847814500331879	0.227972820401192	90.6923065185547	18864
True	False	False	False	False	-3127.11669921875	-1487.67590332031	45.4748191833496	0.613874852657318	0.891397356987	0.363026946783066	123.463417053223	5062
True	False	False	False	False	-3126.14819335938	-1471.19543457031	107.586769104004	0.686354577541351	0.950826644897461	0.475890129804611	95.1958770751953	9234
True	False	False	False	False	-3125.1787109375	-588.525817871094	207.409545898438	0.711841106414795	0.946937084197998	0.531355679035187	81.5240631103516	15245
True	False	False	False	False	-3126.51806640625	-175.291366577148	114.241622924805	0.771086752414703	0.954675555229187	0.762132465839386	72.8058242797852	7499
True	False	False	False	False	-3125.90502929688	-334.491729736328	58.7845230102539	0.840952813625336	0.965544819831848	1	85.2075500488281	4516
True	False	False	False	False	-3125.3798828125	55.3908348083496	129.769607543945	0.851375102996826	0.969339847564697	1	91.2820510864258	10680
True	False	False	False	False	-3124.96850585938	-1446.55615234375	103.150199890137	0.704544305801392	0.952215850353241	0.514173626899719	85.3118286132813	7934
True	False	False	False	False	-3116.349609375	-1350.98986816406	123.114753723145	0.700372934341431	0.948089420795441	0.504862487316132	89.0720748901367	9887
True	False	False	False	False	-3123.73071289063	-711.490966796875	184.117568969727	0.317059129476547	0.841833472251892	0.128534629940987	77.6445770263672	12889
True	False	False	False	False	-3124.62744140625	-118.326545715332	160.825576782227	0.666554629802704	0.936991393566132	0.43989109992981	80.9793090820313	11742
True	False	False	False	False	-3124.35791015625	-148.542877197266	154.17073059082	0.746117413043976	0.95209538936615	0.634470880031586	78.1654663085938	10865
True	False	False	False	False	-3122.59814453125	-1120.98278808594	186.335845947266	0.686474680900574	0.949571847915649	0.476124733686447	93.6666641235352	15736
True	False	False	False	False	-3117.25537109375	-882.355712890625	148.625015258789	0.729590535163879	0.944733083248138	0.579075038433075	85.8656692504883	11506
True	False	False	False	False	-3120.44140625	-663.368286132813	150.843307495117	0.651605725288391	0.942095398902893	0.415694087743759	78.6029434204102	10690
True	False	False	False	False	-3120.13427734375	-363.380920410156	93.1679229736328	0.565270364284515	0.909246444702148	0.30769345164299	67.6904754638672	5686
True	False	False	False	False	-3118.28002929688	-857.018615722656	237.356369018555	0.540647149085999	0.916513800621033	0.283503174781799	83.682243347168	17908
True	False	False	False	False	-3117.5947265625	-224.915328979492	131.987884521484	0.638762414455414	0.959014177322388	0.396559506654739	69.4285736083984	8262
True	False	False	False	False	-3115.8583984375	-196.802551269531	141.970169067383	0.61912876367569	0.94731479883194	0.369760245084763	72.1875	9240
True	False	False	False	False	-3115.03149414063	-1518.81201171875	82.0765075683594	0.680345416069031	0.965536773204803	0.464419931173325	113.02702331543	8364
True	False	False	False	False	-3101.36572265625	-1251.96801757813	168.589569091797	0.68965095281601	0.942012786865234	0.482409477233887	96.9473648071289	14736
True	False	False	False	False	-3114.05249023438	-1095.01806640625	137.533599853516	0.649772524833679	0.951380729675293	0.412875860929489	75.8064498901367	9400
True	False	False	False	False	-3112.98364257813	-1219.06713867188	166.371292114258	0.559528112411499	0.909203767776489	0.301853567361832	80.6466674804688	12097
True	False	False	False	False	-3108.36279296875	-1046.91088867188	206.300399780273	0.614007711410522	0.920127093791962	0.363195091485977	92.9731216430664	17293
True	False	False	False	False	-3112.44946289063	-335.842132568359	89.8404998779297	0.560166120529175	0.926803946495056	0.302496165037155	70.1975326538086	5686
True	False	False	False	False	-3111.47998046875	-1024.24536132813	135.315322875977	0.694893360137939	0.948612689971924	0.493137061595917	79.6803283691406	9721
True	False	False	False	False	-3110.60961914063	-982.179260253906	120.896469116211	0.653017103672028	0.935314357280731	0.417884826660156	85.1559600830078	9282
True	False	False	False	False	-3109.75610351563	-790.281188964844	170.807861328125	0.402319222688675	0.923123359680176	0.177584514021873	75.8766250610352	11685
True	False	False	False	False	-3111.3740234375	-630.091979980469	214.064392089844	0.728514790534973	0.94392466545105	0.575893700122833	78.6528472900391	15180
True	False	False	False	False	-3109.8837890625	-430.234558105469	130.878753662109	0.68919312953949	0.950619280338287	0.481493949890137	87.1694946289063	10286
True	False	False	False	False	-3111.22607421875	-134.693984985352	27.7285480499268	0.669821560382843	0.941167593002319	0.445493936538696	64.8000030517578	1620
True	False	False	False	False	-3109.86376953125	-502.800628662109	112.023338317871	0.706498801708221	0.940948784351349	0.518659710884094	96.4257431030273	9739
True	False	False	False	False	-3105.49633789063	-483.430023193359	117.569046020508	0.72139585018158	0.950307130813599	0.555857241153717	100.830184936523	10688
True	False	False	False	False	-3108.6318359375	-405.520141601563	110.914192199707	0.691563129425049	0.942053854465485	0.486269682645798	72.120002746582	7212
True	False	False	False	False	-3108.5888671875	50.2008781433105	124.223899841309	0.725606381893158	0.967613220214844	0.567502200603485	79.4017868041992	8893
True	False	False	False	False	-3107.90673828125	-99.9789276123047	160.825576782227	0.797517895698547	0.953461170196533	1	82.1172409057617	11907
True	False	False	False	False	-3107.27905273438	-465.495056152344	70.9850845336914	0.85177218914032	0.963489770889282	1	89.375	5720
True	False	False	False	False	-3106.78295898438	-447.170806884766	102.041061401367	0.738865315914154	0.953055143356323	0.608482539653778	89.8043441772461	8262
True	False	False	False	False	-3104.75146484375	-68.7317276000977	129.769607543945	0.818419456481934	0.970555365085602	1	69.3162384033203	8110
True	False	False	False	False	-3104.13598632813	-749.68994140625	187.44499206543	0.523405611515045	0.880582451820374	0.267778009176254	91.8994064331055	15531
True	False	False	False	False	-3103.77294921875	-940.066833496094	208.518692016602	0.650069355964661	0.943232238292694	0.413330078125	91.4787216186523	17198
True	False	False	False	False	-3102.8525390625	-911.641174316406	159.716445922852	0.712809860706329	0.955766916275024	0.533730089664459	88.0763854980469	12683
True	False	False	False	False	-3101.72436523438	-540.209289550781	76.5307922363281	0.447025388479233	0.802198171615601	0.207455217838287	100.434783935547	6930
True	False	False	False	False	-3103.0185546875	-264.389801025391	192.990692138672	0.684303224086761	0.957491517066956	0.471916198730469	80.1379318237305	13944
True	False	False	False	False	-3101.20825195313	-686.688171386719	93.1679229736328	0.725569725036621	0.957644045352936	0.567398190498352	88.0119018554688	7393
True	False	False	False	False	-3100.26147460938	-0.596463680267334	183.008422851563	0.856111884117126	0.971016585826874	1	84.2424240112305	13900
True	False	False	False	False	-3097.21704101563	-1565.32421875	32.1651153564453	0.736605882644653	0.956406116485596	0.600963830947876	106.86206817627	3099
True	False	False	False	False	-3087.73950195313	-1547.78454589844	100.931915283203	0.786033868789673	0.974578142166138	1	83.5934066772461	7607
True	False	False	False	False	-3097.21557617188	-1508.95642089844	140.861022949219	0.760854780673981	0.952805697917938	0.699559509754181	87.4566955566406	11107
True	False	False	False	False	-3080.81420898438	-1446.92590332031	187.44499206543	0.724479019641876	0.972490429878235	0.564327836036682	93.4674530029297	15796
True	False	False	False	False	-3094.4140625	-1308.51647949219	128.660461425781	0.748102605342865	0.961380958557129	0.642153143882751	88.1465530395508	10225
True	False	False	False	False	-3096.17846679688	-1200.19897460938	200.754699707031	0.630933344364166	0.935782074928284	0.38554459810257	104.276245117188	18874
True	False	False	False	False	-3093.79833984375	-1066.26123046875	178.571853637695	0.686574578285217	0.943301439285278	0.476320087909698	91.6397552490234	14754
True	False	False	False	False	-3094.63500976563	-703.197692871094	128.660461425781	0.601872622966766	0.934026122093201	0.34825736284256	83.0086212158203	9629
True	False	False	False	False	-3096.23583984375	-155.912216186523	139.751892089844	0.774550676345825	0.95416671037674	0.789673984050751	80.6825408935547	10166
True	False	False	False	False	-3095.90551757813	-496.389617919922	63.2210922241211	0.431817471981049	0.878081679344177	0.19691376388073	112.789474487305	6429
True	False	False	False	False	-3094.38647460938	-239.372375488281	107.586769104004	0.618747591972351	0.941506624221802	0.369265973567963	68.5154647827148	6646
True	False	False	False	False	-3093.208984375	-215.509353637695	88.7313537597656	0.682310163974762	0.949298918247223	0.468113631010056	67.3375015258789	5387
True	False	False	False	False	-3090.68188476563	-768.351928710938	115.350761413574	0.739407896995544	0.943367719650269	0.610325813293457	92.5673065185547	9627
True	False	False	False	False	-3090.59130859375	-661.788696289063	140.861022949219	0.691477596759796	0.946814596652985	0.486095726490021	81.5511779785156	10357
True	False	False	False	False	-3089.39111328125	-1157.25012207031	156.389007568359	0.628104984760284	0.947838962078094	0.381675899028778	100.914894104004	14229
True	False	False	False	False	-3088.5439453125	-131.504119873047	145.297592163086	0.793201148509979	0.960622191429138	1	87.6488571166992	11482
True	False	False	False	False	-3088.40405273438	-1295.35339355469	90.9496383666992	0.815059661865234	0.959884345531464	1	85.9756088256836	7050
True	False	False	False	False	-3088.03344726563	-1015.21240234375	173.026138305664	0.723823487758636	0.947977185249329	0.562501490116119	82.2564086914063	12832
True	False	False	False	False	-3088.35986328125	-977.010620117188	89.8404998779297	0.805119872093201	0.953829169273376	1	100.876541137695	8171
True	False	False	False	False	-3087.30712890625	-484.228057861328	114.241622924805	0.693129122257233	0.951440989971161	0.489475697278976	93.9029159545898	9672
True	False	False	False	False	-3086.06201171875	-318.602752685547	171.917007446289	0.70979243516922	0.957535147666931	0.526409149169922	81.1161270141602	12573
True	False	False	False	False	-3087.82641601563	-187.475387573242	123.114753723145	0.807714879512787	0.958977937698364	1	91.8018035888672	10190
True	False	False	False	False	-3086.77490234375	-40.9552459716797	127.551322937012	0.688962996006012	0.931302428245544	0.481034994125366	66.9304351806641	7697
True	False	False	False	False	-3084.92407226563	-405.546722412109	74.3125076293945	0.814957976341248	0.958397746086121	1	81.4179077148438	5455
True	False	False	False	False	-3084.63427734375	-1352.93786621094	117.569046020508	0.702122330665588	0.938974320888519	0.508725047111511	129.98112487793	13778
True	False	False	False	False	-3083.72119140625	-1087.63403320313	103.150199890137	0.779191911220551	0.963169574737549	0.836726665496826	74.6451644897461	6942
True	False	False	False	False	-3083.56372070313	-361.122192382813	180.790130615234	0.602968633174896	0.917049765586853	0.349572569131851	86.8773040771484	14161
True	False	False	False	False	-3084.478515625	-277.495574951172	119.787330627441	0.565930902957916	0.908778846263885	0.308373481035233	71.1759262084961	7687
True	False	False	False	False	-3081.96362304688	-103.957893371582	137.533599853516	0.742881834506989	0.950051963329315	0.622499585151672	77.9435501098633	9665
True	False	False	False	False	-3082.29516601563	33.1991920471191	151.952453613281	0.772331058979034	0.952883720397949	0.771500051021576	73.3795623779297	10053
True	False	False	False	False	-3081.62524414063	-502.640594482422	98.7136306762695	0.768758356571198	0.966595351696014	0.745877683162689	94.2471923828125	8388
True	False	False	False	False	-3080.63012695313	-1599.32971191406	97.6044921875	0.71916389465332	0.952644288539886	0.549907207489014	144.863632202148	12748
True	False	False	False	False	-3078.2919921875	-1571.83166503906	110.914192199707	0.803114473819733	0.958498001098633	1	100.879997253418	10088
True	False	False	False	False	-3079.23388671875	-1473.05493164063	180.790130615234	0.666043877601624	0.933216989040375	0.43902599811554	97.4601211547852	15886
True	False	False	False	False	-3078.67163085938	-928.844421386719	150.843307495117	0.544160783290863	0.892358839511871	0.286824226379395	83.4632339477539	11351
True	False	False	False	False	-3080.21044921875	-383.303405761719	158.607299804688	0.669735491275787	0.930993914604187	0.445344775915146	95.244758605957	13620
True	False	False	False	False	-3079.43408203125	-824.661376953125	201.863830566406	0.773261785507202	0.964215219020844	0.778871893882751	88.1153869628906	16037
True	False	False	False	False	-3075.6005859375	-256.494171142578	108.695907592773	0.593387126922607	0.920126974582672	0.33828929066658	68.8469390869141	6747
True	False	False	False	False	-3076.1787109375	-176.518203735352	115.350761413574	0.756777882575989	0.951650977134705	0.679410755634308	84.7307662963867	8812
True	False	False	False	False	-3075.93530273438	-208.666809082031	99.8227767944336	0.647322654724121	0.948289394378662	0.40915635228157	74.6333312988281	6717
True	False	False	False	False	-3075.24877929688	-1404.37731933594	158.607299804688	0.584320664405823	0.930009841918945	0.328035354614258	107.538459777832	15378
True	False	False	False	False	-3068.46948242188	-1331.69067382813	118.678184509277	0.682536005973816	0.958750545978546	0.468541741371155	75.7757034301758	8108
True	False	False	False	False	-3064.0283203125	-1286.49621582031	98.7136306762695	0.736421585083008	0.959492325782776	0.600361526012421	84.7752838134766	7545
True	False	False	False	False	-3075.22998046875	-1230.22985839844	109.805053710938	0.844358801841736	0.96119749546051	1	99.4141387939453	9842
True	False	False	False	False	-3072.14868164063	-860.050659179688	199.645553588867	0.457895189523697	0.863841831684113	0.215253308415413	80.3944473266602	14471
True	False	False	False	False	-3074.89184570313	-710.217956542969	138.64274597168	0.549704730510712	0.882355451583862	0.292149513959885	79.7440032958984	9968
True	False	False	False	False	-3074.83862304688	-679.045349121094	99.8227767944336	0.693452954292297	0.961557626724243	0.490143746137619	74.1111145019531	6670
True	False	False	False	False	-3074.8359375	-630.366149902344	134.206176757813	0.627815425395966	0.9498330950737	0.381282955408096	74.2314071655273	8982
True	False	False	False	False	-3071.57348632813	-547.877807617188	159.716445922852	0.619605779647827	0.922512114048004	0.370380163192749	84.4652786254883	12163
True	False	False	False	False	-3072.63671875	-404.400817871094	104.259346008301	0.692068934440613	0.959369242191315	0.487300753593445	87.3297882080078	8209
True	False	False	False	False	-3073.76611328125	-12.7358436584473	210.736968994141	0.769620656967163	0.959592580795288	0.751721262931824	89.3000030517578	16967
True	False	False	False	False	-3071.52587890625	-458.123077392578	118.678184509277	0.769594728946686	0.935754537582397	0.751542627811432	95.7757034301758	10248
True	False	False	False	False	-3070.87158203125	-295.119598388672	73.203369140625	0.606794536113739	0.955595314502716	0.354215174913406	97.136360168457	6411
True	False	False	False	False	-3070.67993164063	-1208.87353515625	86.513069152832	0.740397691726685	0.950696170330048	0.613727450370789	84.3333358764648	6578
True	False	False	False	False	-3066.67333984375	-1117.23742675781	189.663269042969	0.664413809776306	0.942501127719879	0.436284303665161	102.941520690918	17603
True	False	False	False	False	-3069.0087890625	-793.7294921875	76.5307922363281	0.770033359527588	0.946540415287018	0.754589080810547	87.0869598388672	6009
True	False	False	False	False	-3068.56713867188	-349.511749267578	103.150199890137	0.828564047813416	0.958662450313568	1	77.6774215698242	7224
True	False	False	False	False	-3069.78784179688	-65.7032165527344	134.206176757813	0.692156434059143	0.960380494594574	0.487479507923126	72.9090881347656	8822
True	False	False	False	False	-3069.06591796875	-95.418212890625	11.0914192199707	0.673765122890472	0.91785192489624	0.452423572540283	58.2999992370605	583
True	False	False	False	False	-3068.5625	-777.695556640625	82.0765075683594	0.725604593753815	0.926748335361481	0.567497134208679	112.175674438477	8301
True	False	False	False	False	-3067.95288085938	53.6176567077637	128.660461425781	0.563304722309113	0.924809157848358	0.305680006742477	70.8620681762695	8220
True	False	False	False	False	-3067.01806640625	-984.439086914063	185.226699829102	0.5367751121521	0.898653745651245	0.279890477657318	81.4670639038086	13605
True	False	False	False	False	-3066.64282226563	-891.020935058594	196.318130493164	0.840066611766815	0.968095600605011	1	84.9152526855469	15030
True	False	False	False	False	-3066.0341796875	-197.52001953125	93.1679229736328	0.808093369007111	0.958789765834808	1	78.4166641235352	6587
True	False	False	False	False	-3065.07666015625	-1265.86682128906	122.005615234375	0.748618364334106	0.951774656772614	0.64419424533844	109.554542541504	12051
True	False	False	False	False	-3062.3740234375	-1158.26489257813	178.571853637695	0.699016630649567	0.946481466293335	0.501908600330353	93.8322982788086	15107
True	False	False	False	False	-3064.88818359375	-499.05224609375	92.0587844848633	0.824999392032623	0.955602645874023	1	103.542167663574	8594
True	False	False	False	False	-3063.37768554688	-445.299255371094	135.315322875977	0.639292359352112	0.936369955539703	0.397322028875351	90.0573806762695	10987
True	False	False	False	False	-3062.525390625	-158.79280090332	106.477630615234	0.40425905585289	0.89904260635376	0.178813382983208	64.21875	6165
True	False	False	False	False	-3062.07934570313	-1299.77551269531	90.9496383666992	0.788853049278259	0.948505222797394	1	82.5853652954102	6772
True	False	False	False	False	-3060.1396484375	-1084.11315917969	141.970169067383	0.704015791416168	0.941866159439087	0.512974381446838	79.6875	10200
True	False	False	False	False	-3060.57836914063	-745.319274902344	124.223899841309	0.733668208122253	0.944228053092957	0.591544389724731	81.0803604125977	9081
True	False	False	False	False	-3060.0634765625	-370.273651123047	86.513069152832	0.775300621986389	0.949547469615936	0.796320915222168	86.1923065185547	6723
True	False	False	False	False	-3059.46557617188	-1499.08544921875	141.970169067383	0.627549946308136	0.942671000957489	0.380923300981522	96.9140625	12405
True	False	False	False	False	-3059.384765625	-1642.39306640625	64.3302307128906	0.802213251590729	0.96068811416626	1	107.172416687012	6216
True	False	False	False	False	-3056.6396484375	-1598.93005371094	173.026138305664	0.598882913589478	0.949300229549408	0.344702571630478	86.0769195556641	13428
True	False	False	False	False	-3054.333984375	-1542.55627441406	117.569046020508	0.694364547729492	0.952686846256256	0.492033988237381	87.2735824584961	9251
True	False	False	False	False	-3057.33935546875	-1047.37963867188	237.356369018555	0.511240541934967	0.89388906955719	0.257213205099106	90.5186920166016	19371
True	False	False	False	False	-3055.57299804688	-794.641296386719	87.6222152709961	0.75999253988266	0.954577445983887	0.695125102996826	78.0759506225586	6168
True	False	False	False	False	-3055.8076171875	-625.421508789063	87.6222152709961	0.461408972740173	0.930103838443756	0.217823594808578	70.6202545166016	5579
True	False	False	False	False	-3053.62622070313	-567.215942382813	148.625015258789	0.589283525943756	0.925022423267365	0.333599299192429	73.3582077026367	9830
True	False	False	False	False	-3053.60107421875	-244.845504760742	119.787330627441	0.735007107257843	0.947623908519745	0.595789611339569	73.6944427490234	7959
True	False	False	False	False	-3055.248046875	36.2895736694336	165.262145996094	0.730507373809814	0.966327965259552	0.581821024417877	78.9194641113281	11759
True	False	False	False	False	-3053.46362304688	-524.293579101563	126.442184448242	0.829544961452484	0.964158892631531	1	82.0964889526367	9359
True	False	False	False	False	-3053.3271484375	-113.025009155273	144.188446044922	0.799139618873596	0.948827087879181	1	75.3307723999023	9793
True	False	False	False	False	-3052.45776367188	-1567.40356445313	122.005615234375	0.694063246250153	0.946742355823517	0.491407632827759	89.2909088134766	9822
True	False	False	False	False	-3051.50952148438	-1199.71020507813	202.97297668457	0.663547515869141	0.942939698696136	0.43483904004097	104.508193969727	19125
True	False	False	False	False	-3052.1484375	-272.801330566406	173.026138305664	0.593835353851318	0.940488874912262	0.338806599378586	77.1217956542969	12031
True	False	False	False	False	-3050.787109375	-715.033386230469	310.559753417969	0.347196996212006	0.862225830554962	0.144852131605148	94.3821411132813	26427
True	False	False	False	False	-3049.64038085938	-1671.44848632813	52.1296730041504	0.758778512477875	0.959788382053375	0.689045190811157	106.148933410645	4989
True	False	False	False	False	-3044.62866210938	-1637.04064941406	128.660461425781	0.601872622966766	0.917192697525024	0.34825736284256	91.9396514892578	10665
True	False	False	False	False	-3044.0947265625	-1515.68383789063	154.17073059082	0.630667626857758	0.931537508964539	0.385178744792938	95.9280548095703	13334
True	False	False	False	False	-3048.18139648438	-1432.95788574219	156.389007568359	0.588515818119049	0.940881371498108	0.332731008529663	80.0922012329102	11293
True	False	False	False	False	-3049.58471679688	-1357.861328125	119.787330627441	0.681443929672241	0.954912185668945	0.466478526592255	77.9074096679688	8414
True	False	False	False	False	-3047.82470703125	-330.278930664063	128.660461425781	0.670478940010071	0.937318980693817	0.446636199951172	85.8879318237305	9963
True	False	False	False	False	-3049.20678710938	-138.654174804688	116.459907531738	0.680256009101868	0.950329482555389	0.464253097772598	62.0761909484863	6518
True	False	False	False	False	-3046.52001953125	-1481.19213867188	126.442184448242	0.797434329986572	0.958291947841644	1	78.307014465332	8927
True	False	False	False	False	-3039.71875	-1381.12231445313	88.7313537597656	0.725948393344879	0.940143465995789	0.56847357749939	72.2874984741211	5783
True	False	False	False	False	-3045.3974609375	-1105.59252929688	105.36848449707	0.711196482181549	0.94788134098053	0.529788494110107	95	9025
True	False	False	False	False	-3044.37084960938	-637.707458496094	131.987884521484	0.623572051525116	0.950711369514465	0.375591456890106	87.9579849243164	10467
True	False	False	False	False	-3046.20581054688	-219.588226318359	113.132476806641	0.795443058013916	0.953089475631714	1	69.6470565795898	7104
True	False	False	False	False	-3045.97509765625	-7.57515430450439	163.043869018555	0.543781518936157	0.925405442714691	0.286463767290115	72.9251708984375	10720
True	False	False	False	False	-3045.75415039063	-496.210540771484	83.1856460571289	0.745481371879578	0.947773933410645	0.63206559419632	96.6266632080078	7247
True	False	False	False	False	-3044.33959960938	-1005.55334472656	104.259346008301	0.77779358625412	0.959492325782776	0.82083135843277	87.7127685546875	8245
True	False	False	False	False	-3043.453125	-462.233245849609	37.7108268737793	0.802700221538544	0.951372683048248	1	65.0588226318359	2212
True	False	False	False	False	-3043.18310546875	-1306.28637695313	180.790130615234	0.716814994812012	0.948607385158539	0.543800354003906	85.6748428344727	13965
True	False	False	False	False	-3036.01391601563	-1239.98608398438	148.625015258789	0.695266664028168	0.95661062002182	0.493918627500534	115.097015380859	15423
True	False	False	False	False	-3039.82421875	-954.013366699219	224.046676635742	0.598728358745575	0.901207447052002	0.34452012181282	89.5197982788086	18083
True	False	False	False	False	-3042.15991210938	-840.682189941406	168.589569091797	0.728265225887299	0.949305772781372	0.575161814689636	89.9934234619141	13679
True	False	False	False	False	-3042.68798828125	-673.892761230469	158.607299804688	0.806155741214752	0.958779573440552	1	78.342658996582	11203
True	False	False	False	False	-3038.57348632813	-762.70263671875	118.678184509277	0.507836878299713	0.907243728637695	0.254330366849899	69.3364486694336	7419
True	False	False	False	False	-3038.26928710938	-878.845764160156	176.353576660156	0.669554054737091	0.944135785102844	0.445030599832535	86.4465408325195	13745
True	False	False	False	False	-3037.02075195313	-410.279815673828	127.551322937012	0.550990104675293	0.927231967449188	0.293399453163147	64.704345703125	7441
True	False	False	False	False	-3036.47021484375	-76.0616073608398	115.350761413574	0.707784593105316	0.951774656772614	0.521656036376953	65.5096130371094	6813
True	False	False	False	False	-3034.71069335938	-200.38020324707	110.914192199707	0.803114473819733	0.950800597667694	1	70.5400009155273	7054
True	False	False	False	False	-3034.55834960938	-977.312622070313	100.931915283203	0.786033868789673	0.954621136188507	1	76.8241729736328	6991
True	False	False	False	False	-3034.2666015625	-241.523681640625	106.477630615234	0.605727910995483	0.949568450450897	0.352912664413452	68.375	6564
True	False	False	False	False	-3033.97680664063	-1548.54541015625	144.188446044922	0.595309793949127	0.939939022064209	0.340515434741974	81.9153823852539	10649
True	False	False	False	False	-3020.88598632813	-1475.43542480469	156.389007568359	0.625734627246857	0.910297513008118	0.378476709127426	85.71630859375	12086
True	False	False	False	False	-3027.28002929688	-1338.42590332031	127.551322937012	0.540694653987885	0.935024321079254	0.283547818660736	69.0695648193359	7943
True	False	False	False	False	-3033.0458984375	-551.889770507813	134.206176757813	0.643032371997833	0.949740827083588	0.402767360210419	86.9173583984375	10517
True	False	False	False	False	-3032.7734375	-1274.11572265625	166.371292114258	0.735410094261169	0.928915202617645	0.597082853317261	86.3399963378906	12951
True	False	False	False	False	-3028.59375	-1146.51647949219	140.861022949219	0.628658652305603	0.948472261428833	0.382428795099258	81.9448852539063	10407
True	False	False	False	False	-3032.49365234375	-457.101165771484	103.150199890137	0.716568052768707	0.93350476026535	0.543167233467102	73.5268783569336	6838
True	False	False	False	False	-3031.03735351563	-341.666107177734	33.2742576599121	0.786073088645935	0.948771238327026	1	75.8000030517578	2274
True	False	False	False	False	-3030.76538085938	-365.368957519531	102.041061401367	0.626117169857025	0.937506139278412	0.378990411758423	66.1304321289063	6084
True	False	False	False	False	-3030.09838867188	-1078.58349609375	86.513069152832	0.6188143491745	0.951100528240204	0.369352430105209	64.9487152099609	5066
True	False	False	False	False	-3026.6279296875	-902.597839355469	131.987884521484	0.80079972743988	0.965533077716827	1	82.8151245117188	9855
True	False	False	False	False	-3026.79614257813	-783.695556640625	83.1856460571289	0.745481371879578	0.955602645874023	0.63206559419632	70.3866653442383	5279
True	False	False	False	False	-3029.69506835938	-40.4475936889648	155.279876708984	0.548636138439178	0.941098093986511	0.291114747524261	68.7714309692383	9628
True	False	False	False	False	-3027.66088867188	-704.097045898438	185.226699829102	0.688399314880371	0.950221061706543	0.479914337396622	84.3712539672852	14090
True	False	False	False	False	-3027.07861328125	-504.702453613281	89.8404998779297	0.779232859611511	0.968959093093872	0.837222635746002	80.7777786254883	6543
True	False	False	False	False	-3026.21704101563	-807.954895019531	195.208984375	0.725498676300049	0.953053772449493	0.567197144031525	88.0170440673828	15491
True	False	False	False	False	-3022.95068359375	-348.68310546875	72.0942230224609	0.790630877017975	0.951699316501617	1	88.9692306518555	5783
True	False	False	False	False	-3025.13720703125	-335.365600585938	61.0028076171875	0.77311635017395	0.947202920913696	0.777697443962097	74.7272720336914	4110
True	False	False	False	False	-3024.57592773438	5.01549243927002	165.262145996094	0.560474216938019	0.926931381225586	0.302807033061981	68.7248306274414	10240
True	False	False	False	False	-3021.3115234375	-1420.68737792969	209.627822875977	0.779086649417877	0.959710538387299	0.835461974143982	93.5343933105469	17678
True	False	False	False	False	-3018.89697265625	-1124.98046875	129.769607543945	0.650097846984863	0.941682696342468	0.413373708724976	83.7008514404297	9793
True	False	False	False	False	-3021.18188476563	-311.016021728516	177.462707519531	0.435576438903809	0.845571398735046	0.199480801820755	80.8000030517578	12928
True	False	False	False	False	-3021.01928710938	-179.953460693359	150.843307495117	0.794324278831482	0.95331197977066	1	79.4338226318359	10803
True	False	False	False	False	-3019.7275390625	-739.375	131.987884521484	0.767450094223022	0.959952354431152	0.737363755702972	73.3193283081055	8725
True	False	False	False	False	-3018.82421875	-1696.67504882813	147.515884399414	0.757547676563263	0.94939911365509	0.683063745498657	88.8947372436523	11823
True	False	False	False	False	-3018.7890625	-97.646354675293	120.896469116211	0.7624591588974	0.959779739379883	0.708087503910065	76.8348617553711	8375
True	False	False	False	False	-3018.66162109375	-1759.34387207031	15.5279874801636	0.564301550388336	0.927839636802673	0.306699156761169	106.642860412598	1493
True	False	False	False	False	-2980.91552734375	-1745.89392089844	112.023338317871	0.644262969493866	0.944936692714691	0.404584050178528	89.4455413818359	9034
True	False	False	False	False	-3017.53735351563	-214.369125366211	120.896469116211	0.850032269954681	0.968259692192078	1	70.7522964477539	7712
True	False	False	False	False	-3017.41381835938	-1736.24633789063	124.223899841309	0.541737675666809	0.949146091938019	0.284529536962509	113.232139587402	12682
True	False	False	False	False	-3000.32495117188	-1742.96020507813	54.3479537963867	0.825362265110016	0.964499771595001	1	84.5918350219727	4145
True	False	False	False	False	-2994.84106445313	-1707.98681640625	171.917007446289	0.804226338863373	0.962266862392426	1	87.6903228759766	13592
True	False	False	False	False	-3012.32421875	-1642.14672851563	153.061584472656	0.759016990661621	0.954233944416046	0.690224945545197	94.9855041503906	13108
True	False	False	False	False	-3016.46752929688	-1375.66491699219	112.023338317871	0.726439833641052	0.921740174293518	0.569876611232758	83.1584167480469	8399
True	False	False	False	False	-3017.14868164063	-1045.61596679688	228.483245849609	0.559149146080017	0.889063119888306	0.30147260427475	91.9466018676758	18941
True	False	False	False	False	-3017.16967773438	-675.594360351563	68.7667999267578	0.577575623989105	0.927595257759094	0.320654571056366	70.4354858398438	4367
True	False	False	False	False	-3016.26782226563	-1288.0146484375	164.153015136719	0.742691874504089	0.95198255777359	0.621816456317902	88.4189224243164	13086
True	False	False	False	False	-3012.5224609375	-1173.93347167969	312.778015136719	0.712441563606262	0.928067564964294	0.532824695110321	101.858154296875	28724
True	False	False	False	False	-3011.26489257813	-619.203308105469	183.008422851563	0.748634278774261	0.964714825153351	0.644257545471191	84.3272705078125	13914
True	False	False	False	False	-3012.46850585938	-536.455810546875	119.787330627441	0.54725855588913	0.922608375549316	0.289786726236343	68.7870407104492	7429
True	False	False	False	False	-3014.34521484375	-276.224426269531	120.896469116211	0.630019009113312	0.951731622219086	0.384287714958191	69.3669738769531	7561
True	False	False	False	False	-3013.68041992188	-17.9562568664551	156.389007568359	0.633883416652679	0.934111297130585	0.389641255140305	71.078010559082	10022
True	False	False	False	False	-3013.73828125	36.702392578125	229.592376708984	0.596409618854523	0.9347083568573	0.341797232627869	83.0434799194336	17190
True	False	False	False	False	-3012.41967773438	-567.460632324219	211.846115112305	0.727067649364471	0.96064019203186	0.571680963039398	86.2565460205078	16475
True	False	False	False	False	-3011.0078125	-858.460693359375	236.24723815918	0.478784292936325	0.909028291702271	0.230909898877144	85.5117340087891	18214
True	False	False	False	False	-3010.17651367188	-668.270690917969	87.6222152709961	0.523279845714569	0.910849094390869	0.267666667699814	69.8607559204102	5519
True	False	False	False	False	-3010.75073242188	-374.269073486328	115.350761413574	0.646229147911072	0.947148740291595	0.407513111829758	70.2307662963867	7304
True	False	False	False	False	-3010.55932617188	-434.459991455078	148.625015258789	0.621745824813843	0.945942521095276	0.373179197311401	73.6791076660156	9873
True	False	False	False	False	-3010.013671875	-1600.38928222656	191.881561279297	0.639960587024689	0.940650463104248	0.398286700248718	76.9075164794922	13305
True	False	False	False	False	-3008.1953125	-1565.64135742188	127.551322937012	0.706931173801422	0.919520795345306	0.519663214683533	104.443481445313	12011
True	False	False	False	False	-3007.71606445313	-1440.66479492188	88.7313537597656	0.642491579055786	0.948272526264191	0.401972979307175	75.3874969482422	6031
True	False	False	False	False	-3002.72485351563	-1240.31921386719	401.509399414063	0.254711180925369	0.84181135892868	0.0976920425891876	105.555252075195	38211
True	False	False	False	False	-3009.02319335938	-402.211120605469	107.586769104004	0.60929012298584	0.952259600162506	0.357287764549255	61.9484519958496	6009
True	False	False	False	False	-3009.43383789063	-149.600326538086	99.8227767944336	0.441246062517166	0.904422223567963	0.203400015830994	59.4888877868652	5354
True	False	False	False	False	-3007.98486328125	-1109.63342285156	62.1119499206543	0.745300650596619	0.963489770889282	0.631386935710907	69.1964263916016	3875
True	False	False	False	False	-3001.41821289063	-1081.27575683594	69.8759460449219	0.807386338710785	0.95444917678833	1	63.4920616149902	4000
True	False	False	False	False	-3007.15356445313	-925.114440917969	141.970169067383	0.847845852375031	0.960261881351471	1	87.09375	11148
True	False	False	False	False	-3007.50415039063	-117.326263427734	154.17073059082	0.738690078258514	0.954253971576691	0.60789030790329	71.553955078125	9946
True	False	False	False	False	-3007.49853515625	-799.34814453125	90.9496383666992	0.753896296024323	0.959713160991669	0.666286945343018	72.2804870605469	5927
True	False	False	False	False	-3006.8056640625	-990.793334960938	214.064392089844	0.553686857223511	0.904674172401428	0.296040952205658	86.9326400756836	16778
True	False	False	False	False	-3003.32666015625	-457.277648925781	153.061584472656	0.628528833389282	0.944800138473511	0.382252067327499	77.0652160644531	10635
True	False	False	False	False	-3003.39379882813	-230.250900268555	124.223899841309	0.631394743919373	0.95744389295578	0.386181116104126	68.4553604125977	7667
True	False	False	False	False	-3001.40380859375	-1344.39233398438	118.678184509277	0.682536005973816	0.954732000827789	0.468541741371155	80.1962585449219	8581
True	False	False	False	False	-3000.296875	-885.591003417969	95.3862075805664	0.801153242588043	0.956013143062592	1	87.8139572143555	7552
True	False	False	False	False	-3001.220703125	-763.591613769531	153.061584472656	0.759016990661621	0.955326914787292	0.690224945545197	74.159423828125	10234
True	False	False	False	False	-2999.47290039063	-599.620849609375	130.878753662109	0.696460485458374	0.945101082324982	0.496434777975082	76.4152526855469	9017
True	False	False	False	False	-3000.16088867188	-89.9656448364258	68.7667999267578	0.637083411216736	0.951252520084381	0.394158184528351	62.9838714599609	3905
True	False	False	False	False	-2998.48217773438	-1513.99133300781	262.866638183594	0.548328816890717	0.875467717647552	0.290817946195602	112.814346313477	26737
True	False	False	False	False	-2993.81982421875	-1478.07116699219	116.459907531738	0.776830792427063	0.954942405223846	0.810867488384247	111.609527587891	11719
True	False	False	False	False	-2998.185546875	-907.289794921875	103.150199890137	0.793185532093048	0.947656095027924	1	88.3225784301758	8214
True	False	False	False	False	-2998.24487304688	-518.817687988281	147.515884399414	0.41191092133522	0.856861233711243	0.183716908097267	68.2180480957031	9073
True	False	False	False	False	-2997.80322265625	-1455.71044921875	156.389007568359	0.775517404079437	0.946544647216797	0.798297166824341	106.631202697754	15035
True	False	False	False	False	-2995.97778320313	-1374.3515625	94.2770690917969	0.721172988414764	0.965254604816437	0.555256426334381	74.0352935791016	6293
True	False	False	False	False	-2997.5498046875	-361.091979980469	115.350761413574	0.586295127868652	0.947770297527313	0.330235064029694	69.3557662963867	7213
True	False	False	False	False	-2996.5341796875	-1030.38745117188	196.318130493164	0.552382469177246	0.903332591056824	0.294760018587112	88.8926544189453	15734
True	False	False	False	False	-2994.484375	-785.500549316406	104.259346008301	0.703710198402405	0.941249668598175	0.512283682823181	77.5319137573242	7288
True	False	False	False	False	-2995.24780273438	-487.879638671875	229.592376708984	0.670538067817688	0.933652818202972	0.446739196777344	75.125602722168	15551
True	False	False	False	False	-2994.56005859375	-287.20068359375	87.6222152709961	0.785240411758423	0.953829169273376	0.972049474716187	73.3417739868164	5794
True	False	False	False	False	-2993.54296875	-1682.87463378906	154.17073059082	0.791722774505615	0.959122717380524	1	100.359710693359	13950
True	False	False	False	False	-2987.5234375	-1649.30114746094	136.424453735352	0.736890852451324	0.936626970767975	0.601898670196533	117.723579406738	14480
True	False	False	False	False	-2993.54077148438	-1277.22717285156	145.297592163086	0.498669415712357	0.878271043300629	0.24671658873558	81.0534362792969	10618
True	False	False	False	False	-2992.87670898438	-1199.13598632813	98.7136306762695	0.615491211414337	0.952253043651581	0.365080237388611	86.1910095214844	7671
True	False	False	False	False	-2988.81811523438	-1109.1806640625	96.4953460693359	0.598832786083221	0.958626866340637	0.344643384218216	68.9540252685547	5999
True	False	False	False	False	-2992.40405273438	-338.180725097656	133.097030639648	0.660014808177948	0.947637557983398	0.429027110338211	72.5083312988281	8701
True	False	False	False	False	-2991.27587890625	-706.158752441406	190.772415161133	0.843270242214203	0.961559414863586	1	79.7383728027344	13715
True	False	False	False	False	-2988.658203125	-576.552368164063	98.7136306762695	0.792926847934723	0.964395225048065	1	79.9887619018555	7119
True	False	False	False	False	-2990.478515625	-59.1927185058594	159.716445922852	0.712809860706329	0.94242912530899	0.533730089664459	68.0833358764648	9804
True	False	False	False	False	-2987.76782226563	-1325.080078125	189.663269042969	0.704887926578522	0.941248774528503	0.514956474304199	88.5204696655273	15137
True	False	False	False	False	-2986.99926757813	-1732.31860351563	82.0765075683594	0.809198617935181	0.960554420948029	1	126.013511657715	9325
True	False	False	False	False	-2979.10693359375	-1658.70568847656	56.5662384033203	0.653598487377167	0.937849938869476	0.418792575597763	79.0196075439453	4030
True	False	False	False	False	-2981.29833984375	-1551.50244140625	154.17073059082	0.756814062595367	0.960802972316742	0.679580926895142	81.6618728637695	11351
True	False	False	False	False	-2980.25219726563	-1355.91955566406	107.586769104004	0.63540905714035	0.957006096839905	0.391785085201263	71.3195877075195	6918
True	False	False	False	False	-2984.12524414063	-1053.38061523438	135.315322875977	0.799174308776855	0.96599406003952	1	80.6393432617188	9838
True	False	False	False	False	-2983.27587890625	-423.174865722656	76.5307922363281	0.663790941238403	0.939173758029938	0.435244381427765	69.101448059082	4768
True	False	False	False	False	-2983.31713867188	-185.611541748047	128.660461425781	0.574207901954651	0.938155949115753	0.317044466733932	63.7413787841797	7394
True	False	False	False	False	-2986.4716796875	-147.463684082031	16.6371288299561	0.646814525127411	0.943199634552002	0.408391445875168	58.466667175293	877
True	False	False	False	False	-2982.974609375	-20.0991630554199	161.934722900391	0.803017973899841	0.97015905380249	1	71.808219909668	10484
True	False	False	False	False	-2982.21337890625	-302.428131103516	138.64274597168	0.648569643497467	0.932999670505524	0.411042928695679	73.3679962158203	9171
True	False	False	False	False	-2981.14453125	-813.313659667969	89.8404998779297	0.805119872093201	0.959884345531464	1	80.3456802368164	6508
True	False	False	False	False	-2980.8818359375	18.9570198059082	105.36848449707	0.731978118419647	0.951809823513031	0.586294770240784	69.6526336669922	6617
True	False	False	False	False	-2980.22778320313	-1244.26794433594	185.226699829102	0.453290820121765	0.877630293369293	0.211922243237495	89.2874221801758	14911
True	False	False	False	False	-2980.02270507813	-1404.43786621094	126.442184448242	0.775840818881989	0.961795568466187	0.801295220851898	79.9824523925781	9118
True	False	False	False	False	-2978.3173828125	-1204.21459960938	139.751892089844	0.369558811187744	0.838371813297272	0.157647132873535	89.9126968383789	11329
True	False	False	False	False	-2978.58129882813	-459.425201416016	169.698715209961	0.554769217967987	0.938211262226105	0.29710853099823	70.9215698242188	10851
True	False	False	False	False	-2978.28735351563	-229.33869934082	102.041061401367	0.819654762744904	0.962020635604858	1	69.9565200805664	6436
True	False	False	False	False	-2977.8916015625	-657.130615234375	147.515884399414	0.713910937309265	0.95402455329895	0.536457240581512	72.0751876831055	9586
True	False	False	False	False	-2977.43139648438	-405.32958984375	239.574661254883	0.496468275785446	0.88171648979187	0.244920253753662	80.8425903320313	17462
True	False	False	False	False	-2977.48315429688	-333.33349609375	114.241622924805	0.674712717533112	0.959042251110077	0.45411691069603	78.2233047485352	8057
True	False	False	False	False	-2977.15747070313	-1601.55419921875	174.135284423828	0.718951046466827	0.96044135093689	0.549347400665283	82.2293014526367	12910
True	False	False	False	False	-2975.4921875	-1271.42700195313	146.40673828125	0.488293617963791	0.895866811275482	0.238352537155151	79.6666641235352	10516
True	False	False	False	False	-2977.13525390625	-1123.37084960938	68.7667999267578	0.577575623989105	0.931029200553894	0.320654571056366	72.629035949707	4503
True	False	False	False	False	-2976.90747070313	-943.361694335938	225.155807495117	0.486308693885803	0.867984652519226	0.236781805753708	78.2019729614258	15875
True	False	False	False	False	-2976.771484375	-747.444885253906	136.424453735352	0.71093887090683	0.919959843158722	0.529164910316467	69.3333358764648	8528
True	False	False	False	False	-2976.63452148438	-551.431579589844	177.462707519531	0.627012729644775	0.956453382968903	0.380196899175644	82.0374984741211	13126
True	False	False	False	False	-2976.861328125	-159.860488891602	174.135284423828	0.745143830776215	0.937202513217926	0.63079971075058	77.3694305419922	12147
True	False	False	False	False	-2975.70947265625	-620.527526855469	135.315322875977	0.592441201210022	0.928014576435089	0.337200820446014	67.4590148925781	8230
True	False	False	False	False	-2975.6533203125	-903.104736328125	134.206176757813	0.801479279994965	0.953871011734009	1	79.363639831543	9603
True	False	False	False	False	-2975.328125	-1783.10266113281	236.24723815918	0.436757564544678	0.897643268108368	0.20029254257679	94.1971817016602	20064
True	False	False	False	False	-2975.14379882813	-980.189025878906	219.610107421875	0.570478737354279	0.904819965362549	0.313102960586548	92.0454559326172	18225
True	False	False	False	False	-2974.7763671875	-381.661285400391	143.079315185547	0.792992413043976	0.952771961688995	1	76.5969009399414	9881
True	False	False	False	False	-2970.83056640625	-265.379119873047	173.026138305664	0.701317846775055	0.952165901660919	0.506941378116608	86.9871826171875	13570
True	False	False	False	False	-2970.78955078125	-1830.232421875	59.8936653137207	0.746888160705566	0.950586557388306	0.637421369552612	113.148147583008	6110
True	False	False	False	False	-2951.830078125	-1705.41638183594	192.990692138672	0.782239139080048	0.963684022426605	0.880723118782043	102.321838378906	17804
True	False	False	False	False	-2959.24755859375	-1627.88610839844	115.350761413574	0.765693306922913	0.952792644500732	0.7265265583992	98.4423065185547	10238
True	False	False	False	False	-2967.41284179688	-1515.19226074219	156.389007568359	0.593755483627319	0.926630437374115	0.338714361190796	74.9290771484375	10565
True	False	False	False	False	-2962.8193359375	-1332.59252929688	73.203369140625	0.762958765029907	0.942885756492615	0.710821986198425	108.166664123535	7139
True	False	False	False	False	-2964.609375	-1140.89477539063	171.917007446289	0.447949290275574	0.874949634075165	0.208109259605408	78.1741943359375	12117
True	False	False	False	False	-2968.66333007813	-873.586303710938	138.64274597168	0.806145071983337	0.962809503078461	1	79.3359985351563	9917
True	False	False	False	False	-2968.4736328125	-828.244689941406	189.663269042969	0.632562220096588	0.946794986724854	0.387798637151718	89.9941482543945	15389
True	False	False	False	False	-2967.13037109375	-1126.72033691406	19.9645557403564	0.725530564785004	0.936461865901947	0.56728732585907	73.6666641235352	1326
True	False	False	False	False	-2961.00073242188	-856.837158203125	110.914192199707	0.827440023422241	0.963398873806	1	77.3399963378906	7734
True	False	False	False	False	-2965.853515625	-778.604614257813	165.262145996094	0.663742125034332	0.940840542316437	0.435163050889969	77.2349014282227	11508
True	False	False	False	False	-2963.361328125	26.1467094421387	122.005615234375	0.720566987991333	0.957602500915527	0.553630292415619	72.6181793212891	7988
True	False	False	False	False	-2960.72827148438	-1316.12646484375	161.934722900391	0.686447143554688	0.963575541973114	0.47607097029686	88.2876739501953	12890
True	False	False	False	False	-2958.99243164063	-1059.62585449219	141.970169067383	0.621577620506287	0.941762626171112	0.372958153486252	75.0390625	9605
True	False	False	False	False	-2958.33422851563	-122.482772827148	107.586769104004	0.409977287054062	0.856145918369293	0.182469218969345	56.2680397033691	5458
True	False	False	False	False	-2958.89404296875	-12.7232074737549	236.24723815918	0.447310268878937	0.895378768444061	0.207656741142273	77.4647903442383	16500
True	False	False	False	False	-2957.29418945313	-232.970245361328	134.206176757813	0.649497926235199	0.952181398868561	0.412456274032593	62.7768592834473	7596
True	False	False	False	False	-2956.966796875	-1423.06945800781	155.279876708984	0.60239452123642	0.925889611244202	0.34888282418251	105.900001525879	14826
True	False	False	False	False	-2955.25244140625	-1196.61706542969	208.518692016602	0.662889420986176	0.929256319999695	0.433746457099915	95.9095764160156	18031
True	False	False	False	False	-2954.37036132813	-1000.35546875	90.9496383666992	0.699367880821228	0.938004195690155	0.502670288085938	104.158538818359	8541
True	False	False	False	False	-2954.36962890625	-1567.69482421875	155.279876708984	0.68638277053833	0.955545246601105	0.475945204496384	79.5642852783203	11139
True	False	False	False	False	-2953.9775390625	-1688.02197265625	114.241622924805	0.700978994369507	0.937534511089325	0.506193876266479	81.6796112060547	8413
True	False	False	False	False	-2950.88134765625	-1651.52404785156	179.680999755859	0.667788565158844	0.949770033359528	0.441993087530136	81.5123443603516	13205
True	False	False	False	False	-2950.78125	-1497.94213867188	201.863830566406	0.42502823472023	0.846055746078491	0.192339047789574	105.428573608398	19188
True	False	False	False	False	-2952.31665039063	-1097.84167480469	89.8404998779297	0.779232859611511	0.956322252750397	0.837222635746002	80.3333358764648	6507
True	False	False	False	False	-2953.00463867188	-1039.10754394531	150.843307495117	0.730014204978943	0.938206255435944	0.580339908599854	87.625	11917
True	False	False	False	False	-2952.6982421875	-669.787170410156	114.241622924805	0.712310016155243	0.957916557788849	0.532502174377441	65.2135925292969	6717
True	False	False	False	False	-2951.4189453125	-1375.49182128906	303.904907226563	0.270555347204208	0.782482504844666	0.105191700160503	86.0583953857422	23580
True	False	False	False	False	-2949.11401367188	-1337.93188476563	67.6576614379883	0.741976678371429	0.948924779891968	0.619263112545013	76.393440246582	4660
True	False	False	False	False	-2947.03637695313	-958.333862304688	135.315322875977	0.808103084564209	0.957366287708282	1	82.0327835083008	10008
True	False	False	False	False	-2946.90258789063	-758.346740722656	164.153015136719	0.686704337596893	0.935931265354156	0.476574003696442	80.2364883422852	11875
True	False	False	False	False	-2948.7158203125	-477.989685058594	130.878753662109	0.803063333034515	0.965338468551636	1	73.1694946289063	8634
True	False	False	False	False	-2946.83032226563	-883.892761230469	150.843307495117	0.651605725288391	0.94344162940979	0.415694087743759	76.7647094726563	10440
True	False	False	False	False	-2945.95654296875	-1273.48413085938	171.917007446289	0.625588715076447	0.938625395298004	0.378281056880951	81.3161315917969	12604
True	False	False	False	False	-2945.2255859375	-1539.93884277344	164.153015136719	0.597336292266846	0.946023464202881	0.342882096767426	78.3513488769531	11596
True	False	False	False	False	-2945.18188476563	-1869.68640136719	153.061584472656	0.733375728130341	0.957384765148163	0.590627431869507	105.630432128906	14577
True	False	False	False	False	-2923.17602539063	-1864.38391113281	136.424453735352	0.744761407375336	0.933520972728729	0.629374265670776	74.5772323608398	9173
True	False	False	False	False	-2945.17163085938	-1590.53112792969	11.0914192199707	0.619482219219208	0.931919693946838	0.37021940946579	62	620
True	False	False	False	False	-2939.005859375	-1310.84606933594	93.1679229736328	0.782521784305573	0.951156854629517	0.885872364044189	87.3333358764648	7336
True	False	False	False	False	-2943.3994140625	-723.864074707031	109.805053710938	0.631505310535431	0.929207324981689	0.386333853006363	60.797981262207	6019
True	False	False	False	False	-2940.19409179688	-75.4765853881836	175.244430541992	0.716874003410339	0.942453145980835	0.54395192861557	68.0506362915039	10752
True	False	False	False	False	-2940.13012695313	19.421459197998	126.442184448242	0.746769428253174	0.950650691986084	0.63696414232254	65.3684234619141	7452
True	False	False	False	False	-2938.7197265625	-1347.87097167969	31.0559749603271	0.774550676345825	0.954506158828735	0.789673984050751	66.0714263916016	1850
True	False	False	False	False	-2937.7880859375	-1106.18896484375	107.586769104004	0.678518652915955	0.959779739379883	0.461032927036285	76.5567016601563	7426
True	False	False	False	False	-2935.88842773438	-1806.95922851563	171.917007446289	0.873805224895477	0.974902272224426	1	84.9612884521484	13169
True	False	False	False	False	-2920.84350585938	-1769.65051269531	159.716445922852	0.739838838577271	0.946976244449615	0.6118004322052	85.8194427490234	12358
True	False	False	False	False	-2935.23071289063	-1210.78942871094	164.153015136719	0.497976273298264	0.895236730575562	0.246149614453316	78.3716201782227	11599
True	False	False	False	False	-2935.419921875	-1149.76782226563	144.188446044922	0.62285840511322	0.93741500377655	0.374646186828613	82.4000015258789	10712
True	False	False	False	False	-2935.12719726563	-1734.66491699219	150.843307495117	0.748016774654388	0.964335501194	0.64181524515152	83.8676452636719	11406
True	False	False	False	False	-2921.68212890625	-1666.6376953125	135.315322875977	0.73089987039566	0.951364576816559	0.583006620407104	77.7950820922852	9491
True	False	False	False	False	-2932.34106445313	-1427.55163574219	202.97297668457	0.546477615833282	0.904494524002075	0.289036810398102	84.0710372924805	15385
True	False	False	False	False	-2934.34741210938	-1077.78747558594	174.135284423828	0.787855565547943	0.955546796321869	1	94.6942672729492	14867
True	False	False	False	False	-2933.26318359375	-851.915771484375	115.350761413574	0.727483928203583	0.945412218570709	0.572885155677795	78.5	8164
True	False	False	False	False	-2932.59545898438	-1251.18041992188	157.498153686523	0.447986274957657	0.858584821224213	0.208135470747948	72.3028182983398	10267
True	False	False	False	False	-2931.56494140625	-1182.54772949219	153.061584472656	0.676577270030975	0.940943539142609	0.457481801509857	86.840576171875	11984
True	False	False	False	False	-2932.54907226563	-950.94091796875	85.4039306640625	0.707926988601685	0.949065208435059	0.521990060806274	78.0129852294922	6007
True	False	False	False	False	-2930.26953125	-771.893798828125	103.150199890137	0.769519209861755	0.952349483966827	0.751023590564728	68.5591430664063	6376
True	False	False	False	False	-2930.2158203125	-968.018676757813	90.9496383666992	0.753896296024323	0.945653796195984	0.666286945343018	81.2073135375977	6659
True	False	False	False	False	-2928.10888671875	-1590.15100097656	169.698715209961	0.793849229812622	0.955329239368439	1	84.1437911987305	12874
True	False	False	False	False	-2919.37231445313	-1567.95227050781	175.244430541992	0.726314723491669	0.965689361095428	0.569518506526947	85.6455688476563	13532
True	False	False	False	False	-2926.72631835938	-1349.10388183594	61.0028076171875	0.743690311908722	0.961130619049072	0.625430583953857	66.6727294921875	3667
True	False	False	False	False	-2925.78100585938	-1466.00720214844	211.846115112305	0.678975522518158	0.941331148147583	0.461875826120377	98.5445022583008	18822
True	False	False	False	False	-2924.24169921875	-1399.67395019531	197.427261352539	0.598917424678802	0.901250898838043	0.344743341207504	88.3202209472656	15721
True	False	False	False	False	-2924.6015625	-1126.43518066406	144.188446044922	0.571692943572998	0.891668260097504	0.314379900693893	80.3769226074219	10449
True	False	False	False	False	-2920.33740234375	-1055.75256347656	120.896469116211	0.695293724536896	0.964433610439301	0.49397537112236	88.3761444091797	9633
True	False	False	False	False	-2918.791015625	-5.817711353302	126.442184448242	0.682972013950348	0.944689750671387	0.469370156526566	60.7807006835938	6929
True	False	False	False	False	-2921.52685546875	33.7132225036621	160.825576782227	0.741957902908325	0.956384003162384	0.619196534156799	76.027587890625	11024
True	False	False	False	False	-2918.4794921875	-924.4052734375	119.787330627441	0.696509301662445	0.954483211040497	0.496538251638412	73.3240737915039	7919
True	False	False	False	False	-2892.7158203125	-1809.77294921875	229.592376708984	0.677988052368164	0.932441830635071	0.460057377815247	97.6038665771484	20204
True	False	False	False	False	-2893.3466796875	-1698.39636230469	129.769607543945	0.766421258449554	0.956162750720978	0.730939626693726	73.9829025268555	8656
True	False	False	False	False	-2903.68994140625	-1669.75952148438	15.5279874801636	0.800106346607208	0.94487601518631	1	83.7857131958008	1173
True	False	False	False	False	-2903.83227539063	-1534.80554199219	123.114753723145	0.830976963043213	0.961469709873199	1	74.0360336303711	8218
True	False	False	False	False	-2918.10083007813	-1309.92199707031	252.884368896484	0.407601475715637	0.893963754177094	0.180944174528122	83.2982482910156	18992
True	False	False	False	False	-2916.41088867188	-997.179809570313	67.6576614379883	0.824820160865784	0.95397162437439	1	115.983604431152	7075
True	False	False	False	False	-2916.73071289063	-883.276733398438	145.297592163086	0.765121161937714	0.956683874130249	0.723130643367767	72.0457992553711	9438
True	False	False	False	False	-2915.45971679688	-971.486999511719	93.1679229736328	0.797351360321045	0.959064602851868	1	87.4880981445313	7349
True	False	False	False	False	-2913.72485351563	-1222.89025878906	77.6399383544922	0.851448595523834	0.965096175670624	1	67.8285751342773	4748
True	False	False	False	False	-2912.96166992188	-831.230224609375	118.678184509277	0.708746135234833	0.943849802017212	0.523920714855194	77.7943954467773	8324
True	False	False	False	False	-2913.4912109375	-143.281097412109	140.861022949219	0.715956509113312	0.945098996162415	0.541606366634369	66.6929168701172	8470
True	False	False	False	False	-2910.90795898438	-1416.24829101563	89.8404998779297	0.754574596881866	0.955301940441132	0.669301986694336	76.2716064453125	6178
True	False	False	False	False	-2906.47827148438	-1348.72021484375	157.498153686523	0.69618821144104	0.942213177680969	0.495858699083328	77.8380279541016	11053
True	False	False	False	False	-2910.63256835938	-1245.50891113281	62.1119499206543	0.595203518867493	0.945994436740875	0.340391874313354	64.0714263916016	3588
True	False	False	False	False	-2910.29809570313	-1283.52807617188	88.7313537597656	0.71274322271347	0.956287920475006	0.533566176891327	70.7125015258789	5657
True	False	False	False	False	-2905.99047851563	-1193.01110839844	53.2388153076172	0.774922788143158	0.952071368694305	0.792935788631439	64.125	3078
True	False	False	False	False	-2905.51147460938	-1112.18884277344	90.9496383666992	0.788853049278259	0.963002026081085	1	77.9512176513672	6392
True	False	False	False	False	-2909.55126953125	-1089.85607910156	119.787330627441	0.818180501461029	0.963429868221283	1	78.6203689575195	8491
True	False	False	False	False	-2908.10131835938	-1011.05883789063	126.442184448242	0.775840818881989	0.958252608776093	0.801295220851898	77.1403503417969	8794
True	False	False	False	False	-2908.78198242188	45.5721626281738	127.551322937012	0.626141130924225	0.935683310031891	0.379022628068924	84.3391342163086	9699
True	False	False	False	False	-2904.47192382813	-1178.49487304688	36.6016845703125	0.726016283035278	0.946688234806061	0.568666875362396	63.1212120056152	2083
True	False	False	False	False	-2903.02294921875	-1138.22094726563	78.7490768432617	0.79235315322876	0.955614149570465	1	80.5352096557617	5718
True	False	False	False	False	-2903.55249023438	-913.152465820313	103.150199890137	0.828564047813416	0.962020635604858	1	94.3763427734375	8777
True	False	False	False	False	-2902.95678710938	-1652.67590332031	120.896469116211	0.753803789615631	0.942053854465485	0.665879309177399	103.697250366211	11303
True	False	False	False	False	-2897.00439453125	-1607.65454101563	104.259346008301	0.676092565059662	0.884264290332794	0.45660275220871	124.840423583984	11735
True	False	False	False	False	-2902.28491210938	-1501.77282714844	149.734161376953	0.735035240650177	0.944189369678497	0.595879673957825	84.0666656494141	11349
True	False	False	False	False	-2893.2216796875	-1459.59155273438	173.026138305664	0.651123881340027	0.939256072044373	0.414950400590897	83.1538467407227	12972
True	False	False	False	False	-2901.04345703125	-1049.27966308594	116.459907531738	0.680256009101868	0.960699737071991	0.464253097772598	71.6952362060547	7528
True	False	False	False	False	-2892.55297851563	-1676.41955566406	197.427261352539	0.565903186798096	0.931775212287903	0.308344900608063	95.7808990478516	17049
True	False	False	False	False	-2891.19189453125	-1269.48791503906	57.6753807067871	0.839499652385712	0.959788382053375	1	69.7692337036133	3628
True	False	False	False	False	-2892.45043945313	-1254.68981933594	88.7313537597656	0.822043120861053	0.959212362766266	1	74.4625015258789	5957
True	False	False	False	False	-2889.44482421875	-1127.16748046875	76.5307922363281	0.74383670091629	0.958987772464752	0.625965297222137	75.0289840698242	5177
True	False	False	False	False	-2888.52514648438	-1748.38354492188	173.026138305664	0.692302107810974	0.943322360515594	0.487777471542358	84.711540222168	13215
True	False	False	False	False	-2885.75903320313	-1656.19201660156	110.914192199707	0.748627901077271	0.954675555229187	0.644232213497162	102.639999389648	10264
True	False	False	False	False	-2887.55810546875	-752.877685546875	116.459907531738	0.809028446674347	0.951809823513031	1	73.8761901855469	7757
True	False	False	False	False	-2886.568359375	-1205.81042480469	66.5485153198242	0.414937883615494	0.878603041172028	0.185681909322739	64.75	3885
True	False	False	False	False	-2886.38427734375	-1190.25183105469	80.9673614501953	0.658864200115204	0.956003665924072	0.427161902189255	70.7260284423828	5163
True	False	False	False	False	-2882.53955078125	-1841.5263671875	185.226699829102	0.73440557718277	0.949842095375061	0.593872606754303	98.3712539672852	16428
True	False	False	False	False	-2882.912109375	-1522.75085449219	155.279876708984	0.63520485162735	0.944882392883301	0.391497045755386	81.6857147216797	11436
True	False	False	False	False	-2883.31396484375	-1155.19360351563	190.772415161133	0.706435918807983	0.975825428962708	0.518513977527618	75.2558135986328	12944
True	False	False	False	False	-2882.34350585938	-1351.36145019531	134.206176757813	0.751862764358521	0.951936304569244	0.657500267028809	82.7685928344727	10015
True	False	False	False	False	-2880.71411132813	-1285.32568359375	86.513069152832	0.870472490787506	0.971104025840759	1	68.6153869628906	5352
True	False	False	False	False	-2880.474609375	-1730.12023925781	136.424453735352	0.776088893413544	0.954978168010712	0.803636133670807	85.0894317626953	10466
True	False	False	False	False	-2870.65747070313	-1900.25305175781	171.917007446289	0.785417377948761	0.958387315273285	1	99.4451599121094	15414
True	False	False	False	False	-2875.7138671875	-1618.36242675781	185.226699829102	0.446893483400345	0.840615153312683	0.207361981272697	88.5149688720703	14782
True	False	False	False	False	-2880.37182617188	-1564.40466308594	125.333038330078	0.702152848243713	0.947729587554932	0.50879293680191	79.3362808227539	8965
True	False	False	False	False	-2880.04760742188	-1415.39135742188	205.191253662109	0.538605630397797	0.880037367343903	0.281592309474945	83.4864883422852	15445
True	False	False	False	False	-2880.01440429688	-1108.52990722656	149.734161376953	0.76893937587738	0.957224071025848	0.747088372707367	84.814811706543	11450
True	False	False	False	False	-2878.75244140625	-1233.16333007813	75.4216537475586	0.769968271255493	0.944258153438568	0.754133403301239	67.6470565795898	4600
True	False	False	False	False	-2874.06884765625	-1035.96252441406	108.695907592773	0.821083903312683	0.957610249519348	1	74.2551040649414	7277
True	False	False	False	False	-2872.90063476563	-1773.537109375	186.335845947266	0.745556116104126	0.946697115898132	0.63234680891037	83.851188659668	14087
True	False	False	False	False	-2864.54907226563	-1574.80688476563	126.442184448242	0.784677445888519	0.960102736949921	0.941195964813232	90.9298248291016	10366
True	False	False	False	False	-2870.89379882813	-1376.28649902344	190.772415161133	0.636261403560638	0.934488236904144	0.392990410327911	78.5639572143555	13513
True	False	False	False	False	-2870.38671875	-1313.23010253906	131.987884521484	0.687818884849548	0.953084051609039	0.478765517473221	83.7899169921875	9971
True	False	False	False	False	-2869.57055664063	-1255.08337402344	46.5839614868164	0.752402067184448	0.94376403093338	0.659794867038727	64	2688
True	False	False	False	False	-2869.56420898438	-874.215515136719	165.262145996094	0.684942364692688	0.961071848869324	0.473147690296173	73.6979827880859	10981
True	False	False	False	False	-2863.111328125	-1798.20324707031	252.884368896484	0.752654612064362	0.967858374118805	0.66087806224823	86.5438613891602	19732
True	False	False	False	False	-2859.85522460938	-1715.92785644531	133.097030639648	0.816674590110779	0.973891794681549	1	75.6916656494141	9083
True	False	False	False	False	-2864.43139648438	-1654.06896972656	189.663269042969	0.775857329368591	0.960623741149902	0.801449716091156	105.216377258301	17992
True	False	False	False	False	-2862.5537109375	-1343.81286621094	150.843307495117	0.622785627841949	0.953345715999603	0.374549984931946	82.1838226318359	11177
True	False	False	False	False	-2860.05249023438	-1674.41796875	145.297592163086	0.551645159721375	0.901950299739838	0.294038683176041	81.1450347900391	10630
True	False	False	False	False	-2850.6875	-1624.15832519531	183.008422851563	0.411176174879074	0.871308445930481	0.183242127299309	85.8060607910156	14158
True	False	False	False	False	-2854.849609375	-1436.75537109375	179.680999755859	0.530599296092987	0.882794201374054	0.274227231740952	77.6913604736328	12586
True	False	False	False	False	-2858.80200195313	-1221.38208007813	195.208984375	0.413748949766159	0.827438354492188	0.184908375144005	73.238639831543	12890
True	False	False	False	False	-2859.82641601563	-1162.12854003906	158.607299804688	0.81450617313385	0.965605139732361	1	75.1188812255859	10742
True	False	False	False	False	-2857.31176757813	-1262.72399902344	118.678184509277	0.664870381355286	0.940285503864288	0.437049388885498	75.233642578125	8050
True	False	False	False	False	-2855.12475585938	-694.591796875	99.8227767944336	0.744696021080017	0.944429516792297	0.629131495952606	61.9222221374512	5573
True	False	False	False	False	-2850.73022460938	-1490.55737304688	197.427261352539	0.765901625156403	0.93904036283493	0.727778673171997	103.426963806152	18410
True	False	False	False	False	-2848.86987304688	-1286.95349121094	122.005615234375	0.642468154430389	0.942106127738953	0.401938647031784	80.481819152832	8853
True	False	False	False	False	-2847.7998046875	-1753.40014648438	201.863830566406	0.743680894374847	0.929538786411285	0.625396072864532	92.2307662963867	16786
True	False	False	False	False	-2847.14282226563	-1549.76721191406	41.0382537841797	0.680345416069031	0.933790862560272	0.464419931173325	67.6486511230469	2503
True	False	False	False	False	-2846.4384765625	-1190.49389648438	100.931915283203	0.709659993648529	0.961325287818909	0.526092648506165	64.4175796508789	5862
True	False	False	False	False	-2845.25341796875	-1395.80236816406	179.680999755859	0.55568391084671	0.896286368370056	0.29801407456398	79.1975326538086	12830
True	False	False	False	False	-2844.275390625	-1365.10131835938	114.241622924805	0.700978994369507	0.962403416633606	0.506193876266479	87.1747589111328	8979
True	False	False	False	False	-2842.72338867188	-1305.29663085938	134.206176757813	0.735894858837128	0.952449440956116	0.598648369312286	80.2561950683594	9711
True	False	False	False	False	-2841.802734375	-504.613983154297	126.442184448242	0.767152667045593	0.94998174905777	0.735483109951019	67.5	7695
True	False	False	False	False	-2839.53051757813	-1679.14868164063	119.787330627441	0.688914835453033	0.93748813867569	0.4809390604496	82.3240737915039	8891
True	False	False	False	False	-2838.09326171875	-1603.93542480469	133.097030639648	0.718917906284332	0.949481606483459	0.549260377883911	86.9416656494141	10433
True	False	False	False	False	-2838.66821289063	-1540.16625976563	87.6222152709961	0.694826781749725	0.966292083263397	0.492997974157333	94.8354415893555	7492
True	False	False	False	False	-2836.52465820313	-1577.02185058594	181.899276733398	0.460882604122162	0.834301352500916	0.217436999082565	80.3109741210938	13171
True	False	False	False	False	-2822.62548828125	-1863.15710449219	205.191253662109	0.556606113910675	0.937015175819397	0.298930138349533	94.059455871582	17401
True	False	False	False	False	-2834.58935546875	-1524.49291992188	110.914192199707	0.779846131801605	0.962896168231964	0.844886004924774	86.2699966430664	8627
True	False	False	False	False	-2835.44506835938	-1416.97692871094	149.734161376953	0.74251663684845	0.947637557983398	0.621188163757324	102.866668701172	13887
True	False	False	False	False	-2834.09887695313	-1217.79174804688	104.259346008301	0.733055353164673	0.948376715183258	0.589626967906952	75.861701965332	7131
True	False	False	False	False	-2833.60107421875	-1832.41467285156	174.135284423828	0.622781097888947	0.930374681949615	0.374543994665146	76.9299392700195	12078
True	False	False	False	False	-2825.2724609375	-1790.86450195313	222.937530517578	0.728814482688904	0.934583365917206	0.576775729656219	93.4776153564453	18789
True	False	False	False	False	-2831.89770507813	-1724.90173339844	140.861022949219	0.658946752548218	0.94411700963974	0.427295297384262	74.7244110107422	9490
True	False	False	False	False	-2831.74487304688	-1501.32055664063	118.678184509277	0.834435343742371	0.957532703876495	1	79.7289733886719	8531
True	False	False	False	False	-2830.25122070313	-1140.54455566406	73.203369140625	0.802794396877289	0.953661262989044	1	90.136360168457	5949
True	False	False	False	False	-2829.69384765625	-1635.02197265625	75.4216537475586	0.769968271255493	0.952613890171051	0.754133403301239	94.6470565795898	6436
True	False	False	False	False	-2828.69482421875	-1759.77392578125	195.208984375	0.69566285610199	0.961010932922363	0.49475085735321	91.7272720336914	16144
True	False	False	False	False	-2819.48974609375	-1554.95288085938	102.041061401367	0.761244773864746	0.950061023235321	0.701598525047302	105.815216064453	9735
True	False	False	False	False	-2826.27563476563	-1342.63623046875	139.751892089844	0.623708605766296	0.937554955482483	0.375772744417191	78.6111145019531	9905
True	False	False	False	False	-2827.17138671875	-496.008087158203	84.2947845458984	0.791891813278198	0.955295741558075	1	80.6578979492188	6130
True	False	False	False	False	-2823.61352539063	-1467.42468261719	170.807861328125	0.780350148677826	0.964501559734344	0.851559281349182	83.1883087158203	12811
True	False	False	False	False	-2821.06860351563	-1377.81396484375	136.424453735352	0.660233438014984	0.95212060213089	0.429383009672165	79.6422729492188	9796
True	False	False	False	False	-2818.52807617188	-1249.20422363281	117.569046020508	0.42412531375885	0.864799022674561	0.191736504435539	65.2075500488281	6912
True	False	False	False	False	-2816.54663085938	-1893.69970703125	179.680999755859	0.682187139987946	0.934044063091278	0.46788090467453	92.9938278198242	15065
True	False	False	False	False	-2816.705078125	-1606.56359863281	150.843307495117	0.657824277877808	0.959343791007996	0.425487667322159	76.2132339477539	10365
True	False	False	False	False	-2814.17700195313	-1684.31713867188	122.005615234375	0.748618364334106	0.951774656772614	0.64419424533844	81.5999984741211	8976
True	False	False	False	False	-2812.41943359375	-1303.5244140625	134.206176757813	0.699378907680511	0.947114109992981	0.502694189548492	76.8512420654297	9299
True	False	False	False	False	-2812.13403320313	-1269.30541992188	123.114753723145	0.595820426940918	0.926639258861542	0.341109752655029	68.8288269042969	7640
True	False	False	False	False	-2811.70874023438	-1633.89868164063	78.7490768432617	0.776393234729767	0.947081565856934	0.80655974149704	96.0422515869141	6819
True	False	False	False	False	-2811.1181640625	-1438.92358398438	171.917007446289	0.646950006484985	0.957357227802277	0.408595204353333	76.5741958618164	11869
True	False	False	False	False	-2804.08374023438	-1710.11926269531	155.279876708984	0.584341943264008	0.931583344936371	0.328058958053589	87.6142883300781	12266
True	False	False	False	False	-2808.1435546875	-1501.92395019531	73.203369140625	0.802794396877289	0.958397746086121	1	69.8787841796875	4612
True	False	False	False	False	-2807.83325195313	-1654.10717773438	117.569046020508	0.750036954879761	0.945028066635132	0.649910449981689	98.4528274536133	10436
True	False	False	False	False	-2803.94677734375	-381.097259521484	139.751892089844	0.676336646080017	0.957171022891998	0.457045078277588	61.761905670166	7782
True	False	False	False	False	-2803.79418945313	-1815.72033691406	167.480438232422	0.685113787651062	0.930826008319855	0.473479032516479	82.0927124023438	12396
True	False	False	False	False	-2799.97265625	-493.970947265625	136.424453735352	0.827717363834381	0.957632184028625	1	77.4065017700195	9521
True	False	False	False	False	-2779.12158203125	-1893.70092773438	196.318130493164	0.562723994255066	0.930411577224731	0.305088013410568	89.5932235717773	15858
True	False	False	False	False	-2780.82299804688	-1839.31188964844	196.318130493164	0.687726557254791	0.945208489894867	0.478583216667175	89.9774017333984	15926
True	False	False	False	False	-2796.28979492188	-1581.18395996094	200.754699707031	0.746109485626221	0.961325764656067	0.634440541267395	82.70166015625	14969
True	False	False	False	False	-2797.99975585938	-1200.97668457031	117.569046020508	0.780418157577515	0.963948369026184	0.852488696575165	69.6037750244141	7378
True	False	False	False	False	-2797.6865234375	-1480.79992675781	112.023338317871	0.706498801708221	0.9345383644104	0.518659710884094	69.7425765991211	7044
True	False	False	False	False	-2795.7744140625	-1774.83947753906	204.082122802734	0.600705027580261	0.921843409538269	0.346863448619843	80.5	14812
True	False	False	False	False	-2777.29443359375	-1712.56188964844	106.477630615234	0.757785499095917	0.957274436950684	0.684205770492554	81.1458358764648	7790
True	False	False	False	False	-2793.87353515625	-1405.45190429688	235.138092041016	0.482783019542694	0.863576650619507	0.234014391899109	82.2641525268555	17440
True	False	False	False	False	-2795.12622070313	-1365.95263671875	118.678184509277	0.618459045886993	0.948234498500824	0.368892341852188	80.8691558837891	8653
True	False	False	False	False	-2793.62329101563	-1683.46887207031	118.678184509277	0.810604751110077	0.970905840396881	1	80.2710266113281	8589
True	False	False	False	False	-2786.58447265625	-1644.34094238281	217.391815185547	0.761550307273865	0.959316194057465	0.703210771083832	96.7551040649414	18964
True	False	False	False	False	-2778.60961914063	-1551.62585449219	72.0942230224609	0.735999047756195	0.955290913581848	0.598986208438873	72.1692276000977	4691
True	False	False	False	False	-2793.51782226563	-1512.85119628906	166.371292114258	0.752728283405304	0.958067119121552	0.66119509935379	73.8333358764648	11075
True	False	False	False	False	-2793.6181640625	-1225.15991210938	125.333038330078	0.694636762142181	0.93923819065094	0.492601156234741	73.2477874755859	8277
True	False	False	False	False	-2793.28002929688	-1352.07873535156	138.64274597168	0.567147195339203	0.925050020217896	0.309630125761032	80.5199966430664	10065
True	False	False	False	False	-2792.12524414063	-1307.4404296875	79.8582229614258	0.803513050079346	0.951077282428741	1	82.5694427490234	5945
True	False	False	False	False	-2791.16235351563	-1542.62829589844	85.4039306640625	0.77591460943222	0.950986504554749	0.801987648010254	67.5454559326172	5201
True	False	False	False	False	-2777.32397460938	-1469.74951171875	86.513069152832	0.812731087207794	0.954543590545654	1	71.6153869628906	5586
True	False	False	False	False	-2784.44555664063	-1269.99182128906	107.586769104004	0.779021024703979	0.958498001098633	0.834679305553436	91.0412368774414	8831
True	False	False	False	False	-2778.56079101563	-1292.09826660156	118.678184509277	0.682536005973816	0.950469732284546	0.468541741371155	70.4392547607422	7537
True	False	False	False	False	-2776.34423828125	-1625.69384765625	200.754699707031	0.46821117401123	0.803413450717926	0.222870692610741	93.9116058349609	16998
True	False	False	False	False	-2774.9345703125	-1585.40905761719	146.40673828125	0.701489865779877	0.952957212924957	0.507321655750275	77.1287841796875	10181
True	False	False	False	False	-2773.89282226563	-434.475006103516	94.2770690917969	0.734207451343536	0.949661195278168	0.593244731426239	55.3176460266113	4702
True	False	False	False	False	-2773.4375	-1425.20166015625	95.3862075805664	0.47301059961319	0.884099185466766	0.226489990949631	64.639533996582	5559
True	False	False	False	False	-2772.85009765625	-1870.57849121094	75.4216537475586	0.814773619174957	0.960656642913818	1	94.6470565795898	6436
True	False	False	False	False	-2772.00756835938	-484.810516357422	159.716445922852	0.712809860706329	0.943680703639984	0.533730089664459	69.2083358764648	9966
True	False	False	False	False	-2768.63940429688	-1449.3916015625	108.695907592773	0.593387126922607	0.918742716312408	0.33828929066658	66.3571395874023	6503
True	False	False	False	False	-2769.40380859375	-1331.64404296875	173.026138305664	0.593835353851318	0.952879428863525	0.338806599378586	71.5192337036133	11157
True	False	False	False	False	-2768.37182617188	-1793.72265625	206.300399780273	0.800324141979218	0.961654186248779	1	80.0483856201172	14889
True	False	False	False	False	-2764.09619140625	-1686.24243164063	149.734161376953	0.753293514251709	0.957111060619354	0.663643836975098	93.7481460571289	12656
True	False	False	False	False	-2767.3134765625	-1516.23913574219	201.863830566406	0.467537045478821	0.87774795293808	0.222366228699684	75.8846130371094	13811
True	False	False	False	False	-2767.783203125	-1366.27478027344	144.188446044922	0.690861225128174	0.94218248128891	0.484845846891403	74	9620
True	False	False	False	False	-2765.29296875	-1668.97106933594	138.64274597168	0.587711572647095	0.921978235244751	0.331824392080307	97.7040023803711	12213
True	False	False	False	False	-2764.10717773438	-412.199554443359	114.241622924805	0.740824818611145	0.946155846118927	0.615211486816406	62.6796112060547	6456
True	False	False	False	False	-2761.75561523438	-1562.19702148438	179.680999755859	0.828946053981781	0.963800668716431	1	91.5185165405273	14826
True	False	False	False	False	-2758.80615234375	-1749.38134765625	183.008422851563	0.646606862545013	0.937969923019409	0.408079504966736	87.4000015258789	14421
True	False	False	False	False	-2758.47412109375	-1473.63000488281	220.719253540039	0.383325397968292	0.884994089603424	0.16584338247776	83.6231155395508	16641
True	False	False	False	False	-2756.77294921875	-1727.44860839844	97.6044921875	0.706740736961365	0.94528329372406	0.51922070980072	81.4772720336914	7170
True	False	False	False	False	-2753.84057617188	-1875.95178222656	167.480438232422	0.611645877361298	0.950207650661469	0.360221177339554	79.7748336791992	12046
True	False	False	False	False	-2753.611328125	-1605.00366210938	118.678184509277	0.824438512325287	0.95934933423996	1	77.5794372558594	8301
True	False	False	False	False	-2748.19287109375	-481.6484375	116.459907531738	0.734479010105133	0.957675635814667	0.594105780124664	60.6857147216797	6372
True	False	False	False	False	-2747.791015625	-1818.30456542969	186.335845947266	0.558975517749786	0.908267378807068	0.301298230886459	78.9464263916016	13263
True	False	False	False	False	-2747.0966796875	-1418.45971679688	158.607299804688	0.654840767383575	0.953345715999603	0.420742988586426	68.5734252929688	9806
True	False	False	False	False	-2733.35522460938	-1859.69116210938	104.259346008301	0.71564769744873	0.96489155292511	0.54082202911377	74.0425567626953	6960
True	False	False	False	False	-2743.53173828125	-1699.31701660156	108.695907592773	0.65948212146759	0.948426127433777	0.428161919116974	77.5612258911133	7601
True	False	False	False	False	-2745.61157226563	-1585.70666503906	177.462707519531	0.858840227127075	0.959777653217316	1	88.5500030517578	14168
True	False	False	False	False	-2744.44506835938	-408.318267822266	187.44499206543	0.839909017086029	0.971633970737457	1	71.9704132080078	12163
True	False	False	False	False	-2744.43798828125	-1663.61120605469	150.843307495117	0.603545427322388	0.919394195079803	0.350267291069031	100.235290527344	13632
True	False	False	False	False	-2743.14526367188	-1619.39001464844	105.36848449707	0.820584774017334	0.955305933952332	1	71.2947387695313	6773
True	False	False	False	False	-2742.48950195313	-1843.27966308594	105.36848449707	0.762958765029907	0.964601218700409	0.710821866989136	74.0842132568359	7038
True	False	False	False	False	-2737.27514648438	-1772.32641601563	145.297592163086	0.689279675483704	0.933123886585236	0.481666713953018	85.9694671630859	11262
True	False	False	False	False	-2739.9716796875	-1505.91564941406	176.353576660156	0.853472471237183	0.964767277240753	1	85.9496841430664	13666
True	False	False	False	False	-2737.53369140625	-764.1796875	205.191253662109	0.712715566158295	0.959489047527313	0.533497989177704	69.7675704956055	12907
True	False	False	False	False	-2735.45727539063	-1723.837890625	112.023338317871	0.605089247226715	0.93863844871521	0.352135807275772	72.6039581298828	7333
True	False	False	False	False	-2730.00805664063	-1478.4013671875	235.138092041016	0.435825407505035	0.902246236801147	0.199651703238487	73.948112487793	15677
True	False	False	False	False	-2733.90698242188	-369.481628417969	184.117568969727	0.727270603179932	0.966992020606995	0.572267234325409	76.0602416992188	12626
True	False	False	False	False	-2733.88427734375	-494.874542236328	165.262145996094	0.540265440940857	0.918310284614563	0.283144891262054	57.3422813415527	8544
True	False	False	False	False	-2729.015625	-1877.69384765625	116.459907531738	0.734479010105133	0.945412218570709	0.594105780124664	76.1523818969727	7996
True	False	False	False	False	-2727.78686523438	-1539.9072265625	268.412353515625	0.454032987356186	0.901576280593872	0.212456375360489	89.3471069335938	21622
True	False	False	False	False	-2724.35913085938	-1645.93383789063	180.790130615234	0.500999093055725	0.836877882480621	0.248630985617638	115.306747436523	18795
True	False	False	False	False	-2724.24389648438	-1595.49572753906	115.350761413574	0.55824613571167	0.936816930770874	0.300567030906677	74.4230804443359	7740
True	False	False	False	False	-2716.28784179688	-1804.30554199219	129.769607543945	0.666414141654968	0.935003161430359	0.43965283036232	101.914527893066	11924
True	False	False	False	False	-2719.56591796875	-131.451965332031	123.114753723145	0.817230343818665	0.95810478925705	1	70.0990982055664	7781
True	False	False	False	False	-2719.56005859375	-1686.56591796875	352.707153320313	0.232668504118919	0.798738300800323	0.0876052901148796	78.2672958374023	24889
True	False	False	False	False	-2719.0888671875	-1611.81469726563	102.041061401367	0.717458426952362	0.961325287818909	0.54545783996582	77.3695678710938	7118
True	False	False	False	False	-2717.23193359375	-1435.7685546875	147.515884399414	0.673938751220703	0.934371411800385	0.452733039855957	76.3308258056641	10152
True	False	False	False	False	-2713.18432617188	-1829.60510253906	96.4953460693359	0.751482903957367	0.935956537723541	0.655898630619049	95.9770126342773	8350
True	False	False	False	False	-2713.71264648438	-1731.67565917969	104.259346008301	0.811947047710419	0.956959247589111	1	76.4787216186523	7189
True	False	False	False	False	-2712.68432617188	-560.066772460938	163.043869018555	0.652361631393433	0.95652037858963	0.416865080595016	59.088436126709	8686
True	False	False	False	False	-2707.19189453125	-1567.17858886719	130.878753662109	0.794070303440094	0.941476404666901	1	94.4915237426758	11150
True	False	False	False	False	-2710.30249023438	-327.951782226563	154.17073059082	0.76451712846756	0.948956847190857	0.719610869884491	65.6546783447266	9126
True	False	False	False	False	-2707.15942382813	-1473.60620117188	156.389007568359	0.552554965019226	0.918634116649628	0.294929057359695	71.0709228515625	10021
True	False	False	False	False	-2703.81640625	-710.716186523438	231.810668945313	0.77047210931778	0.9666668176651	0.75769054889679	71.2200927734375	14885
True	False	False	False	False	-2704.83959960938	-473.490325927734	92.0587844848633	0.798473179340363	0.960534572601318	1	87.4457855224609	7258
True	False	False	False	False	-2699.85229492188	-1772.51342773438	109.805053710938	0.819165587425232	0.963398873806	1	70.8686904907227	7016
True	False	False	False	False	-2700.75317382813	-777.578674316406	310.559753417969	0.821241796016693	0.962725818157196	1	77.3464279174805	21657
True	False	False	False	False	-2698.8798828125	-1615.61340332031	123.114753723145	0.755423963069916	0.956177234649658	0.673140406608582	78.5675659179688	8721
True	False	False	False	False	-2693.79443359375	-1848.92248535156	174.135284423828	0.752221286296844	0.956053674221039	0.659022986888885	80.5350341796875	12644
True	False	False	False	False	-2690.52294921875	-1585.65185546875	184.117568969727	0.678302347660065	0.957807660102844	0.460634738206863	75.861442565918	12593
True	False	False	False	False	-2690.04956054688	-1801.72204589844	133.097030639648	0.786073088645935	0.955566346645355	1	76.716667175293	9206
True	False	False	False	False	-2689.80615234375	-1740.18078613281	236.24723815918	0.435175895690918	0.922309219837189	0.199206084012985	80.3802795410156	17121
True	False	False	False	False	-2689.5986328125	-539.439819335938	109.805053710938	0.795083343982697	0.959158360958099	1	53.2222213745117	5269
True	False	False	False	False	-2689.1767578125	-1709.96887207031	94.2770690917969	0.791837513446808	0.961875200271606	1	72.5999984741211	6171
True	False	False	False	False	-2687.75952148438	-1542.52770996094	83.1856460571289	0.721511900424957	0.961175799369812	0.556170701980591	69.9599990844727	5247
True	False	False	False	False	-2686.6396484375	-1523.14404296875	122.005615234375	0.778340220451355	0.961044549942017	0.826822757720947	72.9272689819336	8022
True	False	False	False	False	-2685.97045898438	-1495.47009277344	110.914192199707	0.680562138557434	0.944081008434296	0.464824765920639	82.620002746582	8262
True	False	False	False	False	-2685.50927734375	-1882.36315917969	189.663269042969	0.722743451595306	0.948035299777985	0.55952262878418	93.0760269165039	15916
True	False	False	False	False	-2682.3193359375	-1772.51220703125	118.678184509277	0.700915157794952	0.945043623447418	0.506053328514099	70.4205627441406	7535
True	False	False	False	False	-2683.16674804688	-1691.80224609375	126.442184448242	0.64266961812973	0.94910591840744	0.402234256267548	74.5701751708984	8501
True	False	False	False	False	-2682.3232421875	-1669.51782226563	200.754699707031	0.80324798822403	0.958890438079834	1	86.4419860839844	15646
True	False	False	False	False	-2682.40478515625	-141.224807739258	151.952453613281	0.703874409198761	0.958845496177673	0.512654602527618	63.1167869567871	8647
True	False	False	False	False	-2672.38842773438	-1711.30200195313	112.023338317871	0.778208315372467	0.95934933423996	0.825352907180786	76.6633682250977	7743
True	False	False	False	False	-2674.791015625	-479.121032714844	180.790130615234	0.74642688035965	0.96044135093689	0.635650753974915	69.1533737182617	11272
True	False	False	False	False	-2673.41284179688	-411.751434326172	154.17073059082	0.63897305727005	0.921613335609436	0.396862357854843	56.1151084899902	7800
True	False	False	False	False	-2671.560546875	-1828.96240234375	326.087738037109	0.43342113494873	0.881875514984131	0.198005884885788	79.8809509277344	23485
True	False	False	False	False	-2671.05078125	-1548.02722167969	113.132476806641	0.57502019405365	0.921557784080505	0.317910760641098	66.9019622802734	6824
True	False	False	False	False	-2668.875	-1276.08129882813	150.843307495117	0.806208491325378	0.95442408323288	1	68.6911773681641	9342
True	False	False	False	False	-2667.755859375	-1868.75561523438	13.3097038269043	0.80851811170578	0.94014710187912	1	54.9166679382324	659
True	False	False	False	False	-2668.17163085938	-1628.97802734375	202.97297668457	0.723331272602081	0.963247716426849	0.561139225959778	91.9235000610352	16822
True	False	False	False	False	-2667.20947265625	-1253.06872558594	90.9496383666992	0.72121262550354	0.920900583267212	0.555363178253174	92.0731735229492	7550
True	False	False	False	False	-2667.81689453125	-115.760566711426	99.8227767944336	0.701861500740051	0.953740179538727	0.508145332336426	55.1666679382324	4965
True	False	False	False	False	-2660.75439453125	-1723.97692871094	97.6044921875	0.760120630264282	0.947323083877563	0.695777595043182	71.136360168457	6260
True	False	False	False	False	-2663.81127929688	-159.648651123047	123.114753723145	0.746964454650879	0.966992378234863	0.637715458869934	57.3603591918945	6367
True	False	False	False	False	-2663.66235351563	-746.799133300781	183.008422851563	0.808951079845428	0.959068238735199	1	67.7878799438477	11185
True	False	False	False	False	-2660.62744140625	-1801.63854980469	169.698715209961	0.678988635540009	0.949535191059113	0.461899966001511	78.529411315918	12015
True	False	False	False	False	-2655.3857421875	-1756.55603027344	177.462707519531	0.742383062839508	0.955484986305237	0.620710372924805	70.0437469482422	11207
True	False	False	False	False	-2659.7734375	-1574.20361328125	97.6044921875	0.71916389465332	0.943271398544312	0.549907207489014	82.5	7260
True	False	False	False	False	-2656.38061523438	-1209.22644042969	138.64274597168	0.797355175018311	0.961592078208923	1	73.9039993286133	9238
True	False	False	False	False	-2659.7587890625	-544.485473632813	308.341461181641	0.845366835594177	0.960659265518188	1	74.0179824829102	20577
True	False	False	False	False	-2659.28857421875	-1112.47009277344	82.0765075683594	0.797737896442413	0.960834741592407	1	82.1621627807617	6080
True	False	False	False	False	-2656.39892578125	-511.245727539063	119.787330627441	0.832143545150757	0.955579578876495	1	60.4722213745117	6531
True	False	False	False	False	-2655.17041015625	45.8601112365723	177.462707519531	0.547005534172058	0.932360172271729	0.289543509483337	56.2249984741211	8996
True	False	False	False	False	-2649.8193359375	-1560.49768066406	78.7490768432617	0.43645316362381	0.901775777339935	0.20008310675621	58.2394371032715	4135
True	False	False	False	False	-2650.86645507813	-133.039291381836	131.987884521484	0.552147388458252	0.9058877825737	0.29452982544899	54.7899169921875	6520
True	False	False	False	False	-2649.43359375	-1231.93200683594	147.515884399414	0.848385870456696	0.9561527967453	1	76.9774398803711	10238
True	False	False	False	False	-2644.14990234375	-1864.14660644531	170.807861328125	0.692326605319977	0.942278861999512	0.487827599048615	95.1558456420898	14654
True	False	False	False	False	-2649.04174804688	-1621.68627929688	159.716445922852	0.334072381258011	0.87288111448288	0.137621492147446	76.1458358764648	10965
True	False	False	False	False	-2646.92700195313	-1780.99682617188	124.223899841309	0.688489496707916	0.929109692573547	0.48009330034256	69.75	7812
True	False	False	False	False	-2645.65405273438	-1657.75769042969	153.061584472656	0.568856954574585	0.921399056911469	0.31140673160553	75.0724639892578	10360
True	False	False	False	False	-2644.88134765625	-730.789611816406	205.191253662109	0.69008469581604	0.923926770687103	0.483279913663864	83.5837860107422	15463
True	False	False	False	False	-2642.58984375	-1274.68493652344	160.825576782227	0.752340793609619	0.939742147922516	0.659532845020294	64.2068939208984	9310
True	False	False	False	False	-2639.90673828125	-526.528503417969	96.4953460693359	0.799865543842316	0.963831067085266	1	49.3448257446289	4293
True	False	False	False	False	-2642.01245117188	-167.841262817383	129.769607543945	0.778573036193848	0.948809862136841	0.82945716381073	70.2478637695313	8219
True	False	False	False	False	-2638.37548828125	-1686.58618164063	155.279876708984	0.744004368782043	0.944776117801666	0.626579701900482	72.4000015258789	10136
True	False	False	False	False	-2638.78735351563	-648.302001953125	269.521484375	0.802171349525452	0.961477935314178	1	78.5637893676758	19091
True	False	False	False	False	-2638.70922851563	-1337.55737304688	94.2770690917969	0.817713499069214	0.956322252750397	1	82.4352951049805	7007
True	False	False	False	False	-2633.29565429688	-1814.33227539063	106.477630615234	0.780536234378815	0.962114334106445	0.854119598865509	76.7395858764648	7367
True	False	False	False	False	-2635.78100585938	-1639.13537597656	124.223899841309	0.67099004983902	0.929172158241272	0.447527855634689	83.0178604125977	9298
True	False	False	False	False	-2635.78100585938	-83.8512191772461	169.698715209961	0.786078751087189	0.966805398464203	1	64.1045761108398	9808
True	False	False	False	False	-2634.48779296875	-1715.57165527344	185.226699829102	0.741118311882019	0.949613392353058	0.616236865520477	74.6646728515625	12469
True	False	False	False	False	-2633.13452148438	-1834.4814453125	106.477630615234	0.81877213716507	0.966806530952454	1	105.520835876465	10130
True	False	False	False	False	-2630.7900390625	15.7224540710449	196.318130493164	0.394236117601395	0.907360851764679	0.172524273395538	57.5254249572754	10182
True	False	False	False	False	-2630.69848632813	37.0137100219727	80.9673614501953	0.798263490200043	0.957923710346222	1	60.7260284423828	4433
True	False	False	False	False	-2623.58032226563	-715.890258789063	183.008422851563	0.489060312509537	0.851567447185516	0.238961711525917	64.4181823730469	10629
True	False	False	False	False	-2622.77612304688	-1885.57568359375	149.734161376953	0.72464644908905	0.955267071723938	0.564796566963196	93.3555526733398	12603
True	False	False	False	False	-2617.0947265625	-1815.97827148438	94.2770690917969	0.636333703994751	0.943527936935425	0.393092930316925	71.9294128417969	6114
True	False	False	False	False	-2618.0830078125	-1495.37780761719	97.6044921875	0.737299859523773	0.942484557628632	0.603246867656708	112.079544067383	9863
True	False	False	False	False	-2621.61254882813	-97.1106872558594	84.2947845458984	0.819298386573792	0.969752848148346	1	74.0526351928711	5628
True	False	False	False	False	-2620.31420898438	-151.687683105469	154.17073059082	0.76451712846756	0.957965433597565	0.719610869884491	57.6259002685547	8010
True	False	False	False	False	-2619.84423828125	-2.15929746627808	140.861022949219	0.810112833976746	0.954732000827789	1	60.9212608337402	7737
True	False	False	False	False	-2618.06689453125	-1678.5078125	150.843307495117	0.550886332988739	0.933507919311523	0.293298304080963	68.3382339477539	9294
True	False	False	False	False	-2616.76000976563	-1141.76647949219	259.539215087891	0.848470628261566	0.959627151489258	1	84.3846130371094	19746
True	False	False	False	False	-2611.68188476563	-1789.57385253906	96.4953460693359	0.810468971729279	0.955301940441132	1	70.8735656738281	6166
True	False	False	False	False	-2612.20727539063	-537.190307617188	82.0765075683594	0.797737896442413	0.950069665908813	1	52.0810813903809	3854
True	False	False	False	False	-2611.52758789063	-1773.31787109375	102.041061401367	0.819654762744904	0.966074287891388	1	72.0434799194336	6628
True	False	False	False	False	-2610.94970703125	-1259.09143066406	118.678184509277	0.84888631105423	0.962576270103455	1	67.0747680664063	7177
True	False	False	False	False	-2610.59545898438	-1221.65026855469	148.625015258789	0.832641422748566	0.962092399597168	1	75.3656692504883	10099
True	False	False	False	False	-2606.2216796875	-1745.3017578125	185.226699829102	0.800133466720581	0.948795735836029	1	77.0479049682617	12867
True	False	False	False	False	-2605.47729492188	-848.869812011719	184.117568969727	0.723425626754761	0.955252528190613	0.561399817466736	71.1204833984375	11806
True	False	False	False	False	-2604.84814453125	44.484317779541	100.931915283203	0.752970397472382	0.955585777759552	0.662240564823151	61.0439567565918	5555
True	False	False	False	False	-2604.6396484375	-719.477600097656	9.98227787017822	0.687235474586487	0.9244145154953	0.47761595249176	59.2222213745117	533
True	False	False	False	False	-2603.98364257813	-1709.19750976563	163.043869018555	0.72070187330246	0.947439551353455	0.553991317749023	75.4081649780273	11085
True	False	False	False	False	-2602.28247070313	-517.217346191406	159.716445922852	0.776177406311035	0.939383625984192	0.804480254650116	63.7152786254883	9175
True	False	False	False	False	-2598.21118164063	-1824.27026367188	137.533599853516	0.665601193904877	0.951417982578278	0.438278526067734	76.7983856201172	9523
True	False	False	False	False	-2598.88916015625	-67.914665222168	252.884368896484	0.767152667045593	0.958190143108368	0.735483109951019	57.846492767334	13189
True	False	False	False	False	-2598.10083007813	-679.816955566406	181.899276733398	0.705662131309509	0.945157885551453	0.516729354858398	58.4512176513672	9586
True	False	False	False	False	-2597.40869140625	-1847.34387207031	239.574661254883	0.488694399595261	0.891927003860474	0.23867079615593	77.1435165405273	16663
True	False	False	False	False	-2597.52465820313	-554.781188964844	109.805053710938	0.772047638893127	0.965117812156677	0.769319832324982	62.0606079101563	6144
True	False	False	False	False	-2597.47900390625	-1293.23962402344	127.551322937012	0.733566761016846	0.947778165340424	0.591225862503052	68.0956497192383	7831
True	False	False	False	False	-2596.6669921875	-1203.32727050781	135.315322875977	0.830285787582397	0.956177234649658	1	71.3278656005859	8702
True	False	False	False	False	-2594.63842773438	-660.605895996094	77.6399383544922	0.792614340782166	0.948044002056122	1	68.8857116699219	4822
True	False	False	False	False	-2593.6572265625	-1810.90209960938	107.586769104004	0.779021024703979	0.960752546787262	0.834679305553436	82.2886581420898	7982
True	False	False	False	False	-2589.64428710938	-1786.85974121094	155.279876708984	0.797418594360352	0.950741708278656	1	74.292854309082	10401
True	False	False	False	False	-2592.1796875	-1270.55554199219	137.533599853516	0.812275528907776	0.955566346645355	1	76.8145141601563	9525
True	False	False	False	False	-2593.34106445313	-723.227172851563	84.2947845458984	0.721413135528564	0.928645551204681	0.555903851985931	59.3289489746094	4509
True	False	False	False	False	-2592.26147460938	-838.240051269531	147.515884399414	0.645857989788055	0.950285255908966	0.406957656145096	64.0526351928711	8519
True	False	False	False	False	-2591.41333007813	-533.515319824219	113.132476806641	0.84398877620697	0.965687274932861	1	71.7352905273438	7317
True	False	False	False	False	-2590.1201171875	-1310.49816894531	165.262145996094	0.730507373809814	0.944032788276672	0.581821024417877	62.6845626831055	9340
True	False	False	False	False	-2586.55517578125	-1.3156533241272	186.335845947266	0.686474680900574	0.944970309734344	0.476124733686447	65.3214263916016	10974
True	False	False	False	False	-2588.09912109375	25.2113342285156	155.279876708984	0.80919873714447	0.958261728286743	1	66.5857162475586	9322
True	False	False	False	False	-2583.9794921875	-596.904602050781	138.64274597168	0.85070264339447	0.966805994510651	1	57.0880012512207	7136
True	False	False	False	False	-2583.62670898438	-1765.64794921875	139.751892089844	0.803734004497528	0.961592078208923	1	79.3253936767578	9995
True	False	False	False	False	-2583.25244140625	-575.570556640625	99.8227767944336	0.744696021080017	0.938904821872711	0.629131495952606	53.7222213745117	4835
True	False	False	False	False	-2580.80297851563	-882.385925292969	195.208984375	0.704208076000214	0.956464290618896	0.513410031795502	76.4602279663086	13457
True	False	False	False	False	-2580.10668945313	-547.858703613281	117.569046020508	0.705373823642731	0.963673293590546	0.516067683696747	61.2075462341309	6488
True	False	False	False	False	-2576.60522460938	-52.0385513305664	183.008422851563	0.709964990615845	0.941934466362	0.526821851730347	62.3090896606445	10281
True	False	False	False	False	-2574.46533203125	-683.397338867188	146.40673828125	0.820213973522186	0.956723928451538	1	80.3939361572266	10612
True	False	False	False	False	-2575.83837890625	-505.326995849609	138.64274597168	0.677749454975128	0.964589715003967	0.459619969129562	58.1839981079102	7273
True	False	False	False	False	-2574.97485351563	-453.355072021484	95.3862075805664	0.827333629131317	0.973171412944794	1	66.4302291870117	5713
True	False	False	False	False	-2569.32446289063	-1870.36413574219	169.698715209961	0.594475507736206	0.935579001903534	0.339547157287598	92.6470565795898	14175
True	False	False	False	False	-2570.2587890625	-1251.79663085938	113.132476806641	0.809218764305115	0.970226764678955	1	60.6372566223145	6185
True	False	False	False	False	-2566.97729492188	-726.47705078125	153.061584472656	0.620396554470062	0.948792278766632	0.371410995721817	52.0869560241699	7188
True	False	False	False	False	-2569.7900390625	-666.725891113281	110.914192199707	0.719247400760651	0.949798047542572	0.55012708902359	60.3300018310547	6033
True	False	False	False	False	-2569.0087890625	-646.623840332031	178.571853637695	0.747022986412048	0.941416621208191	0.637941479682922	69.0124206542969	11111
True	False	False	False	False	-2556.00708007813	-1186.10803222656	164.153015136719	0.775534987449646	0.95017796754837	0.798458695411682	60.8716201782227	9009
True	False	False	False	False	-2563.8955078125	-558.647338867188	124.223899841309	0.762229561805725	0.958252608776093	0.70684415102005	55.0089302062988	6161
True	False	False	False	False	-2563.60473632813	-398.261413574219	149.734161376953	0.717432796955109	0.949826419353485	0.545391619205475	55.2296295166016	7456
True	False	False	False	False	-2559.9326171875	-125.128570556641	109.805053710938	0.762798249721527	0.95024836063385	0.709939241409302	71.8484878540039	7113
True	False	False	False	False	-2559.59106445313	-596.709594726563	180.790130615234	0.85413646697998	0.963901042938232	1	59.7361946105957	9737
True	False	False	False	False	-2553.86743164063	-1236.52514648438	114.241622924805	0.852263212203979	0.967305481433868	1	69.8349533081055	7193
True	False	False	False	False	-2550.88061523438	-517.711975097656	153.061584472656	0.733375728130341	0.954253971576691	0.590627431869507	52.7826080322266	7284
True	False	False	False	False	-2552.27661132813	-54.6368942260742	184.117568969727	0.763090133666992	0.946932852268219	0.711547255516052	64.4879531860352	10705
True	False	False	False	False	-2552.01416015625	-458.768676757813	98.7136306762695	0.844812750816345	0.964981913566589	1	66.9438171386719	5958
True	False	False	False	False	-2551.29150390625	-422.715301513672	270.630645751953	0.352579444646835	0.8622687458992	0.147875711321831	61.9180335998535	15108
True	False	False	False	False	-2549.14379882813	-1819.91076660156	123.114753723145	0.807714879512787	0.964158892631531	1	76.9909896850586	8546
True	False	False	False	False	-2547.44067382813	-1258.59265136719	66.5485153198242	0.729813098907471	0.942226350307465	0.579738736152649	56.4500007629395	3387
True	False	False	False	False	-2546.97900390625	-479.455932617188	127.551322937012	0.804429352283478	0.955571591854095	1	54.8347816467285	6306
True	False	False	False	False	-2545.57592773438	-1861.47717285156	146.40673828125	0.56797194480896	0.930995345115662	0.310485690832138	73.5757598876953	9712
True	False	False	False	False	-2542.6865234375	-1290.96594238281	97.6044921875	0.846573948860168	0.960534572601318	1	62.4659080505371	5497
True	False	False	False	False	-2543.61474609375	-695.454650878906	153.061584472656	0.637839376926422	0.959047913551331	0.395236641168594	53.7971000671387	7424
True	False	False	False	False	-2542.48608398438	-1272.7880859375	105.36848449707	0.711196482181549	0.955313086509705	0.529788494110107	61.3473701477051	5828
True	False	False	False	False	-2542.02001953125	-371.565704345703	118.678184509277	0.791627526283264	0.960166454315186	1	53.0934562683105	5681
True	False	False	False	False	-2535.60083007813	-1835.44165039063	174.135284423828	0.597642004489899	0.895702481269836	0.343240916728973	78.1528625488281	12270
True	False	False	False	False	-2538.40258789063	-629.925598144531	221.828384399414	0.800236463546753	0.959180891513824	1	61.9550018310547	12391
True	False	False	False	False	-2537.6923828125	-434.944213867188	94.2770690917969	0.856529116630554	0.968230903148651	1	68.5999984741211	5831
True	False	False	False	False	-2534.71337890625	-726.27978515625	180.790130615234	0.780968606472015	0.962509095668793	0.860293686389923	70.0490798950195	11418
True	False	False	False	False	-2532.36645507813	-1254.87939453125	85.4039306640625	0.677236258983612	0.952540874481201	0.458681643009186	68.7142868041992	5291
True	False	False	False	False	-2531.64306640625	-1227.78564453125	192.990692138672	0.696205735206604	0.941141605377197	0.495895683765411	59.9770126342773	10436
True	False	False	False	False	-2531.4384765625	-398.558135986328	119.787330627441	0.644195675849915	0.964802503585815	0.404484391212463	52.0462951660156	5621
True	False	False	False	False	-2530.24340820313	19.2553997039795	208.518692016602	0.76819783449173	0.958278656005859	0.742179989814758	65.9521255493164	12399
True	False	False	False	False	-2527.56030273438	-1333.4091796875	112.023338317871	0.768940627574921	0.944603145122528	0.747096836566925	58.4554443359375	5904
True	False	False	False	False	-2525.71923828125	-504.060699462891	87.6222152709961	0.75999253988266	0.94432669878006	0.695125102996826	50.5949363708496	3997
True	False	False	False	False	-2526.48364257813	-50.6654968261719	189.663269042969	0.751996099948883	0.956229090690613	0.65806519985199	67.5087738037109	11544
True	False	False	False	False	-2520.984375	-1900.63354492188	98.7136306762695	0.792926847934723	0.954608798027039	1	76.764045715332	6832
True	False	False	False	False	-2523.72827148438	-569.936706542969	139.751892089844	0.825376749038696	0.961078405380249	1	55.9285697937012	7047
True	False	False	False	False	-2523.69873046875	-1879.08813476563	109.805053710938	0.648510277271271	0.928260505199432	0.410952866077423	70.363639831543	6966
True	False	False	False	False	-2520.615234375	-1517.12866210938	174.135284423828	0.795551776885986	0.955330193042755	1	79.7070083618164	12514
True	False	False	False	False	-2522.95483398438	-595.991027832031	176.353576660156	0.712094783782959	0.959688365459442	0.531975328922272	64.1132049560547	10194
True	False	False	False	False	-2521.62329101563	44.8166732788086	125.333038330078	0.728755116462708	0.963401257991791	0.576600790023804	70.3893814086914	7954
True	False	False	False	False	-2518.45703125	-1251.29711914063	147.515884399414	0.645857989788055	0.955031096935272	0.406957656145096	64.2706756591797	8548
True	False	False	False	False	-2517.85522460938	-1315.1083984375	154.17073059082	0.756814062595367	0.945501983165741	0.679580926895142	70.6546783447266	9821
True	False	False	False	False	-2510.87060546875	-508.769348144531	100.931915283203	0.776127755641937	0.96284031867981	0.804006338119507	53.4285697937012	4862
True	False	False	False	False	-2510.73706054688	-1814.34106445313	143.079315185547	0.632452666759491	0.943974673748016	0.387646466493607	80.0930252075195	10332
True	False	False	False	False	-2503.34399414063	-1002.54669189453	156.389007568359	0.639742016792297	0.946656048297882	0.397970765829086	70.9574432373047	10005
True	False	False	False	False	-2504.205078125	-485.825927734375	130.878753662109	0.76100093126297	0.95793205499649	0.700321018695831	63.3644065856934	7477
True	False	False	False	False	-2500.05541992188	-1900.91345214844	141.970169067383	0.766845762729645	0.967479050159454	0.733563005924225	70.5078125	9025
True	False	False	False	False	-2501.42602539063	-1329.67639160156	108.695907592773	0.796797394752502	0.955973446369171	1	57.6224479675293	5647
True	False	False	False	False	-2497.85107421875	-756.264282226563	151.952453613281	0.735381960868835	0.964767277240753	0.596992313861847	56.9562034606934	7803
True	False	False	False	False	-2499.5283203125	-662.243835449219	228.483245849609	0.834430813789368	0.963927030563354	1	62.3543701171875	12845
True	False	False	False	False	-2495.37036132813	-1083.02905273438	192.990692138672	0.630914032459259	0.93045312166214	0.385518014431	58.965518951416	10260
True	False	False	False	False	-2493.37109375	-96.3616333007813	155.279876708984	0.81768673658371	0.961325526237488	1	52.0714302062988	7290
True	False	False	False	False	-2492.23657226563	-1059.40209960938	157.498153686523	0.850719571113586	0.962778031826019	1	68.2535247802734	9692
True	False	False	False	False	-2490.14038085938	-891.865478515625	173.026138305664	0.790484547615051	0.953539371490479	1	69.6666641235352	10868
True	False	False	False	False	-2490.62841796875	-578.969848632813	177.462707519531	0.76659494638443	0.944591701030731	0.732008516788483	52.9812507629395	8477
True	False	False	False	False	-2490.123046875	-517.198181152344	88.7313537597656	0.661952018737793	0.934998273849487	0.432197988033295	49.5750007629395	3966
True	False	False	False	False	-2486.39916992188	-348.731384277344	92.0587844848633	0.852869749069214	0.967919170856476	1	48.4457817077637	4021
True	False	False	False	False	-2482.06665039063	-1897.21154785156	119.787330627441	0.75546407699585	0.947516262531281	0.673323512077332	70.6111145019531	7626
True	False	False	False	False	-2483.90014648438	-118.637084960938	140.861022949219	0.831927359104156	0.96743381023407	1	54.5275573730469	6925
True	False	False	False	False	-2482.7626953125	-1342.6845703125	212.955261230469	0.784542441368103	0.951180040836334	0.936093747615814	59.2135429382324	11369
True	False	False	False	False	-2482.4658203125	-495.932098388672	127.551322937012	0.827134490013123	0.969517827033997	1	54.3913040161133	6255
True	False	False	False	False	-2477.13671875	-1551.49584960938	93.1679229736328	0.808093369007111	0.956322252750397	1	67.7857131958008	5694
True	False	False	False	False	-2471.69653320313	-514.989868164063	86.513069152832	0.740397691726685	0.959064602851868	0.613727450370789	48.3717956542969	3773
True	False	False	False	False	-2471.06030273438	-659.304748535156	153.061584472656	0.870733916759491	0.971449732780457	1	56.0797119140625	7739
True	False	False	False	False	-2468.62915039063	-1866.70825195313	136.424453735352	0.565422177314758	0.936195611953735	0.307849586009979	59.1382102966309	7274
True	False	False	False	False	-2459.54467773438	-344.095397949219	74.3125076293945	0.786045730113983	0.949838936328888	1	44.417911529541	2976
True	False	False	False	False	-2458.23608398438	-1321.98718261719	160.825576782227	0.817430675029755	0.95744389295578	1	81.7862091064453	11859
True	False	False	False	False	-2458.40063476563	-1058.98974609375	145.297592163086	0.738506317138672	0.971677720546722	0.607271134853363	53.5419845581055	7014
True	False	False	False	False	-2455.21728515625	-1557.71252441406	118.678184509277	0.801031827926636	0.958391427993774	1	62.1962623596191	6655
True	False	False	False	False	-2451.9501953125	-644.974548339844	180.790130615234	0.454766094684601	0.884301424026489	0.212985023856163	52.4785270690918	8554
True	False	False	False	False	-2447.14501953125	-99.113883972168	129.769607543945	0.851375102996826	0.962012887001038	1	50.3333320617676	5889
True	False	False	False	False	-2446.611328125	-298.801239013672	106.477630615234	0.855291903018951	0.966074287891388	1	58.125	5580
True	False	False	False	False	-2446.27709960938	-606.744506835938	179.680999755859	0.656202852725983	0.933017075061798	0.422898352146149	52.820987701416	8557
True	False	False	False	False	-2443.16137695313	-861.598266601563	133.097030639648	0.737667322158813	0.948249399662018	0.604465067386627	64.5416641235352	7745
True	False	False	False	False	-2440.2744140625	-579.356567382813	112.023338317871	0.787644565105438	0.962896168231964	1	50.6435661315918	5115
True	False	False	False	False	-2435.91772460938	-1603.08532714844	127.551322937012	0.741653442382813	0.962809503078461	0.618118822574615	72.5304336547852	8341
True	False	False	False	False	-2430.92822265625	-1385.82763671875	149.734161376953	0.693598926067352	0.955767214298248	0.490445405244827	59.7259254455566	8063
True	False	False	False	False	-2433.3369140625	-808.510559082031	151.952453613281	0.703874409198761	0.954492092132568	0.512654602527618	49.5620422363281	6790
True	False	False	False	False	-2428.6669921875	-1000.28338623047	144.188446044922	0.751398801803589	0.953581094741821	0.655545711517334	56.7538452148438	7378
True	False	False	False	False	-2427.47314453125	-562.760559082031	110.914192199707	0.779846131801605	0.949947655200958	0.844886004924774	54.9599990844727	5496
True	False	False	False	False	-2420.56982421875	-634.594543457031	109.805053710938	0.85513573884964	0.966595351696014	1	53.7373733520508	5320
True	False	False	False	False	-2421.41772460938	-516.906127929688	128.660461425781	0.731921255588531	0.932910323143005	0.586120128631592	44.715518951416	5187
True	False	False	False	False	-2420.07202148438	-1463.31359863281	198.536407470703	0.804717302322388	0.949780404567719	1	66.8491592407227	11966
True	False	False	False	False	-2418.41479492188	-1026.68151855469	147.515884399414	0.731516420841217	0.941180408000946	0.584881007671356	56.4511260986328	7508
True	False	False	False	False	-2418.74145507813	-123.504402160645	78.7490768432617	0.79235315322876	0.957493424415588	1	66.6338043212891	4731
True	False	False	False	False	-2417.74682617188	-655.834228515625	140.861022949219	0.698515653610229	0.955326914787292	0.500826358795166	52.5511817932129	6674
True	False	False	False	False	-2412.01147460938	-1873.50561523438	105.36848449707	0.786068022251129	0.956256031990051	1	93.1684188842773	8851
True	False	False	False	False	-2407.09912109375	-684.984802246094	143.079315185547	0.753439962863922	0.929540693759918	0.664282858371735	48.8527145385742	6302
True	False	False	False	False	-2411.16455078125	-575.474182128906	110.914192199707	0.803114473819733	0.954649329185486	1	54.6199989318848	5462
True	False	False	False	False	-2407.39624023438	-555.394287109375	156.389007568359	0.803114473819733	0.960465252399445	1	57.638298034668	8127
True	False	False	False	False	-2405.56591796875	25.72292137146	134.206176757813	0.724908888339996	0.952714860439301	0.56553328037262	50.2809906005859	6084
True	False	False	False	False	-2403.39135742188	-150.598876953125	118.678184509277	0.859332501888275	0.971638321876526	1	49.7196273803711	5320
True	False	False	False	False	-2398.8759765625	-1353.24963378906	100.931915283203	0.836640954017639	0.965536773204803	1	71.0549468994141	6466
True	False	False	False	False	-2397.83813476563	-1792.06323242188	146.40673828125	0.755079746246338	0.953884184360504	0.671576261520386	60.2196960449219	7949
True	False	False	False	False	-2392.34790039063	-82.2470169067383	171.917007446289	0.832001447677612	0.958474338054657	1	56.8967742919922	8819
True	False	False	False	False	-2394.537109375	57.2606315612793	231.810668945313	0.836247086524963	0.962556600570679	1	63.5023918151855	13272
True	False	False	False	False	-2392.03271484375	-1897.04992675781	122.005615234375	0.769454181194305	0.95916348695755	0.750577867031097	63.1090927124023	6942
True	False	False	False	False	-2392.03100585938	-653.961059570313	165.262145996094	0.691344201564789	0.941256642341614	0.485824793577194	52.4563751220703	7816
True	False	False	False	False	-2388.39208984375	-1417.869140625	314.996307373047	0.841776549816132	0.961159765720367	1	65.7605667114258	18676
True	False	False	False	False	-2384.87353515625	-348.082244873047	155.279876708984	0.716373145580292	0.955027520656586	0.542668640613556	54.6928558349609	7657
True	False	False	False	False	-2384.37231445313	29.7380676269531	114.241622924805	0.771086752414703	0.935994625091553	0.762132465839386	50.4563102722168	5197
True	False	False	False	False	-2381.6748046875	-577.633178710938	181.899276733398	0.744097054004669	0.943266928195953	0.626919984817505	52.7621955871582	8653
True	False	False	False	False	-2381.21459960938	-182.915985107422	130.878753662109	0.803063333034515	0.960328042507172	1	54.3813552856445	6417
True	False	False	False	False	-2371.75756835938	-159.966522216797	184.117568969727	0.644986510276794	0.956587433815002	0.405658066272736	58.8373489379883	9767
True	False	False	False	False	-2369.25073242188	-1436.79113769531	124.223899841309	0.805557072162628	0.951931655406952	1	54.7767868041992	6135
True	False	False	False	False	-2369.77001953125	-600.00634765625	148.625015258789	0.802791655063629	0.959453940391541	1	55.2686576843262	7406
True	False	False	False	False	-2365.75073242188	-84.4213333129883	141.970169067383	0.736659646034241	0.955652415752411	0.601140081882477	65.7890625	8421
True	False	False	False	False	-2364.578125	-1889.55676269531	150.843307495117	0.802700221538544	0.974319696426392	1	67.75	9214
True	False	False	False	False	-2361.7978515625	-137.08984375	127.551322937012	0.733566761016846	0.931244015693665	0.591225862503052	47.8173904418945	5499
True	False	False	False	False	-2358.52490234375	-646.905456542969	137.533599853516	0.790976285934448	0.957573533058167	1	54.5	6758
True	False	False	False	False	-2358.15283203125	27.2671585083008	340.506591796875	0.675037443637848	0.938438892364502	0.454699754714966	65.75244140625	20186
True	False	False	False	False	-2353.64819335938	-1703.25134277344	163.043869018555	0.737673699855804	0.95680695772171	0.604486227035522	68.4421768188477	10061
True	False	False	False	False	-2354.34594726563	-547.9892578125	157.498153686523	0.744094371795654	0.95275342464447	0.626910030841827	54.7676048278809	7777
True	False	False	False	False	-2353.638671875	-1540.13684082031	197.427261352539	0.807617545127869	0.95194536447525	1	66.269660949707	11796
True	False	False	False	False	-2353.0693359375	-1142.58581542969	96.4953460693359	0.825828194618225	0.967432975769043	1	46.1839065551758	4018
True	False	False	False	False	-2351.82592773438	-1812.63232421875	155.279876708984	0.744004368782043	0.955013632774353	0.626579701900482	72.4357147216797	10141
True	False	False	False	False	-2352.03979492188	-102.159622192383	150.843307495117	0.755669236183167	0.959626257419586	0.674262344837189	52.764705657959	7176
True	False	False	False	False	-2348.88647460938	-1857.33129882813	161.934722900391	0.51479709148407	0.926207363605499	0.260259091854095	59.5821914672852	8699
True	False	False	False	False	-2350.48217773438	-627.468017578125	130.878753662109	0.848711907863617	0.965875566005707	1	53.6949157714844	6336
True	False	False	False	False	-2350.40356445313	-470.959075927734	156.389007568359	0.749318718910217	0.961275160312653	0.646997332572937	50.4113464355469	7108
True	False	False	False	False	-2349.6943359375	-1842.93383789063	18.8554134368896	0.809739828109741	0.949675559997559	1	72.3529434204102	1230
True	False	False	False	False	-2349.07983398438	-430.247894287109	28.8376903533936	0.84558093547821	0.95841646194458	1	43.961540222168	1143
True	False	False	False	False	-2343.17407226563	-1723.90466308594	148.625015258789	0.802791655063629	0.954182624816895	1	62.8432846069336	8421
True	False	False	False	False	-2343.55737304688	-494.504058837891	51.0205307006836	0.559523403644562	0.928700029850006	0.30184879899025	40.7826080322266	1876
True	False	False	False	False	-2337.10302734375	-1477.93481445313	234.028945922852	0.707623243331909	0.96614670753479	0.521278023719788	67.8199081420898	14310
True	False	False	False	False	-2342.61962890625	-588.284973144531	104.259346008301	0.837473332881927	0.966074287891388	1	62.9787216186523	5920
True	False	False	False	False	-2339.4150390625	-160.917037963867	112.023338317871	0.787644565105438	0.966688752174377	1	43.8514862060547	4429
True	False	False	False	False	-2338.29516601563	-125.939071655273	147.515884399414	0.645857989788055	0.956212878227234	0.406957656145096	47.4511260986328	6311
True	False	False	False	False	-2336.7998046875	-77.5018920898438	145.297592163086	0.757178783416748	0.960174322128296	0.681305050849915	50.7328262329102	6646
True	False	False	False	False	-2334.97192382813	-804.922729492188	168.589569091797	0.780941009521484	0.955020248889923	0.859888970851898	71.8881607055664	10927
True	False	False	False	False	-2333.21850585938	-694.716918945313	169.698715209961	0.757360458374023	0.962625861167908	0.682169198989868	52.241828918457	7993
True	False	False	False	False	-2332.38916015625	-669.7744140625	128.660461425781	0.768360316753387	0.955918490886688	0.743243813514709	52.8793106079102	6134
True	False	False	False	False	-2332.6435546875	12.5577449798584	302.795745849609	0.845501363277435	0.968457520008087	1	61.9523811340332	16913
True	False	False	False	False	-2332.40014648438	-615.007995605469	126.442184448242	0.746769428253174	0.948614537715912	0.63696414232254	63.1666679382324	7201
True	False	False	False	False	-2331.42749023438	-511.88720703125	83.1856460571289	0.721511900424957	0.942663311958313	0.556170701980591	45.6533317565918	3424
True	False	False	False	False	-2329.630859375	-1441.26599121094	123.114753723145	0.785416007041931	0.957431972026825	1	52.2162170410156	5796
True	False	False	False	False	-2328.29736328125	-1886.65747070313	146.40673828125	0.832875907421112	0.961215615272522	1	80.5151519775391	10628
True	False	False	False	False	-2325.79858398438	-1794.51391601563	155.279876708984	0.762258768081665	0.960802972316742	0.707001686096191	67.8928604125977	9505
True	False	False	False	False	-2325.69262695313	-1847.01440429688	199.645553588867	0.610484898090363	0.943397760391235	0.358771473169327	66.4444427490234	11960
True	False	False	False	False	-2323.9697265625	-1686.2412109375	212.955261230469	0.80851811170578	0.958124101161957	1	67.8958358764648	13036
True	False	False	False	False	-2323.49072265625	-533.2802734375	147.515884399414	0.817581295967102	0.956956207752228	1	55.3684196472168	7364
True	False	False	False	False	-2320.5771484375	-399.37890625	139.751892089844	0.803734004497528	0.960171282291412	1	50.6031761169434	6376
True	False	False	False	False	-2320.27490234375	-497.762145996094	29.9468326568604	0.72340726852417	0.948197305202484	0.561349153518677	40.962963104248	1106
True	False	False	False	False	-2318.00268554688	-11.9999647140503	119.787330627441	0.746888160705566	0.94929438829422	0.637421369552612	48.0833320617676	5193
True	False	False	False	False	-2313.15576171875	-376.544647216797	148.625015258789	0.802791655063629	0.957506716251373	1	56.3955230712891	7557
True	False	False	False	False	-2312.79272460938	-1811.27099609375	184.117568969727	0.813853800296783	0.959797859191895	1	67.6927719116211	11237
True	False	False	False	False	-2312.65942382813	-77.4962310791016	106.477630615234	0.635884404182434	0.946880519390106	0.392456561326981	43.40625	4167
True	False	False	False	False	-2311.91845703125	-343.135528564453	239.574661254883	0.694271981716156	0.960144340991974	0.491841435432434	98.5555572509766	21288
True	False	False	False	False	-2311.0341796875	-1730.41174316406	180.790130615234	0.756302773952484	0.950694620609283	0.677188336849213	63.2944793701172	10317
True	False	False	False	False	-2307.76904296875	-1852.79479980469	122.005615234375	0.79117214679718	0.944647192955017	1	90.0909118652344	9910
True	False	False	False	False	-2304.96801757813	-1890.31237792969	133.097030639648	0.79485547542572	0.955318808555603	1	68.1750030517578	8181
True	False	False	False	False	-2300.67260742188	-1419.337890625	225.155807495117	0.721633672714233	0.952782571315765	0.55650007724762	68.7684707641602	13960
True	False	False	False	False	-2298.70263671875	-225.021011352539	144.188446044922	0.690861225128174	0.949826419353485	0.484845846891403	70.8769226074219	9214
True	False	False	False	False	-2291.35498046875	-1770.17858886719	173.026138305664	0.686031520366669	0.951510429382324	0.475260227918625	59.8397445678711	9335
True	False	False	False	False	-2296.37426757813	-1638.34545898438	139.751892089844	0.754863798618317	0.948104739189148	0.67060112953186	87.7619018554688	11058
True	False	False	False	False	-2291.74584960938	-512.56103515625	191.881561279297	0.753931522369385	0.967767298221588	0.666442573070526	57.1213874816895	9882
True	False	False	False	False	-2286.4599609375	-566.732055664063	178.571853637695	0.699016630649567	0.945597171783447	0.501908600330353	48.863353729248	7867
True	False	False	False	False	-2287.09985351563	-153.368774414063	130.878753662109	0.816044509410858	0.952253043651581	1	69.3474578857422	8183
True	False	False	False	False	-2280.5869140625	-1708.7802734375	201.863830566406	0.646981954574585	0.953403830528259	0.408643215894699	67.8131866455078	12342
True	False	False	False	False	-2279.22216796875	-189.527160644531	143.079315185547	0.74561882019043	0.955556869506836	0.63258308172226	57.1860466003418	7377
True	False	False	False	False	-2275.32153320313	-1820.96105957031	166.371292114258	0.651257693767548	0.943220853805542	0.415156751871109	76.586669921875	11488
True	False	False	False	False	-2273.9248046875	-1672.36950683594	187.44499206543	0.773902714252472	0.949235737323761	0.784151375293732	64.4378662109375	10890
True	False	False	False	False	-2273.43676757813	-1885.84643554688	129.769607543945	0.70094496011734	0.950051963329315	0.506118953227997	61.9743576049805	7251
True	False	False	False	False	-2272.96020507813	-1861.08483886719	158.607299804688	0.81450617313385	0.963706493377686	1	62.2867126464844	8907
True	False	False	False	False	-2273.0302734375	-1650.66320800781	122.005615234375	0.720566987991333	0.952686846256256	0.553630292415619	56.509090423584	6216
True	False	False	False	False	-2271.11865234375	-1743.89868164063	166.371292114258	0.735410094261169	0.962804973125458	0.597082853317261	61.3666648864746	9205
True	False	False	False	False	-2266.85815429688	-73.0756530761719	114.241622924805	0.740824818611145	0.962233364582062	0.615211486816406	43.9029121398926	4522
True	False	False	False	False	-2264.54125976563	-1902.07666015625	106.477630615234	0.710245251655579	0.96386045217514	0.527493894100189	60.3645820617676	5795
True	False	False	False	False	-2262.712890625	-110.754844665527	159.716445922852	0.765261650085449	0.939811408519745	0.723958730697632	53.1805572509766	7658
True	False	False	False	False	-2259.62255859375	-499.388946533203	165.262145996094	0.811261117458344	0.961346685886383	1	51.469799041748	7669
True	False	False	False	False	-2258.29833984375	-1420.22595214844	253.993499755859	0.77667248249054	0.939772307872772	0.8092942237854	69.3624420166016	15884
True	False	False	False	False	-2254.84814453125	-250.032608032227	136.424453735352	0.718396246433258	0.946604192256927	0.547894239425659	47.7804870605469	5877
True	False	False	False	False	-2248.99194335938	-922.174255371094	235.138092041016	0.548402011394501	0.920932590961456	0.290888607501984	51.6179237365723	10943
True	False	False	False	False	-2252.07641601563	-312.296203613281	96.4953460693359	0.540595531463623	0.940312564373016	0.283454716205597	42.528736114502	3700
True	False	False	False	False	-2249.75708007813	-663.746704101563	185.226699829102	0.818756580352783	0.954815566539764	1	68.8023986816406	11490
True	False	False	False	False	-2248.66723632813	-1712.00305175781	224.046676635742	0.361120611429214	0.817889750003815	0.1527459025383	61.5247535705566	12428
True	False	False	False	False	-2248.4091796875	-1452.40051269531	198.536407470703	0.857628107070923	0.966203093528748	1	71.5921783447266	12815
True	False	False	False	False	-2245.87280273438	-633.322387695313	171.917007446289	0.823719143867493	0.958681583404541	1	53.1548385620117	8239
True	False	False	False	False	-2246.17993164063	22.8351364135742	107.586769104004	0.837860226631165	0.958612501621246	1	57.6391754150391	5591
True	False	False	False	False	-2245.18310546875	-1532.95190429688	129.769607543945	0.719225645065308	0.935266315937042	0.550069808959961	77.1111145019531	9022
True	False	False	False	False	-2243.66967773438	-1876.75732421875	143.079315185547	0.702367007732391	0.954465091228485	0.509270012378693	57.108528137207	7367
True	False	False	False	False	-2243.47607421875	-1070.96459960938	149.734161376953	0.661869049072266	0.929348886013031	0.432061463594437	77.2740707397461	10432
True	False	False	False	False	-2242.25268554688	-520.597351074219	102.041061401367	0.809165418148041	0.966292083263397	1	67.6086959838867	6220
True	False	False	False	False	-2237.10546875	-1029.44055175781	119.787330627441	0.707465767860413	0.940752148628235	0.520909607410431	53.0185203552246	5726
True	False	False	False	False	-2237.06958007813	-13.9011144638062	222.937530517578	0.749767661094666	0.960086703300476	0.648813724517822	60.6965179443359	12200
True	False	False	False	False	-2233.3046875	-1671.42126464844	168.589569091797	0.62656706571579	0.959710538387299	0.379595845937729	58.6381568908691	8913
True	False	False	False	False	-2233.767578125	-285.296447753906	161.934722900391	0.546498358249664	0.941624879837036	0.289056688547134	52.3150672912598	7638
True	False	False	False	False	-2233.04223632813	-195.25080871582	100.931915283203	0.810745477676392	0.962020635604858	1	49.3956031799316	4495
True	False	False	False	False	-2232.68334960938	-219.089447021484	112.023338317871	0.835714399814606	0.959492325782776	1	49.1980209350586	4969
True	False	False	False	False	-2231.41162109375	-103.836654663086	149.734161376953	0.788483679294586	0.959966003894806	1	52.896297454834	7141
True	False	False	False	False	-2230.39477539063	-679.267395019531	169.698715209961	0.561293601989746	0.951536536216736	0.303635507822037	53.6535949707031	8209
True	False	False	False	False	-2230.38305664063	-331.019989013672	124.223899841309	0.581118404865265	0.926812648773193	0.324505805969238	46.6428565979004	5224
True	False	False	False	False	-2226.85546875	-1045.58166503906	88.7313537597656	0.83357036113739	0.957111597061157	1	63.8499984741211	5108
True	False	False	False	False	-2225.07763671875	-500.961059570313	124.223899841309	0.783444225788116	0.952595949172974	0.904983460903168	51.8035697937012	5802
True	False	False	False	False	-2223.66479492188	-149.107986450195	160.825576782227	0.65186595916748	0.960310459136963	0.41609662771225	55.8827590942383	8103
True	False	False	False	False	-2222.08569335938	-1708.09875488281	157.498153686523	0.800518333911896	0.958779573440552	1	89.7464752197266	12744
True	False	False	False	False	-2223.27368164063	-974.799560546875	151.952453613281	0.753516912460327	0.956646144390106	0.664619505405426	80.2992706298828	11001
True	False	False	False	False	-2220.91528320313	-478.218505859375	136.424453735352	0.837091445922852	0.966805994510651	1	67.4959335327148	8302
True	False	False	False	False	-2220.48657226563	-384.656677246094	166.371292114258	0.735410094261169	0.961559414863586	0.597082853317261	54.9866676330566	8248
True	False	False	False	False	-2220.2587890625	-299.291381835938	109.805053710938	0.684647500514984	0.933431684970856	0.472578823566437	47.0101013183594	4654
True	False	False	False	False	-2219.81030273438	-1521.7490234375	123.114753723145	0.798364579677582	0.954065203666687	1	59.027027130127	6552
True	False	False	False	False	-2217.611328125	-611.850158691406	171.917007446289	0.793127417564392	0.958183586597443	1	51.9935493469238	8059
True	False	False	False	False	-2216.31860351563	-1894.99890136719	150.843307495117	0.836022973060608	0.956956207752228	1	61.5882339477539	8376
True	False	False	False	False	-2216.16845703125	-1682.52392578125	143.079315185547	0.647346317768097	0.943377673625946	0.409191995859146	64.5348815917969	8325
True	False	False	False	False	-2215.99829101563	-1460.22326660156	183.008422851563	0.828001081943512	0.953764677047729	1	60.2545471191406	9942
True	False	False	False	False	-2214.958984375	-761.958251953125	188.554138183594	0.703324019908905	0.949008166790009	0.511413395404816	53.1529426574707	9036
True	False	False	False	False	-2215.61767578125	16.9003601074219	84.2947845458984	0.819298386573792	0.95637571811676	1	45.9736824035645	3494
True	False	False	False	False	-2213.82739257813	-76.1829605102539	103.150199890137	0.769519209861755	0.963398873806	0.751023590564728	46.3763427734375	4313
True	False	False	False	False	-2212.40576171875	-1063.171875	103.150199890137	0.74689644575119	0.960092186927795	0.637453377246857	53.0107536315918	4930
True	False	False	False	False	-2212.50659179688	-177.643661499023	174.135284423828	0.834347784519196	0.964405953884125	1	63.3121032714844	9940
True	False	False	False	False	-2212.380859375	-1659.24975585938	112.023338317871	0.583779096603394	0.944283008575439	0.327435106039047	52.9207916259766	5345
True	False	False	False	False	-2208.9443359375	-1078.10302734375	76.5307922363281	0.654967188835144	0.942964792251587	0.42094224691391	53.8840560913086	3718
True	False	False	False	False	-2209.71411132813	-729.760620117188	154.17073059082	0.622523128986359	0.949303984642029	0.374203264713287	49.6187057495117	6897
True	False	False	False	False	-2209.04248046875	-361.441802978516	124.223899841309	0.695939123630524	0.954740822315216	0.495332807302475	47.1517868041992	5281
True	False	False	False	False	-2207.72973632813	-120.441436767578	84.2947845458984	0.636758983135223	0.932180762290955	0.39369660615921	44.7631568908691	3402
True	False	False	False	False	-2207.310546875	-697.434326171875	161.934722900391	0.683785915374756	0.948741972446442	0.470923721790314	52.7328758239746	7699
True	False	False	False	False	-2204.8505859375	-954.4501953125	149.734161376953	0.72464644908905	0.960317492485046	0.564796566963196	52.8888893127441	7140
True	False	False	False	False	-2205.58911132813	40.0807266235352	229.592376708984	0.73585307598114	0.967267334461212	0.598512947559357	56.512077331543	11698
True	False	False	False	False	-2202.77368164063	-1732.47485351563	143.079315185547	0.813946902751923	0.958389520645142	1	53.0930213928223	6849
True	False	False	False	False	-2204.41162109375	-645.022888183594	167.480438232422	0.716666996479034	0.92507666349411	0.543420672416687	51.384105682373	7759
True	False	False	False	False	-2204.35546875	-103.434204101563	68.7667999267578	0.727385580539703	0.952563881874084	0.572600066661835	43.7258071899414	2711
True	False	False	False	False	-2203.91723632813	-796.981567382813	103.150199890137	0.586798906326294	0.963213920593262	0.330799281597137	43.3548393249512	4032
True	False	False	False	False	-2201.94287109375	-413.689727783203	88.7313537597656	0.670272588729858	0.951974928379059	0.446277111768723	42.8875007629395	3431
True	False	False	False	False	-2201.56860351563	-1873.28662109375	127.551322937012	0.761736512184143	0.940394103527069	0.704199910163879	81.0956497192383	9326
True	False	False	False	False	-2197.32739257813	-867.828674316406	161.934722900391	0.551104426383972	0.877711176872253	0.293510884046555	48.6232872009277	7099
True	False	False	False	False	-2199.88891601563	-145.950134277344	97.6044921875	0.798543214797974	0.96985250711441	1	48.6363639831543	4280
True	False	False	False	False	-2197.16088867188	-1848.74340820313	190.772415161133	0.756393730640411	0.954303324222565	0.677612125873566	69.0406951904297	11875
True	False	False	False	False	-2194.78442382813	-1668.6396484375	139.751892089844	0.397508949041367	0.818999588489532	0.174561560153961	52.1111106872559	6566
True	False	False	False	False	-2195.68505859375	-922.777709960938	92.0587844848633	0.763090133666992	0.957300961017609	0.711547255516052	55.7349395751953	4626
True	False	False	False	False	-2195.20239257813	-983.733825683594	119.787330627441	0.832143545150757	0.957141101360321	1	51.0462951660156	5513
True	False	False	False	False	-2192.06958007813	-229.100112915039	176.353576660156	0.730911612510681	0.941029667854309	0.583042144775391	54.3459129333496	8641
True	False	False	False	False	-2192.45141601563	-197.483596801758	144.188446044922	0.751398801803589	0.958261728286743	0.655545711517334	47.6307678222656	6192
True	False	False	False	False	-2191.1416015625	-1079.83276367188	154.17073059082	0.624892175197601	0.931153059005737	0.377349019050598	58.1079139709473	8077
True	False	False	False	False	-2187.48681640625	-1823.01257324219	160.825576782227	0.838098645210266	0.958261728286743	1	61.7999992370605	8961
True	False	False	False	False	-2184.17016601563	-1691.59680175781	160.825576782227	0.770576000213623	0.946695685386658	0.758433282375336	60.4137916564941	8760
True	False	False	False	False	-2186.22875976563	-828.290588378906	153.061584472656	0.74383670091629	0.955234885215759	0.625965297222137	52.688404083252	7271
True	False	False	False	False	-2184.2900390625	-777.620178222656	94.2770690917969	0.747598469257355	0.954900205135345	0.640176296234131	47.4470596313477	4033
True	False	False	False	False	-2183.49560546875	-933.475158691406	135.315322875977	0.612218976020813	0.936378479003906	0.360939741134644	67.9672164916992	8292
True	False	False	False	False	-2182.744140625	-293.843322753906	141.970169067383	0.627549946308136	0.935961186885834	0.380923300981522	45.5	5824
True	False	False	False	False	-2181.79638671875	-19.6731090545654	225.155807495117	0.707621395587921	0.947121739387512	0.521273612976074	57.6206893920898	11697
True	False	False	False	False	-2177.13134765625	-1009.04406738281	126.442184448242	0.546198904514313	0.951128363609314	0.288769662380219	54.6578941345215	6231
True	False	False	False	False	-2177.84716796875	-110.276519775391	56.5662384033203	0.694173395633698	0.903537929058075	0.491636395454407	45.470588684082	2319
True	False	False	False	False	-2177.513671875	-320.258605957031	95.3862075805664	0.733483374118805	0.938080906867981	0.590964496135712	49.1976737976074	4231
True	False	False	False	False	-2170.84814453125	-1874.18273925781	176.353576660156	0.816905379295349	0.951941967010498	1	66.9811325073242	10650
True	False	False	False	False	-2176.71264648438	-1445.8515625	176.353576660156	0.690333187580109	0.959136962890625	0.483779966831207	55.7672958374023	8867
True	False	False	False	False	-2166.92163085938	-943.382141113281	93.1679229736328	0.846452295780182	0.968230903148651	1	59.5714302062988	5004
True	False	False	False	False	-2174.3828125	-5.37347793579102	18.8554134368896	0.786078751087189	0.950416266918182	1	47.8235282897949	813
True	False	False	False	False	-2174.18994140625	-710.632751464844	149.734161376953	0.717432796955109	0.952957212924957	0.545391619205475	54.9481468200684	7418
True	False	False	False	False	-2168.55200195313	-654.957641601563	158.607299804688	0.663504838943481	0.92834347486496	0.434768080711365	55.8601417541504	7988
True	False	False	False	False	-2171.70239257813	-82.1838989257813	150.843307495117	0.625182271003723	0.918155312538147	0.377736806869507	50.1176452636719	6816
True	False	False	False	False	-2169.79931640625	-619.877380371094	163.043869018555	0.737673699855804	0.961109399795532	0.604486227035522	55.3605461120605	8138
True	False	False	False	False	-2167.03930664063	-113.847198486328	67.6576614379883	0.843707025051117	0.962780237197876	1	46.7704925537109	2853
True	False	False	False	False	-2165.88500976563	-1519.6845703125	94.2770690917969	0.806843638420105	0.950696170330048	1	71.3647079467773	6066
True	False	False	False	False	-2165.15625	-861.558654785156	175.244430541992	0.451903790235519	0.850574791431427	0.21092689037323	57.3101272583008	9055
True	False	False	False	False	-2163.85180664063	-1015.12298583984	145.297592163086	0.579166412353516	0.963418185710907	0.322377026081085	56.6183204650879	7417
True	False	False	False	False	-2162.064453125	-1772.294921875	170.807861328125	0.791216492652893	0.959373652935028	1	61.4545440673828	9464
True	False	False	False	False	-2159.994140625	-1057.99792480469	153.061584472656	0.716020882129669	0.94989287853241	0.541770160198212	54.550724029541	7528
True	False	False	False	False	-2159.98754882813	-1854.95080566406	97.6044921875	0.835320472717285	0.960797727108002	1	59.0568199157715	5197
True	False	False	False	False	-2158.0576171875	-1823.66027832031	205.191253662109	0.839377820491791	0.967607617378235	1	67.2702713012695	12445
True	False	False	False	False	-2159.78100585938	-961.525573730469	129.769607543945	0.67625892162323	0.953581094741821	0.456904143095016	53.8717956542969	6303
True	False	False	False	False	-2159.75268554688	50.5980834960938	131.987884521484	0.645217478275299	0.954335451126099	0.406001895666122	50.3025207519531	5986
True	False	False	False	False	-2159.2197265625	-241.252838134766	59.8936653137207	0.746888160705566	0.955637335777283	0.637421369552612	106.777778625488	5766
True	False	False	False	False	-2158.94116210938	7.63219594955444	219.610107421875	0.809059381484985	0.959886789321899	1	58.3989906311035	11563
True	False	False	False	False	-2158.6376953125	-1544.7275390625	45.4748191833496	0.804048359394073	0.955680787563324	1	46.2682914733887	1897
True	False	False	False	False	-2156.52465820313	-1124.13415527344	188.554138183594	0.688607931137085	0.938536524772644	0.480328500270844	56.3470573425293	9579
True	False	False	False	False	-2157.05029296875	-787.625549316406	89.8404998779297	0.473090201616287	0.939387083053589	0.226550430059433	48.4320983886719	3923
True	False	False	False	False	-2156.14599609375	-1665.71826171875	128.660461425781	0.768360316753387	0.959413766860962	0.743243813514709	66.4224166870117	7705
True	False	False	False	False	-2153.91650390625	-1461.83361816406	239.574661254883	0.789699912071228	0.941678106784821	1	53.0462951660156	11458
True	False	False	False	False	-2154.21801757813	-805.491394042969	198.536407470703	0.794372320175171	0.966288268566132	1	59.5139656066895	10653
True	False	False	False	False	-2155.44946289063	-746.903991699219	135.315322875977	0.661483466625214	0.942367017269135	0.431427508592606	48.3770484924316	5902
True	False	False	False	False	-2155.1064453125	-346.92578125	137.533599853516	0.762256264686584	0.952194273471832	0.706988096237183	48.3951606750488	6001
True	False	False	False	False	-2152.19189453125	-913.252685546875	163.043869018555	0.666965067386627	0.941366791725159	0.440588355064392	50.6666679382324	7448
True	False	False	False	False	-2152.052734375	-70.6056976318359	22.1828384399414	0.634681344032288	0.929634094238281	0.390760332345963	39.0999984741211	782
True	False	False	False	False	-2148.30249023438	-1538.66186523438	73.203369140625	0.815053641796112	0.958081305027008	1	51.6515159606934	3409
True	False	False	False	False	-2148.173828125	-850.996765136719	138.64274597168	0.722498834133148	0.959614157676697	0.558853149414063	52.2000007629395	6525
True	False	False	False	False	-2147.12280273438	-1101.49780273438	98.7136306762695	0.592247843742371	0.949659943580627	0.336978912353516	45.4269676208496	4043
True	False	False	False	False	-2147.35620117188	-378.990814208984	125.333038330078	0.812749564647675	0.946780741214752	1	57.8584060668945	6538
True	False	False	False	False	-2147.19067382813	-1076.53576660156	83.1856460571289	0.584884583950043	0.913176894187927	0.328661769628525	44.533332824707	3340
True	False	False	False	False	-2146.66064453125	-705.695251464844	113.132476806641	0.795443058013916	0.951518535614014	1	45.705883026123	4662
True	False	False	False	False	-2145.2333984375	-1151.07653808594	185.226699829102	0.630372881889343	0.918816328048706	0.384773463010788	52.712574005127	8803
True	False	False	False	False	-2145.84497070313	-882.435241699219	159.716445922852	0.811793208122253	0.95744389295578	1	59.7986106872559	8611
True	False	False	False	False	-2144.48461914063	-205.118301391602	106.477630615234	0.718682765960693	0.947243809700012	0.54864364862442	46.1979179382324	4435
True	False	False	False	False	-2144.20239257813	-1843.51184082031	202.97297668457	0.732216358184814	0.953695237636566	0.587027549743652	62.6338806152344	11462
True	False	False	False	False	-2138.78686523438	-728.809020996094	94.2770690917969	0.618520379066467	0.939072251319885	0.368971735239029	44.7529411315918	3804
True	False	False	False	False	-2141.42797851563	-302.076690673828	140.861022949219	0.668232917785645	0.928597867488861	0.442754238843918	47.3464584350586	6013
True	False	False	False	False	-2140.23095703125	-109.279457092285	87.6222152709961	0.735943078994751	0.947011709213257	0.598804712295532	44.1518974304199	3488
True	False	False	False	False	-2139.26513671875	-43.850959777832	164.153015136719	0.702428579330444	0.950794041156769	0.5094074010849	53.2027015686035	7874
True	False	False	False	False	-2136.28002929688	-1442.38012695313	149.734161376953	0.829875767230988	0.958350896835327	1	73.5925903320313	9935
True	False	False	False	False	-2136.4833984375	-229.44206237793	112.023338317871	0.743605971336365	0.969159781932831	0.625122964382172	47.9207916259766	4840
True	False	False	False	False	-2134.44213867188	-1025.92236328125	179.680999755859	0.530599296092987	0.945768773555756	0.274227231740952	50.3333320617676	8154
True	False	False	False	False	-2129.5791015625	-1543.5341796875	206.300399780273	0.722695708274841	0.947958648204803	0.559391796588898	62.9301071166992	11705
True	False	False	False	False	-2131.74682617188	-978.247314453125	124.223899841309	0.805557072162628	0.965875566005707	1	70.0714263916016	7848
True	False	False	False	False	-2127.9853515625	-678.765075683594	159.716445922852	0.668144762516022	0.946708858013153	0.4426029920578	51.9513893127441	7481
True	False	False	False	False	-2129.65649414063	-471.933715820313	108.695907592773	0.821083903312683	0.963844060897827	1	52.0102043151855	5097
True	False	False	False	False	-2128.8564453125	-415.466491699219	123.114753723145	0.634953439235687	0.931578874588013	0.391142964363098	49.3783798217773	5481
True	False	False	False	False	-2129.0478515625	-356.814849853516	102.041061401367	0.761244773864746	0.948442876338959	0.701598525047302	51.8369560241699	4769
True	False	False	False	False	-2127.3359375	-944.626770019531	153.061584472656	0.536193609237671	0.915844976902008	0.279352068901062	48.3840560913086	6677
True	False	False	False	False	-2127.23461914063	14.8272514343262	148.625015258789	0.663309156894684	0.91621345281601	0.434442758560181	48.7388076782227	6531
True	False	False	False	False	-2125.09033203125	-1751.55895996094	129.769607543945	0.851375102996826	0.965676367282867	1	74.1794891357422	8679
True	False	False	False	False	-2125.62182617188	-72.7574844360352	127.551322937012	0.827134490013123	0.965875566005707	1	52.9739112854004	6092
True	False	False	False	False	-2125.376953125	-1139.10485839844	145.297592163086	0.814000189304352	0.963494658470154	1	49.1221389770508	6435
True	False	False	False	False	-2124.22143554688	-1008.45776367188	9.98227787017822	0.606388568878174	0.924382030963898	0.353718668222427	39.8888893127441	359
True	False	False	False	False	-2120.47998046875	-1818.09741210938	246.229507446289	0.798364579677582	0.952066600322723	1	59.3243255615234	13170
True	False	False	False	False	-2121.99536132813	-100.477043151855	97.6044921875	0.728147208690643	0.948367357254028	0.574816465377808	44	3872
True	False	False	False	False	-2119.78149414063	-790.833679199219	88.7313537597656	0.634681344032288	0.934766829013824	0.390760332345963	43.7750015258789	3502
True	False	False	False	False	-2119.31884765625	-1101.78479003906	175.244430541992	0.65947163105011	0.925414621829987	0.428144931793213	49.7025299072266	7853
True	False	False	False	False	-2118.59033203125	-1849.2783203125	128.660461425781	0.868408381938934	0.968901455402374	1	59.6982765197754	6925
True	False	False	False	False	-2118.69897460938	-647.96337890625	176.353576660156	0.684148073196411	0.948658525943756	0.471618115901947	53.2138366699219	8461
True	False	False	False	False	-2117.36059570313	-872.326904296875	150.843307495117	0.698736667633057	0.963727056980133	0.501303195953369	48.5514717102051	6603
True	False	False	False	False	-2115.35131835938	-843.668701171875	99.8227767944336	0.375648409128189	0.819459557533264	0.161241471767426	44.4555549621582	4001
True	False	False	False	False	-2115.5166015625	-5.56308031082153	131.987884521484	0.55950140953064	0.949356853961945	0.30182671546936	48.4453773498535	5765
True	False	False	False	False	-2115.07568359375	-445.576782226563	129.769607543945	0.711567759513855	0.957185924053192	0.53068995475769	60.470085144043	7075
True	False	False	False	False	-2114.92358398438	-282.305480957031	108.695907592773	0.78705221414566	0.963940918445587	1	52.8673477172852	5181
True	False	False	False	False	-2111.5927734375	-747.2021484375	96.4953460693359	0.633073806762695	0.945841491222382	0.388510584831238	46.0689659118652	4008
True	False	False	False	False	-2112.44995117188	55.3659782409668	144.188446044922	0.667910039424896	0.957570433616638	0.442200928926468	46.5076904296875	6046
True	False	False	False	False	-2109.95971679688	-1772.74084472656	140.861022949219	0.8227858543396	0.96415650844574	1	65.3543319702148	8300
True	False	False	False	False	-2109.09130859375	-1016.02459716797	112.023338317871	0.679670333862305	0.939949035644531	0.463163018226624	52.7821769714355	5331
True	False	False	False	False	-2109.29809570313	-611.153259277344	67.6576614379883	0.520261466503143	0.93972373008728	0.265007317066193	38.0983619689941	2324
True	False	False	False	False	-2109.68823242188	-205.254791259766	145.297592163086	0.607826113700867	0.924939572811127	0.355480939149857	47.1068687438965	6171
True	False	False	False	False	-2109.09790039063	-767.386169433594	115.350761413574	0.692064881324768	0.955215513706207	0.487292498350143	51.125	5317
True	False	False	False	False	-2107.43310546875	-353.337890625	123.114753723145	0.798364579677582	0.966500520706177	1	54.3873863220215	6037
True	False	False	False	False	-2108.107421875	-242.143936157227	125.333038330078	0.621513962745667	0.945163786411285	0.372874468564987	51.6991157531738	5842
True	False	False	False	False	-2107.84228515625	-328.216430664063	93.1679229736328	0.797351360321045	0.950696170330048	1	48.261905670166	4054
True	False	False	False	False	-2107.0263671875	-1876.20739746094	181.899276733398	0.78575986623764	0.962509095668793	1	60.4024391174316	9906
True	False	False	False	False	-2101.75073242188	-976.555236816406	105.36848449707	0.664528608322144	0.899615049362183	0.436476469039917	46.2315788269043	4392
True	False	False	False	False	-2103.11279296875	-546.268432617188	87.6222152709961	0.785240411758423	0.95633727312088	0.972049474716187	47.1265830993652	3723
True	False	False	False	False	-2101.34448242188	-296.919403076172	153.061584472656	0.670138359069824	0.907870888710022	0.446043819189072	51.2101440429688	7067
True	False	False	False	False	-2102.43725585938	-44.6020965576172	228.483245849609	0.693129122257233	0.923855602741241	0.489475697278976	51.2815551757813	10564
True	False	False	False	False	-2097.5712890625	-1759.18469238281	148.625015258789	0.823728501796722	0.96508526802063	1	66.6268692016602	8928
True	False	False	False	False	-2101.10229492188	-1459.74829101563	282.831207275391	0.841784715652466	0.961477935314178	1	92.6470565795898	23625
True	False	False	False	False	-2099.27075195313	-1316.44702148438	157.498153686523	0.781017482280731	0.964335501194	0.861013054847717	50.3802833557129	7154
True	False	False	False	False	-2097.70458984375	-1043.80554199219	32.1651153564453	0.720794081687927	0.936564445495605	0.554238379001617	50.9310340881348	1477
True	False	False	False	False	-2098.63354492188	-491.747955322266	192.990692138672	0.710991621017456	0.942696034908295	0.529292404651642	62.6609191894531	10903
True	False	False	False	False	-2096.99853515625	-1056.81066894531	161.934722900391	0.529387652873993	0.90013724565506	0.273130029439926	53.904109954834	7870
True	False	False	False	False	-2093.63720703125	-1671.9189453125	185.226699829102	0.818756580352783	0.962075293064117	1	60.8682632446289	10165
True	False	False	False	False	-2093.13549804688	-786.369140625	107.586769104004	0.738487541675568	0.943050980567932	0.607207953929901	45.7216491699219	4435
True	False	False	False	False	-2095.4384765625	-176.441192626953	136.424453735352	0.827717363834381	0.95994633436203	1	62.0650405883789	7634
True	False	False	False	False	-2094.93286132813	-702.821716308594	210.736968994141	0.573431730270386	0.915969908237457	0.316219240427017	55.6315803527832	10570
True	False	False	False	False	-2092.90942382813	-626.339294433594	72.0942230224609	0.762581646442413	0.968445777893066	0.708754479885101	41.1076927185059	2672
True	False	False	False	False	-2092.87841796875	-1251.162109375	226.264953613281	0.671239137649536	0.957036316394806	0.447963505983353	60.8676452636719	12417
True	False	False	False	False	-2092.11938476563	-98.1574630737305	175.244430541992	0.701177775859833	0.95819628238678	0.506632089614868	57.4430389404297	9076
True	False	False	False	False	-2086.47998046875	-1836.38000488281	135.315322875977	0.830285787582397	0.961795568466187	1	67	8174
True	False	False	False	False	-2088.74536132813	-1225.23547363281	219.610107421875	0.753714084625244	0.9619260430336	0.665484547615051	63.2121200561523	12516
True	False	False	False	False	-2089.44287109375	-1002.72979736328	103.150199890137	0.49423149228096	0.853125691413879	0.243107095360756	74.4408569335938	6923
True	False	False	False	False	-2089.81762695313	-939.5771484375	150.843307495117	0.705643773078918	0.941058576107025	0.516687095165253	52.154411315918	7093
True	False	False	False	False	-2086.3671875	-198.108367919922	102.041061401367	0.551170408725739	0.939951062202454	0.29357522726059	45.0108680725098	4141
True	False	False	False	False	-2086.3359375	-1026.76354980469	141.970169067383	0.804011762142181	0.961886703968048	1	55.40625	7092
True	False	False	False	False	-2086.2578125	-1692.1513671875	137.533599853516	0.770503997802734	0.944213330745697	0.757918477058411	53.9919357299805	6695
True	False	False	False	False	-2085.92749023438	-966.652648925781	22.1828384399414	0.351811051368713	0.876588940620422	0.147441938519478	40	800
True	False	False	False	False	-2084.50854492188	-1854.38525390625	125.333038330078	0.812749564647675	0.954065203666687	1	65.4778747558594	7399
True	False	False	False	False	-2084.09497070313	-583.5458984375	137.533599853516	0.637083411216736	0.948804140090942	0.394158184528351	47.4354820251465	5882
True	False	False	False	False	-2083.22705078125	-1724.03173828125	173.026138305664	0.790484547615051	0.958387315273285	1	54.961540222168	8574
True	False	False	False	False	-2082.03540039063	-757.198913574219	134.206176757813	0.561427175998688	0.948479056358337	0.303770869970322	50.4380149841309	6103
True	False	False	False	False	-2083.322265625	45.0155715942383	155.279876708984	0.712281405925751	0.971299588680267	0.532432019710541	53.5285720825195	7494
True	False	False	False	False	-2082.5009765625	15.2358417510986	84.2947845458984	0.668440997600555	0.925619304180145	0.44311136007309	46.4210510253906	3528
True	False	False	False	False	-2081.81665039063	-1274.77587890625	192.990692138672	0.667984783649445	0.9509317278862	0.442328900098801	60.4137916564941	10512
True	False	False	False	False	-2078.90185546875	-732.268798828125	114.241622924805	0.657020628452301	0.949881255626678	0.42420107126236	46.990291595459	4840
True	False	False	False	False	-2078.47021484375	-343.175109863281	102.041061401367	0.643543481826782	0.949620366096497	0.403520375490189	48.1304359436035	4428
True	False	False	False	False	-2077.73315429688	-446.547973632813	126.442184448242	0.71930193901062	0.961215615272522	0.550270855426788	52.0175437927246	5930
True	False	False	False	False	-2077.72314453125	-1887.01794433594	161.934722900391	0.65636157989502	0.948093593120575	0.423150688409805	65.1095886230469	9506
True	False	False	False	False	-2077.3798828125	-832.463012695313	124.223899841309	0.57543021440506	0.951413810253143	0.318349093198776	43.5	4872
True	False	False	False	False	-2077.6787109375	-313.073028564453	143.079315185547	0.662772297859192	0.953217029571533	0.433552443981171	52.7131767272949	6800
True	False	False	False	False	-2074.64721679688	-618.162292480469	84.2947845458984	0.628854393959045	0.940554261207581	0.382695436477661	44.8421058654785	3408
True	False	False	False	False	-2072.39916992188	-1097.62133789063	197.427261352539	0.756267011165619	0.967014491558075	0.677022337913513	51.9101104736328	9240
True	False	False	False	False	-2072.44848632813	-636.32763671875	94.2770690917969	0.703324019908905	0.956256031990051	0.511413395404816	47.4941177368164	4037
True	False	False	False	False	-2072.06079101563	-902.110412597656	133.097030639648	0.635090053081512	0.9725581407547	0.391335368156433	58.4500007629395	7014
True	False	False	False	False	-2071.49731445313	-535.94580078125	175.244430541992	0.749889969825745	0.960952758789063	0.649311125278473	51.6139259338379	8155
True	False	False	False	False	-2067.61547851563	-361.222442626953	109.805053710938	0.809059381484985	0.959742963314056	1	52.1818199157715	5166
True	False	False	False	False	-2070.95727539063	-270.976318359375	163.043869018555	0.755252122879028	0.957570433616638	0.672358095645905	52.7551002502441	7755
True	False	False	False	False	-2069.892578125	-64.2803344726563	94.2770690917969	0.636333703994751	0.938171327114105	0.393092930316925	44.8470573425293	3812
True	False	False	False	False	-2066.5029296875	-1136.80993652344	228.483245849609	0.712310016155243	0.95804888010025	0.532502174377441	57.4611663818359	11837
True	False	False	False	False	-2066.6943359375	-655.767333984375	93.1679229736328	0.738803207874298	0.966292083263397	0.6082723736763	47.511905670166	3991
True	False	False	False	False	-2065.40356445313	-23.3688354492188	221.828384399414	0.793351709842682	0.961545348167419	1	59.935001373291	11987
True	False	False	False	False	-2060.92333984375	-1063.58666992188	122.005615234375	0.823490679264069	0.957753896713257	1	63.7545471191406	7013
True	False	False	False	False	-2060.177734375	-103.163063049316	107.586769104004	0.335408121347427	0.862753450870514	0.138348385691643	48	4656
True	False	False	False	False	-2058.458984375	-1696.31225585938	266.194061279297	0.66959422826767	0.922077715396881	0.445100098848343	58.5250015258789	14046
True	False	False	False	False	-2055.22509765625	-776.625244140625	107.586769104004	0.652752697467804	0.923696875572205	0.417472988367081	44.8041229248047	4346
True	False	False	False	False	-2055.35034179688	-397.280456542969	96.4953460693359	0.836953818798065	0.960534572601318	1	60.7126426696777	5282
True	False	False	False	False	-2049.41137695313	-1227.30151367188	155.279876708984	0.72639799118042	0.952235758304596	0.569756746292114	56.9000015258789	7966
True	False	False	False	False	-2052.48193359375	-972.488342285156	84.2947845458984	0.677106082439423	0.955304324626923	0.458444207906723	47.1184196472168	3581
True	False	False	False	False	-2053.79028320313	-75.8892288208008	78.7490768432617	0.640813112258911	0.954313635826111	0.399522572755814	44.6760559082031	3172
True	False	False	False	False	-2053.46484375	-904.777404785156	157.498153686523	0.719543635845184	0.963977038860321	0.550909161567688	61.7183113098145	8764
True	False	False	False	False	-2051.97314453125	-345.117736816406	170.807861328125	0.728058516979218	0.952170133590698	0.574557244777679	57.2272720336914	8813
True	False	False	False	False	-2051.390625	-292.937164306641	159.716445922852	0.811793208122253	0.962004125118256	1	61.0208320617676	8787
True	False	False	False	False	-2050.10107421875	-989.373962402344	128.660461425781	0.705485999584198	0.953836739063263	0.516324877738953	55.7241363525391	6464
True	False	False	False	False	-2048.64916992188	-1019.037109375	160.825576782227	0.597711980342865	0.953053772449493	0.343323171138763	52.2758636474609	7580
True	False	False	False	False	-2046.95703125	-1310.28430175781	164.153015136719	0.715867638587952	0.949146091938019	0.541380345821381	48.5675659179688	7188
True	False	False	False	False	-2048.02954101563	-1253.41772460938	161.934722900391	0.775890290737152	0.956087946891785	0.801759004592896	50.5890426635742	7386
True	False	False	False	False	-2047.01330566406	-635.908813476563	102.041061401367	0.748013913631439	0.962114334106445	0.641803920269012	42.5108680725098	3911
True	False	False	False	False	-2047.79809570313	-254.318588256836	166.371292114258	0.767542660236359	0.963800668716431	0.737952947616577	53.7866668701172	8068
True	False	False	False	False	-2046.87951660156	43.0003395080566	171.917007446289	0.68163388967514	0.952690064907074	0.466836243867874	53.2064514160156	8247
True	False	False	False	False	-2044.37182617188	-1096.06860351563	190.772415161133	0.798061788082123	0.972591817378998	1	57.1220932006836	9825
True	False	False	False	False	-2046.0126953125	-443.789825439453	96.4953460693359	0.810468971729279	0.963592112064362	1	90.2988510131836	7856
True	False	False	False	False	-2045.27978515625	-228.660583496094	144.188446044922	0.690861225128174	0.947906851768494	0.484845846891403	53.9538459777832	7014
True	False	False	False	False	-2045.53796386719	-165.657455444336	138.64274597168	0.748872816562653	0.944780588150024	0.645208597183228	49.6479988098145	6206
True	False	False	False	False	-2045.41821289063	-200.109130859375	120.896469116211	0.7624591588974	0.951108157634735	0.708087503910065	47.3302764892578	5159
True	False	False	False	False	-2044.22192382813	-1507.0322265625	168.589569091797	0.780941009521484	0.963727056980133	0.859888970851898	56.7828941345215	8631
True	False	False	False	False	-2041.18371582031	-546.277648925781	14.4188451766968	0.805326879024506	0.942608833312988	1	49.3076934814453	641
True	False	False	False	False	-2042.34692382813	-387.794311523438	114.241622924805	0.617071211338043	0.949481606483459	0.367102921009064	51.8155326843262	5337
True	False	False	False	False	-2040.42797851563	-506.177124023438	202.97297668457	0.615740954875946	0.952127814292908	0.365398943424225	54.7431678771973	10018
True	False	False	False	False	-2036.22961425781	-1053.3837890625	163.043869018555	0.697682440280914	0.953809857368469	0.499036550521851	65.5850372314453	9641
True	False	False	False	False	-2036.95373535156	-56.2841300964355	136.424453735352	0.522589027881622	0.915531933307648	0.267055660486221	46.7723579406738	5753
True	False	False	False	False	-2035.94470214844	-793.934143066406	87.6222152709961	0.785240411758423	0.952055633068085	0.972049474716187	48.8227844238281	3857
True	False	False	False	False	-2033.25964355469	-1372.70288085938	160.825576782227	0.717759907245636	0.964914262294769	0.546238422393799	51.6413803100586	7488
True	False	False	False	False	-2034.37609863281	-811.485046386719	136.424453735352	0.462673336267471	0.937024116516113	0.218754559755325	45.5121955871582	5598
True	False	False	False	False	-2032.90051269531	-958.364074707031	131.987884521484	0.687818884849548	0.953644216060638	0.478765517473221	58.2521018981934	6932
True	False	False	False	False	-2032.07678222656	-682.866821289063	149.734161376953	0.588328063488007	0.944343686103821	0.332519084215164	47.9703712463379	6476
True	False	False	False	False	-2032.03063964844	-145.044387817383	130.878753662109	0.706935942173004	0.955323278903961	0.519674301147461	49.8050842285156	5877
True	False	False	False	False	-2029.81237792969	-769.8251953125	85.4039306640625	0.665105581283569	0.93934029340744	0.437444269657135	45.3896102905273	3495
True	False	False	False	False	-2026.37890625	-1131.80432128906	236.24723815918	0.444517284631729	0.734387278556824	0.205687776207924	58.0375595092773	12362
True	False	False	False	False	-2028.62646484375	-590.202819824219	183.008422851563	0.748634278774261	0.930339276790619	0.644257545471191	54.533332824707	8998
True	False	False	False	False	-2028.15576171875	-317.206451416016	98.7136306762695	0.605700314044952	0.941753804683685	0.352879017591476	43.8426971435547	3902
True	False	False	False	False	-2027.63623046875	-539.84130859375	188.554138183594	0.764256656169891	0.957430899143219	0.718113005161285	58.3823547363281	9925
True	False	False	False	False	-2026.16760253906	-276.744964599609	147.515884399414	0.826427698135376	0.956723928451538	1	57.398494720459	7634
True	False	False	False	False	-2027.44226074219	-92.5441360473633	114.241622924805	0.610584378242493	0.957730650901794	0.358895391225815	45.3009719848633	4666
True	False	False	False	False	-2024.96057128906	-865.085327148438	146.40673828125	0.626490354537964	0.947174668312073	0.379492491483688	48	6336
True	False	False	False	False	-2024.18444824219	-216.666931152344	167.480438232422	0.635865807533264	0.940064430236816	0.392430305480957	61.9006614685059	9347
True	False	False	False	False	-2024.23352050781	37.4413146972656	107.586769104004	0.769551157951355	0.962576270103455	0.75124317407608	49.2474212646484	4777
True	False	False	False	False	-2022.05920410156	-461.667114257813	166.371292114258	0.735410094261169	0.942271292209625	0.597082853317261	48.2733345031738	7241
True	False	False	False	False	-2021.70446777344	-1529.92578125	212.955261230469	0.80851811170578	0.959278523921967	1	52.296875	10041
True	False	False	False	False	-2018.6337890625	-1287.48986816406	53.2388153076172	0.493225872516632	0.857227921485901	0.242295920848846	44.1458320617676	2119
True	False	False	False	False	-2019.11499023438	-1207.62854003906	164.153015136719	0.61773294210434	0.949985563755035	0.367954611778259	50.4054069519043	7460
True	False	False	False	False	-2015.23779296875	-1082.12658691406	171.917007446289	0.719183564186096	0.949690818786621	0.549959003925323	50.0645179748535	7760
True	False	False	False	False	-2017.77575683594	-724.373291015625	122.005615234375	0.60501354932785	0.927084982395172	0.352043896913528	53.481819152832	5883
True	False	False	False	False	-2014.89636230469	-1331.42260742188	156.389007568359	0.767703473567963	0.95632141828537	0.738981306552887	52.3829803466797	7386
True	False	False	False	False	-2012.79406738281	-1460.08361816406	231.810668945313	0.812061309814453	0.951671302318573	1	68.4784698486328	14312
True	False	False	False	False	-2012.73889160156	-951.299682617188	163.043869018555	0.74487966299057	0.953539371490479	0.629814207553864	53.4285697937012	7854
True	False	False	False	False	-2012.46716308594	-368.698669433594	159.716445922852	0.705993711948395	0.957822680473328	0.517492473125458	62.5555572509766	9008
True	False	False	False	False	-2007.10681152344	-1284.47778320313	44.3656768798828	0.673765122890472	0.95892596244812	0.452423572540283	46.0250015258789	1841
True	False	False	False	False	-2007.98059082031	-776.147888183594	69.8759460449219	0.647358953952789	0.936304926872253	0.409211099147797	47.6825408935547	3004
True	False	False	False	False	-2008.21325683594	-249.950347900391	144.188446044922	0.515678644180298	0.932624459266663	0.26101940870285	51.3538475036621	6676
True	False	False	False	False	-2008.91516113281	-153.353805541992	69.8759460449219	0.750200152397156	0.960778415203094	0.650578022003174	52.3492050170898	3298
True	False	False	False	False	-2007.44323730469	-337.793640136719	74.3125076293945	0.786045730113983	0.957215547561646	1	44.477611541748	2980
True	False	False	False	False	-2007.25219726563	-834.986999511719	125.333038330078	0.375977575778961	0.922761917114258	0.161437153816223	43.1946907043457	4881
True	False	False	False	False	-2006.12524414063	-728.693603515625	31.0559749603271	0.733668208122253	0.95572304725647	0.591544389724731	46.6428565979004	1306
True	False	False	False	False	-2005.169921875	-663.365966796875	129.769607543945	0.652854382991791	0.922057211399078	0.417631298303604	48.2564086914063	5646
True	False	False	False	False	-2006.38012695313	-623.6533203125	163.043869018555	0.613559067249298	0.929284811019897	0.362627595663071	51.1836738586426	7524
True	False	False	False	False	-2004.32299804688	-1648.875	250.666076660156	0.812749564647675	0.956150650978088	1	61.8716812133789	13983
True	False	False	False	False	-2004.21813964844	-191.168487548828	229.592376708984	0.65810090303421	0.933828115463257	0.425931960344315	66.4251174926758	13750
True	False	False	False	False	-1998.1005859375	-1148.59436035156	190.772415161133	0.83195424079895	0.963055372238159	1	61.3720932006836	10556
True	False	False	False	False	-1997.53210449219	-923.032348632813	165.262145996094	0.682316601276398	0.962143778800964	0.468125909566879	56.6577186584473	8442
True	False	False	False	False	-2002.02770996094	-748.142578125	158.607299804688	0.609814703464508	0.95621657371521	0.357938140630722	55.6363639831543	7956
True	False	False	False	False	-1992.2666015625	-1693.9482421875	292.8134765625	0.711495935916901	0.951275229454041	0.530515313148499	69.5606079101563	18364
True	False	False	False	False	-1994.81994628906	-1363.54504394531	194.099838256836	0.700206875801086	0.952622473239899	0.504499018192291	63.1428565979004	11050
True	False	False	False	False	-1996.96313476563	-789.408569335938	134.206176757813	0.579737424850464	0.930157005786896	0.322998017072678	54.9421501159668	6648
True	False	False	False	False	-1996.28137207031	-591.280944824219	125.333038330078	0.712992250919342	0.961215615272522	0.534179747104645	50.8584060668945	5747
True	False	False	False	False	-1997.09680175781	-168.028778076172	133.097030639648	0.873205244541168	0.976666808128357	1	178.375	21405
True	False	False	False	False	-1996.591796875	-302.723052978516	130.878753662109	0.658434331417084	0.958990335464478	0.426468521356583	46.6355934143066	5503
True	False	False	False	False	-1996.21691894531	-694.631713867188	177.462707519531	0.725948393344879	0.957234621047974	0.56847357749939	56.1937484741211	8991
True	False	False	False	False	-1996.16369628906	-1305.78308105469	163.043869018555	0.770294904708862	0.945163071155548	0.756431043148041	47.6802711486816	7009
True	False	False	False	False	-1995.80517578125	-562.807678222656	144.188446044922	0.787146151065826	0.953847229480743	1	59.7461547851563	7767
True	False	False	False	False	-1995.63928222656	-275.266235351563	114.241622924805	0.740824818611145	0.932112336158752	0.615211486816406	51.271842956543	5281
True	False	False	False	False	-1993.58203125	-1504.00427246094	170.807861328125	0.755021035671234	0.93243819475174	0.671310603618622	55.4870147705078	8545
True	False	False	False	False	-1982.50805664063	-1597.7080078125	22.1828384399414	0.806145071983337	0.945084035396576	1	55.25	1105
True	False	False	False	False	-1987.08862304688	-1248.36535644531	148.625015258789	0.681755065917969	0.950322926044464	0.467064648866653	46.2313423156738	6195
True	False	False	False	False	-1991.10595703125	-898.610656738281	102.041061401367	0.794671595096588	0.950629711151123	1	56.6304359436035	5210
True	False	False	False	False	-1990.97082519531	-495.328308105469	166.371292114258	0.559528112411499	0.938016533851624	0.301853567361832	47.7533340454102	7163
True	False	False	False	False	-1990.56237792969	-343.953491210938	90.9496383666992	0.631812691688538	0.945831775665283	0.386759072542191	48	3936
True	False	False	False	False	-1989.75659179688	-130.058700561523	124.223899841309	0.814991533756256	0.964158892631531	1	48.2946434020996	5409
True	False	False	False	False	-1989.33325195313	55.9011688232422	147.515884399414	0.817581295967102	0.963690519332886	1	57.7293243408203	7678
True	False	False	False	False	-1988.76477050781	-853.920104980469	156.389007568359	0.530381619930267	0.959330916404724	0.274029791355133	50.6453895568848	7141
True	False	False	False	False	-1988.66967773438	35.1572647094727	149.734161376953	0.838855147361755	0.964896857738495	1	53.7555541992188	7257
True	False	False	False	False	-1987.23046875	-1212.54150390625	139.751892089844	0.603693544864655	0.934952318668365	0.350445985794067	49.7460327148438	6268
True	False	False	False	False	-1985.81665039063	-1045.1533203125	85.4039306640625	0.71731162071228	0.959447026252747	0.545078694820404	46.0909080505371	3549
True	False	False	False	False	-1987.08056640625	-362.095062255859	82.0765075683594	0.466915279626846	0.901286900043488	0.221901789307594	45.0540542602539	3334
True	False	False	False	False	-1984.78479003906	-707.794555664063	28.8376903533936	0.778573036193848	0.952666342258453	0.82945716381073	43.6538467407227	1135
True	False	False	False	False	-1983.98767089844	-1467.20751953125	160.825576782227	0.762943148612976	0.964582681655884	0.710735678672791	57.2275848388672	8298
True	False	False	False	False	-1979.93640136719	-1191.76782226563	146.40673828125	0.57310676574707	0.925986170768738	0.315874576568604	53.7878799438477	7100
True	False	False	False	False	-1983.20153808594	-103.818420410156	115.350761413574	0.639311671257019	0.933054566383362	0.397349894046783	45.8076934814453	4764
True	False	False	False	False	-1983.119140625	-1114.20959472656	135.315322875977	0.579028964042664	0.946102201938629	0.322227746248245	52.2540969848633	6375
True	False	False	False	False	-1978.171875	-1059.66528320313	92.0587844848633	0.739471137523651	0.953913331031799	0.610541462898254	48.0722885131836	3990
True	False	False	False	False	-1979.345703125	-456.102203369141	154.17073059082	0.746117413043976	0.955327868461609	0.634470880031586	55.6187057495117	7731
True	False	False	False	False	-1977.9951171875	-1655.71789550781	93.1679229736328	0.738803207874298	0.939480662345886	0.6082723736763	69.2023773193359	5813
[truncated: 23,516 more rows]
