# Supplementary material for: Gene Delivery Mediated by Backbone-Degradable RAFT Copolymers
Source: Biomacromolecules. 2026 Feb 12;27(3):1846–56. doi: 10.1021/acs.biomac.5c01662 (PMC12977016; doi:10.1021/acs.biomac.5c01662)
Supplement: Supplementary file 2 [file bm5c01662_si_002.zip › Celigo Raw Data/Object (Cell)-Level Data/Blue/7-15-2024-9-16-56-PM_object_E9.csv]

Plate ID	PM_2024_07_15_PPP41-45_NP_5_10_20_PEIpro_200ngwell_U2OS_6k_Plate2
Plate Name
Plate Description
Scan ID	7/15/2024 9:16:56 PM
Scan Description
Scan Result ID	7/15/2024 9:16:56 PM
Scan Result Description
Software Version	5.1.0.0
Experiment Name
Application Name	Target 1
Plate Type	96-Well BD Falcon™ 353072 Plate
Acquisition Start/End Times	7/15/2024 9:16:56 PM - 7/15/2024 9:18:46 PM
Analysis Start Time	7/15/2024 9:16:56 PM
User ID	Local Administrator
Scan Area Object-Level Data CSV Report
Row	E
Column	9
Total	Class 1	Class 2	Class 3	Class 4	X Position (µm)	Y Position (µm)	Target 1: Area (µm²)	Target 1: Form Factor	Target 1: Smoothness	Target 1: Aspect Ratio	Target 1: Mean Intensity	Target 1: Integrated Intensity
True	False	False	False	False	-1945.00939941406	-2973.7724609375	211.846115112305	0.40469166636467	0.932125866413116	0.179088190197945	138.654449462891	26483
True	False	False	False	False	-1973.15173339844	-2966.15454101563	75.4216537475586	0.625182271003723	0.951477408409119	0.377736806869507	133.661758422852	9089
True	False	False	False	False	-2031.61242675781	-2912.87231445313	149.734161376953	0.677455425262451	0.943318843841553	0.45908197760582	139.977783203125	18897
True	False	False	False	False	-2076.56103515625	-2892.1318359375	11.0914192199707	0.55325049161911	0.92137622833252	0.295611768960953	134.399993896484	1344
True	False	False	False	False	-2094.234375	-2864.73828125	98.7136306762695	0.598917424678802	0.89509791135788	0.344743341207504	177.067413330078	15759
True	False	False	False	False	-2127.08251953125	-2835.03540039063	48.80224609375	0.824289858341217	0.956683158874512	1	110.363639831543	4856
True	False	False	False	False	-2161.58911132813	-2812.23071289063	160.825576782227	0.657890737056732	0.931560695171356	0.425594240427017	171.289657592773	24837
True	False	False	False	False	-2198.49462890625	-2783.5693359375	167.480438232422	0.509745657444	0.971631109714508	0.255943268537521	169.536422729492	25600
True	False	False	False	False	-2248.88012695313	-2737.1787109375	209.627822875977	0.386141985654831	0.907219588756561	0.167552009224892	143.529098510742	27127
True	False	False	False	False	-2269.79296875	-2720.20776367188	78.7490768432617	0.705722391605377	0.947039306163788	0.516867816448212	167.549301147461	11896
True	False	False	False	False	-2295.0205078125	-2692.19311523438	285.049468994141	0.371364414691925	0.899683713912964	0.158707797527313	133.607009887695	34337
True	False	False	False	False	-2320.544921875	-2670.78271484375	118.678184509277	0.791627526283264	0.951248407363892	1	147.831771850586	15818
True	False	False	False	False	-2339.66259765625	-2654.32934570313	168.589569091797	0.585582494735718	0.957927525043488	0.329439043998718	156.315795898438	23760
True	False	False	False	False	-2355.13452148438	-2634.775390625	159.716445922852	0.625207424163818	0.92379766702652	0.37777042388916	139.180557250977	20042
True	False	False	False	False	-2380.65991210938	-2615.88305664063	157.498153686523	0.630172431468964	0.947132647037506	0.384498208761215	144.147888183594	20469
True	False	False	False	False	-2414.41625976563	-2578.80151367188	381.544830322266	0.285481572151184	0.878348350524902	0.112459652125835	148.502914428711	51085
True	False	False	False	False	-2476.4853515625	-2531.04443359375	12.2005615234375	0.608575522899628	0.925560414791107	0.356404304504395	133.272720336914	1466
True	False	False	False	False	-2495.83618164063	-2495.96557617188	166.371292114258	0.49516749382019	0.901158213615417	0.243864327669144	153.740005493164	23061
True	False	False	False	False	-2532.9521484375	-2466.34545898438	27.7285480499268	0.53901207447052	0.851718783378601	0.28197169303894	126.680000305176	3167
True	False	False	False	False	-2559.29541015625	-2437.50073242188	187.44499206543	0.396840959787369	0.951983630657196	0.174144476652145	126.461540222168	21372
True	False	False	False	False	-2569.52001953125	-2411.83276367188	135.315322875977	0.633003950119019	0.946739554405212	0.388413280248642	148.278686523438	18090
True	False	False	False	False	-2594.9052734375	-2381.64135742188	52.1296730041504	0.758778512477875	0.944248855113983	0.689045190811157	119.531913757324	5618
True	False	False	False	False	-2609.30004882813	-2362.126953125	133.097030639648	0.622626841068268	0.922943770885468	0.374340206384659	157.716659545898	18926
True	False	False	False	False	-2628.26171875	-2337.318359375	158.607299804688	0.514261901378632	0.92231696844101	0.259798496961594	148.930068969727	21297
True	False	False	False	False	-2663.41552734375	-2310.7412109375	86.513069152832	0.554555952548981	0.941275477409363	0.296897828578949	128.205123901367	10000
True	False	False	False	False	-2683.1103515625	-2285.8857421875	42.1473922729492	0.628854393959045	0.926936209201813	0.382695436477661	131.631576538086	5002
True	False	False	False	False	-2701.77319335938	-2260.79248046875	149.734161376953	0.430571794509888	0.935778319835663	0.196068480610847	127.63703918457	17231
True	False	False	False	False	-2728.28588867188	-2224.6982421875	61.0028076171875	0.539300739765167	0.901879847049713	0.282241404056549	128.399993896484	7062
True	False	False	False	False	-2753.61865234375	-2171.66796875	164.153015136719	0.62323272228241	0.95716780424118	0.375141590833664	147.229736328125	21790
True	False	False	False	False	-2779.8701171875	-2134.10327148438	139.751892089844	0.65375816822052	0.947270333766937	0.419042497873306	164.206344604492	20690
True	False	False	False	False	-2811.54663085938	-2085.6904296875	415.92822265625	0.249989882111549	0.90420138835907	0.0954983904957771	143.066665649414	53650
True	False	False	False	False	-2849.87646484375	-2046.10876464844	34.3833999633789	0.637083411216736	0.914972543716431	0.394158184528351	135.290328979492	4194
True	False	False	False	False	-2868.17431640625	-2001.38635253906	107.586769104004	0.717643678188324	0.937901556491852	0.545937120914459	182.216491699219	17675
True	False	False	False	False	-2878.62866210938	-1971.15710449219	272.848907470703	0.756108999252319	0.954653978347778	0.676289081573486	181.085372924805	44547
True	False	False	False	False	-2870.04907226563	-1993.37353515625	23.2919807434082	0.50638073682785	0.927904367446899	0.253106474876404	109.714286804199	2304
True	False	False	False	False	-2901.97534179688	-1961.88427734375	64.3302307128906	0.550552129745483	0.901726365089417	0.29297286272049	134.75862121582	7816
True	False	False	False	False	-2915.59326171875	-1920.77490234375	63.2210922241211	0.682972013950348	0.931181490421295	0.469370156526566	154.508773803711	8807
True	False	False	False	False	-2900.59448242188	-1943.869140625	83.1856460571289	0.770665466785431	0.950505554676056	0.759075462818146	125.826667785645	9437
True	False	False	False	False	-2883.92236328125	-1934.94677734375	52.1296730041504	0.826755940914154	0.963721692562103	1	80.0638275146484	3763
True	False	False	False	False	-2898.82885742188	-1931.21594238281	103.150199890137	0.760025501251221	0.962017238140106	0.695292770862579	108.91397857666	10129
True	False	False	False	False	-2865.51416015625	-1979.52795410156	9.98227787017822	0.606388568878174	0.928999543190002	0.353718668222427	103.555557250977	932
True	False	False	False	False	-2861.00439453125	-1964.79077148438	36.6016845703125	0.740985691547394	0.959012150764465	0.61577296257019	88.363639831543	2916
True	False	False	False	False	-2854.68603515625	-1937.46545410156	148.625015258789	0.71211850643158	0.949765920639038	0.532033205032349	84.7910461425781	11362
True	False	False	False	False	-2853.6533203125	-2024.83557128906	206.300399780273	0.441390931606293	0.942511558532715	0.203500926494598	133.311828613281	24796
True	False	False	False	False	-2847.82397460938	-1964.9140625	26.6194076538086	0.780536234378815	0.950671494007111	0.854119598865509	62.0416679382324	1489
True	False	False	False	False	-2838.97412109375	-2064.14038085938	12.2005615234375	0.681430399417877	0.931919693946838	0.46645313501358	139.181823730469	1531
True	False	False	False	False	-2832.41528320313	-2047.7109375	157.498153686523	0.719543635845184	0.945357978343964	0.550909161567688	165.732391357422	23534
True	False	False	False	False	-2828.67700195313	-2019.13549804688	108.695907592773	0.755093216896057	0.954018115997314	0.671637296676636	77.6428604125977	7609
True	False	False	False	False	-2828.42578125	-1974.87731933594	163.043869018555	0.755252122879028	0.965002179145813	0.672358095645905	87.5306091308594	12867
True	False	False	False	False	-2837.97583007813	-1942.345703125	102.041061401367	0.819654762744904	0.957966983318329	1	95.4130401611328	8778
True	False	False	False	False	-2821.5029296875	-1905.54357910156	109.805053710938	0.684647500514984	0.949225306510925	0.472578823566437	66.2323226928711	6557
True	False	False	False	False	-2816.73291015625	-2007.62133789063	149.734161376953	0.580880403518677	0.91454416513443	0.324245393276215	89.3407440185547	12061
True	False	False	False	False	-2816.32153320313	-2024.77453613281	18.8554134368896	0.75434798002243	0.942380666732788	0.66828989982605	82.2352905273438	1398
True	False	False	False	False	-2814.21118164063	-1979.26428222656	45.4748191833496	0.753896296024323	0.951261639595032	0.666286945343018	70.0487823486328	2872
True	False	False	False	False	-2801.2861328125	-1895.29174804688	93.1679229736328	0.808093369007111	0.960534572601318	1	71.0476226806641	5968
True	False	False	False	False	-2800.15893554688	-2122.26391601563	104.259346008301	0.506671369075775	0.94256192445755	0.253350287675858	130.255325317383	12244
True	False	False	False	False	-2796.85498046875	-2044.47192382813	191.881561279297	0.639960587024689	0.931162357330322	0.398286700248718	72.9653167724609	12623
True	False	False	False	False	-2781.48950195313	-1982.70556640625	26.6194076538086	0.718682765960693	0.945234656333923	0.54864364862442	63.5833320617676	1526
True	False	False	False	False	-2797.37963867188	-1910.93920898438	115.350761413574	0.482548981904984	0.903464317321777	0.233831703662872	69.7403869628906	7253
True	False	False	False	False	-2796.28662109375	-1939.20068359375	190.772415161133	0.763307452201843	0.950798451900482	0.712753474712372	81.7674407958984	14064
True	False	False	False	False	-2768.81201171875	-1994.18786621094	192.990692138672	0.649052619934082	0.950023889541626	0.411777347326279	63.752872467041	11093
True	False	False	False	False	-2767.56396484375	-1947.67834472656	194.099838256836	0.694182753562927	0.944174110889435	0.491655856370926	85.7028579711914	14998
True	False	False	False	False	-2765.9931640625	-2149.90112304688	122.005615234375	0.760719418525696	0.94266664981842	0.698856711387634	140.036361694336	15404
True	False	False	False	False	-2745.52685546875	-2142.9677734375	118.678184509277	0.672103583812714	0.955079317092896	0.449481099843979	71.3738327026367	7637
True	False	False	False	False	-2763.91381835938	-2066.01342773438	201.863830566406	0.759644508361816	0.957833290100098	0.693363130092621	84.9175796508789	15455
True	False	False	False	False	-2753.28295898438	-1925.52087402344	207.409545898438	0.544428408145905	0.924239754676819	0.287078857421875	84.5508041381836	15811
True	False	False	False	False	-2747.16479492188	-2107.14526367188	190.772415161133	0.756393730640411	0.944556891918182	0.677612125873566	88.3488388061523	15196
True	False	False	False	False	-2736.40014648438	-2040.54565429688	385.981384277344	0.461391478776932	0.849467813968658	0.217810735106468	83.9022979736328	29198
True	False	False	False	False	-2746.00390625	-1974.80236816406	120.896469116211	0.80642431974411	0.956472516059875	1	106.605506896973	11620
True	False	False	False	False	-2734.1298828125	-2200.091796875	237.356369018555	0.348524123430252	0.908604621887207	0.14559443295002	127.719627380371	27332
True	False	False	False	False	-2713.36083984375	-2147.5576171875	204.082122802734	0.700421154499054	0.940467655658722	0.504968225955963	72.8532638549805	13405
True	False	False	False	False	-2728.439453125	-1916.16833496094	217.391815185547	0.670081794261932	0.935390830039978	0.445945471525192	97.5204086303711	19114
True	False	False	False	False	-2721.04663085938	-2003.67810058594	232.919815063477	0.740461587905884	0.953981459140778	0.613948941230774	73.3428573608398	15402
True	False	False	False	False	-2713.056640625	-1990.92272949219	56.5662384033203	0.745827674865723	0.954383611679077	0.633371949195862	61.8235282897949	3153
True	False	False	False	False	-2717.7900390625	-1950.02099609375	161.934722900391	0.73265552520752	0.946361124515533	0.588384509086609	70.8698654174805	10347
True	False	False	False	False	-2710.69897460938	-2236.466796875	143.079315185547	0.557133853435516	0.932488143444061	0.299455791711807	158.186050415039	20406
True	False	False	False	False	-2697.52416992188	-2223.31005859375	201.863830566406	0.750231623649597	0.960799336433411	0.650706946849823	83.5054931640625	15198
True	False	False	False	False	-2704.56616210938	-1896.82763671875	195.208984375	0.535196304321289	0.913866937160492	0.278431236743927	79.051139831543	13913
True	False	False	False	False	-2703.94482421875	-2172.91064453125	168.589569091797	0.573752582073212	0.886420071125031	0.316560059785843	139.921051025391	21268
True	False	False	False	False	-2698.24951171875	-2082.69213867188	205.191253662109	0.644876599311829	0.904621422290802	0.405494719743729	93.097297668457	17223
True	False	False	False	False	-2699.41162109375	-2030.36120605469	299.468322753906	0.588328063488007	0.925864994525909	0.332519084215164	84.1592559814453	22723
True	False	False	False	False	-2691.71533203125	-1946.08752441406	186.335845947266	0.634147584438324	0.951344430446625	0.390011161565781	81.4226226806641	13679
True	False	False	False	False	-2681.99853515625	-2270.3876953125	107.586769104004	0.667664170265198	0.952976644039154	0.44178032875061	121.134017944336	11750
True	False	False	False	False	-2667.1357421875	-2229.77734375	95.3862075805664	0.47301059961319	0.91293853521347	0.226489990949631	51	4386
True	False	False	False	False	-2672.92431640625	-2121.69067382813	17.7462711334229	0.820201992988586	0.947792708873749	1	43.0625	689
True	False	False	False	False	-2671.77954101563	-2172.04809570313	271.739776611328	0.808773577213287	0.94914048910141	1	64.9918365478516	15923
True	False	False	False	False	-2669.77709960938	-1959.41491699219	44.3656768798828	0.716573357582092	0.955260276794434	0.543180823326111	70.1999969482422	2808
True	False	False	False	False	-2666.62548828125	-2291.69360351563	99.8227767944336	0.754056692123413	0.963169574737549	0.666995942592621	161.600006103516	14544
True	False	False	False	False	-2658.70922851563	-2259.71997070313	164.153015136719	0.794427216053009	0.959777653217316	1	71.6013488769531	10597
True	False	False	False	False	-2659.34814453125	-1961.43542480469	114.241622924805	0.640015423297882	0.951843798160553	0.398366034030914	76.2233047485352	7851
True	False	False	False	False	-2660.46337890625	-1906.53942871094	97.6044921875	0.750541150569916	0.947656095027924	0.651979506015778	75.5681838989258	6650
True	False	False	False	False	-2656.17163085938	-2126.48413085938	210.736968994141	0.66230571269989	0.944516837596893	0.432781189680099	76.5999984741211	14554
True	False	False	False	False	-2653.82641601563	-2035.97424316406	310.559753417969	0.368317365646362	0.832937061786652	0.156920343637466	72.2678604125977	20235
True	False	False	False	False	-2655.177734375	-1935.70544433594	248.447799682617	0.647358953952789	0.945838034152985	0.409211099147797	88.3214263916016	19784
True	False	False	False	False	-2655.01123046875	-1989.51379394531	145.297592163086	0.696175515651703	0.954253971576691	0.495831906795502	62.8473281860352	8233
True	False	False	False	False	-2650.87548828125	-2328.2724609375	13.3097038269043	0.615151524543762	0.928345501422882	0.364647418260574	135	1620
True	False	False	False	False	-2644.40161132813	-2314.6484375	108.695907592773	0.625126421451569	0.946451187133789	0.377662122249603	115.673469543457	11336
True	False	False	False	False	-2643.92236328125	-2252.96215820313	75.4216537475586	0.797777712345123	0.961069166660309	1	68.6911773681641	4671
True	False	False	False	False	-2648.0458984375	-2084.27392578125	170.807861328125	0.686015367507935	0.951141715049744	0.475228786468506	61.1428565979004	9416
True	False	False	False	False	-2645.73388671875	-2058.15966796875	157.498153686523	0.859805822372437	0.968690097332001	1	76	10792
True	False	False	False	False	-2640.7724609375	-2295.46313476563	173.026138305664	0.465849786996841	0.902250289916992	0.22110778093338	69.6730804443359	10869
True	False	False	False	False	-2637.71020507813	-2203.95776367188	197.427261352539	0.727336227893829	0.956670522689819	0.572457194328308	71.1573028564453	12666
True	False	False	False	False	-2633.27514648438	-2115.02368164063	145.297592163086	0.508995354175568	0.911660492420197	0.255308121442795	56.8625946044922	7449
True	False	False	False	False	-2635.6455078125	-1917.13208007813	92.0587844848633	0.813853800296783	0.962647378444672	1	82.240966796875	6826
True	False	False	False	False	-2631.7900390625	-2174.111328125	190.772415161133	0.572284460067749	0.95425146818161	0.315004199743271	69.5465087890625	11962
True	False	False	False	False	-2629.95556640625	-2001.55895996094	139.751892089844	0.728278815746307	0.956349074840546	0.575201690196991	60.6746025085449	7645
True	False	False	False	False	-2620.65405273438	-2351.33911132813	58.7845230102539	0.644668221473694	0.914528489112854	0.405185103416443	162.830184936523	8630
True	False	False	False	False	-2611.23217773438	-2099.04223632813	150.843307495117	0.636951267719269	0.944585502147675	0.393970042467117	55.544116973877	7554
True	False	False	False	False	-2616.27099609375	-2058.95434570313	181.899276733398	0.594654619693756	0.915825188159943	0.339754730463028	59.115852355957	9695
True	False	False	False	False	-2614.34838867188	-2024.47680664063	114.241622924805	0.685410439968109	0.950193285942078	0.474053412675858	54.0776710510254	5570
True	False	False	False	False	-2608.19848632813	-1951.70568847656	276.176330566406	0.572317600250244	0.903391540050507	0.315039247274399	102.224899291992	25454
True	False	False	False	False	-2608.07788085938	-2380.49291992188	17.7462711334229	0.507745087146759	0.860361397266388	0.254253089427948	132.875	2126
True	False	False	False	False	-2586.07104492188	-2358.58251953125	241.792938232422	0.829846799373627	0.958633422851563	1	161.045867919922	35108
True	False	False	False	False	-2607.54809570313	-2283.25708007813	179.680999755859	0.642614901065826	0.94690066576004	0.402153879404068	70.5617294311523	11431
True	False	False	False	False	-2606.62915039063	-2237.27270507813	215.173538208008	0.569003224372864	0.899263739585876	0.311559319496155	79.7577285766602	15473
True	False	False	False	False	-2599.65283203125	-2196.904296875	225.155807495117	0.645384013652802	0.916251122951508	0.406250029802322	130.300491333008	26451
True	False	False	False	False	-2605.04614257813	-2136.984375	144.188446044922	0.576918423175812	0.923440158367157	0.319946259260178	51.3384628295898	6674
True	False	False	False	False	-2605.69897460938	-1898.71008300781	100.931915283203	0.776127755641937	0.93564909696579	0.804006338119507	82.2417602539063	7484
True	False	False	False	False	-2604.86303710938	-1994.5107421875	149.734161376953	0.646814525127411	0.936717510223389	0.408391445875168	61.2000007629395	8262
True	False	False	False	False	-2602.37646484375	-2164.9560546875	258.430084228516	0.690612435340881	0.943779289722443	0.484343111515045	73.5622329711914	17140
True	False	False	False	False	-2596.45556640625	-2023.91674804688	73.203369140625	0.762958765029907	0.956738173961639	0.710821986198425	57.075756072998	3767
True	False	False	False	False	-2597.275390625	-1915.0986328125	117.569046020508	0.612679004669189	0.913403570652008	0.361517995595932	66.6603775024414	7066
True	False	False	False	False	-2588.07885742188	-2220.11303710938	204.082122802734	0.461673319339752	0.843010008335114	0.218017980456352	71.4619598388672	13149
True	False	False	False	False	-2587.5263671875	-2091.921875	164.153015136719	0.631136894226074	0.939335286617279	0.385825216770172	62.0743255615234	9187
True	False	False	False	False	-2588.00659179688	-2041.39331054688	103.150199890137	0.737817108631134	0.95334130525589	0.604963421821594	56.2903213500977	5235
True	False	False	False	False	-2584.74389648438	-2395.87915039063	89.8404998779297	0.690838992595673	0.947656095027924	0.484800934791565	157.024688720703	12719
True	False	False	False	False	-2573.09692382813	-2374.37841796875	82.0765075683594	0.631136894226074	0.949298918247223	0.385825216770172	67.9729766845703	5030
True	False	False	False	False	-2579.16259765625	-2307.02026367188	301.686614990234	0.324264734983444	0.773505508899689	0.132344931364059	71.8602905273438	19546
True	False	False	False	False	-2566.33349609375	-2135.29028320313	119.787330627441	0.688914835453033	0.948394179344177	0.4809390604496	55.0092582702637	5941
True	False	False	False	False	-2580.32275390625	-1939.07666015625	179.680999755859	0.690838992595673	0.94378262758255	0.484800934791565	71.5925903320313	11598
True	False	False	False	False	-2580.73510742188	-1899.06591796875	77.6399383544922	0.821241796016693	0.9591423869133	1	67.9714279174805	4758
True	False	False	False	False	-2579.8984375	-2078.28002929688	57.6753807067871	0.748017251491547	0.946589946746826	0.641817271709442	63.288459777832	3291
True	False	False	False	False	-2575.28002929688	-2060.55615234375	216.282684326172	0.615192413330078	0.938914895057678	0.364699512720108	91.6974334716797	17881
True	False	False	False	False	-2578.7021484375	-2024.33557128906	56.5662384033203	0.705394387245178	0.937526345252991	0.516114771366119	48.3529396057129	2466
True	False	False	False	False	-2575.97485351563	-1972.67211914063	178.571853637695	0.789340138435364	0.954299628734589	1	78.161491394043	12584
True	False	False	False	False	-2566.27099609375	-2250.19360351563	26.6194076538086	0.718682765960693	0.937802910804749	0.54864364862442	39.375	945
True	False	False	False	False	-2565.04858398438	-1996.45422363281	94.2770690917969	0.456258863210678	0.90322470664978	0.214064732193947	46.8823547363281	3985
True	False	False	False	False	-2564.1181640625	-2360.62133789063	49.9113883972168	0.714016556739807	0.960135102272034	0.536720454692841	68.533332824707	3084
True	False	False	False	False	-2555.2109375	-2345.80126953125	115.350761413574	0.811039984226227	0.959103643894196	1	76.1442337036133	7919
True	False	False	False	False	-2562.00317382813	-2087.8369140625	74.3125076293945	0.845495223999023	0.964448213577271	1	57.5970153808594	3859
True	False	False	False	False	-2561.13818359375	-2061.34130859375	87.6222152709961	0.785240411758423	0.949547469615936	0.972049474716187	74.4810104370117	5884
True	False	False	False	False	-2560.74780273438	-2020.23669433594	119.787330627441	0.630786955356598	0.950592994689941	0.385342925786972	56.4074058532715	6092
True	False	False	False	False	-2555.111328125	-1937.49353027344	86.513069152832	0.717120826244354	0.935632705688477	0.544586777687073	61.5256423950195	4799
True	False	False	False	False	-2549.98217773438	-2327.5927734375	138.64274597168	0.65770959854126	0.953946650028229	0.425303608179092	63.7840003967285	7973
True	False	False	False	False	-2549.2197265625	-2251.29833984375	179.680999755859	0.758721351623535	0.955333292484283	0.688763201236725	74.0185165405273	11991
True	False	False	False	False	-2545.34594726563	-2090.30444335938	130.878753662109	0.794070303440094	0.957027733325958	1	67.4661026000977	7961
True	False	False	False	False	-2548.9208984375	-1906.50805664063	156.389007568359	0.682009041309357	0.962330639362335	0.467544049024582	69.8226928710938	9845
True	False	False	False	False	-2543.96752929688	-2141.19384765625	164.153015136719	0.718699157238007	0.951011419296265	0.548686504364014	73.8378372192383	10928
True	False	False	False	False	-2543.60961914063	-2420.31811523438	15.5279874801636	0.800106346607208	0.94487601518631	1	64.5714263916016	904
True	False	False	False	False	-2542.14306640625	-2283.30932617188	215.173538208008	0.575016379356384	0.91108113527298	0.317906677722931	64.2525787353516	12465
True	False	False	False	False	-2539.0791015625	-1937.68884277344	87.6222152709961	0.796068251132965	0.963919818401337	1	63.7848091125488	5039
True	False	False	False	False	-2536.14868164063	-2453.57836914063	98.7136306762695	0.640130162239075	0.921769320964813	0.398532092571259	150.786514282227	13420
True	False	False	False	False	-2533.04174804688	-2428.80004882813	178.571853637695	0.723796010017395	0.961997210979462	0.562425196170807	82.3416137695313	13257
True	False	False	False	False	-2520.14135742188	-2273.07006835938	208.518692016602	0.774964511394501	0.949747979640961	0.793306231498718	67.4893646240234	12688
True	False	False	False	False	-2533.44946289063	-1993.95300292969	229.592376708984	0.502603769302368	0.901109755039215	0.249957695603371	64.3816452026367	13327
True	False	False	False	False	-2532.69384765625	-1962.64477539063	246.229507446289	0.375588178634644	0.842568337917328	0.161205679178238	73.9639663696289	16420
True	False	False	False	False	-2532.150390625	-2199.8828125	277.285491943359	0.55325049161911	0.934200048446655	0.295611768960953	85.6439971923828	21411
True	False	False	False	False	-2525.45849609375	-2159.70361328125	122.005615234375	0.62011981010437	0.939923226833344	0.371049791574478	60.4181823730469	6646
True	False	False	False	False	-2531.02978515625	-2117.05883789063	186.335845947266	0.716425657272339	0.939816474914551	0.542802810668945	60.226188659668	10118
True	False	False	False	False	-2521.44604492188	-2079.8310546875	129.769607543945	0.690558314323425	0.948426842689514	0.484233826398849	58.3247871398926	6824
True	False	False	False	False	-2524.16796875	-1919.72375488281	84.2947845458984	0.819298386573792	0.958222687244415	1	66.1710510253906	5029
True	False	False	False	False	-2520.64794921875	-1936.48132324219	86.513069152832	0.775300621986389	0.951321005821228	0.796320915222168	61.9358978271484	4831
True	False	False	False	False	-2519.30078125	-2361.30419921875	153.061584472656	0.777968525886536	0.958779573440552	0.822720050811768	69.4710159301758	9587
True	False	False	False	False	-2518.72607421875	-2207.93359375	181.899276733398	0.53541100025177	0.958641767501831	0.278629243373871	78.9939041137695	12955
True	False	False	False	False	-2518.72607421875	-2474.95263671875	112.023338317871	0.672101497650146	0.949659943580627	0.449477463960648	134.534652709961	13588
True	False	False	False	False	-2505.78735351563	-2455.20727539063	155.279876708984	0.72639799118042	0.944236636161804	0.569756746292114	67.8285751342773	9496
True	False	False	False	False	-2500.60473632813	-2096.31225585938	150.843307495117	0.598078787326813	0.931418836116791	0.343754470348358	62.919116973877	8557
True	False	False	False	False	-2517.87646484375	-2043.86022949219	242.902084350586	0.673121452331543	0.938954412937164	0.451279699802399	70.3378982543945	15404
True	False	False	False	False	-2516.49560546875	-1999.81970214844	90.9496383666992	0.730561852455139	0.940657913684845	0.581985175609589	57.1219520568848	4684
True	False	False	False	False	-2504.5712890625	-2074.974609375	130.878753662109	0.642475247383118	0.960802972316742	0.401948988437653	64.9152526855469	7660
True	False	False	False	False	-2502.1728515625	-1959.68981933594	104.259346008301	0.787570297718048	0.958284735679626	1	61.861701965332	5815
True	False	False	False	False	-2504.23388671875	-1916.54504394531	138.64274597168	0.549704730510712	0.907197892665863	0.292149513959885	63.4879989624023	7936
True	False	False	False	False	-2499.98510742188	-2407.10278320313	25.5102653503418	0.748013913631439	0.935181617736816	0.641803920269012	45.0869560241699	1037
True	False	False	False	False	-2488.06640625	-2393.263671875	175.244430541992	0.637696862220764	0.950818240642548	0.395032972097397	61.518985748291	9720
True	False	False	False	False	-2498.67822265625	-2325.95068359375	188.554138183594	0.641696929931641	0.941781103610992	0.400810033082962	54.4941177368164	9264
True	False	False	False	False	-2499.89501953125	-2157.40405273438	133.097030639648	0.816674590110779	0.963263034820557	1	60.1916656494141	7223
True	False	False	False	False	-2497.82373046875	-2124.49829101563	139.751892089844	0.73591810464859	0.953964829444885	0.598723590373993	69.2777786254883	8729
True	False	False	False	False	-2490.12670898438	-2252.38305664063	27.7285480499268	0.766682505607605	0.952098965644836	0.732549428939819	47.5999984741211	1190
True	False	False	False	False	-2482.91137695313	-2226.46069335938	181.899276733398	0.606667816638947	0.930101335048676	0.354060083627701	82.8414611816406	13586
True	False	False	False	False	-2482.708984375	-2038.70983886719	138.64274597168	0.549704730510712	0.925054669380188	0.292149513959885	48.4959983825684	6062
True	False	False	False	False	-2482.49462890625	-2135.84423828125	104.259346008301	0.801714420318604	0.969129860401154	1	77.9361724853516	7326
True	False	False	False	False	-2479.2802734375	-2365.783203125	185.226699829102	0.494988322257996	0.911088883876801	0.243719205260277	54.6167678833008	9121
True	False	False	False	False	-2479.0478515625	-2264.228515625	185.226699829102	0.774862349033356	0.967186450958252	0.792401194572449	68.1437149047852	11380
True	False	False	False	False	-2478.54638671875	-2515.318359375	103.150199890137	0.60920661687851	0.918361961841583	0.357184380292892	157.817199707031	14677
True	False	False	False	False	-2456.8466796875	-2498.23681640625	155.279876708984	0.670770585536957	0.949897050857544	0.447144627571106	76.8071441650391	10753
True	False	False	False	False	-2474.72436523438	-2294.58813476563	175.244430541992	0.774631977081299	0.949317336082458	0.790380477905273	68.2594909667969	10785
True	False	False	False	False	-2477.79223632813	-2001.09240722656	138.64274597168	0.572413265705109	0.911545693874359	0.31514036655426	64.2239990234375	8028
True	False	False	False	False	-2477.25659179688	-2205.8720703125	176.353576660156	0.797891974449158	0.951244354248047	1	70.8113174438477	11259
True	False	False	False	False	-2474.69848632813	-2428.30224609375	249.556930541992	0.709837436676025	0.959928929805756	0.526516616344452	68.7422256469727	15467
True	False	False	False	False	-2462.81811523438	-2344.96899414063	241.792938232422	0.646152436733246	0.933375716209412	0.407398134469986	63.4770660400391	13838
True	False	False	False	False	-2459.96459960938	-2165.47192382813	216.282684326172	0.773517906665802	0.962061703205109	0.780960738658905	84.0512847900391	16390
True	False	False	False	False	-2471.52856445313	-2105.93627929688	331.633453369141	0.257006734609604	0.806168019771576	0.0987653285264969	62.2474899291992	18612
True	False	False	False	False	-2466.88232421875	-1965.49890136719	148.625015258789	0.719278693199158	0.951417982578278	0.550209581851959	68.5447769165039	9185
True	False	False	False	False	-2458.18725585938	-2050.0302734375	154.17073059082	0.68147999048233	0.934107542037964	0.466546475887299	75.3812942504883	10478
True	False	False	False	False	-2458.037109375	-2132.90747070313	116.459907531738	0.577512919902802	0.939825057983398	0.320586979389191	62.9333343505859	6608
True	False	False	False	False	-2454.20947265625	-2206.43188476563	184.117568969727	0.611953914165497	0.925015211105347	0.360607147216797	91.8072280883789	15240
True	False	False	False	False	-2453.3828125	-2012.705078125	114.241622924805	0.534421384334564	0.927839159965515	0.2777179479599	45.8252410888672	4720
True	False	False	False	False	-2452.82421875	-2543.017578125	200.754699707031	0.296133518218994	0.932342886924744	0.117772720754147	127.491714477539	23076
True	False	False	False	False	-2424.02026367188	-2520.2958984375	173.026138305664	0.740397691726685	0.953809857368469	0.613727450370789	67.8974380493164	10592
True	False	False	False	False	-2443.47485351563	-2434.91357421875	236.24723815918	0.49742317199707	0.889600515365601	0.245698049664497	64.5117340087891	13741
True	False	False	False	False	-2450.9892578125	-2248.75537109375	222.937530517578	0.728814482688904	0.95338386297226	0.576775729656219	67.5970153808594	13587
True	False	False	False	False	-2449.8828125	-2085.55004882813	185.226699829102	0.792605221271515	0.963911414146423	1	68.4790420532227	11436
True	False	False	False	False	-2446.37622070313	-2362.55712890625	143.079315185547	0.669323861598969	0.954798519611359	0.444632470607758	52.3798446655273	6757
True	False	False	False	False	-2442.89208984375	-2487.56616210938	29.9468326568604	0.80851811170578	0.960098087787628	1	44.5925941467285	1204
True	False	False	False	False	-2413.85595703125	-2477.4658203125	226.264953613281	0.620341122150421	0.933755040168762	0.37133863568306	70.0343170166016	14287
True	False	False	False	False	-2425.744140625	-2382.04174804688	127.551322937012	0.804429352283478	0.95916348695755	1	71.5304336547852	8226
True	False	False	False	False	-2441.42065429688	-2194.65307617188	128.660461425781	0.568717122077942	0.94698178768158	0.311261028051376	71.068962097168	8244
True	False	False	False	False	-2441.39013671875	-2309.76489257813	212.955261230469	0.768226981163025	0.959180891513824	0.74237060546875	66.859375	12837
True	False	False	False	False	-2427.49438476563	-2260.6396484375	173.026138305664	0.671239614486694	0.94632476568222	0.447964310646057	78.4166641235352	12233
True	False	False	False	False	-2431.89819335938	-2130.48852539063	160.825576782227	0.672784626483917	0.933062434196472	0.450683176517487	63.9310340881348	9270
True	False	False	False	False	-2430.82055664063	-2028.14025878906	126.442184448242	0.700783967971802	0.948827087879181	0.505764663219452	50.2456130981445	5728
True	False	False	False	False	-2430.20336914063	-2193.88134765625	44.3656768798828	0.784437417984009	0.943652451038361	0.932413876056671	59.2750015258789	2371
True	False	False	False	False	-2425.90991210938	-2068.45532226563	140.861022949219	0.715956509113312	0.950932502746582	0.541606366634369	54.7401580810547	6952
True	False	False	False	False	-2423.06274414063	-2458.68969726563	187.44499206543	0.766782999038696	0.954136252403259	0.733172476291656	76.6568069458008	12955
True	False	False	False	False	-2400.08813476563	-2397.79028320313	169.698715209961	0.672838628292084	0.9583860039711	0.450778692960739	75.0849685668945	11488
True	False	False	False	False	-2407.75268554688	-2297.72412109375	164.153015136719	0.43867227435112	0.872791290283203	0.201613709330559	53.1013526916504	7859
True	False	False	False	False	-2410.3203125	-2171.07250976563	150.843307495117	0.631025612354279	0.92191082239151	0.385671764612198	84.3382339477539	11470
True	False	False	False	False	-2409.48828125	-2228.35009765625	235.138092041016	0.719015598297119	0.946376323699951	0.549516916275024	76.1273574829102	16139
True	False	False	False	False	-2406.73974609375	-2330.27001953125	180.790130615234	0.666043877601624	0.922706961631775	0.43902599811554	78.073616027832	12726
True	False	False	False	False	-2403.41015625	-2184.64331054688	114.241622924805	0.740824818611145	0.958591163158417	0.615211486816406	85.3980560302734	8796
True	False	False	False	False	-2402.33251953125	-2124.9736328125	333.851715087891	0.730839312076569	0.946526825428009	0.582823276519775	75.8106307983398	22819
True	False	False	False	False	-2399.44018554688	-2608.70947265625	36.6016845703125	0.634930491447449	0.911771714687347	0.391110688447952	128.757568359375	4249
True	False	False	False	False	-2394.00341796875	-2510.49633789063	205.191253662109	0.779040932655334	0.955337226390839	0.834915578365326	74.4000015258789	13764
True	False	False	False	False	-2390.17163085938	-2280.16650390625	140.861022949219	0.589266538619995	0.905144810676575	0.333580106496811	57.8818893432617	7351
True	False	False	False	False	-2394.5546875	-2099.24462890625	99.8227767944336	0.693452954292297	0.951809823513031	0.490143746137619	49.4222221374512	4448
True	False	False	False	False	-2384.24829101563	-2250.86010742188	83.1856460571289	0.755760967731476	0.943020641803741	0.674683451652527	91.3333358764648	6850
True	False	False	False	False	-2376.26318359375	-2109.32568359375	92.0587844848633	0.83637547492981	0.97075629234314	1	54.1927719116211	4498
True	False	False	False	False	-2376.10620117188	-2352.83056640625	184.117568969727	0.639517724514008	0.90886127948761	0.397646993398666	68.1084365844727	11306
True	False	False	False	False	-2376.06225585938	-2186.53198242188	247.338653564453	0.708968639373779	0.943192303180695	0.524447739124298	82.695068359375	18441
True	False	False	False	False	-2374.88403320313	-2633.12109375	18.8554134368896	0.609087347984314	0.912118971347809	0.357036799192429	129.882354736328	2208
True	False	False	False	False	-2331.44482421875	-2585.15405273438	167.480438232422	0.783472120761871	0.954798519611359	0.905631244182587	58.0264892578125	8762
True	False	False	False	False	-2366.69995117188	-2540.76391601563	82.0765075683594	0.825832903385162	0.971104025840759	1	65.7972946166992	4869
True	False	False	False	False	-2370.75366210938	-2392.90673828125	212.955261230469	0.704368412494659	0.95826268196106	0.513773858547211	68.6770858764648	13186
True	False	False	False	False	-2372.32641601563	-2321.65502929688	87.6222152709961	0.726314723491669	0.934893250465393	0.569518506526947	47.4177207946777	3746
True	False	False	False	False	-2369.06982421875	-2509.88427734375	204.082122802734	0.619105637073517	0.951571524143219	0.369730263948441	71.5815200805664	13171
True	False	False	False	False	-2365.99243164063	-2465.18408203125	239.574661254883	0.718682765960693	0.954852521419525	0.54864364862442	66.6111145019531	14388
True	False	False	False	False	-2365.17993164063	-2258.30078125	72.0942230224609	0.751398801803589	0.93893426656723	0.655545711517334	96.9230804443359	6300
True	False	False	False	False	-2364.11547851563	-2281.69189453125	158.607299804688	0.628862261772156	0.932520627975464	0.382706135511398	65.4335632324219	9357
True	False	False	False	False	-2362.73901367188	-2567.29956054688	206.300399780273	0.680019378662109	0.944224655628204	0.463812112808228	85.3978500366211	15884
True	False	False	False	False	-2357.49536132813	-2529.71044921875	77.6399383544922	0.821241796016693	0.961069166660309	1	56.8857154846191	3982
True	False	False	False	False	-2344.03515625	-2499.43725585938	170.807861328125	0.838484644889832	0.959490358829498	1	83.9350662231445	12926
True	False	False	False	False	-2342.60595703125	-2413.10229492188	237.356369018555	0.624946296215057	0.922971129417419	0.377421349287033	74.1168212890625	15861
True	False	False	False	False	-2362.65576171875	-2156.19482421875	156.389007568359	0.66293865442276	0.955246448516846	0.43382802605629	63.2695045471191	8921
True	False	False	False	False	-2362.41821289063	-2123.33081054688	150.843307495117	0.590473651885986	0.950570166110992	0.334951043128967	64.8970565795898	8826
True	False	False	False	False	-2346.39721679688	-2337.8740234375	110.914192199707	0.655060887336731	0.944295227527618	0.421090096235275	48.2799987792969	4828
True	False	False	False	False	-2334.60791015625	-2285.31713867188	299.468322753906	0.693598926067352	0.929166734218597	0.490445405244827	72.5888900756836	19599
True	False	False	False	False	-2341.08422851563	-2229.97338867188	199.645553588867	0.652669668197632	0.928826153278351	0.417343854904175	91.9166641235352	16545
True	False	False	False	False	-2334.00512695313	-2216.5087890625	22.1828384399414	0.691018760204315	0.94915634393692	0.485164731740952	54.7000007629395	1094
True	False	False	False	False	-2327.26147460938	-2463.84155273438	168.589569091797	0.64819461107254	0.939335286617279	0.41047415137291	66.5328979492188	10113
True	False	False	False	False	-2323.9755859375	-2361.287109375	140.861022949219	0.831927359104156	0.962518155574799	1	58.3464584350586	7410
True	False	False	False	False	-2321.67919921875	-2512.87866210938	159.716445922852	0.811793208122253	0.954219400882721	1	67.625	9738
True	False	False	False	False	-2318.28442382813	-2440.61865234375	180.790130615234	0.52223801612854	0.914227843284607	0.266745746135712	67.8588943481445	11061
True	False	False	False	False	-2320.63061523438	-2159.32202148438	129.769607543945	0.727007806301117	0.95870703458786	0.571508407592773	53.8803405761719	6304
True	False	False	False	False	-2320.38793945313	-2240.53540039063	302.795745849609	0.552911639213562	0.892234981060028	0.295278966426849	73.9120864868164	20178
True	False	False	False	False	-2317.583984375	-2639.43115234375	137.533599853516	0.754140198230743	0.965271651744843	0.667366206645966	76.0967712402344	9436
True	False	False	False	False	-2291.46337890625	-2609.82080078125	125.333038330078	0.694636762142181	0.962295830249786	0.492601156234741	57.2831840515137	6473
True	False	False	False	False	-2317.5234375	-2555.79418945313	141.970169067383	0.714233875274658	0.948037326335907	0.537262856960297	58.546875	7494
True	False	False	False	False	-2298.35498046875	-2557.04174804688	78.7490768432617	0.765397131443024	0.938417673110962	0.724761068820953	149.295776367188	10600
True	False	False	False	False	-2306.80932617188	-2519.89868164063	72.0942230224609	0.710782587528229	0.960554420948029	0.528787314891815	82.2923049926758	5349
True	False	False	False	False	-2314.36962890625	-2374.2705078125	21.0736961364746	0.819298386573792	0.952117681503296	1	45.8947372436523	872
True	False	False	False	False	-2303.70849609375	-2340.39868164063	159.716445922852	0.532683968544006	0.910203278064728	0.276125490665436	58.4722213745117	8420
True	False	False	False	False	-2308.3828125	-2257.5029296875	21.0736961364746	0.765837788581848	0.945084035396576	0.727394282817841	40.9473686218262	778
True	False	False	False	False	-2307.73754882813	-2289.669921875	166.371292114258	0.735410094261169	0.957822680473328	0.597082853317261	66.0199966430664	9903
True	False	False	False	False	-2302.38330078125	-2537.64672851563	109.805053710938	0.785418212413788	0.954925775527954	1	73.0404052734375	7231
True	False	False	False	False	-2296.79296875	-2504.978515625	123.114753723145	0.776449203491211	0.966347217559814	0.80710357427597	59.3873863220215	6592
True	False	False	False	False	-2299.62426757813	-2385.82153320313	195.208984375	0.801602005958557	0.952974677085876	1	90.4204559326172	15914
True	False	False	False	False	-2301.85327148438	-2204.01440429688	118.678184509277	0.801031827926636	0.947243809700012	1	60.5140190124512	6475
True	False	False	False	False	-2297.0966796875	-2481.7900390625	137.533599853516	0.716718852519989	0.941144227981567	0.543553650379181	69.4435501098633	8611
True	False	False	False	False	-2288.71020507813	-2443.61181640625	109.805053710938	0.804928004741669	0.971463263034821	1	62.4848480224609	6186
True	False	False	False	False	-2290.6884765625	-2280.59448242188	123.114753723145	0.755423963069916	0.956177234649658	0.673140406608582	65.3963928222656	7259
True	False	False	False	False	-2284.21655273438	-2667.16552734375	167.480438232422	0.67011296749115	0.936828076839447	0.445999622344971	93.3907318115234	14102
True	False	False	False	False	-2282.64892578125	-2629.73193359375	113.132476806641	0.713493883609772	0.949004113674164	0.535420715808868	58.4019622802734	5957
True	False	False	False	False	-2284.11767578125	-2426.76904296875	28.8376903533936	0.778573036193848	0.945234656333923	0.82945716381073	46.1538467407227	1200
True	False	False	False	False	-2282.91552734375	-2577.302734375	235.138092041016	0.790799736976624	0.97280216217041	1	70.9103775024414	15033
True	False	False	False	False	-2282.26513671875	-2554.2900390625	93.1679229736328	0.758145093917847	0.954313635826111	0.685944676399231	70.2142868041992	5898
True	False	False	False	False	-2281.19213867188	-2231.59936523438	190.772415161133	0.740084707736969	0.94640177488327	0.612646222114563	56.6569786071777	9745
True	False	False	False	False	-2277.07202148438	-2531.36010742188	129.769607543945	0.796257674694061	0.956785082817078	1	64.6239318847656	7561
True	False	False	False	False	-2269.6376953125	-2468.44384765625	196.318130493164	0.629207730293274	0.932198941707611	0.383177489042282	67.2937850952148	11911
True	False	False	False	False	-2270.49609375	-2405.96484375	116.459907531738	0.652442932128906	0.949131846427917	0.416991353034973	56.0857124328613	5889
True	False	False	False	False	-2275.31420898438	-2350.22094726563	212.955261230469	0.69047749042511	0.936381161212921	0.484070807695389	74.0520858764648	14218
True	False	False	False	False	-2274.98413085938	-2390.3974609375	102.041061401367	0.761244773864746	0.946824729442596	0.701598525047302	61.652172088623	5672
True	False	False	False	False	-2273.76489257813	-2305.9951171875	166.371292114258	0.587824404239655	0.913457155227661	0.331951409578323	56.3333320617676	8450
True	False	False	False	False	-2273.79125976563	-2199.44653320313	103.150199890137	0.69622391462326	0.944965541362762	0.495934218168259	45.1505393981934	4199
True	False	False	False	False	-2269.21508789063	-2436.39819335938	110.914192199707	0.555639147758484	0.932078897953033	0.297969669103622	52.0200004577637	5202
True	False	False	False	False	-2268.95825195313	-2293.71362304688	9.98227787017822	0.687235474586487	0.9244145154953	0.47761595249176	46.2222213745117	416
True	False	False	False	False	-2267.99291992188	-2152.55493164063	126.442184448242	0.675792455673218	0.962910294532776	0.456060022115707	62.6754379272461	7145
True	False	False	False	False	-2267.50341796875	-2669.1865234375	125.333038330078	0.637032151222229	0.959332823753357	0.394085198640823	75.0265502929688	8478
True	False	False	False	False	-2259.62939453125	-2630.23388671875	137.533599853516	0.706285059452057	0.957161426544189	0.518165111541748	65.7338714599609	8151
True	False	False	False	False	-2260.943359375	-2501.49633789063	212.955261230469	0.563137233257294	0.904569745063782	0.305509120225906	68.75	13200
True	False	False	False	False	-2258.85620117188	-2259.3349609375	175.244430541992	0.665343046188354	0.96321976184845	0.437843710184097	62.1772155761719	9824
True	False	False	False	False	-2257.93334960938	-2330.61474609375	159.716445922852	0.832318663597107	0.974586963653564	1	65.1527786254883	9382
True	False	False	False	False	-2256.97216796875	-2543.80224609375	125.333038330078	0.524308025836945	0.941303491592407	0.268578588962555	51.0619468688965	5770
True	False	False	False	False	-2255.9384765625	-2703.5625	125.333038330078	0.748488903045654	0.958814084529877	0.643680155277252	72.3893814086914	8180
True	False	False	False	False	-2254.78564453125	-2677.53149414063	134.206176757813	0.636662900447845	0.940609455108643	0.393560111522675	71.611572265625	8665
True	False	False	False	False	-2253.11840820313	-2598.3447265625	131.987884521484	0.759082078933716	0.944964110851288	0.690548181533813	73.3613433837891	8730
True	False	False	False	False	-2249.63037109375	-2288.666015625	107.586769104004	0.7348473072052	0.952113687992096	0.595278739929199	61.5154647827148	5967
True	False	False	False	False	-2244.2197265625	-2193.4794921875	154.17073059082	0.854464650154114	0.968452453613281	1	58.7553939819336	8167
True	False	False	False	False	-2244.2021484375	-2572.75244140625	88.7313537597656	0.703622102737427	0.948513209819794	0.512084782123566	65.2249984741211	5218
True	False	False	False	False	-2233.65112304688	-2553.0390625	175.244430541992	0.61917507648468	0.888504683971405	0.369820356369019	60.1898727416992	9510
True	False	False	False	False	-2238.58154296875	-2477.42822265625	176.353576660156	0.678045690059662	0.955735385417938	0.460163205862045	68.6037750244141	10908
True	False	False	False	False	-2243.9248046875	-2442.75244140625	97.6044921875	0.678042888641357	0.944844245910645	0.460158079862595	61.0681800842285	5374
True	False	False	False	False	-2243.62622070313	-2304.76196289063	102.041061401367	0.643543481826782	0.958291947841644	0.403520375490189	52.5434799194336	4834
True	False	False	False	False	-2236.056640625	-2232.01806640625	143.079315185547	0.845028579235077	0.970909714698792	1	53.0542640686035	6844
True	False	False	False	False	-2235.41040039063	-2506.58715820313	104.259346008301	0.712120056152344	0.949119210243225	0.532037019729614	50.5319137573242	4750
True	False	False	False	False	-2231.31958007813	-2452.822265625	96.4953460693359	0.643659770488739	0.928983509540558	0.403692007064819	54.6666679382324	4756
True	False	False	False	False	-2231.17309570313	-2661.27758789063	189.663269042969	0.742433786392212	0.943939507007599	0.620891690254211	63.1286544799805	10795
True	False	False	False	False	-2229.71411132813	-2428.2724609375	188.554138183594	0.500145792961121	0.892527937889099	0.247928231954575	62.0941162109375	10556
True	False	False	False	False	-2227.21997070313	-2732.43115234375	95.3862075805664	0.71159839630127	0.952349483966827	0.53076446056366	132.279067993164	11376
True	False	False	False	False	-2223.92114257813	-2684.77026367188	160.825576782227	0.568230271339417	0.919286489486694	0.310754209756851	63.7241363525391	9240
True	False	False	False	False	-2225.0947265625	-2583.33642578125	119.787330627441	0.72677618265152	0.948522448539734	0.570841550827026	77.2870407104492	8347
True	False	False	False	False	-2227.05908203125	-2385.71997070313	201.863830566406	0.641733407974243	0.946330964565277	0.400863260030746	54.8516502380371	9983
True	False	False	False	False	-2224.40234375	-2529.09057617188	98.7136306762695	0.685747921466827	0.947052478790283	0.474708467721939	48.9213485717773	4354
True	False	False	False	False	-2223.54321289063	-2622.25317382813	90.9496383666992	0.788853049278259	0.95210999250412	1	53.4512176513672	4383
True	False	False	False	False	-2223.31274414063	-2753.5234375	209.627822875977	0.734352111816406	0.936549365520477	0.593702971935272	188.211639404297	35572
True	False	False	False	False	-2217.64379882813	-2726.64794921875	63.2210922241211	0.439186871051788	0.882419645786285	0.201969906687737	73.2105255126953	4173
True	False	False	False	False	-2207.10717773438	-2625.03857421875	83.1856460571289	0.80851811170578	0.958222687244415	1	54.9866676330566	4124
True	False	False	False	False	-2218.28930664063	-2597.65698242188	82.0765075683594	0.56060516834259	0.946022510528564	0.302939236164093	57.2027015686035	4233
True	False	False	False	False	-2220.34838867188	-2350.9912109375	198.536407470703	0.71004980802536	0.947999358177185	0.527025043964386	57.5586585998535	10303
True	False	False	False	False	-2220.92895507813	-2284.1201171875	160.825576782227	0.838098645210266	0.968056857585907	1	58.1931037902832	8438
True	False	False	False	False	-2219.18920898438	-2252.00268554688	225.155807495117	0.779315590858459	0.96910172700882	0.838229954242706	76.0246276855469	15433
True	False	False	False	False	-2215.76879882813	-2328.5869140625	196.318130493164	0.821261286735535	0.964317619800568	1	73.2372894287109	12963
True	False	False	False	False	-2215.00146484375	-2188.0244140625	103.150199890137	0.769519209861755	0.946824729442596	0.751023590564728	70.5483856201172	6561
True	False	False	False	False	-2209.3271484375	-2508.7783203125	137.533599853516	0.742881834506989	0.931393265724182	0.622499585151672	59.3951606750488	7365
True	False	False	False	False	-2208.75732421875	-2486.91333007813	138.64274597168	0.7602219581604	0.954411387443542	0.696295320987701	66.5759963989258	8322
True	False	False	False	False	-2203.95776367188	-2607.25537109375	87.6222152709961	0.82315069437027	0.96769505739212	1	57.1772155761719	4517
True	False	False	False	False	-2202.33081054688	-2454.5087890625	310.559753417969	0.548636138439178	0.947011053562164	0.291114747524261	77.9000015258789	21812
True	False	False	False	False	-2199.49829101563	-2694.87475585938	130.878753662109	0.772971868515015	0.960482001304626	0.776539385318756	54.7966117858887	6466
True	False	False	False	False	-2196.78369140625	-2649.19677734375	166.371292114258	0.612923800945282	0.937130451202393	0.361826151609421	60.2666664123535	9040
True	False	False	False	False	-2197.25048828125	-2535.80297851563	131.987884521484	0.759082078933716	0.961592078208923	0.690548181533813	62.4201698303223	7428
True	False	False	False	False	-2198.0390625	-2093.43212890625	36.6016845703125	0.820213973522186	0.956876516342163	1	39.1212120056152	1291
True	False	False	False	False	-2192.86206054688	-2424.5673828125	199.645553588867	0.658083260059357	0.958384454250336	0.425903588533401	59.7777786254883	10760
True	False	False	False	False	-2187.74609375	-2298.45581054688	154.17073059082	0.756814062595367	0.931427001953125	0.679580926895142	59.9712219238281	8336
True	False	False	False	False	-2187.15209960938	-2575.13598632813	145.297592163086	0.602197647094727	0.941132605075836	0.348646700382233	65.3664093017578	8563
True	False	False	False	False	-2185.43481445313	-2805.365234375	109.805053710938	0.560491561889648	0.952720761299133	0.302824556827545	129.919189453125	12862
True	False	False	False	False	-2176.58276367188	-2776.49291992188	153.061584472656	0.777968525886536	0.955555021762848	0.822720050811768	102.876808166504	14197
True	False	False	False	False	-2172.33227539063	-2749.27514648438	125.333038330078	0.546574592590332	0.923817038536072	0.289129823446274	53.3628311157227	6030
True	False	False	False	False	-2185.1962890625	-2725.5947265625	161.934722900391	0.765054762363434	0.95017796754837	0.722740411758423	61.9246559143066	9041
True	False	False	False	False	-2176.84545898438	-2684.49609375	135.315322875977	0.738706409931183	0.96396404504776	0.607945501804352	58.5901641845703	7148
True	False	False	False	False	-2170.27026367188	-2608.01733398438	178.571853637695	0.70536482334137	0.959563851356506	0.516047060489655	59.3229827880859	9551
True	False	False	False	False	-2175.60083007813	-2513.42456054688	246.229507446289	0.746964454650879	0.926523804664612	0.637715458869934	75.2657623291016	16709
True	False	False	False	False	-2176.5390625	-2355.81469726563	247.338653564453	0.660972416400909	0.92945659160614	0.430589735507965	63.3318367004395	14123
True	False	False	False	False	-2163.232421875	-2570.40747070313	117.569046020508	0.771331310272217	0.955314457416534	0.763932764530182	66.198112487793	7017
True	False	False	False	False	-2162.48364257813	-2651.2841796875	159.716445922852	0.747152209281921	0.954798519611359	0.638441383838654	68.5486145019531	9871
True	False	False	False	False	-2154.9462890625	-2590.578125	106.477630615234	0.784542441368103	0.956526696681976	0.936093747615814	95.0520858764648	9125
True	False	False	False	False	-2155.96850585938	-2416.49926757813	163.043869018555	0.666965067386627	0.936644375324249	0.440588355064392	70.5510177612305	10371
True	False	False	False	False	-2151.67944335938	-2493.8369140625	130.878753662109	0.772971868515015	0.96743381023407	0.776539385318756	67.4067764282227	7954
True	False	False	False	False	-2149.59912109375	-2361.88989257813	153.061584472656	0.631944239139557	0.959237575531006	0.386941224336624	57.601448059082	7949
True	False	False	False	False	-2149.25048828125	-2755.3740234375	88.7313537597656	0.623876869678497	0.949027419090271	0.375996291637421	67.75	5420
True	False	False	False	False	-2148.74462890625	-2696.38403320313	127.551322937012	0.714580357074738	0.947056174278259	0.538130283355713	59.4782600402832	6840
True	False	False	False	False	-2147.96801757813	-2531.91723632813	138.64274597168	0.633401095867157	0.91260153055191	0.38896706700325	68.6559982299805	8582
True	False	False	False	False	-2148.72509765625	-2471.75146484375	166.371292114258	0.711920857429504	0.96044510602951	0.531550288200378	65.6333312988281	9845
True	False	False	False	False	-2146.01928710938	-2622.51806640625	143.079315185547	0.538429379463196	0.886114478111267	0.281427979469299	67.1240310668945	8659
True	False	False	False	False	-2143.33764648438	-2570.33813476563	137.533599853516	0.496146619319916	0.895594000816345	0.24465873837471	62.8709678649902	7796
True	False	False	False	False	-2142.39379882813	-2442.37475585938	230.701522827148	0.760451793670654	0.950077652931213	0.697474420070648	70.3173065185547	14626
True	False	False	False	False	-2142.0693359375	-2831.37426757813	84.2947845458984	0.602947294712067	0.930285274982452	0.349546879529953	174.947372436523	13296
True	False	False	False	False	-2130.640625	-2803.43090820313	171.917007446289	0.719183564186096	0.948422491550446	0.549959003925323	93.8516159057617	14547
True	False	False	False	False	-2138.20874023438	-2672.12670898438	171.917007446289	0.777819216251373	0.967193961143494	0.821106195449829	61.4129028320313	9519
True	False	False	False	False	-2140.849609375	-2546.57543945313	104.259346008301	0.53540962934494	0.919253945350647	0.278627991676331	59.2446823120117	5569
True	False	False	False	False	-2135.3408203125	-2756.26098632813	258.430084228516	0.353481441736221	0.859435498714447	0.14838582277298	75.377685546875	17563
True	False	False	False	False	-2122.822265625	-2708.90576171875	201.863830566406	0.641733407974243	0.953411996364594	0.400863260030746	62.3461532592773	11347
True	False	False	False	False	-2129.41455078125	-2504.6259765625	166.371292114258	0.651257693767548	0.95464950799942	0.415156751871109	56.6066665649414	8491
True	False	False	False	False	-2130.96557617188	-2365.7021484375	133.097030639648	0.773899257183075	0.963401257991791	0.784122228622437	55.6833343505859	6682
True	False	False	False	False	-2125.91748046875	-2407.69970703125	160.825576782227	0.72763729095459	0.955546796321869	0.573330342769623	67.5379333496094	9793
True	False	False	False	False	-2119.14379882813	-2638.02905273438	139.751892089844	0.703073918819427	0.958990335464478	0.510851562023163	66.1349182128906	8333
True	False	False	False	False	-2117.62646484375	-2595.505859375	127.551322937012	0.706931173801422	0.939211189746857	0.519663214683533	67.5652160644531	7770
True	False	False	False	False	-2116.935546875	-2544.10546875	155.279876708984	0.60239452123642	0.932636201381683	0.34888282418251	64.8571395874023	9080
True	False	False	False	False	-2116.75170898438	-2849.83374023438	79.8582229614258	0.571213245391846	0.948859751224518	0.313874661922455	170.222229003906	12256
True	False	False	False	False	-2080.01904296875	-2850.54956054688	141.970169067383	0.570194602012634	0.916643857955933	0.312804967164993	91.328125	11690
True	False	False	False	False	-2106.79125976563	-2489.7529296875	145.297592163086	0.765121161937714	0.957247018814087	0.723130643367767	59.7022895812988	7821
True	False	False	False	False	-2115.74658203125	-2459.83032226563	145.297592163086	0.673047840595245	0.940903723239899	0.451149165630341	91.7938919067383	12025
True	False	False	False	False	-2108.4560546875	-2384.89111328125	143.079315185547	0.753439962863922	0.959966003894806	0.664282858371735	60.1705436706543	7762
True	False	False	False	False	-2106.58422851563	-2836.34448242188	129.769607543945	0.766421258449554	0.949210941791534	0.730939626693726	180.974365234375	21174
True	False	False	False	False	-2088.84716796875	-2827.38989257813	190.772415161133	0.463550388813019	0.868353664875031	0.219402238726616	81.6918640136719	14051
True	False	False	False	False	-2101.96508789063	-2764.17749023438	205.191253662109	0.772166132926941	0.958982527256012	0.770227909088135	59.5243225097656	11012
True	False	False	False	False	-2096.5068359375	-2668.09643554688	159.716445922852	0.772956192493439	0.955327868461609	0.776414334774017	61.8402786254883	8905
True	False	False	False	False	-2106.05200195313	-2572.03784179688	103.150199890137	0.828564047813416	0.962716162204742	1	67.6881713867188	6295
True	False	False	False	False	-2101.42553710938	-2461.06274414063	25.5102653503418	0.650975465774536	0.939532041549683	0.414721727371216	49.2173919677734	1132
True	False	False	False	False	-2095.28100585938	-2694.861328125	158.607299804688	0.734701037406921	0.940819621086121	0.594812333583832	58.9930076599121	8436
True	False	False	False	False	-2093.06274414063	-2596.61254882813	117.569046020508	0.793545544147491	0.963646411895752	1	54.6792449951172	5796
True	False	False	False	False	-2092.6875	-2411.89208984375	219.610107421875	0.833784341812134	0.967161059379578	1	57.0101013183594	11288
True	False	False	False	False	-2090.1982421875	-2805.97387695313	192.990692138672	0.79679924249649	0.955832779407501	1	92.3103485107422	16062
True	False	False	False	False	-2083.03930664063	-2724.25048828125	171.917007446289	0.602246403694153	0.945178151130676	0.348705172538757	65.4258041381836	10141
True	False	False	False	False	-2080.09155273438	-2539.56591796875	275.067199707031	0.768074512481689	0.953127384185791	0.741376638412476	78.2862930297852	19415
True	False	False	False	False	-2078.69506835938	-2876.64697265625	149.734161376953	0.442166090011597	0.901179373264313	0.204041481018066	127.63703918457	17231
True	False	False	False	False	-2058.9287109375	-2817.29052734375	186.335845947266	0.631944060325623	0.941796958446503	0.386940985918045	77.9583358764648	13097
True	False	False	False	False	-2078.66772460938	-2631.52465820313	361.580261230469	0.637168884277344	0.933207213878632	0.39427986741066	83.7269973754883	27295
True	False	False	False	False	-2071.15795898438	-2508.67749023438	227.374099731445	0.676728904247284	0.943511366844177	0.457757383584976	81.619514465332	16732
True	False	False	False	False	-2077.80786132813	-2468.04174804688	126.442184448242	0.548349022865295	0.948718905448914	0.290837466716766	55.2017555236816	6293
True	False	False	False	False	-2066.53344726563	-2595.54296875	188.554138183594	0.585873484611511	0.944832146167755	0.329763829708099	56.7000007629395	9639
True	False	False	False	False	-2059.33862304688	-2772.6455078125	120.896469116211	0.850032269954681	0.968259692192078	1	62.5871543884277	6822
True	False	False	False	False	-2058.06469726563	-2893.94384765625	148.625015258789	0.665963351726532	0.933172702789307	0.438889920711517	176.365676879883	23633
True	False	False	False	False	-2013.45971679688	-2885.05297851563	18.8554134368896	0.809739828109741	0.949675559997559	1	42.470588684082	722
True	False	False	False	False	-2052.31372070313	-2750.5927734375	173.026138305664	0.707799673080444	0.939017713069916	0.52169132232666	65.8205108642578	10268
True	False	False	False	False	-2051.55615234375	-2706.56103515625	204.082122802734	0.686354517936707	0.940546751022339	0.475890010595322	67.75	12466
True	False	False	False	False	-2049.62475585938	-2562.15112304688	134.206176757813	0.593230783939362	0.942729115486145	0.338109105825424	55.859504699707	6759
True	False	False	False	False	-2055.06958007813	-2427.34838867188	110.914192199707	0.757574498653412	0.949119210243225	0.683192253112793	44.4700012207031	4447
True	False	False	False	False	-2054.22143554688	-2478.00512695313	9.98227787017822	0.754574596881866	0.933233201503754	0.669301986694336	34.5555572509766	311
True	False	False	False	False	-2049.24243164063	-2625.66040039063	170.807861328125	0.677236258983612	0.951432526111603	0.458681643009186	63.0584411621094	9711
True	False	False	False	False	-2048.31909179688	-2728.611328125	135.315322875977	0.808103084564209	0.963757157325745	1	76.8442611694336	9375
True	False	False	False	False	-2043.14685058594	-2519.8935546875	176.353576660156	0.649699211120605	0.931617975234985	0.412763774394989	86.276725769043	13718
True	False	False	False	False	-2041.54223632813	-2870.35375976563	189.663269042969	0.664413809776306	0.956639170646667	0.436284303665161	80.3040924072266	13732
True	False	False	False	False	-2032.72241210938	-2818.22631835938	102.041061401367	0.794671595096588	0.951314508914948	1	62.0434799194336	5708
True	False	False	False	False	-2029.02502441406	-2773.92700195313	116.459907531738	0.81883841753006	0.959103643894196	1	60.4476203918457	6347
True	False	False	False	False	-2038.22021484375	-2490.37231445313	140.861022949219	0.652496755123138	0.937741279602051	0.417074978351593	58.913387298584	7482
True	False	False	False	False	-2037.20568847656	-2654.6767578125	195.208984375	0.773984313011169	0.959077060222626	0.784835934638977	63.7215919494629	11215
True	False	False	False	False	-2032.68151855469	-2544.80834960938	195.208984375	0.781058788299561	0.951983511447906	0.86162406206131	73.9715881347656	13019
True	False	False	False	False	-2021.00537109375	-2502.03466796875	194.099838256836	0.819606363773346	0.959489762783051	1	86.5828552246094	15152
True	False	False	False	False	-2015.10144042969	-2810.35864257813	79.8582229614258	0.739838838577271	0.953055739402771	0.6118004322052	59.4305572509766	4279
True	False	False	False	False	-2011.59497070313	-2749.25	202.97297668457	0.711039304733276	0.947499334812164	0.529407858848572	71.0327835083008	12999
True	False	False	False	False	-2014.32702636719	-2644.341796875	176.353576660156	0.663645505905151	0.920462846755981	0.435002118349075	59.3333320617676	9434
True	False	False	False	False	-2012.74487304688	-2609.43334960938	180.790130615234	0.581403851509094	0.953275382518768	0.324818551540375	58.4846611022949	9533
True	False	False	False	False	-2007.52282714844	-2927.01708984375	184.117568969727	0.56300276517868	0.919557571411133	0.305372029542923	121.939758300781	20242
True	False	False	False	False	-1984.22814941406	-2945.79150390625	170.807861328125	0.618398129940033	0.954250574111938	0.36881360411644	142.18830871582	21897
True	False	False	False	False	-1994.27075195313	-2873.16381835938	84.2947845458984	0.755421161651611	0.953829169273376	0.673127472400665	71.9078979492188	5465
True	False	False	False	False	-1990.70642089844	-2924.12719726563	42.1473922729492	0.725415170192719	0.95627349615097	0.56696081161499	85.2368392944336	3239
True	False	False	False	False	-1965.21520996094	-2882.35986328125	159.716445922852	0.699274837970734	0.956270754337311	0.502468287944794	91.4652786254883	13171
True	False	False	False	False	-1978.26525878906	-2873.25854492188	183.008422851563	0.520547449588776	0.879645466804504	0.265258133411407	106.890907287598	17637
True	False	False	False	False	-1943.10974121094	-2843.67016601563	168.589569091797	0.608179688453674	0.945057690143585	0.355916202068329	78.2828979492188	11899
True	False	False	False	False	-1939.24975585938	-2955.21899414063	136.424453735352	0.550865769386292	0.92431253194809	0.293278276920319	86.4634170532227	10635
True	False	False	False	False	-1935.05004882813	-2906.84521484375	196.318130493164	0.67950177192688	0.940671741962433	0.462850153446198	87.2711868286133	15447
True	False	False	False	False	-1999.05590820313	-2841.29345703125	188.554138183594	0.715875446796417	0.931735336780548	0.541400134563446	73.3941192626953	12477
True	False	False	False	False	-2006.65686035156	-2697.8515625	215.173538208008	0.766810178756714	0.956729233264923	0.733341574668884	77.1185531616211	14961
True	False	False	False	False	-1991.45812988281	-2796.6015625	188.554138183594	0.479183495044708	0.876526951789856	0.231218218803406	106.741172790527	18146
True	False	False	False	False	-1994.65869140625	-2770.76904296875	59.8936653137207	0.718682765960693	0.93447744846344	0.54864364862442	74.0185165405273	3997
True	False	False	False	False	-1985.951171875	-2727.00366210938	170.807861328125	0.547446250915527	0.875143945217133	0.28996729850769	113.045455932617	17409
True	False	False	False	False	-1981.28100585938	-2773.96704101563	144.188446044922	0.674512386322021	0.957361221313477	0.453758031129837	99.2307662963867	12900
True	False	False	False	False	-1964.17785644531	-2703.7353515625	191.881561279297	0.677957475185394	0.926994562149048	0.460001349449158	94	16262
True	False	False	False	False	-1961.4404296875	-2825.55590820313	175.244430541992	0.73998749256134	0.966585278511047	0.61231142282486	81.5632934570313	12887
True	False	False	False	False	-1953.29028320313	-2807.39868164063	94.2770690917969	0.757289707660675	0.928418517112732	0.681832194328308	139.91764831543	11893
True	False	False	False	False	-1955.84326171875	-2775.39038085938	230.701522827148	0.727483928203583	0.913371086120605	0.572885155677795	75.2692337036133	15656
True	False	False	False	False	-1947.58117675781	-2744.6669921875	135.315322875977	0.778218626976013	0.933093190193176	0.825467169284821	132.762298583984	16197
True	False	False	False	False	-1996.92248535156	-2673.888671875	177.462707519531	0.673765122890472	0.951319754123688	0.452423572540283	82.6687469482422	13227
True	False	False	False	False	-2003.52307128906	-2554.8583984375	228.483245849609	0.633164465427399	0.95186448097229	0.388636946678162	80.2184448242188	16525
True	False	False	False	False	-1996.9501953125	-2632.9658203125	126.442184448242	0.546198904514313	0.935592353343964	0.288769662380219	54.1578941345215	6174
True	False	False	False	False	-1944.9306640625	-2661.55688476563	198.536407470703	0.499405711889267	0.856813073158264	0.247320145368576	95.5195541381836	17098
True	False	False	False	False	-1939.05297851563	-2614.94287109375	178.571853637695	0.671993255615234	0.954582631587982	0.449286937713623	77.1987609863281	12429
True	False	False	False	False	-1973.39038085938	-2610.54711914063	270.630645751953	0.504738390445709	0.890305280685425	0.251732736825943	89.8688507080078	21928
True	False	False	False	False	-1955.40185546875	-2543.40966796875	159.716445922852	0.699274837970734	0.953278005123138	0.502468287944794	83.6736145019531	12049
True	False	False	False	False	-1954.09533691406	-2565.95434570313	215.173538208008	0.607358574867249	0.923754930496216	0.354906469583511	83.932991027832	16283
True	False	False	False	False	-1933.01916503906	-2638.01611328125	173.026138305664	0.629624724388123	0.928639054298401	0.383747607469559	87.3141021728516	13621
True	False	False	False	False	-1932.82531738281	-2584.56127929688	242.902084350586	0.626372992992401	0.934732139110565	0.379334479570389	87.7260284423828	19212
True	False	False	False	False	-1926.40148925781	-2997.82690429688	103.150199890137	0.545539200305939	0.948084473609924	0.288138389587402	132.516128540039	12324
True	False	False	False	False	-1907.88110351563	-2966.65747070313	231.810668945313	0.608478784561157	0.921296834945679	0.356284916400909	102.234451293945	21367
True	False	False	False	False	-1921.38146972656	-2944.28295898438	29.9468326568604	0.539793908596039	0.917226791381836	0.282702893018723	65.3333358764648	1764
True	False	False	False	False	-1922.23413085938	-2856.951171875	158.607299804688	0.596863567829132	0.914685130119324	0.342328101396561	140.79020690918	20133
True	False	False	False	False	-1918.04675292969	-2769.33325195313	187.44499206543	0.556075572967529	0.943583488464355	0.298402726650238	89.3668670654297	15103
True	False	False	False	False	-1916.54956054688	-2700.94165039063	160.825576782227	0.547329723834991	0.861837565898895	0.28985521197319	91.5034484863281	13268
True	False	False	False	False	-1915.96740722656	-2609.19750976563	159.716445922852	0.571213245391846	0.920632362365723	0.313874661922455	72.0555572509766	10376
True	False	False	False	False	-2954.44482421875	-1852.28369140625	147.515884399414	0.538734436035156	0.93467104434967	0.281712502241135	152.533828735352	20287
True	False	False	False	False	-2949.89599609375	-1829.89172363281	114.241622924805	0.700978994369507	0.953242182731628	0.506193876266479	161.854370117188	16671
True	False	False	False	False	-2970.654296875	-1823.59118652344	164.153015136719	0.386644452810287	0.926270127296448	0.167857974767685	129.709457397461	19197
True	False	False	False	False	-2999.56860351563	-1763.51281738281	140.861022949219	0.70865386724472	0.956332683563232	0.523702561855316	133.023620605469	16894
True	False	False	False	False	-3024.40576171875	-1718.48291015625	65.4393768310547	0.816044509410858	0.962780237197876	1	118.779663085938	7008
True	False	False	False	False	-3042.36474609375	-1679.53125	66.5485153198242	0.703921556472778	0.922599613666534	0.512761116027832	150.933334350586	9056
True	False	False	False	False	-3060.51196289063	-1640.24462890625	68.7667999267578	0.716718852519989	0.948295474052429	0.543553650379181	138.82258605957	8607
True	False	False	False	False	-3083.1640625	-1586.42846679688	153.061584472656	0.699274837970734	0.93863570690155	0.502468228340149	156.804351806641	21639
True	False	False	False	False	-3103.40185546875	-1562.15991210938	76.5307922363281	0.317188054323196	0.909292638301849	0.128602340817451	109.753623962402	7573
True	False	False	False	False	-3104.91772460938	-1536.89013671875	95.3862075805664	0.682282447814941	0.94951605796814	0.46806126832962	111.279067993164	9570
True	False	False	False	False	-3132.24096679688	-1491.94860839844	14.4188451766968	0.380225896835327	0.845026254653931	0.163975775241852	112.153846740723	1458
True	False	False	False	False	-3138.9189453125	-1440.89978027344	194.099838256836	0.73693060874939	0.938539683818817	0.602029263973236	136.908569335938	23959
True	False	False	False	False	-3162.99755859375	-1387.11987304688	75.4216537475586	0.758873462677002	0.944661200046539	0.689513981342316	131.647064208984	8952
True	False	False	False	False	-3180.52099609375	-1325.734375	87.6222152709961	0.608697593212128	0.916761159896851	0.356555014848709	119.683547973633	9455
True	False	False	False	False	-3193.76171875	-1287.2587890625	82.0765075683594	0.825832903385162	0.960151076316833	1	124.567565917969	9218
True	False	False	False	False	-3211.79174804688	-1240.05603027344	52.1296730041504	0.826755940914154	0.969417691230774	1	102.957443237305	4839
True	False	False	False	False	-3222.22534179688	-1204.33349609375	95.3862075805664	0.690678477287292	0.957564175128937	0.484476417303085	125.941864013672	10831
True	False	False	False	False	-3237.21044921875	-1149.54028320313	100.931915283203	0.681251406669617	0.926951944828033	0.466116547584534	147.538467407227	13426
True	False	False	False	False	-3247.84497070313	-1109.39001464844	97.6044921875	0.728147208690643	0.957874178886414	0.574816465377808	149.477279663086	13154
True	False	False	False	False	-3256.59423828125	-1061.8525390625	128.660461425781	0.751520931720734	0.945346415042877	0.656058371067047	133.043106079102	15433
True	False	False	False	False	-3274.4248046875	-996.182495117188	62.1119499206543	0.706682562828064	0.955627143383026	0.519085705280304	108.928573608398	6100
True	False	False	False	False	-3281.8134765625	-945.155700683594	211.846115112305	0.671205520629883	0.955599367618561	0.447904706001282	142.743453979492	27264
True	False	False	False	False	-3290.65014648438	-896.138977050781	92.0587844848633	0.686775207519531	0.933411359786987	0.476712793111801	103.759033203125	8612
True	False	False	False	False	-3300.09887695313	-851.691650390625	269.521484375	0.356681019067764	0.925411224365234	0.150203242897987	134.63786315918	32717
True	False	False	False	False	-3314.8017578125	-766.299133300781	135.315322875977	0.758076548576355	0.965477705001831	0.685611963272095	146.844268798828	17915
True	False	False	False	False	-3322.99145507813	-707.19775390625	72.0942230224609	0.710782587528229	0.965045392513275	0.528787314891815	117.461540222168	7635
True	False	False	False	False	-3328.1279296875	-640.863037109375	133.097030639648	0.745649039745331	0.960109293460846	0.63269704580307	124.875	14985
True	False	False	False	False	-3333.90234375	-592.712524414063	43.256534576416	0.730620563030243	0.962561309337616	0.582162261009216	92.3076934814453	3600
True	False	False	False	False	-3341.36791992188	-507.729522705078	90.9496383666992	0.613874852657318	0.938171327114105	0.363026946783066	102.195121765137	8380
True	False	False	False	False	-3342.78491210938	-440.435180664063	261.757507324219	0.468077510595322	0.896046102046967	0.222770601511002	136.813552856445	32288
True	False	False	False	False	-3346.74584960938	-358.730743408203	295.031768798828	0.378773838281631	0.916501760482788	0.163105353713036	138.665420532227	36885
True	False	False	False	False	-3346.65087890625	-290.602813720703	360.471130371094	0.355025440454483	0.928595721721649	0.149261280894279	123.430770874023	40115
True	False	False	False	False	-3346.07275390625	-252.742645263672	33.2742576599121	0.708264887332916	0.945906102657318	0.52278470993042	81.8333358764648	2455
True	False	False	False	False	-3346.2001953125	-181.976852416992	113.132476806641	0.41019868850708	0.969971001148224	0.182611778378487	107.578430175781	10973
True	False	False	False	False	-3345.8662109375	-417.524810791016	9.98227787017822	0.628524124622345	0.939064502716064	0.382245600223541	86.5555572509766	779
True	False	False	False	False	-3345.59008789063	-388.982666015625	69.8759460449219	0.807386338710785	0.969034552574158	1	100.634918212891	6340
True	False	False	False	False	-3342.92846679688	-233.602645874023	196.318130493164	0.444109678268433	0.952248156070709	0.20540164411068	102.463279724121	18136
True	False	False	False	False	-3343.47338867188	-145.485641479492	104.259346008301	0.692068934440613	0.962422013282776	0.487300753593445	147.787231445313	13892
True	False	False	False	False	-3342.85375976563	-327.760162353516	164.153015136719	0.636817038059235	0.948681116104126	0.393779218196869	106.824325561523	15810
True	False	False	False	False	-3341.86889648438	-126.378295898438	69.8759460449219	0.778005719184875	0.962853848934174	0.823125541210175	116.873016357422	7363
True	False	False	False	False	-3339.31567382813	-476.328887939453	317.214599609375	0.430633723735809	0.907035887241364	0.196110442280769	139.755249023438	39970
True	False	False	False	False	-3337.2216796875	-396.229278564453	17.7462711334229	0.762108087539673	0.940302610397339	0.706189274787903	94.1875	1507
True	False	False	False	False	-3337.07543945313	-91.5971374511719	179.680999755859	0.629444658756256	0.939854443073273	0.38350123167038	127.277778625488	20619
True	False	False	False	False	-3336.67456054688	-577.764404296875	65.4393768310547	0.692189514636993	0.968445777893066	0.487547129392624	124.949150085449	7372
True	False	False	False	False	-3336.607421875	-543.853881835938	344.943145751953	0.368292599916458	0.858738422393799	0.156905859708786	136.546630859375	42466
True	False	False	False	False	-3335.17236328125	-32.5505142211914	75.4216537475586	0.6541708111763	0.936624825000763	0.419689297676086	139.102935791016	9459
True	False	False	False	False	-3332.98681640625	-189.894134521484	208.518692016602	0.577839434146881	0.911413192749023	0.32093945145607	141.654251098633	26631
True	False	False	False	False	-3331.8251953125	-619.32177734375	113.132476806641	0.772725999355316	0.959691882133484	0.774587631225586	123.264709472656	12573
True	False	False	False	False	-3327.08642578125	-404.258087158203	195.208984375	0.683841109275818	0.953962206840515	0.471029430627823	112.357955932617	19775
True	False	False	False	False	-3327.41577148438	-77.9958343505859	106.477630615234	0.730874300003052	0.968638777732849	0.582929074764252	94.0625	9030
True	False	False	False	False	-3326.29614257813	-327.657867431641	16.6371288299561	0.6288121342659	0.943995654582977	0.382637858390808	65.8000030517578	987
True	False	False	False	False	-3325.79223632813	-673.660522460938	161.934722900391	0.589264214038849	0.927637279033661	0.333577424287796	133.643829345703	19512
True	False	False	False	False	-3322.20361328125	-572.801574707031	88.7313537597656	0.769612729549408	0.954577445983887	0.751666605472565	81.0625	6485
True	False	False	False	False	-3321.47729492188	-262.760864257813	35.4925422668457	0.795358955860138	0.956876516342163	1	58.34375	1867
True	False	False	False	False	-3325.12915039063	29.1555519104004	139.751892089844	0.754863798618317	0.951428830623627	0.67060112953186	122.357139587402	15417
True	False	False	False	False	-3324.0830078125	7.00044631958008	99.8227767944336	0.838416218757629	0.961163997650146	1	85.1999969482422	7668
True	False	False	False	False	-3322.32641601563	67.4384841918945	337.179138183594	0.197568446397781	0.767843782901764	0.0723119378089905	114.894737243652	34928
True	False	False	False	False	-3320.90991210938	-511.283996582031	195.208984375	0.512403190135956	0.892837822437286	0.258205115795135	84.5681838989258	14884
True	False	False	False	False	-3320.37841796875	-158.963027954102	143.079315185547	0.801572740077972	0.968282222747803	1	77.8759689331055	10046
True	False	False	False	False	-3318.9013671875	-735.295837402344	28.8376903533936	0.797349810600281	0.952098965644836	1	96.6923065185547	2514
True	False	False	False	False	-3310.71606445313	-614.160461425781	119.787330627441	0.79902595281601	0.965390563011169	1	78.9074096679688	8522
True	False	False	False	False	-3315.025390625	-346.662353515625	145.297592163086	0.713256418704987	0.949983537197113	0.53483247756958	88.3893127441406	11579
True	False	False	False	False	-3310.9453125	-221.517318725586	126.442184448242	0.62701404094696	0.933455049991608	0.38019871711731	79.6228103637695	9077
True	False	False	False	False	-3314.0732421875	-16.537130355835	262.866638183594	0.726161897182465	0.960872113704681	0.569082021713257	91.8649826049805	21772
True	False	False	False	False	-3309.83764648438	-136.328048706055	160.825576782227	0.681745409965515	0.960630774497986	0.467046499252319	74.6551742553711	10825
True	False	False	False	False	-3308.97631835938	-808.4873046875	83.1856460571289	0.745481371879578	0.953829169273376	0.63206559419632	144.133331298828	10810
True	False	False	False	False	-3298.05419921875	-798.662536621094	156.389007568359	0.532230973243713	0.938604295253754	0.275711894035339	101.241134643555	14275
True	False	False	False	False	-3308.85913085938	-751.998657226563	140.861022949219	0.741758704185486	0.953401744365692	0.618490815162659	113.566932678223	14423
True	False	False	False	False	-3297.53125	-730.714294433594	250.666076660156	0.692458152770996	0.942754983901978	0.488097041845322	102.561950683594	23179
True	False	False	False	False	-3304.88720703125	-485.756469726563	133.097030639648	0.726596474647522	0.964537382125854	0.570325434207916	71.0250015258789	8523
True	False	False	False	False	-3308.85620117188	-301.323699951172	155.279876708984	0.621296763420105	0.954150259494781	0.372589409351349	72.75	10185
True	False	False	False	False	-3306.77880859375	-440.642242431641	285.049468994141	0.560001134872437	0.887180268764496	0.302329868078232	99.186767578125	25491
True	False	False	False	False	-3301.0400390625	-279.893707275391	129.769607543945	0.766421258449554	0.96743381023407	0.730939626693726	77.6666641235352	9087
True	False	False	False	False	-3300.62890625	-55.6483879089355	148.625015258789	0.802791655063629	0.952235400676727	1	82.2686538696289	11024
True	False	False	False	False	-3300.43212890625	-681.754577636719	256.211791992188	0.575646638870239	0.958842933177948	0.318580806255341	95.3593063354492	22028
True	False	False	False	False	-3297.14794921875	-879.025817871094	63.2210922241211	0.801229655742645	0.962478160858154	1	142.91227722168	8146
True	False	False	False	False	-3294.50122070313	-701.805603027344	159.716445922852	0.595756769180298	0.939049541950226	0.341035664081573	91.5416641235352	13182
True	False	False	False	False	-3294.17602539063	29.8953056335449	164.153015136719	0.794427216053009	0.966070592403412	1	79.6216201782227	11784
True	False	False	False	False	-3294.03173828125	-452.082092285156	24.401123046875	0.535196304321289	0.930543303489685	0.278431236743927	67.4090881347656	1483
True	False	False	False	False	-3289.41381835938	-383.773193359375	227.374099731445	0.749483704566956	0.956346809864044	0.647663176059723	91.5707321166992	18772
True	False	False	False	False	-3289.98950195313	-169.157806396484	135.315322875977	0.766323685646057	0.961302757263184	0.730341970920563	74.8442611694336	9131
True	False	False	False	False	-3287.48803710938	-927.844970703125	68.7667999267578	0.646017014980316	0.944712281227112	0.40719547867775	116.919357299805	7249
True	False	False	False	False	-3280.56323242188	-884.298522949219	62.1119499206543	0.818948090076447	0.954383611679077	1	85.75	4802
True	False	False	False	False	-3287.37280273438	-669.812683105469	13.3097038269043	0.615151524543762	0.928345501422882	0.364647418260574	70.5	846
True	False	False	False	False	-3286.92138671875	-561.540893554688	150.843307495117	0.682473599910736	0.937209904193878	0.468423426151276	80.4191207885742	10937
True	False	False	False	False	-3286.85107421875	-406.537414550781	128.660461425781	0.631585836410522	0.938272714614868	0.386445194482803	78.8879318237305	9151
True	False	False	False	False	-3283.67260742188	-358.668731689453	178.571853637695	0.556708335876465	0.933977067470551	0.29903182387352	80.5341644287109	12966
True	False	False	False	False	-3283.07446289063	-211.003005981445	188.554138183594	0.694646954536438	0.934460282325745	0.492622494697571	79.7647094726563	13560
True	False	False	False	False	-3279.767578125	-499.110565185547	140.861022949219	0.734058856964111	0.944346129894257	0.592774868011475	82.4881896972656	10476
True	False	False	False	False	-3278.42602539063	-332.001159667969	179.680999755859	0.496363818645477	0.885922908782959	0.244835302233696	87.0370407104492	14100
True	False	False	False	False	-3273.53466796875	-974.897521972656	139.751892089844	0.795017898082733	0.948155403137207	1	121.373016357422	15293
True	False	False	False	False	-3263.96264648438	-874.535095214844	100.931915283203	0.743680894374847	0.951978206634521	0.625396072864532	88.8571395874023	8086
True	False	False	False	False	-3273.15747070313	-824.926879882813	197.427261352539	0.765901625156403	0.942308902740479	0.727778673171997	84.6741561889648	15072
True	False	False	False	False	-3268.19653320313	-608.868225097656	190.772415161133	0.488363921642303	0.874236643314362	0.238408342003822	81.3081359863281	13985
True	False	False	False	False	-3270.01025390625	-257.465972900391	145.297592163086	0.757178783416748	0.950316071510315	0.681305050849915	80.4503784179688	10539
True	False	False	False	False	-3272.54858398438	-112.116752624512	140.861022949219	0.658946752548218	0.931778073310852	0.427295297384262	74.7637786865234	9495
True	False	False	False	False	-3264.98901367188	59.916675567627	134.206176757813	0.743814587593079	0.943973124027252	0.625884413719177	67.7355346679688	8196
True	False	False	False	False	-3262.53125	-532.731750488281	125.333038330078	0.740218818187714	0.959042251110077	0.61310887336731	76.3097381591797	8623
True	False	False	False	False	-3261.34497070313	-58.0247650146484	143.079315185547	0.753439962863922	0.956683874130249	0.664282858371735	73.5658950805664	9490
True	False	False	False	False	-3257.3974609375	-1031.89721679688	270.630645751953	0.433691173791885	0.86643248796463	0.198190256953239	115.856559753418	28269
True	False	False	False	False	-3255.64794921875	-789.669860839844	224.046676635742	0.753497838973999	0.947421908378601	0.66453617811203	97.8960418701172	19775
True	False	False	False	False	-3256.13916015625	-227.43571472168	207.409545898438	0.646611511707306	0.941140115261078	0.408086508512497	91.7112274169922	17150
True	False	False	False	False	-3257.08813476563	-85.8498229980469	175.244430541992	0.601448595523834	0.946885824203491	0.347750335931778	80.1075973510742	12657
True	False	False	False	False	-3256.14184570313	20.2168827056885	155.279876708984	0.702546358108521	0.947680115699768	0.509670376777649	85.3928604125977	11955
True	False	False	False	False	-3255.142578125	-458.822265625	179.680999755859	0.629444658756256	0.942990779876709	0.38350123167038	78.5246887207031	12721
True	False	False	False	False	-3254.89282226563	-1084.15478515625	83.1856460571289	0.721511900424957	0.946152925491333	0.556170701980591	131.266662597656	9845
True	False	False	False	False	-3244.26782226563	-991.517456054688	181.899276733398	0.744097054004669	0.957730948925018	0.626919984817505	96.8902435302734	15890
True	False	False	False	False	-3253.43286132813	-412.581909179688	217.391815185547	0.450498998165131	0.806940615177155	0.209922552108765	91.2448959350586	17884
True	False	False	False	False	-3254.46948242188	-13.4590263366699	171.917007446289	0.804226338863373	0.957892000675201	1	75.651611328125	11726
True	False	False	False	False	-3249.15283203125	-187.897735595703	226.264953613281	0.792634010314941	0.95598965883255	1	80.7843170166016	16480
True	False	False	False	False	-3248.92114257813	-929.614990234375	197.427261352539	0.782779574394226	0.959077060222626	0.890820920467377	81.769660949707	14555
True	False	False	False	False	-3243.76904296875	-641.726257324219	237.356369018555	0.55357563495636	0.895403802394867	0.295931488275528	80.8271026611328	17297
True	False	False	False	False	-3248.58911132813	-287.850311279297	146.40673828125	0.604468405246735	0.955127596855164	0.351382821798325	68.6893920898438	9067
True	False	False	False	False	-3245.57983398438	-31.80784034729	15.5279874801636	0.800106346607208	0.94487601518631	1	79.7857131958008	1117
True	False	False	False	False	-3244.03881835938	41.3654441833496	135.315322875977	0.694893360137939	0.953196406364441	0.493137061595917	68.3114776611328	8334
True	False	False	False	False	-3243.95361328125	-495.763000488281	114.241622924805	0.749501168727875	0.957460463047028	0.647733688354492	71.8252410888672	7398
True	False	False	False	False	-3242.498046875	-1130.30676269531	80.9673614501953	0.775890290737152	0.962945103645325	0.801759004592896	147.506851196289	10768
True	False	False	False	False	-3234.71606445313	-1107.37377929688	98.7136306762695	0.714771866798401	0.942094922065735	0.538611173629761	112.393257141113	10003
True	False	False	False	False	-3237.75317382813	-873.644958496094	131.987884521484	0.720541477203369	0.965921640396118	0.553562164306641	81.4033584594727	9687
True	False	False	False	False	-3240.69311523438	-153.800842285156	256.211791992188	0.715424239635468	0.95452743768692	0.540255963802338	82.8484878540039	19138
True	False	False	False	False	-3240.55639648438	-705.911743164063	218.500961303711	0.788232922554016	0.965739250183105	1	105.969543457031	20876
True	False	False	False	False	-3234.2724609375	-570.66357421875	194.099838256836	0.58226615190506	0.917170107364655	0.325765490531921	87.9199981689453	15386
True	False	False	False	False	-3238.98779296875	-440.679382324219	102.041061401367	0.602656006813049	0.952686846256256	0.349196761846542	70.3260879516602	6470
True	False	False	False	False	-3237.88354492188	-351.362274169922	287.267761230469	0.688204050064087	0.938544988632202	0.47952726483345	103.55598449707	26821
True	False	False	False	False	-3232.98413085938	-122.609619140625	169.698715209961	0.559370756149292	0.941657364368439	0.301695346832275	78.6470565795898	12033
True	False	False	False	False	-3232.70874023438	-319.252899169922	146.40673828125	0.691693365573883	0.958216726779938	0.486534744501114	88.5757598876953	11692
True	False	False	False	False	-3231.98413085938	-1033.61877441406	44.3656768798828	0.661952018737793	0.953762948513031	0.432197988033295	67.9250030517578	2717
True	False	False	False	False	-3228.75659179688	-1175.10461425781	93.1679229736328	0.738803207874298	0.934651851654053	0.6082723736763	127.464286804199	10707
True	False	False	False	False	-3223.25024414063	-956.702575683594	139.751892089844	0.632291734218597	0.922865986824036	0.387423008680344	71.0793685913086	8956
True	False	False	False	False	-3227.873046875	-757.50390625	120.896469116211	0.546982526779175	0.915521264076233	0.289521425962448	73.0458679199219	7962
True	False	False	False	False	-3226.9345703125	-477.222290039063	164.153015136719	0.677737295627594	0.945830881595612	0.459597736597061	78.3851318359375	11601
True	False	False	False	False	-3225.6328125	-22.2321147918701	218.500961303711	0.686706483364105	0.94049596786499	0.476578176021576	87.1776657104492	17174
True	False	False	False	False	-3225.48559570313	-776.992553710938	138.64274597168	0.567147195339203	0.933255255222321	0.309630125761032	75.7600021362305	9470
True	False	False	False	False	-3220.4765625	-535.264343261719	171.917007446289	0.804226338863373	0.965360343456268	1	74.0129013061523	11472
True	False	False	False	False	-3222.57250976563	-498.481567382813	155.279876708984	0.621296763420105	0.948919177055359	0.372589409351349	86.3142852783203	12084
True	False	False	False	False	-3221.50146484375	-221.067901611328	38.8199691772461	0.826309084892273	0.957971453666687	1	57.7999992370605	2023
True	False	False	False	False	-3221.89135742188	54.9210319519043	138.64274597168	0.776717782020569	0.952517151832581	0.809742450714111	70.0240020751953	8753
True	False	False	False	False	-3219.73510742188	-80.0149459838867	141.970169067383	0.786845147609711	0.955561459064484	1	68.1328125	8721
True	False	False	False	False	-3219	15.7360439300537	198.536407470703	0.441783964633942	0.805485606193542	0.203774869441986	135.178771972656	24197
True	False	False	False	False	-3217.4765625	-1218.81799316406	15.5279874801636	0.800106346607208	0.94487601518631	1	97.6428604125977	1367
True	False	False	False	False	-3212.78295898438	-1090.16271972656	199.645553588867	0.639872252941132	0.942831099033356	0.398158967494965	86.9888916015625	15658
True	False	False	False	False	-3216.9765625	-256.064605712891	149.734161376953	0.646814525127411	0.942129075527191	0.408391445875168	73.0148162841797	9857
True	False	False	False	False	-3216.29467773438	-1067.45837402344	158.607299804688	0.75994735956192	0.956847608089447	0.694895327091217	83.6083908081055	11956
True	False	False	False	False	-3203.373046875	-1057.84558105469	27.7285480499268	0.793351709842682	0.95892345905304	1	64.2799987792969	1607
True	False	False	False	False	-3214.94165039063	-872.62451171875	221.828384399414	0.793351709842682	0.968127727508545	1	93.370002746582	18674
True	False	False	False	False	-3206.45239257813	-813.864807128906	154.17073059082	0.783605933189392	0.952883720397949	0.908817052841187	82.8777008056641	11520
True	False	False	False	False	-3207.75146484375	-431.112243652344	277.285491943359	0.323350250720978	0.807980477809906	0.131858289241791	81.0879974365234	20272
True	False	False	False	False	-3212.5263671875	-195.47021484375	209.627822875977	0.699147701263428	0.93450915813446	0.502192556858063	78.185188293457	14777
True	False	False	False	False	-3208.15380859375	-390.074981689453	153.061584472656	0.818064510822296	0.95442408323288	1	85.9637680053711	11863
True	False	False	False	False	-3205.90063476563	-361.8720703125	143.079315185547	0.647346317768097	0.943377673625946	0.409191995859146	85.5116271972656	11031
True	False	False	False	False	-3207.81567382813	-235.580505371094	113.132476806641	0.511855185031891	0.897765159606934	0.257737159729004	69.3235321044922	7071
True	False	False	False	False	-3206.61108398438	-52.2583122253418	120.896469116211	0.565552711486816	0.938460826873779	0.307983905076981	65.467887878418	7136
True	False	False	False	False	-3204.22045898438	-731.368347167969	97.6044921875	0.809059381484985	0.963831067085266	1	77.9772720336914	6862
True	False	False	False	False	-3202.900390625	-333.730651855469	156.389007568359	0.714476406574249	0.948691487312317	0.537869870662689	89.6879425048828	12646
True	False	False	False	False	-3203.11450195313	-313.665496826172	113.132476806641	0.542060315608978	0.920181572437286	0.284833967685699	69.6862716674805	7108
True	False	False	False	False	-3201.54760742188	-1273.06323242188	61.0028076171875	0.704861104488373	0.952435314655304	0.51489520072937	131.763641357422	7247
True	False	False	False	False	-3192.00048828125	-1249.60717773438	163.043869018555	0.789059460163116	0.967913746833801	1	103.142860412598	15162
True	False	False	False	False	-3197.91845703125	-945.186340332031	135.315322875977	0.799174308776855	0.950650691986084	1	74.6393432617188	9106
True	False	False	False	False	-3201.49340820313	-587.218811035156	196.318130493164	0.754805564880371	0.961825609207153	0.670338928699493	82.3898315429688	14583
True	False	False	False	False	-3200.91284179688	-911.769348144531	98.7136306762695	0.391389787197113	0.88999992609024	0.170765116810799	63.1348304748535	5619
True	False	False	False	False	-3200.51977539063	-772.505187988281	168.589569091797	0.366584748029709	0.868759512901306	0.155909299850464	67.9078979492188	10322
True	False	False	False	False	-3200.49731445313	-475.878448486328	65.4393768310547	0.785227477550507	0.941484153270721	0.970944821834564	90.0508499145508	5313
True	False	False	False	False	-3200.4853515625	-715.310974121094	92.0587844848633	0.773206055164337	0.951156854629517	0.778420686721802	82.3132553100586	6832
True	False	False	False	False	-3193.19165039063	-281.136047363281	136.424453735352	0.693406701087952	0.934518277645111	0.490048199892044	70.6097564697266	8685
True	False	False	False	False	-3194.13305664063	-96.3462600708008	214.064392089844	0.772228181362152	0.960306107997894	0.770705342292786	77.1295318603516	14886
True	False	False	False	False	-3192.96899414063	-1220.21508789063	192.990692138672	0.74869030714035	0.950869143009186	0.64448070526123	88.8965530395508	15468
True	False	False	False	False	-3188.75219726563	-972.845520019531	130.878753662109	0.714486539363861	0.955804824829102	0.537895143032074	70.0847473144531	8270
True	False	False	False	False	-3192.46142578125	-681.510803222656	207.409545898438	0.512735724449158	0.879469573497772	0.258489489555359	88.8556137084961	16616
True	False	False	False	False	-3191.61108398438	-840.707885742188	158.607299804688	0.707859754562378	0.957018494606018	0.521832287311554	78.0349655151367	11159
True	False	False	False	False	-3188.69799804688	-422.594360351563	114.241622924805	0.817152261734009	0.95716655254364	1	76.2621383666992	7855
True	False	False	False	False	-3191.36840820313	32.4955596923828	144.188446044922	0.807786464691162	0.958126187324524	1	80.7692337036133	10500
True	False	False	False	False	-3187.38305664063	-1311.33325195313	83.1856460571289	0.577877461910248	0.930411994457245	0.320980578660965	109.733329772949	8230
True	False	False	False	False	-3178.12524414063	-1137.35205078125	167.480438232422	0.802461862564087	0.957384765148163	1	91.4768218994141	13813
True	False	False	False	False	-3180.6552734375	-908.392639160156	120.896469116211	0.67729789018631	0.95870703458786	0.458794146776199	72.8165130615234	7937
True	False	False	False	False	-3185.37182617188	-466.776885986328	170.807861328125	0.536816239356995	0.896449387073517	0.27992856502533	81.668830871582	12577
True	False	False	False	False	-3186.5107421875	-224.308364868164	135.315322875977	0.624267995357513	0.967399775981903	0.376516580581665	71.9836044311523	8782
True	False	False	False	False	-3186.73388671875	-133.148849487305	143.079315185547	0.753439962863922	0.959966003894806	0.664282858371735	86.4883728027344	11157
True	False	False	False	False	-3184.87158203125	-38.4379043579102	215.173538208008	0.6235591173172	0.957489430904388	0.375574290752411	89.0721664428711	17280
True	False	False	False	False	-3183.76147460938	-366.009368896484	127.551322937012	0.770294785499573	0.963554084300995	0.756430506706238	86.4434814453125	9941
True	False	False	False	False	-3183.64233398438	-521.436828613281	202.97297668457	0.663547515869141	0.950797855854034	0.43483904004097	78.163932800293	14304
True	False	False	False	False	-3181.927734375	-390.398620605469	118.678184509277	0.618459045886993	0.92790549993515	0.368892341852188	73.7570114135742	7892
True	False	False	False	False	-3182.72412109375	-171.318954467773	220.719253540039	0.662119805812836	0.951349198818207	0.432474464178085	81.1658325195313	16152
True	False	False	False	False	-3179.40405273438	-1017.81451416016	183.008422851563	0.748634278774261	0.95527857542038	0.644257545471191	84.8848495483398	14006
True	False	False	False	False	-3179.39282226563	-869.217346191406	159.716445922852	0.841049253940582	0.963248133659363	1	82.5	11880
True	False	False	False	False	-3175.54931640625	-777.518676757813	99.8227767944336	0.827447116374969	0.955595314502716	1	75.4222259521484	6788
True	False	False	False	False	-3174.208984375	-52.7507667541504	103.150199890137	0.779191911220551	0.965472340583801	0.836726665496826	84.0215072631836	7814
True	False	False	False	False	-3173.5166015625	-1359.78076171875	205.191253662109	0.390957713127136	0.909124255180359	0.170499101281166	124.605407714844	23052
True	False	False	False	False	-3161.33251953125	-1305.525390625	122.005615234375	0.740235030651093	0.95994633436203	0.613164842128754	80.0999984741211	8811
True	False	False	False	False	-3172.36450195313	-1177.73425292969	186.335845947266	0.755265355110168	0.942255854606628	0.672418296337128	90.773811340332	15250
True	False	False	False	False	-3172.89501953125	-1100.94970703125	176.353576660156	0.754636108875275	0.933018326759338	0.669577658176422	88.6792449951172	14100
True	False	False	False	False	-3169.70361328125	-942.223876953125	103.150199890137	0.716568052768707	0.93350476026535	0.543167233467102	68.0967712402344	6333
True	False	False	False	False	-3168.48583984375	-342.474456787109	146.40673828125	0.56797194480896	0.920816779136658	0.310485690832138	75.8030319213867	10006
True	False	False	False	False	-3171.85815429688	-103.420913696289	92.0587844848633	0.658481895923615	0.930285274982452	0.426545202732086	73.5180740356445	6102
True	False	False	False	False	-3171.4384765625	-320.793792724609	146.40673828125	0.612466037273407	0.957965016365051	0.361250102519989	71.6212158203125	9454
True	False	False	False	False	-3170.96728515625	-199.27555847168	144.188446044922	0.707811713218689	0.954465091228485	0.521719515323639	76.961540222168	10005
True	False	False	False	False	-3167.80249023438	-572.662475585938	207.409545898438	0.664756178855896	0.937279105186462	0.436857759952545	87.0481262207031	16278
True	False	False	False	False	-3167.28515625	-497.1640625	143.079315185547	0.734764277935028	0.959122717380524	0.595013916492462	73.8449630737305	9526
True	False	False	False	False	-3166.53662109375	-1280.83068847656	125.333038330078	0.790439307689667	0.951108157634735	1	83.7168121337891	9460
True	False	False	False	False	-3160.43188476563	-977.562744140625	128.660461425781	0.687648415565491	0.961037278175354	0.478429108858109	71.0431060791016	8241
True	False	False	False	False	-3165.44848632813	-815.549194335938	110.914192199707	0.748627901077271	0.962107300758362	0.644232213497162	79.1600036621094	7916
True	False	False	False	False	-3164.6025390625	-628.936889648438	13.3097038269043	0.66390061378479	0.925560414791107	0.435427129268646	63.25	759
True	False	False	False	False	-3166.123046875	-424.450286865234	139.751892089844	0.519391119480133	0.897842407226563	0.264245361089706	71.9047622680664	9060
True	False	False	False	False	-3165.17993164063	-269.551940917969	235.138092041016	0.644668221473694	0.954941809177399	0.405185103416443	93.1273574829102	19743
True	False	False	False	False	-3165.98828125	-226.946350097656	100.931915283203	0.786033868789673	0.949661195278168	1	72.8901062011719	6633
True	False	False	False	False	-3163.9404296875	22.5615501403809	135.315322875977	0.799174308776855	0.957602500915527	1	95.4262313842773	11642
True	False	False	False	False	-3163.79614257813	-799.176574707031	115.350761413574	0.639311671257019	0.922849833965302	0.397349894046783	74.5673065185547	7755
True	False	False	False	False	-3162.75854492188	-889.015014648438	112.023338317871	0.756114184856415	0.957753896713257	0.676312983036041	74.8910903930664	7564
True	False	False	False	False	-3161.63818359375	-763.381958007813	163.043869018555	0.773466467857361	0.965117156505585	0.780538976192474	86.3945541381836	12700
True	False	False	False	False	-3158.28198242188	-614.733337402344	200.754699707031	0.638207376003265	0.913386821746826	0.395763248205185	100.541435241699	18198
True	False	False	False	False	-3161.03637695313	-115.934669494629	109.805053710938	0.720394313335419	0.950133502483368	0.553169012069702	77.8989868164063	7712
True	False	False	False	False	-3158.306640625	-69.9849090576172	189.663269042969	0.472244381904602	0.839355409145355	0.225908890366554	76.4970779418945	13081
True	False	False	False	False	-3157.3486328125	-669.264465332031	303.904907226563	0.633932948112488	0.935956656932831	0.389710515737534	104.536499023438	28643
True	False	False	False	False	-3157.19458007813	-1406.62927246094	107.586769104004	0.575016379356384	0.911589920520782	0.317906677722931	150.113403320313	14561
True	False	False	False	False	-3150.64721679688	-1255.34265136719	95.3862075805664	0.640672862529755	0.950978338718414	0.399318873882294	83.3837203979492	7171
True	False	False	False	False	-3153.63916015625	-1063.94702148438	188.554138183594	0.599421322345734	0.950605511665344	0.345339208841324	86.0764694213867	14633
True	False	False	False	False	-3153.40551757813	-523.892333984375	211.846115112305	0.630513250827789	0.914237499237061	0.384966433048248	74.3769607543945	14206
True	False	False	False	False	-3155.85473632813	-182.276245117188	126.442184448242	0.591495513916016	0.921687185764313	0.336117118597031	74.2894744873047	8469
True	False	False	False	False	-3153.07421875	-856.935729980469	112.023338317871	0.714657843112946	0.944999158382416	0.53832471370697	70.5544586181641	7126
True	False	False	False	False	-3149.89794921875	-441.608795166016	94.2770690917969	0.682647287845612	0.928263425827026	0.468752950429916	66.0941162109375	5618
True	False	False	False	False	-3150.23828125	52.1496543884277	217.391815185547	0.585298418998718	0.920393526554108	0.329122424125671	76.3724517822266	14969
True	False	False	False	False	-3149.61010742188	-394.242767333984	128.660461425781	0.667597830295563	0.964867532253265	0.441667020320892	69.8706893920898	8105
True	False	False	False	False	-3149.00415039063	-1215.31726074219	170.807861328125	0.847019016742706	0.973344087600708	1	84.4545440673828	13006
True	False	False	False	False	-3135.23364257813	-1022.20129394531	195.208984375	0.638165950775146	0.95338386297226	0.395703881978989	77.5568161010742	13650
True	False	False	False	False	-3139.00903320313	-724.210266113281	236.24723815918	0.620124340057373	0.920272827148438	0.371055662631989	87.1455383300781	18562
True	False	False	False	False	-3147.16186523438	-236.359359741211	112.023338317871	0.811145603656769	0.958498001098633	1	72.6633682250977	7339
True	False	False	False	False	-3146.23364257813	-149.145599365234	125.333038330078	0.592131435871124	0.946984171867371	0.336845397949219	65.7610626220703	7431
True	False	False	False	False	-3148.26220703125	-16.1495800018311	129.769607543945	0.734916985034943	0.959892868995667	0.59550142288208	80.1880340576172	9382
True	False	False	False	False	-3143.51708984375	-209.880111694336	141.970169067383	0.704015791416168	0.948410391807556	0.512974381446838	76.453125	9786
True	False	False	False	False	-3140.3125	-466.902740478516	149.734161376953	0.466805100440979	0.876928746700287	0.221819594502449	68.6148147583008	9263
True	False	False	False	False	-3138.07739257813	-424.270935058594	107.586769104004	0.63540905714035	0.931641340255737	0.391785085201263	69.4020614624023	6732
True	False	False	False	False	-3138.451171875	-187.320831298828	113.132476806641	0.620341122150421	0.929488062858582	0.37133863568306	72.7156829833984	7417
True	False	False	False	False	-3136.43896484375	-3.59433889389038	160.825576782227	0.657890737056732	0.961120069026947	0.425594240427017	77.8275833129883	11285
True	False	False	False	False	-3135.49291992188	-917.271911621094	167.480438232422	0.700623989105225	0.924206376075745	0.505413234233856	73.4900665283203	11097
True	False	False	False	False	-3134.05004882813	-870.989929199219	151.952453613281	0.635665476322174	0.933564364910126	0.392147123813629	76.4452590942383	10473
True	False	False	False	False	-3135.0751953125	-324.665832519531	251.77522277832	0.649254143238068	0.93728095293045	0.412084430456161	91.1365661621094	20688
True	False	False	False	False	-3134.341796875	-827.5595703125	94.2770690917969	0.724954545497894	0.96119749546051	0.565661549568176	69.3647079467773	5896
True	False	False	False	False	-3132.2080078125	-1469.775390625	74.3125076293945	0.698115170001984	0.931440949440002	0.499964475631714	141.089553833008	9453
True	False	False	False	False	-3122.97875976563	-1405.34069824219	226.264953613281	0.643585920333862	0.922981977462769	0.403582990169525	89.6372528076172	18286
True	False	False	False	False	-3131.55981445313	-1149.72961425781	169.698715209961	0.801735460758209	0.963367640972137	1	74.6274490356445	11418
True	False	False	False	False	-3131.29223632813	-1052.7607421875	178.571853637695	0.649805009365082	0.937538921833038	0.412925541400909	82.4968948364258	13282
True	False	False	False	False	-3130.92919921875	-106.395248413086	176.353576660156	0.48350116610527	0.834832549095154	0.234575778245926	78.7672958374023	12524
True	False	False	False	False	-3129.9873046875	-1353.68798828125	173.026138305664	0.565647065639496	0.936512649059296	0.308081030845642	75.6153869628906	11796
True	False	False	False	False	-3118.0185546875	-1302.85766601563	238.465515136719	0.665871024131775	0.927909553050995	0.43873393535614	92.2465133666992	19833
True	False	False	False	False	-3127.90209960938	-981.230529785156	225.155807495117	0.802383840084076	0.968184530735016	1	79.7635498046875	16192
True	False	False	False	False	-3127.92797851563	-811.027465820313	83.1856460571289	0.6895392537117	0.931514799594879	0.482185840606689	71.2399978637695	5343
True	False	False	False	False	-3127.55859375	-1102.87280273438	156.389007568359	0.749318718910217	0.94539886713028	0.646997332572937	77.0992889404297	10871
True	False	False	False	False	-3124.634765625	-945.822387695313	190.772415161133	0.66829925775528	0.933850944042206	0.442867994308472	72.8720932006836	12534
True	False	False	False	False	-3120.607421875	-502.508514404297	136.424453735352	0.784597456455231	0.965022087097168	0.938117504119873	77.552848815918	9539
True	False	False	False	False	-3126.50732421875	-376.838439941406	118.678184509277	0.801031827926636	0.953136384487152	1	71.551399230957	7656
True	False	False	False	False	-3120.58618164063	-274.628051757813	232.919815063477	0.631823182106018	0.926967561244965	0.386773586273193	87.6476211547852	18406
True	False	False	False	False	-3125.93701171875	-70.1200942993164	161.934722900391	0.677424550056458	0.948900997638702	0.459025532007217	75.7465744018555	11059
True	False	False	False	False	-3124.95971679688	-166.05126953125	143.079315185547	0.647346317768097	0.944637835025787	0.409191995859146	73.031005859375	9421
True	False	False	False	False	-3122.07006835938	-42.0428504943848	174.135284423828	0.430478662252426	0.883046269416809	0.196005389094353	70.7834396362305	11113
True	False	False	False	False	-3124.72875976563	20.5512638092041	209.627822875977	0.5853471159935	0.949167430400848	0.329176604747772	77.9523773193359	14733
True	False	False	False	False	-3118.955078125	-791.298828125	205.191253662109	0.617556750774384	0.953216552734375	0.36772757768631	84.8648681640625	15700
True	False	False	False	False	-3115.81762695313	-696.418029785156	236.24723815918	0.664731442928314	0.933491587638855	0.436816304922104	96.1032867431641	20470
True	False	False	False	False	-3117.25854492188	-409.942016601563	119.787330627441	0.630786955356598	0.93216997385025	0.385342925786972	70.0462951660156	7565
True	False	False	False	False	-3115.71899414063	-1507.06628417969	134.206176757813	0.574282824993134	0.933525919914246	0.317124217748642	134.619827270508	16289
True	False	False	False	False	-3100.8310546875	-1498.36877441406	147.515884399414	0.77680242061615	0.965967118740082	0.810584485530853	86.5939865112305	11517
True	False	False	False	False	-3110.85546875	-1374.48840332031	187.44499206543	0.589103519916534	0.914792478084564	0.333395451307297	81.7337265014648	13813
True	False	False	False	False	-3113.1796875	-1230.76086425781	163.043869018555	0.800371706485748	0.959490358829498	1	83.8707504272461	12329
True	False	False	False	False	-3113.75854492188	-430.089477539063	117.569046020508	0.686734616756439	0.939053654670715	0.476633340120316	70.9339599609375	7519
True	False	False	False	False	-3115.06396484375	51.1612892150879	130.878753662109	0.47797492146492	0.908789694309235	0.230285882949829	63.1779670715332	7455
True	False	False	False	False	-3114.64184570313	-225.193969726563	134.206176757813	0.71416711807251	0.949857294559479	0.537096202373505	73.8760299682617	8939
True	False	False	False	False	-3111.54345703125	-1183.673828125	141.970169067383	0.804011762142181	0.961302757263184	1	73.546875	9414
True	False	False	False	False	-3110.81762695313	-1262.9453125	149.734161376953	0.808782637119293	0.966102182865143	1	79.325927734375	10709
True	False	False	False	False	-3101.47509765625	-1142.58459472656	146.40673828125	0.718701124191284	0.957634031772614	0.548691689968109	75.113639831543	9915
True	False	False	False	False	-3110.32763671875	-907.132385253906	105.36848449707	0.810243308544159	0.959554612636566	1	80.0105285644531	7601
True	False	False	False	False	-3106.44848632813	-885.690185546875	109.805053710938	0.74999874830246	0.956595182418823	0.649754703044891	72.9595947265625	7223
True	False	False	False	False	-3110.23950195313	-578.092224121094	95.3862075805664	0.801153242588043	0.951867997646332	1	71.2441864013672	6127
True	False	False	False	False	-3107.65795898438	-123.738647460938	171.917007446289	0.578179061412811	0.909674763679504	0.321306675672531	79.735481262207	12359
True	False	False	False	False	-3107.05883789063	-652.0400390625	256.211791992188	0.644484460353851	0.943946480751038	0.404912352561951	101.744590759277	23503
True	False	False	False	False	-3101.6123046875	-548.510070800781	301.686614990234	0.682473599910736	0.939104735851288	0.468423426151276	100.113967895508	27231
True	False	False	False	False	-3105.71533203125	-239.100463867188	139.751892089844	0.725149393081665	0.958351492881775	0.566210210323334	79.8809509277344	10065
True	False	False	False	False	-3105.26098632813	-184.958572387695	94.2770690917969	0.581193387508392	0.958154737949371	0.324587941169739	65.0941162109375	5533
True	False	False	False	False	-3101.61254882813	-461.623596191406	148.625015258789	0.672437250614166	0.949403405189514	0.450069338083267	74.0522384643555	9923
True	False	False	False	False	-3100.09545898438	-1454.609375	205.191253662109	0.733850359916687	0.955723822116852	0.592117309570313	90.7405395507813	16787
True	False	False	False	False	-3080.0771484375	-1291.42468261719	127.551322937012	0.688962996006012	0.938041508197784	0.481034994125366	84.2173919677734	9685
True	False	False	False	False	-3095.63330078125	-1115.66052246094	140.861022949219	0.726478219032288	0.934863805770874	0.569986522197723	75.9842529296875	9650
True	False	False	False	False	-3099.17700195313	-1055.41748046875	129.769607543945	0.774984061717987	0.957366287708282	0.793480038642883	73.0940170288086	8552
True	False	False	False	False	-3094.41845703125	-913.117309570313	141.970169067383	0.758784472942352	0.961037278175354	0.689074516296387	82.296875	10534
True	False	False	False	False	-3098.1328125	-749.34423828125	228.483245849609	0.574735045433044	0.91841846704483	0.317606329917908	94.0728149414063	19379
True	False	False	False	False	-3097.87670898438	-858.292907714844	102.041061401367	0.819654762744904	0.958662450313568	1	66.2717361450195	6097
True	False	False	False	False	-3097.4716796875	-830.830627441406	134.206176757813	0.65880936384201	0.931884050369263	0.427073359489441	73.0743789672852	8842
True	False	False	False	False	-3096.00537109375	-503.687438964844	127.551322937012	0.678753852844238	0.963620960712433	0.461466491222382	69.1999969482422	7958
True	False	False	False	False	-3096.18798828125	-392.123748779297	116.459907531738	0.809028446674347	0.95934933423996	1	69.8952407836914	7339
True	False	False	False	False	-3095.30981445313	-362.39306640625	107.586769104004	0.747388184070587	0.957787871360779	0.639357089996338	73.3711318969727	7117
True	False	False	False	False	-3094.36059570313	-419.671417236328	122.005615234375	0.546686351299286	0.920303404331207	0.289237022399902	67.9090881347656	7470
True	False	False	False	False	-3085.95825195313	-240.6513671875	116.459907531738	0.642598867416382	0.95287674665451	0.402130365371704	72.9714279174805	7662
True	False	False	False	False	-3093.4677734375	-19.6723346710205	168.589569091797	0.752410411834717	0.966165840625763	0.659830510616302	78.7434234619141	11969
True	False	False	False	False	-3093.46069335938	-176.740951538086	76.5307922363281	0.74383670091629	0.95637571811676	0.625965297222137	65.2173919677734	4500
True	False	False	False	False	-3087.53686523438	11.4616756439209	143.079315185547	0.632452666759491	0.934199690818787	0.387646466493607	69.4496154785156	8959
True	False	False	False	False	-3084.66552734375	-587.449645996094	320.542022705078	0.585316717624664	0.912424802780151	0.329142808914185	88.4844284057617	25572
True	False	False	False	False	-3083.1494140625	-314.216430664063	196.318130493164	0.778381943702698	0.963593363761902	0.827291071414948	107.079093933105	18953
True	False	False	False	False	-3082.58471679688	-1265.29760742188	165.262145996094	0.555797934532166	0.93312793970108	0.298127144575119	81.5033569335938	12144
True	False	False	False	False	-3079.96166992188	-1225.68798828125	150.843307495117	0.748016774654388	0.951595425605774	0.64181524515152	83.2573547363281	11323
True	False	False	False	False	-3081.90991210938	-1030.26330566406	159.716445922852	0.677043735980988	0.959411025047302	0.458330541849136	74.1944427490234	10684
True	False	False	False	False	-3082.52856445313	-220.830322265625	110.914192199707	0.739838838577271	0.949718296527863	0.6118004322052	76.4499969482422	7645
True	False	False	False	False	-3081.78637695313	-1197.25610351563	186.335845947266	0.680506646633148	0.945210039615631	0.464721083641052	78.0714263916016	13116
True	False	False	False	False	-3079.2529296875	-1164.80932617188	107.586769104004	0.558249890804291	0.958910465240479	0.300570785999298	73.1546401977539	7096
True	False	False	False	False	-3079.93798828125	-376.91455078125	89.8404998779297	0.754574596881866	0.953584969043732	0.669301986694336	68.6172866821289	5558
True	False	False	False	False	-3080.80810546875	-273.293853759766	210.736968994141	0.744577586650848	0.954687476158142	0.628692507743835	82.5263137817383	15680
True	False	False	False	False	-3080.42700195313	44.0640449523926	220.719253540039	0.674924969673157	0.941686570644379	0.454497784376144	81.2211074829102	16163
True	False	False	False	False	-3077.70629882813	-938.176940917969	245.120376586914	0.524448335170746	0.941644966602325	0.268703281879425	79.8868789672852	17655
True	False	False	False	False	-3077.41650390625	-813.820190429688	112.023338317871	0.778208315372467	0.957787871360779	0.825352907180786	75.5841598510742	7634
True	False	False	False	False	-3077.53759765625	-401.467559814453	115.350761413574	0.563887536525726	0.938437342643738	0.306275397539139	69.3173065185547	7209
True	False	False	False	False	-3077.19970703125	-1535.7578125	241.792938232422	0.538038551807404	0.89906519651413	0.281063973903656	127.779815673828	27856
True	False	False	False	False	-3071.0390625	-1360.1015625	259.539215087891	0.551613569259644	0.920765578746796	0.294007807970047	88.5854721069336	20729
True	False	False	False	False	-3076.66796875	-435.676086425781	134.206176757813	0.525347888469696	0.927190363407135	0.26950404047966	68.363639831543	8272
True	False	False	False	False	-3076.005859375	-1063.73852539063	201.863830566406	0.78311288356781	0.956703543663025	0.897637963294983	89.7857131958008	16341
True	False	False	False	False	-3071.03735351563	-97.3342056274414	163.043869018555	0.74487966299057	0.959653615951538	0.629814207553864	91.0884323120117	13390
True	False	False	False	False	-3072.97216796875	-50.4481811523438	116.459907531738	0.480827152729034	0.901600003242493	0.23249140381813	69.1142883300781	7257
True	False	False	False	False	-3071.63427734375	-26.1464710235596	125.333038330078	0.627872228622437	0.964153528213501	0.381360054016113	80.7433624267578	9124
True	False	False	False	False	-3071.00244140625	-1570.84106445313	107.586769104004	0.769551157951355	0.943450033664703	0.75124317407608	89.5773162841797	8689
True	False	False	False	False	-3070.98217773438	-1089.7109375	105.36848449707	0.810243308544159	0.953265130519867	1	74.3684234619141	7065
True	False	False	False	False	-3070.7978515625	-136.766494750977	168.589569091797	0.815898180007935	0.970520377159119	1	75.7434234619141	11513
True	False	False	False	False	-3070.55883789063	-868.980041503906	184.117568969727	0.707896769046783	0.954519510269165	0.521919071674347	80.3132553100586	13332
True	False	False	False	False	-3069.8505859375	-1617.65075683594	164.153015136719	0.709100365638733	0.953591048717499	0.5247603058815	155.682434082031	23041
True	False	False	False	False	-3053.44555664063	-1536.07348632813	87.6222152709961	0.75999253988266	0.946152925491333	0.695125102996826	81.5569610595703	6443
True	False	False	False	False	-3068.98217773438	-1150.01770019531	125.333038330078	0.684211671352386	0.959811329841614	0.471740275621414	84.7345123291016	9575
True	False	False	False	False	-3069.51391601563	-712.458251953125	128.660461425781	0.499126881361008	0.873529136180878	0.247091427445412	82.0431060791016	9517
True	False	False	False	False	-3069.607421875	-206.803680419922	139.751892089844	0.623708605766296	0.954079568386078	0.375772744417191	73.0873031616211	9209
True	False	False	False	False	-3068.13525390625	-1117.93237304688	136.424453735352	0.703597009181976	0.969567656517029	0.512028276920319	71.203254699707	8758
True	False	False	False	False	-3064.16137695313	-974.352783203125	205.191253662109	0.718810260295868	0.94906747341156	0.548977732658386	76.8270263671875	14213
True	False	False	False	False	-3068.02905273438	-689.541564941406	115.350761413574	0.623062193393707	0.927198350429535	0.374915778636932	92.4038467407227	9610
True	False	False	False	False	-3067.77856445313	-67.6343460083008	105.36848449707	0.683284997940063	0.935684144496918	0.469966500997543	68.0947341918945	6469
True	False	False	False	False	-3067.54321289063	-341.471374511719	135.315322875977	0.633003950119019	0.934836566448212	0.388413280248642	72.4508209228516	8839
True	False	False	False	False	-3066.98510742188	-896.320983886719	110.914192199707	0.584061980247498	0.944118440151215	0.327748477458954	70.4499969482422	7045
True	False	False	False	False	-3062.9658203125	-799.206420898438	178.571853637695	0.815820634365082	0.957862794399261	1	85.4720458984375	13761
True	False	False	False	False	-3065.08374023438	-540.010437011719	123.114753723145	0.727117598056793	0.953530192375183	0.57182514667511	77.0090103149414	8548
True	False	False	False	False	-3066.10888671875	-182.741760253906	166.371292114258	0.554879128932953	0.89231663942337	0.297217160463333	74.3066635131836	11146
True	False	False	False	False	-3065.29028320313	-4.7486424446106	119.787330627441	0.832143545150757	0.961557626724243	1	73.4074096679688	7928
True	False	False	False	False	-3064.40502929688	-757.816650390625	135.315322875977	0.712555587291718	0.960529148578644	0.533104717731476	78.7540969848633	9608
True	False	False	False	False	-3059.54541015625	-672.919860839844	128.660461425781	0.582109868526459	0.932134866714478	0.325593620538712	76.2413787841797	8844
True	False	False	False	False	-3061.76953125	-639.238037109375	147.515884399414	0.435615509748459	0.882217526435852	0.199507609009743	70.6992492675781	9403
True	False	False	False	False	-3059.28125	-508.753723144531	137.533599853516	0.762256264686584	0.944882214069366	0.706988096237183	68.3467712402344	8475
True	False	False	False	False	-3058.02221679688	-1447.58374023438	138.64274597168	0.768403470516205	0.962295830249786	0.74352765083313	75.6399993896484	9455
True	False	False	False	False	-3055.28295898438	-1009.94110107422	156.389007568359	0.628104984760284	0.950649917125702	0.381675899028778	70.7943267822266	9982
True	False	False	False	False	-3055.91088867188	-778.015563964844	136.424453735352	0.529246628284454	0.931478679180145	0.273002624511719	74.6260147094727	9179
True	False	False	False	False	-3056.71459960938	-455.909088134766	112.023338317871	0.589902579784393	0.958606481552124	0.334301590919495	68.3861389160156	6907
True	False	False	False	False	-3054.55688476563	-910.849182128906	116.459907531738	0.74296110868454	0.957431972026825	0.622785210609436	74.6761932373047	7841
True	False	False	False	False	-3054.09228515625	-564.849792480469	143.079315185547	0.753439962863922	0.95204222202301	0.664282858371735	102.232559204102	13188
True	False	False	False	False	-3053.57934570313	-475.356292724609	150.843307495117	0.639430224895477	0.946331560611725	0.397520750761032	74.3970565795898	10118
True	False	False	False	False	-3053.10180664063	-1658.70043945313	79.8582229614258	0.739838838577271	0.933719873428345	0.6118004322052	126.25	9090
True	False	False	False	False	-3047.68115234375	-1640.19604492188	56.5662384033203	0.678755939006805	0.956483066082001	0.46147033572197	86.9019622802734	4432
True	False	False	False	False	-3047.70190429688	-1472.25329589844	140.861022949219	0.68170440196991	0.952181398868561	0.466969162225723	73.0629959106445	9279
True	False	False	False	False	-3047.88134765625	-1339.88891601563	159.716445922852	0.532683968544006	0.905439615249634	0.276125490665436	79.7638854980469	11486
True	False	False	False	False	-3052.09838867188	-726.209167480469	165.262145996094	0.870252311229706	0.973094522953033	1	80.9328842163086	12059
True	False	False	False	False	-3052.0390625	-1263.06579589844	127.551322937012	0.714580357074738	0.960109293460846	0.538130283355713	75.7217407226563	8708
True	False	False	False	False	-3051.92846679688	-1099.85424804688	80.9673614501953	0.611623764038086	0.955307483673096	0.360193461179733	68.3561630249023	4990
True	False	False	False	False	-3051.20434570313	-244.705444335938	143.079315185547	0.734764277935028	0.96426260471344	0.595013916492462	83.4030990600586	10759
True	False	False	False	False	-3050.98999023438	-222.748153686523	70.9850845336914	0.790355026721954	0.950513124465942	1	67	4288
True	False	False	False	False	-3048.6083984375	-699.268005371094	140.861022949219	0.539583802223206	0.907569408416748	0.282506167888641	73.2283477783203	9300
True	False	False	False	False	-3047.09375	-392.846893310547	224.046676635742	0.603215754032135	0.942916631698608	0.349869966506958	87.8613891601563	17748
True	False	False	False	False	-3045.18579101563	-1425.18212890625	99.8227767944336	0.767598927021027	0.93972373008728	0.738312005996704	74.8777770996094	6739
True	False	False	False	False	-3043.47094726563	-1169.9443359375	174.135284423828	0.635949671268463	0.953409969806671	0.392548948526382	76.5732498168945	12022
True	False	False	False	False	-3045.05786132813	-598.785461425781	133.097030639648	0.544461309909821	0.919887185096741	0.287110149860382	74.8499984741211	8982
True	False	False	False	False	-3045.13403320313	-42.7370071411133	130.878753662109	0.744540572166443	0.964626967906952	0.628555476665497	71.9745788574219	8493
True	False	False	False	False	-3044.86352539063	-347.568267822266	301.686614990234	0.420263856649399	0.934486508369446	0.189174979925156	85.3014678955078	23202
True	False	False	False	False	-3044.67578125	-873.699829101563	151.952453613281	0.517132222652435	0.941089868545532	0.262277901172638	75.1459884643555	10295
True	False	False	False	False	-3043.55346679688	-833.697082519531	227.374099731445	0.758334815502167	0.949855148792267	0.686868250370026	76.7658538818359	15737
True	False	False	False	False	-3042.68701171875	-58.5714569091797	27.7285480499268	0.81305855512619	0.950671494007111	1	60.4000015258789	1510
True	False	False	False	False	-3042.185546875	-1555.31787109375	192.990692138672	0.578938901424408	0.858876705169678	0.322130024433136	93.6264343261719	16291
True	False	False	False	False	-3036.49877929688	-1238.46020507813	117.569046020508	0.851301372051239	0.963940918445587	1	81.4905624389648	8638
True	False	False	False	False	-3041.0625	-1095.92395019531	23.2919807434082	0.846452295780182	0.95370626449585	1	63.4285697937012	1332
True	False	False	False	False	-3040.80419921875	-266.190216064453	194.099838256836	0.708861112594604	0.936444520950317	0.524192929267883	94.7200012207031	16576
True	False	False	False	False	-3039.62084960938	-294.489990234375	149.734161376953	0.614865183830261	0.946441948413849	0.364283084869385	76.7407379150391	10360
True	False	False	False	False	-3038.54125976563	-1215.61499023438	125.333038330078	0.769035220146179	0.966805994510651	0.747732698917389	79.6371688842773	8999
True	False	False	False	False	-3037.19287109375	-227.535491943359	54.3479537963867	0.746100842952728	0.950349152088165	0.634407699108124	62.1836738586426	3047
True	False	False	False	False	-3036.57250976563	-71.1880950927734	57.6753807067871	0.839499652385712	0.965245127677917	1	62.288459777832	3239
True	False	False	False	False	-3035.09594726563	-1698.13439941406	80.9673614501953	0.650378227233887	0.958662450313568	0.41380363702774	117.123291015625	8550
True	False	False	False	False	-3031.814453125	-1660.34423828125	105.36848449707	0.820584774017334	0.966595351696014	1	92.1368408203125	8753
True	False	False	False	False	-3023.9833984375	-1500.57177734375	141.970169067383	0.736659646034241	0.962168514728546	0.601140081882477	100.890625	12914
True	False	False	False	False	-3026.25219726563	-1425.517578125	90.9496383666992	0.815059661865234	0.953829169273376	1	77.4390258789063	6350
True	False	False	False	False	-3033.99340820313	-1062.00146484375	129.769607543945	0.690558314323425	0.951790034770966	0.484233826398849	74.6068344116211	8729
True	False	False	False	False	-3033.8349609375	-616.234680175781	156.389007568359	0.552554965019226	0.92425411939621	0.294929057359695	80.8794326782227	11404
True	False	False	False	False	-3034.28637695313	-22.5546951293945	124.223899841309	0.783444225788116	0.949004113674164	0.904983460903168	72.8392868041992	8158
True	False	False	False	False	-3033.69653320313	19.4432735443115	117.569046020508	0.619105696678162	0.940093755722046	0.369730323553085	73.4245300292969	7783
True	False	False	False	False	-3033.666015625	-661.39794921875	191.881561279297	0.784931659698486	0.951889395713806	0.952417612075806	82.7514419555664	14316
True	False	False	False	False	-3032.57788085938	-452.023864746094	158.607299804688	0.657360792160034	0.954485476016998	0.424744814634323	74.6503524780273	10675
True	False	False	False	False	-3032.07934570313	-1348.845703125	165.262145996094	0.574024975299835	0.954106271266937	0.316849738359451	80.8859024047852	12052
True	False	False	False	False	-3030.68115234375	-1308.76843261719	178.571853637695	0.747022986412048	0.951347887516022	0.637941479682922	76.5527954101563	12325
True	False	False	False	False	-3031.81640625	-1123.73315429688	177.462707519531	0.830169141292572	0.963548243045807	1	76.21875	12195
True	False	False	False	False	-3030.4921875	-194.957321166992	148.625015258789	0.635982632637024	0.941085696220398	0.392595559358597	68.2611923217773	9147
True	False	False	False	False	-3031.544921875	66.1865463256836	253.993499755859	0.398183166980743	0.840267717838287	0.174983188509941	77.0786056518555	17651
True	False	False	False	False	-3030.33569335938	-982.914245605469	144.188446044922	0.690861225128174	0.94539886713028	0.484845846891403	76.3615417480469	9927
True	False	False	False	False	-3030.05322265625	9.02503776550293	103.150199890137	0.640131592750549	0.963665783405304	0.398534148931503	73.1827926635742	6806
True	False	False	False	False	-3029.83911132813	-1268.65979003906	92.0587844848633	0.824999392032623	0.953829169273376	1	84.1084365844727	6981
True	False	False	False	False	-3027.99194335938	-1018.66735839844	206.300399780273	0.750706434249878	0.95627498626709	0.652662098407745	81.8494644165039	15224
True	False	False	False	False	-3029.44946289063	-101.57608795166	160.825576782227	0.672784626483917	0.941805422306061	0.450683176517487	89.3103485107422	12950
True	False	False	False	False	-3028.26342773438	-937.024719238281	167.480438232422	0.757746458053589	0.95198255777359	0.684017658233643	77.5960235595703	11717
True	False	False	False	False	-3026.3671875	-423.503753662109	134.206176757813	0.73265141248703	0.957280397415161	0.588371932506561	67.2561950683594	8138
True	False	False	False	False	-3025.81958007813	-1452.48046875	159.716445922852	0.722619116306305	0.937234282493591	0.559182107448578	75.3333358764648	10848
True	False	False	False	False	-3021.16479492188	-900.601440429688	173.026138305664	0.772210657596588	0.964395821094513	0.770570337772369	77.5705108642578	12101
True	False	False	False	False	-3025.51025390625	-758.287658691406	118.678184509277	0.634296417236328	0.9501873254776	0.390219837427139	70.6728973388672	7562
True	False	False	False	False	-3023.78369140625	-55.1791801452637	189.663269042969	0.643228769302368	0.951429009437561	0.403056502342224	74.0350875854492	12660
True	False	False	False	False	-3022.29858398438	-791.09521484375	134.206176757813	0.53901207447052	0.934301495552063	0.28197169303894	82.0826416015625	9932
True	False	False	False	False	-3021.23486328125	-167.864440917969	125.333038330078	0.790439307689667	0.958291947841644	1	78.5221252441406	8873
True	False	False	False	False	-3021.02416992188	-1563.3251953125	151.952453613281	0.753516912460327	0.957418978214264	0.664619505405426	85.9562072753906	11776
True	False	False	False	False	-3018.0341796875	-1390.51147460938	256.211791992188	0.589316368103027	0.913150191307068	0.333636522293091	93.9307327270508	21698
True	False	False	False	False	-3018.81201171875	-708.069946289063	159.716445922852	0.65335351228714	0.93450939655304	0.418409734964371	70.5972213745117	10166
True	False	False	False	False	-3017.4853515625	39.1117324829102	165.262145996094	0.691344201564789	0.95019268989563	0.485824793577194	75.5100708007813	11251
True	False	False	False	False	-3015.31469726563	-1218.81579589844	173.026138305664	0.686031520366669	0.949842095375061	0.475260227918625	84.25	13143
True	False	False	False	False	-3014.1826171875	-1167.85852050781	184.117568969727	0.669985294342041	0.938157260417938	0.445777982473373	76.759033203125	12742
True	False	False	False	False	-3014.91625976563	-569.696350097656	260.648345947266	0.593701303005219	0.937023520469666	0.338651776313782	90.3021240234375	21221
True	False	False	False	False	-3013.46240234375	-1741.99841308594	114.241622924805	0.589191019535065	0.956575036048889	0.333494544029236	123.941749572754	12766
True	False	False	False	False	-3000.833984375	-1726.49267578125	118.678184509277	0.81462025642395	0.957397043704987	1	103.616821289063	11087
True	False	False	False	False	-3012.60888671875	-1693.24230957031	135.315322875977	0.648346662521362	0.952420055866241	0.410704642534256	80.4918060302734	9820
True	False	False	False	False	-3012.5693359375	-992.188110351563	83.1856460571289	0.745481371879578	0.947773933410645	0.63206559419632	86.3333358764648	6475
True	False	False	False	False	-3010.75512695313	-519.761413574219	127.551322937012	0.827134490013123	0.959216058254242	1	68.9913024902344	7934
True	False	False	False	False	-3009.99755859375	-787.387329101563	88.7313537597656	0.609061896800995	0.94075345993042	0.357005268335342	125.175003051758	10014
True	False	False	False	False	-3006.970703125	-1090.38110351563	106.477630615234	0.671523630619049	0.949550926685333	0.448461979627609	71.0833358764648	6824
True	False	False	False	False	-3006.8349609375	-1716.16491699219	105.36848449707	0.711196482181549	0.953136384487152	0.529788494110107	101.578948974609	9650
True	False	False	False	False	-2987.22290039063	-1613.79931640625	235.138092041016	0.741474032402039	0.966044545173645	0.61748605966568	88.3443374633789	18729
True	False	False	False	False	-3001.703125	-1468.1923828125	166.371292114258	0.742510259151459	0.945533275604248	0.62116527557373	82.1666641235352	12325
True	False	False	False	False	-3006.27905273438	-1045.74255371094	144.188446044922	0.658737123012543	0.946565210819244	0.42695677280426	75.5538482666016	9822
True	False	False	False	False	-3002.57543945313	-869.386657714844	207.409545898438	0.697545051574707	0.951632082462311	0.498742699623108	82.1336898803711	15359
True	False	False	False	False	-3004.42309570313	-139.527740478516	163.043869018555	0.660857200622559	0.950423419475555	0.430401235818863	71.6190490722656	10528
True	False	False	False	False	-3003.2705078125	-763.728149414063	96.4953460693359	0.799865543842316	0.955595314502716	1	72.1494216918945	6277
True	False	False	False	False	-3001.45703125	-1590.61889648438	201.863830566406	0.766407787799835	0.945822179317474	0.730857133865356	87.1813201904297	15867
True	False	False	False	False	-2994.41967773438	-1537.93432617188	167.480438232422	0.740312814712524	0.953511893749237	0.61343377828598	89.8013229370117	13560
True	False	False	False	False	-2992.083984375	-1425.45129394531	230.701522827148	0.775878965854645	0.97280216217041	0.801652908325195	78.9711532592773	16426
True	False	False	False	False	-2996.15625	-1318.529296875	272.848907470703	0.674507975578308	0.944817364215851	0.453750044107437	100.764228820801	24788
True	False	False	False	False	-2998.0419921875	-1133.70056152344	192.990692138672	0.726253569126129	0.935332238674164	0.56934380531311	75.6379318237305	13161
True	False	False	False	False	-2999.376953125	-724.299560546875	140.861022949219	0.726478219032288	0.976063966751099	0.569986522197723	71.2283477783203	9046
True	False	False	False	False	-3000.51928710938	28.4918556213379	113.132476806641	0.785913348197937	0.954018115997314	1	75.0490188598633	7655
True	False	False	False	False	-3000.12036132813	3.03685665130615	200.754699707031	0.633050918579102	0.950189232826233	0.388478726148605	81.381217956543	14730
True	False	False	False	False	-2996.20874023438	-967.259704589844	98.7136306762695	0.778633415699005	0.960700631141663	0.830149054527283	86.4606704711914	7695
True	False	False	False	False	-2996.07543945313	-1263.90075683594	194.099838256836	0.73693060874939	0.951395988464355	0.602029263973236	80.1028594970703	14018
True	False	False	False	False	-2994.13891601563	-1189.87280273438	167.480438232422	0.609444439411163	0.952416479587555	0.357478946447372	76.3576126098633	11530
True	False	False	False	False	-2993.95434570313	-1069.05932617188	78.7490768432617	0.715453743934631	0.957822978496552	0.540330648422241	121.577461242676	8632
True	False	False	False	False	-2995.36889648438	-832.024475097656	210.736968994141	0.567381143569946	0.940736532211304	0.309872537851334	78.7578964233398	14964
True	False	False	False	False	-2995.07275390625	-926.727783203125	165.262145996094	0.713891565799713	0.948876976966858	0.536409020423889	75.322151184082	11223
True	False	False	False	False	-2991.9931640625	-1108.90600585938	88.7313537597656	0.83357036113739	0.954543590545654	1	72.8375015258789	5827
True	False	False	False	False	-2987.9013671875	-983.429016113281	94.2770690917969	0.781477868556976	0.955595314502716	0.868022978305817	72.9176483154297	6198
True	False	False	False	False	-2989.36474609375	-182.166213989258	177.462707519531	0.575397908687592	0.92963057756424	0.318314552307129	64.9375	10390
True	False	False	False	False	-2987.92553710938	-700.4638671875	127.551322937012	0.782646477222443	0.954709708690643	0.888233423233032	72.3652191162109	8322
True	False	False	False	False	-2986.99780273438	-1348.01452636719	135.315322875977	0.820987939834595	0.965533077716827	1	89.106559753418	10871
True	False	False	False	False	-2984.33081054688	-1486.73486328125	166.371292114258	0.620580017566681	0.954058945178986	0.371650695800781	80.879997253418	12132
True	False	False	False	False	-2984.087890625	-1391.02294921875	156.389007568359	0.620066940784454	0.944524645805359	0.370980858802795	75.2553176879883	10611
True	False	False	False	False	-2982.79956054688	-1022.08544921875	199.645553588867	0.816691935062408	0.961822032928467	1	82.4277801513672	14837
True	False	False	False	False	-2982.57592773438	-1795.15795898438	218.500961303711	0.565162241458893	0.937141239643097	0.307582288980484	140.355331420898	27650
True	False	False	False	False	-2949.38720703125	-1778.51245117188	154.17073059082	0.863710165023804	0.964896857738495	1	83.3021545410156	11579
True	False	False	False	False	-2956.46435546875	-1699.78125	154.17073059082	0.738690078258514	0.959978342056274	0.60789030790329	81.561149597168	11337
True	False	False	False	False	-2974.77978515625	-1182.251953125	130.878753662109	0.733221530914307	0.963494658470154	0.590145409107208	84.6779632568359	9992
True	False	False	False	False	-2975.36572265625	-761.774475097656	167.480438232422	0.591743230819702	0.935690760612488	0.336400598287582	72.0132446289063	10874
True	False	False	False	False	-2974.56591796875	-1656.2373046875	212.955261230469	0.791453123092651	0.954142570495605	1	86.6927108764648	16645
True	False	False	False	False	-2962.80126953125	-1571.88842773438	214.064392089844	0.697423577308655	0.971091866493225	0.498483151197433	89.4870452880859	17271
True	False	False	False	False	-2974.38354492188	-1513.99487304688	148.625015258789	0.747713565826416	0.966735243797302	0.640626013278961	85.9850769042969	11522
True	False	False	False	False	-2973.5673828125	-1234.68176269531	178.571853637695	0.583776772022247	0.950170338153839	0.327432572841644	76.9254684448242	12385
True	False	False	False	False	-2974.013671875	-796.626708984375	185.226699829102	0.668197453022003	0.943932414054871	0.44269335269928	73.3832321166992	12255
True	False	False	False	False	-2973.5810546875	-726.97265625	155.279876708984	0.716373145580292	0.961255669593811	0.542668640613556	79.5142822265625	11132
True	False	False	False	False	-2968.86474609375	-1439.73388671875	148.625015258789	0.531545639038086	0.912399470806122	0.275087296962738	70.7985076904297	9487
True	False	False	False	False	-2962.3828125	-1148.47155761719	92.0587844848633	0.603966951370239	0.948616027832031	0.350776195526123	71.0361480712891	5896
True	False	False	False	False	-2965.81518554688	-1085.70886230469	158.607299804688	0.701090931892395	0.948285460472107	0.506440579891205	83.3356628417969	11917
True	False	False	False	False	-2964.25122070313	-976.916137695313	159.716445922852	0.784037590026855	0.95632141828537	0.920083165168762	82.9652786254883	11947
True	False	False	False	False	-2965.564453125	-917.293090820313	170.807861328125	0.791216492652893	0.963727056980133	1	80.6883087158203	12426
True	False	False	False	False	-2964.19775390625	-853.382995605469	168.589569091797	0.634428381919861	0.94558572769165	0.390405029058456	71.6710510253906	10894
True	False	False	False	False	-2958.40258789063	-1536.3662109375	138.64274597168	0.85070264339447	0.961795568466187	1	77.9599990844727	9745
True	False	False	False	False	-2952.7177734375	-1405.81518554688	195.208984375	0.725498676300049	0.955338001251221	0.567197144031525	82.0909118652344	14448
True	False	False	False	False	-2954.53125	-1216.19079589844	106.477630615234	0.605727910995483	0.950981438159943	0.352912664413452	69.8020858764648	6701
True	False	False	False	False	-2957.53125	-1031.15515136719	155.279876708984	0.709409236907959	0.970091223716736	0.525494813919067	74.6642837524414	10453
True	False	False	False	False	-2953.07250976563	-1253.06481933594	181.899276733398	0.616897761821747	0.964146971702576	0.366880148649216	76.1585388183594	12490
True	False	False	False	False	-2950.9296875	-1749.50256347656	161.934722900391	0.715799152851105	0.951808512210846	0.541206359863281	89.6369857788086	13087
True	False	False	False	False	-2946.88403320313	-1654.63513183594	169.698715209961	0.594475507736206	0.943661749362946	0.339547157287598	78.013069152832	11936
True	False	False	False	False	-2949.5205078125	-1062.11730957031	90.9496383666992	0.708294212818146	0.959297358989716	0.52285373210907	63.3780479431152	5197
True	False	False	False	False	-2948.53002929688	-1622.57360839844	137.533599853516	0.799695909023285	0.949014008045197	1	87.0806427001953	10798
True	False	False	False	False	-2940.6083984375	-1486.44274902344	236.24723815918	0.834710657596588	0.956914663314819	1	78.9530487060547	16817
True	False	False	False	False	-2947.82177734375	-1365.67126464844	208.518692016602	0.6683109998703	0.938409745693207	0.442888200283051	94.7234039306641	17808
True	False	False	False	False	-2948.36547851563	-1110.56970214844	188.554138183594	0.621523082256317	0.940156996250153	0.372886508703232	73.6999969482422	12529
True	False	False	False	False	-2947.67504882813	-1155.1015625	116.459907531738	0.809028446674347	0.957787871360779	1	88.1523818969727	9256
True	False	False	False	False	-2945.28491210938	-1441.62731933594	150.843307495117	0.585183262825012	0.939469218254089	0.328994125127792	71.4485321044922	9717
True	False	False	False	False	-2944.11401367188	-1331.42358398438	165.262145996094	0.730507373809814	0.933167815208435	0.581821024417877	76.0604019165039	11333
True	False	False	False	False	-2943.755859375	-1294.17797851563	171.917007446289	0.719183564186096	0.951324462890625	0.549959003925323	80.1161270141602	12418
True	False	False	False	False	-2941.69409179688	-1005.47192382813	115.350761413574	0.656205236911774	0.948740661144257	0.422902166843414	69.1730804443359	7194
True	False	False	False	False	-2937.4970703125	-1836.38134765625	39.9291114807129	0.754574596881866	0.94903039932251	0.669301986694336	80.3055572509766	2891
True	False	False	False	False	-2929.25146484375	-1714.98718261719	160.825576782227	0.679102420806885	0.957054972648621	0.46211040019989	91.9655151367188	13335
True	False	False	False	False	-2936.10791015625	-1197.14270019531	125.333038330078	0.621513962745667	0.939278602600098	0.372874468564987	68.4601745605469	7736
True	False	False	False	False	-2927.7470703125	-1132.89599609375	73.203369140625	0.67818558216095	0.948702335357666	0.46042013168335	64.2272720336914	4239
True	False	False	False	False	-2930.00170898438	-979.216430664063	129.769607543945	0.796257674694061	0.955317556858063	1	76.6068344116211	8963
True	False	False	False	False	-2929.7763671875	-1053.76538085938	96.4953460693359	0.775108277797699	0.966074287891388	0.794588387012482	64.1264343261719	5579
True	False	False	False	False	-2927.68725585938	-1889.58435058594	500.223022460938	0.234264895319939	0.801943719387054	0.088322788476944	126.851440429688	57210
True	False	False	False	False	-2902.80615234375	-1851.48217773438	11.0914192199707	0.763594925403595	0.936281979084015	0.714360892772675	61.7000007629395	617
True	False	False	False	False	-2920.59619140625	-1761.53112792969	161.934722900391	0.653873205184937	0.953861653804779	0.41922265291214	80.3630142211914	11733
True	False	False	False	False	-2927.03393554688	-1256.91137695313	106.477630615234	0.660781025886536	0.958015561103821	0.43027663230896	67.6041641235352	6490
True	False	False	False	False	-2923.02075195313	-1175.66748046875	191.881561279297	0.728508532047272	0.948054730892181	0.575875341892242	83.7341003417969	14486
True	False	False	False	False	-2921.78881835938	-1000.29895019531	140.861022949219	0.637309908866882	0.92117714881897	0.39448082447052	67.7086639404297	8599
True	False	False	False	False	-2921.2216796875	-1613.89916992188	238.465515136719	0.637260437011719	0.921621203422546	0.394410252571106	87.6279067993164	18840
True	False	False	False	False	-2920.76879882813	-1586.20812988281	18.8554134368896	0.685223281383514	0.927839636802673	0.473690927028656	56.705883026123	964
True	False	False	False	False	-2920.2958984375	-1417.36169433594	157.498153686523	0.69618821144104	0.957248568534851	0.495858699083328	71.0352096557617	10087
True	False	False	False	False	-2919.02954101563	-1150.66870117188	131.987884521484	0.739435315132141	0.952517151832581	0.61041921377182	75.3865509033203	8971
True	False	False	False	False	-2919.41821289063	-1093.60375976563	103.150199890137	0.817960679531097	0.956568479537964	1	62.0967750549316	5775
True	False	False	False	False	-2918.97192382813	-1315.44165039063	178.571853637695	0.778747916221619	0.965317487716675	0.831470906734467	77.0745315551758	12409
True	False	False	False	False	-2918.7470703125	-1546.76843261719	146.40673828125	0.744143784046173	0.94768214225769	0.627091646194458	77.2954559326172	10203
True	False	False	False	False	-2916.03540039063	-1516.79736328125	155.279876708984	0.702546358108521	0.95680695772171	0.509670376777649	71.5714263916016	10020
True	False	False	False	False	-2916.14208984375	-1218.36950683594	167.480438232422	0.802461862564087	0.970667481422424	1	84.3576126098633	12738
True	False	False	False	False	-2914.71704101563	-1121.16223144531	66.5485153198242	0.569536685943604	0.893961489200592	0.312116354703903	60.5499992370605	3633
True	False	False	False	False	-2913.2978515625	-1834.98571777344	170.807861328125	0.683426439762115	0.940258085727692	0.470236390829086	82.8506469726563	12759
True	False	False	False	False	-2904.708984375	-1800.0302734375	110.914192199707	0.803114473819733	0.949206411838531	1	77.3300018310547	7733
True	False	False	False	False	-2909.841796875	-1068.75939941406	94.2770690917969	0.781477868556976	0.957300961017609	0.868022978305817	63.0470581054688	5359
True	False	False	False	False	-2909.22998046875	-1690.29675292969	198.536407470703	0.667703568935394	0.937923789024353	0.441847681999207	91.5921783447266	16395
True	False	False	False	False	-2902.486328125	-1572.05895996094	174.135284423828	0.745143830776215	0.952076733112335	0.63079971075058	75.3121032714844	11824
True	False	False	False	False	-2907.03344726563	-1388.56359863281	188.554138183594	0.611360251903534	0.924409329891205	0.359863817691803	122.194114685059	20773
True	False	False	False	False	-2907.021484375	-1252.61889648438	173.026138305664	0.624184429645538	0.94214802980423	0.376405298709869	83.0128173828125	12950
True	False	False	False	False	-2906.98461914063	-1455.76452636719	104.259346008301	0.76819783449173	0.962017238140106	0.742179989814758	81.8723373413086	7696
True	False	False	False	False	-2905.83471679688	-1296.25439453125	82.0765075683594	0.702428579330444	0.94651198387146	0.5094074010849	68.0675659179688	5037
True	False	False	False	False	-2895.62036132813	-1891.68591308594	147.515884399414	0.506282687187195	0.857498049736023	0.253024280071259	156.022552490234	20751
True	False	False	False	False	-2867.21142578125	-1889.41564941406	140.861022949219	0.576221525669098	0.929141044616699	0.319197148084641	77.8110198974609	9882
True	False	False	False	False	-2897.95092773438	-1873.71447753906	72.0942230224609	0.77401602268219	0.960778415203094	0.78510308265686	82.5846176147461	5368
True	False	False	False	False	-2896.314453125	-1655.43896484375	107.586769104004	0.705840885639191	0.939042925834656	0.517140507698059	74.7010345458984	7246
True	False	False	False	False	-2895.53564453125	-1502.49291992188	103.150199890137	0.813628137111664	0.96638149023056	1	70.3871002197266	6546
True	False	False	False	False	-2894.57568359375	-1615.4716796875	277.285491943359	0.602935433387756	0.946946144104004	0.349532604217529	100.751998901367	25188
True	False	False	False	False	-2892.59765625	-1767.69775390625	176.353576660156	0.721411168575287	0.958873271942139	0.555898606777191	91.9182357788086	14615
True	False	False	False	False	-2886.96337890625	-1724.80847167969	128.660461425781	0.811424374580383	0.964859426021576	1	79.0775833129883	9173
True	False	False	False	False	-2887.63745117188	-1483.92077636719	134.206176757813	0.615614652633667	0.944196343421936	0.365237712860107	70.8429718017578	8572
True	False	False	False	False	-2892.09399414063	-1453.24548339844	155.279876708984	0.670770585536957	0.956506252288818	0.447144627571106	89.7428588867188	12564
True	False	False	False	False	-2884.80981445313	-1380.7197265625	65.4393768310547	0.702568411827087	0.960778415203094	0.509719550609589	71.101692199707	4195
True	False	False	False	False	-2886.33349609375	-1304.66967773438	181.899276733398	0.560680687427521	0.952045559883118	0.303015530109406	71.4573135375977	11719
True	False	False	False	False	-2884.61865234375	-1355.19738769531	98.7136306762695	0.694063067436218	0.949947655200958	0.491407215595245	72.8314590454102	6482
True	False	False	False	False	-2880.75122070313	-1278.86730957031	92.0587844848633	0.410855680704117	0.93867439031601	0.183035284280777	60.9397583007813	5058
True	False	False	False	False	-2880.3193359375	-1599.61010742188	179.680999755859	0.794242918491364	0.965812027454376	1	80.0740737915039	12972
True	False	False	False	False	-2879.11376953125	-1884.83947753906	29.9468326568604	0.746888160705566	0.95154744386673	0.637421369552612	128.222229003906	3462
True	False	False	False	False	-2870.2705078125	-1856.48974609375	153.061584472656	0.786026954650879	0.960465252399445	1	75.3260879516602	10395
True	False	False	False	False	-2875.34545898438	-1819.59790039063	107.586769104004	0.642508149147034	0.955918490886688	0.401997298002243	71.8247451782227	6967
True	False	False	False	False	-2878.30834960938	-1671.16296386719	206.300399780273	0.77350378036499	0.960679888725281	0.780844688415527	84.365592956543	15692
True	False	False	False	False	-2878.25317382813	-1199.01782226563	106.477630615234	0.635884404182434	0.933403611183167	0.392456561326981	65.71875	6309
True	False	False	False	False	-2874.44702148438	-1757.50219726563	180.790130615234	0.686398208141327	0.95086395740509	0.475975394248962	86.8036804199219	14149
True	False	False	False	False	-2871.25732421875	-1533.86669921875	178.571853637695	0.686574578285217	0.954519510269165	0.476320087909698	83.7639770507813	13486
True	False	False	False	False	-2871.03002929688	-1368.87646484375	115.350761413574	0.636478841304779	0.954268395900726	0.393298834562302	72.0576934814453	7494
True	False	False	False	False	-2870.8349609375	-1842.58081054688	41.0382537841797	0.680345416069031	0.902101516723633	0.464419931173325	72.5405426025391	2684
True	False	False	False	False	-2869.44384765625	-1513.20544433594	25.5102653503418	0.794671595096588	0.94915634393692	1	73.9565200805664	1701
True	False	False	False	False	-2869.990234375	-1417.44714355469	209.627822875977	0.431572645902634	0.791098296642303	0.196747422218323	78.0158767700195	14745
True	False	False	False	False	-2869.0654296875	-1258.24645996094	107.586769104004	0.589932262897491	0.946260929107666	0.334335297346115	63.3298950195313	6143
True	False	False	False	False	-2855.60864257813	-1827.84411621094	197.427261352539	0.792926847934723	0.963358104228973	1	81.2134857177734	14456
True	False	False	False	False	-2861.25659179688	-1555.85668945313	169.698715209961	0.630689203739166	0.94962739944458	0.385208427906036	76.6405258178711	11726
True	False	False	False	False	-2861.80249023438	-1396.06091308594	140.861022949219	0.628658652305603	0.939925968647003	0.382428795099258	79.2362213134766	10063
True	False	False	False	False	-2861.62548828125	-1496.93579101563	196.318130493164	0.67950177192688	0.954694867134094	0.462850153446198	82.5706176757813	14615
True	False	False	False	False	-2859.51391601563	-1204.01220703125	104.259346008301	0.754927635192871	0.956243515014648	0.670888781547546	76.5638275146484	7197
True	False	False	False	False	-2856.28149414063	-1670.4443359375	134.206176757813	0.675174176692963	0.955782294273376	0.454945594072342	79.3305816650391	9599
True	False	False	False	False	-2854.93530273438	-1322.82702636719	124.223899841309	0.733668208122253	0.951247036457062	0.591544389724731	67.2767868041992	7535
True	False	False	False	False	-2853.98168945313	-1583.44104003906	181.899276733398	0.690609216690063	0.954182863235474	0.484336644411087	76.6524353027344	12571
True	False	False	False	False	-2854.2080078125	-1460.18994140625	110.914192199707	0.680562138557434	0.939541459083557	0.464824765920639	76.9100036621094	7691
True	False	False	False	False	-2849.84765625	-1785.65930175781	174.135284423828	0.597642004489899	0.936690449714661	0.343240916728973	77.0828018188477	12102
True	False	False	False	False	-2852.16918945313	-1635.71545410156	155.279876708984	0.838737607002258	0.964154958724976	1	80.8857116699219	11324
True	False	False	False	False	-2850.62622070313	-1522.62048339844	116.459907531738	0.669778347015381	0.948327839374542	0.445418983697891	71.5809555053711	7516
True	False	False	False	False	-2849.74877929688	-1476.02673339844	109.805053710938	0.829462349414825	0.961541295051575	1	81.5959625244141	8078
True	False	False	False	False	-2845.89404296875	-1440.57153320313	117.569046020508	0.59757000207901	0.948323547840118	0.343156367540359	69.1603775024414	7331
True	False	False	False	False	-2845.09155273438	-1706.17150878906	184.117568969727	0.714267790317535	0.966805100440979	0.537347733974457	72.4939727783203	12034
True	False	False	False	False	-2843.56689453125	-1296.03454589844	157.498153686523	0.547057330608368	0.923607349395752	0.289593309164047	66.4577484130859	9437
True	False	False	False	False	-2842.63916015625	-1884.62915039063	181.899276733398	0.76094263792038	0.947267353534698	0.700016915798187	72.7804870605469	11936
True	False	False	False	False	-2842.13793945313	-1374.09265136719	134.206176757813	0.71416711807251	0.955089449882507	0.537096202373505	72.9421463012695	8826
True	False	False	False	False	-2824.97778320313	-1736.74462890625	198.536407470703	0.753774702548981	0.958124101161957	0.665751218795776	75.0167617797852	13428
True	False	False	False	False	-2826.33276367188	-1560.78649902344	143.079315185547	0.74561882019043	0.96152675151825	0.63258308172226	73.1240310668945	9433
True	False	False	False	False	-2833.5791015625	-1341.93212890625	195.208984375	0.625652849674225	0.940970301628113	0.378367096185684	71.3068161010742	12550
True	False	False	False	False	-2831.75634765625	-1401.39196777344	156.389007568359	0.66293865442276	0.964080810546875	0.43382802605629	79.4680862426758	11205
True	False	False	False	False	-2824.16015625	-1321.17639160156	90.9496383666992	0.788853049278259	0.957044959068298	1	72.1707305908203	5918
True	False	False	False	False	-2819.73413085938	-1646.921875	209.627822875977	0.779086649417877	0.961994767189026	0.835461974143982	79.7936477661133	15081
True	False	False	False	False	-2819.25634765625	-1847.40466308594	185.226699829102	0.676456034183502	0.937479078769684	0.457261621952057	73.2095794677734	12226
True	False	False	False	False	-2804.48950195313	-1871.87390136719	143.079315185547	0.772836744785309	0.955559492111206	0.775464057922363	78.9069747924805	10179
True	False	False	False	False	-2813.44213867188	-1513.72082519531	261.757507324219	0.616541147232056	0.938264548778534	0.36642262339592	89.2881393432617	21072
True	False	False	False	False	-2813.37646484375	-1796.95874023438	189.663269042969	0.607878625392914	0.896398305892944	0.355545520782471	76.9005813598633	13150
True	False	False	False	False	-2811.68872070313	-1773.16662597656	156.389007568359	0.517270565032959	0.951069414615631	0.262397944927216	87.5957412719727	12351
True	False	False	False	False	-2804.18530273438	-1579.63110351563	175.244430541992	0.65947163105011	0.941608250141144	0.428144931793213	86.0696182250977	13599
True	False	False	False	False	-2812.93872070313	-1427.93444824219	192.990692138672	0.74869030714035	0.958353757858276	0.64448070526123	77.5	13485
True	False	False	False	False	-2811.2744140625	-1537.81506347656	38.8199691772461	0.719287753105164	0.927285850048065	0.550233483314514	72.5999984741211	2541
True	False	False	False	False	-2804.08935546875	-1628.97399902344	157.498153686523	0.736775100231171	0.942895472049713	0.601518452167511	91.2816925048828	12962
True	False	False	False	False	-2796.7705078125	-1816.82824707031	155.279876708984	0.770017266273499	0.954233944416046	0.754476308822632	92.9000015258789	13006
True	False	False	False	False	-2788.77807617188	-1848.97473144531	125.333038330078	0.799567699432373	0.964657068252563	1	79.3097381591797	8962
True	False	False	False	False	-2785.63403320313	-1750.24011230469	133.097030639648	0.849098384380341	0.961044549942017	1	85.2583312988281	10231
True	False	False	False	False	-2794.1005859375	-1456.88269042969	176.353576660156	0.714804708957672	0.957869291305542	0.538693726062775	85.7798767089844	13639
True	False	False	False	False	-2787.09423828125	-1723.54931640625	204.082122802734	0.569861710071564	0.925071179866791	0.312456339597702	78.2282638549805	14394
True	False	False	False	False	-2781.1875	-1658.7626953125	231.810668945313	0.708840847015381	0.940767288208008	0.524144887924194	81.5167465209961	17037
True	False	False	False	False	-2781.47143554688	-1542.49011230469	145.297592163086	0.805286824703217	0.950799524784088	1	82.7099227905273	10835
True	False	False	False	False	-2784.01513671875	-1398.64379882813	138.64274597168	0.827974438667297	0.969299852848053	1	78.1119995117188	9764
True	False	False	False	False	-2780.85498046875	-1505.7587890625	117.569046020508	0.826636910438538	0.972052216529846	1	74.7452850341797	7923
True	False	False	False	False	-2780.51977539063	-1477.69641113281	126.442184448242	0.727187871932983	0.949881255626678	0.572028160095215	68.4298248291016	7801
True	False	False	False	False	-2780.14013671875	-1619.24938964844	173.026138305664	0.677308022975922	0.932387113571167	0.458812654018402	89.6282043457031	13982
True	False	False	False	False	-2775.4365234375	-1783.73596191406	149.734161376953	0.677455425262451	0.916293919086456	0.45908197760582	82.1777801513672	11094
True	False	False	False	False	-2774.52563476563	-1584.35729980469	188.554138183594	0.599421322345734	0.929644525051117	0.345339208841324	80.1529388427734	13626
True	False	False	False	False	-2767.20947265625	-1523.58227539063	144.188446044922	0.616998076438904	0.94063526391983	0.367008924484253	75.9307708740234	9871
True	False	False	False	False	-2763.80810546875	-1883.13073730469	277.285491943359	0.55325049161911	0.90409255027771	0.295611768960953	94.984001159668	23746
True	False	False	False	False	-2761.1435546875	-1823.142578125	153.061584472656	0.70901221036911	0.962451994419098	0.524551153182983	71.2753601074219	9836
True	False	False	False	False	-2761.22924804688	-1733.30041503906	73.203369140625	0.802794396877289	0.958397746086121	1	66.3333358764648	4378
True	False	False	False	False	-2758.2041015625	-1746.15100097656	35.4925422668457	0.857371628284454	0.962256669998169	1	60.125	1924
True	False	False	False	False	-2755.41064453125	-1856.71850585938	138.64274597168	0.627273559570313	0.922402858734131	0.380549311637878	73.9759979248047	9247
True	False	False	False	False	-2750.0654296875	-1787.1279296875	147.515884399414	0.796800673007965	0.950767636299133	1	79.0676727294922	10516
True	False	False	False	False	-2743.224609375	-1738.62072753906	103.150199890137	0.643153727054596	0.941146850585938	0.402945935726166	66.9139785766602	6223
True	False	False	False	False	-2734.97387695313	-1617.95849609375	124.223899841309	0.382903873920441	0.856143951416016	0.165588617324829	63.7142868041992	7136
True	False	False	False	False	-2730.76196289063	-1797.14074707031	126.442184448242	0.806643486022949	0.961044549942017	1	71.0438613891602	8099
True	False	False	False	False	-2732.53442382813	-1652.48828125	191.881561279297	0.76079136133194	0.944556891918182	0.699229896068573	78.9017333984375	13650
True	False	False	False	False	-2729.61352539063	-1854.74389648438	12.2005615234375	0.681430399417877	0.921230614185333	0.46645313501358	60.0909080505371	661
True	False	False	False	False	-2726.37158203125	-1838.34533691406	269.521484375	0.650270164012909	0.923164546489716	0.413637846708298	77.7654342651367	18897
True	False	False	False	False	-2724.07983398438	-1693.88940429688	216.282684326172	0.674274027347565	0.951903223991394	0.453331619501114	82.2717971801758	16043
True	False	False	False	False	-2716.58374023438	-1765.7685546875	171.917007446289	0.467799544334412	0.871720731258392	0.222562566399574	67.567741394043	10473
True	False	False	False	False	-2708.51220703125	-1631.76965332031	151.952453613281	0.650221049785614	0.954527795314789	0.413562566041946	68.4817504882813	9382
True	False	False	False	False	-2701.99560546875	-1668.88171386719	118.678184509277	0.555175602436066	0.842415392398834	0.29751044511795	65.2242965698242	6979
True	False	False	False	False	-2695.095703125	-1871.43090820313	163.043869018555	0.613559067249298	0.930963754653931	0.362627595663071	74.4217681884766	10940
True	False	False	False	False	-2689.14477539063	-1815.48315429688	234.028945922852	0.709952652454376	0.961713194847107	0.526792407035828	76.5592422485352	16154
True	False	False	False	False	-2689.11254882813	-1739.32055664063	183.008422851563	0.6886887550354	0.934411585330963	0.480489075183868	66.2666702270508	10934
True	False	False	False	False	-2677.04663085938	-1846.40979003906	188.554138183594	0.806843638420105	0.959727227687836	1	78.8352966308594	13402
True	False	False	False	False	-2674.23095703125	-1686.06225585938	159.716445922852	0.800120413303375	0.962278246879578	1	77.4583358764648	11154
True	False	False	False	False	-2668.87841796875	-1871.86669921875	123.114753723145	0.715856790542603	0.954388916492462	0.541352868080139	92.4324340820313	10260
True	False	False	False	False	-2668.15893554688	-1788.79626464844	149.734161376953	0.800280511379242	0.969587385654449	1	72.2740707397461	9757
True	False	False	False	False	-2661.28076171875	-1743.78771972656	134.206176757813	0.636662900447845	0.950831413269043	0.393560111522675	76.5785140991211	9266
True	False	False	False	False	-2664.849609375	-1721.11608886719	136.424453735352	0.805724918842316	0.961078405380249	1	70.7886199951172	8707
True	False	False	False	False	-2658.57495117188	-1889.24694824219	102.041061401367	0.696968555450439	0.961881518363953	0.497513294219971	79.2065200805664	7287
True	False	False	False	False	-2648.30859375	-1714.43017578125	83.1856460571289	0.466030657291412	0.853283166885376	0.221242398023605	62.5733337402344	4693
True	False	False	False	False	-2647.01220703125	-1847.00512695313	141.970169067383	0.680232584476471	0.952957212924957	0.4642094373703	81.7109375	10459
True	False	False	False	False	-2642.36108398438	-1881.27197265625	88.7313537597656	0.735508561134338	0.943948149681091	0.597400009632111	78.5500030517578	6284
True	False	False	False	False	-2638.41333007813	-1806.65686035156	179.680999755859	0.682187139987946	0.948054730892181	0.46788090467453	72.7345657348633	11783
True	False	False	False	False	-2638.64428710938	-1687.87817382813	90.9496383666992	0.788853049278259	0.956322252750397	1	63.5121955871582	5208
True	False	False	False	False	-2638.00903320313	-1774.83874511719	170.807861328125	0.788010478019714	0.960728585720062	1	74.1818161010742	11424
True	False	False	False	False	-2633.23413085938	-1734.35998535156	146.40673828125	0.718701124191284	0.934595942497253	0.548691689968109	75.1818161010742	9924
True	False	False	False	False	-2627.30419921875	-1753.45068359375	127.551322937012	0.827134490013123	0.953440308570862	1	71.8521728515625	8263
True	False	False	False	False	-2622.58471679688	-1831.68298339844	103.150199890137	0.577877998352051	0.952517151832581	0.320981174707413	60.0645179748535	5586
True	False	False	False	False	-2616.24609375	-1857.10473632813	120.896469116211	0.593472898006439	0.922910451889038	0.338388204574585	64.2110061645508	6999
True	False	False	False	False	-2603.56909179688	-1828.84423828125	102.041061401367	0.696968555450439	0.943119287490845	0.497513294219971	64.0217361450195	5890
True	False	False	False	False	-2597.0966796875	-1870.42663574219	108.695907592773	0.602428317070007	0.918126046657562	0.34892338514328	69.9693908691406	6857
True	False	False	False	False	-2596.7353515625	-1808.72412109375	97.6044921875	0.784017562866211	0.956287920475006	0.919521510601044	76.761360168457	6755
True	False	False	False	False	-2596.57470703125	-1779.94213867188	131.987884521484	0.712926924228668	0.953376054763794	0.534018695354462	64.1596603393555	7635
True	False	False	False	False	-2595.75439453125	-1854.29907226563	88.7313537597656	0.71274322271347	0.958662450313568	0.533566176891327	67.7249984741211	5418
True	False	False	False	False	-2579.04760742188	-1818.94165039063	92.0587844848633	0.621361136436462	0.935050964355469	0.372673898935318	59.180721282959	4912
True	False	False	False	False	-2571.40747070313	-1835.30615234375	94.2770690917969	0.636333703994751	0.92612212896347	0.393092930316925	57.8705863952637	4919
True	False	False	False	False	-2573.78149414063	-1781.99645996094	107.586769104004	0.705840885639191	0.956831932067871	0.517140507698059	59.5154647827148	5773
True	False	False	False	False	-2567.96948242188	-1882.09741210938	198.536407470703	0.509778320789337	0.919436633586884	0.25597095489502	75.6815643310547	13547
True	False	False	False	False	-2449.81982421875	-433.254486083984	76.5307922363281	0.71895444393158	0.939456462860107	0.54935622215271	70.8115921020508	4886
True	False	False	False	False	-2375.06103515625	35.8979721069336	176.353576660156	0.728109657764435	0.963347613811493	0.574706792831421	73.7484283447266	11726
True	False	False	False	False	-2329.34887695313	-893.434387207031	41.0382537841797	0.814018249511719	0.959428310394287	1	47.5405387878418	1759
True	False	False	False	False	-2312.015625	-1013.60296630859	130.878753662109	0.803063333034515	0.958252608776093	1	50.7966117858887	5994
True	False	False	False	False	-2279.81298828125	-730.074401855469	157.498153686523	0.829367995262146	0.962684988975525	1	59.7253532409668	8481
True	False	False	False	False	-2248.357421875	-710.639892578125	166.371292114258	0.671787559986115	0.960878849029541	0.448925256729126	51.7200012207031	7758
True	False	False	False	False	-2251.927734375	-663.66064453125	218.500961303711	0.681189656257629	0.961620330810547	0.466000616550446	55.2182731628418	10878
True	False	False	False	False	-2238.06518554688	24.0387916564941	197.427261352539	0.833656787872314	0.965367913246155	1	59.0786514282227	10516
True	False	False	False	False	-2234.40161132813	-105.280639648438	174.135284423828	0.854818761348724	0.970853507518768	1	63.4203834533691	9957
True	False	False	False	False	-2231.7421875	-1350.01928710938	161.934722900391	0.803017973899841	0.968839824199677	1	61.1506843566895	8928
True	False	False	False	False	-2218.67333984375	-50.2486839294434	149.734161376953	0.78029876947403	0.959614157676697	0.850861847400665	49.6962966918945	6709
True	False	False	False	False	-2168.44409179688	-609.054626464844	198.536407470703	0.83054107427597	0.965529382228851	1	59.072624206543	10574
True	False	False	False	False	-2175.89892578125	-390.499298095703	176.353576660156	0.607378304004669	0.96606856584549	0.354930728673935	50.8805046081543	8090
True	False	False	False	False	-2167.52490234375	-430.543884277344	176.353576660156	0.705615639686584	0.944382309913635	0.516622424125671	50.9496841430664	8101
True	False	False	False	False	-2161.19262695313	-674.528869628906	259.539215087891	0.686323463916779	0.963689267635345	0.475829511880875	72.4871826171875	16962
True	False	False	False	False	-2160.9453125	-105.125427246094	118.678184509277	0.810604751110077	0.959691882133484	1	44.3084106445313	4741
True	False	False	False	False	-2158.9482421875	-486.251495361328	228.483245849609	0.576460301876068	0.949872672557831	0.319453597068787	56.2524261474609	11588
True	False	False	False	False	-2156.94213867188	-704.026672363281	108.695907592773	0.810891211032867	0.957874178886414	1	49.4897956848145	4850
True	False	False	False	False	-2142.07397460938	-42.6195259094238	144.188446044922	0.851579189300537	0.960482001304626	1	68.3153839111328	8881
True	False	False	False	False	-2138.0361328125	-379.523468017578	186.335845947266	0.732141613960266	0.966592967510223	0.58679735660553	50.4047622680664	8468
True	False	False	False	False	-2139.32958984375	-258.204925537109	139.751892089844	0.81259423494339	0.955911755561829	1	53.3809509277344	6726
True	False	False	False	False	-2129.17651367188	-544.255737304688	221.828384399414	0.705201506614685	0.941210210323334	0.515673041343689	71.6949996948242	14339
True	False	False	False	False	-2127.09985351563	-495.275177001953	237.356369018555	0.650750041007996	0.955922722816467	0.414374798536301	56.3831787109375	12066
True	False	False	False	False	-2112.01025390625	-273.262725830078	149.734161376953	0.817421019077301	0.962006449699402	1	55.2222213745117	7455
True	False	False	False	False	-2110.1494140625	-307.5361328125	176.353576660156	0.754636108875275	0.942482829093933	0.669577658176422	53.8301887512207	8559
True	False	False	False	False	-2108.5517578125	-237.261169433594	147.515884399414	0.817581295967102	0.968452453613281	1	61.1578941345215	8134
True	False	False	False	False	-2093.4287109375	-1699.36511230469	27.7285480499268	0.748627901077271	0.945234656333923	0.644232213497162	97.879997253418	2447
True	False	False	False	False	-2093.97802734375	-1283.80358886719	18.8554134368896	0.809739828109741	0.949675559997559	1	35	595
True	False	False	False	False	-2093.45581054688	-1432.23974609375	226.264953613281	0.833576381206512	0.961023926734924	1	57.7303924560547	11777
True	False	False	False	False	-2083.03002929688	-484.867553710938	136.424453735352	0.860389649868011	0.966963469982147	1	50.9512176513672	6267
True	False	False	False	False	-2085.3642578125	-290.259826660156	153.061584472656	0.826755583286285	0.954752922058105	1	52.2246360778809	7207
True	False	False	False	False	-2081.70581054688	-324.456817626953	253.993499755859	0.728043973445892	0.959358811378479	0.574514925479889	57.1135368347168	13079
True	False	False	False	False	-2073.62329101563	-794.346069335938	230.701522827148	0.739407896995544	0.947152078151703	0.610325813293457	52.8653831481934	10996
True	False	False	False	False	-2069.7734375	-119.13257598877	116.459907531738	0.809028446674347	0.949601590633392	1	72.1523818969727	7576
True	False	False	False	False	-2061.1435546875	-1879.43884277344	18.8554134368896	0.786078751087189	0.950416266918182	1	38	646
True	False	False	False	False	-2054.9501953125	-448.970092773438	270.630645751953	0.659534811973572	0.966991662979126	0.428247392177582	56.2336082458496	13721
True	False	False	False	False	-2043.95007324219	-984.652282714844	148.625015258789	0.77451878786087	0.950379192829132	0.789397180080414	50.0298500061035	6704
True	False	False	False	False	-2044.37585449219	-542.115539550781	208.518692016602	0.655334115028381	0.952808201313019	0.421521544456482	56.1648941040039	10559
True	False	False	False	False	-2043.73913574219	-1800.70654296875	180.790130615234	0.85413646697998	0.963367640972137	1	64.8650283813477	10573
True	False	False	False	False	-2043.39196777344	-945.740417480469	288.376892089844	0.865081131458282	0.959874749183655	1	55.5692291259766	14448
True	False	False	False	False	-2042.9306640625	-89.1637191772461	131.987884521484	0.788231670856476	0.96230936050415	1	63.3361358642578	7537
True	False	False	False	False	-2026.23083496094	-1101.16320800781	185.226699829102	0.617765426635742	0.944893598556519	0.367996513843536	53.8742523193359	8997
True	False	False	False	False	-2032.62231445313	-482.631927490234	235.138092041016	0.461946487426758	0.884517014026642	0.218218982219696	52.9386787414551	11223
True	False	False	False	False	-2035.02465820313	-288.563385009766	250.666076660156	0.699938833713531	0.94595730304718	0.503913342952728	57.8672561645508	13078
True	False	False	False	False	-2030.2646484375	-836.513305664063	253.993499755859	0.598253905773163	0.896292984485626	0.343960672616959	53.6637573242188	12289
True	False	False	False	False	-2023.98852539063	-761.966125488281	180.790130615234	0.780968606472015	0.95953643321991	0.860293686389923	52.0920257568359	8491
True	False	False	False	False	-2027.19189453125	-108.905433654785	141.970169067383	0.838477969169617	0.960482001304626	1	52.34375	6700
True	False	False	False	False	-2020.345703125	-1805.2392578125	183.008422851563	0.783112943172455	0.959219574928284	0.897639095783234	62.2242431640625	10267
True	False	False	False	False	-2018.71350097656	-1634.09814453125	258.430084228516	0.82155978679657	0.959131121635437	1	62.459228515625	14553
True	False	False	False	False	-2017.45825195313	-973.503295898438	148.625015258789	0.594669759273529	0.943836152553558	0.339772313833237	48.0895538330078	6444
True	False	False	False	False	-2016.88269042969	-444.887878417969	220.719253540039	0.454407185316086	0.885357737541199	0.212726086378098	53.5929641723633	10665
True	False	False	False	False	-2016.32141113281	-894.626098632813	226.264953613281	0.725188553333282	0.961085557937622	0.566320717334747	59.25	12087
True	False	False	False	False	-2010.97961425781	-426.044036865234	28.8376903533936	0.778573036193848	0.952666342258453	0.82945716381073	41.1923065185547	1071
True	False	False	False	False	-2010.20593261719	-221.873397827148	231.810668945313	0.722683489322662	0.952949285507202	0.559358239173889	52.7607650756836	11027
True	False	False	False	False	-2009.61303710938	-1009.18231201172	167.480438232422	0.611645877361298	0.940159559249878	0.360221177339554	55.0066223144531	8306
True	False	False	False	False	-2005.37365722656	-742.984252929688	258.430084228516	0.851852238178253	0.965283632278442	1	65.6652374267578	15300
True	False	False	False	False	-1999.19580078125	-587.6171875	216.282684326172	0.742294192314148	0.966127932071686	0.620393097400665	55.1435890197754	10753
True	False	False	False	False	-1998.033203125	-549.414428710938	201.863830566406	0.59146249294281	0.961358547210693	0.336079359054565	57.9285697937012	10543
True	False	False	False	False	-1986.16027832031	-1469.44836425781	118.678184509277	0.682536005973816	0.953311264514923	0.468541741371155	53.2990646362305	5703
True	False	False	False	False	-1991.70275878906	-1438.02734375	110.914192199707	0.770503282546997	0.953371345996857	0.75791335105896	61.810001373291	6181
True	False	False	False	False	-1978.73229980469	-1415.38146972656	164.153015136719	0.834343016147614	0.962004125118256	1	68.1824340820313	10091
True	False	False	False	False	-1988.384765625	-1099.1689453125	211.846115112305	0.780456304550171	0.957612574100494	0.853013038635254	53.5026168823242	10219
True	False	False	False	False	-1989.50598144531	-858.975646972656	276.176330566406	0.706991970539093	0.953224420547485	0.51980459690094	58.0843391418457	14463
True	False	False	False	False	-1991.11767578125	-19.5878143310547	212.955261230469	0.768226981163025	0.951497256755829	0.74237060546875	58.0989570617676	11155
True	False	False	False	False	-1989.52502441406	-279.253540039063	219.610107421875	0.723891615867615	0.947926461696625	0.562690615653992	62.2727279663086	12330
True	False	False	False	False	-1987.85375976563	-1071.25964355469	148.625015258789	0.719278693199158	0.943221032619476	0.550209581851959	49.059700012207	6574
True	False	False	False	False	-1985.42260742188	-1025.00915527344	171.917007446289	0.638933539390564	0.956284165382385	0.396805465221405	51.4258079528809	7971
True	False	False	False	False	-1984.22863769531	-1201.22375488281	236.24723815918	0.711024820804596	0.947828233242035	0.529372692108154	63.4976539611816	13525
True	False	False	False	False	-1983.80261230469	-1152.2607421875	167.480438232422	0.638212084770203	0.961516439914703	0.395769953727722	49.2847671508789	7442
True	False	False	False	False	-1978.86608886719	-447.145935058594	326.087738037109	0.72070187330246	0.963432312011719	0.553991317749023	63.8129234313965	18761
True	False	False	False	False	-1977.45373535156	-810.641845703125	219.610107421875	0.703859448432922	0.954903781414032	0.512620806694031	57.8232307434082	11449
True	False	False	False	False	-1976.59326171875	-777.208923339844	171.917007446289	0.832001447677612	0.962924122810364	1	51.677417755127	8010
True	False	False	False	False	-1973.09973144531	-1630.64196777344	167.480438232422	0.775803208351135	0.951413810253143	0.800943434238434	72.5430450439453	10954
True	False	False	False	False	-1959.58471679688	-1430.85791015625	131.987884521484	0.687818884849548	0.941054940223694	0.478765517473221	55.8319320678711	6644
True	False	False	False	False	-1969.96618652344	-726.280822753906	180.790130615234	0.806861162185669	0.966165840625763	1	61.4662590026855	10019
True	False	False	False	False	-1963.43176269531	-1378.818359375	184.117568969727	0.626598179340363	0.949295043945313	0.379637777805328	70.4759063720703	11699
True	False	False	False	False	-1959.96130371094	-1113.28381347656	176.353576660156	0.490244567394257	0.958579778671265	0.239905402064323	50.3836479187012	8011
True	False	False	False	False	-1960.9169921875	-605.8857421875	155.279876708984	0.789243400096893	0.951548099517822	1	53.9000015258789	7546
True	False	False	False	False	-1958.64013671875	-1024.50329589844	148.625015258789	0.688461124897003	0.933916032314301	0.480036944150925	49.2313423156738	6597
True	False	False	False	False	-1955.951171875	-850.407470703125	131.987884521484	0.58905816078186	0.95835268497467	0.333344101905823	49.1680679321289	5851
True	False	False	False	False	-1955.31677246094	-50.5241737365723	188.554138183594	0.764256656169891	0.956238150596619	0.718113005161285	59.5058822631836	10116
True	False	False	False	False	-1935.34948730469	-1365.43432617188	204.082122802734	0.816561460494995	0.960566341876984	1	59.597827911377	10966
True	False	False	False	False	-1950.10632324219	-1209.43273925781	171.917007446289	0.672966301441193	0.947817742824554	0.45100474357605	76.6322555541992	11878
True	False	False	False	False	-1951.64929199219	-1159.10668945313	211.846115112305	0.733247697353363	0.955151379108429	0.590227007865906	75.0314102172852	14331
True	False	False	False	False	-1951.18774414063	-982.598754882813	137.533599853516	0.40482297539711	0.875996112823486	0.179171666502953	43.9677429199219	5452
True	False	False	False	False	-1951.44702148438	-761.628479003906	239.574661254883	0.647026121616364	0.950175106525421	0.408709734678268	51.3842582702637	11099
True	False	False	False	False	-1945.1142578125	-448.769927978516	195.208984375	0.757295966148376	0.965154826641083	0.681861996650696	53.3636360168457	9392
True	False	False	False	False	-1945.07641601563	-1311.77575683594	189.663269042969	0.793421924114227	0.956753253936768	1	64.3567276000977	11005
True	False	False	False	False	-1941.20251464844	-1268.00537109375	158.607299804688	0.749334454536438	0.962079882621765	0.647060871124268	47.9440574645996	6856
True	False	False	False	False	-1942.61315917969	-934.427551269531	195.208984375	0.767005503177643	0.947665274143219	0.734559714794159	54.5340919494629	9598
True	False	False	False	False	-1942.43530273438	-1079.943359375	148.625015258789	0.656966328620911	0.954757452011108	0.424114376306534	48.0895538330078	6444
True	False	False	False	False	-1941.64868164063	-903.5439453125	200.754699707031	0.683218479156494	0.957210719585419	0.469839662313461	53.8563537597656	9748
True	False	False	False	False	-1938.68420410156	-579.078002929688	217.391815185547	0.793924450874329	0.954594969749451	1	60.6530609130859	11888
True	False	False	False	False	-1941.95275878906	-367.548828125	153.061584472656	0.612421095371246	0.952965199947357	0.361193627119064	71.260871887207	9834
True	False	False	False	False	-1936.94348144531	-861.269348144531	131.987884521484	0.712926924228668	0.951999187469482	0.534018695354462	46.8991584777832	5581
True	False	False	False	False	-1933.11791992188	-724.996215820313	126.442184448242	0.843416273593903	0.960166454315186	1	74.2456130981445	8464
True	False	False	False	False	-1927.88195800781	-704.865112304688	64.3302307128906	0.771918535232544	0.949476361274719	0.768335938453674	39.7931022644043	2308
True	False	False	False	False	-1927.94299316406	-288.417816162109	238.465515136719	0.723411500453949	0.951144099235535	0.561360776424408	54.3534889221191	11686
True	False	False	False	False	-1927.42346191406	-1427.82397460938	131.987884521484	0.702362716197968	0.966354250907898	0.509260475635529	49.8991584777832	5938
True	False	False	False	False	-1926.47045898438	-1394.32861328125	180.790130615234	0.739559888839722	0.949548840522766	0.610844850540161	57.3312873840332	9345
True	False	False	False	False	-1925.04162597656	-1251.07189941406	148.625015258789	0.648150444030762	0.934072494506836	0.410407185554504	51.5746269226074	6911
True	False	False	False	False	-1925.66430664063	-817.446594238281	262.866638183594	0.684928894042969	0.947190463542938	0.473121732473373	59.4978904724121	14101
True	False	False	False	False	-1920.97692871094	-1107.14318847656	166.371292114258	0.491295665502548	0.921938836574554	0.240745782852173	42.8933334350586	6434
True	False	False	False	False	-1919.35302734375	-939.081665039063	24.401123046875	0.830724716186523	0.955192744731903	1	36.8636360168457	811
True	False	False	False	False	-1917.21557617188	-424.194458007813	320.542022705078	0.72512823343277	0.957769155502319	0.566150605678558	54.1280288696289	15643
True	False	False	False	False	-1908.21862792969	-1724.107421875	112.023338317871	0.87241119146347	0.974578142166138	1	152.099014282227	15362
True	False	False	False	False	-1913.78979492188	-919.103393554688	143.079315185547	0.822870492935181	0.96301281452179	1	71.2093048095703	9186
True	False	False	False	False	-1913.24609375	-481.935699462891	221.828384399414	0.770503282546997	0.967485904693604	0.75791335105896	54.0499992370605	10810
True	False	False	False	False	-1910.5302734375	-393.036376953125	134.206176757813	0.814258515834808	0.960550785064697	1	90.8429718017578	10992
True	False	False	False	False	-1907.23962402344	-1615.58386230469	118.678184509277	0.769594728946686	0.938771843910217	0.751542627811432	69.8224334716797	7471
True	False	False	False	False	-3314.20971679688	129.331283569336	473.603607177734	0.210550576448441	0.885550796985626	0.0778635367751122	134.281036376953	57338
True	False	False	False	False	-3308.44653320313	176.534118652344	27.7285480499268	0.707581996917725	0.939532041549683	0.521181464195251	96.8399963378906	2421
True	False	False	False	False	-3307.205078125	68.8691711425781	21.0736961364746	0.765837788581848	0.945084035396576	0.727394282817841	71.7368392944336	1363
True	False	False	False	False	-3302.31518554688	196.732406616211	119.787330627441	0.699691891670227	0.962724626064301	0.503374934196472	116.027778625488	12531
True	False	False	False	False	-3298.806640625	226.004058837891	225.155807495117	0.41625252366066	0.879556119441986	0.186539873480797	149.945816040039	30439
True	False	False	False	False	-3298.8408203125	284.31396484375	58.7845230102539	0.444055587053299	0.94716602563858	0.20536370575428	107.981132507324	5723
True	False	False	False	False	-3295.00854492188	261.614624023438	109.805053710938	0.615160465240479	0.949131846427917	0.364658802747726	132.404037475586	13108
True	False	False	False	False	-3292.34716796875	157.782135009766	197.427261352539	0.583004176616669	0.902658462524414	0.326578676700592	101.196632385254	18013
True	False	False	False	False	-3281.57666015625	185.592346191406	141.970169067383	0.714233875274658	0.94936615228653	0.537262856960297	79.5546875	10183
True	False	False	False	False	-3280.8974609375	332.689453125	73.203369140625	0.652330577373505	0.962498486042023	0.416816920042038	106.575759887695	7034
True	False	False	False	False	-3279.60009765625	308.464813232422	166.371292114258	0.805162727832794	0.961620807647705	1	114.819999694824	17223
True	False	False	False	False	-3276.66625976563	263.326171875	143.079315185547	0.632452666759491	0.94631028175354	0.387646466493607	85.3720932006836	11013
True	False	False	False	False	-3273.32568359375	114.190460205078	144.188446044922	0.732868850231171	0.955325841903687	0.589046716690063	77.6538467407227	10095
True	False	False	False	False	-3271.81884765625	379.924774169922	51.0205307006836	0.788781881332397	0.958557844161987	1	116.02173614502	5337
True	False	False	False	False	-3269.31591796875	358.180297851563	196.318130493164	0.473653554916382	0.879999101161957	0.226978600025177	119.836158752441	21211
True	False	False	False	False	-3263.01196289063	397.846923828125	163.043869018555	0.458758324384689	0.878177583217621	0.215882390737534	138.809524536133	20405
True	False	False	False	False	-3260.10107421875	421.323486328125	54.3479537963867	0.746100842952728	0.94504976272583	0.634407699108124	124.102043151855	6081
True	False	False	False	False	-3258.36206054688	93.8527603149414	179.680999755859	0.688287973403931	0.950019598007202	0.479693531990051	83.7283935546875	13564
True	False	False	False	False	-3256.24487304688	220.501541137695	175.244430541992	0.827935993671417	0.954041123390198	1	73.373420715332	11593
True	False	False	False	False	-3256.01220703125	326.078369140625	168.589569091797	0.621096134185791	0.93725860118866	0.372326284646988	82.9736862182617	12612
True	False	False	False	False	-3254.6328125	439.603759765625	100.931915283203	0.796130776405334	0.974415421485901	1	147.274719238281	13402
True	False	False	False	False	-3252.27978515625	459.149047851563	63.2210922241211	0.758609592914581	0.941619634628296	0.688213586807251	116.175437927246	6622
True	False	False	False	False	-3247.57568359375	148.301177978516	221.828384399414	0.860563576221466	0.970789074897766	1	95.8899993896484	19178
True	False	False	False	False	-3245.38232421875	303.86083984375	146.40673828125	0.544124007225037	0.914666891098022	0.286789268255234	70.1666641235352	9262
True	False	False	False	False	-3242.48486328125	486.562957763672	137.533599853516	0.557457804679871	0.937013864517212	0.299778908491135	135.879028320313	16849
True	False	False	False	False	-3239.984375	280.712493896484	13.3097038269043	0.743378639221191	0.942608833312988	0.624296009540558	49.5833320617676	595
True	False	False	False	False	-3238.05200195313	543.742736816406	70.9850845336914	0.306637972593307	0.907314300537109	0.123119927942753	118.40625	7578
True	False	False	False	False	-3235.6484375	518.848999023438	141.970169067383	0.687072157859802	0.952721297740936	0.477295190095901	149.1015625	19085
True	False	False	False	False	-3231.33911132813	391.254730224609	141.970169067383	0.816491663455963	0.96301281452179	1	81.0234375	10371
True	False	False	False	False	-3226.150390625	344.755004882813	180.790130615234	0.756302773952484	0.947210788726807	0.677188336849213	82.7730026245117	13492
True	False	False	False	False	-3225.00317382813	77.2061309814453	165.262145996094	0.596176147460938	0.940016329288483	0.341524630784988	68.9932861328125	10280
True	False	False	False	False	-3225.359375	269.897766113281	65.4393768310547	0.756123721599579	0.962158918380737	0.676357209682465	69.5593185424805	4104
True	False	False	False	False	-3224.26342773438	204.745590209961	201.863830566406	0.673253357410431	0.952019035816193	0.451513648033142	71.1373596191406	12947
True	False	False	False	False	-3223.01196289063	595.517333984375	11.0914192199707	0.476317554712296	0.921556770801544	0.229012608528137	117.900001525879	1179
True	False	False	False	False	-3220.39306640625	576.553100585938	110.914192199707	0.688313543796539	0.965141594409943	0.479744225740433	126.190002441406	12619
True	False	False	False	False	-3213.39575195313	260.97119140625	59.8936653137207	0.789699912071228	0.954383611679077	1	63.6851844787598	3439
True	False	False	False	False	-3214.78295898438	555.914428710938	191.881561279297	0.647563099861145	0.954762399196625	0.409519106149673	100.526008605957	17391
True	False	False	False	False	-3211.55786132813	111.566780090332	272.848907470703	0.784597456455231	0.95485907793045	0.938117504119873	82.1707305908203	20214
True	False	False	False	False	-3208.16088867188	190.733612060547	150.843307495117	0.758873462677002	0.96540641784668	0.689513981342316	79.8308792114258	10857
True	False	False	False	False	-3211.41284179688	237.613555908203	151.952453613281	0.753516912460327	0.965654790401459	0.664619505405426	70.1605834960938	9612
True	False	False	False	False	-3208.42138671875	505.803771972656	100.931915283203	0.654515147209167	0.929095029830933	0.42023029923439	65.7472534179688	5983
True	False	False	False	False	-3208.20166015625	641.788208007813	39.9291114807129	0.581192076206207	0.930095136165619	0.324586510658264	117.638885498047	4235
True	False	False	False	False	-3205.94775390625	440.302368164063	181.899276733398	0.78575986623764	0.94983959197998	1	113.774391174316	18659
True	False	False	False	False	-3205.77099609375	622.230407714844	116.459907531738	0.659540891647339	0.940506994724274	0.42825722694397	132.523803710938	13915
True	False	False	False	False	-3203.57397460938	538.5712890625	218.500961303711	0.532493233680725	0.938017010688782	0.27595129609108	88.0203018188477	17340
True	False	False	False	False	-3198.8486328125	671.728149414063	24.401123046875	0.431440591812134	0.936178982257843	0.196657732129097	119.090911865234	2620
True	False	False	False	False	-3192.22314453125	393.346435546875	190.772415161133	0.763307452201843	0.938582181930542	0.712753474712372	76.7093048095703	13194
True	False	False	False	False	-3191.8955078125	176.572204589844	191.881561279297	0.76079136133194	0.962358593940735	0.699229896068573	75.5895919799805	13077
True	False	False	False	False	-3187.75732421875	133.347808837891	165.262145996094	0.730507373809814	0.940943539142609	0.581821024417877	89.3154373168945	13308
True	False	False	False	False	-3191.01342773438	334.440002441406	211.846115112305	0.780456304550171	0.964906334877014	0.853013038635254	85.9895324707031	16424
True	False	False	False	False	-3190.82739257813	658.797912597656	146.40673828125	0.364539533853531	0.860707640647888	0.154720813035965	104.719696044922	13823
True	False	False	False	False	-3189.0087890625	306.202362060547	166.371292114258	0.5350341796875	0.93571150302887	0.278281897306442	70.6800003051758	10602
True	False	False	False	False	-3187.79467773438	705.226989746094	12.2005615234375	0.474330633878708	0.926893591880798	0.227494090795517	120.363639831543	1324
True	False	False	False	False	-3186.06030273438	365.073150634766	123.114753723145	0.755423963069916	0.948231756687164	0.673140406608582	75.8828811645508	8423
True	False	False	False	False	-3183.62963867188	687.998596191406	99.8227767944336	0.754056692123413	0.955905973911285	0.666995942592621	138.522216796875	12467
True	False	False	False	False	-3182.25439453125	227.064254760742	156.389007568359	0.775517404079437	0.968839824199677	0.798297166824341	74.503547668457	10505
True	False	False	False	False	-3181.85913085938	275.809753417969	252.884368896484	0.693322420120239	0.929103195667267	0.489874273538589	82.7807006835938	18874
True	False	False	False	False	-3177.19921875	712.335266113281	31.0559749603271	0.647358953952789	0.929583609104156	0.409211099147797	103.357139587402	2894
True	False	False	False	False	-3175.36059570313	617.287170410156	285.049468994141	0.563596904277802	0.885334372520447	0.305978357791901	93.5836563110352	24051
True	False	False	False	False	-3173.13110351563	80.1678314208984	226.264953613281	0.691882908344269	0.933147311210632	0.486921042203903	78.7598037719727	16067
True	False	False	False	False	-3173.00268554688	646.299194335938	110.914192199707	0.803114473819733	0.954649329185486	1	79.75	7975
True	False	False	False	False	-3172.90869140625	572.604187011719	173.026138305664	0.637440741062164	0.943780124187469	0.394667387008667	81.4166641235352	12701
True	False	False	False	False	-3172.0615234375	204.756973266602	183.008422851563	0.674216151237488	0.94776862859726	0.453228205442429	72.9515151977539	12037
True	False	False	False	False	-3170.76391601563	725.049926757813	102.041061401367	0.661707580089569	0.954948961734772	0.431795805692673	111.206520080566	10231
True	False	False	False	False	-3170.06469726563	476.24169921875	128.660461425781	0.677511870861053	0.956120729446411	0.459185183048248	61.4396553039551	7127
True	False	False	False	False	-3167.48681640625	413.115814208984	131.987884521484	0.822960138320923	0.970110177993774	1	74.1260528564453	8821
True	False	False	False	False	-3166.45703125	681.502197265625	92.0587844848633	0.798473179340363	0.956322252750397	1	73.240966796875	6079
True	False	False	False	False	-3162.75317382813	748.564025878906	112.023338317871	0.726439833641052	0.957082509994507	0.569876611232758	139.58415222168	14098
True	False	False	False	False	-3158.8974609375	787.460021972656	27.7285480499268	0.4596928358078	0.880646347999573	0.216565191745758	121.519996643066	3038
True	False	False	False	False	-3158.42846679688	356.9130859375	194.099838256836	0.660570383071899	0.952437341213226	0.429932564496994	80.7485733032227	14131
True	False	False	False	False	-3156.7255859375	767.198547363281	135.315322875977	0.618199467658997	0.92817360162735	0.368556767702103	140.59016418457	17152
True	False	False	False	False	-3152.7890625	522.306823730469	9.98227787017822	0.754574596881866	0.933233201503754	0.669301986694336	63.3333320617676	570
True	False	False	False	False	-3152.25341796875	142.516738891602	170.807861328125	0.598360955715179	0.922151148319244	0.344086796045303	86.2727279663086	13286
True	False	False	False	False	-3152.08349609375	713.618041992188	108.695907592773	0.725042045116425	0.957106292247772	0.565907895565033	70.826530456543	6941
True	False	False	False	False	-3148.59008789063	509.983428955078	123.114753723145	0.785416007041931	0.958928346633911	1	88.3423385620117	9806
True	False	False	False	False	-3146.30786132813	260.488555908203	159.716445922852	0.705993711948395	0.95056289434433	0.517492473125458	87.1597213745117	12551
True	False	False	False	False	-3145.7265625	380.463897705078	153.061584472656	0.759016990661621	0.953374087810516	0.690224945545197	77.9637680053711	10759
True	False	False	False	False	-3145.044921875	635.402709960938	116.459907531738	0.81883841753006	0.968259692192078	1	69.523811340332	7300
True	False	False	False	False	-3141.01782226563	161.780303955078	198.536407470703	0.794372320175171	0.95770537853241	1	84.0279312133789	15041
True	False	False	False	False	-3143.01708984375	805.705383300781	143.079315185547	0.669323861598969	0.942339956760406	0.444632470607758	143.945739746094	18569
True	False	False	False	False	-3142.11767578125	225.508209228516	227.374099731445	0.820242345333099	0.952622473239899	1	89.9414596557617	18438
True	False	False	False	False	-3140.3310546875	470.77978515625	149.734161376953	0.693598926067352	0.93879759311676	0.490445405244827	69.5407409667969	9388
True	False	False	False	False	-3140.41845703125	695.213928222656	126.442184448242	0.682972013950348	0.951428830623627	0.469370156526566	72.5	8265
True	False	False	False	False	-3139.09790039063	666.375854492188	135.315322875977	0.830285787582397	0.9703488945961	1	73.4918060302734	8966
True	False	False	False	False	-3137.27685546875	770.928100585938	112.023338317871	0.687367737293243	0.94615638256073	0.47787618637085	82.6534652709961	8348
True	False	False	False	False	-3135.44458007813	286.59033203125	171.917007446289	0.719183564186096	0.949690818786621	0.549959003925323	79.2129058837891	12278
True	False	False	False	False	-3133.55029296875	110.69506072998	222.937530517578	0.636987268924713	0.954369843006134	0.394021332263947	83.3980102539063	16763
True	False	False	False	False	-3133.84765625	831.919006347656	98.7136306762695	0.8182532787323	0.955595314502716	1	141.842697143555	12624
True	False	False	False	False	-3133.38720703125	310.471343994141	85.4039306640625	0.686015367507935	0.964395225048065	0.475228786468506	74.298698425293	5721
True	False	False	False	False	-3131.087890625	324.371276855469	92.0587844848633	0.824999392032623	0.96061897277832	1	77.5301208496094	6435
True	False	False	False	False	-3130.54711914063	556.266662597656	190.772415161133	0.66829925775528	0.958207309246063	0.442867994308472	79.7267456054688	13713
True	False	False	False	False	-3126.77001953125	79.1429290771484	151.952453613281	0.589486062526703	0.933428704738617	0.333828866481781	65.4087600708008	8961
True	False	False	False	False	-3127.2412109375	413.260650634766	72.0942230224609	0.790630877017975	0.955623149871826	1	65.5076904296875	4258
True	False	False	False	False	-3120.3603515625	350.384582519531	138.64274597168	0.648569643497467	0.929180324077606	0.411042928695679	74.8479995727539	9356
True	False	False	False	False	-3120.15209960938	489.108856201172	136.424453735352	0.736890852451324	0.948013842105865	0.601898670196533	73.2195129394531	9006
True	False	False	False	False	-3122.603515625	798.630859375	114.241622924805	0.784167170524597	0.948993325233459	0.923836290836334	85.3980560302734	8796
True	False	False	False	False	-3121.84838867188	787.344116210938	14.4188451766968	0.719225645065308	0.935661971569061	0.550069808959961	65.2307662963867	848
True	False	False	False	False	-3120.87133789063	853.912841796875	184.117568969727	0.471327990293503	0.850235283374786	0.225215524435043	131.012054443359	21748
True	False	False	False	False	-3119.57666015625	402.039215087891	83.1856460571289	0.731298089027405	0.962751984596252	0.584215581417084	67.1999969482422	5040
True	False	False	False	False	-3119.33959960938	893.999694824219	76.5307922363281	0.451992005109787	0.909346163272858	0.210990101099014	118.971015930176	8209
True	False	False	False	False	-3118.90576171875	873.308776855469	103.150199890137	0.69622391462326	0.9509596824646	0.495934218168259	140.161285400391	13035
True	False	False	False	False	-3111.5126953125	708.448303222656	293.922607421875	0.663025379180908	0.937898337841034	0.43397182226181	91.4603805541992	24237
True	False	False	False	False	-3109.37475585938	248.804443359375	177.462707519531	0.703622102737427	0.961178958415985	0.512084782123566	70.03125	11205
True	False	False	False	False	-3108.51123046875	302.63037109375	202.97297668457	0.732216358184814	0.949831664562225	0.587027549743652	80.7759552001953	14782
True	False	False	False	False	-3107.48999023438	519.476196289063	124.223899841309	0.774550676345825	0.972202301025391	0.789673984050751	72.8839263916016	8163
True	False	False	False	False	-3106.4873046875	224.65950012207	174.135284423828	0.610017359256744	0.948556423187256	0.358189851045609	72.356689453125	11360
True	False	False	False	False	-3105.01171875	274.060974121094	107.586769104004	0.726169049739838	0.941351234912872	0.56910252571106	75.3814468383789	7312
True	False	False	False	False	-3103.51586914063	660.727722167969	107.586769104004	0.779021024703979	0.941509008407593	0.834679305553436	85.5154647827148	8295
True	False	False	False	False	-3101.82934570313	473.074127197266	155.279876708984	0.719287753105164	0.945785284042358	0.550233483314514	69.6428604125977	9750
True	False	False	False	False	-3101.71801757813	917.24609375	164.153015136719	0.587080240249634	0.933818757534027	0.331114858388901	144.101348876953	21327
True	False	False	False	False	-3100.91870117188	373.220397949219	155.279876708984	0.68638277053833	0.939697921276093	0.475945204496384	79.6285705566406	11148
True	False	False	False	False	-3101.15869140625	432.430694580078	217.391815185547	0.716579556465149	0.95211535692215	0.543196678161621	95.8520431518555	18787
True	False	False	False	False	-3100.79711914063	610.399475097656	244.01123046875	0.613794684410095	0.925674974918365	0.36292552947998	90.4363632202148	19896
True	False	False	False	False	-3099.42065429688	179.949935913086	198.536407470703	0.654427230358124	0.925762474536896	0.420092135667801	108.821228027344	19479
True	False	False	False	False	-3097.08374023438	84.1639022827148	186.335845947266	0.779502213001251	0.957965016365051	0.840531468391418	87.5714263916016	14712
True	False	False	False	False	-3097.37158203125	539.126159667969	173.026138305664	0.677308022975922	0.947254836559296	0.458812654018402	80.1410293579102	12502
True	False	False	False	False	-3094.91723632813	888.329895019531	122.005615234375	0.728617489337921	0.96230936050415	0.57619571685791	113.054542541504	12436
True	False	False	False	False	-3092.86791992188	336.587493896484	139.751892089844	0.632291734218597	0.936900436878204	0.387423008680344	74.2857131958008	9360
True	False	False	False	False	-3090.80688476563	772.029846191406	119.787330627441	0.79902595281601	0.960166454315186	1	78.8240737915039	8513
True	False	False	False	False	-3089.80200195313	724.881652832031	177.462707519531	0.719300389289856	0.959117710590363	0.550266742706299	92.5562515258789	14809
True	False	False	False	False	-3089.6826171875	943.655883789063	118.678184509277	0.791627526283264	0.943759441375732	1	143.635513305664	15369
True	False	False	False	False	-3088.58203125	146.475555419922	137.533599853516	0.742881834506989	0.933276236057281	0.622499585151672	90	11160
True	False	False	False	False	-3087.83959960938	795.244995117188	167.480438232422	0.733267366886139	0.958750009536743	0.590288460254669	85.3642349243164	12890
True	False	False	False	False	-3086.13330078125	825.936279296875	136.424453735352	0.660233438014984	0.956407606601715	0.429383009672165	84.3252029418945	10372
True	False	False	False	False	-3084.27221679688	576.681274414063	181.899276733398	0.578265249729156	0.900008738040924	0.321399927139282	85.4390258789063	14012
True	False	False	False	False	-3082.0625	226.931747436523	141.970169067383	0.673494637012482	0.93570464849472	0.451942265033722	73.3125	9384
True	False	False	False	False	-3080.57153320313	280.979766845703	103.150199890137	0.769519209861755	0.960162580013275	0.751023590564728	87.4516143798828	8133
True	False	False	False	False	-3078.44775390625	676.604919433594	196.318130493164	0.493825733661652	0.896263539791107	0.24277950823307	76.4124298095703	13525
True	False	False	False	False	-3079.09008789063	992.484008789063	105.36848449707	0.384810328483582	0.923321723937988	0.16674280166626	117.294738769531	11143
True	False	False	False	False	-3076.44067382813	107.600448608398	179.680999755859	0.751662850379944	0.948479056358337	0.656655788421631	91.598762512207	14839
True	False	False	False	False	-3076.31884765625	392.338623046875	124.223899841309	0.688489496707916	0.955561459064484	0.48009330034256	69.125	7742
True	False	False	False	False	-3072.97900390625	200.285614013672	122.005615234375	0.823490679264069	0.950322151184082	1	84.1545486450195	9257
True	False	False	False	False	-3074.63232421875	970.895568847656	190.772415161133	0.410903602838516	0.903164803981781	0.183066189289093	122.337211608887	21042
True	False	False	False	False	-3073.494140625	353.888580322266	225.155807495117	0.488223046064377	0.924960255622864	0.238296538591385	77.7192153930664	15777
True	False	False	False	False	-3072.22875976563	251.632934570313	166.371292114258	0.735410094261169	0.948719203472137	0.597082853317261	81.0999984741211	12165
True	False	False	False	False	-3071.49047851563	715.287902832031	128.660461425781	0.759870648384094	0.942191898822784	0.694506108760834	106.172416687012	12316
True	False	False	False	False	-3070.88916015625	851.869079589844	123.114753723145	0.830976963043213	0.954038023948669	1	103.666664123535	11507
True	False	False	False	False	-3070.79956054688	315.455963134766	92.0587844848633	0.686775207519531	0.950061023235321	0.476712793111801	70.4216842651367	5845
True	False	False	False	False	-3069.46313476563	491.189544677734	166.371292114258	0.695984125137329	0.953004956245422	0.495427757501602	77.7600021362305	11664
True	False	False	False	False	-3068.5546875	756.152099609375	194.099838256836	0.588823318481445	0.941986203193665	0.333078444004059	80.1371459960938	14024
True	False	False	False	False	-3068.4208984375	915.873901367188	131.987884521484	0.728278696537018	0.965739130973816	0.575201332569122	70.1848754882813	8352
True	False	False	False	False	-3066.24169921875	580.246032714844	99.8227767944336	0.767598927021027	0.96284031867981	0.738312005996704	76.2555541992188	6863
True	False	False	False	False	-3065.82568359375	456.149047851563	157.498153686523	0.736775100231171	0.963548243045807	0.601518452167511	68.0633773803711	9665
True	False	False	False	False	-3060.95458984375	68.4004440307617	215.173538208008	0.799697458744049	0.956953227519989	1	77.4226837158203	15020
True	False	False	False	False	-3058.59375	328.861602783203	102.041061401367	0.761244773864746	0.961780726909637	0.701598525047302	72.7065200805664	6689
True	False	False	False	False	-3059.88330078125	1013.03735351563	110.914192199707	0.637884140014648	0.946451187133789	0.395300626754761	136.729995727539	13673
True	False	False	False	False	-3058.20556640625	664.42822265625	134.206176757813	0.706714987754822	0.944028735160828	0.51916092634201	88.0909118652344	10659
True	False	False	False	False	-3056.99755859375	299.626647949219	191.881561279297	0.318104714155197	0.852284967899323	0.129084125161171	71.7341003417969	12410
True	False	False	False	False	-3057.46728515625	628.612548828125	19.9645557403564	0.725530564785004	0.945084035396576	0.56728732585907	57.3333320617676	1032
True	False	False	False	False	-3057.19580078125	419.926513671875	199.645553588867	0.627447545528412	0.955778777599335	0.380784660577774	96.0388870239258	17287
True	False	False	False	False	-3054.82446289063	189.815277099609	201.863830566406	0.598850607872009	0.963406383991241	0.344664424657822	83.489013671875	15195
True	False	False	False	False	-3054.51684570313	111.125885009766	72.0942230224609	0.751398801803589	0.952120721340179	0.655545711517334	68.6923065185547	4465
True	False	False	False	False	-3054.29370117188	790.769836425781	155.279876708984	0.80919873714447	0.968056857585907	1	88.9357147216797	12451
True	False	False	False	False	-3054.24365234375	539.38671875	96.4953460693359	0.785221695899963	0.954313635826111	0.970463275909424	74.7356338500977	6502
True	False	False	False	False	-3054.0849609375	562.573364257813	114.241622924805	0.803241491317749	0.955311119556427	1	75.5436859130859	7781
True	False	False	False	False	-3053.03930664063	942.258911132813	150.843307495117	0.748016774654388	0.956646144390106	0.64181524515152	76.4117660522461	10392
True	False	False	False	False	-3053.076171875	1048.99084472656	53.2388153076172	0.510174453258514	0.93530535697937	0.256306916475296	116.375	5586
True	False	False	False	False	-3052.6513671875	385.164428710938	139.751892089844	0.803734004497528	0.961592078208923	1	96.3730163574219	12143
True	False	False	False	False	-3049.85693359375	679.946655273438	34.3833999633789	0.716718852519989	0.942643821239471	0.543553650379181	68.4838714599609	2123
True	False	False	False	False	-3050.1572265625	817.5830078125	143.079315185547	0.813946902751923	0.956976473331451	1	91.6511611938477	11823
True	False	False	False	False	-3048.75390625	1032.27380371094	35.4925422668457	0.670732975006104	0.93917053937912	0.447078943252563	92.125	2948
True	False	False	False	False	-3047.21752929688	403.580261230469	25.5102653503418	0.794671595096588	0.94915634393692	1	72.6521759033203	1671
True	False	False	False	False	-3047.1611328125	271.006896972656	144.188446044922	0.759280562400818	0.961888611316681	0.691536962985992	82.8307723999023	10768
True	False	False	False	False	-3046.32470703125	370.578765869141	29.9468326568604	0.685805439949036	0.942717015743256	0.474820286035538	75.185188293457	2030
True	False	False	False	False	-3045.71142578125	525.466369628906	130.878753662109	0.482166707515717	0.885021209716797	0.233533561229706	72.4915237426758	8554
True	False	False	False	False	-3044.89892578125	875.138061523438	141.970169067383	0.721593976020813	0.960668444633484	0.556392550468445	91.8828125	11761
True	False	False	False	False	-3042.81030273438	95.5199584960938	157.498153686523	0.680353045463562	0.948876976966858	0.464434146881104	87.1690139770508	12378
True	False	False	False	False	-3042.25341796875	126.622619628906	140.861022949219	0.760854780673981	0.949481606483459	0.699559509754181	91.1653518676758	11578
True	False	False	False	False	-3039.65771484375	339.256408691406	149.734161376953	0.593681156635284	0.944091081619263	0.338628500699997	74.6074066162109	10072
True	False	False	False	False	-3036.88403320313	632.29052734375	283.940338134766	0.562897682189941	0.919826626777649	0.305264919996262	83.46484375	21367
True	False	False	False	False	-3037.55615234375	665.831237792969	108.695907592773	0.78705221414566	0.953055143356323	1	80.4693908691406	7886
True	False	False	False	False	-3035.30102539063	381.102966308594	107.586769104004	0.660145282745361	0.956785082817078	0.429239451885223	85.5463943481445	8298
True	False	False	False	False	-3033.73461914063	1062.10607910156	119.787330627441	0.735007107257843	0.958252608776093	0.595789611339569	138.629623413086	14972
True	False	False	False	False	-3033.34155273438	503.914001464844	129.769607543945	0.787340879440308	0.944931328296661	1	76.8974380493164	8997
True	False	False	False	False	-3032.93286132813	1090.01879882813	141.970169067383	0.318973034620285	0.91099888086319	0.129541337490082	116.6796875	14935
True	False	False	False	False	-3031.93725585938	462.043701171875	155.279876708984	0.655685126781464	0.951681077480316	0.422076970338821	70.9142837524414	9928
True	False	False	False	False	-3031.33666992188	303.691802978516	130.878753662109	0.658434331417084	0.94936615228653	0.426468521356583	70.601692199707	8331
True	False	False	False	False	-3031.4208984375	849.330993652344	140.861022949219	0.760854780673981	0.948675036430359	0.699559509754181	88.8346481323242	11282
True	False	False	False	False	-3031.150390625	998.929321289063	185.226699829102	0.703242301940918	0.953704714775085	0.511229753494263	103.802398681641	17335
True	False	False	False	False	-3028.74926757813	580.313781738281	280.612915039063	0.551285207271576	0.856474637985229	0.2936871945858	89.2173919677734	22572
True	False	False	False	False	-3028.93237304688	725.188232421875	23.2919807434082	0.666415452957153	0.909642398357391	0.439655065536499	54.6190490722656	1147
True	False	False	False	False	-3028.37744140625	231.568939208984	189.663269042969	0.650934875011444	0.95004141330719	0.414659291505814	85.5497055053711	14629
True	False	False	False	False	-3027.4921875	364.440216064453	31.0559749603271	0.792491853237152	0.946757137775421	1	75.3571395874023	2110
True	False	False	False	False	-3025.66259765625	159.139877319336	165.262145996094	0.723555207252502	0.960503101348877	0.561758041381836	83.4295272827148	12431
True	False	False	False	False	-3025.78686523438	192.966156005859	165.262145996094	0.773095011711121	0.959173381328583	0.777525901794434	86.7583923339844	12927
True	False	False	False	False	-3024.2685546875	415.852661132813	256.211791992188	0.451490849256516	0.856784701347351	0.210631266236305	103.307357788086	23864
True	False	False	False	False	-3024.228515625	943.461486816406	127.551322937012	0.795297622680664	0.952865779399872	1	76.0782623291016	8749
True	False	False	False	False	-3024.24340820313	962.039489746094	123.114753723145	0.755423963069916	0.963870942592621	0.673140406608582	73.4144134521484	8149
True	False	False	False	False	-3023.947265625	880.419799804688	124.223899841309	0.783444225788116	0.952595949172974	0.904983460903168	64.3571395874023	7208
True	False	False	False	False	-3021.67797851563	693.207153320313	201.863830566406	0.545179426670074	0.94756668806076	0.287794768810272	93.4285736083984	17004
True	False	False	False	False	-3017.67504882813	283.12890625	150.843307495117	0.603545427322388	0.937364757061005	0.350267291069031	67.0441207885742	9118
True	False	False	False	False	-3020.20166015625	655.964294433594	159.716445922852	0.722619116306305	0.952504515647888	0.559182107448578	78.8194427490234	11350
True	False	False	False	False	-3018.99633789063	808.600280761719	190.772415161133	0.763307452201843	0.957011222839355	0.712753474712372	77.6744155883789	13360
True	False	False	False	False	-3019.74633789063	1054.53576660156	113.132476806641	0.668162107467651	0.947703957557678	0.442632764577866	90.2254867553711	9203
True	False	False	False	False	-3015.1064453125	395.399932861328	120.896469116211	0.67004781961441	0.940632939338684	0.445886552333832	85.7614669799805	9348
True	False	False	False	False	-3013.64331054688	371.815856933594	209.627822875977	0.788861632347107	0.952706515789032	1	100.682540893555	19029
True	False	False	False	False	-3013.43334960938	916.473327636719	168.589569091797	0.59566205739975	0.950885415077209	0.340925335884094	65.0526351928711	9888
True	False	False	False	False	-3012.24145507813	347.571563720703	156.389007568359	0.64816689491272	0.944987297058105	0.410432189702988	78.5602874755859	11077
True	False	False	False	False	-3011.74487304688	778.380737304688	222.937530517578	0.703001320362091	0.958424985408783	0.510688602924347	87.3084564208984	17549
True	False	False	False	False	-3011.89477539063	1111.42553710938	107.586769104004	0.63540905714035	0.942855477333069	0.391785085201263	130.432983398438	12652
True	False	False	False	False	-3011.8369140625	1130.09643554688	51.0205307006836	0.559523403644562	0.935527920722961	0.30184879899025	118.086959838867	5432
True	False	False	False	False	-3008.85400390625	245.207489013672	155.279876708984	0.484094202518463	0.88867723941803	0.235040232539177	69.3214263916016	9705
True	False	False	False	False	-3008.2978515625	720.378784179688	288.376892089844	0.730667531490326	0.936334908008575	0.582304120063782	90.9346160888672	23643
True	False	False	False	False	-3009.82763671875	1073.00512695313	122.005615234375	0.800438165664673	0.958977937698364	1	87.1999969482422	9592
True	False	False	False	False	-3007.7783203125	316.922607421875	125.333038330078	0.567055284976959	0.925479590892792	0.309534996747971	66.6725692749023	7534
True	False	False	False	False	-3006.32983398438	120.439888000488	232.919815063477	0.662514925003052	0.949601531028748	0.433126717805862	79.9952392578125	16799
True	False	False	False	False	-3000.25048828125	953.230834960938	133.097030639648	0.622626841068268	0.931027472019196	0.374340206384659	72.0250015258789	8643
True	False	False	False	False	-2997.68115234375	168.780807495117	116.459907531738	0.734479010105133	0.958291947841644	0.594105780124664	74.7523803710938	7849
True	False	False	False	False	-2998.26708984375	442.814697265625	128.660461425781	0.568717122077942	0.942213177680969	0.311261028051376	72.9051742553711	8457
True	False	False	False	False	-2998.60131835938	651.865112304688	75.4216537475586	0.797777712345123	0.951765775680542	1	85.4411773681641	5810
True	False	False	False	False	-2997.95825195313	421.080657958984	149.734161376953	0.606909692287445	0.935271441936493	0.354356110095978	77.5259246826172	10466
True	False	False	False	False	-2996.41381835938	993.015563964844	188.554138183594	0.647128283977509	0.948677539825439	0.408863484859467	77.7294082641602	13214
True	False	False	False	False	-2994.43408203125	83.7599029541016	153.061584472656	0.631944239139557	0.95051896572113	0.386941224336624	68.0362319946289	9389
True	False	False	False	False	-2992.9775390625	880.33642578125	130.878753662109	0.772971868515015	0.950650691986084	0.776539385318756	90.9152526855469	10728
True	False	False	False	False	-2992.23779296875	186.143753051758	130.878753662109	0.649014532566071	0.948323309421539	0.411719381809235	80.5	9499
True	False	False	False	False	-2991.13916015625	1137.13684082031	219.610107421875	0.602095782756805	0.906800150871277	0.348524659872055	115.373741149902	22844
True	False	False	False	False	-2989.21020507813	292.707733154297	147.515884399414	0.713910937309265	0.95586770772934	0.536457240581512	70.5413513183594	9382
True	False	False	False	False	-2988.65844726563	460.461669921875	150.843307495117	0.705643773078918	0.948526918888092	0.516687095165253	82.1102905273438	11167
True	False	False	False	False	-2989.1435546875	557.624084472656	187.44499206543	0.651075303554535	0.927740275859833	0.414875507354736	86	14534
True	False	False	False	False	-2987.7490234375	150.067626953125	131.987884521484	0.602997839450836	0.952797591686249	0.349607676267624	73	8687
True	False	False	False	False	-2987.26171875	824.515380859375	276.176330566406	0.738036453723907	0.945550084114075	0.605695426464081	87.3895568847656	21760
True	False	False	False	False	-2985.34423828125	329.798095703125	174.135284423828	0.687840223312378	0.962971925735474	0.478807687759399	79.0063705444336	12404
True	False	False	False	False	-2982.80151367188	270.247863769531	158.607299804688	0.648816347122192	0.939593136310577	0.411417841911316	66.8111877441406	9554
True	False	False	False	False	-2982.765625	1070.67785644531	139.751892089844	0.73591810464859	0.950682699680328	0.598723590373993	78.6428604125977	9909
True	False	False	False	False	-2979.82690429688	201.487487792969	104.259346008301	0.77779358625412	0.961780726909637	0.82083135843277	73.5531921386719	6914
True	False	False	False	False	-2981.34301757813	527.271728515625	227.374099731445	0.682083189487457	0.950323045253754	0.467684239149094	96.3317108154297	19748
True	False	False	False	False	-2981.79077148438	668.009155273438	244.01123046875	0.494518995285034	0.843973100185394	0.243339464068413	77.8545455932617	17128
True	False	False	False	False	-2978.69848632813	595.3662109375	258.430084228516	0.507705330848694	0.914668142795563	0.254219591617584	81.7596588134766	19050
True	False	False	False	False	-2977.84594726563	761.265014648438	276.176330566406	0.712177455425262	0.951644957065582	0.532177567481995	83.5100402832031	20794
True	False	False	False	False	-2977.7607421875	1159.82177734375	119.787330627441	0.454791456460953	0.929448902606964	0.21300333738327	91.6666641235352	9900
True	False	False	False	False	-2975.61376953125	507.058990478516	211.846115112305	0.453256279230118	0.892103433609009	0.211897417902946	80.1623001098633	15311
True	False	False	False	False	-2973.9091796875	1027.59033203125	292.8134765625	0.610796689987183	0.939071655273438	0.359160006046295	77.5189361572266	20465
True	False	False	False	False	-2971.6123046875	1185.38903808594	235.138092041016	0.439676403999329	0.921411156654358	0.202309191226959	127.12735748291	26951
True	False	False	False	False	-2970.91430664063	632.293212890625	156.389007568359	0.832211256027222	0.966354250907898	1	76.9645385742188	10852
True	False	False	False	False	-2966.94677734375	377.841705322266	230.701522827148	0.719225645065308	0.945786237716675	0.550069808959961	80.0961532592773	16660
True	False	False	False	False	-2967.73828125	917.418212890625	358.252838134766	0.742403924465179	0.94047087430954	0.620784997940063	93.7739944458008	30289
True	False	False	False	False	-2968.15283203125	1078.70092773438	145.297592163086	0.528723359107971	0.925420701503754	0.272530376911163	76.0534362792969	9963
True	False	False	False	False	-2967.67895507813	424.072631835938	218.500961303711	0.700304627418518	0.945540130138397	0.504712879657745	91.0050735473633	17928
True	False	False	False	False	-2966.40087890625	711.163330078125	234.028945922852	0.630091667175293	0.942980766296387	0.3843874335289	79.4123229980469	16756
True	False	False	False	False	-2963.77661132813	221.26513671875	178.571853637695	0.807928323745728	0.955024838447571	1	97.9192581176758	15765
True	False	False	False	False	-2962.30224609375	166.204864501953	129.769607543945	0.719225645065308	0.947432339191437	0.550069808959961	77.0256423950195	9012
True	False	False	False	False	-2958.42407226563	1204.57836914063	109.805053710938	0.720394313335419	0.953168451786041	0.553169012069702	133.111114501953	13178
True	False	False	False	False	-2953.4150390625	105.451522827148	224.046676635742	0.54055380821228	0.881350815296173	0.283415496349335	124.985145568848	25247
True	False	False	False	False	-2956.91772460938	591.040161132813	38.8199691772461	0.589544475078583	0.948734700679779	0.333895117044449	68.2857131958008	2390
True	False	False	False	False	-2954.59008789063	852.165832519531	130.878753662109	0.794070303440094	0.955568492412567	1	88.4661026000977	10439
True	False	False	False	False	-2954.53271484375	303.348236083984	224.046676635742	0.791603565216064	0.959603130817413	1	74.6485137939453	15079
True	False	False	False	False	-2953.21752929688	1226.47692871094	80.9673614501953	0.725601851940155	0.951321005821228	0.567489385604858	113.315071105957	8272
True	False	False	False	False	-2952.28051757813	246.494415283203	145.297592163086	0.586694478988647	0.926019132137299	0.330682188272476	62.9160308837891	8242
True	False	False	False	False	-2950.66821289063	1164.333984375	143.079315185547	0.702367007732391	0.928740501403809	0.509270012378693	81.1938018798828	10474
True	False	False	False	False	-2950.9169921875	1246.89660644531	29.9468326568604	0.707465767860413	0.93486762046814	0.520909607410431	116.444442749023	3144
True	False	False	False	False	-2948.69921875	888.65283203125	202.97297668457	0.594712257385254	0.916848421096802	0.339821606874466	78.1256866455078	14297
True	False	False	False	False	-2946.33764648438	566.836242675781	86.513069152832	0.775300621986389	0.953829169273376	0.796320915222168	76.9487152099609	6002
True	False	False	False	False	-2944.27416992188	1122.72705078125	164.153015136719	0.558653831481934	0.91289895772934	0.300975471735001	68.6824340820313	10165
True	False	False	False	False	-2942.9111328125	523.644470214844	150.843307495117	0.682473599910736	0.953705847263336	0.468423426151276	71.8676452636719	9774
True	False	False	False	False	-2942.03393554688	814.797119140625	93.1679229736328	0.580913007259369	0.924196720123291	0.32428103685379	101.083335876465	8491
True	False	False	False	False	-2941.40795898438	1002.11334228516	275.067199707031	0.620491683483124	0.944864094257355	0.371535301208496	78.379035949707	19438
True	False	False	False	False	-2941.2783203125	594.586486816406	191.881561279297	0.692204535007477	0.950512528419495	0.487577885389328	86.7687835693359	15011
True	False	False	False	False	-2941.14111328125	1187.25817871094	158.607299804688	0.741963624954224	0.968453884124756	0.619216978549957	78.3076934814453	11198
True	False	False	False	False	-2940.19506835938	357.659210205078	226.264953613281	0.711107194423676	0.947121739387512	0.529572129249573	86.0245132446289	17549
True	False	False	False	False	-2938.8994140625	654.541320800781	229.592376708984	0.653050422668457	0.950600743293762	0.417936742305756	88.8454132080078	18391
True	False	False	False	False	-2938.96411132813	702.590515136719	208.518692016602	0.46716833114624	0.943873822689056	0.222090721130371	67.9734039306641	12779
True	False	False	False	False	-2936.51513671875	1252.78771972656	46.5839614868164	0.738803207874298	0.958025753498077	0.6082723736763	103.452377319336	4345
True	False	False	False	False	-2933.96655273438	795.047546386719	141.970169067383	0.847845852375031	0.967252373695374	1	82.7890625	10597
True	False	False	False	False	-2932.5732421875	412.074859619141	236.24723815918	0.736514747142792	0.948924362659454	0.600665748119354	72.9671325683594	15542
True	False	False	False	False	-2932.49243164063	740.997985839844	165.262145996094	0.379035472869873	0.893205106258392	0.163261964917183	73.3825531005859	10934
True	False	False	False	False	-2930.77661132813	1267.39697265625	118.678184509277	0.618459045886993	0.921375393867493	0.368892341852188	137.990661621094	14765
True	False	False	False	False	-2929.8740234375	923.721740722656	220.719253540039	0.789384961128235	0.953409075737	1	73.3266296386719	14592
True	False	False	False	False	-2929.67333984375	448.562927246094	189.663269042969	0.570822715759277	0.96083676815033	0.31346407532692	73.4736862182617	12564
True	False	False	False	False	-2927.890625	1077.51281738281	240.683807373047	0.730140924453735	0.943622529506683	0.580719590187073	78.2165908813477	16973
True	False	False	False	False	-2924.03833007813	326.019592285156	130.878753662109	0.794070303440094	0.958487033843994	1	64.1101684570313	7565
True	False	False	False	False	-2927.4462890625	853.947692871094	134.206176757813	0.823480188846588	0.963263034820557	1	71.1074371337891	8604
True	False	False	False	False	-2926.99072265625	564.281677246094	96.4953460693359	0.799865543842316	0.961418867111206	1	71.505744934082	6221
True	False	False	False	False	-2924.75830078125	776.674987792969	150.843307495117	0.645474910736084	0.942876040935516	0.406385600566864	80.6691207885742	10971
True	False	False	False	False	-2925.01220703125	820.76806640625	88.7313537597656	0.670272588729858	0.9543536901474	0.446277111768723	90.875	7270
True	False	False	False	False	-2922.83862304688	484.552917480469	285.049468994141	0.676125466823578	0.934932589530945	0.456662356853485	74.1089477539063	19046
True	False	False	False	False	-2917.06274414063	753.169189453125	99.8227767944336	0.801836133003235	0.953913331031799	1	71.9111099243164	6472
True	False	False	False	False	-2916.1123046875	953.996215820313	171.917007446289	0.585076630115509	0.931039333343506	0.328875422477722	73.8387069702148	11445
True	False	False	False	False	-2914.962890625	1203.02795410156	180.790130615234	0.710351645946503	0.954023361206055	0.527749538421631	80.3190155029297	13092
True	False	False	False	False	-2914.6005859375	1228.33166503906	175.244430541992	0.723530352115631	0.956331372261047	0.56168931722641	85.2215194702148	13465
True	False	False	False	False	-2912.8515625	974.208618164063	174.135284423828	0.718951046466827	0.955127596855164	0.549347400665283	81.2165603637695	12751
True	False	False	False	False	-2912.08447265625	1295.60217285156	234.028945922852	0.36688494682312	0.936336696147919	0.156084194779396	115.838859558105	24442
True	False	False	False	False	-2911.60522460938	434.709442138672	188.554138183594	0.623659551143646	0.90581077337265	0.375707566738129	70.841178894043	12043
True	False	False	False	False	-2907.76416015625	565.04736328125	131.987884521484	0.534979641437531	0.95455139875412	0.278231620788574	67.5966415405273	8044
True	False	False	False	False	-2905.169921875	630.291687011719	316.10546875	0.621012985706329	0.922232389450073	0.372217327356339	85.3754348754883	24332
True	False	False	False	False	-2904.20361328125	1065.35559082031	269.521484375	0.380381762981415	0.856831729412079	0.164069399237633	81.3991775512695	19780
True	False	False	False	False	-2903.46313476563	803.923278808594	145.297592163086	0.72051614522934	0.956646144390106	0.553494393825531	71.4580154418945	9361
True	False	False	False	False	-2902.54663085938	587.905456542969	148.625015258789	0.559298753738403	0.920386970043182	0.301622897386551	79.7388076782227	10685
True	False	False	False	False	-2901.61450195313	898.968566894531	183.008422851563	0.641101002693176	0.94089013338089	0.399941295385361	77.1757583618164	12734
True	False	False	False	False	-2899.27978515625	1138.91723632813	191.881561279297	0.571093201637268	0.942584693431854	0.313748359680176	69.3063583374023	11990
True	False	False	False	False	-2899.12573242188	1337.58056640625	107.586769104004	0.317704528570175	0.935563266277313	0.12887367606163	113.536079406738	11013
True	False	False	False	False	-2898.56689453125	531.549194335938	125.333038330078	0.760423243045807	0.965533077716827	0.697327613830566	73.8849563598633	8349
True	False	False	False	False	-2895.21215820313	679.348449707031	202.97297668457	0.822699785232544	0.961997210979462	1	109.666664123535	20069
True	False	False	False	False	-2898.46557617188	866.347351074219	156.389007568359	0.639742016792297	0.942397236824036	0.397970765829086	75.4326248168945	10636
True	False	False	False	False	-2895.87036132813	744.605529785156	170.807861328125	0.598360955715179	0.941422641277313	0.344086796045303	87.1038970947266	13414
True	False	False	False	False	-2895.85620117188	998.309448242188	210.736968994141	0.702846884727478	0.941782891750336	0.510342478752136	85.5368423461914	16252
True	False	False	False	False	-2895.00024414063	1252.51098632813	188.554138183594	0.634131848812103	0.96474689245224	0.389989137649536	72.2235260009766	12278
True	False	False	False	False	-2888.96533203125	1279.02429199219	75.4216537475586	0.722747147083282	0.961111128330231	0.559532701969147	71.4117660522461	4856
True	False	False	False	False	-2885.755859375	721.011352539063	145.297592163086	0.765121161937714	0.968452870845795	0.723130643367767	80.099235534668	10493
True	False	False	False	False	-2884.15209960938	1022.17376708984	137.533599853516	0.557457804679871	0.908522546291351	0.299778908491135	69.8145141601563	8657
True	False	False	False	False	-2883.5009765625	553.471740722656	19.9645557403564	0.798721373081207	0.951427280902863	1	56.6111106872559	1019
True	False	False	False	False	-2881.19580078125	810.757751464844	138.64274597168	0.593267381191254	0.923343479633331	0.33815124630928	69.4000015258789	8675
True	False	False	False	False	-2883.263671875	1048.69409179688	114.241622924805	0.66729873418808	0.943942248821259	0.441156625747681	79.9902877807617	8239
True	False	False	False	False	-2881.83374023438	1099.70031738281	186.335845947266	0.823659300804138	0.966327965259552	1	75.3273773193359	12655
True	False	False	False	False	-2881.35913085938	1216.01831054688	160.825576782227	0.704130887985229	0.950285255908966	0.513235092163086	79.4620666503906	11522
True	False	False	False	False	-2879.31958007813	940.052001953125	238.465515136719	0.579437971115112	0.891913652420044	0.322672188282013	89.4697647094727	19236
True	False	False	False	False	-2874.85327148438	544.158203125	114.241622924805	0.771086752414703	0.959930598735809	0.762132465839386	74.5048522949219	7674
True	False	False	False	False	-2877.96215820313	638.05078125	125.333038330078	0.61525171995163	0.941441595554352	0.364775002002716	82.7256622314453	9348
True	False	False	False	False	-2877.41040039063	1160.69555664063	180.790130615234	0.486753284931183	0.893045544624329	0.237132832407951	67.5828247070313	11016
True	False	False	False	False	-2876.84985351563	1192.88781738281	128.660461425781	0.768360316753387	0.960861563682556	0.743243813514709	78.8706893920898	9149
True	False	False	False	False	-2876.35327148438	1339.90393066406	214.064392089844	0.511335909366608	0.898359537124634	0.257294446229935	116.668395996094	22517
True	False	False	False	False	-2872.392578125	1313.24291992188	177.462707519531	0.703622102737427	0.943289935588837	0.512084782123566	79.8062515258789	12769
True	False	False	False	False	-2868.64208984375	868.046997070313	204.082122802734	0.612211227416992	0.944767534732819	0.360930055379868	75.2663040161133	13849
True	False	False	False	False	-2868.6064453125	751.572998046875	160.825576782227	0.597711980342865	0.945848524570465	0.343323171138763	70.3931045532227	10207
True	False	False	False	False	-2866.42553710938	787.928405761719	170.807861328125	0.616182088851929	0.940525949001312	0.365962773561478	72.7727279663086	11207
True	False	False	False	False	-2864.91381835938	831.788696289063	117.569046020508	0.644668221473694	0.955733895301819	0.405185103416443	66.1792449951172	7015
True	False	False	False	False	-2864.29858398438	981.245666503906	180.790130615234	0.707700073719025	0.950084626674652	0.521457850933075	78.2699356079102	12758
True	False	False	False	False	-2860.32958984375	1057.04248046875	219.610107421875	0.5209059715271	0.917913436889648	0.265572965145111	79	15642
True	False	False	False	False	-2859.74096679688	716.678527832031	159.716445922852	0.674418985843658	0.936928868293762	0.453590780496597	85.7222213745117	12344
True	False	False	False	False	-2857.42700195313	1138.80993652344	179.680999755859	0.492623835802078	0.888342201709747	0.241811469197273	67.1728363037109	10882
True	False	False	False	False	-2858.49560546875	1273.34838867188	158.607299804688	0.71760094165802	0.934606432914734	0.545826494693756	64.4195785522461	9212
True	False	False	False	False	-2857.30615234375	1182.15246582031	135.315322875977	0.598133563995361	0.928151488304138	0.343818932771683	71.9672164916992	8780
True	False	False	False	False	-2857.20361328125	1386.18994140625	485.804168701172	0.181449010968208	0.817898690700531	0.0655809417366982	129.356170654297	56658
True	False	False	False	False	-2854.3408203125	896.90673828125	167.480438232422	0.700623989105225	0.952559590339661	0.505413234233856	81.6026458740234	12322
True	False	False	False	False	-2854.39135742188	1092.81555175781	109.805053710938	0.69250875711441	0.931522071361542	0.488200724124908	80.2222213745117	7942
True	False	False	False	False	-2850.86499023438	939.36865234375	196.318130493164	0.687726557254791	0.959316194057465	0.478583216667175	83.6723175048828	14810
True	False	False	False	False	-2847.02514648438	489.272003173828	161.934722900391	0.73981249332428	0.956071972846985	0.611710011959076	72.0616455078125	10521
True	False	False	False	False	-2849.373046875	690.340515136719	173.026138305664	0.606131851673126	0.928423762321472	0.353405207395554	69.7179489135742	10876
True	False	False	False	False	-2849.23681640625	1364.64855957031	80.9673614501953	0.856437861919403	0.975024342536926	1	77.808219909668	5680
True	False	False	False	False	-2845.73706054688	1424.93054199219	18.8554134368896	0.445441395044327	0.929108560085297	0.20633764564991	115.764709472656	1968
True	False	False	False	False	-2843.08056640625	782.100830078125	125.333038330078	0.580567955970764	0.949610531330109	0.323903828859329	81.159294128418	9171
True	False	False	False	False	-2841.4267578125	1227.07263183594	215.173538208008	0.587332129478455	0.965426385402679	0.331397712230682	74.7835083007813	14508
True	False	False	False	False	-2838.603515625	1010.86413574219	164.153015136719	0.677737295627594	0.952847123146057	0.459597736597061	82.25	12173
True	False	False	False	False	-2834.2412109375	1150.69177246094	18.8554134368896	0.75434798002243	0.951427280902863	0.66828989982605	55.8823547363281	950
True	False	False	False	False	-2834.1142578125	980.734375	140.861022949219	0.797730386257172	0.960476875305176	1	80.7086639404297	10250
True	False	False	False	False	-2831.28491210938	742.765808105469	154.17073059082	0.624892175197601	0.934111297130585	0.377349019050598	89.2158279418945	12401
True	False	False	False	False	-2827.58129882813	829.731323242188	174.135284423828	0.814603447914124	0.962266862392426	1	81.356689453125	12773
True	False	False	False	False	-2829.71508789063	1245.75122070313	110.914192199707	0.803114473819733	0.956243515014648	1	82.8000030517578	8280
True	False	False	False	False	-2829.12475585938	876.082214355469	188.554138183594	0.654927790164948	0.956366062164307	0.420880168676376	79.2352905273438	13470
True	False	False	False	False	-2828.98608398438	1085.0830078125	154.17073059082	0.665979385375977	0.936660051345825	0.438916981220245	68.2518005371094	9487
True	False	False	False	False	-2827.67236328125	1174.36743164063	136.424453735352	0.700589239597321	0.959122717380524	0.505336821079254	79.0975646972656	9729
True	False	False	False	False	-2828.771484375	1396.92663574219	92.0587844848633	0.798473179340363	0.954577445983887	1	79.7469863891602	6619
True	False	False	False	False	-2824.0263671875	1432.58386230469	176.353576660156	0.405633360147476	0.831226825714111	0.179687425494194	98.5534591674805	15670
True	False	False	False	False	-2821.1845703125	1140.16137695313	188.554138183594	0.660528302192688	0.949526786804199	0.429863899946213	72.8294143676758	12381
True	False	False	False	False	-2820.81420898438	1288.01318359375	128.660461425781	0.514788746833801	0.912464261054993	0.260251879692078	59.215518951416	6869
True	False	False	False	False	-2820.74291992188	1333.46508789063	205.191253662109	0.69008469581604	0.956427931785583	0.483279913663864	106.594596862793	19720
True	False	False	False	False	-2814.6962890625	793.718505859375	131.987884521484	0.695033729076385	0.936104953289032	0.493430703878403	82.5882339477539	9828
True	False	False	False	False	-2814.05444335938	1376.36169433594	139.751892089844	0.73591810464859	0.958043396472931	0.598723590373993	81.460319519043	10264
True	False	False	False	False	-2812.62475585938	1460.14147949219	75.4216537475586	0.827121496200562	0.960359692573547	1	127.808822631836	8691
True	False	False	False	False	-2811.98291015625	942.632202148438	290.595184326172	0.458174973726273	0.901553690433502	0.215457066893578	92.0801544189453	24125
True	False	False	False	False	-2804.2470703125	858.771850585938	194.099838256836	0.694182753562927	0.941933333873749	0.491655856370926	92.4514312744141	16179
True	False	False	False	False	-2807.2275390625	1038.939453125	130.878753662109	0.781607866287231	0.963757157325745	0.870086967945099	70.898307800293	8366
True	False	False	False	False	-2803.62329101563	909.6171875	184.117568969727	0.639517724514008	0.942391157150269	0.397646993398666	69.8072280883789	11588
True	False	False	False	False	-2803.46142578125	1093.34606933594	159.716445922852	0.576170265674591	0.910842478275299	0.319142132997513	74.0069427490234	10657
True	False	False	False	False	-2802.77954101563	967.83349609375	155.279876708984	0.565047860145569	0.955144882202148	0.307464748620987	71.5642852783203	10019
True	False	False	False	False	-2799.37451171875	1222.87060546875	171.917007446289	0.660987973213196	0.912076711654663	0.430615156888962	68.8129043579102	10666
True	False	False	False	False	-2792.91943359375	1074.50952148438	158.607299804688	0.71760094165802	0.957328915596008	0.545826494693756	80.7132873535156	11542
True	False	False	False	False	-2793.763671875	1466.43859863281	139.751892089844	0.598013520240784	0.927527666091919	0.343677669763565	101.119049072266	12741
True	False	False	False	False	-2793.97778320313	1486.86791992188	145.297592163086	0.551645159721375	0.919835329055786	0.294038683176041	126.854965209961	16618
True	False	False	False	False	-2789.1328125	1172.13818359375	267.30322265625	0.52179753780365	0.890178084373474	0.266357362270355	117.817428588867	28394
True	False	False	False	False	-2788.50830078125	1024.78552246094	125.333038330078	0.740218818187714	0.954126596450806	0.61310887336731	74.6283187866211	8433
True	False	False	False	False	-2788.19775390625	1150.68920898438	116.459907531738	0.687813937664032	0.94777113199234	0.478755712509155	81.7523803710938	8584
True	False	False	False	False	-2788.30932617188	1247.08227539063	177.462707519531	0.725948393344879	0.963516592979431	0.56847357749939	79.6999969482422	12752
True	False	False	False	False	-2786.36938476563	1106.7666015625	125.333038330078	0.790439307689667	0.947446823120117	1	78.0442504882813	8819
True	False	False	False	False	-2786.09497070313	838.268737792969	161.934722900391	0.653873205184937	0.953242897987366	0.41922265291214	72.308219909668	10557
True	False	False	False	False	-2783.20825195313	878.028503417969	194.099838256836	0.63453996181488	0.879730403423309	0.390561670064926	87.0800018310547	15239
True	False	False	False	False	-2782.28271484375	1505.8271484375	119.787330627441	0.594013333320618	0.942586779594421	0.339012265205383	132.194442749023	14277
True	False	False	False	False	-2782.0078125	998.901306152344	159.716445922852	0.537146985530853	0.926723837852478	0.280235320329666	69.2986145019531	9979
True	False	False	False	False	-2780.970703125	1053.31896972656	113.132476806641	0.776553928852081	0.952097654342651	0.808126747608185	71.1372528076172	7256
True	False	False	False	False	-2781.4033203125	1368.35363769531	155.279876708984	0.589544475078583	0.927054703235626	0.333895117044449	70.9000015258789	9926
True	False	False	False	False	-2775.65673828125	799.30126953125	169.698715209961	0.529045820236206	0.89679616689682	0.27282127737999	83.6209182739258	12794
True	False	False	False	False	-2774.42163085938	1134.740234375	149.734161376953	0.700455188751221	0.959704160690308	0.505042791366577	77.3037033081055	10436
True	False	False	False	False	-2772.38037109375	1280.55078125	224.046676635742	0.661611497402191	0.947725236415863	0.431637853384018	83.8168334960938	16931
True	False	False	False	False	-2769.19702148438	1414.34594726563	187.44499206543	0.784142136573792	0.956753253936768	0.923094153404236	82.4852066040039	13940
True	False	False	False	False	-2767.3916015625	1075.34912109375	15.5279874801636	0.666844606399536	0.921556770801544	0.440383464097977	58.5	819
True	False	False	False	False	-2766.08837890625	901.955444335938	176.353576660156	0.492434859275818	0.900536894798279	0.241659566760063	76.8050308227539	12212
True	False	False	False	False	-2763.54321289063	1016.81408691406	110.914192199707	0.770503282546997	0.94107449054718	0.75791335105896	93.3399963378906	9334
True	False	False	False	False	-2765.56494140625	1378.04284667969	99.8227767944336	0.647322654724121	0.926036477088928	0.40915635228157	69.5111083984375	6256
True	False	False	False	False	-2763.79125976563	1508.7763671875	127.551322937012	0.664698958396912	0.943288862705231	0.436761826276779	84.1565246582031	9678
True	False	False	False	False	-2763.71948242188	1207.68359375	184.117568969727	0.699031293392181	0.962065398693085	0.501940369606018	78.4277114868164	13019
True	False	False	False	False	-2763.19848632813	850.847290039063	154.17073059082	0.563038229942322	0.902659833431244	0.305408209562302	73.7985610961914	10258
True	False	False	False	False	-2762.97143554688	874.90283203125	76.5307922363281	0.74383670091629	0.942998588085175	0.625965297222137	93.5797119140625	6457
True	False	False	False	False	-2760.6494140625	1033.20983886719	19.9645557403564	0.776177406311035	0.943199634552002	0.804480254650116	65.8333358764648	1185
True	False	False	False	False	-2758.43823242188	1095.03039550781	117.569046020508	0.72139585018158	0.960328042507172	0.555857241153717	69.8773574829102	7407
True	False	False	False	False	-2760.5830078125	1535.19299316406	102.041061401367	0.738865315914154	0.942169308662415	0.608482539653778	143.054351806641	13161
True	False	False	False	False	-2759.27124023438	1119.52685546875	133.097030639648	0.737667322158813	0.952194273471832	0.604465067386627	73.4416656494141	8813
True	False	False	False	False	-2758.82470703125	1395.84887695313	83.1856460571289	0.781472206115723	0.957111597061157	0.867934346199036	72.0400009155273	5403
True	False	False	False	False	-2753.99462890625	1042.6513671875	87.6222152709961	0.82315069437027	0.958927392959595	1	70.582275390625	5576
True	False	False	False	False	-2754.12280273438	1352.71411132813	75.4216537475586	0.827121496200562	0.958397746086121	1	72.75	4947
True	False	False	False	False	-2753.77783203125	1313.66528320313	253.993499755859	0.606714606285095	0.890959024429321	0.354117304086685	101.087333679199	23149
True	False	False	False	False	-2751.10766601563	1162.66381835938	166.371292114258	0.626080632209778	0.949455916881561	0.378941357135773	74.1600036621094	11124
True	False	False	False	False	-2747.3017578125	937.151184082031	13.3097038269043	0.66390061378479	0.935661971569061	0.435427129268646	67	804
True	False	False	False	False	-2743.57470703125	917.473327636719	167.480438232422	0.83051860332489	0.959831178188324	1	80.4834442138672	12153
True	False	False	False	False	-2745.18627929688	969.020263671875	135.315322875977	0.671015024185181	0.956099689006805	0.447571516036987	93.7950820922852	11443
True	False	False	False	False	-2745.9248046875	1273.18493652344	199.645553588867	0.55325049161911	0.931187808513641	0.295611768960953	75.216667175293	13539
True	False	False	False	False	-2743.75341796875	1439.18908691406	102.041061401367	0.784656643867493	0.94136655330658	0.940379023551941	65.4347839355469	6020
True	False	False	False	False	-2743.05786132813	995.145385742188	155.279876708984	0.754616916179657	0.943077623844147	0.669491648674011	77.1928558349609	10807
True	False	False	False	False	-2739.62426757813	1031.0009765625	131.987884521484	0.680715799331665	0.960317730903625	0.465112239122391	74.2352905273438	8834
True	False	False	False	False	-2742.17846679688	1345.77990722656	109.805053710938	0.703859448432922	0.966072559356689	0.512620806694031	68.4343414306641	6775
True	False	False	False	False	-2740.98510742188	1550.73046875	118.678184509277	0.675134241580963	0.964626967906952	0.454873770475388	107.046730041504	11454
True	False	False	False	False	-2737.49145507813	945.123474121094	179.680999755859	0.604290366172791	0.917810499668121	0.351167261600494	87.4135818481445	14161
True	False	False	False	False	-2735.42578125	1145.97473144531	137.533599853516	0.834446728229523	0.966992378234863	1	73.4838714599609	9112
True	False	False	False	False	-2736.12866210938	1467.14514160156	136.424453735352	0.660233438014984	0.935599625110626	0.429383009672165	62.3414649963379	7668
True	False	False	False	False	-2734.1337890625	1535.19995117188	179.680999755859	0.728291630744934	0.945079684257507	0.57523912191391	116.648147583008	18897
True	False	False	False	False	-2733.27172851563	1066.94213867188	141.970169067383	0.739838838577271	0.950379192829132	0.6118004322052	70.9140625	9077
True	False	False	False	False	-2733.23608398438	1576.19934082031	105.36848449707	0.656984984874725	0.94929438829422	0.424144089221954	117.852630615234	11196
True	False	False	False	False	-2731.43359375	1408.04956054688	144.188446044922	0.740460157394409	0.959909200668335	0.613943874835968	70.5461502075195	9171
True	False	False	False	False	-2724.19311523438	1112.50744628906	160.825576782227	0.672784626483917	0.934776067733765	0.450683176517487	64.1999969482422	9309
True	False	False	False	False	-2726.03173828125	1184.20947265625	127.551322937012	0.688962996006012	0.944780588150024	0.481034994125366	82.1913070678711	9452
True	False	False	False	False	-2721.490234375	963.047790527344	120.896469116211	0.741812705993652	0.951774656772614	0.618682026863098	97.5963287353516	10638
True	False	False	False	False	-2722.94677734375	1374.87023925781	179.680999755859	0.794242918491364	0.964566469192505	1	78.5740737915039	12729
True	False	False	False	False	-2712.94116210938	1156.39819335938	180.790130615234	0.825955033302307	0.962710738182068	1	73.0061340332031	11900
True	False	False	False	False	-2713.001953125	1454.71240234375	129.769607543945	0.796257674694061	0.948231756687164	1	71.5897445678711	8376
True	False	False	False	False	-2711.68920898438	1470.10522460938	14.4188451766968	0.805326879024506	0.942608833312988	1	52.538459777832	683
True	False	False	False	False	-2710.93286132813	1027.27307128906	159.716445922852	0.72967803478241	0.954063892364502	0.579335868358612	75.5972213745117	10886
True	False	False	False	False	-2710.70678710938	1049.22924804688	83.1856460571289	0.80851811170578	0.960834741592407	1	71.2666702270508	5345
True	False	False	False	False	-2708.671875	900.109497070313	127.551322937012	0.77388209104538	0.946390569210052	0.783978283405304	90.8956527709961	10453
True	False	False	False	False	-2710.59619140625	1428.99951171875	137.533599853516	0.724236845970154	0.94733715057373	0.563651561737061	66.8225784301758	8286
True	False	False	False	False	-2709.8662109375	1255.53173828125	242.902084350586	0.74275666475296	0.952414453029633	0.622049152851105	86.6986312866211	18987
True	False	False	False	False	-2709.60180664063	1330.890625	145.297592163086	0.776568472385406	0.961037278175354	0.808269858360291	89.5801544189453	11735
True	False	False	False	False	-2706.31762695313	989.310180664063	214.064392089844	0.812729179859161	0.954782903194427	1	76.2331619262695	14713
True	False	False	False	False	-2706.11694335938	1202.66418457031	150.843307495117	0.636951267719269	0.949398338794708	0.393970042467117	86.25	11730
True	False	False	False	False	-2707.18188476563	1579.63635253906	236.24723815918	0.794529914855957	0.959050893783569	1	108.704223632813	23154
True	False	False	False	False	-2706.24780273438	1611.12231445313	107.586769104004	0.612037599086761	0.929592192173004	0.360712110996246	140.979385375977	13675
True	False	False	False	False	-2704.85668945313	1062.27062988281	114.241622924805	0.586672246456146	0.954539000988007	0.330657333135605	67.1650466918945	6918
True	False	False	False	False	-2696.365234375	1122.447265625	119.787330627441	0.75546407699585	0.953212261199951	0.673323512077332	61.3055572509766	6621
True	False	False	False	False	-2695.56567382813	1309.76440429688	87.6222152709961	0.75999253988266	0.96125727891922	0.695125102996826	66.5949401855469	5261
True	False	False	False	False	-2694.11694335938	243.26789855957	75.4216537475586	0.758873462677002	0.932805776596069	0.689513981342316	92.5735321044922	6295
True	False	False	False	False	-2687.74365234375	1088.62536621094	206.300399780273	0.569899201393127	0.907736539840698	0.312495559453964	95.4946212768555	17762
True	False	False	False	False	-2687.69165039063	1408.02673339844	199.645553588867	0.764764428138733	0.956297516822815	0.721043825149536	83.9222259521484	15106
True	False	False	False	False	-2686.45727539063	1152.75317382813	96.4953460693359	0.810468971729279	0.959447026252747	1	98.9425277709961	8608
True	False	False	False	False	-2685.78784179688	1470.88647460938	173.026138305664	0.721035778522491	0.964386403560638	0.554887354373932	68.1217956542969	10627
True	False	False	False	False	-2683.58032226563	1523.27331542969	183.008422851563	0.660195052623749	0.935730218887329	0.429320573806763	100.436363220215	16572
True	False	False	False	False	-2682.57568359375	1634.69323730469	224.046676635742	0.449919164180756	0.918508291244507	0.209509119391441	111.653465270996	22554
True	False	False	False	False	-2681.63647460938	1304.59338378906	76.5307922363281	0.74383670091629	0.958222687244415	0.625965297222137	68.101448059082	4699
True	False	False	False	False	-2680.47412109375	1361.59265136719	175.244430541992	0.68599146604538	0.95416396856308	0.475182205438614	75.4050598144531	11914
True	False	False	False	False	-2673.70727539063	1277.89868164063	195.208984375	0.65105813741684	0.923406302928925	0.414849132299423	76.6420440673828	13489
True	False	False	False	False	-2674.90014648438	1439.02856445313	232.919815063477	0.575799465179443	0.920310437679291	0.318744510412216	77.8000030517578	16338
True	False	False	False	False	-2673.36840820313	1330.06457519531	99.8227767944336	0.777396082878113	0.955305933952332	0.816632270812988	60.7888870239258	5471
True	False	False	False	False	-2672.51391601563	129.80419921875	147.515884399414	0.760800063610077	0.952538788318634	0.699274897575378	58.6541366577148	7801
True	False	False	False	False	-2671.18481445313	981.366882324219	136.424453735352	0.545853614807129	0.894090533256531	0.288439035415649	77.1951217651367	9495
True	False	False	False	False	-2669.6142578125	1232.13562011719	39.9291114807129	0.792017757892609	0.953058242797852	1	55.3611106872559	1993
True	False	False	False	False	-2668.85327148438	1186.63439941406	191.881561279297	0.560401380062103	0.926913022994995	0.302733510732651	77.4219665527344	13394
True	False	False	False	False	-2668.50122070313	1164.87902832031	176.353576660156	0.737743198871613	0.963815748691559	0.604717314243317	79.9182357788086	12707
True	False	False	False	False	-2667.19482421875	1219.50219726563	59.8936653137207	0.75905966758728	0.960369110107422	0.690436720848083	55.6851844787598	3007
True	False	False	False	False	-2668.16284179688	1661.43725585938	144.188446044922	0.571692943572998	0.963593363761902	0.314379900693893	131.146148681641	17049
True	False	False	False	False	-2667.57690429688	1255.3828125	104.259346008301	0.639728426933289	0.953850090503693	0.397951126098633	61.138298034668	5747
True	False	False	False	False	-2666.04345703125	1520.73718261719	167.480438232422	0.622444927692413	0.927881956100464	0.374100029468536	94.3841094970703	14252
True	False	False	False	False	-2662.94921875	1009.56024169922	192.990692138672	0.702273726463318	0.955144882202148	0.509062170982361	87.1379318237305	15162
True	False	False	False	False	-2663.70483398438	1114.47375488281	135.315322875977	0.758076548576355	0.95870703458786	0.685611963272095	79.5901641845703	9710
True	False	False	False	False	-2662.3076171875	1068.54089355469	235.138092041016	0.514743983745575	0.912635028362274	0.260213315486908	82.2971725463867	17447
True	False	False	False	False	-2661.83740234375	1306.54431152344	90.9496383666992	0.815059661865234	0.95633727312088	1	73.5853652954102	6034
True	False	False	False	False	-2659.69287109375	1384.04260253906	160.825576782227	0.688190162181854	0.949118077754974	0.479499697685242	68.4965515136719	9932
True	False	False	False	False	-2655.77880859375	1587.46838378906	170.807861328125	0.799037754535675	0.954267740249634	1	100.324676513672	15450
True	False	False	False	False	-2651.57397460938	1336.49182128906	103.150199890137	0.769519209861755	0.948367357254028	0.751023590564728	68.0967712402344	6333
True	False	False	False	False	-2653.69384765625	1657.08020019531	85.4039306640625	0.686015367507935	0.952234208583832	0.475228786468506	77.5714263916016	5973
True	False	False	False	False	-2651.9365234375	1482.24841308594	236.24723815918	0.517172038555145	0.847775340080261	0.262312412261963	88.2863845825195	18805
True	False	False	False	False	-2651.20458984375	1682.42236328125	140.861022949219	0.616721570491791	0.943002283573151	0.366653949022293	151.204727172852	19203
True	False	False	False	False	-2645.38256835938	1418.03857421875	296.140899658203	0.518709003925323	0.869639277458191	0.263649731874466	85.2434463500977	22760
True	False	False	False	False	-2644.15576171875	1289.21411132813	93.1679229736328	0.748380422592163	0.956287920475006	0.643250167369843	76.7619018554688	6448
True	False	False	False	False	-2641.08642578125	1218.83508300781	168.589569091797	0.668440997600555	0.935289680957794	0.44311136007309	79.7631607055664	12124
True	False	False	False	False	-2633.8046875	1551.55798339844	130.878753662109	0.834946751594543	0.962540864944458	1	65.0423736572266	7675
True	False	False	False	False	-2635.19775390625	1566.05480957031	13.3097038269043	0.743378639221191	0.931919693946838	0.624296009540558	53	636
True	False	False	False	False	-2633.47631835938	1359.78479003906	244.01123046875	0.813822686672211	0.958139479160309	1	82.8909072875977	18236
True	False	False	False	False	-2631.76342773438	1258.3916015625	164.153015136719	0.783277750015259	0.969433844089508	0.901214003562927	94.9391860961914	14051
True	False	False	False	False	-2630.60961914063	1510.70288085938	232.919815063477	0.761447966098785	0.960070848464966	0.702669262886047	73.6380920410156	15464
True	False	False	False	False	-2630.5869140625	1117.46374511719	123.114753723145	0.807714879512787	0.953168451786041	1	62.0360374450684	6886
True	False	False	False	False	-2629.94580078125	1593.39245605469	184.117568969727	0.60689902305603	0.953636467456818	0.354343056678772	69.5963821411133	11553
True	False	False	False	False	-2627.64086914063	1666.43115234375	155.279876708984	0.838737607002258	0.960830867290497	1	85.4071426391602	11957
True	False	False	False	False	-2627.21044921875	1714.00634765625	170.807861328125	0.588278353214264	0.96606856584549	0.332462996244431	134.363632202148	20692
True	False	False	False	False	-2623.54028320313	1632.01916503906	188.554138183594	0.634131848812103	0.925679385662079	0.389989137649536	98.0176467895508	16663
True	False	False	False	False	-2621.28515625	1691.28723144531	87.6222152709961	0.608697593212128	0.942635953426361	0.356555014848709	83.9240493774414	6630
True	False	False	False	False	-2619.84985351563	1166.43298339844	204.082122802734	0.661707580089569	0.948374569416046	0.431795805692673	74.75	13754
True	False	False	False	False	-2608.2470703125	1688.43518066406	110.914192199707	0.739838838577271	0.938535392284393	0.6118004322052	151.330001831055	15133
True	False	False	False	False	-2606.43579101563	1317.08569335938	305.014038085938	0.487624883651733	0.847992837429047	0.237822309136391	86.8945465087891	23896
True	False	False	False	False	-2607.28271484375	1526.15270996094	150.843307495117	0.705643773078918	0.947330117225647	0.516687095165253	68.3897094726563	9301
True	False	False	False	False	-2605.08447265625	1211.26672363281	139.751892089844	0.514855980873108	0.906578242778778	0.260309815406799	66.9206314086914	8432
True	False	False	False	False	-2605.05053710938	1452.52941894531	175.244430541992	0.746969103813171	0.965711534023285	0.637733519077301	72.455696105957	11448
True	False	False	False	False	-2603.80078125	1571.93896484375	201.863830566406	0.644800126552582	0.963637590408325	0.40538102388382	78.8406600952148	14349
True	False	False	False	False	-2601.65454101563	1737.48742675781	147.515884399414	0.673938751220703	0.940450966358185	0.452733039855957	111.398498535156	14816
True	False	False	False	False	-2596.1875	1430.17126464844	141.970169067383	0.739838838577271	0.956349074840546	0.6118004322052	70.125	8976
True	False	False	False	False	-2590.89819335938	1189.67370605469	189.663269042969	0.713731944561005	0.960131824016571	0.536011874675751	80.4210510253906	13752
True	False	False	False	False	-2591.62524414063	1633.60290527344	119.787330627441	0.785884737968445	0.953168451786041	1	87.314811706543	9430
True	False	False	False	False	-2592.966796875	1714.72094726563	167.480438232422	0.498468607664108	0.871373772621155	0.24655219912529	73.0993347167969	11038
True	False	False	False	False	-2592.50610351563	1755.34338378906	99.8227767944336	0.81229829788208	0.965853691101074	1	131.511108398438	11836
True	False	False	False	False	-2591.46752929688	1388.05529785156	156.389007568359	0.814978718757629	0.954996645450592	1	79.6241149902344	11227
True	False	False	False	False	-2586.99853515625	1168.70544433594	143.079315185547	0.813946902751923	0.963213920593262	1	103.20930480957	13314
True	False	False	False	False	-2587.26123046875	1355.30200195313	196.318130493164	0.636533915996552	0.938906788825989	0.393377006053925	87.4180755615234	15473
True	False	False	False	False	-2582.63403320313	1255.56298828125	159.716445922852	0.722619116306305	0.958067119121552	0.559182107448578	79.9791641235352	11517
True	False	False	False	False	-2583.18872070313	1527.53112792969	131.987884521484	0.654514670372009	0.932074189186096	0.420229583978653	75.7479019165039	9014
True	False	False	False	False	-2580.10595703125	1499.65185546875	175.244430541992	0.665343046188354	0.942959070205688	0.437843710184097	69.7025299072266	11013
True	False	False	False	False	-2579.46923828125	1545.6767578125	126.442184448242	0.64266961812973	0.927464306354523	0.402234256267548	72.0350875854492	8212
True	False	False	False	False	-2577.22485351563	1231.12951660156	105.36848449707	0.723260998725891	0.940855920314789	0.560945451259613	83.9263153076172	7973
True	False	False	False	False	-2577.96899414063	1670.27038574219	167.480438232422	0.635865807533264	0.933367848396301	0.392430305480957	69.7682113647461	10535
True	False	False	False	False	-2577.11059570313	1340.05432128906	141.970169067383	0.766845762729645	0.949481606483459	0.733563005924225	102.2265625	13085
True	False	False	False	False	-2576.55712890625	1440.04260253906	273.958068847656	0.515473067760468	0.913124680519104	0.260841935873032	81.6639709472656	20171
True	False	False	False	False	-2570.31005859375	1206.77319335938	139.751892089844	0.647358953952789	0.94262284040451	0.409211099147797	60	7560
True	False	False	False	False	-2573.76391601563	1774.29260253906	207.409545898438	0.396216422319412	0.85223001241684	0.173755124211311	123.422462463379	23080
True	False	False	False	False	-2571.87280273438	1288.53955078125	167.480438232422	0.67883974313736	0.950973153114319	0.461624920368195	69.8874206542969	10553
True	False	False	False	False	-2571.27221679688	1574.63073730469	204.082122802734	0.700421154499054	0.937363386154175	0.504968225955963	71.3586959838867	13130
True	False	False	False	False	-2564.54370117188	1723.96520996094	156.389007568359	0.756852924823761	0.957171022891998	0.679764032363892	64.5531921386719	9102
True	False	False	False	False	-2564.447265625	1601.98486328125	196.318130493164	0.687726557254791	0.950124621391296	0.478583216667175	78.7740097045898	13943
True	False	False	False	False	-2562.0546875	1257.19213867188	105.36848449707	0.711196482181549	0.934485256671906	0.529788494110107	89.2526321411133	8479
True	False	False	False	False	-2553.68774414063	1405.34606933594	100.931915283203	0.786033868789673	0.951314508914948	1	62.7912101745605	5714
True	False	False	False	False	-2554.98071289063	1670.39758300781	138.64274597168	0.797355175018311	0.966442883014679	1	75.9520034790039	9494
True	False	False	False	False	-2545.3525390625	1233.91821289063	114.241622924805	0.64989560842514	0.958389520645142	0.413064062595367	70.3980560302734	7251
True	False	False	False	False	-2548.15478515625	1521.47265625	207.409545898438	0.711841106414795	0.957081258296967	0.531355679035187	69.4384994506836	12985
True	False	False	False	False	-2547.32006835938	1288.23742675781	137.533599853516	0.622255384922028	0.934655129909515	0.373850047588348	78.9919357299805	9795
True	False	False	False	False	-2544.53637695313	1390.65942382813	110.914192199707	0.599098265171051	0.954182624816895	0.344957053661346	61.5800018310547	6158
True	False	False	False	False	-2546.75537109375	1808.10900878906	260.648345947266	0.329504787921906	0.914676189422607	0.135150939226151	127.519149780273	29967
True	False	False	False	False	-2543.53247070313	1319.21435546875	135.315322875977	0.671015024185181	0.934810400009155	0.447571516036987	67.6147537231445	8249
True	False	False	False	False	-2543.07006835938	1352.74279785156	191.881561279297	0.593415558338165	0.956695020198822	0.338322073221207	68.1213836669922	11785
True	False	False	False	False	-2540.0751953125	1466.11791992188	218.500961303711	0.514655113220215	0.880153894424438	0.260136812925339	84.4416275024414	16635
True	False	False	False	False	-2533.96240234375	1640.94396972656	191.881561279297	0.507410109043121	0.880992352962494	0.253971099853516	75.0693664550781	12987
True	False	False	False	False	-2531.67602539063	1681.19360351563	108.695907592773	0.605115592479706	0.92885947227478	0.352167785167694	107.030609130859	10489
True	False	False	False	False	-2529.9921875	1336.05102539063	90.9496383666992	0.854409575462341	0.972078859806061	1	66.2439041137695	5432
True	False	False	False	False	-2530.88061523438	1661.28137207031	65.4393768310547	0.728608548641205	0.946559429168701	0.576169312000275	67.2033920288086	3965
True	False	False	False	False	-2530.330078125	1570.09240722656	119.787330627441	0.456469565629959	0.894961953163147	0.214217483997345	60.6851844787598	6554
True	False	False	False	False	-2528.5810546875	1584.15991210938	96.4953460693359	0.69021600484848	0.940176546573639	0.483544021844864	62.3678169250488	5426
True	False	False	False	False	-2526.8583984375	1281.55859375	128.660461425781	0.638014316558838	0.947091102600098	0.395486831665039	68.5603485107422	7953
True	False	False	False	False	-2523.1318359375	1779.34448242188	167.480438232422	0.649725496768951	0.92934513092041	0.41280397772789	79.4701995849609	12000
True	False	False	False	False	-2516.5537109375	1465.87036132813	79.8582229614258	0.571213245391846	0.918463706970215	0.313874661922455	122.680557250977	8833
True	False	False	False	False	-2518.4013671875	1658.10302734375	57.6753807067871	0.760451793670654	0.946147859096527	0.697474420070648	58.538459777832	3044
True	False	False	False	False	-2518.00854492188	1736.19250488281	11.0914192199707	0.673765122890472	0.928999543190002	0.452423572540283	59	590
True	False	False	False	False	-2517.87573242188	1485.53479003906	74.3125076293945	0.538086712360382	0.942169308662415	0.281108766794205	57.7313423156738	3868
True	False	False	False	False	-2516.9853515625	1512.94702148438	107.586769104004	0.779021024703979	0.975487053394318	0.834679305553436	60.7319602966309	5891
True	False	False	False	False	-2517.11791992188	1539.32971191406	129.769607543945	0.650097846984863	0.955098927021027	0.413373708724976	61.461540222168	7191
True	False	False	False	False	-2507.0537109375	1340.10168457031	151.952453613281	0.650221049785614	0.911959230899811	0.413562566041946	91.6642303466797	12558
True	False	False	False	False	-2512.55297851563	1445.05969238281	120.896469116211	0.565552711486816	0.926812648773193	0.307983905076981	63.4495429992676	6916
True	False	False	False	False	-2515.24072265625	1804.40454101563	146.40673828125	0.718701124191284	0.946814596652985	0.548691689968109	90.4696960449219	11942
True	False	False	False	False	-2510.81372070313	1363.51306152344	197.427261352539	0.637959003448486	0.903266429901123	0.395407676696777	74.2808990478516	13222
True	False	False	False	False	-2509.09912109375	1416.23779296875	199.645553588867	0.561744868755341	0.875253915786743	0.304092943668365	90.8166656494141	16347
True	False	False	False	False	-2508.677734375	1722.78161621094	205.191253662109	0.698317229747772	0.944398522377014	0.500398993492126	131.329727172852	24296
True	False	False	False	False	-2508.3369140625	1839.57080078125	158.607299804688	0.648816347122192	0.941572368144989	0.411417841911316	103.090911865234	14742
True	False	False	False	False	-2508.13916015625	1474.13708496094	14.4188451766968	0.666414141654968	0.934041440486908	0.43965283036232	66.6923065185547	867
True	False	False	False	False	-2502.322265625	1501.49963378906	99.8227767944336	0.81229829788208	0.965853691101074	1	60.7666664123535	5469
True	False	False	False	False	-2504.212890625	1593.38745117188	156.389007568359	0.70075249671936	0.950901627540588	0.505695521831512	86.0922012329102	12139
True	False	False	False	False	-2501.91967773438	1627.82666015625	154.17073059082	0.616858959197998	0.931129038333893	0.366830259561539	76.1438827514648	10584
True	False	False	False	False	-2495.31909179688	1266.73828125	157.498153686523	0.69618821144104	0.935445308685303	0.495858699083328	60.4577445983887	8585
True	False	False	False	False	-2494.98999023438	1306.80505371094	141.970169067383	0.687072157859802	0.959014177322388	0.477295190095901	66.9921875	8575
True	False	False	False	False	-2490.42260742188	1324.58837890625	115.350761413574	0.78787750005722	0.961240172386169	1	67.6057662963867	7031
True	False	False	False	False	-2489.96069335938	1861.30358886719	317.214599609375	0.624844789505005	0.903004467487335	0.377285689115524	144.034957885742	41194
True	False	False	False	False	-2489.18334960938	1384.7783203125	88.7313537597656	0.699895203113556	0.959036767482758	0.503818035125732	63.2625007629395	5061
True	False	False	False	False	-2486.05322265625	1529.97924804688	131.987884521484	0.516664445400238	0.921508073806763	0.261872261762619	58.3193283081055	6940
True	False	False	False	False	-2488.56079101563	1559.63427734375	177.462707519531	0.742383062839508	0.952616155147552	0.620710372924805	81.4875030517578	13038
True	False	False	False	False	-2485.87182617188	1673.46813964844	157.498153686523	0.800518333911896	0.963892996311188	1	78.1056365966797	11091
True	False	False	False	False	-2484.4853515625	1782.71264648438	212.955261230469	0.752415239810944	0.945699512958527	0.659851312637329	84.1510391235352	16157
True	False	False	False	False	-2478.15893554688	1738.11840820313	176.353576660156	0.492434859275818	0.838131964206696	0.241659566760063	77.4968566894531	12322
True	False	False	False	False	-2475.27685546875	1342.8388671875	80.9673614501953	0.750114381313324	0.942545711994171	0.650226891040802	70.2602767944336	5129
True	False	False	False	False	-2475.35693359375	1361.27233886719	112.023338317871	0.846219122409821	0.974962711334229	1	72.7722778320313	7350
True	False	False	False	False	-2474.60107421875	1454.91735839844	84.2947845458984	0.819298386573792	0.958222687244415	1	64.1315765380859	4874
True	False	False	False	False	-2474.06713867188	1380.72180175781	95.3862075805664	0.816335916519165	0.973350286483765	1	70.2209320068359	6039
True	False	False	False	False	-2458.87670898438	1399.92138671875	126.442184448242	0.767152667045593	0.965533077716827	0.735483109951019	62	7068
True	False	False	False	False	-2471.11157226563	1438.01477050781	99.8227767944336	0.801836133003235	0.954608798027039	1	70.1777801513672	6316
True	False	False	False	False	-2473.80908203125	1477.41711425781	150.843307495117	0.611405313014984	0.935225307941437	0.359920114278793	63.3014717102051	8609
True	False	False	False	False	-2463.091796875	1557.42834472656	102.041061401367	0.636238098144531	0.940059423446655	0.392957359552383	62.3804359436035	5739
True	False	False	False	False	-2466.4521484375	1646.03063964844	164.153015136719	0.725604593753815	0.952538132667542	0.567497134208679	71.9864883422852	10654
True	False	False	False	False	-2465.20581054688	1713.56555175781	206.300399780273	0.699652373790741	0.942837059497833	0.503288865089417	87.5752716064453	16289
True	False	False	False	False	-2459.2119140625	1421.16564941406	115.350761413574	0.681263327598572	0.943603873252869	0.466138988733292	62.480770111084	6498
True	False	False	False	False	-2458.39770507813	1892.0498046875	311.668884277344	0.212818339467049	0.683435142040253	0.0788456648588181	93.9572982788086	26402
True	False	False	False	False	-2455.94775390625	1457.43798828125	115.350761413574	0.616512417793274	0.932284712791443	0.366385787725449	65.5096130371094	6813
True	False	False	False	False	-2457.46411132813	1536.30908203125	125.333038330078	0.580567955970764	0.935156226158142	0.323903828859329	60.3008842468262	6814
True	False	False	False	False	-2455.42822265625	1576.65344238281	153.061584472656	0.759016990661621	0.951595425605774	0.690224945545197	83.4492721557617	11516
True	False	False	False	False	-2455.47241210938	1796.41674804688	177.462707519531	0.627012729644775	0.944438934326172	0.380196899175644	86.0999984741211	13776
True	False	False	False	False	-2451.53344726563	1509.34240722656	156.389007568359	0.612182259559631	0.944910526275635	0.36089363694191	63.9645385742188	9019
True	False	False	False	False	-2448.38598632813	1916.65600585938	55.4570960998535	0.761327385902405	0.953453481197357	0.702032923698425	99.4199981689453	4971
True	False	False	False	False	-2448.30419921875	1627.08142089844	146.40673828125	0.708543181419373	0.943821728229523	0.523440957069397	67.8257598876953	8953
True	False	False	False	False	-2442.40161132813	1586.68713378906	83.1856460571289	0.518672347068787	0.90890634059906	0.263617753982544	68.1733322143555	5113
True	False	False	False	False	-2431.50415039063	1419.77905273438	159.716445922852	0.739838838577271	0.968080461025238	0.6118004322052	63.3541679382324	9123
True	False	False	False	False	-2438.2021484375	1562.703125	77.6399383544922	0.821241796016693	0.965720891952515	1	61.4714279174805	4303
True	False	False	False	False	-2434.57177734375	1600.98168945313	169.698715209961	0.70990377664566	0.94789719581604	0.526675462722778	78.8431396484375	12063
True	False	False	False	False	-2435.45776367188	1748.26062011719	178.571853637695	0.607724726200104	0.903942346572876	0.355356276035309	68.627326965332	11049
True	False	False	False	False	-2435.181640625	1669.52258300781	232.919815063477	0.712232410907745	0.942361772060394	0.532312035560608	82.990478515625	17428
True	False	False	False	False	-2432.78393554688	1905.25988769531	155.279876708984	0.63520485162735	0.952441692352295	0.391497045755386	81.5714263916016	11420
True	False	False	False	False	-2430.00463867188	1936.66198730469	99.8227767944336	0.767598927021027	0.949298918247223	0.738312005996704	139.033340454102	12513
True	False	False	False	False	-2428.13549804688	1447.64575195313	175.244430541992	0.665343046188354	0.948130905628204	0.437843710184097	66.2215194702148	10463
True	False	False	False	False	-2427.87255859375	1478.44836425781	169.698715209961	0.543891429901123	0.928536772727966	0.286568135023117	74.529411315918	11403
True	False	False	False	False	-2424.8271484375	1630.25231933594	159.716445922852	0.462848007678986	0.87094634771347	0.218883410096169	68.5416641235352	9870
True	False	False	False	False	-2425.39013671875	1697.21533203125	285.049468994141	0.495048373937607	0.939104616641998	0.243767842650414	79.5525283813477	20445
True	False	False	False	False	-2424.48999023438	1870.87158203125	214.064392089844	0.525414049625397	0.879533529281616	0.269563049077988	74.2694320678711	14334
True	False	False	False	False	-2424.06567382813	1506.52795410156	134.206176757813	0.636662900447845	0.945075213909149	0.393560111522675	64.4628067016602	7800
True	False	False	False	False	-2418.21728515625	1959.02355957031	97.6044921875	0.400801002979279	0.941845774650574	0.176626682281494	120.988639831543	10647
True	False	False	False	False	-2418.00708007813	1535.18395996094	155.279876708984	0.80919873714447	0.96152675151825	1	66.6285705566406	9328
True	False	False	False	False	-2410.06665039063	1592.39294433594	120.896469116211	0.620847344398499	0.933130502700806	0.372000455856323	69.8990859985352	7619
True	False	False	False	False	-2415.61987304688	1892.91259765625	24.401123046875	0.715491533279419	0.935181617736816	0.54042637348175	54.7272720336914	1204
True	False	False	False	False	-2414.76538085938	1792.20275878906	165.262145996094	0.64111989736557	0.939523696899414	0.39996874332428	85.7382583618164	12775
True	False	False	False	False	-2413.44799804688	1829.50952148438	189.663269042969	0.62003618478775	0.91160261631012	0.370940744876862	77.2748565673828	13214
True	False	False	False	False	-2413.41455078125	1909.97155761719	115.350761413574	0.727483928203583	0.945412218570709	0.572885155677795	65.3942337036133	6801
True	False	False	False	False	-2407.05004882813	1734.33959960938	181.899276733398	0.513437151908875	0.884893119335175	0.259090304374695	66.5853652954102	10920
True	False	False	False	False	-2408.35009765625	1932.982421875	92.0587844848633	0.787859082221985	0.960797727108002	1	82.843376159668	6876
True	False	False	False	False	-2403.1767578125	1950.02307128906	139.751892089844	0.662971258163452	0.967697858810425	0.433882057666779	97.7698440551758	12319
True	False	False	False	False	-2399.77392578125	1515.84765625	139.751892089844	0.728278815746307	0.950876235961914	0.575201690196991	59.3412704467773	7477
True	False	False	False	False	-2397.15161132813	1488.9521484375	145.297592163086	0.513366639614105	0.87750780582428	0.259029865264893	58.6259536743164	7680
True	False	False	False	False	-2397.49047851563	1555.42163085938	92.0587844848633	0.666585028171539	0.947612226009369	0.43994265794754	55.6506042480469	4619
True	False	False	False	False	-2395.66186523438	1657.7578125	157.498153686523	0.736775100231171	0.951704978942871	0.601518452167511	79.1338043212891	11237
True	False	False	False	False	-2397.16381835938	1673.26281738281	107.586769104004	0.827301025390625	0.957231283187866	1	87.3814468383789	8476
True	False	False	False	False	-2393.4736328125	1597.15454101563	116.459907531738	0.706587970256805	0.949913620948792	0.518866300582886	76.6857147216797	8052
True	False	False	False	False	-2391.54272460938	1538.259765625	80.9673614501953	0.725601851940155	0.9501993060112	0.567489385604858	55.5479469299316	4055
True	False	False	False	False	-2390.80322265625	1972.20971679688	144.188446044922	0.616998076438904	0.957994103431702	0.367008924484253	131.330764770508	17073
True	False	False	False	False	-2390.01171875	1445.11547851563	125.333038330078	0.702152848243713	0.955321669578552	0.50879293680191	78.3185806274414	8850
True	False	False	False	False	-2388.26733398438	1845.13415527344	157.498153686523	0.630172431468964	0.925920903682709	0.384498208761215	76.9366226196289	10925
True	False	False	False	False	-2382.57568359375	1616.75671386719	133.097030639648	0.637718021869659	0.92590594291687	0.395063251256943	79.9250030517578	9591
True	False	False	False	False	-2376.53857421875	1693.11926269531	370.453399658203	0.371260017156601	0.858979105949402	0.158646360039711	94.7694625854492	31653
True	False	False	False	False	-2381.33251953125	1756.96081542969	116.459907531738	0.706587970256805	0.944931328296661	0.518866300582886	68.466667175293	7189
True	False	False	False	False	-2379.84716796875	1901.62939453125	136.424453735352	0.638192534446716	0.932308852672577	0.395741969347	62.7886161804199	7723
True	False	False	False	False	-2372.4033203125	1733.02038574219	127.551322937012	0.632514178752899	0.927146553993225	0.387731909751892	69.8173904418945	8029
True	False	False	False	False	-2372.642578125	1793.27648925781	240.683807373047	0.503428518772125	0.893495202064514	0.250642120838165	82.0460815429688	17804
True	False	False	False	False	-2369.20068359375	1469.0908203125	148.625015258789	0.642023265361786	0.926486849784851	0.401286989450455	62.7761192321777	8412
True	False	False	False	False	-2371.2734375	1563.05285644531	95.3862075805664	0.682282447814941	0.949442148208618	0.46806126832962	59.290699005127	5099
True	False	False	False	False	-2370.47631835938	1637.09692382813	122.005615234375	0.676195085048676	0.93584406375885	0.456788390874863	69.7363662719727	7671
True	False	False	False	False	-2370.07177734375	1860.07470703125	123.114753723145	0.632239043712616	0.942828118801117	0.387349933385849	61.2342338562012	6797
True	False	False	False	False	-2368.34375	1584.88684082031	148.625015258789	0.627584338188171	0.91502434015274	0.380969852209091	88.1940307617188	11818
True	False	False	False	False	-2365.419921875	1815.15759277344	159.716445922852	0.668144762516022	0.933062434196472	0.4426029920578	70.9930572509766	10223
True	False	False	False	False	-2363.87084960938	1937.93139648438	131.987884521484	0.670856893062592	0.952330470085144	0.447295248508453	65.8319320678711	7834
True	False	False	False	False	-2363.94775390625	1957.33520507813	177.462707519531	0.716573357582092	0.955623805522919	0.543180823326111	74.5187530517578	11923
True	False	False	False	False	-2363.33935546875	1999.10021972656	151.952453613281	0.496754169464111	0.935210824012756	0.245152875781059	116.445259094238	15953
True	False	False	False	False	-2346.4794921875	1207.37451171875	16.6371288299561	0.76893937587738	0.938069105148315	0.747088372707367	39.8666648864746	598
True	False	False	False	False	-2359.07104492188	1542.14196777344	95.3862075805664	0.733483374118805	0.947656095027924	0.590964496135712	54.3372077941895	4673
True	False	False	False	False	-2361.30126953125	1671.80834960938	128.660461425781	0.677511870861053	0.940183460712433	0.459185183048248	83.0862045288086	9638
True	False	False	False	False	-2358.65649414063	1494.43725585938	109.805053710938	0.720394313335419	0.962641417980194	0.553169012069702	68.6969680786133	6801
True	False	False	False	False	-2358.28149414063	1515.4306640625	118.678184509277	0.787780582904816	0.971318364143372	1	69.8785018920898	7477
True	False	False	False	False	-2355.50927734375	1703.64428710938	197.427261352539	0.650771260261536	0.941493570804596	0.414407432079315	91.264045715332	16245
True	False	False	False	False	-2351.27270507813	1596.52514648438	159.716445922852	0.712809860706329	0.943680703639984	0.533730089664459	73.4166641235352	10572
True	False	False	False	False	-2347.5283203125	1969.1689453125	29.9468326568604	0.80851811170578	0.952666342258453	1	73.7037048339844	1990
True	False	False	False	False	-2344.98217773438	1508.0478515625	96.4953460693359	0.52678245306015	0.928168058395386	0.270786046981812	63.3563232421875	5512
True	False	False	False	False	-2345.39404296875	1767.83630371094	247.338653564453	0.550378918647766	0.887431204319	0.292804330587387	94.1479797363281	20995
True	False	False	False	False	-2346.06079101563	1881.58630371094	134.206176757813	0.73265141248703	0.949121177196503	0.588371932506561	66.8181838989258	8085
True	False	False	False	False	-2344.05810546875	1845.55908203125	220.719253540039	0.644623517990112	0.919932663440704	0.405118763446808	85.5427169799805	17023
True	False	False	False	False	-2343.90307617188	2020.46032714844	113.132476806641	0.725188553333282	0.953709006309509	0.566320717334747	146.970581054688	14991
True	False	False	False	False	-2343.87426757813	1630.39733886719	140.861022949219	0.691477596759796	0.941477537155151	0.486095726490021	72.1653518676758	9165
True	False	False	False	False	-2342.28442382813	1652.89904785156	161.934722900391	0.469276458024979	0.906139254570007	0.223669812083244	69.1575317382813	10097
True	False	False	False	False	-2342.12084960938	1918.47583007813	139.751892089844	0.632291734218597	0.955024838447571	0.387423008680344	61.7142868041992	7776
True	False	False	False	False	-2339.06372070313	1552.04296875	112.023338317871	0.706498801708221	0.963302195072174	0.518659710884094	60.4653472900391	6107
True	False	False	False	False	-2336.39086914063	1928.55969238281	9.98227787017822	0.785398185253143	0.931883156299591	1	42.6666679382324	384
True	False	False	False	False	-2337.79956054688	1975.31176757813	194.099838256836	0.63453996181488	0.945998728275299	0.390561670064926	90.4285736083984	15825
True	False	False	False	False	-2333.18530273438	1813.0146484375	189.663269042969	0.786074757575989	0.955747842788696	1	81.4853820800781	13934
True	False	False	False	False	-2331.77514648438	1904.92114257813	125.333038330078	0.694636762142181	0.953496932983398	0.492601156234741	65.5309753417969	7405
True	False	False	False	False	-2326.83984375	1529.47143554688	137.533599853516	0.533549427986145	0.929367661476135	0.276917576789856	58.4838714599609	7252
True	False	False	False	False	-2325.44921875	1580.75732421875	97.6044921875	0.669968068599701	0.952668130397797	0.445748090744019	56.8977279663086	5007
True	False	False	False	False	-2320.52099609375	1969.31958007813	131.987884521484	0.654514670372009	0.89053076505661	0.420229583978653	96.1932754516602	11447
True	False	False	False	False	-2318.13671875	1671.99182128906	159.716445922852	0.611811518669128	0.938745737075806	0.360428690910339	78.7986145019531	11347
True	False	False	False	False	-2319.943359375	1739.43334960938	170.807861328125	0.634811341762543	0.934074759483337	0.390943109989166	83.9610366821289	12930
True	False	False	False	False	-2315.56518554688	1634.50146484375	85.4039306640625	0.71731162071228	0.965309083461761	0.545078694820404	70.298698425293	5413
True	False	False	False	False	-2311.42309570313	1163.13305664063	43.256534576416	0.817455768585205	0.954181313514709	1	42.3589744567871	1652
True	False	False	False	False	-2311.60302734375	1547.08081054688	98.7136306762695	0.685747921466827	0.935713052749634	0.474708467721939	56.0898895263672	4992
True	False	False	False	False	-2308.12768554688	1592.72509765625	209.627822875977	0.788861632347107	0.955058693885803	1	79.4920654296875	15024
True	False	False	False	False	-2310.4677734375	1866.24780273438	156.389007568359	0.691285490989685	0.95056289434433	0.485705524682999	78.0638275146484	11007
True	False	False	False	False	-2309.791015625	1791.12048339844	154.17073059082	0.772338449954987	0.95587569475174	0.771557331085205	92.546760559082	12864
True	False	False	False	False	-2309.21508789063	1838.29931640625	187.44499206543	0.607764065265656	0.928534626960754	0.355404585599899	82.1952667236328	13891
True	False	False	False	False	-2304.72973632813	1561.98120117188	69.8759460449219	0.703073918819427	0.951855719089508	0.510851562023163	51.3968238830566	3238
True	False	False	False	False	-2307.61572265625	1702.68701171875	192.990692138672	0.772183120250702	0.95602947473526	0.770358383655548	82.9540252685547	14434
True	False	False	False	False	-2305.98266601563	1921.81884765625	242.902084350586	0.514835357666016	0.919092535972595	0.260292023420334	84.123291015625	18423
True	False	False	False	False	-2299.07739257813	1632.56140136719	204.082122802734	0.57422810792923	0.89131760597229	0.317065954208374	75.9836959838867	13981
True	False	False	False	False	-2294.1455078125	1819.26184082031	158.607299804688	0.741963624954224	0.945433437824249	0.619216978549957	78.440559387207	11217
True	False	False	False	False	-2289.71997070313	1774.29699707031	215.173538208008	0.676249027252197	0.933910727500916	0.456886142492294	83.5618591308594	16211
True	False	False	False	False	-2289.62646484375	1980.69750976563	113.132476806641	0.772725999355316	0.954405546188354	0.774587631225586	75.1764678955078	7668
True	False	False	False	False	-2290.564453125	2016.1025390625	179.680999755859	0.575884997844696	0.9295973777771	0.318836212158203	80.956787109375	13115
True	False	False	False	False	-2285.201171875	1908.70239257813	248.447799682617	0.603693544864655	0.90177309513092	0.350445985794067	81.4241104125977	18239
True	False	False	False	False	-2282.6982421875	152.660675048828	173.026138305664	0.809414923191071	0.957892000675201	1	59.3910255432129	9265
True	False	False	False	False	-2282.28784179688	1737.75158691406	183.008422851563	0.725610256195068	0.956229090690613	0.567513167858124	70.0727310180664	11562
True	False	False	False	False	-2281.3779296875	183.217590332031	175.244430541992	0.819792032241821	0.95661062002182	1	57.3481025695801	9061
True	False	False	False	False	-2280.64575195313	1663.59692382813	131.987884521484	0.779522478580475	0.962518155574799	0.840783715248108	79.6218490600586	9475
True	False	False	False	False	-2279.1953125	1953.97033691406	108.695907592773	0.725042045116425	0.947483003139496	0.565907895565033	71.6224517822266	7019
True	False	False	False	False	-2276.91088867188	1703.54321289063	222.937530517578	0.722843647003174	0.945799112319946	0.559797346591949	87.2388076782227	17535
True	False	False	False	False	-2270.2626953125	1601.42590332031	158.607299804688	0.648816347122192	0.922587990760803	0.411417841911316	74.3985977172852	10639
True	False	False	False	False	-2268.36889648438	97.7615737915039	163.043869018555	0.828705549240112	0.962004125118256	1	53.5714302062988	7875
True	False	False	False	False	-2268.92309570313	1862.64892578125	206.300399780273	0.728902280330658	0.943420350551605	0.577034711837769	98.0914001464844	18245
True	False	False	False	False	-2266.46166992188	1838.64233398438	119.787330627441	0.842233836650848	0.970481276512146	1	76.3703689575195	8248
True	False	False	False	False	-2261.43237304688	1642.36486816406	231.810668945313	0.296709477901459	0.774643898010254	0.118063099682331	73.1339721679688	15285
True	False	False	False	False	-2259.53295898438	1919.11145019531	168.589569091797	0.578608810901642	0.896105825901031	0.321772009134293	67.4078979492188	10246
True	False	False	False	False	-2254.93139648438	1737.52062988281	136.424453735352	0.736890852451324	0.946066617965698	0.601898670196533	68.365852355957	8409
True	False	False	False	False	-2255.24169921875	2021.33325195313	259.539215087891	0.568160772323608	0.899051427841187	0.310681968927383	77.8376083374023	18214
True	False	False	False	False	-2253.16284179688	1772.69079589844	22.1828384399414	0.806145071983337	0.945084035396576	1	49.9000015258789	998
True	False	False	False	False	-2252.61010742188	1795.04296875	156.389007568359	0.547849953174591	0.938745617866516	0.290356069803238	61.4751777648926	8668
True	False	False	False	False	-2251.720703125	1817.8740234375	250.666076660156	0.604777991771698	0.892670154571533	0.351758033037186	85.0840682983398	19229
True	False	False	False	False	-2248.26489257813	1889.79602050781	191.881561279297	0.522124648094177	0.864089131355286	0.266645759344101	64.9364166259766	11234
True	False	False	False	False	-2245.21923828125	1973.81262207031	46.5839614868164	0.707453370094299	0.947778403759003	0.520880579948425	48.4523811340332	2035
True	False	False	False	False	-2243.95385742188	1678.20703125	344.943145751953	0.272578060626984	0.637784600257874	0.10616485029459	118.45337677002	36839
True	False	False	False	False	-2241.1396484375	1763.20263671875	170.807861328125	0.788010478019714	0.966872692108154	1	63.7922096252441	9824
True	False	False	False	False	-2238.37060546875	1956.70556640625	201.863830566406	0.567986488342285	0.895339012145996	0.310500770807266	88.2966995239258	16070
True	False	False	False	False	-2237.50756835938	1653.1875	212.955261230469	0.338496744632721	0.84259444475174	0.14003686606884	70.0677108764648	13453
True	False	False	False	False	-2235.3095703125	1712.173828125	115.350761413574	0.748017251491547	0.945201694965363	0.641817271709442	75.836540222168	7887
True	False	False	False	False	-2223.9619140625	1840.22961425781	149.734161376953	0.640728771686554	0.952076733112335	0.399400055408478	72.9481506347656	9848
True	False	False	False	False	-2220.5009765625	1735.82604980469	47.6931037902832	0.654741525650024	0.917121946811676	0.42058664560318	59.6279067993164	2564
True	False	False	False	False	-2218.27416992188	1930.56811523438	220.719253540039	0.742307305335999	0.95852917432785	0.620439887046814	76.3366851806641	15191
True	False	False	False	False	-2213.02026367188	1825.01843261719	117.569046020508	0.771331310272217	0.956831932067871	0.763932764530182	68.9905624389648	7313
True	False	False	False	False	-2209.99853515625	1774.646484375	178.571853637695	0.771386206150055	0.951128363609314	0.76433938741684	83.1925430297852	13394
True	False	False	False	False	-2208.82666015625	2001.99987792969	137.533599853516	0.622255384922028	0.930815875530243	0.373850047588348	64.9435501098633	8053
True	False	False	False	False	-2208.30688476563	1708.64135742188	141.970169067383	0.670732975006104	0.943875372409821	0.447078943252563	61.5234375	7875
True	False	False	False	False	-2208.30639648438	1738.82165527344	184.117568969727	0.707896769046783	0.949337422847748	0.521919071674347	69.9096374511719	11605
True	False	False	False	False	-2205.81665039063	1887.73486328125	257.320922851563	0.687648415565491	0.931438744068146	0.478429108858109	70.7715530395508	16419
True	False	False	False	False	-2204.55541992188	1968.85021972656	160.825576782227	0.605211317539215	0.949033498764038	0.352284103631973	67	9715
True	False	False	False	False	-2202.49096679688	1851.71765136719	107.586769104004	0.686354577541351	0.956555426120758	0.475890129804611	64.7113418579102	6277
True	False	False	False	False	-2201.47290039063	1663.50244140625	153.061584472656	0.699274837970734	0.949132442474365	0.502468228340149	65.3043441772461	9012
True	False	False	False	False	-2199.48388671875	708.949584960938	52.1296730041504	0.687331438064575	0.903097212314606	0.477804660797119	87.1702117919922	4097
True	False	False	False	False	-2198.87060546875	1808.7451171875	100.931915283203	0.531496405601501	0.94538825750351	0.275042474269867	61.1648368835449	5566
True	False	False	False	False	-2199.1982421875	2018.40588378906	158.607299804688	0.413269340991974	0.825085520744324	0.184596955776215	63	9009
True	False	False	False	False	-2189.6728515625	1793.345703125	156.389007568359	0.767703473567963	0.961346685886383	0.738981306552887	75.1773071289063	10600
True	False	False	False	False	-2189.98852539063	1838.2158203125	116.459907531738	0.659540891647339	0.952259600162506	0.42825722694397	65.3142852783203	6858
True	False	False	False	False	-2187.37084960938	694.499145507813	35.4925422668457	0.75548255443573	0.948639392852783	0.673407912254333	78.25	2504
True	False	False	False	False	-2186.68310546875	192.225570678711	117.569046020508	0.816733479499817	0.955579578876495	1	50.886791229248	5394
True	False	False	False	False	-2180.21923828125	88.6893844604492	156.389007568359	0.66293865442276	0.954741179943085	0.43382802605629	49.0851058959961	6921
True	False	False	False	False	-2184.30688476563	1923.71520996094	183.008422851563	0.725610256195068	0.957897365093231	0.567513167858124	71.2242431640625	11752
True	False	False	False	False	-2183.01196289063	1688.00183105469	201.863830566406	0.743680894374847	0.945614457130432	0.625396072864532	66.8186798095703	12161
True	False	False	False	False	-2178.76489257813	1731.38879394531	137.533599853516	0.724236845970154	0.953401744365692	0.563651561737061	72.9193572998047	9042
True	False	False	False	False	-2179.70654296875	1816.72290039063	116.459907531738	0.677161872386932	0.95305460691452	0.45854589343071	75.2285690307617	7899
True	False	False	False	False	-2179.25927734375	1963.03820800781	128.660461425781	0.677511870861053	0.939476847648621	0.459185183048248	74.1379318237305	8600
True	False	False	False	False	-2178.61791992188	2009.3095703125	221.828384399414	0.624160945415497	0.940304577350616	0.376374065876007	87.2399978637695	17448
True	False	False	False	False	-2176.59375	1748.55395507813	122.005615234375	0.467356026172638	0.933070540428162	0.222230941057205	60.8727264404297	6696
True	False	False	False	False	-2176.37353515625	1861.89392089844	150.843307495117	0.786078751087189	0.95690929889679	1	82.779411315918	11258
True	False	False	False	False	-2175.04370117188	1771.78918457031	15.5279874801636	0.666844606399536	0.927047312259674	0.440383464097977	75.2857131958008	1054
True	False	False	False	False	-2171.68896484375	1877.80139160156	116.459907531738	0.799393713474274	0.952097654342651	1	68.4095230102539	7183
True	False	False	False	False	-2163.453125	1775.37365722656	163.043869018555	0.828705549240112	0.960668444633484	1	134.380950927734	19754
True	False	False	False	False	-2159.955078125	570.747619628906	209.627822875977	0.795885026454926	0.963697910308838	1	52.8677253723145	9992
True	False	False	False	False	-2156.89282226563	1687.51281738281	150.843307495117	0.689140379428864	0.954063892364502	0.481388688087463	67.8602905273438	9229
True	False	False	False	False	-2155.11669921875	1960.859375	217.391815185547	0.737268090248108	0.957787990570068	0.603141903877258	73.7551040649414	14456
True	False	False	False	False	-2154.89526367188	1828.21215820313	124.223899841309	0.783444225788116	0.955571591854095	0.904983460903168	69.2946395874023	7761
True	False	False	False	False	-2146.1728515625	1751.60571289063	186.335845947266	0.53001195192337	0.928200960159302	0.273694783449173	63.7857131958008	10716
True	False	False	False	False	-2148.50463867188	1890.06921386719	220.719253540039	0.669576227664948	0.954667150974274	0.445068925619125	69.4572830200195	13822
True	False	False	False	False	-2144.32788085938	1849.59130859375	104.259346008301	0.801714420318604	0.959554612636566	1	73.1170196533203	6873
True	False	False	False	False	-2141.81494140625	1775.91967773438	104.259346008301	0.639728426933289	0.958860516548157	0.397951126098633	67.7127685546875	6365
True	False	False	False	False	-2137.53881835938	1710.19519042969	218.500961303711	0.569329082965851	0.929334223270416	0.311899453401566	65.2690353393555	12858
True	False	False	False	False	-2138.92944335938	1925.25317382813	198.536407470703	0.787177205085754	0.964772999286652	1	65.8547515869141	11788
True	False	False	False	False	-2136.72875976563	1822.80786132813	135.315322875977	0.641924560070038	0.939913749694824	0.401142627000809	63.2868843078613	7721
True	False	False	False	False	-2128.77075195313	1974.91931152344	235.138092041016	0.639829039573669	0.937932133674622	0.398096561431885	72.0377349853516	15272
True	False	False	False	False	-2127.92749023438	1768.01342773438	103.150199890137	0.769519209861755	0.957874178886414	0.751023590564728	79.9462356567383	7435
True	False	False	False	False	-2126.587890625	1786.91479492188	180.790130615234	0.620481789112091	0.924972832202911	0.37152236700058	77.9386520385742	12704
True	False	False	False	False	-2121.810546875	285.958892822266	199.645553588867	0.751296818256378	0.930411875247955	0.655118405818939	58.7611122131348	10577
True	False	False	False	False	-2123.04345703125	1838.56701660156	69.8759460449219	0.807386338710785	0.949587345123291	1	66.7619018554688	4206
True	False	False	False	False	-2122.46313476563	1686.74755859375	215.173538208008	0.498363643884659	0.814298748970032	0.24646632373333	67.9123687744141	13175
True	False	False	False	False	-2121.21264648438	1893.02807617188	180.790130615234	0.418728232383728	0.858464360237122	0.188163116574287	70.61962890625	11511
True	False	False	False	False	-2117.82177734375	570.984985351563	173.026138305664	0.757547736167908	0.962982356548309	0.683063924312592	51.1025657653809	7972
True	False	False	False	False	-2115.71240234375	1751.8623046875	155.279876708984	0.744004368782043	0.950586080551147	0.626579701900482	82.9499969482422	11613
True	False	False	False	False	-2111.30029296875	1834.62280273438	115.350761413574	0.417619526386261	0.935667335987091	0.187434956431389	67.1826934814453	6987
True	False	False	False	False	-2111.78588867188	1866.52990722656	214.064392089844	0.490965396165848	0.898329555988312	0.240481421351433	77.3575134277344	14930
True	False	False	False	False	-2109.54223632813	1944.13610839844	104.259346008301	0.77779358625412	0.95396763086319	0.82083135843277	54.5744667053223	5130
True	False	False	False	False	-2105.76342773438	322.466430664063	318.32373046875	0.387882143259048	0.813659906387329	0.168613165616989	64.9337997436523	18636
True	False	False	False	False	-2103.8486328125	238.558944702148	366.016845703125	0.730290651321411	0.959194719791412	0.581169068813324	64.1818161010742	21180
True	False	False	False	False	-2097.20874023438	1826.78076171875	97.6044921875	0.669968068599701	0.957397043704987	0.445748090744019	68.3409118652344	6014
True	False	False	False	False	-2101.74853515625	1896.04675292969	77.6399383544922	0.503473162651062	0.923319220542908	0.250679224729538	59.7428588867188	4182
True	False	False	False	False	-2102.79565429688	1924.083984375	84.2947845458984	0.770215749740601	0.959493458271027	0.755871534347534	54.7236824035645	4159
True	False	False	False	False	-2100.0693359375	1882.85180664063	72.0942230224609	0.762581646442413	0.961069166660309	0.708754479885101	61.0307693481445	3967
True	False	False	False	False	-2098.27758789063	1975.30920410156	72.0942230224609	0.55437695980072	0.912455856800079	0.296721160411835	47.8461532592773	3110
True	False	False	False	False	-2092.21118164063	548.679809570313	241.792938232422	0.820022702217102	0.968962967395782	1	56.2064208984375	12253
True	False	False	False	False	-2088.58935546875	1834.45385742188	93.1679229736328	0.834939122200012	0.964166045188904	1	68.7976226806641	5779
True	False	False	False	False	-2086.80981445313	2008.55163574219	110.914192199707	0.563745319843292	0.92156845331192	0.306129962205887	49.1699981689453	4917
True	False	False	False	False	-2082.18676757813	594.984069824219	169.698715209961	0.775282919406891	0.961444437503815	0.796160697937012	54.8562088012695	8393
True	False	False	False	False	-2080.04418945313	304.140258789063	14.4188451766968	0.805326879024506	0.942608833312988	1	32.6153831481934	424
True	False	False	False	False	-2079.15747070313	1866.89184570313	145.297592163086	0.72051614522934	0.961150467395782	0.553494393825531	71.5114517211914	9368
True	False	False	False	False	-2072.35668945313	1907.31359863281	210.736968994141	0.656984984874725	0.936702132225037	0.424144089221954	65.0631561279297	12362
True	False	False	False	False	-2061.5009765625	1953.86706542969	141.970169067383	0.680232584476471	0.949740827083588	0.4642094373703	68.7890625	8805
True	False	False	False	False	-2060.37084960938	1831.00366210938	140.861022949219	0.473733812570572	0.908291399478912	0.227039635181427	57.2283477783203	7268
True	False	False	False	False	-2052.57104492188	1854.55517578125	100.931915283203	0.721950054168701	0.954925775527954	0.557357847690582	57.8241767883301	5262
True	False	False	False	False	-2047.23767089844	1878.25012207031	191.881561279297	0.545786082744598	0.926873207092285	0.288374483585358	62.8728332519531	10877
True	False	False	False	False	-2045.35412597656	1980.98681640625	160.825576782227	0.71089643239975	0.947039902210236	0.529062271118164	114.268966674805	16569
True	False	False	False	False	-2043.86657714844	1948.24377441406	104.259346008301	0.745750606060028	0.932452082633972	0.63308048248291	107.063827514648	10064
True	False	False	False	False	-2040.86547851563	1833.52404785156	128.660461425781	0.802213251590729	0.966538786888123	1	61.9137916564941	7182
True	False	False	False	False	-2037.90209960938	1912.55383300781	168.589569091797	0.738123416900635	0.960503101348877	0.60598623752594	65.8421020507813	10008
True	False	False	False	False	-2034.50061035156	2001.31555175781	134.206176757813	0.607200801372528	0.927999913692474	0.354712903499603	65.8843002319336	7972
True	False	False	False	False	-2030.69140625	2027.49536132813	115.350761413574	0.756777882575989	0.947987496852875	0.679410755634308	84.6730804443359	8806
True	False	False	False	False	-2026.44152832031	1971.12060546875	58.7845230102539	0.74500298500061	0.950185596942902	0.630273818969727	66.4339599609375	3521
True	False	False	False	False	-2020.44030761719	1950.23889160156	178.571853637695	0.771386206150055	0.93741500377655	0.76433938741684	69.6708068847656	11217
True	False	False	False	False	-2018.19152832031	1855.14428710938	110.914192199707	0.719247400760651	0.964991867542267	0.55012708902359	59.2999992370605	5930
True	False	False	False	False	-2014.95739746094	1871.11645507813	93.1679229736328	0.695049583911896	0.943866074085236	0.49346387386322	58.6071434020996	4923
True	False	False	False	False	-2014.00158691406	1898.24243164063	221.828384399414	0.719247400760651	0.957167685031891	0.55012708902359	62.6300010681152	12526
True	False	False	False	False	-2011.08666992188	1982.36584472656	185.226699829102	0.764744102954865	0.950439512729645	0.720925807952881	86.2035903930664	14396
True	False	False	False	False	-2005.19445800781	2019.08447265625	125.333038330078	0.760423243045807	0.952045440673828	0.697327613830566	81.2035369873047	9176
True	False	False	False	False	-1996.84143066406	1925.99230957031	157.498153686523	0.573119938373566	0.929054379463196	0.315888553857803	61.7464790344238	8768
True	False	False	False	False	-1986.3603515625	1883.23693847656	231.810668945313	0.720279812812805	0.964205384254456	0.552863478660583	62.7224884033203	13109
True	False	False	False	False	-1978.73376464844	542.167175292969	372.671691894531	0.743568658828735	0.950094044208527	0.624987065792084	74.2589263916016	24951
True	False	False	False	False	-1978.6279296875	1983.66137695313	239.574661254883	0.713041186332703	0.939203023910522	0.534300565719604	68.9722213745117	14898
True	False	False	False	False	-1975.85607910156	1813.49279785156	140.861022949219	0.801327586174011	0.974861085414886	1	60.3149604797363	7660
True	False	False	False	False	-1973.07202148438	1850.64892578125	175.244430541992	0.688561737537384	0.964932203292847	0.480236709117889	66.6519012451172	10531
True	False	False	False	False	-1973.0029296875	1914.34118652344	16.6371288299561	0.76893937587738	0.938069105148315	0.747088372707367	43.0666656494141	646
True	False	False	False	False	-1965.92333984375	665.61474609375	159.716445922852	0.754574596881866	0.960258781909943	0.669301986694336	53.0486106872559	7639
True	False	False	False	False	-1963.53259277344	1945.06652832031	252.884368896484	0.788381993770599	0.954428613185883	1	79.4385986328125	18112
True	False	False	False	False	-1956.87463378906	2014.97436523438	144.188446044922	0.799139618873596	0.955561459064484	1	69	8970
True	False	False	False	False	-1952.56372070313	1866.24841308594	107.586769104004	0.802616775035858	0.959492325782776	1	80.5154647827148	7810
True	False	False	False	False	-1947.40124511719	1972.69152832031	147.515884399414	0.603444576263428	0.92794281244278	0.350145697593689	81.3759384155273	10823
True	False	False	False	False	-1946.73327636719	1911.16882324219	237.356369018555	0.618459045886993	0.949147701263428	0.368892341852188	72.2943954467773	15471
True	False	False	False	False	-1940.41772460938	1997.19140625	139.751892089844	0.73591810464859	0.952605366706848	0.598723590373993	68.9285736083984	8685
True	False	False	False	False	-1928.05053710938	709.567016601563	235.138092041016	0.72719132900238	0.949197888374329	0.572038114070892	74.1367950439453	15717
True	False	False	False	False	-1921.32067871094	2016.55529785156	95.3862075805664	0.643819987773895	0.957753896713257	0.403928637504578	56.709300994873	4877
True	False	False	False	False	-1920.80065917969	1592.58203125	29.9468326568604	0.80851811170578	0.952666342258453	1	36.6666679382324	990
True	False	False	False	False	-1919.01831054688	651.040405273438	149.734161376953	0.817421019077301	0.955322802066803	1	55.7111129760742	7521
True	False	False	False	False	-1915.67614746094	1903.23754882813	143.079315185547	0.772836744785309	0.964154958724976	0.775464057922363	74.9457397460938	9668
True	False	False	False	False	-1911.55456542969	1968.54748535156	88.7313537597656	0.678751051425934	0.96921044588089	0.461461305618286	73.1999969482422	5856
True	False	False	False	False	-1911.08190917969	1938.58129882813	113.132476806641	0.754635572433472	0.951248407363892	0.669575393199921	64.7941207885742	6609
True	False	False	False	False	-1909.67468261719	1955.31384277344	90.9496383666992	0.788853049278259	0.958789765834808	1	74.3536605834961	6097
True	False	False	False	False	-1911.05224609375	1983.18054199219	96.4953460693359	0.751482903957367	0.966595351696014	0.655898630619049	67.1839065551758	5845
True	False	False	False	False	-1910.69604492188	2002.10144042969	83.1856460571289	0.80851811170578	0.960834741592407	1	65.5733337402344	4918
True	False	False	False	False	-2323.37036132813	2038.70275878906	97.6044921875	0.809059381484985	0.961418867111206	1	139.693176269531	12293
True	False	False	False	False	-2309.29125976563	2055.02075195313	82.0765075683594	0.62323272228241	0.936761140823364	0.375141590833664	115.459457397461	8544
True	False	False	False	False	-2304.39819335938	2040.79602050781	72.0942230224609	0.762581646442413	0.945187211036682	0.708754479885101	82.4461517333984	5359
True	False	False	False	False	-2286.5625	2070.03344726563	126.442184448242	0.636114537715912	0.954453468322754	0.392782300710678	122.41227722168	13955
True	False	False	False	False	-2273.68823242188	2085.86474609375	54.3479537963867	0.746100842952728	0.948154032230377	0.634407699108124	118.530609130859	5808
True	False	False	False	False	-2271.611328125	2067.45776367188	148.625015258789	0.681755065917969	0.952919840812683	0.467064648866653	103.932838439941	13927
True	False	False	False	False	-2266.486328125	2100.45874023438	72.0942230224609	0.462129950523376	0.917949378490448	0.218354061245918	122.692306518555	7975
True	False	False	False	False	-2239.98559570313	2072.85546875	208.518692016602	0.642731487751007	0.932879745960236	0.402325093746185	79.1276626586914	14876
True	False	False	False	False	-2240.86108398438	2102.3720703125	205.191253662109	0.72498345375061	0.955266296863556	0.565742909908295	128.643249511719	23799
[truncated: 15,254 more rows]
