# Supplementary material for: Gene Delivery Mediated by Backbone-Degradable RAFT Copolymers
Source: Biomacromolecules. 2026 Feb 12;27(3):1846–56. doi: 10.1021/acs.biomac.5c01662 (PMC12977016; doi:10.1021/acs.biomac.5c01662)
Supplement: Supplementary file 2 [file bm5c01662_si_002.zip › Celigo Raw Data/Object (Cell)-Level Data/Blue/7-15-2024-9-23-21-PM_object_C11.csv]

Plate ID	PM_2024_07_15_PPP41-45_NP_5_10_20_PEIpro_200ngwell_U2OS_6k_Plate2
Plate Name
Plate Description
Scan ID	7/15/2024 9:23:21 PM
Scan Description
Scan Result ID	7/15/2024 9:23:21 PM
Scan Result Description
Software Version	5.1.0.0
Experiment Name
Application Name	Target 1
Plate Type	96-Well BD Falcon™ 353072 Plate
Acquisition Start/End Times	7/15/2024 9:23:21 PM - 7/15/2024 9:25:08 PM
Analysis Start Time	7/15/2024 9:23:21 PM
User ID	Local Administrator
Scan Area Object-Level Data CSV Report
Row	C
Column	11
Total	Class 1	Class 2	Class 3	Class 4	X Position (µm)	Y Position (µm)	Target 1: Area (µm²)	Target 1: Form Factor	Target 1: Smoothness	Target 1: Aspect Ratio	Target 1: Mean Intensity	Target 1: Integrated Intensity
True	False	False	False	False	-1909.92529296875	-3008.4228515625	207.409545898438	0.705866634845734	0.957210719585419	0.517199754714966	157.529418945313	29458
True	False	False	False	False	-1960.77453613281	-2990.46997070313	522.405883789063	0.169630989432335	0.938626110553741	0.0607555508613586	130.093414306641	61274
True	False	False	False	False	-2017.00451660156	-2952.3466796875	35.4925422668457	0.47912186384201	0.930544912815094	0.231170579791069	134.71875	4311
True	False	False	False	False	-2037.4443359375	-2920.71997070313	130.878753662109	0.627089440822601	0.928302109241486	0.380300492048264	117.838981628418	13905
True	False	False	False	False	-2080.33349609375	-2903.82373046875	461.403045654297	0.192495569586754	0.941121160984039	0.0701746344566345	128.264419555664	53358
True	False	False	False	False	-2122.24829101563	-2871.771484375	41.0382537841797	0.612305581569672	0.9482381939888	0.361048519611359	131.405410766602	4862
True	False	False	False	False	-2130.0615234375	-2855.13427734375	109.805053710938	0.795083343982697	0.950800597667694	1	138.050506591797	13667
True	False	False	False	False	-2207.06469726563	-2789.84741210938	120.896469116211	0.733505606651306	0.957564115524292	0.591034114360809	145.669723510742	15878
True	False	False	False	False	-2231.2314453125	-2763.5576171875	164.153015136719	0.732610106468201	0.963144242763519	0.588243901729584	153.229736328125	22678
True	False	False	False	False	-2276.51513671875	-2738.9599609375	103.150199890137	0.643153727054596	0.966538786888123	0.402945935726166	126.247314453125	11741
True	False	False	False	False	-2286.01000976563	-2719.55908203125	110.914192199707	0.572030127048492	0.905973374843597	0.314735591411591	147.5	14750
True	False	False	False	False	-2355.099609375	-2623.83081054688	158.607299804688	0.741963624954224	0.937965095043182	0.619216978549957	90.6223754882813	12959
True	False	False	False	False	-2385.90454101563	-2621.84130859375	154.17073059082	0.535499811172485	0.911475360393524	0.278711140155792	149.899276733398	20836
True	False	False	False	False	-2430.92431640625	-2576.125	206.300399780273	0.434369534254074	0.92140519618988	0.198653891682625	126.387100219727	23508
True	False	False	False	False	-2469.53930664063	-2535.83471679688	208.518692016602	0.567395567893982	0.93421745300293	0.309887528419495	157.611709594727	29631
True	False	False	False	False	-2496.005859375	-2506.49853515625	196.318130493164	0.441079914569855	0.870589971542358	0.203284353017807	142.282485961914	25184
True	False	False	False	False	-2534.22705078125	-2460.75537109375	245.120376586914	0.407765954732895	0.908606350421906	0.181049466133118	111.253395080566	24587
True	False	False	False	False	-2565.24609375	-2429.01025390625	54.3479537963867	0.758865714073181	0.945498645305634	0.689475536346436	109.938774108887	5387
True	False	False	False	False	-2578.98852539063	-2426.41333007813	78.7490768432617	0.580234527587891	0.942605257034302	0.323539793491364	125.098594665527	8882
True	False	False	False	False	-2579.44604492188	-2412.0244140625	66.5485153198242	0.798536419868469	0.961437523365021	1	118.966667175293	7138
True	False	False	False	False	-2601.24755859375	-2386.28198242188	106.477630615234	0.605727910995483	0.897875547409058	0.352912664413452	157.96875	15165
True	False	False	False	False	-2653.62060546875	-2321.76098632813	174.135284423828	0.491522133350372	0.918856084346771	0.240927174687386	146.337585449219	22975
True	False	False	False	False	-2687.96875	-2279.01928710938	146.40673828125	0.557907223701477	0.943978846073151	0.30022794008255	169.568176269531	22383
True	False	False	False	False	-2727.80737304688	-2220.86791992188	131.987884521484	0.723731338977814	0.946260929107666	0.562245845794678	140.226898193359	16687
True	False	False	False	False	-2756.83251953125	-2177.14233398438	119.787330627441	0.79902595281601	0.969084560871124	1	97.0925903320313	10486
True	False	False	False	False	-2825.57470703125	-2096.27001953125	908.387268066406	0.131283164024353	0.957706272602081	0.0456950627267361	122.627593994141	100432
True	False	False	False	False	-2822.1669921875	-2044.81262207031	148.625015258789	0.709183931350708	0.937908351421356	0.524958848953247	94.664176940918	12685
True	False	False	False	False	-2858.35278320313	-2024.74304199219	194.099838256836	0.647358953952789	0.937619864940643	0.409211099147797	174.497146606445	30537
True	False	False	False	False	-2915.4267578125	-1925.42895507813	28.8376903533936	0.696614444255829	0.945285499095917	0.496761053800583	90.1153869628906	2343
True	False	False	False	False	-2941.06274414063	-1902.80493164063	29.9468326568604	0.312119513750076	0.936355650424957	0.125954136252403	99.7037048339844	2692
True	False	False	False	False	-2907.51000976563	-1962.71154785156	767.526245117188	0.106787942349911	0.936045110225677	0.0365197248756886	126.459541320801	87510
True	False	False	False	False	-2831.666015625	-2002.86010742188	171.917007446289	0.68163388967514	0.945736587047577	0.466836243867874	86.8000030517578	13454
True	False	False	False	False	-2903.77807617188	-1941.1259765625	35.4925422668457	0.562897682189941	0.893676817417145	0.305264919996262	83.53125	2673
True	False	False	False	False	-2884.87524414063	-2000.84228515625	17.7462711334229	0.5884068608284	0.891082465648651	0.332607984542847	94.875	1518
True	False	False	False	False	-2853.60961914063	-1943.56469726563	151.952453613281	0.791858732700348	0.941847205162048	1	111.62043762207	15292
True	False	False	False	False	-2814.09594726563	-1941.84680175781	158.607299804688	0.642874717712402	0.954989731311798	0.402535498142242	108.272727966309	15483
True	False	False	False	False	-2788.83837890625	-2030.8125	154.17073059082	0.690812766551971	0.95701539516449	0.48474782705307	94.2086334228516	13095
True	False	False	False	False	-2784.3046875	-2063.59252929688	155.279876708984	0.789243400096893	0.941321194171906	1	85.3642883300781	11951
True	False	False	False	False	-2776.39819335938	-2005.6142578125	126.442184448242	0.727187871932983	0.944936692714691	0.572028160095215	113.947364807129	12990
True	False	False	False	False	-2777.3193359375	-1949.42810058594	147.515884399414	0.617105901241302	0.927121996879578	0.367147535085678	106.473686218262	14161
True	False	False	False	False	-2775.923828125	-2163.76342773438	240.683807373047	0.324004501104355	0.899431943893433	0.132206350564957	131.1474609375	28459
True	False	False	False	False	-2755.38598632813	-2154.30297851563	106.477630615234	0.718682765960693	0.950322151184082	0.54864364862442	67.1041641235352	6442
True	False	False	False	False	-2775.755859375	-2131.04614257813	102.041061401367	0.650975465774536	0.956555426120758	0.414721727371216	83.0869598388672	7644
True	False	False	False	False	-2770.90405273438	-2101.72021484375	163.043869018555	0.80851811170578	0.950214564800262	1	81.0408172607422	11913
True	False	False	False	False	-2758.08544921875	-1963.7841796875	136.424453735352	0.756108999252319	0.958350896835327	0.676289081573486	95.2682952880859	11718
True	False	False	False	False	-2756.34448242188	-2068.05249023438	177.462707519531	0.614238917827606	0.935277104377747	0.363488018512726	76.1999969482422	12192
True	False	False	False	False	-2753.70947265625	-2038.47985839844	118.678184509277	0.720046758651733	0.944999396800995	0.552243173122406	78.6635513305664	8417
True	False	False	False	False	-2753.01684570313	-2203.51147460938	271.739776611328	0.342497020959854	0.951755404472351	0.142239972949028	123.048980712891	30147
True	False	False	False	False	-2743.25415039063	-2130.81958007813	191.881561279297	0.614988327026367	0.936218500137329	0.364439725875854	68.2716751098633	11811
True	False	False	False	False	-2736.87768554688	-1998.89855957031	217.391815185547	0.731116712093353	0.960587441921234	0.583664178848267	88.5306091308594	17352
True	False	False	False	False	-2749.35986328125	-1923.99609375	165.262145996094	0.614200592041016	0.925155818462372	0.363439470529556	81.7583923339844	12182
True	False	False	False	False	-2724.56591796875	-2078.11450195313	146.40673828125	0.762958765029907	0.936437487602234	0.710821986198425	92.3333358764648	12188
True	False	False	False	False	-2718.103515625	-2251.77856445313	310.559753417969	0.296405971050262	0.945867240428925	0.117910049855709	123.178573608398	34490
True	False	False	False	False	-2693.21826171875	-2251.40942382813	159.716445922852	0.611811518669128	0.957457005977631	0.360428690910339	109.368057250977	15749
True	False	False	False	False	-2700.91723632813	-2144.47631835938	179.680999755859	0.642614901065826	0.944195806980133	0.402153879404068	76.4876556396484	12391
True	False	False	False	False	-2715.02563476563	-1940.32763671875	159.716445922852	0.606388568878174	0.934044063091278	0.353718668222427	86.0972213745117	12398
True	False	False	False	False	-2711.76904296875	-1918.82373046875	164.153015136719	0.757308721542358	0.955027520656586	0.681922793388367	78.7297286987305	11652
True	False	False	False	False	-2705.12353515625	-2115.453125	153.061584472656	0.663790941238403	0.943272829055786	0.435244381427765	74.1159439086914	10228
True	False	False	False	False	-2702.27197265625	-2073.3671875	198.536407470703	0.777167558670044	0.951819658279419	0.814273357391357	81.3910598754883	14569
True	False	False	False	False	-2701.91943359375	-1973.43664550781	191.881561279297	0.666485369205475	0.963258802890778	0.439773589372635	89.1791915893555	15428
True	False	False	False	False	-2696.87939453125	-2008.77954101563	174.135284423828	0.735303997993469	0.948237717151642	0.596741735935211	76.3375778198242	11985
True	False	False	False	False	-2694.29467773438	-2225.91918945313	144.188446044922	0.807786464691162	0.956723928451538	1	76.8923110961914	9996
True	False	False	False	False	-2691.13012695313	-2175.66821289063	194.099838256836	0.666161417961121	0.944639563560486	0.439224898815155	75.8057174682617	13266
True	False	False	False	False	-2678.29028320313	-2088.05297851563	127.551322937012	0.714580357074738	0.943697929382324	0.538130283355713	60.2347831726074	6927
True	False	False	False	False	-2675.23681640625	-2308.47119140625	102.041061401367	0.553597450256348	0.94321483373642	0.295952975749969	125.532608032227	11549
True	False	False	False	False	-2671.02587890625	-2286.63012695313	165.262145996094	0.555797934532166	0.931876063346863	0.298127144575119	92.651008605957	13805
True	False	False	False	False	-2649.66162109375	-2153.67895507813	288.376892089844	0.81140923500061	0.956341087818146	1	85.4653854370117	22221
True	False	False	False	False	-2652.82592773438	-2086.8583984375	114.241622924805	0.720488905906677	0.950393676757813	0.55342161655426	58.6504859924316	6041
True	False	False	False	False	-2668.80688476563	-1988.95385742188	167.480438232422	0.791255295276642	0.961546540260315	1	77.291389465332	11671
True	False	False	False	False	-2671.98168945313	-1957.73645019531	176.353576660156	0.655422151088715	0.940775692462921	0.421660751104355	92.1383666992188	14650
True	False	False	False	False	-2666.72290039063	-2048.8173828125	236.24723815918	0.763400375843048	0.96199107170105	0.713271379470825	74.8826293945313	15950
True	False	False	False	False	-2655.3564453125	-1929.38781738281	136.424453735352	0.756108999252319	0.929109692573547	0.676289081573486	98.4715423583984	12112
True	False	False	False	False	-2641.736328125	-2128.119140625	167.480438232422	0.747460305690765	0.952309548854828	0.639637768268585	64.7483444213867	9777
True	False	False	False	False	-2640.67407226563	-2282.50366210938	197.427261352539	0.772825837135315	0.972314953804016	0.775377213954926	68.4213485717773	12179
True	False	False	False	False	-2640.1474609375	-2230.43798828125	305.014038085938	0.767243385314941	0.943531632423401	0.736054718494415	83.3199996948242	22913
True	False	False	False	False	-2635.16650390625	-1945.96337890625	167.480438232422	0.716666996479034	0.943200707435608	0.543420672416687	84.947021484375	12827
True	False	False	False	False	-2633.53833007813	-2360.93872070313	388.199676513672	0.257264107465744	0.949698269367218	0.0988859385251999	122.922859191895	43023
True	False	False	False	False	-2630.66162109375	-2336.02465820313	138.64274597168	0.711980938911438	0.930356740951538	0.531696975231171	113.496002197266	14187
True	False	False	False	False	-2606.42260742188	-2259.9443359375	320.542022705078	0.639557600021362	0.900382399559021	0.397704511880875	116.404846191406	33641
True	False	False	False	False	-2623.54956054688	-2189.240234375	128.660461425781	0.759870648384094	0.94513863325119	0.694506108760834	70.8965530395508	8224
True	False	False	False	False	-2611.88256835938	-2144.4052734375	160.825576782227	0.657890737056732	0.956036388874054	0.425594240427017	74.9586181640625	10869
True	False	False	False	False	-2631.71118164063	-1908.42980957031	158.607299804688	0.78651762008667	0.963016211986542	1	86.363639831543	12350
True	False	False	False	False	-2631.38159179688	-2047.03405761719	212.955261230469	0.701955497264862	0.94162791967392	0.508354067802429	78.5833358764648	15088
True	False	False	False	False	-2626.259765625	-2015.70178222656	211.846115112305	0.764225840568542	0.960306107997894	0.717936635017395	77.0628280639648	14719
True	False	False	False	False	-2608.56640625	-2176.13891601563	123.114753723145	0.785416007041931	0.953819394111633	1	76.594596862793	8502
True	False	False	False	False	-2603.98022460938	-2100.08276367188	175.244430541992	0.671293199062347	0.957937300205231	0.448058158159256	65.5	10349
True	False	False	False	False	-2608.54809570313	-1959.46398925781	216.282684326172	0.70947927236557	0.967958092689514	0.525661647319794	83.1333312988281	16211
True	False	False	False	False	-2603.51635742188	-1917.31567382813	179.680999755859	0.597208023071289	0.939887404441833	0.342731654644012	78.6728363037109	12745
True	False	False	False	False	-2600.59619140625	-2072.81396484375	197.427261352539	0.727336227893829	0.953184127807617	0.572457194328308	73.0898895263672	13010
True	False	False	False	False	-2600.22241210938	-2215.3603515625	115.350761413574	0.656205236911774	0.942437291145325	0.422902166843414	66.0480804443359	6869
True	False	False	False	False	-2593.30224609375	-2328.84692382813	107.586769104004	0.686354577541351	0.945647895336151	0.475890129804611	67.2164916992188	6520
True	False	False	False	False	-2591.84497070313	-2411.59106445313	26.6194076538086	0.583850502967834	0.874964416027069	0.327514171600342	127.166664123535	3052
True	False	False	False	False	-2590.2900390625	-2398.09692382813	74.3125076293945	0.71211850643158	0.947828412055969	0.532033205032349	115.37313079834	7730
True	False	False	False	False	-2589.1162109375	-2221.25927734375	102.041061401367	0.626117169857025	0.94605952501297	0.378990411758423	75.0869598388672	6908
True	False	False	False	False	-2589.25708007813	-2149.76953125	178.571853637695	0.730485558509827	0.941493272781372	0.581755340099335	75.4658355712891	12150
True	False	False	False	False	-2588.37524414063	-1996.75988769531	230.701522827148	0.80817586183548	0.951094925403595	1	89.0625	18525
True	False	False	False	False	-2578.69799804688	-2371.51806640625	178.571853637695	0.72105199098587	0.964943408966064	0.554930806159973	67.4037246704102	10852
True	False	False	False	False	-2563.72778320313	-2292.583984375	146.40673828125	0.744143784046173	0.949659168720245	0.627091646194458	68.5833358764648	9053
True	False	False	False	False	-2576.50854492188	-2269.98486328125	119.787330627441	0.767846703529358	0.962451338768005	0.739902198314667	78.814811706543	8512
True	False	False	False	False	-2571.451171875	-2221.2060546875	144.188446044922	0.608850479125977	0.943496644496918	0.356743842363358	66.8076934814453	8685
True	False	False	False	False	-2575.16821289063	-1969.310546875	176.353576660156	0.692919731140137	0.931118309497833	0.489044576883316	103.528305053711	16461
True	False	False	False	False	-2572.8486328125	-2192.12939453125	178.571853637695	0.754037857055664	0.95755922794342	0.666912794113159	64.5465850830078	10392
True	False	False	False	False	-2564.39721679688	-2165.96411132813	181.899276733398	0.751006186008453	0.957535147666931	0.653905808925629	61.384147644043	10067
True	False	False	False	False	-2570.70068359375	-2094.9306640625	141.970169067383	0.775036215782166	0.951743483543396	0.793944418430328	93.140625	11922
True	False	False	False	False	-2561.34057617188	-2410.04028320313	115.350761413574	0.801323413848877	0.960910856723785	1	72.1442337036133	7503
True	False	False	False	False	-2558.54956054688	-2331.32373046875	209.627822875977	0.734352111816406	0.956179857254028	0.593702971935272	62.2486763000488	11765
True	False	False	False	False	-2558.3017578125	-1927.85974121094	160.825576782227	0.797517895698547	0.956646144390106	1	128.213790893555	18591
True	False	False	False	False	-2557.685546875	-2134.53955078125	164.153015136719	0.834343016147614	0.965228617191315	1	64.3243255615234	9520
True	False	False	False	False	-2552.83251953125	-2457.00390625	37.7108268737793	0.598078787326813	0.907583773136139	0.343754470348358	128.264709472656	4361
True	False	False	False	False	-2549.8955078125	-2440.79467773438	125.333038330078	0.637032151222229	0.939140796661377	0.394085198640823	111.707962036133	12623
True	False	False	False	False	-2541.60791015625	-2383.830078125	194.099838256836	0.752993166446686	0.956019997596741	0.662339091300964	65.4457168579102	11453
True	False	False	False	False	-2540.4921875	-2242.46484375	239.574661254883	0.72677618265152	0.93808388710022	0.570841550827026	80.9953689575195	17495
True	False	False	False	False	-2551.39697265625	-2038.53369140625	230.701522827148	0.754196107387543	0.95338386297226	0.667614281177521	75.75	15756
True	False	False	False	False	-2552.73852539063	-1944.66333007813	134.206176757813	0.73265141248703	0.954511940479279	0.588371932506561	83.471076965332	10100
True	False	False	False	False	-2536.69116210938	-2072.57788085938	249.556930541992	0.684199810028076	0.94300901889801	0.471717447042465	77.857780456543	17518
True	False	False	False	False	-2529.7138671875	-2309.23193359375	246.229507446289	0.780144691467285	0.961308836936951	0.848794341087341	90.274772644043	20041
True	False	False	False	False	-2524.794921875	-2128.31689453125	166.371292114258	0.626080632209778	0.929262638092041	0.378941357135773	74.8066635131836	11221
True	False	False	False	False	-2524.56079101563	-2405.38354492188	175.244430541992	0.626747846603394	0.928335130214691	0.379839509725571	69.917724609375	11047
True	False	False	False	False	-2522.6884765625	-2160.14672851563	171.917007446289	0.785417377948761	0.963977038860321	1	68.129035949707	10560
True	False	False	False	False	-2522.806640625	-2001.49389648438	26.6194076538086	0.643028676509857	0.945285499095917	0.402761965990067	61.3333320617676	1472
True	False	False	False	False	-2522.544921875	-1953.3505859375	164.153015136719	0.650850415229797	0.949151039123535	0.414529263973236	82.6689224243164	12235
True	False	False	False	False	-2520.23950195313	-2012.62353515625	207.409545898438	0.79450523853302	0.961896121501923	1	90.278076171875	16882
True	False	False	False	False	-2514.3984375	-2486.13256835938	104.259346008301	0.695448517799377	0.938002586364746	0.494300276041031	130.425537109375	12260
True	False	False	False	False	-2495.17797851563	-2473.21069335938	165.262145996094	0.572009980678558	0.961118936538696	0.314714342355728	73.5436248779297	10958
True	False	False	False	False	-2495.62719726563	-2373.443359375	141.970169067383	0.739838838577271	0.953644216060638	0.6118004322052	70	8960
True	False	False	False	False	-2513.17822265625	-2289.87158203125	127.551322937012	0.761736512184143	0.963757157325745	0.704199910163879	60.3391304016113	6939
True	False	False	False	False	-2511.05834960938	-2263.2255859375	129.769607543945	0.621775090694427	0.925146281719208	0.373217701911926	62.3418807983398	7294
True	False	False	False	False	-2510.42553710938	-1970.83984375	128.660461425781	0.858213007450104	0.969084560871124	1	91.4137954711914	10604
True	False	False	False	False	-2510.15087890625	-1927.19104003906	180.790130615234	0.633330106735229	0.927891254425049	0.388868004083633	83.0981597900391	13545
True	False	False	False	False	-2509.35229492188	-2359.41796875	128.660461425781	0.789452075958252	0.963870942592621	1	76.7068939208984	8898
True	False	False	False	False	-2501.03125	-2215.55346679688	190.772415161133	0.694201648235321	0.936439692974091	0.491695135831833	93.8255844116211	16138
True	False	False	False	False	-2501.2158203125	-2177.28686523438	206.300399780273	0.807559549808502	0.968313038349152	1	104.795700073242	19492
True	False	False	False	False	-2494.34301757813	-2453.27905273438	107.586769104004	0.747388184070587	0.946478605270386	0.639357089996338	67.0721664428711	6506
True	False	False	False	False	-2491.232421875	-2435.81030273438	148.625015258789	0.648150444030762	0.94731479883194	0.410407185554504	62.9477615356445	8435
True	False	False	False	False	-2493.2060546875	-2251.35913085938	106.477630615234	0.710245251655579	0.952778518199921	0.527493894100189	52.46875	5037
True	False	False	False	False	-2489.5390625	-2529.45654296875	11.0914192199707	0.673765122890472	0.928999543190002	0.452423572540283	130	1300
True	False	False	False	False	-2480.11083984375	-2515.75219726563	70.9850845336914	0.739838838577271	0.952912926673889	0.6118004322052	94.140625	6025
True	False	False	False	False	-2480.22729492188	-2409.951171875	190.772415161133	0.654741525650024	0.935644090175629	0.42058664560318	58.5	10062
True	False	False	False	False	-2480.015625	-2309.87963867188	302.795745849609	0.609689593315125	0.91796213388443	0.357782900333405	80.3663024902344	21940
True	False	False	False	False	-2481.97314453125	-2149.03955078125	205.191253662109	0.718810260295868	0.955071032047272	0.548977732658386	68.6864852905273	12707
True	False	False	False	False	-2487.72778320313	-2020.33520507813	159.716445922852	0.72967803478241	0.939219295978546	0.579335868358612	76.6041641235352	11031
True	False	False	False	False	-2485.46533203125	-2106.47021484375	197.427261352539	0.749563694000244	0.946444511413574	0.647986531257629	78.2022476196289	13920
True	False	False	False	False	-2478.82275390625	-2055.05932617188	253.993499755859	0.650205492973328	0.955075979232788	0.413538694381714	86.7161560058594	19858
True	False	False	False	False	-2483.12817382813	-1959.13415527344	199.645553588867	0.741987287998199	0.963609993457794	0.619300961494446	79.7333297729492	14352
True	False	False	False	False	-2472.86791992188	-1919.62280273438	122.005615234375	0.728617489337921	0.956766605377197	0.57619571685791	79.1272735595703	8704
True	False	False	False	False	-2469.85717773438	-2249.31323242188	256.211791992188	0.665558576583862	0.943615198135376	0.438206702470779	88.8874435424805	20533
True	False	False	False	False	-2468.185546875	-2365.16430664063	187.44499206543	0.784142136573792	0.947210788726807	0.923094153404236	69.8106536865234	11798
True	False	False	False	False	-2461.94946289063	-2472.423828125	155.279876708984	0.693009555339813	0.957042694091797	0.489229440689087	57.4428558349609	8042
True	False	False	False	False	-2458.26098632813	-2419.06176757813	165.262145996094	0.627443730831146	0.938932359218597	0.380779564380646	62.8724822998047	9368
True	False	False	False	False	-2460.193359375	-2195.85986328125	105.36848449707	0.639293849468231	0.944903075695038	0.397324234247208	74.5052642822266	7078
True	False	False	False	False	-2451.17504882813	-2181.95678710938	110.914192199707	0.662379562854767	0.950975477695465	0.432903081178665	63.4199981689453	6342
True	False	False	False	False	-2454.0146484375	-1938.36987304688	184.117568969727	0.556708335876465	0.939506471157074	0.299031883478165	97.8915634155273	16250
True	False	False	False	False	-2452.50854492188	-2118.16918945313	179.680999755859	0.599269449710846	0.944344460964203	0.345159500837326	72.2716064453125	11708
True	False	False	False	False	-2451.64453125	-2098.74926757813	147.515884399414	0.817581295967102	0.954101622104645	1	84.7593994140625	11273
True	False	False	False	False	-2450.28198242188	-1999.1357421875	201.863830566406	0.654515147209167	0.933656334877014	0.42023029923439	68	12376
True	False	False	False	False	-2450.05517578125	-2553.17504882813	119.787330627441	0.715369939804077	0.93834662437439	0.540118634700775	119.787040710449	12937
True	False	False	False	False	-2423.1474609375	-2549.19311523438	177.462707519531	0.55325049161911	0.945855259895325	0.295611768960953	90.2312469482422	14437
True	False	False	False	False	-2439.8876953125	-2512.50708007813	120.896469116211	0.714016377925873	0.949143707752228	0.536720037460327	57.2752304077148	6243
True	False	False	False	False	-2430.33715820313	-2446.68432617188	159.716445922852	0.747152209281921	0.943705856800079	0.638441383838654	63.3263893127441	9119
True	False	False	False	False	-2442.24877929688	-2149.95458984375	195.208984375	0.741141617298126	0.938539683818817	0.616318583488464	84.9943161010742	14959
True	False	False	False	False	-2448.61791992188	-2042.39587402344	217.391815185547	0.716579556465149	0.96098119020462	0.543196678161621	70.2857131958008	13776
True	False	False	False	False	-2434.85400390625	-2413.77587890625	170.807861328125	0.629268407821655	0.93047171831131	0.383260428905487	65.967529296875	10159
True	False	False	False	False	-2425.2724609375	-2375.24609375	147.515884399414	0.749781250953674	0.929379045963287	0.648868799209595	110.947364807129	14756
True	False	False	False	False	-2434.36596679688	-2220.9658203125	169.698715209961	0.694188117980957	0.948350608348846	0.491667062044144	61.2679748535156	9374
True	False	False	False	False	-2429.09716796875	-2359.06323242188	38.8199691772461	0.699732840061188	0.95525187253952	0.503464043140411	46.9428558349609	1643
True	False	False	False	False	-2421.89208984375	-2312.22436523438	244.01123046875	0.433695316314697	0.813578724861145	0.198193073272705	61.3409080505371	13495
True	False	False	False	False	-2425.73999023438	-1945.58435058594	106.477630615234	0.770989894866943	0.956243515014648	0.761425018310547	86.2916641235352	8284
True	False	False	False	False	-2422.61572265625	-2190.71362304688	93.1679229736328	0.716425657272339	0.926073908805847	0.542802810668945	70.476188659668	5920
True	False	False	False	False	-2421.99194335938	-1905.77722167969	126.442184448242	0.64266961812973	0.946372330188751	0.402234256267548	60.6140365600586	6910
True	False	False	False	False	-2420.00659179688	-2473.103515625	127.551322937012	0.741653442382813	0.945470809936523	0.618118822574615	80.5217361450195	9260
True	False	False	False	False	-2416.58862304688	-2107.13061523438	145.297592163086	0.814000189304352	0.956723928451538	1	70.6793899536133	9259
True	False	False	False	False	-2418.3359375	-1982.37512207031	147.515884399414	0.643313467502594	0.953882575035095	0.403181225061417	76.7518768310547	10208
True	False	False	False	False	-2417.560546875	-2034.56884765625	145.297592163086	0.713256418704987	0.957634031772614	0.53483247756958	72.2671737670898	9467
True	False	False	False	False	-2416.01318359375	-2523.93579101563	145.297592163086	0.588927149772644	0.946406841278076	0.333195924758911	79.885498046875	10465
True	False	False	False	False	-2411.505859375	-2227.85522460938	159.716445922852	0.722619116306305	0.964673638343811	0.559182107448578	63.0347213745117	9077
True	False	False	False	False	-2409.91552734375	-2611.33935546875	88.7313537597656	0.512626230716705	0.960915088653564	0.258395850658417	124.287498474121	9943
True	False	False	False	False	-2393.16455078125	-2583.083984375	129.769607543945	0.659582018852234	0.943147778511047	0.428323924541473	92.2393188476563	10792
True	False	False	False	False	-2402.52465820313	-2456.001953125	196.318130493164	0.660243153572083	0.946314454078674	0.42939892411232	61.4915237426758	10884
True	False	False	False	False	-2408.0419921875	-2259.80615234375	228.483245849609	0.753139734268188	0.940602540969849	0.662974834442139	82.6067962646484	17017
True	False	False	False	False	-2393.56762695313	-2197.76684570313	140.861022949219	0.665492832660675	0.963367640972137	0.438095986843109	63.4094505310059	8053
True	False	False	False	False	-2407.69995117188	-2154.95361328125	177.462707519531	0.653785407543182	0.943811178207397	0.419085085391998	87.1750030517578	13948
True	False	False	False	False	-2399.17504882813	-2071.75317382813	179.680999755859	0.712417364120483	0.951400279998779	0.532765328884125	83.2777786254883	13491
True	False	False	False	False	-2406.515625	-2011.00280761719	131.987884521484	0.63240373134613	0.950586080551147	0.38757848739624	69.5714263916016	8279
True	False	False	False	False	-2405.26049804688	-1941.93518066406	115.350761413574	0.509884297847748	0.911812365055084	0.256060808897018	58.7596168518066	6111
True	False	False	False	False	-2390.6318359375	-2545.93896484375	134.206176757813	0.706714987754822	0.944681584835052	0.51916092634201	68.2892532348633	8263
True	False	False	False	False	-2358.25244140625	-2493.89404296875	139.751892089844	0.61186546087265	0.915259599685669	0.360496282577515	68.7460327148438	8662
True	False	False	False	False	-2383.11083984375	-2410.34790039063	280.612915039063	0.542877733707428	0.901038408279419	0.28560671210289	73.1462478637695	18506
True	False	False	False	False	-2371.826171875	-2237.98413085938	239.574661254883	0.738457441329956	0.944211363792419	0.607106745243073	81.1435165405273	17527
True	False	False	False	False	-2387.55786132813	-2164.26293945313	100.931915283203	0.836640954017639	0.959713160991669	1	66.5054931640625	6052
True	False	False	False	False	-2381.4970703125	-2103.93090820313	112.023338317871	0.734947741031647	0.957460463047028	0.595599770545959	91.2970275878906	9221
True	False	False	False	False	-2387.94067382813	-1925.044921875	34.3833999633789	0.770503997802734	0.950105845928192	0.757918477058411	58.4838714599609	1813
True	False	False	False	False	-2382.50463867188	-1977.28747558594	95.3862075805664	0.801153242588043	0.953584969043732	1	95.3372116088867	8199
True	False	False	False	False	-2382.453125	-1915.58825683594	89.8404998779297	0.779232859611511	0.952832698822021	0.837222635746002	61.9753074645996	5020
True	False	False	False	False	-2379.82006835938	-2127.90673828125	147.515884399414	0.80531108379364	0.9578537940979	1	69.0751876831055	9187
True	False	False	False	False	-2372.18774414063	-2042.552734375	135.315322875977	0.633003950119019	0.936683714389801	0.388413280248642	64.1475372314453	7826
True	False	False	False	False	-2379.2646484375	-1941.55981445313	116.459907531738	0.695498526096344	0.948232710361481	0.494405388832092	77.542854309082	8142
True	False	False	False	False	-2372.03637695313	-2176.75170898438	113.132476806641	0.763600468635559	0.941249668598175	0.714391827583313	76.7647094726563	7830
True	False	False	False	False	-2368.54125976563	-2329.6513671875	222.937530517578	0.714524030685425	0.938849031925201	0.53798907995224	61.1293525695801	12287
True	False	False	False	False	-2362.576171875	-2459.46435546875	228.483245849609	0.693129122257233	0.94654107093811	0.489475697278976	77.1067962646484	15884
True	False	False	False	False	-2358.400390625	-2141.4501953125	167.480438232422	0.716666996479034	0.95375269651413	0.543420672416687	72.1986770629883	10902
True	False	False	False	False	-2360.96484375	-2054.22485351563	107.586769104004	0.705840885639191	0.948616027832031	0.517140507698059	61.8453598022461	5999
True	False	False	False	False	-2356.5087890625	-2014.18994140625	226.264953613281	0.319332838058472	0.788804888725281	0.129731014370918	57.955883026123	11823
True	False	False	False	False	-2359.720703125	-1973.40771484375	106.477630615234	0.752415239810944	0.948247134685516	0.659851312637329	94.7604141235352	9097
True	False	False	False	False	-2347.48266601563	-2672.78686523438	652.175476074219	0.15604467689991	0.96151602268219	0.0553179010748863	122.70068359375	72148
True	False	False	False	False	-2295.75830078125	-2704.68334960938	13.3097038269043	0.554879128932953	0.918886125087738	0.297217160463333	92.4166641235352	1109
True	False	False	False	False	-2285.10913085938	-2630.81982421875	208.518692016602	0.6683109998703	0.939288377761841	0.442888200283051	88.3351058959961	16607
True	False	False	False	False	-2323.63940429688	-2579.736328125	176.353576660156	0.797891974449158	0.959849238395691	1	101.899368286133	16202
True	False	False	False	False	-2344.98803710938	-2509.80004882813	189.663269042969	0.838367521762848	0.971826195716858	1	73.9590606689453	12647
True	False	False	False	False	-2347.36962890625	-2358.26196289063	261.757507324219	0.586445331573486	0.921285212039948	0.330403178930283	80.2669525146484	18943
True	False	False	False	False	-2345.04638671875	-2204.10717773438	115.350761413574	0.529123306274414	0.918803751468658	0.272891283035278	77.3461532592773	8044
True	False	False	False	False	-2344.517578125	-2176.673828125	130.878753662109	0.717649579048157	0.919923543930054	0.545952379703522	122.822036743164	14493
True	False	False	False	False	-2341.59252929688	-2306.54833984375	184.117568969727	0.686775207519531	0.949731826782227	0.476712793111801	67.5903625488281	11220
True	False	False	False	False	-2337.36669921875	-2389.12646484375	229.592376708984	0.715767860412598	0.947265565395355	0.541126847267151	79.6183547973633	16481
True	False	False	False	False	-2335.9736328125	-2240.810546875	270.630645751953	0.501610398292542	0.852512657642365	0.249135628342628	71.5491790771484	17458
True	False	False	False	False	-2332.94799804688	-2052.55419921875	153.061584472656	0.640305399894714	0.940091788768768	0.39878585934639	66.5579681396484	9185
True	False	False	False	False	-2328.83984375	-1990.23364257813	124.223899841309	0.762229561805725	0.959720134735107	0.70684415102005	62.2678565979004	6974
True	False	False	False	False	-2324.43676757813	-2085.5263671875	239.574661254883	0.645022749900818	0.932951927185059	0.405712068080902	74.8333358764648	16164
True	False	False	False	False	-2322.76171875	-2543.38037109375	189.663269042969	0.800872504711151	0.954115867614746	1	74.2397689819336	12695
True	False	False	False	False	-2278.591796875	-2492.65673828125	232.919815063477	0.840248286724091	0.966864466667175	1	67.8142852783203	14241
True	False	False	False	False	-2312.2705078125	-2427.45141601563	194.099838256836	0.752993166446686	0.945841431617737	0.662339091300964	91.2685699462891	15972
True	False	False	False	False	-2321.93432617188	-2142.08178710938	167.480438232422	0.747460305690765	0.96866899728775	0.639637768268585	81.1192016601563	12249
True	False	False	False	False	-2310.84057617188	-2477.3984375	247.338653564453	0.728028416633606	0.955278813838959	0.574469387531281	67.9775772094727	15159
True	False	False	False	False	-2284.28515625	-2431.42211914063	202.97297668457	0.711039304733276	0.944770574569702	0.529407858848572	60.4371566772461	11060
True	False	False	False	False	-2296.83276367188	-2310.74877929688	239.574661254883	0.607016086578369	0.934654653072357	0.354486525058746	81.5787048339844	17621
True	False	False	False	False	-2307.12744140625	-2176.74340820313	240.683807373047	0.697486221790314	0.930620491504669	0.498616963624954	67.9216613769531	14739
True	False	False	False	False	-2306.57177734375	-2264.8486328125	146.40673828125	0.612466037273407	0.947977185249329	0.361250102519989	59.1969680786133	7814
True	False	False	False	False	-2281.96166992188	-2232.92529296875	150.843307495117	0.774635255336761	0.948056578636169	0.790409028530121	82.7352905273438	11252
True	False	False	False	False	-2299.9912109375	-2199.1748046875	88.7313537597656	0.790703773498535	0.960647463798523	1	101.9375	8155
True	False	False	False	False	-2298.74853515625	-2116.95751953125	138.64274597168	0.722498834133148	0.950379192829132	0.558853149414063	53.9280014038086	6741
True	False	False	False	False	-2296.75952148438	-2221.87622070313	79.8582229614258	0.815260469913483	0.964430749416351	1	67.4166641235352	4854
True	False	False	False	False	-2284.72143554688	-1985.01635742188	43.256534576416	0.779702305793762	0.943107068538666	0.843046307563782	47.2564086914063	1843
True	False	False	False	False	-2278.91357421875	-2381.21313476563	222.937530517578	0.504327952861786	0.943859457969666	0.251390486955643	77.7412948608398	15626
True	False	False	False	False	-2276.875	-2064.51440429688	140.861022949219	0.726478219032288	0.959823191165924	0.569986522197723	47.5118103027344	6034
True	False	False	False	False	-2276.86328125	-2606.92236328125	180.790130615234	0.732787251472473	0.960804462432861	0.588793098926544	66.3865051269531	10821
True	False	False	False	False	-2275.40283203125	-2581.0244140625	184.117568969727	0.770222425460815	0.955541551113129	0.755918800830841	70.0963821411133	11636
True	False	False	False	False	-2276.54956054688	-2028.88513183594	117.569046020508	0.771331310272217	0.954685926437378	0.763932764530182	63.6792449951172	6750
True	False	False	False	False	-2270.70874023438	-2654.5595703125	146.40673828125	0.820213973522186	0.960109293460846	1	81.386360168457	10743
True	False	False	False	False	-2266.82543945313	-2200.0068359375	165.262145996094	0.773095011711121	0.953517138957977	0.777525901794434	62.798656463623	9357
True	False	False	False	False	-2264.33422851563	-2721.96411132813	155.279876708984	0.80919873714447	0.966144263744354	1	97.0714263916016	13590
True	False	False	False	False	-2263.99194335938	-2392.49340820313	194.099838256836	0.786734759807587	0.960310459136963	1	75.2057113647461	13161
True	False	False	False	False	-2263.69580078125	-2332.70654296875	176.353576660156	0.655422151088715	0.947463691234589	0.421660751104355	66.5534591674805	10582
True	False	False	False	False	-2259.11279296875	-2747.3642578125	64.3302307128906	0.802213251590729	0.950586557388306	1	150.689651489258	8740
True	False	False	False	False	-2239.45556640625	-2738.8017578125	196.318130493164	0.524628341197968	0.883176147937775	0.268863320350647	108.54801940918	19213
True	False	False	False	False	-2246.59252929688	-2563.42211914063	171.917007446289	0.832001447677612	0.960317492485046	1	93.3354873657227	14467
True	False	False	False	False	-2256.07641601563	-2432.78857421875	237.356369018555	0.667852222919464	0.931484818458557	0.442101985216141	70.2897186279297	15042
True	False	False	False	False	-2258.15673828125	-2261.6279296875	128.660461425781	0.780611455440521	0.944999396800995	0.855170607566833	76.1637954711914	8835
True	False	False	False	False	-2249.515625	-2482.09936523438	134.206176757813	0.593230783939362	0.918483912944794	0.338109105825424	55.0661163330078	6663
True	False	False	False	False	-2238.36401367188	-2481.2529296875	29.9468326568604	0.828017055988312	0.959619760513306	1	50.4074058532715	1361
True	False	False	False	False	-2237.39721679688	-2202.455078125	133.097030639648	0.6288121342659	0.948271870613098	0.382637858390808	66.5250015258789	7983
True	False	False	False	False	-2234.09594726563	-2675.51293945313	165.262145996094	0.730507373809814	0.962804973125458	0.581821024417877	77.7046966552734	11578
True	False	False	False	False	-2230.61987304688	-2613.86450195313	116.459907531738	0.544798493385315	0.89991307258606	0.287431418895721	68.3904724121094	7181
True	False	False	False	False	-2233.40673828125	-2599.58349609375	137.533599853516	0.682015299797058	0.937474429607391	0.467555910348892	72.1532287597656	8947
True	False	False	False	False	-2227.43017578125	-2782.46655273438	82.0765075683594	0.511756718158722	0.92892462015152	0.257653146982193	127.391891479492	9427
True	False	False	False	False	-2193.31689453125	-2736.3427734375	125.333038330078	0.567055284976959	0.918076038360596	0.309534996747971	81.9380493164063	9259
True	False	False	False	False	-2209.83374023438	-2643.1708984375	205.191253662109	0.72498345375061	0.94662207365036	0.565742909908295	91.0324325561523	16841
True	False	False	False	False	-2215.46997070313	-2554.44311523438	192.990692138672	0.704810500144958	0.960724771022797	0.51477974653244	73.7586212158203	12834
True	False	False	False	False	-2226.75439453125	-2523.72680664063	197.427261352539	0.779844343662262	0.956109225749969	0.84486335515976	91.7528076171875	16332
True	False	False	False	False	-2213.193359375	-2471.05737304688	240.683807373047	0.741876244544983	0.958717167377472	0.618907034397125	77.8755798339844	16899
True	False	False	False	False	-2225.14526367188	-2358.62768554688	201.863830566406	0.743680894374847	0.963769197463989	0.625396072864532	71.6098937988281	13033
True	False	False	False	False	-2219.83520507813	-2394.2294921875	215.173538208008	0.738487541675568	0.960828542709351	0.607207953929901	65.9742279052734	12799
True	False	False	False	False	-2215.23608398438	-2372.8828125	64.3302307128906	0.771918535232544	0.951528549194336	0.768335938453674	58.1379318237305	3372
True	False	False	False	False	-2213.20629882813	-2255.91137695313	224.046676635742	0.698478758335114	0.95656955242157	0.500746786594391	64.6386108398438	13057
True	False	False	False	False	-2207.24877929688	-2590.17602539063	18.8554134368896	0.809739828109741	0.949675559997559	1	34.8235282897949	592
True	False	False	False	False	-2206.27490234375	-2510.91333007813	122.005615234375	0.748618364334106	0.956785082817078	0.64419424533844	58.3090896606445	6414
True	False	False	False	False	-2199.16528320313	-2422.08349609375	270.630645751953	0.637440860271454	0.908493459224701	0.394667536020279	76.7663955688477	18731
True	False	False	False	False	-2191.671875	-2700.36157226563	146.40673828125	0.762958765029907	0.927931606769562	0.710821986198425	117.113639831543	15459
True	False	False	False	False	-2181.97290039063	-2624.7744140625	194.099838256836	0.666161417961121	0.925427496433258	0.439224898815155	88.1428604125977	15425
True	False	False	False	False	-2183.06518554688	-2556.2685546875	184.117568969727	0.795342266559601	0.954312324523926	1	85.7530136108398	14235
True	False	False	False	False	-2177.03002929688	-2462.53100585938	168.589569091797	0.780941009521484	0.962451994419098	0.859888970851898	80.690788269043	12265
True	False	False	False	False	-2176.90283203125	-2361.03955078125	308.341461181641	0.64921897649765	0.948417365550995	0.412030786275864	72.8057556152344	20240
True	False	False	False	False	-2175.13891601563	-2386.85766601563	139.751892089844	0.81259423494339	0.967686951160431	1	102.944442749023	12971
True	False	False	False	False	-2173.26513671875	-2829.56591796875	519.078430175781	0.206661403179169	0.963215112686157	0.0761878341436386	126.784187316895	59335
True	False	False	False	False	-2167.04858398438	-2722.13989257813	169.698715209961	0.793849229812622	0.951704978942871	1	61.294116973877	9378
True	False	False	False	False	-2156.15551757813	-2654.1064453125	229.592376708984	0.677988052368164	0.964039206504822	0.460057377815247	68.2028961181641	14118
True	False	False	False	False	-2154.58447265625	-2592.15014648438	138.64274597168	0.797355175018311	0.957573533058167	1	60.1679992675781	7521
True	False	False	False	False	-2159.28125	-2501.45483398438	269.521484375	0.590013146400452	0.907146096229553	0.334427177906036	85.6090545654297	20803
True	False	False	False	False	-2164.5126953125	-2450.1884765625	206.300399780273	0.817960679531097	0.956717729568481	1	76.2150573730469	14176
True	False	False	False	False	-2153.263671875	-2533.39135742188	176.353576660156	0.787060856819153	0.959389567375183	1	82.5345916748047	13123
True	False	False	False	False	-2151.48364257813	-2394.39575195313	128.660461425781	0.670478940010071	0.947050988674164	0.446636199951172	74.7931060791016	8676
True	False	False	False	False	-2147.978515625	-2626.140625	178.571853637695	0.807928323745728	0.958067119121552	1	73.2360229492188	11791
True	False	False	False	False	-2139.37475585938	-2688.46142578125	198.536407470703	0.753774702548981	0.944113433361053	0.665751218795776	86.8770980834961	15551
True	False	False	False	False	-2134.9296875	-2611.23266601563	87.6222152709961	0.796068251132965	0.949200809001923	1	98.3164520263672	7767
True	False	False	False	False	-2120.29052734375	-2572.79711914063	145.297592163086	0.686453282833099	0.938945412635803	0.47608295083046	81.9465637207031	10735
True	False	False	False	False	-2135.05688476563	-2464.80810546875	159.716445922852	0.668144762516022	0.947769284248352	0.4426029920578	73.5	10584
True	False	False	False	False	-2133.17846679688	-2552.30859375	195.208984375	0.689713954925537	0.951464235782623	0.482535779476166	80.6931838989258	14202
True	False	False	False	False	-2112.3876953125	-2512.90209960938	247.338653564453	0.64446896314621	0.953324437141418	0.404889404773712	75.0717468261719	16741
True	False	False	False	False	-2114.92358398438	-2416.18481445313	133.097030639648	0.745649039745331	0.943763375282288	0.63269704580307	72.9583358764648	8755
True	False	False	False	False	-2109.29833984375	-2608.71044921875	134.206176757813	0.743814587593079	0.947432339191437	0.625884413719177	84.2809906005859	10198
True	False	False	False	False	-2107.59204101563	-2375.99487304688	207.409545898438	0.754742503166199	0.94922000169754	0.670055150985718	83.470588684082	15609
True	False	False	False	False	-2101.001953125	-2869.69653320313	174.135284423828	0.718951046466827	0.967457592487335	0.549347400665283	122.267517089844	19196
True	False	False	False	False	-2043.63061523438	-2840.00463867188	229.592376708984	0.756795763969421	0.966174721717834	0.679494857788086	74.4927520751953	15420
True	False	False	False	False	-2100.15771484375	-2682.56469726563	188.554138183594	0.703324019908905	0.945048213005066	0.511413395404816	75.9941177368164	12919
True	False	False	False	False	-2096.46997070313	-2492.59545898438	206.300399780273	0.591337025165558	0.932264924049377	0.335935950279236	73.5	13671
True	False	False	False	False	-2093.0185546875	-2663.20874023438	95.3862075805664	0.816335916519165	0.973350286483765	1	102.430229187012	8809
True	False	False	False	False	-2072.85693359375	-2653.14916992188	167.480438232422	0.740312814712524	0.95129257440567	0.61343377828598	65.4768218994141	9887
True	False	False	False	False	-2080.14697265625	-2547.28564453125	224.046676635742	0.768940627574921	0.951036512851715	0.747096836566925	76.2673263549805	15406
True	False	False	False	False	-2064.13989257813	-2471.89575195313	198.536407470703	0.667703568935394	0.938844859600067	0.441847681999207	70.7150802612305	12658
True	False	False	False	False	-2077.87866210938	-2396.5888671875	166.371292114258	0.702519774436951	0.951681077480316	0.509610950946808	54.7599983215332	8214
True	False	False	False	False	-2073.30932617188	-2434.70361328125	217.391815185547	0.818078756332397	0.960607826709747	1	74.6785736083984	14637
True	False	False	False	False	-2060.591796875	-2811.39306640625	215.173538208008	0.753779411315918	0.952152013778687	0.665771782398224	92.2422714233398	17895
True	False	False	False	False	-2049.71459960938	-2660.97607421875	189.663269042969	0.742433786392212	0.934708774089813	0.620891690254211	129.631576538086	22167
True	False	False	False	False	-2056.02270507813	-2600.72216796875	28.8376903533936	0.735885262489319	0.946757137775421	0.598617315292358	57.9230766296387	1506
True	False	False	False	False	-2048.708984375	-2585.6943359375	311.668884277344	0.599153578281403	0.909267663955688	0.345022469758987	118.43416595459	33280
True	False	False	False	False	-2042.36938476563	-2549.80981445313	137.533599853516	0.724236845970154	0.945477962493896	0.563651561737061	91.8467712402344	11389
True	False	False	False	False	-2040.81896972656	-2515.64135742188	230.701522827148	0.697562277317047	0.931006848812103	0.498779505491257	74.0817337036133	15409
True	False	False	False	False	-2034.1484375	-2899.83935546875	248.447799682617	0.845530092716217	0.964084506034851	1	98.875	22148
True	False	False	False	False	-2032.92602539063	-2795.10205078125	190.772415161133	0.780394494533539	0.965913057327271	0.852164566516876	74.2325592041016	12768
True	False	False	False	False	-2033.916015625	-2610.50244140625	112.023338317871	0.778208315372467	0.935640156269073	0.825352907180786	139.594055175781	14099
True	False	False	False	False	-2030.60583496094	-2751.89111328125	202.97297668457	0.732216358184814	0.950372040271759	0.587027549743652	77.6174850463867	14204
True	False	False	False	False	-2030.13354492188	-2941.66674804688	85.4039306640625	0.569675922393799	0.941696584224701	0.312261909246445	130.389617919922	10040
True	False	False	False	False	-2014.779296875	-2936.79858398438	98.7136306762695	0.759070038795471	0.943581461906433	0.690488159656525	140.393264770508	12495
True	False	False	False	False	-2021.26354980469	-2679.88671875	184.117568969727	0.624420940876007	0.932847201824188	0.376720279455185	77.6927719116211	12897
True	False	False	False	False	-2025.43542480469	-2622.21215820313	65.4393768310547	0.627089440822601	0.958517491817474	0.380300492048264	63.9322052001953	3772
True	False	False	False	False	-2028.84240722656	-2449.64086914063	168.589569091797	0.738123416900635	0.957510352134705	0.60598623752594	76.5789489746094	11640
True	False	False	False	False	-2023.04321289063	-2645.43969726563	154.17073059082	0.567976057529449	0.9215167760849	0.31048995256424	67.3237380981445	9358
True	False	False	False	False	-2017.51013183594	-2815.65649414063	198.536407470703	0.71621161699295	0.955532133579254	0.542256295681	72.072624206543	12901
True	False	False	False	False	-2016.81274414063	-2714.04150390625	215.173538208008	0.809731006622314	0.957833290100098	1	97.4896926879883	18913
True	False	False	False	False	-2016.56274414063	-2487.97436523438	200.754699707031	0.730526149272919	0.949145376682281	0.581877648830414	76.1657485961914	13786
True	False	False	False	False	-2005.02111816406	-2578.30102539063	196.318130493164	0.624103367328644	0.91584587097168	0.376297414302826	65.4915237426758	11592
True	False	False	False	False	-2004.31750488281	-2537.76123046875	155.279876708984	0.679850518703461	0.942546665668488	0.463497906923294	67.8571395874023	9500
True	False	False	False	False	-1999.25830078125	-2952.9306640625	114.241622924805	0.700978994369507	0.928053021430969	0.506193876266479	156.281555175781	16097
True	False	False	False	False	-1968.09130859375	-2966.11694335938	92.0587844848633	0.798473179340363	0.952832698822021	1	100.373497009277	8331
True	False	False	False	False	-1980.18725585938	-2942.83984375	188.554138183594	0.715875446796417	0.952072203159332	0.541400134563446	106.64705657959	18130
True	False	False	False	False	-1951.96960449219	-2984.138671875	18.8554134368896	0.685223281383514	0.927839636802673	0.473690927028656	81.2352905273438	1381
True	False	False	False	False	-1930.3603515625	-2979.56762695313	177.462707519531	0.792010962963104	0.959604263305664	1	92.7624969482422	14842
True	False	False	False	False	-1950.76623535156	-2952.92260742188	112.023338317871	0.679670333862305	0.952045440673828	0.463163018226624	71.811882019043	7253
True	False	False	False	False	-1928.43530273438	-2961.01635742188	179.680999755859	0.805119872093201	0.974661588668823	1	100.197532653809	16232
True	False	False	False	False	-1914.18798828125	-2916.75122070313	168.589569091797	0.665934503078461	0.947503566741943	0.438841164112091	87.3552627563477	13278
True	False	False	False	False	-1988.25146484375	-2897.23266601563	155.279876708984	0.770017266273499	0.960604012012482	0.754476308822632	82.5928573608398	11563
True	False	False	False	False	-1995.60241699219	-2784.19873046875	212.955261230469	0.722221791744232	0.948271095752716	0.558097064495087	71.4583358764648	13720
True	False	False	False	False	-1998.05090332031	-2658.451171875	130.878753662109	0.725372850894928	0.945394814014435	0.566841185092926	64.1694946289063	7572
True	False	False	False	False	-1996.64074707031	-2630.146484375	154.17073059082	0.697528183460236	0.954286634922028	0.498706638813019	70.2949676513672	9771
True	False	False	False	False	-1994.36804199219	-2604.30078125	160.825576782227	0.521454334259033	0.913945138454437	0.266055166721344	68.9241409301758	9994
True	False	False	False	False	-1985.1181640625	-2855.05932617188	239.574661254883	0.815332591533661	0.958354711532593	1	98.7638854980469	21333
True	False	False	False	False	-1931.64929199219	-2846.10864257813	136.424453735352	0.653661012649536	0.96051549911499	0.418890386819839	87.284553527832	10736
True	False	False	False	False	-1967.43200683594	-2756.40356445313	173.026138305664	0.606131851673126	0.929523706436157	0.353405207395554	82.1730804443359	12819
True	False	False	False	False	-1973.06469726563	-2711.099609375	178.571853637695	0.747022986412048	0.950136184692383	0.637941479682922	85.9875793457031	13844
True	False	False	False	False	-1968.01025390625	-2639.29418945313	146.40673828125	0.733443677425385	0.964153528213501	0.590840101242065	78.1212158203125	10312
True	False	False	False	False	-1962.861328125	-2822.61547851563	112.023338317871	0.718078851699829	0.937625288963318	0.547066926956177	86.1782150268555	8704
True	False	False	False	False	-1943.5625	-2806.90795898438	135.315322875977	0.758076548576355	0.960109293460846	0.685611963272095	90.3196716308594	11019
True	False	False	False	False	-1953.82434082031	-2770.24584960938	133.097030639648	0.757159888744354	0.956391155719757	0.681215405464172	81.2249984741211	9747
True	False	False	False	False	-1945.73645019531	-2672.67114257813	151.952453613281	0.656396925449371	0.947588205337524	0.423206925392151	73.5547409057617	10077
True	False	False	False	False	-1937.5419921875	-2725.10986328125	149.734161376953	0.735035240650177	0.94860965013504	0.595879673957825	104.36296081543	14089
True	False	False	False	False	-1936.57690429688	-2646.09765625	127.551322937012	0.714580357074738	0.948550999164581	0.538130283355713	75.0956497192383	8636
True	False	False	False	False	-1922.412109375	-2618.70654296875	67.6576614379883	0.520261466503143	0.901161134243011	0.265007317066193	116.967216491699	7135
True	False	False	False	False	-1935.45788574219	-2614.13671875	68.7667999267578	0.588521242141724	0.924461364746094	0.332737118005753	121.516128540039	7534
True	False	False	False	False	-1917.57800292969	-2642.14477539063	148.625015258789	0.656966328620911	0.951692223548889	0.424114376306534	85.7686538696289	11493
True	False	False	False	False	-1916.14294433594	-2783.58325195313	134.206176757813	0.73265141248703	0.962579786777496	0.588371932506561	77.4297485351563	9369
True	False	False	False	False	-1915.97241210938	-2886.36279296875	270.630645751953	0.592441201210022	0.931539952754974	0.337200820446014	83.9918060302734	20494
True	False	False	False	False	-1907.32592773438	-2841.06225585938	119.787330627441	0.66390061378479	0.93584406375885	0.435427129268646	86.6481475830078	9358
True	False	False	False	False	-1914.80590820313	-2819.25927734375	183.008422851563	0.703632354736328	0.95621657371521	0.512107908725739	86.2909088134766	14238
True	False	False	False	False	-1912.41479492188	-2705.97265625	323.869445800781	0.570715665817261	0.913391292095184	0.313351660966873	94.9726028442383	27732
True	False	False	False	False	-1981.34875488281	-2604.88818359375	13.3097038269043	0.743378639221191	0.942608833312988	0.624296009540558	45.0833320617676	541
True	False	False	False	False	-1948.5517578125	-2571.89111328125	122.005615234375	0.748618364334106	0.9432213306427	0.64419424533844	91.6636352539063	10083
True	False	False	False	False	-1979.40002441406	-2532.54956054688	157.498153686523	0.680353045463562	0.946924388408661	0.464434146881104	90.8169021606445	12896
True	False	False	False	False	-1972.86047363281	-2555.9658203125	145.297592163086	0.663804352283478	0.945991694927216	0.435266673564911	81.0076370239258	10612
True	False	False	False	False	-1965.74719238281	-1911.02587890625	218.500961303711	0.772009372711182	0.953112602233887	0.769027650356293	66.2284240722656	13047
True	False	False	False	False	-1927.41076660156	-2589.71557617188	164.153015136719	0.65679943561554	0.951780140399933	0.423848032951355	73.5405426025391	10884
True	False	False	False	False	-1926.43286132813	-2543.21826171875	148.625015258789	0.615988433361053	0.932840526103973	0.365715116262436	91.2985076904297	12234
True	False	False	False	False	-1901.91162109375	-3030.39184570313	39.9291114807129	0.606388568878174	0.937479376792908	0.353718668222427	133.33332824707	4800
True	False	False	False	False	-1898.76440429688	-2777.75439453125	178.571853637695	0.578994154930115	0.941715061664581	0.322189956903458	95.4472045898438	15367
True	False	False	False	False	-1899.91870117188	-2672.82641601563	131.987884521484	0.832409501075745	0.96275532245636	1	90.529411315918	10773
True	False	False	False	False	-1898.12902832031	-2557.47094726563	150.843307495117	0.673209309577942	0.933824419975281	0.451435506343842	94.2132339477539	12813
True	False	False	False	False	-1893.63195800781	-2748.6484375	150.843307495117	0.722747147083282	0.955550789833069	0.559532701969147	87.2058792114258	11860
True	False	False	False	False	-2956.43115234375	-1874.41186523438	31.0559749603271	0.274553090333939	0.934640288352966	0.107118561863899	100.964286804199	2827
True	False	False	False	False	-2974.8466796875	-1818.93884277344	112.023338317871	0.706498801708221	0.931562781333923	0.518659710884094	168.396041870117	17008
True	False	False	False	False	-2996.72485351563	-1776.58911132813	80.9673614501953	0.671151578426361	0.934893250465393	0.447810232639313	135.561645507813	9896
True	False	False	False	False	-3031.6474609375	-1706.24755859375	98.7136306762695	0.677581369876862	0.928602457046509	0.459312260150909	158.123596191406	14073
True	False	False	False	False	-3047.48999023438	-1667.9462890625	87.6222152709961	0.716874003410339	0.961670458316803	0.54395192861557	136.367095947266	10773
True	False	False	False	False	-3069.13989257813	-1615.314453125	35.4925422668457	0.670732975006104	0.954181313514709	0.447078943252563	93.6875	2998
True	False	False	False	False	-3080.69360351563	-1590.40637207031	187.44499206543	0.727176249027252	0.950331330299377	0.571994483470917	160.976333618164	27205
True	False	False	False	False	-3086.46166992188	-1549.52429199219	141.970169067383	0.550760686397552	0.927088379859924	0.293175905942917	121.78125	15588
True	False	False	False	False	-3111.45556640625	-1507.95324707031	170.807861328125	0.772800981998444	0.947680115699768	0.775180578231812	152.350646972656	23462
True	False	False	False	False	-3132.81787109375	-1447.00732421875	286.158630371094	0.370876908302307	0.796416878700256	0.158421009778976	154.096893310547	39757
True	False	False	False	False	-3163.20629882813	-1376.23132324219	226.264953613281	0.454373836517334	0.929277539253235	0.212702035903931	155.769607543945	31777
True	False	False	False	False	-3187.52856445313	-1299.79260253906	76.5307922363281	0.634376108646393	0.949771702289581	0.39033168554306	132.173919677734	9120
True	False	False	False	False	-3204.29345703125	-1246.23876953125	180.790130615234	0.403902381658554	0.951874971389771	0.178587004542351	122.490798950195	19966
True	False	False	False	False	-3233.33984375	-1172.2939453125	41.0382537841797	0.427719324827194	0.857062339782715	0.194142952561378	109.72972869873	4060
True	False	False	False	False	-3242.609375	-1103.60388183594	74.3125076293945	0.568454027175903	0.948395013809204	0.310986995697021	137.641784667969	9222
True	False	False	False	False	-3247.53588867188	-1044.77697753906	150.843307495117	0.794324278831482	0.972531378269196	1	140.426467895508	19098
True	False	False	False	False	-3268.62817382813	-973.828979492188	269.521484375	0.521420061588287	0.938812971115112	0.266025006771088	138.370376586914	33624
True	False	False	False	False	-3280.95141601563	-917.162353515625	77.6399383544922	0.754616916179657	0.962681770324707	0.669491648674011	145.085708618164	10156
True	False	False	False	False	-3290.2763671875	-840.499755859375	265.084930419922	0.428718835115433	0.878459274768829	0.194816097617149	136.24267578125	32562
True	False	False	False	False	-3301.98950195313	-770.571472167969	117.569046020508	0.668824553489685	0.919877409934998	0.443771183490753	138.632080078125	14695
True	False	False	False	False	-3308.73120117188	-711.442565917969	187.44499206543	0.724479019641876	0.958913505077362	0.564327836036682	141.278106689453	23876
True	False	False	False	False	-3314.39624023438	-673.852111816406	89.8404998779297	0.76464432477951	0.955004692077637	0.720346689224243	145.444442749023	11781
True	False	False	False	False	-3317.75415039063	-631.205261230469	188.554138183594	0.540469348430634	0.896613299846649	0.283336222171783	140.29411315918	23850
True	False	False	False	False	-3321.55444335938	-567.032043457031	384.872253417969	0.438694536685944	0.953599631786346	0.201629102230072	148.881851196289	51662
True	False	False	False	False	-3327.90161132813	-495.276702880859	204.082122802734	0.49443456530571	0.956660568714142	0.243271201848984	143.978256225586	26492
True	False	False	False	False	-3331.24829101563	-413.665832519531	149.734161376953	0.54486757516861	0.919280052185059	0.287497252225876	138.66667175293	18720
True	False	False	False	False	-3342.24340820313	-359.277313232422	11.0914192199707	0.354471862316132	0.933717012405396	0.148947060108185	89.9000015258789	899
True	False	False	False	False	-3330.90551757813	-318.936645507813	97.6044921875	0.737299859523773	0.965472340583801	0.603246867656708	130.011367797852	11441
True	False	False	False	False	-3329.15161132813	-454.717651367188	199.645553588867	0.476893573999405	0.92661315202713	0.229454457759857	140.927780151367	25367
True	False	False	False	False	-3327.61767578125	-388.070343017578	154.17073059082	0.803418695926666	0.95690929889679	1	143.273376464844	19915
True	False	False	False	False	-3326.7255859375	-179.907089233398	130.878753662109	0.627089440822601	0.941584825515747	0.380300492048264	118.271186828613	13956
True	False	False	False	False	-3325.34643554688	-116.89323425293	98.7136306762695	0.589517831802368	0.952955365180969	0.333864867687225	142.584274291992	12690
True	False	False	False	False	-3323.13818359375	-522.084716796875	127.551322937012	0.632514178752899	0.957965433597565	0.387731909751892	134.478256225586	15465
True	False	False	False	False	-3322.60595703125	-217.753890991211	130.878753662109	0.733221530914307	0.953919410705566	0.590145409107208	81.0593185424805	9565
True	False	False	False	False	-3319.91137695313	-80.5395812988281	141.970169067383	0.627549946308136	0.961559414863586	0.380923300981522	111.8359375	14315
True	False	False	False	False	-3319.39794921875	-59.1419944763184	77.6399383544922	0.792614340782166	0.957183837890625	1	133.542861938477	9348
True	False	False	False	False	-3318.66821289063	-606.526428222656	147.515884399414	0.532157242298126	0.896178901195526	0.275644600391388	127.436088562012	16949
True	False	False	False	False	-3318.35888671875	-346.251007080078	128.660461425781	0.713078439235687	0.953589022159576	0.534392535686493	76.7413787841797	8902
True	False	False	False	False	-3316.0380859375	-27.7101993560791	189.663269042969	0.497846275568008	0.927269399166107	0.246043413877487	128.315795898438	21942
True	False	False	False	False	-3315.70751953125	-652.842590332031	98.7136306762695	0.792926847934723	0.960341572761536	1	140.539321899414	12508
True	False	False	False	False	-3309.25756835938	-532.428161621094	163.043869018555	0.481469750404358	0.937377214431763	0.232990831136703	101.591835021973	14934
True	False	False	False	False	-3313.64697265625	-368.316528320313	99.8227767944336	0.673765122890472	0.944165527820587	0.452423572540283	79.3222198486328	7139
True	False	False	False	False	-3312.52612304688	17.7787551879883	148.625015258789	0.564278304576874	0.946900367736816	0.306675344705582	154.962692260742	20765
True	False	False	False	False	-3312.38647460938	-505.730224609375	128.660461425781	0.789452075958252	0.953242182731628	1	123.12068939209	14282
True	False	False	False	False	-3307.98291015625	-434.885375976563	110.914192199707	0.803114473819733	0.963940918445587	1	99.3000030517578	9930
True	False	False	False	False	-3312.02368164063	-119.941833496094	125.333038330078	0.541407704353333	0.949897050857544	0.284218549728394	108.265487670898	12234
True	False	False	False	False	-3308.96875	-411.622589111328	105.36848449707	0.646534025669098	0.943084359169006	0.407970190048218	84.8631591796875	8062
True	False	False	False	False	-3307.95190429688	-688.079956054688	118.678184509277	0.810604751110077	0.961240172386169	1	139.299072265625	14905
True	False	False	False	False	-3303.736328125	-556.833801269531	92.0587844848633	0.798473179340363	0.960534572601318	1	92.602409362793	7686
True	False	False	False	False	-3307.53491210938	-477.546752929688	184.117568969727	0.426434874534607	0.849324584007263	0.193280428647995	99.5542144775391	16526
True	False	False	False	False	-3305.68725585938	-457.276702880859	96.4953460693359	0.69021600484848	0.964160740375519	0.483544021844864	98.2068939208984	8544
True	False	False	False	False	-3306.90380859375	-277.573760986328	148.625015258789	0.744556486606598	0.957750976085663	0.628614366054535	102.238807678223	13700
True	False	False	False	False	-3302.880859375	-750.821655273438	68.7667999267578	0.624762415885925	0.962134122848511	0.377175748348236	100.24193572998	6215
True	False	False	False	False	-3298.015625	-152.251953125	105.36848449707	0.820584774017334	0.96260392665863	1	79.4842071533203	7551
True	False	False	False	False	-3297.24560546875	-801.281311035156	208.518692016602	0.452147454023361	0.937310993671417	0.211101487278938	138.053192138672	25954
True	False	False	False	False	-3296.85400390625	-582.781188964844	126.442184448242	0.64266961812973	0.941749751567841	0.402234256267548	89.8596496582031	10244
True	False	False	False	False	-3286.77758789063	-391.029296875	150.843307495117	0.572700321674347	0.924452781677246	0.315444022417068	77.4264678955078	10530
True	False	False	False	False	-3287.85131835938	11.637806892395	135.315322875977	0.799174308776855	0.961078405380249	1	84.3032760620117	10285
True	False	False	False	False	-3285.33544921875	-456.705505371094	98.7136306762695	0.745678246021271	0.955981969833374	0.63280725479126	84.2808990478516	7501
True	False	False	False	False	-3285.05078125	-882.932922363281	232.919815063477	0.508466184139252	0.901131391525269	0.254861086606979	146.433334350586	30751
True	False	False	False	False	-3280.099609375	-794.892883300781	140.861022949219	0.451465427875519	0.904531359672546	0.210613071918488	93.3149642944336	11851
True	False	False	False	False	-3284.09765625	-527.1162109375	106.477630615234	0.784542441368103	0.967507779598236	0.936093747615814	69.1770858764648	6641
True	False	False	False	False	-3283.07177734375	-731.119995117188	159.716445922852	0.747152209281921	0.942955255508423	0.638441383838654	110.666664123535	15936
True	False	False	False	False	-3282.27807617188	-685.606750488281	156.389007568359	0.731586515903473	0.95607990026474	0.585095226764679	87.2482299804688	12302
True	False	False	False	False	-3282.88330078125	-121.626319885254	173.026138305664	0.679845750331879	0.937930762767792	0.463489055633545	100.72435760498	15713
True	False	False	False	False	-3281.19140625	-497.148132324219	100.931915283203	0.636548459529877	0.935113966464996	0.393397599458694	69.9120864868164	6362
True	False	False	False	False	-3276.26904296875	-341.139068603516	117.569046020508	0.619105696678162	0.942758977413177	0.369730323553085	76.301887512207	8088
True	False	False	False	False	-3280.7802734375	-220.116134643555	131.987884521484	0.74275153875351	0.95182865858078	0.622030794620514	74.2689056396484	8838
True	False	False	False	False	-3275.4326171875	-937.484741210938	105.36848449707	0.672202885150909	0.961664319038391	0.449656099081039	127.410530090332	12104
True	False	False	False	False	-3274.08251953125	-879.724426269531	12.2005615234375	0.563888907432556	0.920290231704712	0.306276768445969	100.818183898926	1109
True	False	False	False	False	-3274.74829101563	-607.892517089844	119.787330627441	0.776787161827087	0.948289394378662	0.810432493686676	79.9814834594727	8638
True	False	False	False	False	-3272.93408203125	-762.611022949219	151.952453613281	0.720849692821503	0.950746238231659	0.55438756942749	86.1605834960938	11804
True	False	False	False	False	-3263.2705078125	-637.965942382813	275.067199707031	0.654349684715271	0.936580002307892	0.41997018456459	96.2943572998047	23881
True	False	False	False	False	-3271.52075195313	-443.541168212891	138.64274597168	0.711980938911438	0.953196406364441	0.531696975231171	79.552001953125	9944
True	False	False	False	False	-3269.22705078125	-321.183563232422	163.043869018555	0.789059460163116	0.95402455329895	1	84.673469543457	12447
True	False	False	False	False	-3267.8798828125	-250.59162902832	130.878753662109	0.725372850894928	0.947432339191437	0.566841185092926	77.9915237426758	9203
True	False	False	False	False	-3268.48754882813	-174.2861328125	105.36848449707	0.810243308544159	0.953265130519867	1	81.3263168334961	7726
True	False	False	False	False	-3266.076171875	-566.118408203125	129.769607543945	0.787340879440308	0.960482656955719	1	82.1709365844727	9614
True	False	False	False	False	-3261.6767578125	-83.6210250854492	210.736968994141	0.683284997940063	0.943644940853119	0.469966500997543	110.01579284668	20903
True	False	False	False	False	-3261.57446289063	-1007.92242431641	204.082122802734	0.435441136360168	0.913397252559662	0.199387982487679	141.760864257813	26084
True	False	False	False	False	-3242.92846679688	-946.647155761719	148.625015258789	0.729590535163879	0.953152477741241	0.579075038433075	84.6567153930664	11344
True	False	False	False	False	-3260.63061523438	6.7669153213501	148.625015258789	0.823728501796722	0.962295830249786	1	82.4477615356445	11048
True	False	False	False	False	-3259.462890625	-901.216369628906	120.896469116211	0.614482343196869	0.94959682226181	0.363796830177307	86.6789016723633	9448
True	False	False	False	False	-3256.498046875	-693.134765625	120.896469116211	0.7624591588974	0.955316305160522	0.708087503910065	101.165138244629	11027
True	False	False	False	False	-3255.84521484375	-267.735595703125	114.241622924805	0.720488905906677	0.956187844276428	0.55342161655426	78.5339813232422	8089
True	False	False	False	False	-3253.64916992188	-156.857482910156	181.899276733398	0.690609216690063	0.960432887077332	0.484336644411087	94.3780517578125	15478
True	False	False	False	False	-3252.9658203125	43.9355964660645	151.952453613281	0.694207608699799	0.943508088588715	0.491707503795624	132.167877197266	18107
True	False	False	False	False	-3252.09204101563	-473.10986328125	211.846115112305	0.556073904037476	0.901191830635071	0.298401087522507	82.0523529052734	15672
True	False	False	False	False	-3248.33666992188	-292.840057373047	129.769607543945	0.796257674694061	0.9703488945961	1	80.1965789794922	9383
True	False	False	False	False	-3251.68212890625	-38.0116691589355	166.371292114258	0.816705822944641	0.96397191286087	1	84.5199966430664	12678
True	False	False	False	False	-3246.05883789063	-13.4993190765381	147.515884399414	0.796800673007965	0.954182624816895	1	83.9172897338867	11161
True	False	False	False	False	-3244.08032226563	-186.105606079102	159.716445922852	0.765261650085449	0.952334463596344	0.723958730697632	93.4930572509766	13463
True	False	False	False	False	-3242.67138671875	-1078.05346679688	224.046676635742	0.753497838973999	0.952718555927277	0.66453617811203	134.450500488281	27159
True	False	False	False	False	-3239.73974609375	-874.264282226563	181.899276733398	0.831022262573242	0.959653615951538	1	103.634147644043	16996
True	False	False	False	False	-3241.99487304688	-372.313385009766	143.079315185547	0.734764277935028	0.949310541152954	0.595013916492462	75.139533996582	9693
True	False	False	False	False	-3241.78466796875	-242.833908081055	175.244430541992	0.811767578125	0.966805398464203	1	87.6455688476563	13848
True	False	False	False	False	-3237.39990234375	-772.905578613281	208.518692016602	0.520743250846863	0.884560346603394	0.26543003320694	111.090423583984	20885
True	False	False	False	False	-3235.34741210938	-724.76953125	131.987884521484	0.720541477203369	0.930152416229248	0.553562164306641	99.0924377441406	11792
True	False	False	False	False	-3236.41870117188	-524.997375488281	102.041061401367	0.571664273738861	0.940285503864288	0.314349681138992	77.9130401611328	7168
True	False	False	False	False	-3229.78393554688	-501.534881591797	313.887176513672	0.458362966775894	0.9071084856987	0.215594068169594	95.2508850097656	26956
True	False	False	False	False	-3234.072265625	-427.212310791016	82.0765075683594	0.809198617935181	0.957923710346222	1	69.5270233154297	5145
True	False	False	False	False	-3230.302734375	-466.123809814453	75.4216537475586	0.797777712345123	0.957215547561646	1	73.8970565795898	5025
True	False	False	False	False	-3228.39038085938	-397.553558349609	140.861022949219	0.723372578620911	0.961021363735199	0.561253368854523	74.0472412109375	9404
True	False	False	False	False	-3229.72827148438	-291.205718994141	113.132476806641	0.84398877620697	0.967305481433868	1	81.2058792114258	8283
True	False	False	False	False	-3230.05395507813	-108.025253295898	160.825576782227	0.618343532085419	0.913283288478851	0.368743002414703	79.8827590942383	11583
True	False	False	False	False	-3230.02612304688	-70.5165863037109	146.40673828125	0.618217408657074	0.928502321243286	0.368579924106598	73.1893920898438	9661
True	False	False	False	False	-3229.49658203125	-150.184753417969	37.7108268737793	0.748016774654388	0.946688234806061	0.64181524515152	109.14705657959	3711
True	False	False	False	False	-3228.4453125	-341.653930664063	119.787330627441	0.746888160705566	0.940672159194946	0.637421369552612	78.2222213745117	8448
True	False	False	False	False	-3227.75805664063	-1147.02661132813	168.589569091797	0.815898180007935	0.959777653217316	1	145.052627563477	22048
True	False	False	False	False	-3224.1376953125	-921.494201660156	127.551322937012	0.696321606636047	0.955896198749542	0.496140778064728	82.9304351806641	9537
True	False	False	False	False	-3224.07666015625	-813.676147460938	196.318130493164	0.46701568365097	0.832808971405029	0.221976742148399	107.853103637695	19090
True	False	False	False	False	-3224.30419921875	-445.921112060547	112.023338317871	0.747237205505371	0.958636403083801	0.638770759105682	76.900993347168	7767
True	False	False	False	False	-3223.79760742188	-652.064880371094	134.206176757813	0.724908888339996	0.959389686584473	0.56553328037262	95.247932434082	11525
True	False	False	False	False	-3218.66333007813	-839.187133789063	134.206176757813	0.65880936384201	0.949983537197113	0.427073359489441	92.4297485351563	11184
True	False	False	False	False	-3217.64111328125	-583.462219238281	201.863830566406	0.529871463775635	0.920797944068909	0.273567616939545	78.9670333862305	14372
True	False	False	False	False	-3218.25512695313	-141.20149230957	97.6044921875	0.49609586596489	0.896957278251648	0.244617506861687	91.7159118652344	8071
True	False	False	False	False	-3217.67333984375	30.4337139129639	148.625015258789	0.71211850643158	0.953716814517975	0.532033205032349	92.9552230834961	12456
True	False	False	False	False	-3216.43237304688	-1198.78930664063	189.663269042969	0.401994705200195	0.932994246482849	0.177379488945007	114.695907592773	19613
True	False	False	False	False	-3206.71337890625	-1167.97473144531	154.17073059082	0.746117413043976	0.959014177322388	0.634470880031586	111.539566040039	15504
True	False	False	False	False	-3208.51538085938	-1121.62438964844	93.1679229736328	0.846452295780182	0.963919818401337	1	86.1785736083984	7239
True	False	False	False	False	-3214.01635742188	-614.480590820313	195.208984375	0.734601318836212	0.953909456729889	0.594494700431824	84.1704559326172	14814
True	False	False	False	False	-3215.5615234375	-207.363067626953	158.607299804688	0.81450617313385	0.965605139732361	1	82.2167816162109	11757
True	False	False	False	False	-3214.7626953125	-10.8558540344238	139.751892089844	0.566449046134949	0.925393998622894	0.308908075094223	72.6349182128906	9152
True	False	False	False	False	-3214.59619140625	-166.772903442383	97.6044921875	0.760120630264282	0.947323083877563	0.695777595043182	79.5681838989258	7002
True	False	False	False	False	-3214.16381835938	-525.475708007813	63.2210922241211	0.602305948734283	0.954981207847595	0.348776608705521	77.9649124145508	4444
True	False	False	False	False	-3213.232421875	-321.997283935547	143.079315185547	0.695325613021851	0.964152991771698	0.494042277336121	77.4573669433594	9992
True	False	False	False	False	-3212.95288085938	-717.766174316406	249.556930541992	0.671898722648621	0.94016706943512	0.449120670557022	92.7422256469727	20867
True	False	False	False	False	-3207.521484375	-540.638488769531	163.043869018555	0.789059460163116	0.970520377159119	1	95.1020431518555	13980
True	False	False	False	False	-3203.08813476563	-1145.15942382813	109.805053710938	0.593107283115387	0.93863844871521	0.337966829538345	87.282829284668	8641
True	False	False	False	False	-3193.6435546875	-886.563415527344	128.660461425781	0.748102605342865	0.967686951160431	0.642153143882751	77.9051742553711	9037
True	False	False	False	False	-3197.13940429688	-558.498291015625	105.36848449707	0.62230783700943	0.952686846256256	0.373919248580933	74	7030
True	False	False	False	False	-3202.10888671875	-283.324951171875	100.931915283203	0.626365303993225	0.940714299678802	0.379324197769165	72.9120864868164	6635
True	False	False	False	False	-3202.60083007813	-180.416519165039	116.459907531738	0.591932535171509	0.93533718585968	0.336617410182953	75.7142868041992	7950
True	False	False	False	False	-3201.77709960938	-66.2341690063477	160.825576782227	0.573131322860718	0.955073773860931	0.315900593996048	73.1862106323242	10612
True	False	False	False	False	-3201.15649414063	-417.453582763672	158.607299804688	0.78651762008667	0.950276136398315	1	81.461540222168	11649
True	False	False	False	False	-3199.43334960938	-377.646026611328	131.987884521484	0.767450094223022	0.955911755561829	0.737363755702972	78.8571395874023	9384
True	False	False	False	False	-3196.3310546875	-126.43098449707	115.350761413574	0.835239052772522	0.967789649963379	1	80.4519195556641	8367
True	False	False	False	False	-3196.16967773438	-31.6283111572266	124.223899841309	0.783444225788116	0.963371574878693	0.904983460903168	80.8482131958008	9055
True	False	False	False	False	-3195.17944335938	-244.027252197266	186.335845947266	0.779502213001251	0.951906323432922	0.840531468391418	82.7083358764648	13895
True	False	False	False	False	-3194.87841796875	-859.938598632813	136.424453735352	0.700589239597321	0.947500467300415	0.505336821079254	85.0975646972656	10467
True	False	False	False	False	-3191.7216796875	-466.013427734375	72.0942230224609	0.802704334259033	0.964830636978149	1	72.9692306518555	4743
True	False	False	False	False	-3194.10107421875	-436.850311279297	55.4570960998535	0.665446996688843	0.938717365264893	0.438018769025803	69.8000030517578	3490
True	False	False	False	False	-3190.51611328125	-1279.98706054688	176.353576660156	0.3630690574646	0.878487229347229	0.153869599103928	145.566040039063	23145
True	False	False	False	False	-3181.6259765625	-1255.98193359375	93.1679229736328	0.808093369007111	0.963002026081085	1	99.4642868041992	8355
True	False	False	False	False	-3184.49438476563	-1206.75537109375	176.353576660156	0.649699211120605	0.958278656005859	0.412763774394989	94.5094375610352	15027
True	False	False	False	False	-3189.48754882813	-769.520751953125	190.772415161133	0.763307452201843	0.95819628238678	0.712753474712372	100.523254394531	17290
True	False	False	False	False	-3190.38354492188	-640.271301269531	120.896469116211	0.816004395484924	0.950322151184082	1	98.9633026123047	10787
True	False	False	False	False	-3186.59033203125	-277.343139648438	92.0587844848633	0.603966951370239	0.948616027832031	0.350776195526123	73.4216842651367	6094
True	False	False	False	False	-3190.20092773438	-101.573226928711	166.371292114258	0.711920857429504	0.953809857368469	0.531550288200378	88.5666656494141	13285
True	False	False	False	False	-3186.98754882813	37.137149810791	126.442184448242	0.755112707614899	0.948927998542786	0.671725511550903	95.1140365600586	10843
True	False	False	False	False	-3186.07421875	-1177.59643554688	116.459907531738	0.726141273975372	0.944243609905243	0.569023251533508	81.6857147216797	8577
True	False	False	False	False	-3183.517578125	-1117.73205566406	103.150199890137	0.708034455776215	0.950545489788055	0.522242486476898	80.4516143798828	7482
True	False	False	False	False	-3181.99853515625	-307.785095214844	99.8227767944336	0.735508561134338	0.958134829998016	0.597400009632111	77.6444473266602	6988
True	False	False	False	False	-3180.66796875	-1239.19812011719	120.896469116211	0.659991800785065	0.965348243713379	0.428989678621292	87.0733947753906	9491
True	False	False	False	False	-3175.66259765625	-819.537414550781	192.990692138672	0.765188992023468	0.952201426029205	0.723530054092407	90.7701187133789	15794
True	False	False	False	False	-3179.85180664063	3.315269947052	127.551322937012	0.782646477222443	0.960328042507172	0.888233423233032	82.0956497192383	9441
True	False	False	False	False	-3179.09301757813	-693.363708496094	88.7313537597656	0.795180141925812	0.958110809326172	1	98.8375015258789	7907
True	False	False	False	False	-3178.3349609375	-480.183288574219	58.7845230102539	0.85564386844635	0.965245127677917	1	67.6603775024414	3586
True	False	False	False	False	-3178.96875	-395.987335205078	165.262145996094	0.616442799568176	0.94420713186264	0.366296589374542	83.1208038330078	12385
True	False	False	False	False	-3176.56958007813	-120.519401550293	104.259346008301	0.787570297718048	0.965472340583801	1	81.9148941040039	7700
True	False	False	False	False	-3176.15649414063	-439.740966796875	115.350761413574	0.739407896995544	0.953709006309509	0.610325813293457	82.1442337036133	8543
True	False	False	False	False	-3175.06640625	-1333.22741699219	282.831207275391	0.387713223695755	0.921955823898315	0.168509960174561	143.094116210938	36489
True	False	False	False	False	-3170.87329101563	-1299.31726074219	83.1856460571289	0.612923800945282	0.950370073318481	0.361826151609421	99.4000015258789	7455
True	False	False	False	False	-3165.255859375	-922.846557617188	165.262145996094	0.791833221912384	0.958144426345825	1	101.671142578125	15149
True	False	False	False	False	-3165.26025390625	-376.264526367188	134.206176757813	0.682131826877594	0.941321194171906	0.467776149511337	93.2727279663086	11286
True	False	False	False	False	-3170.73291015625	-223.994552612305	153.061584472656	0.58326667547226	0.927683293819427	0.326868444681168	79.3260879516602	10947
True	False	False	False	False	-3171.15063476563	-69.2397918701172	154.17073059082	0.711256206035614	0.961255669593811	0.529933154582977	80.9856109619141	11257
True	False	False	False	False	-3170.46435546875	-351.062591552734	160.825576782227	0.592492997646332	0.923853158950806	0.337260365486145	99.2344818115234	14389
True	False	False	False	False	-3165.29077148438	-302.680267333984	137.533599853516	0.724236845970154	0.940746605396271	0.563651561737061	99.1128997802734	12290
True	False	False	False	False	-3169.0947265625	-186.312728881836	165.262145996094	0.819518387317657	0.957418978214264	1	88.3825531005859	13169
True	False	False	False	False	-3164.400390625	-550.505676269531	227.374099731445	0.758334815502167	0.956161201000214	0.686868250370026	84.5804901123047	17339
True	False	False	False	False	-3164.23583984375	-38.5558013916016	139.751892089844	0.666844606399536	0.960596978664398	0.440383464097977	79.9365081787109	10072
True	False	False	False	False	-3161.8955078125	-1287.02722167969	106.477630615234	0.718682765960693	0.933017909526825	0.54864364862442	113.0625	10854
True	False	False	False	False	-3153.1669921875	-1193.46411132813	183.008422851563	0.628095090389252	0.931369781494141	0.381662428379059	100.187881469727	16531
True	False	False	False	False	-3156.8447265625	-611.576354980469	166.371292114258	0.680576622486115	0.956532716751099	0.464851796627045	78.6999969482422	11805
True	False	False	False	False	-3161.12329101563	-143.578704833984	157.498153686523	0.658864974975586	0.947977185249329	0.427163183689117	90.908447265625	12909
True	False	False	False	False	-3159.060546875	-490.179443359375	107.586769104004	0.714156270027161	0.951999247074127	0.537069022655487	78.793815612793	7643
True	False	False	False	False	-3156.81982421875	-1125.33068847656	146.40673828125	0.726016283035278	0.956646144390106	0.568666875362396	83.5530319213867	11029
True	False	False	False	False	-3155.9892578125	-646.335815429688	141.970169067383	0.786845147609711	0.968452453613281	1	92.265625	11810
True	False	False	False	False	-3156.11206054688	-267.467620849609	181.899276733398	0.644975483417511	0.950937390327454	0.405641674995422	81.7987823486328	13415
True	False	False	False	False	-3156.00073242188	4.30202484130859	137.533599853516	0.724236845970154	0.953964829444885	0.563651561737061	80.9516143798828	10038
True	False	False	False	False	-3155.9814453125	-508.662567138672	205.191253662109	0.599273145198822	0.944682955741882	0.345163881778717	87.3837814331055	16166
True	False	False	False	False	-3152.85620117188	-1407.83142089844	82.0765075683594	0.689364433288574	0.957730054855347	0.48183611035347	151.702697753906	11226
True	False	False	False	False	-3129.14208984375	-1407.29724121094	161.934722900391	0.775890290737152	0.956847608089447	0.801759004592896	97.5753402709961	14246
True	False	False	False	False	-3149.81591796875	-1273.68127441406	11.0914192199707	0.763594925403595	0.936281979084015	0.714360892772675	63.2999992370605	633
True	False	False	False	False	-3151.50830078125	-711.8330078125	238.465515136719	0.723411500453949	0.959649443626404	0.561360776424408	90.8372116088867	19530
True	False	False	False	False	-3150.21337890625	-868.57763671875	185.226699829102	0.662448704242706	0.936957061290741	0.433017253875732	97.7844314575195	16330
True	False	False	False	False	-3148.19384765625	-189.570190429688	123.114753723145	0.746964454650879	0.948522448539734	0.637715458869934	82.405403137207	9147
True	False	False	False	False	-3147.75341796875	-1363.06103515625	109.805053710938	0.772047638893127	0.955311119556427	0.769319832324982	103.404037475586	10237
True	False	False	False	False	-3128.71142578125	-1259.03137207031	161.934722900391	0.725601851940155	0.945365905761719	0.567489385604858	82.0616455078125	11981
True	False	False	False	False	-3147.21508789063	-1166.01843261719	166.371292114258	0.797147572040558	0.957384765148163	1	90.1933364868164	13529
True	False	False	False	False	-3138.78051757813	-1074.62036132813	153.061584472656	0.797638714313507	0.966144263744354	1	83.5362319946289	11528
True	False	False	False	False	-3144.16430664063	-573.988220214844	56.5662384033203	0.620341122150421	0.925112843513489	0.37133863568306	71.9215698242188	3668
True	False	False	False	False	-3145.22631835938	-240.455215454102	149.734161376953	0.714476346969604	0.960060894489288	0.53786963224411	78.9555587768555	10659
True	False	False	False	False	-3140.91796875	-159.657836914063	200.754699707031	0.499861031770706	0.899015128612518	0.247694090008736	87.2154693603516	15786
True	False	False	False	False	-3140.51513671875	-1032.15869140625	161.934722900391	0.803017973899841	0.952914655208588	1	100.157531738281	14623
True	False	False	False	False	-3139.92260742188	-915.001953125	185.226699829102	0.682388484477997	0.947693586349487	0.468262076377869	93.1317367553711	15553
True	False	False	False	False	-3137.53442382813	-770.810241699219	191.881561279297	0.840101003646851	0.960503101348877	1	104.942199707031	18155
True	False	False	False	False	-3140.12866210938	-27.1953945159912	158.607299804688	0.778592884540558	0.948670923709869	0.829684317111969	84.80419921875	12127
True	False	False	False	False	-3140.12744140625	-404.196624755859	98.7136306762695	0.768758356571198	0.947323083877563	0.745877683162689	88.1573028564453	7846
True	False	False	False	False	-3139.63452148438	21.3149185180664	96.4953460693359	0.825828194618225	0.961515605449677	1	83.0459747314453	7225
True	False	False	False	False	-3135.73706054688	-809.705078125	150.843307495117	0.617056131362915	0.942012786865234	0.367083519697189	86.1397094726563	11715
True	False	False	False	False	-3131.65307617188	-677.826171875	136.424453735352	0.700589239597321	0.945371508598328	0.505336821079254	80.1544723510742	9859
True	False	False	False	False	-3135.4384765625	-383.904693603516	183.008422851563	0.73224264383316	0.955826163291931	0.587108492851257	105.545455932617	17415
True	False	False	False	False	-3134.5947265625	-578.012573242188	104.259346008301	0.650069355964661	0.952796757221222	0.413330078125	75.2553176879883	7074
True	False	False	False	False	-3133.67309570313	-125.649391174316	113.132476806641	0.713493883609772	0.956118404865265	0.535420715808868	79.0196075439453	8060
True	False	False	False	False	-3131.16088867188	-66.1894683837891	155.279876708984	0.68638277053833	0.934199690818787	0.475945204496384	75.2428588867188	10534
True	False	False	False	False	-3131.10302734375	-98.9083023071289	88.7313537597656	0.795180141925812	0.951321005821228	1	77.0875015258789	6167
True	False	False	False	False	-3127.33544921875	-1476.12377929688	212.955261230469	0.38080883026123	0.936060845851898	0.164326012134552	152.3125	29244
True	False	False	False	False	-3109.22338867188	-1419.41638183594	169.698715209961	0.760390996932983	0.958269476890564	0.697161912918091	107.235290527344	16407
True	False	False	False	False	-3126.7119140625	-646.977294921875	184.117568969727	0.699031293392181	0.938061535358429	0.501940369606018	102.680725097656	17045
True	False	False	False	False	-3126.73803710938	-474.338012695313	202.97297668457	0.663547515869141	0.954455077648163	0.43483904004097	114.453552246094	20945
True	False	False	False	False	-3125.724609375	-1316.59558105469	214.064392089844	0.561896681785583	0.926853239536285	0.304246962070465	87.896369934082	16964
True	False	False	False	False	-3116.6005859375	-1231.48962402344	130.878753662109	0.655654191970825	0.949934899806976	0.422028034925461	77.5254211425781	9148
True	False	False	False	False	-3121.51586914063	-1181.96252441406	174.135284423828	0.58077347278595	0.948773205280304	0.324128419160843	91.7706985473633	14408
True	False	False	False	False	-3112.38330078125	-1125.541015625	158.607299804688	0.767588436603546	0.961080968379974	0.738245189189911	85.9790191650391	12295
True	False	False	False	False	-3115.43017578125	-822.302429199219	118.678184509277	0.700915157794952	0.962518155574799	0.506053328514099	93.0747680664063	9959
True	False	False	False	False	-3116.08520507813	-411.051940917969	119.787330627441	0.678384900093079	0.953669428825378	0.460786640644073	74.7962951660156	8078
True	False	False	False	False	-3121.40747070313	-304.283569335938	278.394622802734	0.763262867927551	0.952508807182312	0.712505400180817	116.442230224609	29227
True	False	False	False	False	-3118.568359375	-203.412231445313	208.518692016602	0.781821012496948	0.968988358974457	0.873558402061462	85.9148941040039	16152
True	False	False	False	False	-3120.37182617188	46.1106910705566	148.625015258789	0.782643020153046	0.954761266708374	0.888168036937714	81.2388076782227	10886
True	False	False	False	False	-3116.05590820313	-669.554321289063	109.805053710938	0.795083343982697	0.967789649963379	1	85.7676773071289	8491
True	False	False	False	False	-3114.44677734375	-1098.51220703125	167.480438232422	0.765148520469666	0.943018198013306	0.723291516304016	83.1721878051758	12559
True	False	False	False	False	-3109.8486328125	-523.890991210938	210.736968994141	0.667691349983215	0.965346097946167	0.44182687997818	78.3368453979492	14884
True	False	False	False	False	-3112.89990234375	-361.705139160156	127.551322937012	0.753320038318634	0.952090442180634	0.663759410381317	77.6347808837891	8928
True	False	False	False	False	-3105.2470703125	-127.74747467041	102.041061401367	0.738865315914154	0.954649329185486	0.608482539653778	77.8260879516602	7160
True	False	False	False	False	-3108.5283203125	25.0496864318848	183.008422851563	0.680155038833618	0.953053772449493	0.464064836502075	91.2787857055664	15061
True	False	False	False	False	-3107.037109375	-104.84790802002	196.318130493164	0.457863956689835	0.88364577293396	0.215230569243431	91.101692199707	16125
True	False	False	False	False	-3104.68115234375	-1532.23779296875	82.0765075683594	0.797737896442413	0.963446795940399	1	149.175674438477	11039
True	False	False	False	False	-3102.31176757813	-1484.35620117188	134.206176757813	0.621670126914978	0.946532249450684	0.373079687356949	106.272727966309	12859
True	False	False	False	False	-3089.974609375	-1198.86791992188	70.9850845336914	0.529561579227448	0.921616196632385	0.273287266492844	119.28125	7634
True	False	False	False	False	-3100.10473632813	-1071.23205566406	168.589569091797	0.762764632701874	0.948118925094604	0.709754824638367	84.0131607055664	12770
True	False	False	False	False	-3104.51806640625	-584.397216796875	197.427261352539	0.712210476398468	0.95440685749054	0.532258272171021	81.5393295288086	14514
True	False	False	False	False	-3103.359375	-16.0881881713867	115.350761413574	0.756777882575989	0.953168451786041	0.679410755634308	90.1153869628906	9372
True	False	False	False	False	-3099.68896484375	-441.81103515625	146.40673828125	0.751851856708527	0.965049028396606	0.657453954219818	79.4166641235352	10483
True	False	False	False	False	-3098.4296875	-1003.37371826172	134.206176757813	0.771839797496796	0.938692569732666	0.76773864030838	114.082641601563	13804
True	False	False	False	False	-3098.01342773438	-1172.19946289063	141.970169067383	0.766845762729645	0.951428830623627	0.733563005924225	85.8515625	10989
True	False	False	False	False	-3093.30639648438	-1044.67175292969	139.751892089844	0.825376749038696	0.959042251110077	1	81.8095245361328	10308
True	False	False	False	False	-3092.55322265625	-618.11328125	154.17073059082	0.665979385375977	0.946333050727844	0.438916981220245	79.7625885009766	11087
True	False	False	False	False	-3097.81884765625	-392.222534179688	149.734161376953	0.735035240650177	0.956865131855011	0.595879673957825	76.1037063598633	10274
True	False	False	False	False	-3093.71899414063	-347.609649658203	130.878753662109	0.717649579048157	0.968620836734772	0.545952379703522	71.661018371582	8456
True	False	False	False	False	-3096.71557617188	-249.458847045898	196.318130493164	0.771363496780396	0.96209704875946	0.764171004295349	82.5536727905273	14612
True	False	False	False	False	-3093.09643554688	-180.865707397461	183.008422851563	0.783112943172455	0.946078479290009	0.897639095783234	90.2181854248047	14886
True	False	False	False	False	-3092.71875	-34.1401710510254	110.914192199707	0.803114473819733	0.963940918445587	1	95.7900009155273	9579
True	False	False	False	False	-3092.01538085938	-95.8575592041016	131.987884521484	0.750850260257721	0.951500833034515	0.653257846832275	89.2016830444336	10615
True	False	False	False	False	-3090.77685546875	-852.245544433594	208.518692016602	0.801714420318604	0.959021091461182	1	92.5319137573242	17396
True	False	False	False	False	-3089.35034179688	-778.531677246094	198.536407470703	0.753774702548981	0.953704714775085	0.665751218795776	91.3575439453125	16353
True	False	False	False	False	-3089.93603515625	-3.02362442016602	154.17073059082	0.697528183460236	0.939016401767731	0.498706638813019	91.5107879638672	12720
True	False	False	False	False	-3087.96118164063	-1346.70166015625	260.648345947266	0.628862082958221	0.916341781616211	0.382705897092819	110.178726196289	25892
True	False	False	False	False	-3084.9111328125	-1231.18469238281	146.40673828125	0.575254142284393	0.952417433261871	0.318160772323608	74.7954559326172	9873
True	False	False	False	False	-3084.60717773438	-1154.39575195313	109.805053710938	0.772047638893127	0.966688752174377	0.769319832324982	87.6464614868164	8677
True	False	False	False	False	-3081.47216796875	-911.404479980469	181.899276733398	0.730561852455139	0.952384412288666	0.581985175609589	102.33536529541	16783
True	False	False	False	False	-3082.01977539063	-491.157470703125	221.828384399414	0.686029553413391	0.938526511192322	0.475256383419037	78.1350021362305	15627
True	False	False	False	False	-3083.0126953125	-59.1464653015137	108.695907592773	0.764249205589294	0.962896168231964	0.718070447444916	82.8061218261719	8115
True	False	False	False	False	-3081.84423828125	-710.25	107.586769104004	0.779021024703979	0.941403746604919	0.834679305553436	100.804122924805	9778
True	False	False	False	False	-3080.82080078125	-273.978881835938	210.736968994141	0.644400775432587	0.935239315032959	0.404788255691528	92.9789505004883	17666
True	False	False	False	False	-3078.89404296875	-1566.67919921875	104.259346008301	0.801714420318604	0.96119749546051	1	152.074462890625	14295
True	False	False	False	False	-3077.10278320313	-1529.13513183594	183.008422851563	0.544684231281281	0.936001896858215	0.287322521209717	115.163635253906	19002
True	False	False	False	False	-3076.09228515625	-1421.01000976563	155.279876708984	0.670770585536957	0.94344162940979	0.447144627571106	95.4642868041992	13365
True	False	False	False	False	-3078.28515625	-956.902709960938	170.807861328125	0.772800981998444	0.953026473522186	0.775180578231812	109.045455932617	16793
True	False	False	False	False	-3077.763671875	-694.073303222656	153.061584472656	0.70901221036911	0.951941967010498	0.524551153182983	99.8768081665039	13783
True	False	False	False	False	-3078.86010742188	-558.305969238281	158.607299804688	0.741963624954224	0.955549120903015	0.619216978549957	81.4895095825195	11653
True	False	False	False	False	-3078.1982421875	41.000186920166	144.188446044922	0.740460157394409	0.952640354633331	0.613943874835968	81.8153839111328	10636
True	False	False	False	False	-3076.29272460938	-751.186828613281	119.787330627441	0.743378639221191	0.966617465019226	0.624296009540558	76.0277786254883	8211
True	False	False	False	False	-3075.35888671875	-1261.02014160156	120.896469116211	0.7624591588974	0.95916348695755	0.708087503910065	82.6513748168945	9009
True	False	False	False	False	-3075.12963867188	-1500.19714355469	105.36848449707	0.795948684215546	0.948119878768921	1	92.7052612304688	8807
True	False	False	False	False	-3073.83325195313	-1463.19482421875	165.262145996094	0.730507373809814	0.939181983470917	0.581821024417877	98.671142578125	14702
True	False	False	False	False	-3072.33447265625	-1289.55822753906	195.208984375	0.805957853794098	0.961645185947418	1	106.227272033691	18696
True	False	False	False	False	-3074.80126953125	-604.302307128906	159.716445922852	0.72967803478241	0.95227313041687	0.579335868358612	93.4444427490234	13456
True	False	False	False	False	-3073.18188476563	-1202.00939941406	51.0205307006836	0.712404549121857	0.936877191066742	0.532733857631683	123.195655822754	5667
True	False	False	False	False	-3071.31274414063	-1100.13171386719	185.226699829102	0.668197453022003	0.949365556240082	0.44269335269928	80.88623046875	13508
True	False	False	False	False	-3073.16015625	-422.367736816406	216.282684326172	0.685262203216553	0.959636569023132	0.473766267299652	87.6410293579102	17090
True	False	False	False	False	-3072.21508789063	-71.1833267211914	94.2770690917969	0.578477799892426	0.948231756687164	0.321630090475082	75.3647079467773	6406
True	False	False	False	False	-3070.310546875	-1439.89086914063	137.533599853516	0.762256264686584	0.944065153598785	0.706988096237183	104.233871459961	12925
True	False	False	False	False	-3064.1953125	-1386.81713867188	218.500961303711	0.795103073120117	0.962393760681152	1	98.7005081176758	19444
True	False	False	False	False	-3068.26000976563	-645.405212402344	137.533599853516	0.790976285934448	0.951301991939545	1	87.0080642700195	10789
True	False	False	False	False	-3070.28491210938	-355.572387695313	135.315322875977	0.620702385902405	0.952117383480072	0.371810734272003	75.3114776611328	9188
True	False	False	False	False	-3065.48510742188	-1156.63537597656	149.734161376953	0.73196941614151	0.958265066146851	0.586267948150635	85.0444412231445	11481
True	False	False	False	False	-3065.08959960938	-826.215881347656	278.394622802734	0.743964493274689	0.955049991607666	0.626433312892914	96.7569732666016	24286
True	False	False	False	False	-3061.8681640625	-138.806991577148	206.300399780273	0.836186647415161	0.963684022426605	1	90.4623641967773	16826
True	False	False	False	False	-3061.76684570313	-1595.97155761719	106.477630615234	0.81877213716507	0.951622247695923	1	113.041664123535	10852
True	False	False	False	False	-3060.03100585938	-1361.36047363281	124.223899841309	0.783444225788116	0.957675635814667	0.904983460903168	94.9464263916016	10634
True	False	False	False	False	-3061.26904296875	-172.514083862305	133.097030639648	0.711360454559326	0.952990531921387	0.530186176300049	79.6833343505859	9562
True	False	False	False	False	-3061.15771484375	-1241.05505371094	145.297592163086	0.657382667064667	0.946858763694763	0.424779862165451	81.870231628418	10725
True	False	False	False	False	-3059.51538085938	-997.387451171875	147.515884399414	0.796800673007965	0.959453940391541	1	84.2781982421875	11209
True	False	False	False	False	-3059.31811523438	48.66796875	109.805053710938	0.621852815151215	0.952259600162506	0.373319953680038	75.3838348388672	7463
True	False	False	False	False	-3059.29345703125	-212.223526000977	201.863830566406	0.752970397472382	0.956821322441101	0.662240564823151	84.5824203491211	15394
True	False	False	False	False	-3058.19995117188	-47.1083526611328	124.223899841309	0.753693819046021	0.952045440673828	0.665395557880402	79.9732131958008	8957
True	False	False	False	False	-3055.99609375	-1647.43908691406	145.297592163086	0.607826113700867	0.957255184650421	0.355480939149857	137.137405395508	17965
True	False	False	False	False	-3039.35815429688	-1644.130859375	92.0587844848633	0.621361136436462	0.931335091590881	0.372673898935318	103.650604248047	8603
True	False	False	False	False	-3047.73168945313	-1468.37243652344	154.17073059082	0.721209406852722	0.954798519611359	0.555354535579681	89.6187057495117	12457
True	False	False	False	False	-3048.51440429688	-1124.15795898438	161.934722900391	0.831593692302704	0.969632744789124	1	79.6027374267578	11622
True	False	False	False	False	-3055.599609375	-775.269653320313	191.881561279297	0.767745316028595	0.962242305278778	0.739249765872955	93.0057830810547	16090
True	False	False	False	False	-3055.04345703125	-1029.79516601563	151.952453613281	0.81213653087616	0.962406873703003	1	92.8321151733398	12718
True	False	False	False	False	-3044.46728515625	-905.590148925781	118.678184509277	0.791627526283264	0.954942405223846	1	94.5140151977539	10113
True	False	False	False	False	-3052.78442382813	-340.588745117188	115.350761413574	0.778573036193848	0.941988825798035	0.82945716381073	83.0096130371094	8633
True	False	False	False	False	-3054.56225585938	22.7808952331543	116.459907531738	0.652442932128906	0.952517151832581	0.416991353034973	79.1238098144531	8308
True	False	False	False	False	-3052.38256835938	-97.8734512329102	198.536407470703	0.534532785415649	0.92595762014389	0.277820348739624	75.3687133789063	13491
True	False	False	False	False	-3048.9248046875	-880.888854980469	208.518692016602	0.784687757492065	0.955058693885803	0.941606044769287	97.3989334106445	18311
True	False	False	False	False	-3045.02563476563	-724.201293945313	114.241622924805	0.793618381023407	0.960910856723785	1	73.5048522949219	7571
True	False	False	False	False	-3047.31005859375	-630.818176269531	109.805053710938	0.762798249721527	0.960910856723785	0.709939241409302	88.7373733520508	8785
True	False	False	False	False	-3043.94921875	-538.557739257813	157.498153686523	0.820758700370789	0.966144263744354	1	81.9154891967773	11632
True	False	False	False	False	-3045.1201171875	-395.834747314453	157.498153686523	0.673951745033264	0.951569080352783	0.45275616645813	74.0422515869141	10514
True	False	False	False	False	-3043.93408203125	-1412.40405273438	127.551322937012	0.641694486141205	0.951183378696442	0.400806427001953	78.3739166259766	9013
True	False	False	False	False	-3043.73657226563	-1628.12951660156	116.459907531738	0.734479010105133	0.954083800315857	0.594105780124664	116.247619628906	12206
True	False	False	False	False	-3040.70361328125	-1436.75732421875	140.861022949219	0.734058856964111	0.939079225063324	0.592774868011475	79.0472412109375	10039
True	False	False	False	False	-3042.732421875	-1359.05773925781	147.515884399414	0.77680242061615	0.965170741081238	0.810584485530853	94.0601501464844	12510
True	False	False	False	False	-3042.71240234375	-1289.25207519531	139.751892089844	0.774550676345825	0.950221836566925	0.789673984050751	92.5476226806641	11661
True	False	False	False	False	-3042.24487304688	-438.244171142578	144.188446044922	0.807786464691162	0.968282222747803	1	74.9692306518555	9746
True	False	False	False	False	-3042.57446289063	-322.686309814453	139.751892089844	0.803734004497528	0.96301281452179	1	89.4285736083984	11268
True	False	False	False	False	-3042.42456054688	-65.8662948608398	95.3862075805664	0.827333629131317	0.958789765834808	1	85.0232543945313	7312
True	False	False	False	False	-3042.23681640625	-1183.92700195313	149.734161376953	0.74251663684845	0.956099689006805	0.621188163757324	85.6444473266602	11562
True	False	False	False	False	-3040.98071289063	-1071.49389648438	187.44499206543	0.727176249027252	0.937796473503113	0.571994483470917	80.3491134643555	13579
True	False	False	False	False	-3042.05249023438	-652.723937988281	143.079315185547	0.781091213226318	0.970647692680359	0.862106204032898	85.3953475952148	11016
True	False	False	False	False	-3041.45874023438	-194.453353881836	106.477630615234	0.698564171791077	0.955942988395691	0.500930964946747	74.2708358764648	7130
True	False	False	False	False	-3039.52783203125	37.20849609375	119.787330627441	0.818180501461029	0.959691882133484	1	80.9629592895508	8744
True	False	False	False	False	-3038.82788085938	-1686.23852539063	45.4748191833496	0.634969234466553	0.955270767211914	0.391165256500244	102.975608825684	4222
True	False	False	False	False	-3024.03588867188	-1579.84228515625	143.079315185547	0.792992413043976	0.950221836566925	1	85.2635650634766	10999
True	False	False	False	False	-3038.33422851563	-263.616394042969	277.285491943359	0.809828579425812	0.944070339202881	1	100.791999816895	25198
True	False	False	False	False	-3037.7294921875	-15.7275791168213	157.498153686523	0.808810293674469	0.963706493377686	1	85.1901397705078	12097
True	False	False	False	False	-3036.197265625	-1540.556640625	146.40673828125	0.684889554977417	0.955549120903015	0.47304567694664	91.9621200561523	12139
True	False	False	False	False	-3034.94482421875	-1502.38757324219	130.878753662109	0.627089440822601	0.930870652198792	0.380300492048264	88.601692199707	10455
True	False	False	False	False	-3023.63598632813	-1393.41772460938	210.736968994141	0.627212166786194	0.947943031787872	0.380466341972351	85.0999984741211	16169
True	False	False	False	False	-3035.7861328125	-1215.47778320313	112.023338317871	0.756114184856415	0.957753896713257	0.676312983036041	78.1386108398438	7892
True	False	False	False	False	-3029.32958984375	-1157.63256835938	169.698715209961	0.775282919406891	0.959653615951538	0.796160697937012	87.1503295898438	13334
True	False	False	False	False	-3034.75170898438	-992.748291015625	285.049468994141	0.502308011054993	0.924300968647003	0.249712646007538	100.789886474609	25903
True	False	False	False	False	-3035.08471679688	-936.726318359375	170.807861328125	0.818404853343964	0.956847608089447	1	101.837661743164	15683
True	False	False	False	False	-3035.00903320313	-848.635559082031	206.300399780273	0.817960679531097	0.955049395561218	1	95.9677429199219	17850
True	False	False	False	False	-3033.9609375	-570.327026367188	179.680999755859	0.776177406311035	0.942152857780457	0.804480254650116	79.3209838867188	12850
True	False	False	False	False	-3033.494140625	-697.416015625	122.005615234375	0.720566987991333	0.949210941791534	0.553630292415619	77.8818206787109	8567
True	False	False	False	False	-3029.837890625	-628.906005859375	124.223899841309	0.586891353130341	0.940766513347626	0.330902904272079	82.4107131958008	9230
True	False	False	False	False	-3033.3037109375	-49.9897613525391	113.132476806641	0.785913348197937	0.96468061208725	1	81.2647094726563	8289
True	False	False	False	False	-3028.89599609375	-152.407104492188	122.005615234375	0.60501354932785	0.940633952617645	0.352043896913528	72.2727279663086	7950
True	False	False	False	False	-3026.9736328125	-125.652374267578	131.987884521484	0.687818884849548	0.941054940223694	0.478765517473221	70.5546188354492	8396
True	False	False	False	False	-3023.82421875	-1033.61267089844	139.751892089844	0.720757961273193	0.929624140262604	0.554141521453857	82.1746063232422	10354
True	False	False	False	False	-3022.375	-600.861694335938	179.680999755859	0.820887804031372	0.957862794399261	1	77.5370407104492	12561
True	False	False	False	False	-3021.06567382813	-1474.68786621094	138.64274597168	0.704681634902954	0.944974303245544	0.514486134052277	91.2959976196289	11412
True	False	False	False	False	-3017.59106445313	-1357.59753417969	141.970169067383	0.766845762729645	0.954752922058105	0.733563005924225	87.3671875	11183
True	False	False	False	False	-3021.06176757813	-1280.99841308594	138.64274597168	0.788708209991455	0.959802567958832	1	101.896003723145	12737
True	False	False	False	False	-3019.85009765625	-1225.87634277344	109.805053710938	0.795083343982697	0.963940918445587	1	79.7474746704102	7895
True	False	False	False	False	-3017.30541992188	-1062.58959960938	156.389007568359	0.625734627246857	0.935688853263855	0.378476709127426	79.0212783813477	11142
True	False	False	False	False	-3018.98120117188	17.6607360839844	116.459907531738	0.764054596424103	0.960495412349701	0.716959476470947	78.3047637939453	8222
True	False	False	False	False	-3018.23510742188	-556.36572265625	80.9673614501953	0.814673006534576	0.95827180147171	1	83.7945175170898	6117
True	False	False	False	False	-3016.26245117188	-1127.44177246094	268.412353515625	0.675174176692963	0.943142414093018	0.454945594072342	91.7190093994141	22196
True	False	False	False	False	-3016.24291992188	-88.1162872314453	117.569046020508	0.741474032402039	0.960395991802216	0.61748605966568	71.2924499511719	7557
True	False	False	False	False	-3016.15673828125	-1255.88757324219	185.226699829102	0.73440557718277	0.950966715812683	0.593872606754303	91.2934112548828	15246
True	False	False	False	False	-3016.09521484375	-1312.93823242188	161.934722900391	0.803017973899841	0.959831178188324	1	88.3424682617188	12898
True	False	False	False	False	-3011.2734375	-965.107543945313	145.297592163086	0.535286784172058	0.890555679798126	0.278514683246613	78.0229034423828	10221
True	False	False	False	False	-3008.61865234375	-776.550720214844	206.300399780273	0.783251941204071	0.953028500080109	0.900644063949585	92.7634429931641	17254
True	False	False	False	False	-3013.77563476563	-428.072692871094	144.188446044922	0.820256590843201	0.968038380146027	1	79.0076904296875	10271
True	False	False	False	False	-3010.05810546875	-307.122467041016	154.17073059082	0.704342007637024	0.944284498691559	0.513713896274567	97.3237380981445	13528
True	False	False	False	False	-3008.568359375	-491.250518798828	260.648345947266	0.43210756778717	0.908131539821625	0.19711098074913	91.9659576416016	21612
True	False	False	False	False	-3005.84985351563	-245.840789794922	218.500961303711	0.549625277519226	0.875778079032898	0.292072385549545	91.208122253418	17968
True	False	False	False	False	-3006.36083984375	-16.3208847045898	239.574661254883	0.822233557701111	0.961737751960754	1	90.6990737915039	19591
True	False	False	False	False	-3003.53491210938	-835.224426269531	205.191253662109	0.820999324321747	0.959381341934204	1	82.0702667236328	15183
True	False	False	False	False	-3002.06103515625	-1757.0517578125	197.427261352539	0.457261502742767	0.892100691795349	0.214792385697365	123.842697143555	22044
True	False	False	False	False	-2997.03393554688	-1727.12060546875	187.44499206543	0.676199793815613	0.942807197570801	0.456797003746033	126.278106689453	21341
True	False	False	False	False	-2999.890625	-911.466979980469	134.206176757813	0.706714987754822	0.94346559047699	0.51916092634201	89.4793395996094	10827
True	False	False	False	False	-3000.49560546875	-653.307678222656	139.751892089844	0.73591810464859	0.953401744365692	0.598723590373993	73.8730163574219	9308
True	False	False	False	False	-2998.890625	-887.321899414063	159.716445922852	0.543555080890656	0.899655163288116	0.286248743534088	99.2291641235352	14289
True	False	False	False	False	-2998.63330078125	-628.012573242188	130.878753662109	0.834946751594543	0.964657068252563	1	72.1355895996094	8512
True	False	False	False	False	-2998.3623046875	-560.115173339844	85.4039306640625	0.765360891819	0.95633727312088	0.724545955657959	74.8571395874023	5764
True	False	False	False	False	-2997.44287109375	-392.429718017578	174.135284423828	0.814603447914124	0.95607990026474	1	93.5095520019531	14681
True	False	False	False	False	-2996.45678710938	-181.596633911133	140.861022949219	0.637309908866882	0.944471478462219	0.39448082447052	73.2283477783203	9300
True	False	False	False	False	-2996.42602539063	-1654.28686523438	165.262145996094	0.535839319229126	0.946191251277924	0.279024600982666	83.4295272827148	12431
True	False	False	False	False	-2995.45190429688	-1617.66149902344	177.462707519531	0.784437417984009	0.957822680473328	0.932413876056671	87.1812515258789	13949
True	False	False	False	False	-2989.98510742188	-1469.47644042969	247.338653564453	0.792730629444122	0.962146162986755	1	90.4663696289063	20174
True	False	False	False	False	-2992.6650390625	-1165.09387207031	59.8936653137207	0.718682765960693	0.951528549194336	0.54864364862442	67.314811706543	3635
True	False	False	False	False	-2994.9287109375	-689.008972167969	129.769607543945	0.818419456481934	0.956187844276428	1	83.4957275390625	9769
True	False	False	False	False	-2994.8466796875	-123.277900695801	130.878753662109	0.633394658565521	0.957710921764374	0.388958096504211	71.101692199707	8390
True	False	False	False	False	-2993.34545898438	-51.0874404907227	129.769607543945	0.659582018852234	0.952821373939514	0.428323924541473	72.1794891357422	8445
True	False	False	False	False	-2992.40405273438	-1397.54772949219	150.843307495117	0.766693592071533	0.954772591590881	0.73261821269989	84.1838226318359	11449
True	False	False	False	False	-2990.59594726563	-1196.88098144531	135.315322875977	0.723216474056244	0.941701114177704	0.560822665691376	76.1475372314453	9290
True	False	False	False	False	-2989.40478515625	-1510.52551269531	180.790130615234	0.723366975784302	0.946058213710785	0.561237752437592	85.6748428344727	13965
True	False	False	False	False	-2986.19165039063	-1421.20959472656	153.061584472656	0.676577270030975	0.932861924171448	0.457481801509857	90.1231918334961	12437
True	False	False	False	False	-2986.83349609375	-1342.28100585938	160.825576782227	0.65186595916748	0.950479090213776	0.41609662771225	86.820686340332	12589
True	False	False	False	False	-2987.41162109375	-976.421081542969	105.36848449707	0.810243308544159	0.945224344730377	1	87.4526290893555	8308
True	False	False	False	False	-2989.3466796875	-468.958740234375	134.206176757813	0.735894858837128	0.957760572433472	0.598648369312286	71.8925628662109	8699
True	False	False	False	False	-2988.62036132813	-529.30712890625	244.01123046875	0.367195904254913	0.86213219165802	0.156265497207642	88.7363662719727	19522
True	False	False	False	False	-2986.46850585938	-1321.46508789063	168.589569091797	0.796495378017426	0.958971083164215	1	88.3881607055664	13435
True	False	False	False	False	-2981.1826171875	-1250.56359863281	150.843307495117	0.748016774654388	0.953461170196533	0.64181524515152	80.5514678955078	10955
True	False	False	False	False	-2986.26025390625	-942.820434570313	98.7136306762695	0.714771866798401	0.963940918445587	0.538611173629761	71.494384765625	6363
True	False	False	False	False	-2984.03198242188	-366.542175292969	156.389007568359	0.749318718910217	0.951123237609863	0.646997332572937	83.7234039306641	11805
True	False	False	False	False	-2983.46728515625	-314.434234619141	124.223899841309	0.6639364361763	0.946377336978912	0.435486882925034	106.008926391602	11873
True	False	False	False	False	-2980.7890625	-1056.10229492188	176.353576660156	0.605255246162415	0.936690449714661	0.352337509393692	77.4779891967773	12319
True	False	False	False	False	-2980.61987304688	-156.567398071289	153.061584472656	0.759016990661621	0.950276136398315	0.690224945545197	90.2173919677734	12450
True	False	False	False	False	-2979.93896484375	-1366.55847167969	179.680999755859	0.848896384239197	0.960258781909943	1	85.2345657348633	13808
True	False	False	False	False	-2979.31860351563	-799.160400390625	205.191253662109	0.684350907802582	0.934978246688843	0.472007870674133	104.291893005371	19294
True	False	False	False	False	-2978.01293945313	-1802.68408203125	161.934722900391	0.775890290737152	0.944041550159454	0.801759004592896	167.767120361328	24494
True	False	False	False	False	-2977.39819335938	-1712.73828125	151.952453613281	0.55980372428894	0.941754043102264	0.302130997180939	85.5474472045898	11720
True	False	False	False	False	-2977.91186523438	-1549.08996582031	165.262145996094	0.819518387317657	0.961150467395782	1	82.8993301391602	12352
True	False	False	False	False	-2977.62622070313	-772.695251464844	127.551322937012	0.688962996006012	0.967479050159454	0.481034994125366	78.1739120483398	8990
True	False	False	False	False	-2977.4970703125	-1169.18347167969	77.6399383544922	0.821241796016693	0.951765775680542	1	71.0999984741211	4977
True	False	False	False	False	-2974.8984375	-1106.00146484375	271.739776611328	0.618965148925781	0.92532616853714	0.369547992944717	95.7183685302734	23451
True	False	False	False	False	-2977.04174804688	-344.376373291016	153.061584472656	0.661188185214996	0.943384170532227	0.430943071842194	81.601448059082	11261
True	False	False	False	False	-2976.60180664063	-210.992568969727	167.480438232422	0.783472120761871	0.950954377651215	0.905631244182587	84.0463562011719	12691
True	False	False	False	False	-2976.19262695313	-560.356506347656	210.736968994141	0.571649551391602	0.909769654273987	0.314334154129028	103.721054077148	19707
True	False	False	False	False	-2973.50561523438	-1589.37744140625	151.952453613281	0.820764601230621	0.962207734584808	1	84.5109481811523	11578
True	False	False	False	False	-2971.19262695313	-1278.82507324219	169.698715209961	0.539479196071625	0.935491144657135	0.28240829706192	77.4967346191406	11857
True	False	False	False	False	-2969.28125	-958.560485839844	96.4953460693359	0.670337855815887	0.953371345996857	0.44639065861702	73.3678131103516	6383
True	False	False	False	False	-2973.32275390625	-859.129333496094	118.678184509277	0.700915157794952	0.949807286262512	0.506053328514099	105.495330810547	11288
True	False	False	False	False	-2971.79418945313	-24.1584186553955	145.297592163086	0.757178783416748	0.953644216060638	0.681305050849915	78.4274826049805	10274
True	False	False	False	False	-2970.09765625	-912.125915527344	127.551322937012	0.791560590267181	0.958015561103821	1	97.4173889160156	11203
True	False	False	False	False	-2969.20361328125	-679.402099609375	122.005615234375	0.748618364334106	0.953242182731628	0.64419424533844	74.0454559326172	8145
True	False	False	False	False	-2969.50048828125	-107.298973083496	114.241622924805	0.720488905906677	0.954083800315857	0.55342161655426	70.8640747070313	7299
True	False	False	False	False	-2969.11791992188	-424.788116455078	78.7490768432617	0.43645316362381	0.920915484428406	0.20008310675621	64.0140838623047	4545
True	False	False	False	False	-2968.5068359375	-1230.93298339844	135.315322875977	0.76977926492691	0.957804203033447	0.752817690372467	79.0983581542969	9650
True	False	False	False	False	-2964.88452148438	-1202.64624023438	115.350761413574	0.78787750005722	0.965619504451752	1	81.2211532592773	8447
True	False	False	False	False	-2967.10961914063	-932.333618164063	108.695907592773	0.810891211032867	0.957874178886414	1	79.1428604125977	7756
True	False	False	False	False	-2965.86596679688	-706.33935546875	122.005615234375	0.823490679264069	0.961469709873199	1	75.0363616943359	8254
True	False	False	False	False	-2964.59326171875	-59.9708557128906	219.610107421875	0.698149502277374	0.962300062179565	0.500038266181946	86.5101013183594	17129
True	False	False	False	False	-2966.00146484375	46.4578857421875	117.569046020508	0.816733479499817	0.957787871360779	1	74.9245300292969	7942
True	False	False	False	False	-2963.07788085938	-623.147033691406	151.952453613281	0.738446533679962	0.959693908691406	0.607070088386536	71.6788330078125	9820
True	False	False	False	False	-2963.03076171875	14.6972541809082	268.412353515625	0.735894858837128	0.953960835933685	0.598648369312286	90.6859512329102	21946
True	False	False	False	False	-2962.49755859375	-1839.33715820313	89.8404998779297	0.779232859611511	0.960534572601318	0.837222635746002	150.08642578125	12157
True	False	False	False	False	-2947.39306640625	-1816.55554199219	232.919815063477	0.590154528617859	0.932849943637848	0.334587931632996	116.195236206055	24401
True	False	False	False	False	-2958.02685546875	-1450.60485839844	180.790130615234	0.657877147197723	0.950818240642548	0.425572454929352	89.5153350830078	14591
True	False	False	False	False	-2958.06396484375	-391.918884277344	164.153015136719	0.814018249511719	0.959284722805023	1	78.094596862793	11558
True	False	False	False	False	-2957.3759765625	-971.150695800781	95.3862075805664	0.733483374118805	0.970772683620453	0.590964496135712	73.8139572143555	6348
True	False	False	False	False	-2956.38232421875	-214.77668762207	110.914192199707	0.81305855512619	0.955973446369171	1	100.900001525879	10090
True	False	False	False	False	-2955.9287109375	-1763.88525390625	148.625015258789	0.656966328620911	0.929431140422821	0.424114376306534	91.6119384765625	12276
True	False	False	False	False	-2942.86181640625	-1710.95849609375	179.680999755859	0.735022723674774	0.956036388874054	0.595839619636536	81.3518524169922	13179
True	False	False	False	False	-2954.99194335938	-1006.20959472656	231.810668945313	0.76673436164856	0.942634582519531	0.732870876789093	105.191390991211	21985
True	False	False	False	False	-2955.2763671875	-244.419158935547	150.843307495117	0.823476016521454	0.959237992763519	1	90.3676452636719	12290
True	False	False	False	False	-2954.90869140625	-435.544067382813	90.9496383666992	0.639473795890808	0.930881202220917	0.397583663463593	65.5731735229492	5377
True	False	False	False	False	-2954.69067382813	-1633.73913574219	177.462707519531	0.799694657325745	0.968517363071442	1	87.1374969482422	13942
True	False	False	False	False	-2949.21557617188	-1544.53186035156	180.790130615234	0.799145638942719	0.962075293064117	1	84.4049072265625	13758
True	False	False	False	False	-2951.70483398438	-1280.83081054688	126.442184448242	0.682972013950348	0.954752922058105	0.469370156526566	75.6578979492188	8625
True	False	False	False	False	-2952.7666015625	-880.706726074219	157.498153686523	0.630172431468964	0.908362984657288	0.384498208761215	86.1197204589844	12229
True	False	False	False	False	-2951.53637695313	-850.319030761719	96.4953460693359	0.848305821418762	0.972990036010742	1	79.8275833129883	6945
True	False	False	False	False	-2951	-1148.55822753906	220.719253540039	0.848623216152191	0.961825609207153	1	77.8994979858398	15502
True	False	False	False	False	-2947.78857421875	-520.606506347656	155.279876708984	0.838737607002258	0.964154958724976	1	76.9785690307617	10777
True	False	False	False	False	-2947.03149414063	-178.575454711914	161.934722900391	0.647923767566681	0.936873853206635	0.410064101219177	70.7945175170898	10336
True	False	False	False	False	-2946.2021484375	-1507.69055175781	149.734161376953	0.586131930351257	0.914158761501312	0.330052584409714	80.8074111938477	10909
True	False	False	False	False	-2943.04858398438	-1371.31396484375	155.279876708984	0.664459466934204	0.953302264213562	0.436360716819763	79.0785751342773	11071
True	False	False	False	False	-2943.80029296875	-1189.14660644531	113.132476806641	0.81917679309845	0.963940918445587	1	74.4901962280273	7598
True	False	False	False	False	-2943.49731445313	-1030.93713378906	232.919815063477	0.535742163658142	0.897871911525726	0.278934866189957	100.519050598145	21109
True	False	False	False	False	-2943.7373046875	-809.516845703125	126.442184448242	0.755112707614899	0.957366287708282	0.671725511550903	77.7631607055664	8865
True	False	False	False	False	-2942.87573242188	-588.561767578125	106.477630615234	0.748652279376984	0.95596182346344	0.644329190254211	71.34375	6849
True	False	False	False	False	-2941.35009765625	-292.000122070313	139.751892089844	0.73591810464859	0.959966003894806	0.598723590373993	73.1111145019531	9212
True	False	False	False	False	-2919.70727539063	-1892.86157226563	160.825576782227	0.817430675029755	0.958779573440552	1	108.337928771973	15709
True	False	False	False	False	-2938.3818359375	-1650.16345214844	130.878753662109	0.696460485458374	0.961688220500946	0.496434777975082	82.2881393432617	9710
True	False	False	False	False	-2940.71826171875	-680.568603515625	106.477630615234	0.67927873134613	0.939890205860138	0.462436705827713	62.5416679382324	6004
True	False	False	False	False	-2940.40673828125	-1460.73657226563	150.843307495117	0.794324278831482	0.962684988975525	1	92.4779434204102	12577
True	False	False	False	False	-2937.04516601563	-1415.03735351563	215.173538208008	0.760252892971039	0.953112602233887	0.696453630924225	86.2577285766602	16734
True	False	False	False	False	-2939.51123046875	-1223.72106933594	156.389007568359	0.724425494670868	0.945725798606873	0.564178287982941	87.7304992675781	12370
True	False	False	False	False	-2937.6767578125	-924.121398925781	133.097030639648	0.765460968017578	0.9561527967453	0.725139915943146	72.8499984741211	8742
True	False	False	False	False	-2936.69311523438	-1879.48107910156	150.843307495117	0.737391412258148	0.965899586677551	0.603549718856812	114.27205657959	15541
True	False	False	False	False	-2935.69921875	-1743.92944335938	149.734161376953	0.640728771686554	0.949511289596558	0.399400055408478	83.2518539428711	11239
True	False	False	False	False	-2915.73315429688	-1689.09252929688	123.114753723145	0.776449203491211	0.94172215461731	0.80710357427597	82.6936950683594	9179
True	False	False	False	False	-2934.84912109375	-1595.10559082031	139.751892089844	0.669603943824768	0.954193472862244	0.445116937160492	87.9523773193359	11082
True	False	False	False	False	-2935.533203125	-982.329833984375	73.203369140625	0.815053641796112	0.955285608768463	1	67.863639831543	4479
True	False	False	False	False	-2936.60400390625	-461.177001953125	129.769607543945	0.774984061717987	0.955318808555603	0.793480038642883	69.6752166748047	8152
True	False	False	False	False	-2935.99560546875	-54.1614875793457	120.896469116211	0.771264374256134	0.966773271560669	0.76343834400177	71.3669738769531	7779
True	False	False	False	False	-2935.97192382813	18.3820724487305	97.6044921875	0.750541150569916	0.96284031867981	0.651979506015778	75.5909118652344	6652
True	False	False	False	False	-2934.74853515625	-1334.82690429688	175.244430541992	0.73998749256134	0.961715698242188	0.61231142282486	82.3607559204102	13013
True	False	False	False	False	-2933.509765625	-1674.52783203125	46.5839614868164	0.666415452957153	0.960135102272034	0.439655065536499	73.476188659668	3086
True	False	False	False	False	-2920.63208007813	-1666.66027832031	186.335845947266	0.639514982700348	0.925615787506104	0.397643029689789	112.648811340332	18925
True	False	False	False	False	-2932.52734375	-1292.666015625	158.607299804688	0.669735491275787	0.944585502147675	0.445344775915146	77.6853179931641	11109
True	False	False	False	False	-2928.6103515625	-882.057800292969	133.097030639648	0.602182626724243	0.922402858734131	0.34862869977951	90.283332824707	10834
True	False	False	False	False	-2931.4228515625	-629.87744140625	169.698715209961	0.716570138931274	0.942726671695709	0.543172597885132	71.3986892700195	10924
True	False	False	False	False	-2931.23486328125	36.9626884460449	109.805053710938	0.684647500514984	0.942151486873627	0.472578823566437	75.5959625244141	7484
True	False	False	False	False	-2929.00903320313	-422.754058837891	129.769607543945	0.615616202354431	0.950831413269043	0.365239679813385	64.6239318847656	7561
True	False	False	False	False	-2926.26489257813	-327.753723144531	140.861022949219	0.831927359104156	0.96599406003952	1	67.6141738891602	8587
True	False	False	False	False	-2925.3193359375	-835.375915527344	135.315322875977	0.712555587291718	0.940209746360779	0.533104717731476	74.1393432617188	9045
True	False	False	False	False	-2922.55517578125	-118.076446533203	129.769607543945	0.669275224208832	0.953884184360504	0.444548457860947	71.991455078125	8423
True	False	False	False	False	-2921.166015625	-1255.13500976563	171.917007446289	0.804226338863373	0.953517138957977	1	84.2129058837891	13053
True	False	False	False	False	-2920.28295898438	-1155.85803222656	95.3862075805664	0.742845177650452	0.96260392665863	0.62236750125885	101.232559204102	8706
True	False	False	False	False	-2920.15649414063	-1108.94604492188	199.645553588867	0.48168158531189	0.907013416290283	0.23315566778183	78.6888885498047	14164
True	False	False	False	False	-2919.84790039063	-907.982604980469	115.350761413574	0.673777401447296	0.949423909187317	0.452445417642593	82.5673065185547	8587
True	False	False	False	False	-2919.83129882813	-1630.2626953125	189.663269042969	0.765837788581848	0.961990773677826	0.727394282817841	84.192985534668	14397
True	False	False	False	False	-2910.83325195313	-1578.55700683594	166.371292114258	0.545753300189972	0.901585042476654	0.288343101739883	78.5666656494141	11785
True	False	False	False	False	-2916.02758789063	-976.020935058594	110.914192199707	0.748627901077271	0.954675555229187	0.644232213497162	78.370002746582	7837
True	False	False	False	False	-2918.50610351563	-711.106567382813	131.987884521484	0.712926924228668	0.949481606483459	0.534018695354462	69.9663848876953	8326
True	False	False	False	False	-2917.46875	-508.828521728516	88.7313537597656	0.682310163974762	0.931682944297791	0.468113631010056	62.5125007629395	5001
True	False	False	False	False	-2917.75732421875	-467.930969238281	149.734161376953	0.618206322193146	0.941720902919769	0.368565618991852	74.7703704833984	10094
True	False	False	False	False	-2914.0419921875	-1544.50268554688	158.607299804688	0.71760094165802	0.94329446554184	0.545826494693756	84.0209808349609	12015
True	False	False	False	False	-2911.59643554688	-1508.11987304688	157.498153686523	0.563279688358307	0.909782290458679	0.305654495954514	78.4366226196289	11138
True	False	False	False	False	-2910.96704101563	-1179.84912109375	131.987884521484	0.695033729076385	0.959966003894806	0.493430703878403	79.1260528564453	9416
True	False	False	False	False	-2912.85180664063	-1057.07153320313	146.40673828125	0.58579409122467	0.924120962619781	0.329675167798996	84.0151519775391	11090
True	False	False	False	False	-2910.43872070313	6.78753852844238	105.36848449707	0.744577586650848	0.960575878620148	0.628692507743835	70.7894744873047	6725
True	False	False	False	False	-2910.43627929688	-1209.07067871094	175.244430541992	0.701177775859833	0.963427305221558	0.506632089614868	84.1139221191406	13290
True	False	False	False	False	-2909.07202148438	-1083.24304199219	184.117568969727	0.684277176856995	0.948605835437775	0.47186616063118	91.6927719116211	15221
True	False	False	False	False	-2908.81079101563	23.9078998565674	106.477630615234	0.829222500324249	0.96260392665863	1	76.2395858764648	7319
True	False	False	False	False	-2908.29248046875	-1709.82287597656	140.861022949219	0.760854780673981	0.949987649917603	0.699559509754181	77.4645690917969	9838
True	False	False	False	False	-2906.92895507813	-1798.47216796875	138.64274597168	0.748872816562653	0.955323278903961	0.645208597183228	101.575996398926	12697
True	False	False	False	False	-2904.78100585938	-1460.83032226563	158.607299804688	0.71760094165802	0.942117512226105	0.545826494693756	89.6223754882813	12816
True	False	False	False	False	-2902.08984375	-922.586486816406	94.2770690917969	0.757289707660675	0.950555145740509	0.681832194328308	75.7647094726563	6440
True	False	False	False	False	-2906.12817382813	-736.695983886719	154.17073059082	0.704342007637024	0.941776394844055	0.513713896274567	72.8057556152344	10120
True	False	False	False	False	-2902.81005859375	-849.067810058594	136.424453735352	0.669698774814606	0.959490358829498	0.445281118154526	75.3414611816406	9267
True	False	False	False	False	-2900.06127929688	-1382.88671875	192.990692138672	0.662354826927185	0.944142460823059	0.432862222194672	84.9425277709961	14780
True	False	False	False	False	-2898.17041015625	-1336.412109375	169.698715209961	0.760390996932983	0.964324653148651	0.697161912918091	80.9346389770508	12383
True	False	False	False	False	-2899.23608398438	-947.600036621094	126.442184448242	0.675792455673218	0.933627903461456	0.456060022115707	74.9385986328125	8543
True	False	False	False	False	-2898.17944335938	-1140.72277832031	99.8227767944336	0.777396082878113	0.96260392665863	0.816632270812988	78.6222229003906	7076
True	False	False	False	False	-2898.1640625	-1749.7705078125	144.188446044922	0.667910039424896	0.937765896320343	0.442200928926468	85.1461563110352	11069
True	False	False	False	False	-2897.00708007813	-1854.21252441406	146.40673828125	0.779091417789459	0.967720925807953	0.835518538951874	98.5151519775391	13004
True	False	False	False	False	-2889.99389648438	-1290.70825195313	220.719253540039	0.483179479837418	0.904690802097321	0.234324157238007	86.7135696411133	17256
True	False	False	False	False	-2896.33203125	-1017.40191650391	242.902084350586	0.586045920848846	0.910112321376801	0.329956442117691	103.388130187988	22642
True	False	False	False	False	-2894.02270507813	-768.924987792969	83.1856460571289	0.745481371879578	0.932303667068481	0.63206559419632	84.533332824707	6340
True	False	False	False	False	-2896.92993164063	-563.278930664063	108.695907592773	0.666950881481171	0.941077470779419	0.44056424498558	65.5510177612305	6424
True	False	False	False	False	-2896.4482421875	58.3503837585449	103.150199890137	0.828564047813416	0.958662450313568	1	68.6881713867188	6388
True	False	False	False	False	-2893.51953125	-980.680847167969	82.0765075683594	0.553984642028809	0.936632215976715	0.296334236860275	69.7567596435547	5162
True	False	False	False	False	-2890.89794921875	-1225.64892578125	160.825576782227	0.838098645210266	0.964791834354401	1	83.8965530395508	12165
True	False	False	False	False	-2889.54833984375	-909.35205078125	141.970169067383	0.54584813117981	0.918847382068634	0.288433790206909	76.34375	9772
True	False	False	False	False	-2886.787109375	-815.45751953125	119.787330627441	0.75546407699585	0.95916348695755	0.673323512077332	75.75	8181
True	False	False	False	False	-2886.46166992188	-871.321655273438	115.350761413574	0.801323413848877	0.955579578876495	1	79.3269195556641	8250
True	False	False	False	False	-2886.0517578125	-743.527526855469	94.2770690917969	0.781477868556976	0.965536773204803	0.868022978305817	72.7647094726563	6185
True	False	False	False	False	-2834.623046875	-1848.93347167969	201.863830566406	0.659921586513519	0.934583365917206	0.428875505924225	107.247253417969	19519
True	False	False	False	False	-2875.88037109375	-1789.28637695313	133.097030639648	0.631401181221008	0.941960036754608	0.386190056800842	83.6750030517578	10041
True	False	False	False	False	-2884.17602539063	-1700.40490722656	122.005615234375	0.833331942558289	0.965619504451752	1	86.5818176269531	9524
True	False	False	False	False	-2884.67651367188	-1537.67138671875	187.44499206543	0.736499607563019	0.962583482265472	0.600616216659546	86.4319534301758	14607
True	False	False	False	False	-2882.9765625	-1736.76330566406	67.6576614379883	0.741976678371429	0.951699316501617	0.619263112545013	72.1475372314453	4401
True	False	False	False	False	-2875.90502929688	-1726.41467285156	73.203369140625	0.774313688278198	0.954490661621094	0.787631273269653	76.8787841796875	5074
True	False	False	False	False	-2880.947265625	-1583.31872558594	141.970169067383	0.739838838577271	0.948963642120361	0.6118004322052	83.328125	10666
True	False	False	False	False	-2882.71923828125	-1115.86242675781	94.2770690917969	0.757289707660675	0.936715066432953	0.681832194328308	86.658821105957	7366
True	False	False	False	False	-2882.69262695313	-712.841552734375	76.5307922363281	0.733375728130341	0.949662387371063	0.590627431869507	65.5072479248047	4520
True	False	False	False	False	-2881.36279296875	-1485.2080078125	242.902084350586	0.794081449508667	0.957484781742096	1	112.890411376953	24723
True	False	False	False	False	-2879.59814453125	-1636.46411132813	196.318130493164	0.785496652126312	0.948350131511688	1	87.5932235717773	15504
True	False	False	False	False	-2877.96850585938	-1273.173828125	117.569046020508	0.676157176494598	0.949787437915802	0.456719785928726	73.6320724487305	7805
True	False	False	False	False	-2878.8115234375	-1183.26574707031	117.569046020508	0.816733479499817	0.953371345996857	1	83.5377349853516	8855
True	False	False	False	False	-2878.57470703125	-1152.00805664063	173.026138305664	0.790484547615051	0.947425186634064	1	99.6474380493164	15545
True	False	False	False	False	-2878.0224609375	-972.988525390625	87.6222152709961	0.598483860492706	0.935643255710602	0.34423166513443	69.5696182250977	5496
True	False	False	False	False	-2873.0185546875	-658.407897949219	103.150199890137	0.803309321403503	0.951999306678772	1	77.2795715332031	7187
True	False	False	False	False	-2877.8896484375	19.1723098754883	92.0587844848633	0.83637547492981	0.959608733654022	1	75.9277114868164	6302
True	False	False	False	False	-2871.7724609375	-1835.70812988281	234.028945922852	0.676025867462158	0.949722111225128	0.456482082605362	87.0189590454102	18361
True	False	False	False	False	-2821.43188476563	-1823.83325195313	158.607299804688	0.756815671920776	0.957472622394562	0.679588556289673	99.4055938720703	14215
True	False	False	False	False	-2844.34448242188	-1782.38610839844	136.424453735352	0.736890852451324	0.946727812290192	0.601898670196533	85.7235794067383	10544
True	False	False	False	False	-2864.00659179688	-1665.60534667969	133.097030639648	0.676494359970093	0.953436970710754	0.45733118057251	84.125	10095
True	False	False	False	False	-2868.25244140625	-1432.41357421875	59.8936653137207	0.746888160705566	0.955637335777283	0.637421369552612	90.4259262084961	4883
True	False	False	False	False	-2868.341796875	-1413.953125	181.899276733398	0.62959486246109	0.944434881210327	0.383706718683243	91.9207305908203	15075
True	False	False	False	False	-2867.5048828125	-1062.64697265625	154.17073059082	0.76451712846756	0.954780399799347	0.719610869884491	87.3381271362305	12140
True	False	False	False	False	-2863.61645507813	-1020.31231689453	114.241622924805	0.623661994934082	0.95255434513092	0.375710815191269	75.0679626464844	7732
True	False	False	False	False	-2863.1591796875	-1448.92749023438	129.769607543945	0.774984061717987	0.953871011734009	0.793480038642883	93.3162384033203	10918
True	False	False	False	False	-2861.73095703125	-1736.16284179688	106.477630615234	0.718682765960693	0.947171986103058	0.54864364862442	77.78125	7467
True	False	False	False	False	-2853.978515625	-1698.20141601563	154.17073059082	0.453793495893478	0.89312469959259	0.21228389441967	74.0719451904297	10296
True	False	False	False	False	-2857.90991210938	-1380.22741699219	178.571853637695	0.612868547439575	0.930272281169891	0.361756533384323	82.9751586914063	13359
True	False	False	False	False	-2861.25537109375	-844.595092773438	129.769607543945	0.787340879440308	0.942839384078979	1	82.5128173828125	9654
True	False	False	False	False	-2859.1572265625	-1329.10876464844	194.099838256836	0.614978909492493	0.951492547988892	0.364427745342255	78.2171401977539	13688
True	False	False	False	False	-2858.48486328125	-1087.91333007813	137.533599853516	0.688992559909821	0.959626257419586	0.481093883514404	77.3225784301758	9588
True	False	False	False	False	-2854.77758789063	-897.296020507813	144.188446044922	0.579103887081146	0.928624153137207	0.322309136390686	73.4230804443359	9545
True	False	False	False	False	-2853.52661132813	-1583.947265625	147.515884399414	0.742133617401123	0.962198376655579	0.619820952415466	81.7218017578125	10869
True	False	False	False	False	-2848.11499023438	-1531.08312988281	192.990692138672	0.662354826927185	0.946885824203491	0.432862222194672	86.8218383789063	15107
True	False	False	False	False	-2852.91137695313	-437.189270019531	105.36848449707	0.772405624389648	0.962114334106445	0.772078812122345	66.6526336669922	6332
True	False	False	False	False	-2852.87622070313	-1439.68603515625	37.7108268737793	0.517702579498291	0.930060744285583	0.262773334980011	74.2941207885742	2526
True	False	False	False	False	-2851.64990234375	-1286.66357421875	141.970169067383	0.795358955860138	0.964896857738495	1	90.265625	11554
True	False	False	False	False	-2847.69580078125	-1196.34753417969	196.318130493164	0.761598765850067	0.961654186248779	0.703467845916748	80.6779632568359	14280
True	False	False	False	False	-2845.05908203125	-1159.08435058594	119.787330627441	0.573946237564087	0.934588730335236	0.316765993833542	77.8518524169922	8408
True	False	False	False	False	-2847.30908203125	-1024.40014648438	179.680999755859	0.642614901065826	0.943127691745758	0.402153879404068	80.185188293457	12990
True	False	False	False	False	-2845.896484375	-874.540466308594	116.459907531738	0.843270182609558	0.967789649963379	1	80.990478515625	8504
True	False	False	False	False	-2843.3115234375	-1808.84545898438	115.350761413574	0.707784593105316	0.951774656772614	0.521656036376953	79.8269195556641	8302
True	False	False	False	False	-2823.94506835938	-1809.28393554688	77.6399383544922	0.821241796016693	0.961069166660309	1	88.4285736083984	6190
True	False	False	False	False	-2839.63403320313	-843.82470703125	114.241622924805	0.693129122257233	0.953504741191864	0.489475697278976	65.3883514404297	6735
True	False	False	False	False	-2837.40844726563	-1752.20874023438	150.843307495117	0.689140379428864	0.938660144805908	0.481388688087463	95.8308792114258	13033
True	False	False	False	False	-2836.912109375	-1731.68566894531	104.259346008301	0.724273085594177	0.96468061208725	0.5637526512146	86.6489334106445	8145
True	False	False	False	False	-2829.72314453125	-1660.23608398438	145.297592163086	0.757178783416748	0.952291786670685	0.681305050849915	86.3435134887695	11311
True	False	False	False	False	-2834.46313476563	-1411.95056152344	143.079315185547	0.538429379463196	0.909589767456055	0.281427979469299	82.170539855957	10600
True	False	False	False	False	-2835.47875976563	-1130.90844726563	183.008422851563	0.828001081943512	0.953764677047729	1	83.9757537841797	13856
True	False	False	False	False	-2832.04052734375	-994.418395996094	99.8227767944336	0.767598927021027	0.96284031867981	0.738312005996704	61.9444427490234	5575
True	False	False	False	False	-2831.88842773438	-1625.82763671875	191.881561279297	0.545786082744598	0.909262537956238	0.288374483585358	99.7919082641602	17264
True	False	False	False	False	-2827.90795898438	-1498.0908203125	169.698715209961	0.612180888652802	0.935071051120758	0.360891938209534	93.9084930419922	14368
True	False	False	False	False	-2826.74755859375	-1299.92175292969	104.259346008301	0.745750606060028	0.954925775527954	0.63308048248291	74.6170196533203	7014
True	False	False	False	False	-2826.42895507813	-1471.99731445313	140.861022949219	0.610880076885223	0.943726301193237	0.359264045953751	88.1968536376953	11201
True	False	False	False	False	-2824.85327148438	-1693.86596679688	41.0382537841797	0.492430806159973	0.938717365264893	0.241656303405762	70.3243255615234	2602
True	False	False	False	False	-2818.41528320313	-1680.04418945313	145.297592163086	0.72051614522934	0.948348820209503	0.553494393825531	124.916030883789	16364
True	False	False	False	False	-2820.609375	-1361.3876953125	147.515884399414	0.680554449558258	0.959983170032501	0.464810460805893	79.1428604125977	10526
True	False	False	False	False	-2823.01513671875	-1320.79455566406	49.9113883972168	0.757985770702362	0.95892596244812	0.685172200202942	76.3777770996094	3437
True	False	False	False	False	-2822.77709960938	-903.925476074219	119.787330627441	0.699691891670227	0.961292803287506	0.503374934196472	67.5185165405273	7292
True	False	False	False	False	-2820.6572265625	-1337.92395019531	155.279876708984	0.641102850437164	0.958033800125122	0.399943947792053	81.2285690307617	11372
True	False	False	False	False	-2819.86596679688	-1582.94165039063	168.589569091797	0.642438650131226	0.934477865695953	0.401895314455032	80.1315765380859	12180
True	False	False	False	False	-2817.89184570313	-1897.78918457031	120.896469116211	0.7624591588974	0.951724410057068	0.708087503910065	101.807342529297	11097
True	False	False	False	False	-2794.52612304688	-1865.06079101563	129.769607543945	0.766421258449554	0.960482001304626	0.730939626693726	103.786323547363	12143
True	False	False	False	False	-2800.09814453125	-1788.33679199219	204.082122802734	0.388844430446625	0.915062844753265	0.169201791286469	85.9239120483398	15810
True	False	False	False	False	-2802.77392578125	-1745.73852539063	128.660461425781	0.514788746833801	0.907145500183105	0.260251879692078	71.4741363525391	8291
True	False	False	False	False	-2815.87915039063	-1608.91394042969	161.934722900391	0.628211438655853	0.932261824607849	0.381820470094681	79.4315032958984	11597
True	False	False	False	False	-2816.64208984375	-1522.87243652344	137.533599853516	0.770503997802734	0.960109293460846	0.757918477058411	76.5887069702148	9497
True	False	False	False	False	-2814.50537109375	-968.683532714844	153.061584472656	0.75136935710907	0.959490358829498	0.655422210693359	74.2173919677734	10242
True	False	False	False	False	-2812.65356445313	-1715.97692871094	130.878753662109	0.725372850894928	0.956956207752228	0.566841185092926	80.4152526855469	9489
True	False	False	False	False	-2803.18603515625	-1701.39294433594	72.0942230224609	0.802704334259033	0.955285608768463	1	102.692306518555	6675
True	False	False	False	False	-2812.42895507813	-1395.43920898438	178.571853637695	0.789340138435364	0.959068238735199	1	87.57763671875	14100
True	False	False	False	False	-2812.10400390625	-1064.19763183594	150.843307495117	0.712653756141663	0.957683384418488	0.533345997333527	66.5588226318359	9052
True	False	False	False	False	-2811.60424804688	-1317.04284667969	38.8199691772461	0.754616916179657	0.947224020957947	0.669491648674011	73.2571411132813	2564
True	False	False	False	False	-2809.73828125	-1548.05834960938	188.554138183594	0.634131848812103	0.944706201553345	0.389989137649536	78.8941192626953	13412
True	False	False	False	False	-2808.57055664063	-1479.30737304688	147.515884399414	0.749781250953674	0.952883720397949	0.648868799209595	100.248123168945	13333
True	False	False	False	False	-2805.19262695313	-1432.10717773438	139.751892089844	0.559167087078094	0.947165071964264	0.301490634679794	83.0317459106445	10462
True	False	False	False	False	-2805.86694335938	-1085.54992675781	96.4953460693359	0.508133888244629	0.926168859004974	0.254580736160278	60.1264381408691	5231
True	False	False	False	False	-2802.98046875	-1465.86926269531	55.4570960998535	0.490273386240005	0.943793058395386	0.239928409457207	82.4599990844727	4123
True	False	False	False	False	-2802.82348632813	-1303.10778808594	176.353576660156	0.533232688903809	0.923876225948334	0.276627421379089	87.6477966308594	13936
True	False	False	False	False	-2800.5224609375	-1769.39721679688	106.477630615234	0.718682765960693	0.94934868812561	0.54864364862442	79.0208358764648	7586
True	False	False	False	False	-2800.01977539063	-1358.251953125	122.005615234375	0.701672554016113	0.939497351646423	0.507726192474365	76.2272720336914	8385
True	False	False	False	False	-2798.96264648438	-1806.95007324219	84.2947845458984	0.694949507713318	0.969736933708191	0.493254512548447	76.3289489746094	5801
True	False	False	False	False	-2794.25146484375	-1459.31652832031	64.3302307128906	0.731921255588531	0.945150554180145	0.586120128631592	85.0517272949219	4933
True	False	False	False	False	-2789.44189453125	-1418.76159667969	206.300399780273	0.663442432880402	0.908216893672943	0.434664219617844	110.462364196777	20546
True	False	False	False	False	-2786.60498046875	-1678.84521484375	145.297592163086	0.738506317138672	0.946987867355347	0.607271134853363	83.2213745117188	10902
True	False	False	False	False	-2788.49975585938	-1650.92541503906	151.952453613281	0.753516912460327	0.953461170196533	0.664619505405426	94.8759155273438	12998
True	False	False	False	False	-2784.91430664063	-1440.85217285156	105.36848449707	0.762958765029907	0.958498001098633	0.710821866989136	104.199996948242	9899
True	False	False	False	False	-2780.63452148438	-1616.66027832031	131.987884521484	0.687818884849548	0.953644216060638	0.478765517473221	76.7310943603516	9131
True	False	False	False	False	-2784.14770507813	-1378.87390136719	149.734161376953	0.56848931312561	0.895123660564423	0.311023741960526	93.6592559814453	12644
True	False	False	False	False	-2783.72631835938	-1283.041015625	125.333038330078	0.748488903045654	0.953871011734009	0.643680155277252	76.7964630126953	8678
True	False	False	False	False	-2778.55932617188	-1528.82885742188	137.533599853516	0.790976285934448	0.956674993038177	1	78.2258071899414	9700
True	False	False	False	False	-2775.3662109375	-1793.29260253906	122.005615234375	0.635798990726471	0.950316071510315	0.392335802316666	85.3727264404297	9391
True	False	False	False	False	-2770.7421875	-1577.89245605469	259.539215087891	0.67625892162323	0.928575813770294	0.456904143095016	96.2179489135742	22515
True	False	False	False	False	-2775.63818359375	-1331.84448242188	118.678184509277	0.700915157794952	0.936652064323425	0.506053328514099	75.1308441162109	8039
True	False	False	False	False	-2775.57885742188	-1474.1376953125	185.226699829102	0.674021363258362	0.951286315917969	0.452880382537842	96.437126159668	16105
True	False	False	False	False	-2771.38305664063	-877.232421875	161.934722900391	0.775890290737152	0.96051549911499	0.801759004592896	79.7808227539063	11648
True	False	False	False	False	-2770.64501953125	-1724.21264648438	144.188446044922	0.584431529045105	0.946351170539856	0.328158408403397	87.2923049926758	11348
True	False	False	False	False	-2765.80932617188	-1695.8466796875	208.518692016602	0.801714420318604	0.955054879188538	1	80.6595764160156	15164
True	False	False	False	False	-2768.28369140625	-1030.29382324219	102.041061401367	0.708863019943237	0.954018115997314	0.524197518825531	64.9782638549805	5978
True	False	False	False	False	-2764.64013671875	-1404.60827636719	126.442184448242	0.784677445888519	0.947229027748108	0.941195964813232	98.184211730957	11193
True	False	False	False	False	-2764.58032226563	-1320.90686035156	90.9496383666992	0.666708052158356	0.951161324977875	0.440151482820511	85.0609741210938	6975
True	False	False	False	False	-2758.63061523438	-1847.41259765625	87.6222152709961	0.811767578125	0.955605924129486	1	75.6075973510742	5973
True	False	False	False	False	-2755.853515625	-1884.73583984375	177.462707519531	0.76659494638443	0.963740468025208	0.732008516788483	104.900001525879	16784
True	False	False	False	False	-2754.38940429688	-1835.34106445313	76.5307922363281	0.852101504802704	0.969603180885315	1	78.7536239624023	5434
True	False	False	False	False	-2754.27319335938	-1766.92077636719	128.660461425781	0.670478940010071	0.954204440116882	0.446636199951172	85.5172424316406	9920
True	False	False	False	False	-2753.72216796875	-1733.71630859375	102.041061401367	0.809165418148041	0.96226441860199	1	80.1304321289063	7372
True	False	False	False	False	-2753.74438476563	-1361.6220703125	135.315322875977	0.694893360137939	0.948612689971924	0.493137061595917	67.8688507080078	8280
True	False	False	False	False	-2751.49682617188	-1630.41882324219	125.333038330078	0.740218818187714	0.942164063453674	0.61310887336731	78.8938064575195	8915
True	False	False	False	False	-2751.64892578125	-1490.06408691406	141.970169067383	0.739838838577271	0.962879180908203	0.6118004322052	77.546875	9926
True	False	False	False	False	-2743.509765625	-1899.46887207031	150.843307495117	0.572700321674347	0.951874136924744	0.315444022417068	79.5147094726563	10814
True	False	False	False	False	-2732.51831054688	-1788.07019042969	124.223899841309	0.607263505458832	0.947381734848022	0.354789823293686	87.7142868041992	9824
True	False	False	False	False	-2740.20458984375	-1584.64379882813	97.6044921875	0.784017562866211	0.964395225048065	0.919521510601044	101.068183898926	8894
True	False	False	False	False	-2745.23291015625	-1403.73852539063	131.987884521484	0.759082078933716	0.958095729351044	0.690548181533813	99.470588684082	11837
True	False	False	False	False	-2734.47119140625	-1520.29418945313	287.267761230469	0.447787135839462	0.85958194732666	0.207994341850281	91.5598449707031	23714
True	False	False	False	False	-2732.05932617188	-1734.11840820313	113.132476806641	0.772725999355316	0.953764200210571	0.774587631225586	80.6862716674805	8230
True	False	False	False	False	-2731.2734375	-1846.67114257813	143.079315185547	0.612251937389374	0.948285758495331	0.360981106758118	83.8837203979492	10821
True	False	False	False	False	-2729.70483398438	-1658.9375	199.645553588867	0.816691935062408	0.958929181098938	1	85.7555541992188	15436
True	False	False	False	False	-2729.34497070313	-1607.25903320313	133.097030639648	0.683501660823822	0.958478033542633	0.47038009762764	72.908332824707	8749
True	False	False	False	False	-2726.74609375	-1356.86779785156	129.769607543945	0.787340879440308	0.957027733325958	1	65.6837615966797	7685
True	False	False	False	False	-2721.04467773438	-1874.53979492188	163.043869018555	0.752191781997681	0.959456086158752	0.658897221088409	91.4557800292969	13444
True	False	False	False	False	-2719.63500976563	-1809.53308105469	191.881561279297	0.713132262229919	0.955811083316803	0.534525454044342	102.549133300781	17741
True	False	False	False	False	-2718.15747070313	-1504.83776855469	122.005615234375	0.666046738624573	0.948337078094482	0.439030915498734	96.8727264404297	10656
True	False	False	False	False	-2714.41918945313	-1750.11328125	201.863830566406	0.766407787799835	0.958070278167725	0.730857133865356	91.7417602539063	16697
True	False	False	False	False	-2712.14916992188	-1456.81188964844	178.571853637695	0.671993255615234	0.934856176376343	0.449286937713623	88.416145324707	14235
True	False	False	False	False	-2705.28540039063	-1838.45568847656	241.792938232422	0.351148009300232	0.812687993049622	0.147068217396736	82.7568817138672	18041
True	False	False	False	False	-2710.8388671875	-1688.68334960938	241.792938232422	0.634681224822998	0.922121465206146	0.390760123729706	85.8302764892578	18711
True	False	False	False	False	-2710.77294921875	-1579.44201660156	73.203369140625	0.73655366897583	0.962030291557312	0.60079300403595	103.090911865234	6804
True	False	False	False	False	-2706.962890625	-1435.31652832031	146.40673828125	0.820213973522186	0.963494658470154	1	73.1212158203125	9652
True	False	False	False	False	-2704.14965820313	-1613.73828125	208.518692016602	0.673799395561218	0.949947714805603	0.452484577894211	91.6861724853516	17237
True	False	False	False	False	-2701.35522460938	-1565.98962402344	170.807861328125	0.448352783918381	0.874641954898834	0.208395406603813	97.9610366821289	15086
True	False	False	False	False	-2699.4599609375	-1535.73803710938	169.698715209961	0.767782807350159	0.953764677047729	0.739490985870361	78.7189559936523	12044
True	False	False	False	False	-2695.9384765625	-1896.880859375	189.663269042969	0.819298386573792	0.960257709026337	1	87.7894744873047	15012
True	False	False	False	False	-2694.65234375	-1796.26794433594	139.751892089844	0.669603943824768	0.943479299545288	0.445116937160492	74.3730163574219	9371
True	False	False	False	False	-2691.91577148438	-1720.5703125	107.586769104004	0.827301025390625	0.954907953739166	1	86.773193359375	8417
True	False	False	False	False	-2685.33178710938	-1473.13671875	74.3125076293945	0.786045730113983	0.955288767814636	1	69.8656692504883	4681
True	False	False	False	False	-2679.78857421875	-1643.59521484375	159.716445922852	0.484517455101013	0.895821213722229	0.235372245311737	68.6666641235352	9888
True	False	False	False	False	-2676.93090820313	-1828.24072265625	148.625015258789	0.729590535163879	0.954947531223297	0.579075038433075	96.6791076660156	12955
True	False	False	False	False	-2675.43017578125	-1553.92980957031	157.498153686523	0.781017482280731	0.954780399799347	0.861013054847717	71.9507064819336	10217
True	False	False	False	False	-2674.81494140625	-1806.48718261719	113.132476806641	0.643585920333862	0.954392850399017	0.403582990169525	75.4411773681641	7695
True	False	False	False	False	-2674.38525390625	-1695.21545410156	139.751892089844	0.774550676345825	0.953589022159576	0.789673984050751	76.8492050170898	9683
True	False	False	False	False	-2670.3544921875	-1740.61181640625	204.082122802734	0.809165418148041	0.959565699100494	1	77.2717361450195	14218
True	False	False	False	False	-2670.47924804688	-1494.93530273438	187.44499206543	0.784142136573792	0.954831719398499	0.923094153404236	76.213020324707	12880
True	False	False	False	False	-2668.154296875	-1595.06701660156	208.518692016602	0.547339797019958	0.947557687759399	0.289864838123322	77.0425567626953	14484
True	False	False	False	False	-2665.58715820313	-1873.9365234375	123.114753723145	0.570292413234711	0.939569175243378	0.312907516956329	95.9639663696289	10652
True	False	False	False	False	-2660.44946289063	-1896.07727050781	144.188446044922	0.697807669639587	0.94642835855484	0.49930477142334	89.8384628295898	11679
True	False	False	False	False	-2650.98779296875	-1843.25524902344	155.279876708984	0.64958518743515	0.935509324073792	0.412589520215988	87.8785705566406	12303
True	False	False	False	False	-2659.8046875	-1638.52673339844	115.350761413574	0.53216290473938	0.888507783412933	0.275649756193161	83.1730804443359	8650
True	False	False	False	False	-2657.8916015625	-1783.54455566406	229.592376708984	0.772148787975311	0.956878006458282	0.770094633102417	81.9323654174805	16960
True	False	False	False	False	-2643.73071289063	-1643.04162597656	157.498153686523	0.719543635845184	0.947207927703857	0.550909161567688	88.3239440917969	12542
True	False	False	False	False	-2640.83056640625	-1545.68505859375	115.350761413574	0.801323413848877	0.963119089603424	1	67.5673065185547	7027
True	False	False	False	False	-2638.162109375	-1718.18920898438	102.041061401367	0.830349385738373	0.960083663463593	1	95.4456558227539	8781
True	False	False	False	False	-2640.47412109375	-1678.00695800781	113.132476806641	0.694173395633698	0.949630796909332	0.491636395454407	80.2941207885742	8190
True	False	False	False	False	-2639.80297851563	-1566.02429199219	122.005615234375	0.676195085048676	0.950799524784088	0.456788390874863	64.8454513549805	7133
True	False	False	False	False	-2638.52490234375	-1493.90478515625	124.223899841309	0.770911157131195	0.961578607559204	0.760851919651031	67.3482131958008	7543
True	False	False	False	False	-2634.74194335938	-1801.64184570313	125.333038330078	0.637032151222229	0.952821373939514	0.394085198640823	86.1769943237305	9738
True	False	False	False	False	-2621.32739257813	-1830.84655761719	19.9645557403564	0.497925460338593	0.954506158828735	0.246108084917068	60.5555572509766	1090
True	False	False	False	False	-2629.06713867188	-1748.99011230469	141.970169067383	0.696922302246094	0.955008804798126	0.497414886951447	77.8515625	9965
True	False	False	False	False	-2624.52587890625	-1682.83435058594	150.843307495117	0.722747147083282	0.956847608089447	0.559532701969147	80.4264678955078	10938
True	False	False	False	False	-2621.236328125	-1500.21960449219	85.4039306640625	0.740752220153809	0.944408118724823	0.614958584308624	68.7402572631836	5293
True	False	False	False	False	-2620.96508789063	-1731.96923828125	113.132476806641	0.705394387245178	0.940672159194946	0.516114771366119	92.7156829833984	9457
True	False	False	False	False	-2619.65283203125	-916.547241210938	88.7313537597656	0.83357036113739	0.958927392959595	1	58.4500007629395	4676
True	False	False	False	False	-2613.75952148438	-123.576400756836	188.554138183594	0.709558069705963	0.942659437656403	0.525849580764771	65.2882385253906	11099
True	False	False	False	False	-2613.236328125	-1808.20190429688	90.9496383666992	0.658553898334503	0.924309492111206	0.426661163568497	69.4024353027344	5691
True	False	False	False	False	-2611.33618164063	-1839.99890136719	108.695907592773	0.625126421451569	0.938626289367676	0.377662122249603	78.3979568481445	7683
True	False	False	False	False	-2608.46215820313	-1866.1513671875	128.660461425781	0.789452075958252	0.963263034820557	1	76.1982727050781	8839
True	False	False	False	False	-2602.384765625	-246.851745605469	171.917007446289	0.595043957233429	0.945537090301514	0.340206474065781	60.9096755981445	9441
True	False	False	False	False	-2599.5068359375	-1885.28405761719	204.082122802734	0.736217558383942	0.943220734596252	0.599696278572083	86.2065200805664	15862
True	False	False	False	False	-2595.05712890625	-1702.09777832031	144.188446044922	0.829249382019043	0.959582805633545	1	80.3153839111328	10441
True	False	False	False	False	-2599.64184570313	-31.9986934661865	164.153015136719	0.834343016147614	0.96978884935379	1	79.8581085205078	11819
True	False	False	False	False	-2593.83178710938	-367.882141113281	138.64274597168	0.85070264339447	0.968881368637085	1	83.8880004882813	10486
True	False	False	False	False	-2593.47094726563	-1844.26354980469	175.244430541992	0.411575347185135	0.87588357925415	0.183499962091446	79.8860778808594	12622
True	False	False	False	False	-2592.48095703125	-1809.16528320313	118.678184509277	0.720046758651733	0.952045440673828	0.552243173122406	87.3738327026367	9349
True	False	False	False	False	-2580.45654296875	-1820.89099121094	90.9496383666992	0.730561852455139	0.952234208583832	0.581985175609589	89.3414611816406	7326
True	False	False	False	False	-2588.51538085938	-392.895446777344	119.787330627441	0.75546407699585	0.948387801647186	0.673323512077332	61.6574058532715	6659
True	False	False	False	False	-2579.2294921875	-1723.95202636719	136.424453735352	0.837091445922852	0.959720134735107	1	78.1951217651367	9618
True	False	False	False	False	-2578.77294921875	-1835.88452148438	110.914192199707	0.47912186384201	0.891695916652679	0.231170579791069	82	8200
True	False	False	False	False	-2577.7578125	-1768.04296875	211.846115112305	0.764225840568542	0.946064114570618	0.717936635017395	90.712043762207	17326
True	False	False	False	False	-2578.32080078125	-856.077880859375	187.44499206543	0.820676684379578	0.959989607334137	1	69.5858001708984	11760
True	False	False	False	False	-2569.76489257813	-71.0793762207031	188.554138183594	0.761359214782715	0.96206933259964	0.702200770378113	58.4941177368164	9944
True	False	False	False	False	-2560.62817382813	-1887.166015625	178.571853637695	0.625559210777283	0.93387234210968	0.378241509199142	71.5652160644531	11522
True	False	False	False	False	-2558.71020507813	-1800.58862304688	175.244430541992	0.723530352115631	0.948111414909363	0.56168931722641	66.5632934570313	10517
True	False	False	False	False	-2551.96850585938	-1776.43469238281	96.4953460693359	0.728921413421631	0.959238529205322	0.57709127664566	72.4252853393555	6301
True	False	False	False	False	-2541.90576171875	-1670.8271484375	104.259346008301	0.837473332881927	0.960341572761536	1	66.7127685546875	6271
True	False	False	False	False	-2552.00415039063	-0.285804271697998	248.447799682617	0.835561990737915	0.962310314178467	1	73.4732131958008	16458
True	False	False	False	False	-2547.54638671875	-1629.9140625	116.459907531738	0.786059260368347	0.954675555229187	1	65.3523788452148	6862
True	False	False	False	False	-2537.94287109375	-1774.21020507813	65.4393768310547	0.658434331417084	0.948419690132141	0.426468521356583	67.9830474853516	4011
True	False	False	False	False	-2536.33447265625	-1877.51147460938	104.259346008301	0.787570297718048	0.965472340583801	1	71.2659606933594	6699
True	False	False	False	False	-2535.17919921875	-117.292823791504	134.206176757813	0.8463996052742	0.96275532245636	1	59.3553733825684	7182
True	False	False	False	False	-2534.95263671875	-1851.70288085938	120.896469116211	0.7624591588974	0.954083800315857	0.708087503910065	70.7064208984375	7707
True	False	False	False	False	-2527.87524414063	-1826.32275390625	145.297592163086	0.784818708896637	0.941962540149689	0.947113275527954	105.793891906738	13859
True	False	False	False	False	-2527.443359375	-1787.01159667969	125.333038330078	0.760423243045807	0.963469326496124	0.697327613830566	69.911506652832	7900
True	False	False	False	False	-2523.26123046875	-1896.6787109375	185.226699829102	0.747923493385315	0.959688365459442	0.641448616981506	73.5688629150391	12286
True	False	False	False	False	-2517.57788085938	-715.802795410156	51.0205307006836	0.774829864501953	0.95661723613739	0.792114913463593	43.6086959838867	2006
True	False	False	False	False	-2506.76708984375	-1835.86853027344	139.751892089844	0.728278815746307	0.966144263744354	0.575201690196991	72.8333358764648	9177
True	False	False	False	False	-2502.41918945313	-126.867416381836	195.208984375	0.669968068599701	0.952185273170471	0.445748090744019	65.238639831543	11482
True	False	False	False	False	-2501.96069335938	-1504.4072265625	201.863830566406	0.750231623649597	0.951836228370667	0.650706946849823	66.6813201904297	12136
True	False	False	False	False	-2493.9990234375	-1029.59924316406	177.462707519531	0.621673703193665	0.917633712291718	0.373084425926208	74.09375	11855
True	False	False	False	False	-2488.99267578125	-1899.13439941406	177.462707519531	0.697277724742889	0.959261953830719	0.498171836137772	73.0749969482422	11692
True	False	False	False	False	-2485.28002929688	-620.801452636719	158.607299804688	0.734701037406921	0.960648775100708	0.594812333583832	61.2587394714355	8760
True	False	False	False	False	-2479.466796875	-1860.38330078125	153.061584472656	0.797638714313507	0.960174322128296	1	75.7173919677734	10449
True	False	False	False	False	-2472.30590820313	-113.894584655762	252.884368896484	0.826714932918549	0.954455077648163	1	68.3552627563477	15585
True	False	False	False	False	-2461.0537109375	-630.411315917969	153.061584472656	0.716020882129669	0.954267740249634	0.541770160198212	59.688404083252	8237
True	False	False	False	False	-2452.5966796875	-486.833435058594	183.008422851563	0.748634278774261	0.95434182882309	0.644257545471191	61.2969703674316	10114
True	False	False	False	False	-2451.09643554688	-566.639953613281	126.442184448242	0.71930193901062	0.945329308509827	0.550270855426788	55.587718963623	6337
True	False	False	False	False	-2438.6728515625	-1883.50964355469	129.769607543945	0.766421258449554	0.952090442180634	0.730939626693726	78.4871826171875	9183
True	False	False	False	False	-2442.36767578125	-1097.912109375	96.4953460693359	0.765188992023468	0.945176601409912	0.723530054092407	68.494255065918	5959
True	False	False	False	False	-2440.81201171875	-1516.02502441406	205.191253662109	0.858380436897278	0.968454718589783	1	96.7027053833008	17890
True	False	False	False	False	-2439.04565429688	-64.7937622070313	115.350761413574	0.801323413848877	0.95934933423996	1	52.3653831481934	5446
True	False	False	False	False	-2433.09716796875	-39.3050918579102	117.569046020508	0.713317394256592	0.945603847503662	0.534983396530151	50.2075462341309	5322
True	False	False	False	False	-2432.70922851563	-1405.05590820313	248.447799682617	0.739450097084045	0.949939489364624	0.610469818115234	73.9732131958008	16570
True	False	False	False	False	-2412.66943359375	-4.3749213218689	155.279876708984	0.847695887088776	0.972031891345978	1	66.0142822265625	9242
True	False	False	False	False	-2402.02319335938	-979.377014160156	157.498153686523	0.77314817905426	0.959490358829498	0.777953743934631	71.9366226196289	10215
True	False	False	False	False	-2402.22680664063	-803.225280761719	158.607299804688	0.67234206199646	0.954741179943085	0.44990137219429	51.9160842895508	7424
True	False	False	False	False	-2396.42651367188	-379.294158935547	108.695907592773	0.821083903312683	0.963169574737549	1	51.1632652282715	5014
True	False	False	False	False	-2391.96215820313	-1898.28308105469	118.678184509277	0.618459045886993	0.940520882606506	0.368892341852188	61.2990646362305	6559
True	False	False	False	False	-2391.9140625	-556.457275390625	175.244430541992	0.785240411758423	0.970379889011383	0.972049474716187	60.2151908874512	9514
True	False	False	False	False	-2389.14868164063	-1192.79956054688	225.155807495117	0.829490184783936	0.950460851192474	1	93.4137954711914	18963
True	False	False	False	False	-2385.03369140625	-585.637817382813	197.427261352539	0.706082999706268	0.959356844425201	0.517698526382446	62.8426971435547	11186
True	False	False	False	False	-2388.18798828125	-448.043884277344	105.36848449707	0.820584774017334	0.958612501621246	1	49.315788269043	4685
True	False	False	False	False	-2380.14038085938	-1129.76977539063	134.206176757813	0.724908888339996	0.942833364009857	0.56553328037262	50.0909080505371	6061
True	False	False	False	False	-2374.56103515625	-1051.79736328125	155.279876708984	0.789243400096893	0.963339745998383	1	56.9214286804199	7969
True	False	False	False	False	-2370.46948242188	-809.589294433594	147.515884399414	0.706804156303406	0.944861710071564	0.51936799287796	62.233081817627	8277
True	False	False	False	False	-2361.02270507813	-1889.84924316406	181.899276733398	0.76094263792038	0.954831719398499	0.700016915798187	72.6707305908203	11918
True	False	False	False	False	-2352.2958984375	-1655.60461425781	139.751892089844	0.5846266746521	0.912471771240234	0.328375071287155	91.6190490722656	11544
True	False	False	False	False	-2357.54931640625	-988.998596191406	133.097030639648	0.786073088645935	0.950650691986084	1	79.3333358764648	9520
True	False	False	False	False	-2356.41333007813	-1111.17224121094	175.244430541992	0.84810471534729	0.964227437973022	1	59.0949363708496	9337
True	False	False	False	False	-2352.70581054688	-1044.78088378906	118.678184509277	0.778608024120331	0.953168451786041	0.829857766628265	65.4018707275391	6998
True	False	False	False	False	-2344.5283203125	-1029.65771484375	122.005615234375	0.740235030651093	0.966992378234863	0.613164842128754	58.2727279663086	6410
True	False	False	False	False	-2343.77978515625	-1621.3916015625	134.206176757813	0.8463996052742	0.959779739379883	1	66.9173583984375	8097
True	False	False	False	False	-2336.94897460938	-195.042129516602	149.734161376953	0.761056125164032	0.959332823753357	0.700609505176544	56.1777763366699	7584
True	False	False	False	False	-2327.25048828125	-443.45361328125	117.569046020508	0.750036954879761	0.954439222812653	0.649910449981689	52.6226425170898	5578
True	False	False	False	False	-2327.70385742188	-172.729248046875	133.097030639648	0.753760993480682	0.956489145755768	0.665690898895264	53.0250015258789	6363
True	False	False	False	False	-2315.9658203125	-1617.31958007813	166.371292114258	0.728411257266998	0.958750009536743	0.575589895248413	91.2333297729492	13685
True	False	False	False	False	-2319.54809570313	-888.5166015625	247.338653564453	0.808585226535797	0.959627151489258	1	73.2645721435547	16338
True	False	False	False	False	-2312.49047851563	-226.485733032227	148.625015258789	0.650714099407196	0.952764511108398	0.414319545030594	51.5074615478516	6902
True	False	False	False	False	-2307.09716796875	-1495.41479492188	305.014038085938	0.851695477962494	0.966067492961884	1	92.3672714233398	25401
True	False	False	False	False	-2294.65185546875	-263.635528564453	124.223899841309	0.828619480133057	0.967554450035095	1	79.3125	8883
True	False	False	False	False	-2289.65795898438	56.627571105957	94.2770690917969	0.806843638420105	0.948963046073914	1	63.0823516845703	5362
True	False	False	False	False	-2286.5185546875	-779.268005371094	177.462707519531	0.810753405094147	0.959129095077515	1	55.6187515258789	8899
True	False	False	False	False	-2282.7900390625	-315.588470458984	133.097030639648	0.676494359970093	0.939140796661377	0.45733118057251	48.9166679382324	5870
True	False	False	False	False	-2274.85302734375	-1235.25280761719	199.645553588867	0.726490080356598	0.947427809238434	0.570020496845245	80.9222259521484	14566
True	False	False	False	False	-2274.36059570313	-1076.83569335938	180.790130615234	0.791540265083313	0.959989607334137	1	64.5337448120117	10519
True	False	False	False	False	-2273.25146484375	-347.741912841797	149.734161376953	0.540159583091736	0.909857749938965	0.283045619726181	47.6518516540527	6433
True	False	False	False	False	-2271.01171875	-156.347152709961	131.987884521484	0.206225976347923	0.736046612262726	0.0760009065270424	48.5210075378418	5774
True	False	False	False	False	-2267.26245117188	-1491.63391113281	166.371292114258	0.686895906925201	0.962143778800964	0.476949363946915	75.2666702270508	11290
True	False	False	False	False	-2262.92529296875	-181.853240966797	110.914192199707	0.770503282546997	0.96468061208725	0.75791335105896	48.6599998474121	4866
True	False	False	False	False	-2250.47583007813	-1075.10485839844	146.40673828125	0.708543181419373	0.938206255435944	0.523440957069397	55.1136360168457	7275
True	False	False	False	False	-2238.73657226563	-99.715950012207	128.660461425781	0.768360316753387	0.957366287708282	0.743243813514709	52.0862083435059	6042
True	False	False	False	False	-2231.94311523438	-1053.68566894531	168.589569091797	0.600799739360809	0.955537021160126	0.346976220607758	54.375	8265
True	False	False	False	False	-2211.71850585938	-1092.66040039063	126.442184448242	0.700783967971802	0.936448693275452	0.505764663219452	64.9298248291016	7402
True	False	False	False	False	-2212.23413085938	-328.757354736328	136.424453735352	0.764290273189545	0.962092399597168	0.718305766582489	45.7073173522949	5622
True	False	False	False	False	-2201.15698242188	-1677.31811523438	105.36848449707	0.820584774017334	0.970586776733398	1	71.726318359375	6814
True	False	False	False	False	-2206.01904296875	-1052.33801269531	143.079315185547	0.772836744785309	0.949481606483459	0.775464057922363	55.1162796020508	7110
True	False	False	False	False	-2190.21899414063	-1022.98608398438	115.350761413574	0.653259515762329	0.943976521492004	0.418262958526611	47.144229888916	4903
True	False	False	False	False	-2181.18432617188	-1615.80480957031	185.226699829102	0.676456034183502	0.958407580852509	0.457261621952057	64.2514953613281	10730
True	False	False	False	False	-2180.23486328125	-1677.87097167969	150.843307495117	0.748016774654388	0.943359613418579	0.64181524515152	79.279411315918	10782
True	False	False	False	False	-2175.49682617188	-1472.41235351563	180.790130615234	0.806861162185669	0.955331146717072	1	69.8527603149414	11386
True	False	False	False	False	-2178.10400390625	-1112.52258300781	160.825576782227	0.72763729095459	0.941536724567413	0.573330342769623	79.3241348266602	11502
True	False	False	False	False	-2176.67114257813	-1066.33642578125	176.353576660156	0.754636108875275	0.9484001994133	0.669577658176422	60.3333320617676	9593
True	False	False	False	False	-2175.20190429688	-1405.22705078125	167.480438232422	0.757746458053589	0.946883082389832	0.684017658233643	54.9403991699219	8296
True	False	False	False	False	-2171.6875	-1524.52319335938	125.333038330078	0.812749564647675	0.953340709209442	1	101.734512329102	11496
True	False	False	False	False	-2168.66723632813	-1227.86474609375	220.719253540039	0.813145577907562	0.958749711513519	1	95.2412033081055	18953
True	False	False	False	False	-2170.69018554688	-400.858337402344	138.64274597168	0.607009410858154	0.952764511108398	0.354478299617767	54.9119987487793	6864
True	False	False	False	False	-2167.06079101563	-1305.37316894531	176.353576660156	0.58817183971405	0.917306840419769	0.332342892885208	62.7672958374023	9980
True	False	False	False	False	-2165.7822265625	-1007.97772216797	119.787330627441	0.640224397182465	0.909085631370544	0.398668557405472	49.9444427490234	5394
True	False	False	False	False	-2164.634765625	-383.303588867188	31.0559749603271	0.492535471916199	0.827926874160767	0.241740420460701	46.0714302062988	1290
True	False	False	False	False	-2158.07592773438	-1738.57653808594	206.300399780273	0.825437128543854	0.969149231910706	1	60.5430107116699	11261
True	False	False	False	False	-2163.50927734375	-1034.89501953125	109.805053710938	0.641384243965149	0.947399020195007	0.400353789329529	47.1818199157715	4671
True	False	False	False	False	-2163.5751953125	-372.5615234375	11.0914192199707	0.462399274110794	0.840676248073578	0.218552485108376	42.2999992370605	423
True	False	False	False	False	-2162.77075195313	-328.262145996094	153.061584472656	0.797638714313507	0.953084051609039	1	49.898551940918	6886
True	False	False	False	False	-2160.71850585938	-1495.28002929688	189.663269042969	0.745215535163879	0.95691329240799	0.631068110466003	69.8128662109375	11938
True	False	False	False	False	-2156.90942382813	-985.669677734375	160.825576782227	0.778323948383331	0.95402455329895	0.826640605926514	76.8551712036133	11144
True	False	False	False	False	-2158.58374023438	-260.559844970703	202.97297668457	0.597440361976624	0.930010735988617	0.343004167079926	52.7650260925293	9656
True	False	False	False	False	-2155.63452148438	-963.606994628906	120.896469116211	0.557747662067413	0.855794847011566	0.300068438053131	51.9633026123047	5664
True	False	False	False	False	-2155.0517578125	-927.62158203125	73.203369140625	0.845833301544189	0.964172780513763	1	60	3960
True	False	False	False	False	-2153.78247070313	-914.383605957031	61.0028076171875	0.720566987991333	0.949872195720673	0.553630292415619	47.1636352539063	2594
True	False	False	False	False	-2152.544921875	-1344.82458496094	310.559753417969	0.719287753105164	0.938010036945343	0.550233483314514	81.3892822265625	22789
True	False	False	False	False	-2149.34033203125	-1555.45690917969	227.374099731445	0.773811042308807	0.956570506095886	0.783385038375854	66	13530
True	False	False	False	False	-2148.08837890625	-871.424926757813	148.625015258789	0.737016499042511	0.954780399799347	0.602312028408051	52.9328346252441	7093
True	False	False	False	False	-2145.61669921875	-1424.67114257813	128.660461425781	0.834326982498169	0.968009173870087	1	68.4568939208984	7941
True	False	False	False	False	-2143.34228515625	-65.1124725341797	120.896469116211	0.687753558158875	0.964626967906952	0.478636562824249	50.1651382446289	5468
True	False	False	False	False	-2138.71826171875	-896.489135742188	74.3125076293945	0.77451878786087	0.945590615272522	0.789397180080414	47.8805961608887	3208
True	False	False	False	False	-2137.0732421875	-327.768280029297	158.607299804688	0.749334454536438	0.960792183876038	0.647060871124268	50.8741264343262	7275
True	False	False	False	False	-2135.35693359375	-1740.91088867188	197.427261352539	0.765901625156403	0.954853117465973	0.727778673171997	64.0280914306641	11397
True	False	False	False	False	-2133.46826171875	-1071.76733398438	224.046676635742	0.718078851699829	0.949733138084412	0.547066926956177	54.0643577575684	10921
True	False	False	False	False	-2125.83203125	-1573.66015625	177.462707519531	0.7813321352005	0.974883139133453	0.865756332874298	62.8499984741211	10056
True	False	False	False	False	-2131.19799804688	-1459.49670410156	151.952453613281	0.800164878368378	0.944914817810059	1	65.2262802124023	8936
True	False	False	False	False	-2125.19580078125	-907.944702148438	120.896469116211	0.771264374256134	0.95954817533493	0.76343834400177	54.9266052246094	5987
True	False	False	False	False	-2130.60009765625	-84.0365295410156	119.787330627441	0.67108416557312	0.938883244991302	0.447692304849625	50.3425941467285	5437
True	False	False	False	False	-2123.19482421875	-1044.11254882813	220.719253540039	0.813145577907562	0.958749711513519	1	58.2311553955078	11588
True	False	False	False	False	-2122.73461914063	-1537.83923339844	168.589569091797	0.770215749740601	0.957121014595032	0.755871534347534	62.2894744873047	9468
True	False	False	False	False	-2118.28662109375	-1478.44262695313	165.262145996094	0.773095011711121	0.948611497879028	0.777525901794434	65.2349014282227	9720
True	False	False	False	False	-2121.06591796875	-926.778869628906	117.569046020508	0.668824553489685	0.949568450450897	0.443771183490753	57.6698112487793	6113
True	False	False	False	False	-2122.35595703125	-705.715881347656	103.150199890137	0.650538504123688	0.957675635814667	0.414049744606018	43.0645179748535	4005
True	False	False	False	False	-2120.32055664063	-670.589477539063	96.4953460693359	0.765188992023468	0.942817270755768	0.723530054092407	54.8735618591309	4774
True	False	False	False	False	-2119.69604492188	-1297.52087402344	283.940338134766	0.678248643875122	0.937865734100342	0.460536032915115	67.16796875	17195
True	False	False	False	False	-2119.59692382813	-1159.61853027344	184.117568969727	0.833019256591797	0.961109399795532	1	55.6626510620117	9240
True	False	False	False	False	-2110.55883789063	-1509.3681640625	186.335845947266	0.797351360321045	0.963911414146423	1	63.886905670166	10733
True	False	False	False	False	-2113.255859375	-1430.38562011719	180.790130615234	0.799145638942719	0.951234400272369	1	64.7852783203125	10560
True	False	False	False	False	-2111.94946289063	-50.539852142334	245.120376586914	0.858686804771423	0.969564855098724	1	61.8009033203125	13658
True	False	False	False	False	-2107.25170898438	-325.906982421875	161.934722900391	0.803017973899841	0.952914655208588	1	60.8630142211914	8886
True	False	False	False	False	-2090.17333984375	-1548.73083496094	204.082122802734	0.834840655326843	0.965913057327271	1	64.1847839355469	11810
True	False	False	False	False	-2088.95068359375	-1279.89233398438	100.931915283203	0.810745477676392	0.957966983318329	1	54.472526550293	4957
True	False	False	False	False	-2092.1669921875	-1211.22875976563	130.878753662109	0.781607866287231	0.958814084529877	0.870086967945099	53.0084762573242	6255
True	False	False	False	False	-2087.63598632813	-883.921752929688	158.607299804688	0.797933101654053	0.938325464725494	1	52.8601417541504	7559
True	False	False	False	False	-2088.5673828125	-852.824951171875	108.695907592773	0.83582991361618	0.96516364812851	1	66.5408172607422	6521
True	False	False	False	False	-2087.36840820313	-637.975708007813	54.3479537963867	0.746100842952728	0.926811575889587	0.634407699108124	41.8163261413574	2049
True	False	False	False	False	-2088.32348632813	-304.366821289063	200.754699707031	0.75547069311142	0.968455493450165	0.673353552818298	55.2154693603516	9994
True	False	False	False	False	-2083.19897460938	-1431.99609375	139.751892089844	0.795017898082733	0.951566755771637	1	59.8650779724121	7543
True	False	False	False	False	-2080.46435546875	-942.212890625	98.7136306762695	0.792926847934723	0.952929735183716	1	104.764045715332	9324
True	False	False	False	False	-2080.85205078125	-135.068237304688	134.206176757813	0.771839797496796	0.949814915657043	0.76773864030838	52.8677673339844	6397
True	False	False	False	False	-2079.8564453125	-1379.39208984375	208.518692016602	0.71564769744873	0.955983698368073	0.54082202911377	72.4042587280273	13612
True	False	False	False	False	-2079.52294921875	-1261.74169921875	54.3479537963867	0.287434637546539	0.831799864768982	0.113425776362419	42.7755088806152	2096
True	False	False	False	False	-2079.19409179688	-1513.13757324219	157.498153686523	0.808810293674469	0.955881536006927	1	60.5422554016113	8597
True	False	False	False	False	-2078.07958984375	-1235.06005859375	135.315322875977	0.73089987039566	0.968855977058411	0.583006620407104	51.9754104614258	6341
True	False	False	False	False	-2075.61865234375	-1131.36218261719	185.226699829102	0.800133466720581	0.949329555034637	1	53.6646690368652	8962
True	False	False	False	False	-2070.654296875	-1727.71215820313	179.680999755859	0.812946498394012	0.949462234973907	1	63.3271598815918	10259
True	False	False	False	False	-2068.21752929688	-278.938598632813	149.734161376953	0.829875767230988	0.967057704925537	1	56.3185195922852	7603
True	False	False	False	False	-2064.52880859375	-1407.43151855469	157.498153686523	0.850719571113586	0.972180068492889	1	55.1267623901367	7828
True	False	False	False	False	-2064.44409179688	-963.214111328125	177.462707519531	0.370179802179337	0.71895307302475	0.158011451363564	58.4937515258789	9359
True	False	False	False	False	-2058.36572265625	-340.080383300781	206.300399780273	0.793185532093048	0.961825609207153	1	55.3494606018066	10295
True	False	False	False	False	-2053.88427734375	-996.213623046875	131.987884521484	0.518600285053253	0.857316255569458	0.263554930686951	49.8151245117188	5928
True	False	False	False	False	-2046.27734375	-751.198181152344	292.8134765625	0.817627668380737	0.961287438869476	1	62.5037879943848	16501
True	False	False	False	False	-2038.58520507813	-1684.61120605469	218.500961303711	0.765435755252838	0.93714714050293	0.72499030828476	64.7664947509766	12759
True	False	False	False	False	-2037.66845703125	-1113.80639648438	144.188446044922	0.681213140487671	0.945781469345093	0.466044723987579	51.6769218444824	6718
True	False	False	False	False	-2036.65832519531	-966.427429199219	140.861022949219	0.801327586174011	0.952979803085327	1	49.4409446716309	6279
True	False	False	False	False	-2032.25854492188	-1180.17761230469	159.716445922852	0.367366045713425	0.858894407749176	0.156364738941193	52.6180572509766	7577
True	False	False	False	False	-2032.31567382813	-48.5583534240723	158.607299804688	0.797933101654053	0.953124642372131	1	54.6223793029785	7811
True	False	False	False	False	-2032.10925292969	-822.757385253906	125.333038330078	0.769035220146179	0.960328042507172	0.747732698917389	69.6902618408203	7875
True	False	False	False	False	-2031.52709960938	-1614.48999023438	214.064392089844	0.84874415397644	0.962413668632507	1	64.6321258544922	12474
True	False	False	False	False	-2023.96301269531	-1644.61877441406	267.30322265625	0.804492831230164	0.959809005260468	1	89.456428527832	21559
True	False	False	False	False	-2023.38598632813	50.5744209289551	144.188446044922	0.74363911151886	0.969567656517029	0.625243842601776	56	7280
True	False	False	False	False	-2021.62268066406	-987.541809082031	159.716445922852	0.677043735980988	0.945192337036133	0.458330541849136	54.4166679382324	7836
True	False	False	False	False	-2019.74243164063	-841.452087402344	29.9468326568604	0.764188587665558	0.950989484786987	0.717723667621613	42.0740737915039	1136
True	False	False	False	False	-2018.58898925781	-740.740295410156	12.2005615234375	0.608575522899628	0.880693912506104	0.356404304504395	37.0909080505371	408
True	False	False	False	False	-2015.18627929688	-1038.54809570313	84.2947845458984	0.791891813278198	0.957111597061157	1	74.5789489746094	5668
True	False	False	False	False	-2014.65344238281	-549.635620117188	185.226699829102	0.846223890781403	0.960919916629791	1	57.4970054626465	9602
True	False	False	False	False	-2009.14953613281	-776.188720703125	61.0028076171875	0.760719418525696	0.953545272350311	0.698856711387634	44.4181823730469	2443
True	False	False	False	False	-2007.08862304688	-1427.96032714844	108.695907592773	0.777484655380249	0.951100528240204	0.817557096481323	50.826530456543	4981
True	False	False	False	False	-2005.92517089844	-1131.01940917969	140.861022949219	0.78069794178009	0.963690519332886	0.856390178203583	53.4566917419434	6789
True	False	False	False	False	-2006.42651367188	-844.021606445313	43.256534576416	0.817455768585205	0.96039891242981	1	45.3076934814453	1767
True	False	False	False	False	-2006.9169921875	-580.5478515625	156.389007568359	0.814978718757629	0.969409286975861	1	55.9858169555664	7894
True	False	False	False	False	-2005.63049316406	-860.143920898438	83.1856460571289	0.755760967731476	0.96034836769104	0.674683451652527	45.6666679382324	3425
True	False	False	False	False	-2004.57092285156	-1473.22338867188	116.459907531738	0.58589494228363	0.948037326335907	0.329787790775299	51.9142875671387	5451
True	False	False	False	False	-2004.97534179688	-1247.85375976563	130.878753662109	0.636034250259399	0.964632987976074	0.392668664455414	45.1525421142578	5328
True	False	False	False	False	-2004.25939941406	-759.19384765625	51.0205307006836	0.636238098144531	0.918051779270172	0.392957359552383	46.1086959838867	2121
True	False	False	False	False	-2000.201171875	-1543.92309570313	200.754699707031	0.669554114341736	0.945476889610291	0.445030689239502	66.3646392822266	12012
True	False	False	False	False	-1999.623046875	-888.947387695313	130.878753662109	0.883380889892578	0.972617328166962	1	65.5762710571289	7738
True	False	False	False	False	-1997.66296386719	-1458.82873535156	106.477630615234	0.653339624404907	0.944591999053955	0.418388038873672	56.6354179382324	5437
True	False	False	False	False	-1996.779296875	-319.720672607422	267.30322265625	0.701642990112305	0.946976840496063	0.507660746574402	60.6099586486816	14607
True	False	False	False	False	-1994.29296875	-1727.04907226563	185.226699829102	0.690912425518036	0.946192443370819	0.484949380159378	81.6167678833008	13630
True	False	False	False	False	-1991.88549804688	-888.454772949219	9.98227787017822	0.785398185253143	0.931883156299591	1	39.3333320617676	354
True	False	False	False	False	-1990.20983886719	-793.413452148438	98.7136306762695	0.8182532787323	0.959713160991669	1	70.4831466674805	6273
True	False	False	False	False	-1992.35717773438	47.4095344543457	163.043869018555	0.727660059928894	0.964914262294769	0.573396384716034	54.4829940795898	8009
True	False	False	False	False	-1988.97436523438	-766.372314453125	84.2947845458984	0.610367000102997	0.948272526264191	0.358624696731567	49.565788269043	3767
True	False	False	False	False	-1988.61645507813	-692.293273925781	131.987884521484	0.809868931770325	0.965338468551636	1	54.4117660522461	6475
True	False	False	False	False	-1985.79870605469	-1209.57592773438	164.153015136719	0.718699157238007	0.9520383477211	0.548686504364014	49.1486473083496	7274
True	False	False	False	False	-1984.90905761719	-1417.02966308594	93.1679229736328	0.797351360321045	0.954880356788635	1	50.6190490722656	4252
True	False	False	False	False	-1984.07788085938	-6.90871477127075	143.079315185547	0.810293078422546	0.966700315475464	1	72.4883728027344	9351
True	False	False	False	False	-1979.69738769531	-1827.11706542969	216.282684326172	0.821151196956635	0.962741613388062	1	62.4205131530762	12172
True	False	False	False	False	-1972.95629882813	-784.490844726563	97.6044921875	0.615563333034515	0.942436635494232	0.365172266960144	51.2272720336914	4508
True	False	False	False	False	-1977.45715332031	-651.75927734375	124.223899841309	0.661047279834747	0.945757329463959	0.430712252855301	69.3928604125977	7772
True	False	False	False	False	-1957.90844726563	-1580.00012207031	154.17073059082	0.721209406852722	0.95607990026474	0.555354535579681	55.1151084899902	7661
True	False	False	False	False	-1962.63317871094	-983.815734863281	125.333038330078	0.712992250919342	0.945236027240753	0.534179747104645	55.5663719177246	6279
True	False	False	False	False	-1966.66784667969	-943.754699707031	174.135284423828	0.728463411331177	0.951849818229675	0.575742781162262	53.8089179992676	8448
True	False	False	False	False	-1964.55627441406	-607.135009765625	144.188446044922	0.751398801803589	0.959614157676697	0.655545711517334	53.7153854370117	6983
True	False	False	False	False	-1970.94079589844	46.0146675109863	167.480438232422	0.691475212574005	0.956251919269562	0.486090928316116	60.2649002075195	9100
True	False	False	False	False	-1968.09594726563	-581.854064941406	175.244430541992	0.632186830043793	0.897813737392426	0.387277454137802	57.8417739868164	9139
True	False	False	False	False	-1965.43029785156	-131.722442626953	170.807861328125	0.791216492652893	0.958845496177673	1	53.7142868041992	8272
True	False	False	False	False	-1960.80432128906	-866.39794921875	176.353576660156	0.844976425170898	0.967536687850952	1	64.3459091186523	10231
True	False	False	False	False	-1957.44665527344	-965.496154785156	134.206176757813	0.792623698711395	0.957602500915527	1	59.2975196838379	7175
True	False	False	False	False	-1956.27233886719	-736.19140625	124.223899841309	0.714430212974548	0.949198961257935	0.537754118442535	50.0892868041992	5610
True	False	False	False	False	-1947.41772460938	-348.808654785156	287.267761230469	0.838982403278351	0.964284539222717	1	68.7374496459961	17803
True	False	False	False	False	-1946.634765625	-1467.88720703125	174.135284423828	0.669516801834106	0.952930867671967	0.44496613740921	55.4585990905762	8707
True	False	False	False	False	-1940.58581542969	-921.896606445313	210.736968994141	0.683284997940063	0.926633894443512	0.469966500997543	54.5999984741211	10374
True	False	False	False	False	-1946.22802734375	-764.987182617188	99.8227767944336	0.838416218757629	0.961163997650146	1	63.1111106872559	5680
True	False	False	False	False	-1941.3662109375	-123.695732116699	297.250030517578	0.722276210784912	0.955290794372559	0.558245301246643	88.0074615478516	23586
True	False	False	False	False	-1937.38134765625	-848.098022460938	146.40673828125	0.296711385250092	0.73901379108429	0.118064068257809	49.1666679382324	6490
True	False	False	False	False	-1933.99475097656	-618.586059570313	86.513069152832	0.775300621986389	0.953829169273376	0.796320915222168	44.2948722839355	3455
True	False	False	False	False	-1930.91760253906	-1804.63891601563	150.843307495117	0.814773619174957	0.956129848957062	1	66.8602905273438	9093
True	False	False	False	False	-1928.92114257813	-1030.58605957031	212.955261230469	0.80851811170578	0.962741613388062	1	50.4427070617676	9685
True	False	False	False	False	-1903.62280273438	-1613.00183105469	97.6044921875	0.71916389465332	0.926027536392212	0.549907207489014	107.590911865234	9468
True	False	False	False	False	-1918.49133300781	-964.155517578125	159.716445922852	0.803513050079346	0.955782294273376	1	61.5902786254883	8869
True	False	False	False	False	-1927.05725097656	-741.628540039063	147.515884399414	0.77680242061615	0.953401744365692	0.810584485530853	50.3383445739746	6695
True	False	False	False	False	-1923.92346191406	-458.821166992188	229.592376708984	0.797470927238464	0.955261945724487	1	61.3091773986816	12691
True	False	False	False	False	-1919.76574707031	-899.597839355469	126.442184448242	0.738563656806946	0.957836091518402	0.607464194297791	54.3684196472168	6198
True	False	False	False	False	-1918.14685058594	-705.102478027344	150.843307495117	0.730014204978943	0.937467992305756	0.580339908599854	46.514705657959	6326
True	False	False	False	False	-1915.64013671875	-587.751647949219	98.7136306762695	0.658456563949585	0.944494247436523	0.42650431394577	45.8314590454102	4079
True	False	False	False	False	-1915.00415039063	-1471.11608886719	148.625015258789	0.695266664028168	0.93986177444458	0.493918627500534	53.559700012207	7177
True	False	False	False	False	-1913.9091796875	-1000.5791015625	290.595184326172	0.706105828285217	0.94450044631958	0.517751157283783	67.6908416748047	17735
True	False	False	False	False	-1914.38256835938	-862.815979003906	181.899276733398	0.656193912029266	0.943273305892944	0.42288413643837	57.5670738220215	9441
True	False	False	False	False	-1910.54772949219	-792.732421875	215.173538208008	0.738487541675568	0.959730982780457	0.607207953929901	57.8814430236816	11229
True	False	False	False	False	-1909.98193359375	-260.427185058594	128.660461425781	0.694953978061676	0.966102182865143	0.493263840675354	56.7586212158203	6584
True	False	False	False	False	-1908.24829101563	-609.685302734375	114.241622924805	0.541952729225159	0.914786398410797	0.28473237156868	46.728157043457	4813
True	False	False	False	False	-1902.87109375	-1821.46948242188	140.861022949219	0.810112833976746	0.964433610439301	1	57.4881896972656	7301
True	False	False	False	False	-1898.59558105469	-1046.75463867188	231.810668945313	0.795587122440338	0.958178818225861	1	59.7655487060547	12491
True	False	False	False	False	-1898.94799804688	50.2502899169922	165.262145996094	0.669848442077637	0.948093593120575	0.445540577173233	61.3154373168945	9136
True	False	False	False	False	-3303.70922851563	61.0453491210938	210.736968994141	0.561425864696503	0.916306436061859	0.303769499063492	112.294738769531	21336
True	False	False	False	False	-3301.8173828125	104.703544616699	188.554138183594	0.469482719898224	0.93017965555191	0.223824828863144	145.388229370117	24716
True	False	False	False	False	-3295.95043945313	135.984893798828	123.114753723145	0.735241293907166	0.959413766860962	0.596540331840515	130.378372192383	14472
True	False	False	False	False	-3289.837890625	169.035919189453	250.666076660156	0.431658804416656	0.927864789962769	0.196805939078331	131.960174560547	29823
True	False	False	False	False	-3289.37475585938	241.930969238281	13.3097038269043	0.517451584339142	0.885753393173218	0.262555181980133	102.916664123535	1235
True	False	False	False	False	-3287.26904296875	81.7159423828125	143.079315185547	0.531757593154907	0.947463691234589	0.275280267000198	80.139533996582	10338
True	False	False	False	False	-3286.53979492188	256.108337402344	14.4188451766968	0.389286518096924	0.868707776069641	0.169472649693489	103.153846740723	1341
True	False	False	False	False	-3286.23583984375	205.023818969727	105.36848449707	0.680010914802551	0.968085885047913	0.463796377182007	134.157897949219	12745
True	False	False	False	False	-3277.82983398438	224.814956665039	83.1856460571289	0.6895392537117	0.943241596221924	0.482185840606689	109	8175
True	False	False	False	False	-3274.09130859375	273.633666992188	96.4953460693359	0.719872772693634	0.948442876338959	0.551781058311462	150.068969726563	13056
True	False	False	False	False	-3272.15087890625	146.824478149414	139.751892089844	0.803734004497528	0.96301281452179	1	85.1746063232422	10732
True	False	False	False	False	-3269.66235351563	259.729339599609	83.1856460571289	0.770665466785431	0.953055739402771	0.759075462818146	121.23999786377	9093
True	False	False	False	False	-3265.8388671875	303.88623046875	227.374099731445	0.521491765975952	0.923291265964508	0.26608806848526	146.234146118164	29978
True	False	False	False	False	-3261.41455078125	95.8308563232422	144.188446044922	0.790630877017975	0.961109757423401	1	81.1769256591797	10553
True	False	False	False	False	-3260.99267578125	120.248077392578	130.878753662109	0.752703249454498	0.953311264514923	0.661087512969971	76.2203369140625	8994
True	False	False	False	False	-3259.84057617188	242.966003417969	123.114753723145	0.855258643627167	0.968450367450714	1	91.3243255615234	10137
True	False	False	False	False	-3260.1689453125	343.503540039063	73.203369140625	0.721717655658722	0.960554420948029	0.556727468967438	126.227272033691	8331
True	False	False	False	False	-3259.56616210938	197.117980957031	148.625015258789	0.782643020153046	0.961325526237488	0.888168036937714	90.6791076660156	12151
True	False	False	False	False	-3250.55346679688	173.140106201172	171.917007446289	0.719183564186096	0.945497155189514	0.549959003925323	81.4903259277344	12631
True	False	False	False	False	-3248.9541015625	331.544342041016	95.3862075805664	0.678849518299103	0.961090087890625	0.461643040180206	92.1860427856445	7928
True	False	False	False	False	-3246.84130859375	365.037017822266	90.9496383666992	0.815059661865234	0.962392508983612	1	112.182929992676	9199
True	False	False	False	False	-3245.65405273438	351.85205078125	73.203369140625	0.73655366897583	0.948419690132141	0.60079300403595	116.954544067383	7719
True	False	False	False	False	-3245.06274414063	401.938781738281	88.7313537597656	0.71274322271347	0.93901127576828	0.533566176891327	141.925003051758	11354
True	False	False	False	False	-3232.76049804688	417.810668945313	97.6044921875	0.773984313011169	0.964623808860779	0.784835934638977	114.318183898926	10060
True	False	False	False	False	-3231.93969726563	70.0007095336914	167.480438232422	0.685113787651062	0.940295040607452	0.473479032516479	85.4238433837891	12899
True	False	False	False	False	-3231.89331054688	457.122161865234	64.3302307128906	0.759870648384094	0.93499082326889	0.694506108760834	124.327583312988	7211
True	False	False	False	False	-3228.28198242188	220.538146972656	206.300399780273	0.693814873695374	0.934736132621765	0.490892469882965	98.365592956543	18296
True	False	False	False	False	-3225.67358398438	425.760681152344	86.513069152832	0.444276094436646	0.933686554431915	0.205518424510956	92.7564086914063	7235
True	False	False	False	False	-3225.26147460938	485.107604980469	64.3302307128906	0.815286338329315	0.962478160858154	1	126.327583312988	7327
True	False	False	False	False	-3222.57006835938	252.310104370117	134.206176757813	0.792623698711395	0.949210941791534	1	82.1900863647461	9945
True	False	False	False	False	-3218.13159179688	367.340972900391	191.881561279297	0.810239434242249	0.95999401807785	1	92.3757247924805	15981
True	False	False	False	False	-3215.08276367188	103.0654296875	150.843307495117	0.705643773078918	0.943621337413788	0.516687095165253	75.1323547363281	10218
True	False	False	False	False	-3213.462890625	270.776702880859	112.023338317871	0.778208315372467	0.95934933423996	0.825352907180786	91.8316802978516	9275
True	False	False	False	False	-3212.88403320313	173.991088867188	163.043869018555	0.734719455242157	0.961708307266235	0.594870984554291	77.8843536376953	11449
True	False	False	False	False	-3209.701171875	535.60791015625	114.241622924805	0.664263546466827	0.942613661289215	0.43603304028511	125.291259765625	12905
True	False	False	False	False	-3199.05590820313	74.1415023803711	154.17073059082	0.783605933189392	0.963892996311188	0.908817052841187	81.3453216552734	11307
True	False	False	False	False	-3200.44067382813	564.600952148438	200.754699707031	0.457276314496994	0.910554587841034	0.214803144335747	141.883972167969	25681
True	False	False	False	False	-3197.08764648438	440.410675048828	139.751892089844	0.679155230522156	0.959693908691406	0.462208092212677	76.2777786254883	9611
True	False	False	False	False	-3190.775390625	589.69580078125	128.660461425781	0.653944551944733	0.945881366729736	0.419334411621094	132.646545410156	15387
True	False	False	False	False	-3190.45043945313	226.194076538086	136.424453735352	0.631945669651031	0.936550378799438	0.386943191289902	80.5040664672852	9902
True	False	False	False	False	-3190.1298828125	186.535125732422	169.698715209961	0.871464610099792	0.971531391143799	1	82.3790817260742	12604
True	False	False	False	False	-3183.60815429688	141.164596557617	115.350761413574	0.778573036193848	0.961469709873199	0.82945716381073	73.0673065185547	7599
True	False	False	False	False	-3185.35864257813	479.394256591797	218.500961303711	0.728741228580475	0.951385259628296	0.576559901237488	92.3248748779297	18188
True	False	False	False	False	-3184.296875	521.611511230469	192.990692138672	0.667984783649445	0.94816792011261	0.442328900098801	93.8390808105469	16328
True	False	False	False	False	-3183.48388671875	414.761840820313	112.023338317871	0.726439833641052	0.959216058254242	0.569876611232758	84.2871322631836	8513
True	False	False	False	False	-3180.24340820313	113.862335205078	194.099838256836	0.811981499195099	0.951404452323914	1	85.605712890625	14981
True	False	False	False	False	-3175.8173828125	635.988098144531	524.624145507813	0.265447020530701	0.879631876945496	0.102750085294247	145.921783447266	69021
True	False	False	False	False	-3173.7685546875	163.634719848633	113.132476806641	0.705394387245178	0.952865779399872	0.516114771366119	70.3529434204102	7176
True	False	False	False	False	-3170.71044921875	408.865997314453	74.3125076293945	0.786045730113983	0.954490661621094	1	118.62686920166	7948
True	False	False	False	False	-3164.322265625	623.495727539063	80.9673614501953	0.786957621574402	0.954528748989105	1	94.7123260498047	6914
True	False	False	False	False	-3163.4853515625	678.871276855469	127.551322937012	0.626141130924225	0.946814596652985	0.379022628068924	132.339126586914	15219
True	False	False	False	False	-3161.61596679688	386.936187744141	134.206176757813	0.724908888339996	0.948104739189148	0.56553328037262	79.9834747314453	9678
True	False	False	False	False	-3160.1005859375	460.357604980469	144.188446044922	0.722330927848816	0.953223705291748	0.558394551277161	80.5307693481445	10469
True	False	False	False	False	-3159.25341796875	587.131469726563	232.919815063477	0.596258282661438	0.933237016201019	0.34162050485611	99.5714263916016	20910
True	False	False	False	False	-3156.86279296875	96.6550674438477	186.335845947266	0.851291060447693	0.970091223716736	1	88.8452377319336	14926
True	False	False	False	False	-3158.76928710938	329.711151123047	290.595184326172	0.6276496052742	0.931522309780121	0.381058305501938	98.1068725585938	25704
True	False	False	False	False	-3158.14672851563	220.509353637695	116.459907531738	0.698719382286072	0.955748856067657	0.50126588344574	97.7619018554688	10265
True	False	False	False	False	-3157.02661132813	704.479248046875	110.914192199707	0.584061980247498	0.947400569915771	0.327748477458954	130.259994506836	13026
True	False	False	False	False	-3156.81176757813	290.695739746094	298.359191894531	0.632377684116364	0.925487399101257	0.387542307376862	92.5947952270508	24908
True	False	False	False	False	-3154.22973632813	537.016967773438	184.117568969727	0.631901741027832	0.935592889785767	0.386882334947586	88.156623840332	14634
True	False	False	False	False	-3152.25073242188	265.528747558594	127.551322937012	0.688962996006012	0.952805697917938	0.481034994125366	83.5217361450195	9605
True	False	False	False	False	-3150.61083984375	131.2509765625	18.8554134368896	0.733056426048279	0.934281527996063	0.589630365371704	62.5882339477539	1064
True	False	False	False	False	-3150.32006835938	409.470153808594	93.1679229736328	0.628847420215607	0.959930598735809	0.382685959339142	79.4880981445313	6677
True	False	False	False	False	-3149.2841796875	428.981658935547	120.896469116211	0.67004781961441	0.952194273471832	0.445886552333832	80.1651382446289	8738
True	False	False	False	False	-3148.77124023438	69.2440872192383	156.389007568359	0.642192542552948	0.969946682453156	0.401534676551819	74.3404235839844	10482
True	False	False	False	False	-3147.48193359375	732.913757324219	107.586769104004	0.618747591972351	0.945030450820923	0.369265973567963	138.752578735352	13459
True	False	False	False	False	-3146.158203125	477.821899414063	207.409545898438	0.780513882637024	0.963382422924042	0.853809237480164	86.636360168457	16201
True	False	False	False	False	-3144.39868164063	184.993026733398	86.513069152832	0.694924652576447	0.945805966854095	0.49320250749588	130.576919555664	10185
True	False	False	False	False	-3142.43676757813	246.313873291016	117.569046020508	0.771331310272217	0.949504971504211	0.763932764530182	84.2641525268555	8932
True	False	False	False	False	-3140.86743164063	123.005630493164	98.7136306762695	0.736421585083008	0.956256031990051	0.600361526012421	70.730339050293	6295
True	False	False	False	False	-3136.69384765625	692.620239257813	95.3862075805664	0.790671706199646	0.957300961017609	1	82.3720932006836	7084
True	False	False	False	False	-3133.22216796875	349.599731445313	100.931915283203	0.776127755641937	0.95887416601181	0.804006338119507	74.7142868041992	6799
True	False	False	False	False	-3132.57763671875	398.855926513672	125.333038330078	0.684211671352386	0.957280397415161	0.471740275621414	79.7433624267578	9011
True	False	False	False	False	-3132.05444335938	372.318023681641	93.1679229736328	0.655070722103119	0.949843943119049	0.421105623245239	72.726188659668	6109
True	False	False	False	False	-3131.94116210938	213.785354614258	110.914192199707	0.779846131801605	0.956881999969482	0.844886004924774	90.8600006103516	9086
True	False	False	False	False	-3128.8828125	780.131591796875	151.952453613281	0.55980372428894	0.948239624500275	0.302130997180939	131.781021118164	18054
True	False	False	False	False	-3124.26708984375	151.322845458984	133.097030639648	0.602182626724243	0.914354383945465	0.34862869977951	69.8666687011719	8384
True	False	False	False	False	-3116.87719726563	108.061912536621	126.442184448242	0.738563656806946	0.950922548770905	0.607464194297791	77.7368392944336	8862
True	False	False	False	False	-3119.14868164063	683.377380371094	107.586769104004	0.726169049739838	0.954675555229187	0.56910252571106	81.8762893676758	7942
True	False	False	False	False	-3115.04125976563	421.581451416016	108.695907592773	0.78705221414566	0.970044136047363	1	78.9693908691406	7739
True	False	False	False	False	-3114.53759765625	580.020080566406	88.7313537597656	0.735508561134338	0.933187544345856	0.597400009632111	95.6624984741211	7653
True	False	False	False	False	-3112.91064453125	461.595367431641	200.754699707031	0.778810083866119	0.949218928813934	0.832194209098816	93.2817687988281	16884
True	False	False	False	False	-3113.07275390625	818.687316894531	230.701522827148	0.485746562480927	0.94355446100235	0.236338660120964	142.355773925781	29610
True	False	False	False	False	-3109.4921875	395.236267089844	98.7136306762695	0.829100430011749	0.965309083461761	1	75.5842666625977	6727
True	False	False	False	False	-3105.64892578125	359.827880859375	112.023338317871	0.787644565105438	0.949947655200958	1	84.0197982788086	8486
True	False	False	False	False	-3099.13232421875	96.5999374389648	141.970169067383	0.670732975006104	0.950711369514465	0.447078943252563	76.140625	9746
True	False	False	False	False	-3099.63916015625	208.851211547852	288.376892089844	0.820256590843201	0.96192729473114	1	89.8076934814453	23350
True	False	False	False	False	-3097.01416015625	431.104431152344	77.6399383544922	0.63520485162735	0.953488349914551	0.391497045755386	74.5714263916016	5220
True	False	False	False	False	-3096.7783203125	535.237915039063	212.955261230469	0.716196000576019	0.950023889541626	0.542216360569	92.703125	17799
True	False	False	False	False	-3096.41430664063	848.938781738281	164.153015136719	0.767906427383423	0.954047918319702	0.740287721157074	142.317565917969	21063
True	False	False	False	False	-3094.23364257813	63.3666534423828	154.17073059082	0.746117413043976	0.966070592403412	0.634470880031586	81.9496383666992	11391
True	False	False	False	False	-3091.81982421875	652.662902832031	217.391815185547	0.784231722354889	0.951031148433685	0.925784826278687	116.535713195801	22841
True	False	False	False	False	-3089.259765625	144.971252441406	134.206176757813	0.689197540283203	0.955325424671173	0.481502711772919	88.3305816650391	10688
True	False	False	False	False	-3088.49584960938	476.726348876953	259.539215087891	0.719225645065308	0.956048667430878	0.550069808959961	84.1367492675781	19688
True	False	False	False	False	-3086.27954101563	258.292510986328	281.722045898438	0.723372578620911	0.969359636306763	0.561253368854523	89.2401580810547	22667
True	False	False	False	False	-3085.81616210938	892.005432128906	279.503784179688	0.318324953317642	0.929596841335297	0.129200011491776	129.146820068359	32545
True	False	False	False	False	-3085.73999023438	420.841857910156	114.241622924805	0.504981577396393	0.931100428104401	0.251935720443726	74.019416809082	7624
True	False	False	False	False	-3075.89453125	826.480224609375	164.153015136719	0.732610106468201	0.949806392192841	0.588243901729584	86.1148681640625	12745
True	False	False	False	False	-3075.19287109375	154.703735351563	97.6044921875	0.666665554046631	0.960333168506622	0.440079391002655	77.6477279663086	6833
True	False	False	False	False	-3073.26171875	391.641510009766	125.333038330078	0.799567699432373	0.95954817533493	1	84.1946868896484	9514
True	False	False	False	False	-3071.92846679688	119.298759460449	155.279876708984	0.64958518743515	0.930766880512238	0.412589520215988	82.2428588867188	11514
True	False	False	False	False	-3071.47778320313	194.292724609375	93.1679229736328	0.716425657272339	0.949298918247223	0.542802810668945	86.5119018554688	7267
True	False	False	False	False	-3068.490234375	303.439605712891	296.140899658203	0.758099853992462	0.94724452495575	0.685724973678589	84.7977523803711	22641
True	False	False	False	False	-3069.34716796875	549.696533203125	160.825576782227	0.770576000213623	0.955550789833069	0.758433282375336	86.4620666503906	12537
True	False	False	False	False	-3067.01806640625	938.070739746094	78.7490768432617	0.547057330608368	0.924403727054596	0.289593309164047	132.464782714844	9405
True	False	False	False	False	-3065.28515625	582.547058105469	156.389007568359	0.756852924823761	0.957934498786926	0.679764032363892	83.2553176879883	11739
True	False	False	False	False	-3060.38940429688	617.43603515625	242.902084350586	0.66595447063446	0.927585482597351	0.438874870538712	118.566207885742	25966
True	False	False	False	False	-3059.35498046875	747.871032714844	206.300399780273	0.793185532093048	0.946083545684814	1	93.5161285400391	17394
True	False	False	False	False	-3059.38696289063	794.388488769531	215.173538208008	0.695303618907928	0.952077627182007	0.493996143341064	88.1134033203125	17094
True	False	False	False	False	-3059.08178710938	956.073120117188	64.3302307128906	0.716259241104126	0.958081305027008	0.542377769947052	127.810348510742	7413
True	False	False	False	False	-3053.4521484375	869.892700195313	126.442184448242	0.775840818881989	0.963870942592621	0.801295220851898	74.2631607055664	8466
True	False	False	False	False	-3051.0986328125	138.172744750977	116.459907531738	0.550210654735565	0.951999127864838	0.292640745639801	73.0761871337891	7673
True	False	False	False	False	-3051.20092773438	236.755966186523	247.338653564453	0.673027753829956	0.951110899448395	0.45111358165741	97.0538101196289	21643
True	False	False	False	False	-3049.25659179688	493.805053710938	198.536407470703	0.544318914413452	0.90854799747467	0.286974668502808	80.6703872680664	14440
True	False	False	False	False	-3047.33740234375	1001.07922363281	53.2388153076172	0.252560496330261	0.832497715950012	0.0966904684901237	112	5376
True	False	False	False	False	-3046.14624023438	429.631713867188	206.300399780273	0.688050091266632	0.953549146652222	0.479222506284714	92	17112
True	False	False	False	False	-3044.51318359375	349.655212402344	221.828384399414	0.660223305225372	0.943511366844177	0.429366588592529	103.315002441406	20663
True	False	False	False	False	-3043.88623046875	679.852966308594	220.719253540039	0.579364955425262	0.946200251579285	0.322592794895172	92.12060546875	18332
True	False	False	False	False	-3042.63720703125	204.757690429688	118.678184509277	0.682536005973816	0.941600441932678	0.468541741371155	84.6168212890625	9054
True	False	False	False	False	-3041.95947265625	102.321388244629	276.176330566406	0.791628658771515	0.951506733894348	1	90.3815231323242	22505
True	False	False	False	False	-3041.8974609375	400.826690673828	160.825576782227	0.540877163410187	0.923926770687103	0.2837193608284	76.7310333251953	11126
True	False	False	False	False	-3039.33032226563	321.870391845703	87.6222152709961	0.703833937644958	0.952234208583832	0.512563169002533	102.632911682129	8108
True	False	False	False	False	-3039.34106445313	723.754272460938	110.914192199707	0.803114473819733	0.963940918445587	1	129.320007324219	12932
True	False	False	False	False	-3036.29736328125	464.6025390625	184.117568969727	0.396569758653641	0.822634696960449	0.173975318670273	76.4638519287109	12693
True	False	False	False	False	-3035.49072265625	153.400604248047	113.132476806641	0.733632326126099	0.958591163158417	0.591431677341461	77.8725509643555	7943
True	False	False	False	False	-3035.16625976563	174.975692749023	115.350761413574	0.811039984226227	0.961325287818909	1	77.2403869628906	8033
True	False	False	False	False	-3031.486328125	1033.6884765625	165.262145996094	0.266371130943298	0.93608695268631	0.103190094232559	110.416107177734	16452
True	False	False	False	False	-3030.49975585938	65.5806655883789	113.132476806641	0.785913348197937	0.944270312786102	1	84.970588684082	8667
True	False	False	False	False	-3027.8779296875	558.423034667969	218.500961303711	0.772009372711182	0.948797285556793	0.769027650356293	114.873092651367	22630
True	False	False	False	False	-3027.06762695313	637.804748535156	185.226699829102	0.757708609104156	0.939593136310577	0.683835804462433	93.3353271484375	15587
True	False	False	False	False	-3026.5546875	308.947875976563	90.9496383666992	0.763890326023102	0.961163997650146	0.716026604175568	81.3048782348633	6667
True	False	False	False	False	-3025.86450195313	823.649230957031	159.716445922852	0.820201992988586	0.966947674751282	1	77.625	11178
True	False	False	False	False	-3023.71362304688	275.155364990234	105.36848449707	0.675420701503754	0.966072559356689	0.455389380455017	73.9789505004883	7028
True	False	False	False	False	-3020.94970703125	332.166717529297	88.7313537597656	0.691018760204315	0.931965112686157	0.485164731740952	105.300003051758	8424
True	False	False	False	False	-3018.53100585938	668.717651367188	156.389007568359	0.767703473567963	0.960034072399139	0.738981306552887	81.4893646240234	11490
True	False	False	False	False	-3017.26831054688	718.706909179688	94.2770690917969	0.757289707660675	0.952929735183716	0.681832194328308	95.341178894043	8104
True	False	False	False	False	-3014.5068359375	112.012031555176	120.896469116211	0.636627554893494	0.909668445587158	0.393509924411774	76.3027496337891	8317
True	False	False	False	False	-3006.52465820313	149.92301940918	133.097030639648	0.711360454559326	0.928925156593323	0.530186176300049	69.3833312988281	8326
True	False	False	False	False	-3008.03637695313	516.991760253906	219.610107421875	0.747388184070587	0.944449543952942	0.639357149600983	93.2777786254883	18469
True	False	False	False	False	-3007.33178710938	277.927947998047	93.1679229736328	0.738803207874298	0.960596144199371	0.6082723736763	75.9166641235352	6377
True	False	False	False	False	-3000.87158203125	400.777709960938	105.36848449707	0.639293849468231	0.935793340206146	0.397324234247208	80.3368453979492	7632
True	False	False	False	False	-3000.62646484375	763.388610839844	145.297592163086	0.696175515651703	0.953631222248077	0.495831906795502	79.9618301391602	10475
True	False	False	False	False	-3000.39868164063	932.06298828125	164.153015136719	0.636817038059235	0.941173911094666	0.393779218196869	75.6351318359375	11194
True	False	False	False	False	-3000.0107421875	1072.61657714844	214.064392089844	0.39676558971405	0.875286400318146	0.174097448587418	127.507774353027	24609
True	False	False	False	False	-2997.74853515625	74.25927734375	260.648345947266	0.660411059856415	0.947533428668976	0.429672569036484	88.7063827514648	20846
True	False	False	False	False	-2995.826171875	821.492370605469	179.680999755859	0.604290366172791	0.923005700111389	0.351167261600494	82.8395080566406	13420
True	False	False	False	False	-2993.46240234375	101.769981384277	107.586769104004	0.792714774608612	0.952644288539886	1	92.206184387207	8944
True	False	False	False	False	-2994.876953125	895.982543945313	197.427261352539	0.683340787887573	0.95572429895401	0.470072865486145	87.6292114257813	15598
True	False	False	False	False	-2992.02416992188	387.345611572266	100.931915283203	0.730834186077118	0.946018040180206	0.582807719707489	80.9670333862305	7368
True	False	False	False	False	-2991.9716796875	474.236663818359	125.333038330078	0.720809042453766	0.949814915657043	0.554278552532196	82.1946868896484	9288
True	False	False	False	False	-2991.28125	428.069366455078	217.391815185547	0.627967178821564	0.962639212608337	0.381488800048828	87.8316345214844	17215
True	False	False	False	False	-2990.2578125	305.226318359375	98.7136306762695	0.632762551307678	0.962451338768005	0.388077229261398	67.4831466674805	6006
True	False	False	False	False	-2989.03393554688	202.953033447266	249.556930541992	0.528940439224243	0.939860165119171	0.27272617816925	84.2399978637695	18954
True	False	False	False	False	-2986.6318359375	728.573425292969	134.206176757813	0.743814587593079	0.96508526802063	0.625884413719177	85.6859512329102	10368
True	False	False	False	False	-2984.201171875	355.990814208984	150.843307495117	0.755669236183167	0.962827503681183	0.674262344837189	88.625	12053
True	False	False	False	False	-2984.58154296875	989.716918945313	158.607299804688	0.806155741214752	0.954219400882721	1	83.5664367675781	11950
True	False	False	False	False	-2982.0107421875	278.116638183594	104.259346008301	0.665127098560333	0.949330270290375	0.437480479478836	72.3723373413086	6803
True	False	False	False	False	-2981.90014648438	184.354904174805	53.2388153076172	0.774922788143158	0.946614563465118	0.792935788631439	75.3333358764648	3616
True	False	False	False	False	-2980.6357421875	780.329345703125	110.914192199707	0.779846131801605	0.957532703876495	0.844886004924774	75.1900024414063	7519
True	False	False	False	False	-2980.251953125	136.050109863281	236.24723815918	0.467105627059937	0.857664585113525	0.222043886780739	82.4647903442383	17565
True	False	False	False	False	-2980.10180664063	859.342956542969	159.716445922852	0.784037590026855	0.947358310222626	0.920083165168762	82.1041641235352	11823
True	False	False	False	False	-2977.9931640625	690.307189941406	153.061584472656	0.826755583286285	0.962207734584808	1	90.5217361450195	12492
True	False	False	False	False	-2977.83984375	255.466461181641	245.120376586914	0.482834607362747	0.887602090835571	0.234054669737816	85.6877822875977	18937
True	False	False	False	False	-2976.62158203125	1119.79064941406	419.255645751953	0.235491812229156	0.941525995731354	0.0888755843043327	125.132278442383	47300
True	False	False	False	False	-2975.3984375	172.076110839844	105.36848449707	0.753684103488922	0.940281093120575	0.665352880954742	78.1789474487305	7427
True	False	False	False	False	-2975.81567382813	594.971313476563	204.082122802734	0.654091596603394	0.943900167942047	0.419565081596375	88.5054321289063	16285
True	False	False	False	False	-2971.87451171875	107.856986999512	97.6044921875	0.819784700870514	0.963592112064362	1	81.1590881347656	7142
True	False	False	False	False	-2973.49462890625	758.241394042969	128.660461425781	0.713078439235687	0.960323333740234	0.534392535686493	84.5258636474609	9805
True	False	False	False	False	-2973.0361328125	329.415802001953	145.297592163086	0.563669145107269	0.921422243118286	0.306052148342133	76.2595443725586	9990
True	False	False	False	False	-2971.79614257813	645.618286132813	145.297592163086	0.805286824703217	0.962295830249786	1	78.5954208374023	10296
True	False	False	False	False	-2971.22387695313	500.220550537109	138.64274597168	0.797355175018311	0.947805643081665	1	76.2959976196289	9537
True	False	False	False	False	-2968.02197265625	943.533935546875	158.607299804688	0.609814703464508	0.944944322109222	0.357938140630722	77.4685287475586	11078
True	False	False	False	False	-2965.52783203125	386.532379150391	89.8404998779297	0.805119872093201	0.958110809326172	1	73.8024673461914	5978
True	False	False	False	False	-2965.48364257813	411.592651367188	124.223899841309	0.783444225788116	0.954083800315857	0.904983460903168	81.7232131958008	9153
True	False	False	False	False	-2963.35913085938	545.444030761719	198.536407470703	0.770204424858093	0.956503331661224	0.755791664123535	95.0502777099609	17014
True	False	False	False	False	-2965.20922851563	1037.88488769531	112.023338317871	0.787644565105438	0.959103643894196	1	80.4653472900391	8127
True	False	False	False	False	-2961.58276367188	832.911987304688	159.716445922852	0.705993711948395	0.957822680473328	0.517492473125458	85.2847213745117	12281
True	False	False	False	False	-2960.41870117188	664.668334960938	72.0942230224609	0.608850479125977	0.924961805343628	0.356743842363358	79.0923080444336	5141
True	False	False	False	False	-2959.10620117188	1111.38464355469	112.023338317871	0.787644565105438	0.955311119556427	1	94.6534652709961	9560
True	False	False	False	False	-2954.7724609375	301.167785644531	127.551322937012	0.681720435619354	0.942567348480225	0.466999381780624	69.0608673095703	7942
True	False	False	False	False	-2951.99365234375	1170.35754394531	104.259346008301	0.684010803699493	0.953168451786041	0.47135466337204	139.734039306641	13135
True	False	False	False	False	-2951.38452148438	483.695343017578	100.931915283203	0.701157987117767	0.948040068149567	0.506588459014893	87.8351669311523	7993
True	False	False	False	False	-2948.14111328125	76.827766418457	204.082122802734	0.774829864501953	0.955283343791962	0.792114913463593	81.1086959838867	14924
True	False	False	False	False	-2950.6376953125	673.769592285156	166.371292114258	0.645422697067261	0.943024337291718	0.406307727098465	86.4266662597656	12964
True	False	False	False	False	-2948.27075195313	1079.87329101563	125.333038330078	0.760423243045807	0.9549640417099	0.697327613830566	91.8672561645508	10381
True	False	False	False	False	-2947.03540039063	184.444778442383	190.772415161133	0.682282447814941	0.948485136032104	0.46806126832962	86.7151184082031	14915
True	False	False	False	False	-2944.81787109375	372.669097900391	130.878753662109	0.642475247383118	0.933791100978851	0.401948988437653	90.7118606567383	10704
True	False	False	False	False	-2944.63916015625	1035.36730957031	130.878753662109	0.68919312953949	0.95204222202301	0.481493949890137	80.5169525146484	9501
True	False	False	False	False	-2941.59643554688	389.125396728516	78.7490768432617	0.729563295841217	0.93987649679184	0.57899397611618	77.7464752197266	5520
True	False	False	False	False	-2942.7255859375	913.096252441406	166.371292114258	0.595013797283173	0.935320317745209	0.340171486139297	74.9733352661133	11246
True	False	False	False	False	-2942.619140625	459.617492675781	226.264953613281	0.699750125408173	0.947724461555481	0.503501832485199	90.470588684082	18456
True	False	False	False	False	-2937.86987304688	977.901977539063	196.318130493164	0.702116250991821	0.960941314697266	0.508711516857147	87.9661026000977	15570
True	False	False	False	False	-2937.5712890625	258.261932373047	98.7136306762695	0.792926847934723	0.952234208583832	1	77.5955047607422	6906
True	False	False	False	False	-2937.52075195313	281.992492675781	113.132476806641	0.633801698684692	0.962092399597168	0.389526873826981	73.9607849121094	7544
True	False	False	False	False	-2937.5048828125	337.392578125	141.970169067383	0.687072157859802	0.948271512985229	0.477295190095901	80.125	10256
True	False	False	False	False	-2937.13452148438	1197.37451171875	248.447799682617	0.471635580062866	0.937172770500183	0.225448057055473	140.107147216797	31384
True	False	False	False	False	-2936.119140625	716.506103515625	112.023338317871	0.706498801708221	0.949004113674164	0.518659710884094	75.8415832519531	7660
True	False	False	False	False	-2935.71337890625	871.573974609375	153.061584472656	0.661188185214996	0.948819518089294	0.430943071842194	80.340576171875	11087
True	False	False	False	False	-2933.99072265625	140.581604003906	105.36848449707	0.699431359767914	0.962350785732269	0.502808213233948	66.1894760131836	6288
True	False	False	False	False	-2933.99536132813	425.808563232422	184.117568969727	0.753171443939209	0.948350608348846	0.663112580776215	81.0542144775391	13455
True	False	False	False	False	-2933.03173828125	575.970642089844	206.300399780273	0.551304340362549	0.913675844669342	0.293705880641937	106.301078796387	19772
True	False	False	False	False	-2932.67431640625	188.517272949219	86.513069152832	0.615700721740723	0.962670564651489	0.365347594022751	76.2564086914063	5948
True	False	False	False	False	-2926.3095703125	506.597930908203	140.861022949219	0.768981277942657	0.960622191429138	0.747369706630707	84.0393676757813	10673
True	False	False	False	False	-2925.24145507813	731.387878417969	103.150199890137	0.60920661687851	0.919801712036133	0.357184380292892	77.9569854736328	7250
True	False	False	False	False	-2924.576171875	763.041198730469	124.223899841309	0.774550676345825	0.943630814552307	0.789673984050751	94.2589263916016	10557
True	False	False	False	False	-2922.88989257813	792.233642578125	240.683807373047	0.796083033084869	0.956342935562134	1	137.161285400391	29764
True	False	False	False	False	-2922.41552734375	1003.66821289063	78.7490768432617	0.587482392787933	0.951679229736328	0.331566601991653	66.7183074951172	4737
True	False	False	False	False	-2922.32250976563	1089.17797851563	119.787330627441	0.75546407699585	0.954083800315857	0.673323512077332	79.8333358764648	8622
True	False	False	False	False	-2919.11010742188	349.957336425781	120.896469116211	0.695293724536896	0.949881255626678	0.49397537112236	83.0733947753906	9055
True	False	False	False	False	-2918.79418945313	1127.71801757813	167.480438232422	0.581730008125305	0.944255411624908	0.325176328420639	75.2649002075195	11365
True	False	False	False	False	-2918.3349609375	109.172821044922	138.64274597168	0.687515437602997	0.95339959859848	0.478166908025742	71.8000030517578	8975
True	False	False	False	False	-2915.755859375	294.310913085938	186.335845947266	0.738803207874298	0.949353456497192	0.6082723736763	107.934524536133	18133
True	False	False	False	False	-2916.87060546875	982.278442382813	84.2947845458984	0.848152697086334	0.962030291557312	1	74.1710510253906	5637
True	False	False	False	False	-2916.0517578125	325.454895019531	146.40673828125	0.618217408657074	0.936872065067291	0.368579924106598	83.2424240112305	10988
True	False	False	False	False	-2914.60571289063	485.651916503906	69.8759460449219	0.739117622375488	0.956417441368103	0.609337687492371	73.9523773193359	4659
True	False	False	False	False	-2913.4306640625	618.612548828125	247.338653564453	0.808585226535797	0.955526232719421	1	88.7757873535156	19797
True	False	False	False	False	-2913.57641601563	1047.11352539063	140.861022949219	0.744983613491058	0.957952260971069	0.630201458930969	74.4488220214844	9455
True	False	False	False	False	-2912.85327148438	1179.67431640625	149.734161376953	0.77224063873291	0.958477795124054	0.770801424980164	86.0740737915039	11620
True	False	False	False	False	-2912.95092773438	1240.06909179688	64.3302307128906	0.802213251590729	0.950586557388306	1	143.965515136719	8350
True	False	False	False	False	-2911.22119140625	466.657409667969	173.026138305664	0.450839281082153	0.854803144931793	0.210165485739708	80.9038467407227	12621
True	False	False	False	False	-2911.24877929688	698.917053222656	141.970169067383	0.627549946308136	0.930594503879547	0.380923300981522	76.59375	9804
True	False	False	False	False	-2910.51953125	88.404655456543	103.150199890137	0.650538504123688	0.942367196083069	0.414049744606018	65.2795715332031	6071
True	False	False	False	False	-2910.33911132813	230.454742431641	238.465515136719	0.5712890625	0.884122848510742	0.313954502344131	96.7627944946289	20804
True	False	False	False	False	-2907.81958007813	375.162170410156	160.825576782227	0.605211317539215	0.938138246536255	0.352284103631973	84.2344818115234	12214
True	False	False	False	False	-2907.2783203125	191.872650146484	114.241622924805	0.693129122257233	0.950518071651459	0.489475697278976	72.7475738525391	7493
True	False	False	False	False	-2907.02319335938	660.03759765625	196.318130493164	0.641791880130768	0.942341506481171	0.40094867348671	90.4011306762695	16001
True	False	False	False	False	-2907.01293945313	592.825317382813	83.1856460571289	0.80851811170578	0.958222687244415	1	73.9199981689453	5544
True	False	False	False	False	-2906.8046875	1252.96960449219	82.0765075683594	0.797737896442413	0.962681770324707	1	149.108108520508	11034
True	False	False	False	False	-2906.66723632813	155.140228271484	104.259346008301	0.745750606060028	0.967985987663269	0.63308048248291	68.4680862426758	6436
True	False	False	False	False	-2905.43774414063	918.196838378906	102.041061401367	0.643543481826782	0.93518340587616	0.403520375490189	71.3478240966797	6564
True	False	False	False	False	-2900.916015625	530.637268066406	166.371292114258	0.528901159763336	0.906173825263977	0.272690743207932	92.553337097168	13883
True	False	False	False	False	-2902.34521484375	800.940246582031	12.2005615234375	0.443379789590836	0.903285682201385	0.204890042543411	63.5454559326172	699
True	False	False	False	False	-2902.0439453125	896.112182617188	64.3302307128906	0.680457472801208	0.952563881874084	0.464629203081131	66.1896514892578	3839
True	False	False	False	False	-2901.5185546875	757.836364746094	86.513069152832	0.812731087207794	0.954543590545654	1	100.961540222168	7875
True	False	False	False	False	-2899.53051757813	265.507873535156	140.861022949219	0.734058856964111	0.953644216060638	0.592774868011475	89.5669326782227	11375
True	False	False	False	False	-2898.70239257813	640.9453125	116.459907531738	0.786059260368347	0.962107300758362	1	84.3809509277344	8860
True	False	False	False	False	-2899.43603515625	1233.5625	99.8227767944336	0.827447116374969	0.959713160991669	1	102.97777557373	9268
True	False	False	False	False	-2897.0341796875	127.142906188965	137.533599853516	0.735072493553162	0.959100306034088	0.595998883247375	77.0483856201172	9554
True	False	False	False	False	-2897.64697265625	498.134887695313	89.8404998779297	0.768874526023865	0.938747107982635	0.74665355682373	77.7160491943359	6295
True	False	False	False	False	-2896.93627929688	543.691528320313	77.6399383544922	0.80919873714447	0.959443032741547	1	82.042854309082	5743
True	False	False	False	False	-2896.46606445313	725.21240234375	130.878753662109	0.682038903236389	0.94569855928421	0.467600554227829	76.2627105712891	8999
True	False	False	False	False	-2895.42407226563	1023.00201416016	139.751892089844	0.803734004497528	0.957573533058167	1	80.960319519043	10201
True	False	False	False	False	-2894.29028320313	1272.59252929688	96.4953460693359	0.60856831073761	0.949620366096497	0.356395363807678	136.586212158203	11883
True	False	False	False	False	-2893.45190429688	443.763488769531	136.424453735352	0.558072805404663	0.931378245353699	0.300393551588058	81.5609741210938	10032
True	False	False	False	False	-2889.42163085938	600.06689453125	95.3862075805664	0.733483374118805	0.953265130519867	0.590964496135712	80.8837203979492	6956
True	False	False	False	False	-2888.3037109375	303.367004394531	97.6044921875	0.632937669754028	0.912876665592194	0.38832101225853	86.6590881347656	7626
True	False	False	False	False	-2885.765625	883.0146484375	120.896469116211	0.783979654312134	0.957082509994507	0.918468296527863	74.6330261230469	8135
True	False	False	False	False	-2885.61401367188	182.973266601563	130.878753662109	0.825414478778839	0.954083800315857	1	68.3305053710938	8063
True	False	False	False	False	-2883.57958984375	1126.81701660156	138.64274597168	0.827974438667297	0.951823532581329	1	80.1600036621094	10020
True	False	False	False	False	-2883.1943359375	1268.97790527344	99.8227767944336	0.801836133003235	0.954608798027039	1	133	11970
True	False	False	False	False	-2882.76635742188	154.544830322266	107.586769104004	0.747388184070587	0.943282723426819	0.639357089996338	68.3608245849609	6631
True	False	False	False	False	-2882.787109375	652.0595703125	125.333038330078	0.598043143749237	0.956851184368134	0.343712568283081	78.6902618408203	8892
True	False	False	False	False	-2882.35815429688	394.793518066406	164.153015136719	0.794427216053009	0.955327868461609	1	78.6959457397461	11647
True	False	False	False	False	-2882.61743164063	1065.21936035156	138.64274597168	0.711980938911438	0.953982889652252	0.531696975231171	80.5279998779297	10066
True	False	False	False	False	-2880.26025390625	753.606384277344	116.459907531738	0.786059260368347	0.953136384487152	1	76.466667175293	8029
True	False	False	False	False	-2880.986328125	1288.28076171875	209.627822875977	0.779086649417877	0.952580690383911	0.835461974143982	149.169311523438	28193
True	False	False	False	False	-2878.25317382813	480.994934082031	175.244430541992	0.665343046188354	0.931049823760986	0.437843710184097	84.9493637084961	13422
True	False	False	False	False	-2878.33520507813	1239.61450195313	125.333038330078	0.769035220146179	0.965338468551636	0.747732698917389	85.4955749511719	9661
True	False	False	False	False	-2874.18920898438	254.981994628906	151.952453613281	0.607983291149139	0.937309443950653	0.355674296617508	76.8321151733398	10526
True	False	False	False	False	-2876.56884765625	434.96240234375	133.097030639648	0.582729041576385	0.948018670082092	0.326275229454041	77.8083343505859	9337
True	False	False	False	False	-2876.47338867188	974.486877441406	158.607299804688	0.806155741214752	0.950212419033051	1	85.5454559326172	12233
True	False	False	False	False	-2876.11352539063	367.1416015625	157.498153686523	0.658864974975586	0.938936591148376	0.427163183689117	72.1197204589844	10241
True	False	False	False	False	-2872.86645507813	530.0859375	105.36848449707	0.702846884727478	0.95800256729126	0.510342478752136	74.9684219360352	7122
True	False	False	False	False	-2873.29418945313	1201.18762207031	175.244430541992	0.819792032241821	0.95661062002182	1	75.2341766357422	11887
True	False	False	False	False	-2873.14428710938	573.725463867188	196.318130493164	0.343863278627396	0.790792524814606	0.14299663901329	84.5028228759766	14957
True	False	False	False	False	-2872.10375976563	908.04638671875	179.680999755859	0.653841078281403	0.943688631057739	0.419172316789627	75.4074096679688	12216
True	False	False	False	False	-2869.92358398438	556.615966796875	99.8227767944336	0.731752693653107	0.950496912002563	0.585603535175323	84.0555572509766	7565
True	False	False	False	False	-2871.0224609375	695.924621582031	129.769607543945	0.738230884075165	0.950153708457947	0.606346130371094	78.2307662963867	9153
True	False	False	False	False	-2865.80200195313	278.575531005859	118.678184509277	0.728201508522034	0.955317556858063	0.574975252151489	76.1682205200195	8150
True	False	False	False	False	-2867.93286132813	1319.70227050781	177.462707519531	0.542653262615204	0.93127316236496	0.285394281148911	141.274993896484	22604
True	False	False	False	False	-2864.01098632813	1106.06994628906	159.716445922852	0.765261650085449	0.952334463596344	0.723958730697632	85.0833358764648	12252
True	False	False	False	False	-2862.26611328125	161.818740844727	106.477630615234	0.804327130317688	0.963169574737549	1	64.4375	6186
True	False	False	False	False	-2862.19653320313	943.721862792969	166.371292114258	0.778283536434174	0.953517138957977	0.826189339160919	83.6800003051758	12552
True	False	False	False	False	-2860.24291992188	1018.26324462891	123.114753723145	0.708051383495331	0.9478719830513	0.522282242774963	86.3063049316406	9580
True	False	False	False	False	-2860.15502929688	796.880981445313	95.3862075805664	0.766198992729187	0.957966983318329	0.729580998420715	72.5232543945313	6237
True	False	False	False	False	-2859.04516601563	1037.78344726563	126.442184448242	0.727187871932983	0.951235711574554	0.572028160095215	83.0526351928711	9468
True	False	False	False	False	-2858.67236328125	1162.60070800781	156.389007568359	0.756852924823761	0.958474338054657	0.679764032363892	79.9645385742188	11275
True	False	False	False	False	-2852.23266601563	607.174011230469	148.625015258789	0.823728501796722	0.955561459064484	1	85.9701461791992	11520
True	False	False	False	False	-2851.82177734375	672.526733398438	74.3125076293945	0.786045730113983	0.954490661621094	1	66.9253768920898	4484
True	False	False	False	False	-2852.23754882813	872.289489746094	46.5839614868164	0.786822140216827	0.956683158874512	1	71.1428604125977	2988
True	False	False	False	False	-2851.53540039063	623.744079589844	87.6222152709961	0.770300686359406	0.964508533477783	0.756472110748291	78.6455688476563	6213
True	False	False	False	False	-2848.96240234375	718.073669433594	135.315322875977	0.749961793422699	0.961718082427979	0.649603843688965	80.5573806762695	9828
True	False	False	False	False	-2850.45874023438	1305.82360839844	139.751892089844	0.676336646080017	0.94265604019165	0.457045078277588	104.611114501953	13181
True	False	False	False	False	-2850.06225585938	753.587036132813	128.660461425781	0.582109868526459	0.945100963115692	0.325593620538712	72.25	8381
True	False	False	False	False	-2848.17504882813	1258.17065429688	135.315322875977	0.720069348812103	0.963054895401001	0.55230313539505	82.2049179077148	10029
True	False	False	False	False	-2847.50512695313	539.197692871094	109.805053710938	0.772047638893127	0.946155071258545	0.769319832324982	77.1919174194336	7642
True	False	False	False	False	-2847.32373046875	1353.58618164063	268.412353515625	0.4231998026371	0.921956241130829	0.191120311617851	142.363632202148	34452
True	False	False	False	False	-2845.99072265625	1335.64770507813	43.256534576416	0.744505047798157	0.95627349615097	0.628424048423767	104.666664123535	4082
True	False	False	False	False	-2843.80615234375	176.152938842773	143.079315185547	0.727231442928314	0.952330470085144	0.572153985500336	65.3178329467773	8426
True	False	False	False	False	-2843.55932617188	1187.12768554688	177.462707519531	0.810753405094147	0.970091223716736	1	89.5374984741211	14326
True	False	False	False	False	-2842.31298828125	854.332397460938	90.9496383666992	0.730561852455139	0.952929735183716	0.581985175609589	77.1585388183594	6327
True	False	False	False	False	-2841.78930664063	239.400329589844	108.695907592773	0.810891211032867	0.955585777759552	1	68.6122436523438	6724
True	False	False	False	False	-2841.59008789063	380.570098876953	145.297592163086	0.784818708896637	0.957506716251373	0.947113275527954	70.5267181396484	9239
True	False	False	False	False	-2836.89306640625	505.002258300781	170.807861328125	0.683426439762115	0.948428332805634	0.470236390829086	81.8246765136719	12601
True	False	False	False	False	-2835.38842773438	661.438781738281	158.607299804688	0.691682934761047	0.950383305549622	0.486513465642929	84.461540222168	12078
True	False	False	False	False	-2835.17138671875	692.904296875	87.6222152709961	0.774631977081299	0.972914218902588	0.790380477905273	71.1392440795898	5620
True	False	False	False	False	-2834.78784179688	740.308715820313	117.569046020508	0.563317596912384	0.931457936763763	0.30569314956665	84.801887512207	8989
True	False	False	False	False	-2835.09350585938	879.478454589844	155.279876708984	0.63520485162735	0.927446484565735	0.391497045755386	86.3785705566406	12093
True	False	False	False	False	-2833.99536132813	1223.96215820313	208.518692016602	0.709641337394714	0.932730197906494	0.526048123836517	83.5851058959961	15714
True	False	False	False	False	-2833.13208007813	615.8154296875	68.7667999267578	0.742881834506989	0.958709478378296	0.622499585151672	69.6128997802734	4316
True	False	False	False	False	-2830.8134765625	804.23876953125	161.934722900391	0.683785915374756	0.946940004825592	0.470923721790314	85.2602767944336	12448
True	False	False	False	False	-2830.1142578125	218.464553833008	104.259346008301	0.837473332881927	0.962020635604858	1	67.2234039306641	6319
True	False	False	False	False	-2827.54125976563	908.245544433594	215.173538208008	0.827301025390625	0.957378268241882	1	79.1855697631836	15362
True	False	False	False	False	-2829.77807617188	1344.91796875	76.5307922363281	0.809509754180908	0.956417441368103	1	90.840576171875	6268
True	False	False	False	False	-2829.04516601563	1021.22985839844	170.807861328125	0.76231050491333	0.96012270450592	0.707281649112701	77.2792205810547	11901
True	False	False	False	False	-2826.84423828125	1274.50109863281	157.498153686523	0.77314817905426	0.961346685886383	0.777953743934631	82.3943634033203	11700
True	False	False	False	False	-2825.70092773438	246.051544189453	67.6576614379883	0.741976678371429	0.942226350307465	0.619263112545013	75.6721343994141	4616
True	False	False	False	False	-2825.23779296875	782.694091796875	105.36848449707	0.762958765029907	0.95690381526947	0.710821866989136	79.4210510253906	7545
True	False	False	False	False	-2824.85986328125	400.592803955078	118.678184509277	0.760737001895905	0.966072559356689	0.698947727680206	66.8785018920898	7156
True	False	False	False	False	-2821.35278320313	1386.86987304688	176.353576660156	0.684148073196411	0.946885108947754	0.471618115901947	121.849060058594	19374
True	False	False	False	False	-2820.0859375	528.122192382813	144.188446044922	0.732868850231171	0.960115194320679	0.589046716690063	74.6153869628906	9700
True	False	False	False	False	-2820.44018554688	738.962585449219	92.0587844848633	0.763090133666992	0.943241596221924	0.711547255516052	86.4457855224609	7175
True	False	False	False	False	-2818.822265625	978.823120117188	221.828384399414	0.535201787948608	0.873697638511658	0.278436303138733	81.6949996948242	16339
True	False	False	False	False	-2817.8544921875	573.806640625	123.114753723145	0.755423963069916	0.965338468551636	0.673140406608582	73.0450439453125	8108
True	False	False	False	False	-2817.85205078125	709.916687011719	140.861022949219	0.70865386724472	0.944829285144806	0.523702561855316	82.2519683837891	10446
True	False	False	False	False	-2815.5126953125	1079.74951171875	216.282684326172	0.764171719551086	0.948314487934113	0.717627465724945	86.4923095703125	16866
True	False	False	False	False	-2813.81469726563	1296.46875	147.515884399414	0.757547676563263	0.958566606044769	0.683063745498657	78.4586486816406	10435
True	False	False	False	False	-2814.49365234375	1329.29736328125	103.150199890137	0.716568052768707	0.952456653118134	0.543167233467102	80.3763427734375	7475
True	False	False	False	False	-2812.27416992188	845.725341796875	113.132476806641	0.694173395633698	0.952634334564209	0.491636395454407	73.8921585083008	7537
True	False	False	False	False	-2811.51733398438	756.520385742188	144.188446044922	0.697807669639587	0.950878143310547	0.49930477142334	83.8692321777344	10903
True	False	False	False	False	-2809.99340820313	1202.68249511719	147.515884399414	0.796800673007965	0.949481606483459	1	88.2556381225586	11738
True	False	False	False	False	-2807.34301757813	611.695617675781	116.459907531738	0.669778347015381	0.943853437900543	0.445418983697891	75.6952362060547	7948
True	False	False	False	False	-2809.2744140625	1351.43798828125	96.4953460693359	0.738141775131226	0.961298823356628	0.606047630310059	87.9425277709961	7651
True	False	False	False	False	-2809.24194335938	1116.78881835938	173.026138305664	0.514974176883698	0.938576340675354	0.260411649942398	77.0256423950195	12016
True	False	False	False	False	-2805.54028320313	1162.30578613281	195.208984375	0.638165950775146	0.939726173877716	0.395703881978989	86.8465881347656	15285
True	False	False	False	False	-2802.21337890625	827.366760253906	107.586769104004	0.747388184070587	0.963119089603424	0.639357089996338	72.5979385375977	7042
True	False	False	False	False	-2800.95751953125	629.242919921875	144.188446044922	0.787146151065826	0.955896198749542	1	85.1538467407227	11070
True	False	False	False	False	-2799.55639648438	667.383544921875	173.026138305664	0.671239614486694	0.960003972053528	0.447964310646057	80.9551315307617	12629
True	False	False	False	False	-2793.90185546875	731.24072265625	146.40673828125	0.67818558216095	0.954492092132568	0.46042013168335	84.1287841796875	11105
True	False	False	False	False	-2796.37548828125	1042.07971191406	145.297592163086	0.621744215488434	0.904275238513947	0.373177081346512	77.7557220458984	10186
True	False	False	False	False	-2792.59790039063	1433.13024902344	179.680999755859	0.735022723674774	0.947854280471802	0.595839619636536	119.660491943359	19385
True	False	False	False	False	-2790.78173828125	1008.36907958984	191.881561279297	0.722079694271088	0.921361327171326	0.557710230350494	82.8728332519531	14337
True	False	False	False	False	-2787.06469726563	790.027038574219	157.498153686523	0.61652398109436	0.940345704555511	0.366400599479675	79.1830978393555	11244
True	False	False	False	False	-2785.37451171875	931.779418945313	232.919815063477	0.73797470331192	0.926808953285217	0.605489015579224	84.4095230102539	17726
True	False	False	False	False	-2786.39501953125	1063.47705078125	131.987884521484	0.40039986371994	0.876650512218475	0.176374182105064	79.1848754882813	9423
True	False	False	False	False	-2784.70581054688	852.31982421875	96.4953460693359	0.751482903957367	0.955305933952332	0.655898630619049	79.5632171630859	6922
True	False	False	False	False	-2784.3056640625	605.564025878906	149.734161376953	0.808782637119293	0.95888364315033	1	82.7777786254883	11175
True	False	False	False	False	-2783.35009765625	869.563903808594	87.6222152709961	0.749889969825745	0.963248789310455	0.649311125278473	83.0126571655273	6558
True	False	False	False	False	-2783.59741210938	1263.11218261719	129.769607543945	0.827870965003967	0.958928346633911	1	84.4957275390625	9886
True	False	False	False	False	-2780.25830078125	1475.98376464844	185.226699829102	0.11205180734396	0.893353521823883	0.03846375644207	106.179641723633	17732
True	False	False	False	False	-2780.14404296875	1090.91784667969	201.863830566406	0.707153856754303	0.964210867881775	0.520181596279144	85.7912063598633	15614
True	False	False	False	False	-2776.42749023438	816.251647949219	125.333038330078	0.769035220146179	0.953850090503693	0.747732698917389	83.3185806274414	9415
True	False	False	False	False	-2773.78491210938	1208.40063476563	135.315322875977	0.766323685646057	0.968694150447845	0.730341970920563	100.393440246582	12248
True	False	False	False	False	-2773.84716796875	1237.9091796875	134.206176757813	0.634052217006683	0.956395626068115	0.389877587556839	78.2231369018555	9465
True	False	False	False	False	-2773.59399414063	1368.10485839844	170.807861328125	0.654298424720764	0.971453666687012	0.419889748096466	87.3571395874023	13453
True	False	False	False	False	-2770.78515625	1043.94262695313	114.241622924805	0.467329263687134	0.880549848079681	0.222210943698883	72.8737869262695	7506
True	False	False	False	False	-2769.97631835938	707.224731445313	78.7490768432617	0.79235315322876	0.951077282428741	1	68.5352096557617	4866
True	False	False	False	False	-2770.48608398438	1151.64184570313	165.262145996094	0.791833221912384	0.952957212924957	1	80.4697952270508	11990
True	False	False	False	False	-2770.3193359375	1316.92407226563	196.318130493164	0.745352625846863	0.947454690933228	0.631581962108612	75.819206237793	13420
True	False	False	False	False	-2768.21362304688	751.138061523438	146.40673828125	0.67543751001358	0.958099603652954	0.455419689416885	84.1893920898438	11113
True	False	False	False	False	-2766.568359375	689.863098144531	86.513069152832	0.740397691726685	0.964981913566589	0.613727450370789	69.6410293579102	5432
True	False	False	False	False	-2765.01635742188	791.0263671875	70.9850845336914	0.699847459793091	0.956063449382782	0.50371390581131	71.265625	4561
True	False	False	False	False	-2766.31787109375	912.511779785156	115.350761413574	0.756777882575989	0.954685926437378	0.679410755634308	80.711540222168	8394
True	False	False	False	False	-2764.71166992188	868.252258300781	100.931915283203	0.739883303642273	0.964382767677307	0.61195319890976	113.978019714355	10372
True	False	False	False	False	-2759.98095703125	955.537231445313	106.477630615234	0.794342398643494	0.957874178886414	1	77.9895858764648	7487
True	False	False	False	False	-2757.50952148438	638.933471679688	137.533599853516	0.682015299797058	0.945138275623322	0.467555910348892	73.0806427001953	9062
True	False	False	False	False	-2756.96875	1269.14880371094	181.899276733398	0.676032900810242	0.926297962665558	0.456494778394699	80.8902435302734	13266
True	False	False	False	False	-2754.9765625	772.43212890625	159.716445922852	0.51785808801651	0.921833872795105	0.262908548116684	77.4861145019531	11158
True	False	False	False	False	-2754.9658203125	986.540588378906	130.878753662109	0.682038903236389	0.953084051609039	0.467600554227829	74.4830474853516	8789
True	False	False	False	False	-2752.22998046875	714.334350585938	104.259346008301	0.754927635192871	0.956243515014648	0.670888781547546	82.138298034668	7721
True	False	False	False	False	-2752.21264648438	1125.55249023438	188.554138183594	0.754431784152985	0.953659415245056	0.668663680553436	85.0235290527344	14454
True	False	False	False	False	-2750.45068359375	832.208618164063	154.17073059082	0.616858959197998	0.940225720405579	0.366830259561539	74.438850402832	10347
True	False	False	False	False	-2751.517578125	1187.26184082031	158.607299804688	0.806155741214752	0.960668444633484	1	83.2517471313477	11905
True	False	False	False	False	-2748.11938476563	685.545227050781	104.259346008301	0.801714420318604	0.966806530952454	1	73.5531921386719	6914
True	False	False	False	False	-2741.50415039063	726.2607421875	89.8404998779297	0.832318663597107	0.967919170856476	1	75.1481475830078	6087
True	False	False	False	False	-2747.4970703125	933.934448242188	160.825576782227	0.629549145698547	0.950647532939911	0.383644133806229	84.5931015014648	12266
True	False	False	False	False	-2739.7412109375	993.963256835938	63.2210922241211	0.801229655742645	0.962478160858154	1	67.7543869018555	3862
True	False	False	False	False	-2744.75756835938	1432.03381347656	119.787330627441	0.764188587665558	0.950826644897461	0.717723667621613	110.731483459473	11959
True	False	False	False	False	-2746.38403320313	1475.19067382813	151.952453613281	0.85128265619278	0.965477705001831	1	88.2627716064453	12092
True	False	False	False	False	-2744.34106445313	1505.76928710938	89.8404998779297	0.779232859611511	0.958789765834808	0.837222635746002	101.37036895752	8211
True	False	False	False	False	-2737.57104492188	1351.94494628906	133.097030639648	0.653364658355713	0.943645656108856	0.418427079916	79.5749969482422	9549
True	False	False	False	False	-2734.93872070313	1405.74060058594	106.477630615234	0.718682765960693	0.958391427993774	0.54864364862442	91.8229141235352	8815
True	False	False	False	False	-2735.7685546875	1526.99633789063	126.442184448242	0.535992980003357	0.959411025047302	0.279166579246521	113.41227722168	12929
True	False	False	False	False	-2731.55859375	1043.9345703125	153.061584472656	0.525315880775452	0.873468697071075	0.269475519657135	76.4347839355469	10548
True	False	False	False	False	-2729.23413085938	752.19677734375	108.695907592773	0.713117599487305	0.949504971504211	0.534489333629608	73.3673477172852	7190
True	False	False	False	False	-2728.55029296875	899.974853515625	170.807861328125	0.799037754535675	0.959173381328583	1	83.5649337768555	12869
True	False	False	False	False	-2728.18090820313	671.545715332031	78.7490768432617	0.765397131443024	0.954528748989105	0.724761068820953	83.6056365966797	5936
True	False	False	False	False	-2726.24755859375	1210.56005859375	221.828384399414	0.624160945415497	0.930634379386902	0.376374065876007	85.370002746582	17074
True	False	False	False	False	-2720.865234375	961.79638671875	109.805053710938	0.785418212413788	0.960335493087769	1	71.1010131835938	7039
True	False	False	False	False	-2724.44970703125	1122.10705566406	181.899276733398	0.718508303165436	0.961306750774384	0.548187077045441	81.8292694091797	13420
True	False	False	False	False	-2723.99609375	1485.83898925781	169.698715209961	0.70990377664566	0.95090252161026	0.526675462722778	130.575164794922	19978
True	False	False	False	False	-2719.20434570313	815.595947265625	109.805053710938	0.772047638893127	0.953740179538727	0.769319832324982	69.0202026367188	6833
True	False	False	False	False	-2718.78833007813	851.070434570313	211.846115112305	0.395102590322495	0.861010849475861	0.17306213080883	79.6963348388672	15222
True	False	False	False	False	-2717.1015625	740.831237792969	78.7490768432617	0.705722391605377	0.950282096862793	0.516867816448212	67.9014053344727	4821
True	False	False	False	False	-2716.29345703125	1362.64282226563	72.0942230224609	0.762581646442413	0.947912156581879	0.708754479885101	71.2923049926758	4634
True	False	False	False	False	-2716.13110351563	1391.88854980469	124.223899841309	0.783444225788116	0.959779739379883	0.904983460903168	125.607139587402	14068
True	False	False	False	False	-2712.509765625	1553.56188964844	134.206176757813	0.607200801372528	0.948202073574066	0.354712903499603	122.033058166504	14766
True	False	False	False	False	-2712.45068359375	1065.94079589844	176.353576660156	0.545393466949463	0.916489005088806	0.287999182939529	82.7295608520508	13154
True	False	False	False	False	-2707.3798828125	890.58056640625	87.6222152709961	0.726314723491669	0.939011096954346	0.569518506526947	70.5189895629883	5571
True	False	False	False	False	-2709.27856445313	1378.42907714844	54.3479537963867	0.791067004203796	0.952071368694305	1	80.6530609130859	3952
True	False	False	False	False	-2706.88256835938	907.505981445313	94.2770690917969	0.712164640426636	0.963844060897827	0.532146096229553	70.7882385253906	6017
True	False	False	False	False	-2706.01318359375	946.806457519531	98.7136306762695	0.682347416877747	0.957892656326294	0.468184232711792	74.494384765625	6630
True	False	False	False	False	-2704.7861328125	1297.76196289063	177.462707519531	0.792010962963104	0.959604263305664	1	89.7687530517578	14363
True	False	False	False	False	-2702.03735351563	832.574157714844	83.1856460571289	0.711920857429504	0.960797727108002	0.531550288200378	66.6933364868164	5002
True	False	False	False	False	-2702.2451171875	1159.17138671875	150.843307495117	0.814773619174957	0.962207734584808	1	83.4338226318359	11347
True	False	False	False	False	-2701.60620117188	1208.83410644531	100.931915283203	0.752970397472382	0.940629780292511	0.662240564823151	77.9120864868164	7090
True	False	False	False	False	-2697.34716796875	1003.64172363281	177.462707519531	0.759382247924805	0.946552634239197	0.692045390605927	102.550003051758	16408
True	False	False	False	False	-2693.51831054688	1093.14624023438	187.44499206543	0.802097499370575	0.96513694524765	1	96.4733734130859	16304
True	False	False	False	False	-2694.27197265625	1234.67565917969	128.660461425781	0.759870648384094	0.953530192375183	0.694506108760834	81.431037902832	9446
True	False	False	False	False	-2686.86645507813	799.38671875	86.513069152832	0.6188143491745	0.928700804710388	0.369352430105209	62.6153831481934	4884
True	False	False	False	False	-2681.009765625	950.723937988281	183.008422851563	0.741778492927551	0.941063106060028	0.61856085062027	88.8787841796875	14665
True	False	False	False	False	-2684.15649414063	1322.52478027344	131.987884521484	0.750850260257721	0.956391155719757	0.653257846832275	78.949577331543	9395
True	False	False	False	False	-2684.11181640625	1433.7822265625	105.36848449707	0.776370167732239	0.960409104824066	0.80633556842804	95.4947357177734	9072
True	False	False	False	False	-2681.77124023438	1173.11157226563	159.716445922852	0.583291411399841	0.948659360408783	0.326895833015442	81	11664
True	False	False	False	False	-2680.17065429688	1382.27099609375	120.896469116211	0.733505606651306	0.957027733325958	0.591034114360809	72.2844009399414	7879
True	False	False	False	False	-2680.02954101563	1602.22839355469	78.7490768432617	0.605550229549408	0.951622247695923	0.35269632935524	133.295776367188	9464
True	False	False	False	False	-2676.6337890625	1452.32702636719	99.8227767944336	0.827447116374969	0.953183054924011	1	78.3444442749023	7051
True	False	False	False	False	-2672.47412109375	920.274047851563	174.135284423828	0.814603447914124	0.950423657894135	1	84.1592330932617	13213
True	False	False	False	False	-2673.56298828125	1542.22290039063	198.536407470703	0.550176858901978	0.854214370250702	0.292607933282852	127.513969421387	22825
True	False	False	False	False	-2671.70703125	1200.22888183594	125.333038330078	0.600517809391022	0.931995093822479	0.34664061665535	71.2123870849609	8047
True	False	False	False	False	-2670.43383789063	1270.1611328125	154.17073059082	0.832746565341949	0.962778031826019	1	94.9496383666992	13198
True	False	False	False	False	-2669.40844726563	1093.87145996094	139.751892089844	0.782931506633759	0.950534105300903	0.893864810466766	85.7619018554688	10806
True	False	False	False	False	-2668.57470703125	1356.55786132813	115.350761413574	0.860537588596344	0.96959388256073	1	78.5961532592773	8174
True	False	False	False	False	-2668.53100585938	1487.86145019531	147.515884399414	0.673938751220703	0.949740529060364	0.452733039855957	86.6766891479492	11528
True	False	False	False	False	-2668.12377929688	1332.56140136719	90.9496383666992	0.699367880821228	0.96119749546051	0.502670288085938	72.0853652954102	5911
True	False	False	False	False	-2664.71533203125	1245.5576171875	129.769607543945	0.738230884075165	0.964626967906952	0.606346130371094	78.5128173828125	9186
True	False	False	False	False	-2663.20190429688	1149.00732421875	222.937530517578	0.663524448871613	0.957517325878143	0.434800654649734	84.3084564208984	16946
True	False	False	False	False	-2660.27392578125	1041.43359375	130.878753662109	0.764478147029877	0.959860980510712	0.719386100769043	120.033897399902	14164
True	False	False	False	False	-2658.92114257813	989.247863769531	129.769607543945	0.565922379493713	0.937035381793976	0.308364659547806	74.0256423950195	8661
True	False	False	False	False	-2658.58959960938	1396.17016601563	133.097030639648	0.83940452337265	0.964859426021576	1	79.3583297729492	9523
True	False	False	False	False	-2658.708984375	1624.93493652344	157.498153686523	0.500693082809448	0.914302706718445	0.248378768563271	122.943664550781	17458
True	False	False	False	False	-2657.8955078125	1429.91223144531	109.805053710938	0.741141617298126	0.965185582637787	0.616318583488464	70.8585891723633	7015
True	False	False	False	False	-2656.9287109375	822.959106445313	150.843307495117	0.740479946136475	0.95632141828537	0.614012479782104	78.654411315918	10697
True	False	False	False	False	-2656.6943359375	1306.90991210938	123.114753723145	0.727117598056793	0.936556994915009	0.57182514667511	74.2972946166992	8247
True	False	False	False	False	-2653.88989257813	748.513549804688	116.459907531738	0.613265097141266	0.95204222202301	0.362256407737732	62.3047637939453	6542
True	False	False	False	False	-2646.79321289063	786.737060546875	133.097030639648	0.676494359970093	0.932112693786621	0.45733118057251	66.841667175293	8021
True	False	False	False	False	-2650.93798828125	1074.24133300781	237.356369018555	0.627663373947144	0.901597321033478	0.381076902151108	97.6074752807617	20888
True	False	False	False	False	-2642.59448242188	1342.11157226563	134.206176757813	0.792623698711395	0.961078405380249	1	71.7107467651367	8677
True	False	False	False	False	-2647.220703125	1378.77685546875	160.825576782227	0.666554629802704	0.949924290180206	0.43989109992981	79.0896530151367	11468
True	False	False	False	False	-2640.1884765625	1054.98022460938	135.315322875977	0.618199467658997	0.94169282913208	0.368556767702103	81.8770523071289	9989
True	False	False	False	False	-2636.982421875	938.8515625	122.005615234375	0.701672554016113	0.951301991939545	0.507726192474365	76.2363662719727	8386
True	False	False	False	False	-2638.474609375	1193.85083007813	148.625015258789	0.576577603816986	0.927002012729645	0.319579660892487	77.4328384399414	10376
True	False	False	False	False	-2635.0029296875	1278.08361816406	198.536407470703	0.654427230358124	0.939010381698608	0.420092135667801	96.2178802490234	17223
True	False	False	False	False	-2634.58764648438	1642.89184570313	352.707153320313	0.339022845029831	0.79148280620575	0.140325576066971	115.937103271484	36868
True	False	False	False	False	-2634.38330078125	1022.68695068359	138.64274597168	0.748872816562653	0.958077073097229	0.645208597183228	73.9199981689453	9240
True	False	False	False	False	-2632.16040039063	899.191528320313	90.9496383666992	0.788853049278259	0.948538959026337	1	66.3048782348633	5437
True	False	False	False	False	-2625.33569335938	916.788330078125	74.3125076293945	0.814957976341248	0.958397746086121	1	67.5373153686523	4525
True	False	False	False	False	-2630.46313476563	1238.08471679688	135.315322875977	0.705158889293671	0.951731622219086	0.515575468540192	75.6147537231445	9225
True	False	False	False	False	-2625.44140625	1409.31896972656	140.861022949219	0.698515653610229	0.943844497203827	0.500826358795166	82.1181106567383	10429
True	False	False	False	False	-2631.16333007813	1465.7060546875	170.807861328125	0.855684340000153	0.973208129405975	1	80.2337646484375	12356
True	False	False	False	False	-2627.83374023438	1505.66101074219	262.866638183594	0.819502294063568	0.954910755157471	1	89.6793212890625	21254
True	False	False	False	False	-2628.62719726563	1595.73498535156	184.117568969727	0.795342266559601	0.948876976966858	1	88.5240936279297	14695
True	False	False	False	False	-2625.70361328125	1669.28063964844	109.805053710938	0.732440412044525	0.960166454315186	0.587718963623047	130.646469116211	12934
True	False	False	False	False	-2625.19384765625	1311.90686035156	105.36848449707	0.62230783700943	0.933081150054932	0.373919248580933	71.1789474487305	6762
True	False	False	False	False	-2623.77563476563	1539.86120605469	139.751892089844	0.762926280498505	0.962579786777496	0.710642993450165	78.7301559448242	9920
True	False	False	False	False	-2621.90673828125	1137.36071777344	170.807861328125	0.724060654640198	0.956466197967529	0.563160717487335	81.0974044799805	12489
True	False	False	False	False	-2621.20874023438	958.875671386719	155.279876708984	0.607840538024902	0.938046753406525	0.355498671531677	73.8285751342773	10336
True	False	False	False	False	-2620.1171875	1180.4462890625	99.8227767944336	0.647322654724121	0.934899926185608	0.40915635228157	70.2777786254883	6325
True	False	False	False	False	-2619.61645507813	1337.52880859375	94.2770690917969	0.491299211978912	0.912843406200409	0.2407486140728	68.5529403686523	5827
True	False	False	False	False	-2617.15454101563	1200.77416992188	102.041061401367	0.586853384971619	0.919989049434662	0.33086034655571	70.3260879516602	6470
True	False	False	False	False	-2615.68383789063	1375.73889160156	112.023338317871	0.747237205505371	0.949084520339966	0.638770759105682	69.6336669921875	7033
True	False	False	False	False	-2611.55102539063	1097.68090820313	24.401123046875	0.658792555332184	0.930371165275574	0.427046239376068	65.5	1441
True	False	False	False	False	-2609.830078125	1670.67651367188	75.4216537475586	0.748016774654388	0.94428563117981	0.64181524515152	100.573532104492	6839
True	False	False	False	False	-2607.23876953125	1292.52404785156	113.132476806641	0.668162107467651	0.952686846256256	0.442632764577866	73.4411773681641	7491
True	False	False	False	False	-2607.37255859375	1691.93579101563	110.914192199707	0.655060887336731	0.94851952791214	0.421090096235275	136.300003051758	13630
True	False	False	False	False	-2605.92724609375	1054.83166503906	155.279876708984	0.655685126781464	0.951681077480316	0.422076970338821	76.6214294433594	10727
True	False	False	False	False	-2601.35791015625	1544.21044921875	129.769607543945	0.601119041442871	0.92950314283371	0.347356885671616	75.529914855957	8837
True	False	False	False	False	-2600.34814453125	1254.27917480469	93.1679229736328	0.808093369007111	0.956322252750397	1	86.0714263916016	7230
True	False	False	False	False	-2600.09326171875	1089.15478515625	164.153015136719	0.671502232551575	0.943707346916199	0.448424458503723	108.27027130127	16024
True	False	False	False	False	-2596.888671875	1388.92785644531	80.9673614501953	0.562467396259308	0.945831775665283	0.30482691526413	62.7808227539063	4583
True	False	False	False	False	-2595.79296875	249.851165771484	216.282684326172	0.567719459533691	0.889741122722626	0.310223460197449	68.517951965332	13361
True	False	False	False	False	-2594.25170898438	1153.33972167969	184.117568969727	0.601906478404999	0.929340541362762	0.348297923803329	82.0783157348633	13625
True	False	False	False	False	-2594.939453125	1300.99353027344	25.5102653503418	0.688737690448761	0.945234656333923	0.480586379766464	70.739128112793	1627
True	False	False	False	False	-2593.2744140625	1575.35961914063	164.153015136719	0.749946892261505	0.957121014595032	0.649543106555939	89.2972946166992	13216
True	False	False	False	False	-2592.630859375	302.387176513672	134.206176757813	0.699378907680511	0.943288862705231	0.502694189548492	68.2561950683594	8259
True	False	False	False	False	-2592.4326171875	1706.01550292969	214.064392089844	0.420545607805252	0.827780365943909	0.189361050724983	124.455955505371	24020
True	False	False	False	False	-2591.29711914063	1327.87243652344	76.5307922363281	0.809509754180908	0.954490661621094	1	67.1739120483398	4635
True	False	False	False	False	-2590.74951171875	1484.01611328125	123.114753723145	0.708051383495331	0.9395911693573	0.522282242774963	69.909912109375	7760
True	False	False	False	False	-2585.78295898438	1286.306640625	99.8227767944336	0.777396082878113	0.950629711151123	0.816632270812988	82.4555587768555	7421
True	False	False	False	False	-2588.59912109375	1442.14831542969	185.226699829102	0.697036445140839	0.948836326599121	0.497657805681229	89.5029907226563	14947
True	False	False	False	False	-2583.47534179688	1308.04028320313	62.1119499206543	0.774550676345825	0.950586557388306	0.789673984050751	77.75	4354
True	False	False	False	False	-2581.5224609375	935.427795410156	105.36848449707	0.786068022251129	0.957874178886414	1	75.4631576538086	7169
True	False	False	False	False	-2579.24243164063	1039.75646972656	70.9850845336914	0.714233875274658	0.926513671875	0.537262856960297	57.515625	3681
True	False	False	False	False	-2580.07592773438	1354.97729492188	141.970169067383	0.696922302246094	0.946814596652985	0.497414886951447	71.59375	9164
True	False	False	False	False	-2577.646484375	1527.70520019531	141.970169067383	0.642328083515167	0.935177147388458	0.401733309030533	75.4375	9656
True	False	False	False	False	-2578.22387695313	1633.93041992188	149.734161376953	0.861143589019775	0.97129362821579	1	86.5037002563477	11678
True	False	False	False	False	-2576.4443359375	1126.43762207031	108.695907592773	0.625126421451569	0.955320537090302	0.377662122249603	66.5204086303711	6519
True	False	False	False	False	-2576.41162109375	1186.06860351563	208.518692016602	0.644867777824402	0.954179763793945	0.405481576919556	92.6063842773438	17410
True	False	False	False	False	-2576.00732421875	953.496643066406	88.7313537597656	0.795180141925812	0.945265769958496	1	72.2750015258789	5782
True	False	False	False	False	-2574.20751953125	1490.91650390625	83.1856460571289	0.80851811170578	0.951916694641113	1	73.120002746582	5484
True	False	False	False	False	-2571.2529296875	1235.36315917969	109.805053710938	0.593107283115387	0.933367133140564	0.337966829538345	65.6464614868164	6499
True	False	False	False	False	-2570.44506835938	1093.22314453125	52.1296730041504	0.38889679312706	0.938063740730286	0.169233858585358	60.2553176879883	2832
True	False	False	False	False	-2569.880859375	1308.84997558594	98.7136306762695	0.759070038795471	0.95887416601181	0.690488159656525	83.8539352416992	7463
True	False	False	False	False	-2565.5	1383.04370117188	98.7136306762695	0.514419198036194	0.925850093364716	0.259933769702911	65.1235961914063	5796
True	False	False	False	False	-2565.6083984375	1720.37573242188	246.229507446289	0.64157897233963	0.949480712413788	0.400637835264206	102.130630493164	22673
True	False	False	False	False	-2564.90405273438	292.068481445313	155.279876708984	0.80919873714447	0.962879180908203	1	63.8142852783203	8934
True	False	False	False	False	-2561.43505859375	1472.46789550781	124.223899841309	0.805557072162628	0.953440308570862	1	85.5	9576
True	False	False	False	False	-2563.22973632813	1743.69641113281	173.026138305664	0.539419233798981	0.921272695064545	0.282352238893509	117.903846740723	18393
True	False	False	False	False	-2558.38305664063	1568.73913574219	149.734161376953	0.646814525127411	0.948155701160431	0.408391445875168	71.7555541992188	9687
True	False	False	False	False	-2556.3701171875	1187.70166015625	133.097030639648	0.6288121342659	0.948890268802643	0.382637858390808	84.908332824707	10189
True	False	False	False	False	-2556.50537109375	1446.76086425781	135.315322875977	0.738706409931183	0.954511940479279	0.607945501804352	84.9344253540039	10362
True	False	False	False	False	-2555.45361328125	1661.61413574219	116.459907531738	0.764054596424103	0.951650977134705	0.716959476470947	84.3142852783203	8853
True	False	False	False	False	-2554.43432617188	1357.70434570313	141.970169067383	0.689935445785522	0.916461288928986	0.482980132102966	100.421875	12854
True	False	False	False	False	-2550.82861328125	1215.70349121094	119.787330627441	0.57971715927124	0.942742049694061	0.322975933551788	67.8981475830078	7333
True	False	False	False	False	-2549.38500976563	1255.5654296875	136.424453735352	0.700589239597321	0.949955224990845	0.505336821079254	70.0162582397461	8612
True	False	False	False	False	-2548.63330078125	1312.51538085938	156.389007568359	0.749318718910217	0.952420055866241	0.646997332572937	77.0851058959961	10869
True	False	False	False	False	-2540.724609375	1064.60327148438	156.389007568359	0.794880867004395	0.960668444633484	1	73.8794326782227	10417
True	False	False	False	False	-2547.23168945313	1411.44445800781	245.120376586914	0.817521929740906	0.957057535648346	1	87.6380081176758	19368
True	False	False	False	False	-2546.1474609375	1640.94396972656	117.569046020508	0.851301372051239	0.963940918445587	1	77.5660400390625	8222
True	False	False	False	False	-2546.51000976563	1765.62194824219	167.480438232422	0.436389297246933	0.902366101741791	0.200039193034172	113.569534301758	17149
True	False	False	False	False	-2545.23876953125	1509.72888183594	129.769607543945	0.719225645065308	0.942092716693878	0.550069808959961	75.1538467407227	8793
True	False	False	False	False	-2544.95483398438	1165.08776855469	122.005615234375	0.590452671051025	0.948948919773102	0.33492711186409	71.1454544067383	7826
True	False	False	False	False	-2536.60009765625	1282.07629394531	115.350761413574	0.801323413848877	0.961557626724243	1	73.461540222168	7640
True	False	False	False	False	-2532.5859375	243.960388183594	153.061584472656	0.806005537509918	0.956683874130249	1	68.0362319946289	9389
True	False	False	False	False	-2533.01831054688	1561.45422363281	140.861022949219	0.749580383300781	0.958388805389404	0.64805406332016	78.4251937866211	9960
True	False	False	False	False	-2531.5302734375	1123.42077636719	206.300399780273	0.541517019271851	0.903028726577759	0.284321546554565	77.9516143798828	14499
True	False	False	False	False	-2530.7470703125	1781.93811035156	79.8582229614258	0.776177406311035	0.958222687244415	0.804480254650116	119.611114501953	8612
True	False	False	False	False	-2529.11401367188	1195.30236816406	106.477630615234	0.718682765960693	0.94345611333847	0.54864364862442	69.9583358764648	6716
True	False	False	False	False	-2529.44580078125	1694.20947265625	217.391815185547	0.815090000629425	0.955140888690948	1	100.795921325684	19756
True	False	False	False	False	-2521.47705078125	219.950439453125	107.586769104004	0.802616775035858	0.950061023235321	1	55.7113418579102	5404
True	False	False	False	False	-2521.748046875	1368.53784179688	174.135284423828	0.558110773563385	0.890767812728882	0.300431549549103	72.4840774536133	11380
True	False	False	False	False	-2516.81640625	1105.97448730469	68.7667999267578	0.754140198230743	0.942226350307465	0.667366206645966	62.9677429199219	3904
True	False	False	False	False	-2520.04052734375	1479.33630371094	189.663269042969	0.591286480426788	0.934176743030548	0.335878163576126	86.4678344726563	14786
True	False	False	False	False	-2519.78564453125	1519.435546875	165.262145996094	0.684942364692688	0.948661863803864	0.473147690296173	79.2885894775391	11814
True	False	False	False	False	-2518.23193359375	1773.03515625	109.805053710938	0.762798249721527	0.946405708789825	0.709939241409302	98.1414108276367	9716
True	False	False	False	False	-2515.45922851563	1804.93090820313	165.262145996094	0.393137514591217	0.918157398700714	0.171843901276588	119.812080383301	17852
True	False	False	False	False	-2514.43310546875	495.028961181641	146.40673828125	0.790809690952301	0.949481606483459	1	66.6212158203125	8794
True	False	False	False	False	-2511.24267578125	445.976684570313	176.353576660156	0.747569143772125	0.958191215991974	0.640061855316162	63.3270454406738	10069
True	False	False	False	False	-2510.18090820313	1219.978515625	167.480438232422	0.622444927692413	0.923960387706757	0.374100029468536	83.3576126098633	12587
True	False	False	False	False	-2504.271484375	1344.53308105469	141.970169067383	0.739838838577271	0.960111200809479	0.6118004322052	74.640625	9554
True	False	False	False	False	-2505.390625	1670.83239746094	95.3862075805664	0.766198992729187	0.956287920475006	0.729580998420715	74.860466003418	6438
True	False	False	False	False	-2505.34643554688	1631.02551269531	140.861022949219	0.772385537624359	0.927434623241425	0.771922528743744	95.2913360595703	12102
True	False	False	False	False	-2502.48388671875	468.347961425781	131.987884521484	0.739435315132141	0.951114892959595	0.61041921377182	71.2100830078125	8474
True	False	False	False	False	-2502.00903320313	1722.10668945313	184.117568969727	0.74627411365509	0.930039048194885	0.635067462921143	90.2710876464844	14985
True	False	False	False	False	-2500.90112304688	1166.60607910156	147.515884399414	0.565075933933258	0.920637190341949	0.307493597269058	67.1879730224609	8936
True	False	False	False	False	-2500.431640625	1285.82861328125	143.079315185547	0.831941723823547	0.956503510475159	1	96.0930252075195	12396
True	False	False	False	False	-2500.23168945313	1428.40649414063	136.424453735352	0.71093887090683	0.950316071510315	0.529164910316467	92.2520294189453	11347
True	False	False	False	False	-2498.62768554688	1248.85461425781	191.881561279297	0.556060433387756	0.946647524833679	0.298387706279755	83.1676330566406	14388
True	False	False	False	False	-2497.2119140625	1456.982421875	106.477630615234	0.81877213716507	0.96284031867981	1	72.09375	6921
True	False	False	False	False	-2498.14868164063	1581.48046875	130.878753662109	0.733221530914307	0.945681035518646	0.590145409107208	80.4152526855469	9489
True	False	False	False	False	-2495.06396484375	1553.91857910156	161.934722900391	0.683785915374756	0.949246287345886	0.470923721790314	80.9041061401367	11812
True	False	False	False	False	-2494.94189453125	1693.4521484375	86.513069152832	0.764826476573944	0.948127925395966	0.721405208110809	72.9487152099609	5690
True	False	False	False	False	-2494.75537109375	1821.96362304688	95.3862075805664	0.816335916519165	0.969166100025177	1	96.5465087890625	8303
True	False	False	False	False	-2489.9541015625	455.825378417969	149.734161376953	0.808782637119293	0.965531826019287	1	75.8222198486328	10236
True	False	False	False	False	-2485.62646484375	1395.98132324219	263.975769042969	0.664014279842377	0.944948136806488	0.435616761445999	80.7226867675781	19212
True	False	False	False	False	-2484.09448242188	1757.02209472656	197.427261352539	0.775721430778503	0.958087623119354	0.800181686878204	78.3146057128906	13940
True	False	False	False	False	-2483.1787109375	1352.82177734375	55.4570960998535	0.807211220264435	0.959788382053375	1	76.0999984741211	3805
True	False	False	False	False	-2480.76586914063	501.702667236328	143.079315185547	0.854469656944275	0.963757157325745	1	62.4961242675781	8062
True	False	False	False	False	-2480.47900390625	1607.85437011719	135.315322875977	0.641924560070038	0.9490065574646	0.401142627000809	77.2540969848633	9425
True	False	False	False	False	-2482.97338867188	1680.8740234375	128.660461425781	0.687648415565491	0.933691799640656	0.478429108858109	87.7155151367188	10175
True	False	False	False	False	-2482.33984375	1668.02941894531	45.4748191833496	0.768088281154633	0.960126519203186	0.741466164588928	75	3075
True	False	False	False	False	-2480.40991210938	1282.83081054688	102.041061401367	0.784656643867493	0.96516364812851	0.940379023551941	77.4021759033203	7121
True	False	False	False	False	-2480.26220703125	1338.94836425781	80.9673614501953	0.750114381313324	0.953055739402771	0.650226891040802	81.4109573364258	5943
True	False	False	False	False	-2478.05639648438	1180.52185058594	95.3862075805664	0.790671706199646	0.963831067085266	1	65.0581359863281	5595
True	False	False	False	False	-2478.38720703125	1797.84875488281	225.155807495117	0.566365122795105	0.920190930366516	0.30882140994072	105.665023803711	21450
True	False	False	False	False	-2477.74951171875	1255.11730957031	118.678184509277	0.618459045886993	0.926553070545197	0.368892341852188	75.1682205200195	8043
True	False	False	False	False	-2476.23315429688	761.687683105469	68.7667999267578	0.794570684432983	0.949587345123291	1	74.4516143798828	4616
True	False	False	False	False	-2473.93286132813	1213.5439453125	103.150199890137	0.803309321403503	0.954621136188507	1	83.4623641967773	7762
True	False	False	False	False	-2471.22509765625	1529.59704589844	169.698715209961	0.767782807350159	0.952445685863495	0.739490985870361	78.5163421630859	12013
True	False	False	False	False	-2474.23559570313	1570.39526367188	87.6222152709961	0.608697593212128	0.923653900623322	0.356555014848709	72.5949401855469	5735
True	False	False	False	False	-2472.84423828125	1850.55529785156	58.7845230102539	0.705373823642731	0.958535254001617	0.516067683696747	98.7547149658203	5234
True	False	False	False	False	-2470.2353515625	1322.89819335938	160.825576782227	0.734745264053345	0.951006829738617	0.594953238964081	85.2068939208984	12355
True	False	False	False	False	-2468.419921875	1718.19213867188	185.226699829102	0.526857078075409	0.874123215675354	0.270852953195572	76.8502960205078	12834
True	False	False	False	False	-2463.25	232.826583862305	218.500961303711	0.829573273658752	0.966006636619568	1	63.1522827148438	12441
True	False	False	False	False	-2467.91137695313	1300.40441894531	103.150199890137	0.72525691986084	0.959754347801208	0.566513538360596	74.5698928833008	6935
True	False	False	False	False	-2466.93286132813	1592.40441894531	84.2947845458984	0.64819461107254	0.946975588798523	0.41047415137291	70.2631607055664	5340
True	False	False	False	False	-2466.5478515625	1146.138671875	97.6044921875	0.760120630264282	0.952858686447144	0.695777595043182	62.2045440673828	5474
True	False	False	False	False	-2463.77783203125	1455.27197265625	150.843307495117	0.636951267719269	0.961715698242188	0.393970042467117	73.1323547363281	9946
True	False	False	False	False	-2458.23681640625	97.0171661376953	171.917007446289	0.804226338863373	0.962266862392426	1	62.8129043579102	9736
True	False	False	False	False	-2459.41259765625	629.410339355469	175.244430541992	0.774631977081299	0.953054070472717	0.790380477905273	79.8291168212891	12613
True	False	False	False	False	-2459.43994140625	1831.18908691406	166.371292114258	0.695984125137329	0.952616155147552	0.495427757501602	96.0800018310547	14412
True	False	False	False	False	-2456.9130859375	1218.75512695313	87.6222152709961	0.653677582740784	0.939959526062012	0.418916344642639	67.2658233642578	5314
True	False	False	False	False	-2456.47924804688	1623.7412109375	168.589569091797	0.770215749740601	0.951748609542847	0.755871534347534	86.815788269043	13196
True	False	False	False	False	-2456.56762695313	1866.89819335938	104.259346008301	0.703710198402405	0.968901455402374	0.512283682823181	136.031921386719	12787
True	False	False	False	False	-2454.63549804688	275.509002685547	124.223899841309	0.74186509847641	0.943385243415833	0.618867516517639	58.0625	6503
True	False	False	False	False	-2453.81811523438	1267.30847167969	139.751892089844	0.65375816822052	0.934120953083038	0.419042497873306	66.4047622680664	8367
True	False	False	False	False	-2453.94311523438	1423.94506835938	179.680999755859	0.697056531906128	0.94916445016861	0.497700452804565	89.8950653076172	14563
True	False	False	False	False	-2452.58471679688	1572.16003417969	170.807861328125	0.707926988601685	0.953279376029968	0.521990060806274	87.2467498779297	13436
True	False	False	False	False	-2451.78051757813	1678.84448242188	107.586769104004	0.747388184070587	0.956226408481598	0.639357089996338	75.8247451782227	7355
True	False	False	False	False	-2450.65380859375	1696.82934570313	94.2770690917969	0.703324019908905	0.946749210357666	0.511413395404816	71.2588272094727	6057
True	False	False	False	False	-2449.5947265625	1351.66430664063	76.5307922363281	0.525315880775452	0.948350369930267	0.269475519657135	61.1739120483398	4221
True	False	False	False	False	-2445.7568359375	1761.10766601563	125.333038330078	0.748488903045654	0.95028018951416	0.643680155277252	77.0707931518555	8709
True	False	False	False	False	-2444.53784179688	673.817443847656	106.477630615234	0.770989894866943	0.960752546787262	0.761425018310547	57.9791679382324	5566
True	False	False	False	False	-2441.16821289063	1248.54907226563	98.7136306762695	0.792926847934723	0.954608798027039	1	64.505615234375	5741
True	False	False	False	False	-2444.38647460938	1493.80871582031	194.099838256836	0.691710233688354	0.955073773860931	0.486569076776505	91.5028533935547	16013
True	False	False	False	False	-2441.40747070313	1866.18139648438	129.769607543945	0.50798100233078	0.936906635761261	0.254451841115952	90.6324768066406	10604
True	False	False	False	False	-2440.61108398438	199.475173950195	139.751892089844	0.774550676345825	0.950221836566925	0.789673984050751	67.3095245361328	8481
True	False	False	False	False	-2440.24291992188	259.616088867188	164.153015136719	0.767906427383423	0.93980199098587	0.740287721157074	65.844596862793	9745
True	False	False	False	False	-2439.32373046875	1781.25073242188	108.695907592773	0.713117599487305	0.960495412349701	0.534489333629608	71.9183654785156	7048
True	False	False	False	False	-2435.5185546875	1204.94616699219	95.3862075805664	0.827333629131317	0.958789765834808	1	64.0581359863281	5509
True	False	False	False	False	-2434.87255859375	1727.4599609375	102.041061401367	0.717458426952362	0.943933427333832	0.54545783996582	72.5434799194336	6674
True	False	False	False	False	-2433.42163085938	1352.37976074219	61.0028076171875	0.490010976791382	0.92027872800827	0.23971900343895	62.3272743225098	3428
True	False	False	False	False	-2432.76611328125	1639.33020019531	93.1679229736328	0.797351360321045	0.950696170330048	1	70.7023773193359	5939
True	False	False	False	False	-2430.43579101563	1373.67553710938	107.586769104004	0.802616775035858	0.960162580013275	1	88.9896926879883	8632
True	False	False	False	False	-2430.39453125	1422.41333007813	146.40673828125	0.73655366897583	0.936996638774872	0.60079300403595	80.3409118652344	10605
True	False	False	False	False	-2430.27978515625	1547.76647949219	155.279876708984	0.744004368782043	0.96051549911499	0.626579701900482	74.5999984741211	10444
True	False	False	False	False	-2426.92944335938	1887.56323242188	123.114753723145	0.821221113204956	0.972778558731079	1	101.72972869873	11292
True	False	False	False	False	-2422.34008789063	1265.57653808594	119.787330627441	0.785884737968445	0.953168451786041	1	67.9259262084961	7336
True	False	False	False	False	-2420.41577148438	1391.56201171875	102.041061401367	0.669457376003265	0.946470022201538	0.444863259792328	66.9021759033203	6155
True	False	False	False	False	-2421.80541992188	1450.39074707031	125.333038330078	0.845949530601501	0.963646411895752	1	78.3805313110352	8857
True	False	False	False	False	-2420.15405273438	1907.10290527344	83.1856460571289	0.711920857429504	0.937047481536865	0.531550288200378	141.320007324219	10599
True	False	False	False	False	-2417.853515625	1601.70263671875	77.6399383544922	0.792614340782166	0.952613890171051	1	61.4571418762207	4302
True	False	False	False	False	-2419.8935546875	1751.31201171875	202.97297668457	0.732216358184814	0.950512528419495	0.587027549743652	86.3442611694336	15801
True	False	False	False	False	-2417.63110351563	266.396636962891	174.135284423828	0.814603447914124	0.960454761981964	1	65.7197418212891	10318
True	False	False	False	False	-2416.77392578125	1176.48217773438	113.132476806641	0.643585920333862	0.940373003482819	0.403582990169525	61.3333320617676	6256
True	False	False	False	False	-2415.41088867188	1468.14953613281	114.241622924805	0.784167170524597	0.948350369930267	0.923836290836334	85.3883514404297	8795
True	False	False	False	False	-2413.42504882813	1796.88598632813	97.6044921875	0.608575522899628	0.938580095767975	0.356404304504395	69.625	6127
True	False	False	False	False	-2413.15649414063	1631.99609375	92.0587844848633	0.621361136436462	0.932874262332916	0.372673898935318	72.8313217163086	6045
True	False	False	False	False	-2411.42407226563	1207.23681640625	104.259346008301	0.754927635192871	0.949132025241852	0.670888781547546	61.0851058959961	5742
True	False	False	False	False	-2411.36401367188	1783.33264160156	92.0587844848633	0.763090133666992	0.953889608383179	0.711547255516052	75.8915634155273	6299
True	False	False	False	False	-2408.38012695313	342.157409667969	293.922607421875	0.746962487697601	0.948380649089813	0.637708067893982	66.5999984741211	17649
True	False	False	False	False	-2407.10278320313	1279.81750488281	94.2770690917969	0.712164640426636	0.9543536901474	0.532146096229553	71.8235321044922	6105
True	False	False	False	False	-2407.6787109375	1507.525390625	168.589569091797	0.770215749740601	0.967034101486206	0.755871534347534	80.0526351928711	12168
True	False	False	False	False	-2407.1953125	1571.34155273438	108.695907592773	0.755093216896057	0.961557626724243	0.671637296676636	63.5102043151855	6224
True	False	False	False	False	-2407.517578125	1647.79797363281	106.477630615234	0.770989894866943	0.960752546787262	0.761425018310547	78.0104141235352	7489
True	False	False	False	False	-2406.93969726563	1720.44372558594	332.742584228516	0.420644402503967	0.848282098770142	0.189426317811012	100.863334655762	30259
True	False	False	False	False	-2405.80883789063	1933.61865234375	173.026138305664	0.334374934434891	0.958117246627808	0.137785956263542	113.570510864258	17717
True	False	False	False	False	-2393.3291015625	1440.8876953125	216.282684326172	0.638684391975403	0.927947878837585	0.396447420120239	74.3692321777344	14502
True	False	False	False	False	-2401.66552734375	1828.03698730469	82.0765075683594	0.797737896442413	0.951916694641113	1	88.4864883422852	6548
True	False	False	False	False	-2394.04467773438	1774.138671875	84.2947845458984	0.791891813278198	0.950159788131714	1	92.5789489746094	7036
True	False	False	False	False	-2392.32104492188	1284.58215332031	93.1679229736328	0.738803207874298	0.954900205135345	0.6082723736763	62.1666679382324	5222
True	False	False	False	False	-2389.39819335938	283.065795898438	183.008422851563	0.783112943172455	0.953302264213562	0.897639095783234	68.7272720336914	11340
True	False	False	False	False	-2385.7373046875	752.104675292969	125.333038330078	0.760423243045807	0.948522448539734	0.697327613830566	100.796463012695	11390
True	False	False	False	False	-2386.8291015625	1327.61254882813	156.389007568359	0.844728589057922	0.970803201198578	1	96.078010559082	13547
True	False	False	False	False	-2384.70703125	1465.61926269531	235.138092041016	0.577138781547546	0.913031995296478	0.320183545351028	82.4433975219727	17478
True	False	False	False	False	-2386.3984375	1792.54125976563	131.987884521484	0.654514670372009	0.949729681015015	0.420229583978653	79.9579849243164	9515
True	False	False	False	False	-2383.0224609375	1933.91821289063	158.607299804688	0.741963624954224	0.952986359596252	0.619216978549957	94.363639831543	13494
True	False	False	False	False	-2384.560546875	1956.06469726563	62.1119499206543	0.549106180667877	0.922495663166046	0.291569441556931	116.910713195801	6547
True	False	False	False	False	-2380.26416015625	601.793029785156	124.223899841309	0.805557072162628	0.953440308570862	1	54.625	6118
True	False	False	False	False	-2381.84155273438	1568.115234375	118.678184509277	0.748469054698944	0.964859426021576	0.643601417541504	82.2803726196289	8804
True	False	False	False	False	-2376.86181640625	1551.62243652344	140.861022949219	0.715956509113312	0.949571013450623	0.541606366634369	75.3307113647461	9567
True	False	False	False	False	-2376.15625	1369.4951171875	174.135284423828	0.721717774868011	0.962777554988861	0.556727707386017	76.3885345458984	11993
True	False	False	False	False	-2372.60986328125	1609.72045898438	105.36848449707	0.786068022251129	0.960162580013275	1	67.9684219360352	6457
True	False	False	False	False	-2373.88647460938	1731.84899902344	141.970169067383	0.696922302246094	0.954465091228485	0.497414886951447	79.9765625	10237
True	False	False	False	False	-2370.5361328125	1637.10583496094	110.914192199707	0.827440023422241	0.96959388256073	1	76.6600036621094	7666
True	False	False	False	False	-2370.42895507813	768.504638671875	150.843307495117	0.705643773078918	0.927933990955353	0.516687095165253	64.1764678955078	8728
True	False	False	False	False	-2368.43237304688	1588.92126464844	98.7136306762695	0.8182532787323	0.969654679298401	1	69.1573028564453	6155
True	False	False	False	False	-2368.49291992188	1816.76232910156	53.2388153076172	0.774922788143158	0.943418085575104	0.792935788631439	72.5416641235352	3482
True	False	False	False	False	-2368.06616210938	1683.62536621094	151.952453613281	0.780331075191498	0.96236389875412	0.851300001144409	77.2773742675781	10587
True	False	False	False	False	-2363.64868164063	1793.25439453125	137.533599853516	0.699044167995453	0.950994849205017	0.501968204975128	79.5806427001953	9868
True	False	False	False	False	-2364.52758789063	1962.291015625	113.132476806641	0.772725999355316	0.958143532276154	0.774587631225586	108.676467895508	11085
True	False	False	False	False	-2362.15112304688	1978.56909179688	18.8554134368896	0.587365925312042	0.929884076118469	0.331435710191727	117.529411315918	1998
True	False	False	False	False	-2362.1083984375	1838.82470703125	291.704345703125	0.573075115680695	0.912186026573181	0.315841019153595	86.6121673583984	22779
True	False	False	False	False	-2361.50219726563	1911.49792480469	199.645553588867	0.490023493766785	0.851408898830414	0.239728972315788	72.8833312988281	13119
True	False	False	False	False	-2357.96557617188	1508.39782714844	198.536407470703	0.564715087413788	0.894723355770111	0.307123124599457	74.5419006347656	13343
True	False	False	False	False	-2357.884765625	1811.80810546875	39.9291114807129	0.792017757892609	0.953058242797852	1	69.1388854980469	2489
True	False	False	False	False	-2351.03857421875	1704.46154785156	98.7136306762695	0.792926847934723	0.950555145740509	1	75.9213485717773	6757
True	False	False	False	False	-2347.8388671875	1051.55676269531	119.787330627441	0.743378639221191	0.965752959251404	0.624296009540558	105.425926208496	11386
True	False	False	False	False	-2347.49389648438	1357.51403808594	141.970169067383	0.651228725910187	0.941108524799347	0.415112018585205	62.5859375	8011
True	False	False	False	False	-2347.03442382813	249.199752807617	168.589569091797	0.815898180007935	0.952181398868561	1	73.809211730957	11219
True	False	False	False	False	-2344.9091796875	1736.33825683594	115.350761413574	0.778573036193848	0.954675555229187	0.82945716381073	81.3846130371094	8464
True	False	False	False	False	-2343.70556640625	1667.34826660156	148.625015258789	0.695266664028168	0.944152057170868	0.493918627500534	77.8432846069336	10431
True	False	False	False	False	-2341.73608398438	1581.07446289063	116.459907531738	0.652442932128906	0.940285503864288	0.416991353034973	64.7428588867188	6798
True	False	False	False	False	-2337.77661132813	1460.31323242188	129.769607543945	0.796257674694061	0.953242182731628	1	74.3076934814453	8694
True	False	False	False	False	-2340.50854492188	1985.12219238281	186.335845947266	0.686474680900574	0.943811178207397	0.476124733686447	165.755950927734	27847
True	False	False	False	False	-2336.78686523438	551.06494140625	93.1679229736328	0.725569725036621	0.949661195278168	0.567398190498352	60.3809509277344	5072
True	False	False	False	False	-2336.41235351563	1720.85522460938	62.1119499206543	0.774550676345825	0.947627902030945	0.789673984050751	76.4285736083984	4280
True	False	False	False	False	-2336.91064453125	1950.099609375	199.645553588867	0.615381240844727	0.94150173664093	0.364940047264099	74.5055541992188	13411
True	False	False	False	False	-2334.8564453125	1536.06323242188	158.607299804688	0.806155741214752	0.954219400882721	1	79.9790191650391	11437
True	False	False	False	False	-2334.30615234375	512.849487304688	134.206176757813	0.699378907680511	0.954996645450592	0.502694189548492	60.983470916748	7379
True	False	False	False	False	-2332.83959960938	536.732421875	100.931915283203	0.776127755641937	0.961877942085266	0.804006338119507	70.8022003173828	6443
True	False	False	False	False	-2330.95483398438	1707.60778808594	97.6044921875	0.794247210025787	0.953613638877869	1	78.8295440673828	6937
True	False	False	False	False	-2327.80493164063	673.5068359375	133.097030639648	0.83940452337265	0.966347217559814	1	57.5166664123535	6902
True	False	False	False	False	-2328.42041015625	1766.41833496094	179.680999755859	0.776177406311035	0.946414351463318	0.804480254650116	97.9876556396484	15874
True	False	False	False	False	-2324.45776367188	281.575561523438	147.515884399414	0.749781250953674	0.954219400882721	0.648868799209595	60.1879692077637	8005
True	False	False	False	False	-2327.0224609375	1609.97778320313	94.2770690917969	0.817713499069214	0.960534572601318	1	88.5764694213867	7529
True	False	False	False	False	-2327.53784179688	1823.43664550781	88.7313537597656	0.769612729549408	0.954577445983887	0.751666605472565	90.4625015258789	7237
True	False	False	False	False	-2325.63012695313	418.6611328125	109.805053710938	0.624656915664673	0.946157038211823	0.377034962177277	46.858585357666	4639
True	False	False	False	False	-2323.3974609375	2014.43151855469	139.751892089844	0.327825218439102	0.948507368564606	0.134248286485672	115.222221374512	14518
True	False	False	False	False	-2322.62329101563	1404.26513671875	112.023338317871	0.679670333862305	0.958487033843994	0.463163018226624	86.6534652709961	8752
True	False	False	False	False	-2319.63452148438	1639.01745605469	146.40673828125	0.733443677425385	0.962278246879578	0.590840101242065	69.5757598876953	9184
True	False	False	False	False	-2320.12573242188	1735.38464355469	125.333038330078	0.748488903045654	0.957366287708282	0.643680155277252	81.088493347168	9163
True	False	False	False	False	-2318.57788085938	1559.49475097656	160.825576782227	0.679102420806885	0.948157370090485	0.46211040019989	78.3724136352539	11364
True	False	False	False	False	-2316.49682617188	1906.30212402344	220.719253540039	0.782622635364532	0.965571284294128	0.887778282165527	80.8040237426758	16080
True	False	False	False	False	-2315.58984375	521.58935546875	120.896469116211	0.714016377925873	0.953530192375183	0.536720037460327	58.8165130615234	6411
True	False	False	False	False	-2314.138671875	1492.5068359375	273.958068847656	0.628333926200867	0.936847984790802	0.381986975669861	75.854248046875	18736
True	False	False	False	False	-2312.66577148438	1591.40832519531	141.970169067383	0.778467297554016	0.962497055530548	0.828254580497742	93.5625	11976
True	False	False	False	False	-2309.45263671875	502.515960693359	89.8404998779297	0.744702398777008	0.965536773204803	0.629155278205872	54.2839508056641	4397
True	False	False	False	False	-2309.89013671875	1684.30139160156	143.079315185547	0.764712512493134	0.954991400241852	0.720741987228394	70.5116271972656	9096
True	False	False	False	False	-2301.7451171875	590.609802246094	180.790130615234	0.739559888839722	0.942509114742279	0.610844850540161	60.3312873840332	9834
True	False	False	False	False	-2305.64086914063	1527.89318847656	97.6044921875	0.706740736961365	0.95690381526947	0.51922070980072	61.1136360168457	5378
True	False	False	False	False	-2303.76586914063	1797.76904296875	136.424453735352	0.72914445400238	0.965713500976563	0.577750682830811	77.7723541259766	9566
True	False	False	False	False	-2304.27587890625	1977.89465332031	145.297592163086	0.784818708896637	0.942742526531219	0.947113275527954	87.9160308837891	11517
True	False	False	False	False	-2303.95849609375	1820.53247070313	103.150199890137	0.828564047813416	0.957966983318329	1	74.8924713134766	6965
True	False	False	False	False	-2303.04052734375	2010.94860839844	73.203369140625	0.802794396877289	0.958397746086121	1	99.8787841796875	6592
True	False	False	False	False	-2294.896484375	439.51953125	100.931915283203	0.673253357410431	0.952778518199921	0.451513648033142	49.8241767883301	4534
True	False	False	False	False	-2296.2705078125	1592.09826660156	88.7313537597656	0.735508561134338	0.965536773204803	0.597400009632111	80.1999969482422	6416
True	False	False	False	False	-2292.44482421875	1664.154296875	144.188446044922	0.690861225128174	0.948529601097107	0.484845846891403	74.2230758666992	9649
True	False	False	False	False	-2292.04638671875	549.6064453125	195.208984375	0.692168772220612	0.928642749786377	0.487504780292511	60.5340919494629	10654
True	False	False	False	False	-2290.61987304688	572.682006835938	145.297592163086	0.673047840595245	0.960648775100708	0.451149165630341	64.2977066040039	8423
True	False	False	False	False	-2291.2880859375	1707.72119140625	185.226699829102	0.782138645648956	0.954115867614746	0.878954946994781	73.3353271484375	12247
True	False	False	False	False	-2290.40893554688	1604.7451171875	96.4953460693359	0.799865543842316	0.947359502315521	1	77.6091918945313	6752
True	False	False	False	False	-2289.62158203125	500.174987792969	145.297592163086	0.710281431674957	0.970914363861084	0.527580738067627	65.5801544189453	8591
True	False	False	False	False	-2282.52709960938	1919.77392578125	176.353576660156	0.754636108875275	0.949118077754974	0.669577658176422	84.3144683837891	13406
True	False	False	False	False	-2285.00073242188	1990.61108398438	130.878753662109	0.781607866287231	0.956766605377197	0.870086967945099	85.3644104003906	10073
True	False	False	False	False	-2281.14990234375	1776.94299316406	148.625015258789	0.823728501796722	0.955561459064484	1	84.1567153930664	11277
True	False	False	False	False	-2278.79467773438	1648.84838867188	147.515884399414	0.673938751220703	0.952797591686249	0.452733039855957	73.4511260986328	9769
True	False	False	False	False	-2277.8857421875	269.141021728516	165.262145996094	0.773095011711121	0.957892000675201	0.777525901794434	97.020133972168	14456
True	False	False	False	False	-2277.09912109375	431.415496826172	129.769607543945	0.628026902675629	0.912628412246704	0.381569892168045	60.1452980041504	7037
True	False	False	False	False	-2275.66186523438	1522.23205566406	106.477630615234	0.748652279376984	0.965117812156677	0.644329190254211	69.1979141235352	6643
True	False	False	False	False	-2276.27709960938	1820.31396484375	117.569046020508	0.807007014751434	0.958039999008179	1	99.1415100097656	10509
True	False	False	False	False	-2269.54736328125	234.007354736328	180.790130615234	0.686398208141327	0.934522211551666	0.475975394248962	52.4907989501953	8556
True	False	False	False	False	-2270.09008789063	1843.23486328125	262.866638183594	0.566186904907227	0.927402198314667	0.308637499809265	89.38818359375	21185
True	False	False	False	False	-2269.47924804688	736.439086914063	248.447799682617	0.828619480133057	0.962915360927582	1	70.84375	15869
True	False	False	False	False	-2267.03125	1747.61303710938	156.389007568359	0.775517404079437	0.959284722805023	0.798297166824341	75.8085098266602	10689
True	False	False	False	False	-2260.46313476563	1467.05212402344	216.282684326172	0.648810863494873	0.952868044376373	0.411409467458725	77.4358978271484	15100
True	False	False	False	False	-2253.55419921875	674.423522949219	130.878753662109	0.825414478778839	0.952595949172974	1	61.7288131713867	7284
True	False	False	False	False	-2257.08911132813	1617.70703125	110.914192199707	0.770503282546997	0.966888904571533	0.75791335105896	64.5400009155273	6454
True	False	False	False	False	-2256.58862304688	1894.98229980469	251.77522277832	0.476710945367813	0.906410098075867	0.229314297437668	75.0088119506836	17027
True	False	False	False	False	-2256.14233398438	802.235900878906	181.899276733398	0.850923359394073	0.961736083030701	1	63.115852355957	10351
True	False	False	False	False	-2253.96923828125	1530.23071289063	174.135284423828	0.795551776885986	0.959129095077515	1	78.6496810913086	12348
True	False	False	False	False	-2255.99731445313	1951.01782226563	130.878753662109	0.682038903236389	0.954996645450592	0.467600554227829	74.0593185424805	8739
True	False	False	False	False	-2252.43286132813	1572.32922363281	195.208984375	0.734601318836212	0.94233512878418	0.594494700431824	83.8579559326172	14759
True	False	False	False	False	-2252.29125976563	479.465850830078	105.36848449707	0.786068022251129	0.95396763086319	1	54.6947364807129	5196
True	False	False	False	False	-2250.03857421875	1700.66638183594	175.244430541992	0.767259895801544	0.936992824077606	0.736158847808838	64.6708831787109	10218
True	False	False	False	False	-2250.91162109375	2016.14660644531	113.132476806641	0.733632326126099	0.951931655406952	0.591431677341461	65.9117660522461	6723
True	False	False	False	False	-2242.08056640625	559.608459472656	93.1679229736328	0.808093369007111	0.952832698822021	1	55.3214302062988	4647
True	False	False	False	False	-2247.65942382813	1812.35559082031	109.805053710938	0.785418212413788	0.943450033664703	1	102.050506591797	10103
True	False	False	False	False	-2245.69897460938	1648.875	155.279876708984	0.709409236907959	0.955330193042755	0.525494813919067	77.3142852783203	10824
True	False	False	False	False	-2243.90307617188	1918.94030761719	112.023338317871	0.801285207271576	0.952684998512268	1	88.6237640380859	8951
True	False	False	False	False	-2241.85693359375	1973.25439453125	131.987884521484	0.723731338977814	0.952449440956116	0.562245845794678	76.3277282714844	9083
True	False	False	False	False	-2239.904296875	462.267395019531	89.8404998779297	0.754574596881866	0.957730054855347	0.669301986694336	48.2469139099121	3908
True	False	False	False	False	-2239.13818359375	1467.75573730469	58.7845230102539	0.544603586196899	0.937051832675934	0.287245690822601	52.4339637756348	2779
[truncated: 22,775 more rows]
