# Supplementary material for: Gene Delivery Mediated by Backbone-Degradable RAFT Copolymers
Source: Biomacromolecules. 2026 Feb 12;27(3):1846–56. doi: 10.1021/acs.biomac.5c01662 (PMC12977016; doi:10.1021/acs.biomac.5c01662)
Supplement: Supplementary file 2 [file bm5c01662_si_002.zip › Celigo Raw Data/Object (Cell)-Level Data/Blue/7-15-2024-9-04-32-PM_object_F5.csv]

Plate ID	PM_2024_07_15_PPP41-45_NP_5_10_20_PEIpro_200ngwell_U2OS_6k_Plate2
Plate Name
Plate Description
Scan ID	7/15/2024 9:04:32 PM
Scan Description
Scan Result ID	7/15/2024 9:04:32 PM
Scan Result Description
Software Version	5.1.0.0
Experiment Name
Application Name	Target 1
Plate Type	96-Well BD Falcon™ 353072 Plate
Acquisition Start/End Times	7/15/2024 9:04:32 PM - 7/15/2024 9:06:20 PM
Analysis Start Time	7/15/2024 9:04:32 PM
User ID	Local Administrator
Scan Area Object-Level Data CSV Report
Row	F
Column	5
Total	Class 1	Class 2	Class 3	Class 4	X Position (µm)	Y Position (µm)	Target 1: Area (µm²)	Target 1: Form Factor	Target 1: Smoothness	Target 1: Aspect Ratio	Target 1: Mean Intensity	Target 1: Integrated Intensity
True	False	False	False	False	-2097.24072265625	-2888.52392578125	612.246337890625	0.183834850788116	0.956757724285126	0.066566176712513	129.429351806641	71445
True	False	False	False	False	-2171.6376953125	-2829.98022460938	189.663269042969	0.413558661937714	0.953761458396912	0.184784770011902	127.941520690918	21878
True	False	False	False	False	-2205.3896484375	-2802.67578125	128.660461425781	0.584455192089081	0.967127978801727	0.328184604644775	127.525863647461	14793
True	False	False	False	False	-2233.52612304688	-2780.83325195313	35.4925422668457	0.599483549594879	0.944926857948303	0.345412909984589	138.90625	4445
True	False	False	False	False	-2331.53735351563	-2670.337890625	164.153015136719	0.709100365638733	0.936150014400482	0.5247603058815	165.033782958984	24425
True	False	False	False	False	-2398.73217773438	-2611.86767578125	36.6016845703125	0.726016283035278	0.953058242797852	0.568666875362396	87.0303039550781	2872
True	False	False	False	False	-2435.49096679688	-2578.96948242188	170.807861328125	0.532503604888916	0.906889319419861	0.275960743427277	165.370132446289	25467
True	False	False	False	False	-2492.7568359375	-2517.63891601563	116.459907531738	0.843270182609558	0.966195464134216	1	169.895233154297	17839
True	False	False	False	False	-2537.97534179688	-2462.33203125	159.716445922852	0.69651985168457	0.923817038536072	0.496560543775558	151.638885498047	21836
True	False	False	False	False	-2562.84497070313	-2438.95825195313	100.931915283203	0.743680894374847	0.951036155223846	0.625396072864532	119.395606994629	10865
True	False	False	False	False	-2631.67846679688	-2344.85424804688	104.259346008301	0.787570297718048	0.950346648693085	1	152.234039306641	14310
True	False	False	False	False	-2696.91137695313	-2293.54858398438	419.255645751953	0.268553853034973	0.957271754741669	0.10423231869936	124.640213012695	47114
True	False	False	False	False	-2753.50439453125	-2214.82006835938	578.972106933594	0.180388510227203	0.91888952255249	0.0651442110538483	133.270111083984	69567
True	False	False	False	False	-2777.43798828125	-2164.61572265625	18.8554134368896	0.75434798002243	0.942380666732788	0.66828989982605	79.5882339477539	1353
True	False	False	False	False	-2804.2587890625	-2143.11499023438	575.644653320313	0.165200054645538	0.906531453132629	0.0589694641530514	130.822738647461	67897
True	False	False	False	False	-2867.8193359375	-2028.33959960938	153.061584472656	0.75136935710907	0.958721458911896	0.655422210693359	160.195648193359	22107
True	False	False	False	False	-2903.32250976563	-1993.14733886719	78.7490768432617	0.605550229549408	0.931682944297791	0.35269632935524	130.535217285156	9268
True	False	False	False	False	-2925.24877929688	-1953.83264160156	52.1296730041504	0.372875303030014	0.944106340408325	0.159598618745804	91.7659606933594	4313
True	False	False	False	False	-2938.80322265625	-1909.44482421875	150.843307495117	0.722747147083282	0.914336144924164	0.559532701969147	177.764709472656	24176
True	False	False	False	False	-2932.904296875	-1940.39624023438	11.0914192199707	0.619482219219208	0.931919693946838	0.37021940946579	94.4000015258789	944
True	False	False	False	False	-2917.65258789063	-1930.82836914063	134.206176757813	0.792623698711395	0.963957905769348	1	176.752059936523	21387
True	False	False	False	False	-2910.77294921875	-1893.68029785156	156.389007568359	0.775517404079437	0.934687256813049	0.798297166824341	169.992904663086	23969
True	False	False	False	False	-2903.39501953125	-1974.07214355469	116.459907531738	0.514787077903748	0.937960505485535	0.260250419378281	97.0571441650391	10191
True	False	False	False	False	-2887.30615234375	-2020.77917480469	46.5839614868164	0.666415452957153	0.923047363758087	0.439655065536499	141.523803710938	5944
True	False	False	False	False	-2884.71752929688	-2002.15954589844	160.825576782227	0.657890737056732	0.912665009498596	0.425594240427017	188.089660644531	27273
True	False	False	False	False	-2861.93872070313	-1913.0966796875	13.3097038269043	0.743378639221191	0.931919693946838	0.624296009540558	51.8333320617676	622
True	False	False	False	False	-2859.95263671875	-1954.0029296875	95.3862075805664	0.827333629131317	0.963002026081085	1	163.918609619141	14097
True	False	False	False	False	-2852.947265625	-1924.19909667969	9.98227787017822	0.754574596881866	0.933233201503754	0.669301986694336	52.3333320617676	471
True	False	False	False	False	-2851.15307617188	-2075.60693359375	516.860168457031	0.196127623319626	0.934228122234344	0.0717030912637711	127.195281982422	59273
True	False	False	False	False	-2773.94604492188	-2068.70068359375	169.698715209961	0.694188117980957	0.925073146820068	0.491667062044144	167.934646606445	25694
True	False	False	False	False	-2850.5537109375	-2051.46850585938	92.0587844848633	0.686775207519531	0.898708999156952	0.476712793111801	169.746994018555	14089
True	False	False	False	False	-2783.02709960938	-2047.06530761719	24.401123046875	0.698149502277374	0.943622469902039	0.500038266181946	58.1818199157715	1280
True	False	False	False	False	-2750.10888671875	-2045.14172363281	154.17073059082	0.688059508800507	0.899654626846313	0.479241073131561	174.194244384766	24213
True	False	False	False	False	-2826.24609375	-1947.99377441406	98.7136306762695	0.856194138526917	0.973171412944794	1	163.617980957031	14562
True	False	False	False	False	-2831.49584960938	-1904.56286621094	13.3097038269043	0.743378639221191	0.931919693946838	0.624296009540558	47.0833320617676	565
True	False	False	False	False	-2808.17211914063	-2036.77941894531	171.917007446289	0.607418537139893	0.898827731609344	0.354980111122131	172.967742919922	26810
True	False	False	False	False	-2753.52563476563	-2009.3466796875	97.6044921875	0.68626457452774	0.898480415344238	0.475714534521103	160.113632202148	14090
True	False	False	False	False	-2798.31689453125	-1982.82189941406	9.98227787017822	0.785398185253143	0.931883156299591	1	47.7777786254883	430
True	False	False	False	False	-2773.47973632813	-1959.92956542969	181.899276733398	0.796396315097809	0.945457577705383	1	174	28536
True	False	False	False	False	-2786.13305664063	-1895.23217773438	157.498153686523	0.829367995262146	0.96182519197464	1	172.084503173828	24436
True	False	False	False	False	-2743.5283203125	-2208.06787109375	98.7136306762695	0.727336227893829	0.92595249414444	0.572457194328308	156.528091430664	13931
True	False	False	False	False	-2726.73193359375	-2174.2568359375	98.7136306762695	0.782779574394226	0.96226441860199	0.890820920467377	146.640441894531	13051
True	False	False	False	False	-2741.23168945313	-2104.935546875	161.934722900391	0.73981249332428	0.926323652267456	0.611710011959076	165.801376342773	24207
True	False	False	False	False	-2732.71923828125	-1982.5322265625	104.259346008301	0.801714420318604	0.945224344730377	1	170.723403930664	16048
True	False	False	False	False	-2720.84448242188	-1945.37072753906	12.2005615234375	0.681430399417877	0.931919693946838	0.46645313501358	43.2727279663086	476
True	False	False	False	False	-2738.54541015625	-1915.98498535156	257.320922851563	0.818033754825592	0.956580936908722	1	180.228454589844	41813
True	False	False	False	False	-2713.517578125	-2256.654296875	144.188446044922	0.690861225128174	0.946635127067566	0.484845846891403	163.576919555664	21265
True	False	False	False	False	-2703.23681640625	-2150.34912109375	302.795745849609	0.761663436889648	0.932905793190002	0.703811228275299	173.362640380859	47328
True	False	False	False	False	-2713.17700195313	-2028.62768554688	114.241622924805	0.685410439968109	0.903580069541931	0.474053412675858	157.55339050293	16228
True	False	False	False	False	-2680.35131835938	-2017.64294433594	98.7136306762695	0.782779574394226	0.941038846969604	0.890820920467377	160.34831237793	14271
True	False	False	False	False	-2664.29028320313	-2318.953125	117.569046020508	0.784229159355164	0.964494228363037	0.925705969333649	167.5	17755
True	False	False	False	False	-2648.60473632813	-2310.26220703125	196.318130493164	0.768484115600586	0.942048668861389	0.744058847427368	164.203384399414	29064
True	False	False	False	False	-2650.6572265625	-2165.66748046875	14.4188451766968	0.742955923080444	0.934609174728394	0.622766435146332	40.3076934814453	524
True	False	False	False	False	-2652.0966796875	-1971.19580078125	31.0559749603271	0.750200152397156	0.945285499095917	0.650578022003174	48.4642868041992	1357
True	False	False	False	False	-2651.93017578125	-2118.51953125	102.041061401367	0.794671595096588	0.951237380504608	1	151.858688354492	13971
True	False	False	False	False	-2638.66967773438	-1931.09484863281	92.0587844848633	0.813853800296783	0.949773132801056	1	155.337356567383	12893
True	False	False	False	False	-2622.52294921875	-2248.61206054688	104.259346008301	0.684010803699493	0.899759888648987	0.47135466337204	149.734039306641	14075
True	False	False	False	False	-2622.18408203125	-2386.2568359375	992.682067871094	0.129448622465134	0.965462207794189	0.0449963286519051	124.363128662109	111305
True	False	False	False	False	-2573.75366210938	-2379.45581054688	120.896469116211	0.7624591588974	0.936671197414398	0.708087503910065	149.880737304688	16337
True	False	False	False	False	-2600.67822265625	-2329.56274414063	127.551322937012	0.846680104732513	0.972844779491425	1	147.59130859375	16973
True	False	False	False	False	-2607.25952148438	-2292.98657226563	116.459907531738	0.786059260368347	0.949318945407867	1	148.133331298828	15554
True	False	False	False	False	-2610.84204101563	-2218.5673828125	102.041061401367	0.688737690448761	0.89614999294281	0.480586379766464	143.673919677734	13218
True	False	False	False	False	-2616.05883789063	-2122.39697265625	144.188446044922	0.690861225128174	0.906777799129486	0.484845846891403	164.5	21385
True	False	False	False	False	-2598.40551757813	-1958.62585449219	95.3862075805664	0.854818642139435	0.968447744846344	1	160.802322387695	13829
True	False	False	False	False	-2579.6904296875	-2229.3984375	117.569046020508	0.741474032402039	0.930005550384521	0.61748605966568	148.537734985352	15745
True	False	False	False	False	-2572.20068359375	-2299.357421875	269.521484375	0.44573312997818	0.799655139446259	0.206543132662773	161.880661010742	39337
True	False	False	False	False	-2566.38330078125	-2191.29296875	310.559753417969	0.736634731292725	0.955448746681213	0.601058423519135	86.4142837524414	24196
True	False	False	False	False	-2570.82739257813	-2157.40698242188	158.607299804688	0.555620908737183	0.875522255897522	0.297951549291611	132.461532592773	18942
True	False	False	False	False	-2565.0751953125	-2336.47924804688	106.477630615234	0.780536234378815	0.944945573806763	0.854119598865509	150.07292175293	14407
True	False	False	False	False	-2562.33129882813	-2036.58911132813	167.480438232422	0.713875532150269	0.934071600437164	0.53636908531189	171.311264038086	25868
True	False	False	False	False	-2560.69311523438	-2459.51440429688	53.2388153076172	0.288833469152451	0.939819037914276	0.114119932055473	133.75	6420
True	False	False	False	False	-2550.71459960938	-2448.45092773438	85.4039306640625	0.765360891819	0.953829169273376	0.724545955657959	159.740264892578	12300
True	False	False	False	False	-2557.61376953125	-2211.5185546875	99.8227767944336	0.731752693653107	0.905690133571625	0.585603535175323	151.366668701172	13623
True	False	False	False	False	-2555.87939453125	-2121.84521484375	100.931915283203	0.662180662155151	0.922800660133362	0.432574808597565	156.538467407227	14245
True	False	False	False	False	-2546.64013671875	-2114.33666992188	68.7667999267578	0.716718852519989	0.965973138809204	0.543553650379181	74.3871002197266	4612
True	False	False	False	False	-2541.74658203125	-2089.04223632813	202.97297668457	0.725916802883148	0.943023085594177	0.568383753299713	64.6939926147461	11839
True	False	False	False	False	-2526.26611328125	-2496.77856445313	384.872253417969	0.258722096681595	0.959416091442108	0.0995702594518661	127.67147064209	44302
True	False	False	False	False	-2503.78955078125	-2498.65380859375	119.787330627441	0.696509301662445	0.925894320011139	0.496538251638412	158.805557250977	17151
True	False	False	False	False	-2480.4365234375	-2496.38989257813	201.863830566406	0.617268085479736	0.924090564250946	0.367356032133102	159.093399047852	28955
True	False	False	False	False	-2505.462890625	-2446.44213867188	93.1679229736328	0.808093369007111	0.958789765834808	1	152.404754638672	12802
True	False	False	False	False	-2509.0810546875	-2348.56079101563	168.589569091797	0.804447412490845	0.946684777736664	1	157.328948974609	23914
True	False	False	False	False	-2517.01025390625	-2296.08740234375	184.117568969727	0.77745521068573	0.965872168540955	0.817248582839966	155.415664672852	25799
True	False	False	False	False	-2516.14990234375	-2326.67724609375	16.6371288299561	0.76893937587738	0.938069105148315	0.747088372707367	51.8666648864746	778
True	False	False	False	False	-2508.60009765625	-2423.14501953125	295.031768798828	0.4651700258255	0.805861353874207	0.220602437853813	159.259399414063	42363
True	False	False	False	False	-2492.0419921875	-2131.73095703125	179.680999755859	0.765879690647125	0.95974862575531	0.727646708488464	164.641967773438	26672
True	False	False	False	False	-2483.92651367188	-2447.4150390625	102.041061401367	0.612211227416992	0.869585275650024	0.360930055379868	143	13156
True	False	False	False	False	-2477.46411132813	-2245.21630859375	138.64274597168	0.797355175018311	0.960105001926422	1	161.727996826172	20216
True	False	False	False	False	-2473.98193359375	-2552.89331054688	453.639068603516	0.26812806725502	0.970200777053833	0.104028686881065	124.616134643555	50968
True	False	False	False	False	-2422.37377929688	-2491.31103515625	117.569046020508	0.668824553489685	0.916466057300568	0.443771183490753	146.820755004883	15563
True	False	False	False	False	-2458.24194335938	-2418.31103515625	106.477630615234	0.69047749042511	0.890894651412964	0.484070807695389	146.67707824707	14081
True	False	False	False	False	-2467.28515625	-2374.04443359375	13.3097038269043	0.743378639221191	0.931919693946838	0.624296009540558	36.8333320617676	442
True	False	False	False	False	-2464.30126953125	-2341.7529296875	163.043869018555	0.704309105873108	0.913947284221649	0.513639271259308	160.204086303711	23550
True	False	False	False	False	-2464.01831054688	-2266.12719726563	102.041061401367	0.784656643867493	0.937895774841309	0.940379023551941	153.326080322266	14106
True	False	False	False	False	-2445.93017578125	-2256.29321289063	93.1679229736328	0.846452295780182	0.960265040397644	1	148.976196289063	12514
True	False	False	False	False	-2433.99926757813	-2447.21264648438	190.772415161133	0.72429746389389	0.914229989051819	0.563820719718933	166.395355224609	28620
True	False	False	False	False	-2426.66821289063	-2355.5830078125	150.843307495117	0.666771829128265	0.903906285762787	0.44025981426239	154.117645263672	20960
True	False	False	False	False	-2433.25048828125	-2168.1572265625	166.371292114258	0.805162727832794	0.947670817375183	1	167.633331298828	25145
True	False	False	False	False	-2426.2001953125	-2267.44506835938	163.043869018555	0.781204581260681	0.937157273292542	0.86380922794342	163.775512695313	24075
True	False	False	False	False	-2417.85205078125	-2596.24487304688	90.9496383666992	0.768088281154633	0.955179274082184	0.741466164588928	161.085372924805	13209
True	False	False	False	False	-2393.46801757813	-2594.57373046875	164.153015136719	0.742691874504089	0.924706935882568	0.621816456317902	165.533782958984	24499
True	False	False	False	False	-2364.66259765625	-2538.19360351563	110.914192199707	0.761327385902405	0.937576711177826	0.702032923698425	149.800003051758	14980
True	False	False	False	False	-2384.55126953125	-2489.83984375	100.931915283203	0.730834186077118	0.922746121883392	0.582807719707489	155.439559936523	14145
True	False	False	False	False	-2417.30590820313	-2308.72680664063	165.262145996094	0.713891565799713	0.91574615240097	0.536409020423889	160.067108154297	23850
True	False	False	False	False	-2412.92431640625	-2437.884765625	295.031768798828	0.821228265762329	0.958896934986115	1	172.488723754883	45882
True	False	False	False	False	-2384.8212890625	-2395.65966796875	131.987884521484	0.695033729076385	0.924835622310638	0.493430703878403	160.890762329102	19146
True	False	False	False	False	-2398.05395507813	-2380.49755859375	109.805053710938	0.720394313335419	0.922800660133362	0.553169012069702	151.373733520508	14986
True	False	False	False	False	-2385.884765625	-2330.03051757813	107.586769104004	0.642508149147034	0.866883456707001	0.401997298002243	150.876281738281	14635
True	False	False	False	False	-2381.69750976563	-2249.22607421875	158.607299804688	0.741963624954224	0.937965095043182	0.619216978549957	162.40559387207	23224
True	False	False	False	False	-2380.86743164063	-2509.75341796875	204.082122802734	0.75847589969635	0.928528904914856	0.687557995319366	168.728256225586	31046
True	False	False	False	False	-2367.00952148438	-2484.107421875	29.9468326568604	0.624239027500153	0.951878786087036	0.376477956771851	42.6296310424805	1151
True	False	False	False	False	-2377.32690429688	-2287.63208007813	192.990692138672	0.81492292881012	0.956998109817505	1	167.810348510742	29199
True	False	False	False	False	-2371.96020507813	-2429.9609375	247.338653564453	0.703527748584747	0.909637808799744	0.511872112751007	167.735427856445	37405
True	False	False	False	False	-2370.97412109375	-2317.14477539063	97.6044921875	0.760120630264282	0.929517865180969	0.695777595043182	153.215911865234	13483
True	False	False	False	False	-2354.42431640625	-2588.29174804688	207.409545898438	0.770842373371124	0.936305701732635	0.760352671146393	163.759353637695	30623
True	False	False	False	False	-2351.75756835938	-2290.61840820313	18.8554134368896	0.481155753135681	0.911731481552124	0.232746690511703	35.6470603942871	606
True	False	False	False	False	-2349.20458984375	-1978.96899414063	160.825576782227	0.778323948383331	0.964767277240753	0.826640605926514	170.255172729492	24687
True	False	False	False	False	-2345.03515625	-2654.43237304688	159.716445922852	0.747152209281921	0.93540233373642	0.638441383838654	174.60417175293	25143
True	False	False	False	False	-2342.09326171875	-2622.1064453125	187.44499206543	0.809715926647186	0.954822361469269	1	165.325439453125	27940
True	False	False	False	False	-2344.06103515625	-2521.42041015625	11.0914192199707	0.735508561134338	0.937464773654938	0.597400009632111	34.7999992370605	348
True	False	False	False	False	-2340.13745117188	-2381.5703125	100.931915283203	0.786033868789673	0.94487589597702	1	150.351654052734	13682
True	False	False	False	False	-2341.0185546875	-2360.4912109375	28.8376903533936	0.797349810600281	0.952098965644836	1	42.5	1105
True	False	False	False	False	-2331.06982421875	-2691.658203125	1588.29125976563	0.0734862312674522	0.961114466190338	0.0245542116463184	126.256980895996	180800
True	False	False	False	False	-2226.640625	-2769.15161132813	88.7313537597656	0.795180141925812	0.948425769805908	1	174.024993896484	13922
True	False	False	False	False	-2297.32397460938	-2703.55810546875	98.7136306762695	0.736421585083008	0.925491452217102	0.600361526012421	155.415725708008	13832
True	False	False	False	False	-2321.29516601563	-2648.23095703125	139.751892089844	0.669603943824768	0.886610805988312	0.445116937160492	165.063491821289	20798
True	False	False	False	False	-2331.0029296875	-2464.24047851563	102.041061401367	0.804879486560822	0.950925171375275	1	156.706527709961	14417
True	False	False	False	False	-2327.86596679688	-2492.49047851563	115.350761413574	0.62971693277359	0.943102300167084	0.383873820304871	142.067306518555	14775
True	False	False	False	False	-2321.12060546875	-2418.12524414063	194.099838256836	0.73693060874939	0.915384352207184	0.602029263973236	164.497146606445	28787
True	False	False	False	False	-2313.77783203125	-2684	46.5839614868164	0.786822140216827	0.960126519203186	1	64	2688
True	False	False	False	False	-2292.68798828125	-2668.23022460938	163.043869018555	0.76271790266037	0.941058576107025	0.709498703479767	164.197280883789	24137
True	False	False	False	False	-2294.82592773438	-2616.89184570313	98.7136306762695	0.694063067436218	0.907709777355194	0.491407215595245	154.089889526367	13714
True	False	False	False	False	-2311.07348632813	-2469.17041015625	100.931915283203	0.752970397472382	0.934922754764557	0.662240564823151	150.043960571289	13654
True	False	False	False	False	-2286.05786132813	-2466.59130859375	94.2770690917969	0.757289707660675	0.947118639945984	0.681832194328308	154.364700317383	13121
True	False	False	False	False	-2310.23193359375	-1911.55578613281	126.442184448242	0.788381993770599	0.942053854465485	1	170.614028930664	19450
True	False	False	False	False	-2304.35864257813	-2326.44555664063	105.36848449707	0.795948684215546	0.936849236488342	1	147.915786743164	14052
True	False	False	False	False	-2283.1982421875	-2023.94934082031	179.680999755859	0.86091935634613	0.970667481422424	1	164.246917724609	26608
True	False	False	False	False	-2277.62890625	-2631.43920898438	170.807861328125	0.683426439762115	0.894706547260284	0.470236390829086	162.909088134766	25088
True	False	False	False	False	-2263.68920898438	-2612.9453125	99.8227767944336	0.827447116374969	0.951364815235138	1	152.699996948242	13743
True	False	False	False	False	-2255.21655273438	-2577.0009765625	108.695907592773	0.742422997951508	0.918061494827271	0.620853245258331	153.469390869141	15040
True	False	False	False	False	-2246.93334960938	-2742.837890625	310.559753417969	0.543964505195618	0.877360701560974	0.286637604236603	187.696426391602	52555
True	False	False	False	False	-2232.26733398438	-2679.18188476563	100.931915283203	0.739883303642273	0.932313740253448	0.61195319890976	152.923080444336	13916
True	False	False	False	False	-2243.95654296875	-2534.07348632813	234.028945922852	0.780529975891113	0.958773255348206	0.854032337665558	172.521331787109	36402
True	False	False	False	False	-2239.65234375	-2664.19189453125	12.2005615234375	0.768196105957031	0.939064502716064	0.742168962955475	43.5454559326172	479
True	False	False	False	False	-2231.48681640625	-2621.71166992188	102.041061401367	0.688737690448761	0.898326694965363	0.480586379766464	152.217391967773	14004
True	False	False	False	False	-2222.50463867188	-2456.779296875	104.259346008301	0.837473332881927	0.964395225048065	1	160.255325317383	15064
True	False	False	False	False	-2234.26171875	-2413.66015625	131.987884521484	0.739435315132141	0.925857245922089	0.61041921377182	162.016799926758	19280
True	False	False	False	False	-2221.16040039063	-2497.27319335938	163.043869018555	0.72070187330246	0.919048011302948	0.553991317749023	167.612243652344	24639
True	False	False	False	False	-2219.37548828125	-2145.16284179688	92.0587844848633	0.852869749069214	0.972272574901581	1	132.373489379883	10987
True	False	False	False	False	-2215.21337890625	-2783.03100585938	97.6044921875	0.809059381484985	0.953889608383179	1	183.590911865234	16156
True	False	False	False	False	-2212.39233398438	-2692.0576171875	102.041061401367	0.717458426952362	0.922302544116974	0.54545783996582	154.086959838867	14176
True	False	False	False	False	-2214.57666015625	-2589.52734375	137.533599853516	0.770503997802734	0.943697929382324	0.757918477058411	163.217742919922	20239
True	False	False	False	False	-2200.630859375	-2662.15185546875	24.401123046875	0.715491533279419	0.942926585674286	0.54042637348175	36.1818199157715	796
True	False	False	False	False	-2195.47973632813	-2628.27075195313	99.8227767944336	0.777396082878113	0.949584066867828	0.816632270812988	157.577774047852	14182
True	False	False	False	False	-2197.48071289063	-2563.46557617188	112.023338317871	0.811145603656769	0.945869207382202	1	160.198013305664	16180
True	False	False	False	False	-2195.36181640625	-2078.5263671875	92.0587844848633	0.763090133666992	0.931402266025543	0.711547255516052	133.698791503906	11097
True	False	False	False	False	-2184.57470703125	-2807.12768554688	90.9496383666992	0.730561852455139	0.921006679534912	0.581985175609589	181.841461181641	14911
True	False	False	False	False	-2176.8544921875	-2777.7744140625	163.043869018555	0.74487966299057	0.922024726867676	0.629814207553864	176.4013671875	25931
True	False	False	False	False	-2180.83715820313	-2691.20727539063	112.023338317871	0.726439833641052	0.930533230304718	0.569876611232758	156.990097045898	15856
True	False	False	False	False	-2171.50390625	-2630.07983398438	238.465515136719	0.67828905582428	0.936428785324097	0.460610389709473	182.451156616211	39227
True	False	False	False	False	-2162.00268554688	-2563.52563476563	26.6194076538086	0.718682765960693	0.937802910804749	0.54864364862442	52.875	1269
True	False	False	False	False	-2172.853515625	-2525.27001953125	25.5102653503418	0.815285325050354	0.956586837768555	1	44.6086959838867	1026
True	False	False	False	False	-2173.79907226563	-2470.38305664063	108.695907592773	0.777484655380249	0.940102577209473	0.817557096481323	161.132659912109	15791
True	False	False	False	False	-2157.27856445313	-2499.99926757813	150.843307495117	0.794324278831482	0.940683126449585	1	172.066177368164	23401
True	False	False	False	False	-2153.4130859375	-2548.06713867188	139.751892089844	0.676336646080017	0.895506799221039	0.457045078277588	172.119049072266	21687
True	False	False	False	False	-2149.8896484375	-2128.15405273438	139.751892089844	0.754863798618317	0.923213005065918	0.67060112953186	88.6349182128906	11168
True	False	False	False	False	-2145.1796875	-2580.27392578125	139.751892089844	0.754863798618317	0.946663558483124	0.67060112953186	171.428573608398	21600
True	False	False	False	False	-2138.82958984375	-2843.25	209.627822875977	0.400454044342041	0.849907457828522	0.176408275961876	175.074081420898	33089
True	False	False	False	False	-2129.88623046875	-2821.5986328125	124.223899841309	0.706682562828064	0.908136963844299	0.519085705280304	173.258926391602	19405
True	False	False	False	False	-2127.46484375	-2695.57177734375	24.401123046875	0.715491533279419	0.935181617736816	0.54042637348175	67.5454559326172	1486
True	False	False	False	False	-2134.9912109375	-2475.68798828125	116.459907531738	0.680256009101868	0.900527894496918	0.464253097772598	165.085708618164	17334
True	False	False	False	False	-2121.10473632813	-2485.72241210938	19.9645557403564	0.798721373081207	0.951427280902863	1	39.9444427490234	719
True	False	False	False	False	-2118.88745117188	-2711.35961914063	242.902084350586	0.763394474983215	0.957879364490509	0.713238716125488	183.506851196289	40188
True	False	False	False	False	-2087.25122070313	-2713.45483398438	93.1679229736328	0.725569725036621	0.92387318611145	0.567398190498352	167.607147216797	14079
True	False	False	False	False	-2107.18188476563	-2655.783203125	104.259346008301	0.676092565059662	0.903429508209229	0.45660275220871	166.797866821289	15679
True	False	False	False	False	-2112.02270507813	-2521.04711914063	99.8227767944336	0.827447116374969	0.963831067085266	1	163.011108398438	14671
True	False	False	False	False	-2094.75732421875	-2632.1484375	96.4953460693359	0.810468971729279	0.965309083461761	1	166.080459594727	14449
True	False	False	False	False	-2088.271484375	-2584.78930664063	168.589569091797	0.68965095281601	0.928406357765198	0.482409477233887	179.756576538086	27323
True	False	False	False	False	-2086.95068359375	-2696.64404296875	110.914192199707	0.863773465156555	0.970586776733398	1	172.759994506836	17276
True	False	False	False	False	-2076.03540039063	-3508.09106445313	161.934722900391	0.750114381313324	0.916577517986298	0.650226891040802	181.630142211914	26518
True	False	False	False	False	-1929.63220214844	-3009.27075195313	14.4188451766968	0.742955923080444	0.934609174728394	0.622766435146332	137.769226074219	1791
True	False	False	False	False	-2044.83776855469	-2914.15185546875	207.409545898438	0.764111638069153	0.947693586349487	0.717284619808197	191.914443969727	35888
True	False	False	False	False	-2073.42993164063	-2865.052734375	9.98227787017822	0.687235474586487	0.9244145154953	0.47761595249176	39.5555572509766	356
True	False	False	False	False	-2068.7470703125	-2837.19580078125	35.4925422668457	0.670732975006104	0.930257260799408	0.447078943252563	40.78125	1305
True	False	False	False	False	-2066.505859375	-2255.0810546875	108.695907592773	0.825362265110016	0.953450918197632	1	156.071426391602	15295
True	False	False	False	False	-2066.22827148438	-2884.302734375	23.2919807434082	0.772283971309662	0.947545111179352	0.771135985851288	54.9523811340332	1154
True	False	False	False	False	-2044.88708496094	-2838.14282226563	139.751892089844	0.743678152561188	0.931001782417297	0.6253861784935	168.222229003906	21196
True	False	False	False	False	-2063.46313476563	-2760.3798828125	120.896469116211	0.771264374256134	0.925920128822327	0.76343834400177	169.128433227539	18435
True	False	False	False	False	-2021.7880859375	-2723.30102539063	194.099838256836	0.776620984077454	0.941443145275116	0.808785676956177	187.73713684082	32854
True	False	False	False	False	-2049.63549804688	-2633.90209960938	109.805053710938	0.741141617298126	0.910447716712952	0.616318583488464	163.959594726563	16232
True	False	False	False	False	-2040.59643554688	-2575.49682617188	106.477630615234	0.739683151245117	0.92433089017868	0.611266613006592	160.41667175293	15400
True	False	False	False	False	-2019.3984375	-2946.35668945313	375.999114990234	0.291672855615616	0.959415674209595	0.115534663200378	130.778762817383	44334
True	False	False	False	False	-1933.35009765625	-2993.9736328125	82.0765075683594	0.760389924049377	0.936389088630676	0.697156250476837	185.621627807617	13736
True	False	False	False	False	-1970.8984375	-2979.09350585938	27.7285480499268	0.490273386240005	0.92913293838501	0.239928409457207	99.5199966430664	2488
True	False	False	False	False	-1994.71325683594	-2919.0458984375	82.0765075683594	0.509352028369904	0.953588008880615	0.25560986995697	84.2297286987305	6233
True	False	False	False	False	-1982.75109863281	-2960.49194335938	108.695907592773	0.777484655380249	0.943345487117767	0.817557096481323	191.714279174805	18788
True	False	False	False	False	-1948.498046875	-2983.51635742188	93.1679229736328	0.748380422592163	0.926739454269409	0.643250167369843	183.226196289063	15391
True	False	False	False	False	-1910.33605957031	-3005.99780273438	150.843307495117	0.794324278831482	0.951978802680969	1	181.286758422852	24655
True	False	False	False	False	-2004.423828125	-2918.38037109375	171.917007446289	0.793127417564392	0.949375629425049	1	177.083877563477	27448
True	False	False	False	False	-1992.63439941406	-2873.90747070313	108.695907592773	0.677731871604919	0.907329320907593	0.459587782621384	161.969390869141	15873
True	False	False	False	False	-2013.94201660156	-2666.45678710938	103.150199890137	0.866363406181335	0.969454169273376	1	162.150543212891	15080
True	False	False	False	False	-2008.65173339844	-2768.11547851563	171.917007446289	0.777819216251373	0.944554626941681	0.821106195449829	185.580642700195	28765
True	False	False	False	False	-1927.03198242188	-2827.42236328125	155.279876708984	0.744004368782043	0.944776117801666	0.626579701900482	187.907150268555	26307
True	False	False	False	False	-1995.35778808594	-2772.81787109375	29.9468326568604	0.637438416481018	0.94477391242981	0.394664078950882	65.4814834594727	1768
True	False	False	False	False	-1967.21740722656	-2638.25122070313	99.8227767944336	0.754056692123413	0.925024628639221	0.666995942592621	169.71110534668	15274
True	False	False	False	False	-1980.31140136719	-2409.62841796875	118.678184509277	0.769594728946686	0.939980387687683	0.751542627811432	178.224304199219	19070
True	False	False	False	False	-1967.1923828125	-2741.42041015625	46.5839614868164	0.738803207874298	0.941915214061737	0.6082723736763	72.976188659668	3065
True	False	False	False	False	-1961.2548828125	-2810.57836914063	246.229507446289	0.752931416034698	0.925098240375519	0.662071883678436	199.256759643555	44235
True	False	False	False	False	-1929.63354492188	-2770.49487304688	105.36848449707	0.810243308544159	0.96119749546051	1	176.021057128906	16722
True	False	False	False	False	-1955.37048339844	-2756.81420898438	240.683807373047	0.672065198421478	0.887857019901276	0.449413537979126	193.511520385742	41992
True	False	False	False	False	-1918.76940917969	-2752.4150390625	113.132476806641	0.81917679309845	0.971638321876526	1	178.754898071289	18233
True	False	False	False	False	-1950.25988769531	-2656.5029296875	171.917007446289	0.800951540470123	0.953022539615631	1	186.6064453125	28924
True	False	False	False	False	-1942.17565917969	-2366.5927734375	87.6222152709961	0.749889969825745	0.938029229640961	0.649311125278473	150.72151184082	11907
True	False	False	False	False	-1915.99340820313	-2692.208984375	24.401123046875	0.64345920085907	0.920598447322845	0.403396040201187	59.6818199157715	1313
True	False	False	False	False	-1914.76184082031	-2913.13891601563	9.98227787017822	0.754574596881866	0.933233201503754	0.669301986694336	33	297
True	False	False	False	False	-1898.66235351563	-2809.29907226563	230.701522827148	0.725050449371338	0.923449516296387	0.565931618213654	192.278839111328	39994
True	False	False	False	False	-1905.75183105469	-2705.2822265625	107.586769104004	0.812705516815186	0.955905973911285	1	169.03092956543	16396
True	False	False	False	False	-2975.25659179688	-1865.28369140625	28.8376903533936	0.353892296552658	0.920781552791595	0.14861848950386	95.7307662963867	2489
True	False	False	False	False	-2997.634765625	-1824.21655273438	21.0736961364746	0.301473647356033	0.933086514472961	0.120477437973022	97.6315765380859	1855
True	False	False	False	False	-3020.1162109375	-1781.49609375	22.1828384399414	0.440009862184525	0.893884897232056	0.202540561556816	98	1960
True	False	False	False	False	-3026.63061523438	-1746.30114746094	47.6931037902832	0.805555999279022	0.954248368740082	1	114.023254394531	4903
True	False	False	False	False	-3032.4638671875	-1712.37182617188	165.262145996094	0.773095011711121	0.930436909198761	0.777525901794434	163.382553100586	24344
True	False	False	False	False	-3055.40673828125	-1710.50122070313	77.6399383544922	0.193893775343895	0.899569511413574	0.0707619562745094	100.571426391602	7040
True	False	False	False	False	-3072.20141601563	-1651.86572265625	154.17073059082	0.651001632213593	0.948157370090485	0.414762049913406	124.748199462891	17340
True	False	False	False	False	-3094.72631835938	-1603.5068359375	76.5307922363281	0.70901221036911	0.941798746585846	0.524551153182983	113.898551940918	7859
True	False	False	False	False	-3116.85888671875	-1575.27124023438	76.5307922363281	0.424158722162247	0.944065153598785	0.191758766770363	104.492752075195	7210
True	False	False	False	False	-3125.76391601563	-1524.37329101563	277.285491943359	0.565618515014648	0.934625804424286	0.308051645755768	155.136001586914	38784
True	False	False	False	False	-3163.56762695313	-1434.77319335938	120.896469116211	0.850032269954681	0.968259692192078	1	157.330276489258	17149
True	False	False	False	False	-3185.09912109375	-1369.69921875	122.005615234375	0.823490679264069	0.959930598735809	1	151.163635253906	16628
True	False	False	False	False	-3219.55859375	-1303.40441894531	164.153015136719	0.299746990203857	0.924539685249329	0.119599841535091	105.094596862793	15554
True	False	False	False	False	-3244.34619140625	-1224.33618164063	160.825576782227	0.24066761136055	0.920026838779449	0.0912205874919891	106.593101501465	15456
True	False	False	False	False	-3253.12939453125	-1160.46142578125	126.442184448242	0.727187871932983	0.958162069320679	0.572028160095215	135.885971069336	15491
True	False	False	False	False	-3264.7333984375	-1112.16638183594	73.203369140625	0.614838540554047	0.943577826023102	0.364249229431152	96.6666641235352	6380
True	False	False	False	False	-3287.61303710938	-1026.0185546875	85.4039306640625	0.830078601837158	0.962681770324707	1	143.142852783203	11022
True	False	False	False	False	-3297.32373046875	-979.632263183594	155.279876708984	0.789243400096893	0.952242314815521	1	149.885711669922	20984
True	False	False	False	False	-3307.3271484375	-929.363525390625	88.7313537597656	0.735508561134338	0.929069638252258	0.597400009632111	135.875	10870
True	False	False	False	False	-3329.03588867188	-876.886291503906	11.0914192199707	0.497099369764328	0.84438145160675	0.245434045791626	102.599998474121	1026
True	False	False	False	False	-3336.75122070313	-824.118713378906	14.4188451766968	0.619212806224823	0.930929720401764	0.369869381189346	104	1352
True	False	False	False	False	-3333.9150390625	-777.527526855469	108.695907592773	0.666950881481171	0.950307130813599	0.44056424498558	111.867347717285	10963
True	False	False	False	False	-3342.66870117188	-722.834716796875	95.3862075805664	0.766198992729187	0.948876082897186	0.729580998420715	144.348831176758	12414
True	False	False	False	False	-3356.724609375	-565.923400878906	88.7313537597656	0.822043120861053	0.94858330488205	1	139.225006103516	11138
True	False	False	False	False	-3364.6240234375	-403.504974365234	110.914192199707	0.727671027183533	0.958977937698364	0.573428332805634	91.5299987792969	9153
True	False	False	False	False	-3367.58227539063	-311.248840332031	97.6044921875	0.784017562866211	0.970127999782562	0.919521510601044	139.886367797852	12310
True	False	False	False	False	-3365.67895507813	-224.985656738281	98.7136306762695	0.714771866798401	0.953055143356323	0.538611173629761	128.101119995117	11401
True	False	False	False	False	-3362.27954101563	-473.122039794922	122.005615234375	0.740235030651093	0.925127923488617	0.613164842128754	142.163635253906	15638
True	False	False	False	False	-3356.81787109375	-363.186828613281	99.8227767944336	0.81229829788208	0.946695864200592	1	139.588882446289	12563
True	False	False	False	False	-3360.8017578125	-267.736083984375	171.917007446289	0.614847600460052	0.912443816661835	0.364260733127594	146.335479736328	22682
True	False	False	False	False	-3354.63110351563	51.078498840332	11.0914192199707	0.512626230716705	0.928345501422882	0.258395850658417	101.5	1015
True	False	False	False	False	-3353.59985351563	-701.200988769531	49.9113883972168	0.55571836233139	0.954127609729767	0.298048228025436	98.1999969482422	4419
True	False	False	False	False	-3345.60498046875	-678.250915527344	107.586769104004	0.779021024703979	0.945943653583527	0.834679305553436	141.814437866211	13756
True	False	False	False	False	-3351.85205078125	-623.775085449219	67.6576614379883	0.753307163715363	0.934945285320282	0.663703262805939	126.639343261719	7725
True	False	False	False	False	-3351.58203125	2.5324821472168	77.6399383544922	0.719287753105164	0.92756325006485	0.550233483314514	161.81428527832	11327
True	False	False	False	False	-3352.69458007813	61.4811172485352	12.2005615234375	0.474330633878708	0.890977501869202	0.227494090795517	98.1818161010742	1080
True	False	False	False	False	-3349.79077148438	-593.731628417969	120.896469116211	0.816004395484924	0.959930598735809	1	141.486236572266	15422
True	False	False	False	False	-3347.96142578125	-31.274974822998	219.610107421875	0.5209059715271	0.875637948513031	0.265572965145111	148.858581542969	29474
True	False	False	False	False	-3347.24658203125	31.8989162445068	84.2947845458984	0.780941009521484	0.953055739402771	0.859888970851898	110.157897949219	8372
True	False	False	False	False	-3344.72094726563	-656.396545410156	137.533599853516	0.812275528907776	0.964554309844971	1	141.806457519531	17584
True	False	False	False	False	-3342.84350585938	-478.817657470703	112.023338317871	0.768940627574921	0.927857100963593	0.747096836566925	140.277221679688	14168
True	False	False	False	False	-3342.05541992188	-298.116851806641	163.043869018555	0.72070187330246	0.914065718650818	0.553991317749023	146.551025390625	21543
True	False	False	False	False	-3334.5703125	-85.1904754638672	140.861022949219	0.698515653610229	0.913685858249664	0.500826358795166	159.299209594727	20231
True	False	False	False	False	-3338.56567382813	-5.74702024459839	102.041061401367	0.830349385738373	0.965853691101074	1	168.945648193359	15543
True	False	False	False	False	-3333.6865234375	-750.541381835938	191.881561279297	0.672184705734253	0.94253146648407	0.44962403178215	141.2138671875	24430
True	False	False	False	False	-3331.47998046875	50.6331939697266	166.371292114258	0.876092970371246	0.972531378269196	1	167.619995117188	25143
True	False	False	False	False	-3330.23266601563	-806.178649902344	120.896469116211	0.793161451816559	0.961123943328857	1	141.027526855469	15372
True	False	False	False	False	-3330.00048828125	-867.886657714844	18.8554134368896	0.293682962656021	0.833201348781586	0.116540834307671	100.941177368164	1716
True	False	False	False	False	-3324.60107421875	-843.49609375	96.4953460693359	0.698709607124329	0.919557750225067	0.501244783401489	143.045974731445	12445
True	False	False	False	False	-3327.19873046875	-518.798767089844	92.0587844848633	0.686775207519531	0.897015333175659	0.476712793111801	136.879516601563	11361
True	False	False	False	False	-3323.27026367188	-701.145080566406	129.769607543945	0.787340879440308	0.962010085582733	1	139.957260131836	16375
True	False	False	False	False	-3323.13549804688	-562.372985839844	119.787330627441	0.66390061378479	0.894976377487183	0.435427129268646	139.16667175293	15030
True	False	False	False	False	-3322.93969726563	-906.104187011719	9.98227787017822	0.416159331798553	0.887103497982025	0.186478972434998	102	918
True	False	False	False	False	-3306.50903320313	-733.893249511719	180.790130615234	0.806861162185669	0.954021155834198	1	142.386505126953	23209
True	False	False	False	False	-3312.4814453125	-440.517364501953	120.896469116211	0.825756251811981	0.961240172386169	1	136.807342529297	14912
True	False	False	False	False	-3312.02783203125	-366.390167236328	94.2770690917969	0.817713499069214	0.964746832847595	1	139.247055053711	11836
True	False	False	False	False	-3317.1787109375	-325.943695068359	156.389007568359	0.714476406574249	0.899740517139435	0.537869870662689	145.198577880859	20473
True	False	False	False	False	-3311.40795898438	-409.699554443359	99.8227767944336	0.722803056240082	0.919557750225067	0.559686005115509	140.922225952148	12683
True	False	False	False	False	-3307.22998046875	65.0442810058594	171.917007446289	0.832001447677612	0.958413541316986	1	164.006454467773	25421
True	False	False	False	False	-3306.67065429688	-666.047180175781	169.698715209961	0.750118315219879	0.931134462356567	0.650242984294891	141.176467895508	21600
True	False	False	False	False	-3300.673828125	-962.200256347656	23.2919807434082	0.725569725036621	0.933190703392029	0.567398190498352	110.190475463867	2314
True	False	False	False	False	-3295.78442382813	-946.56591796875	177.462707519531	0.776972055435181	0.951467037200928	0.81228631734848	144.96875	23195
True	False	False	False	False	-3299.49340820313	-279.342712402344	110.914192199707	0.691563129425049	0.908877730369568	0.486269682645798	146.809997558594	14681
True	False	False	False	False	-3297.4970703125	-857.295776367188	11.0914192199707	0.763594925403595	0.936281979084015	0.714360892772675	77.8000030517578	778
True	False	False	False	False	-3295.3154296875	-819.689575195313	86.513069152832	0.812731087207794	0.958927392959595	1	135.089736938477	10537
True	False	False	False	False	-3297.2197265625	-623.251953125	88.7313537597656	0.682310163974762	0.90673840045929	0.468113631010056	135.725006103516	10858
True	False	False	False	False	-3297.24975585938	-164.519317626953	94.2770690917969	0.747598469257355	0.93298351764679	0.640176296234131	148.494110107422	12622
True	False	False	False	False	-3296.53002929688	-556.562805175781	99.8227767944336	0.735508561134338	0.929243803024292	0.597400009632111	137.111114501953	12340
True	False	False	False	False	-3293.38793945313	-763.462890625	161.934722900391	0.775890290737152	0.938514590263367	0.801759004592896	141	20586
True	False	False	False	False	-3293.36376953125	-998.666931152344	117.569046020508	0.702122330665588	0.949527680873871	0.508725047111511	127.792449951172	13546
True	False	False	False	False	-3291.2412109375	-883.34130859375	168.589569091797	0.836018741130829	0.964335501194	1	143.861846923828	21867
True	False	False	False	False	-3289.47631835938	-436.641876220703	99.8227767944336	0.777396082878113	0.937500715255737	0.816632270812988	137.78889465332	12401
True	False	False	False	False	-3292.52514648438	-304.688812255859	97.6044921875	0.784017562866211	0.948797702789307	0.919521510601044	143.704544067383	12646
True	False	False	False	False	-3291.52099609375	19.0926189422607	114.241622924805	0.762033998966217	0.936933875083923	0.705790936946869	161.543685913086	16639
True	False	False	False	False	-3285.69091796875	-795.168762207031	14.4188451766968	0.719225645065308	0.935661971569061	0.550069808959961	59.3076934814453	771
True	False	False	False	False	-3285.43188476563	-1075.12780761719	290.595184326172	0.170868590474129	0.905594825744629	0.0612566471099854	101.106872558594	26490
True	False	False	False	False	-3277.6337890625	-960.600524902344	22.1828384399414	0.755204319953918	0.938502132892609	0.672140836715698	63.3499984741211	1267
True	False	False	False	False	-3282.52661132813	-863.856384277344	157.498153686523	0.722456872463226	0.915775179862976	0.558738350868225	145.626754760742	20679
True	False	False	False	False	-3265.02392578125	-786.973937988281	88.7313537597656	0.745258808135986	0.925086975097656	0.631230175495148	137.050003051758	10964
True	False	False	False	False	-3280.74047851563	-590.38818359375	96.4953460693359	0.775108277797699	0.952851355075836	0.794588387012482	139.701156616211	12154
True	False	False	False	False	-3281.26318359375	-524.133056640625	14.4188451766968	0.666414141654968	0.938069105148315	0.43965283036232	56.3076934814453	732
True	False	False	False	False	-3275.46435546875	-136.256103515625	93.1679229736328	0.762245774269104	0.92123818397522	0.70693165063858	150.464279174805	12639
True	False	False	False	False	-3274.5283203125	-722.904479980469	80.9673614501953	0.84387868642807	0.968677997589111	1	138.054794311523	10078
True	False	False	False	False	-3264.68359375	-700.198303222656	80.9673614501953	0.826583564281464	0.964430749416351	1	137.16438293457	10013
True	False	False	False	False	-3270.21044921875	30.3661823272705	107.586769104004	0.738487541675568	0.941396355628967	0.607207953929901	160.443298339844	15563
True	False	False	False	False	-3264.75854492188	-570.124145507813	93.1679229736328	0.772283971309662	0.952183902263641	0.771135985851288	140.202377319336	11777
True	False	False	False	False	-3263.19140625	-1128.94201660156	90.9496383666992	0.826298654079437	0.963919818401337	1	149.817077636719	12285
True	False	False	False	False	-3253.61645507813	-1062.36328125	96.4953460693359	0.799865543842316	0.947246909141541	1	135.586212158203	11796
True	False	False	False	False	-3263.16235351563	-3.63630056381226	14.4188451766968	0.805326879024506	0.942608833312988	1	57.769229888916	751
True	False	False	False	False	-3261.029296875	62.2715339660645	118.678184509277	0.720046758651733	0.913099586963654	0.552243173122406	156.364486694336	16731
True	False	False	False	False	-3255.45654296875	-1023.36499023438	84.2947845458984	0.819298386573792	0.960834741592407	1	137.828948974609	10475
True	False	False	False	False	-3247.64892578125	-917.11572265625	97.6044921875	0.819784700870514	0.957730054855347	1	136.875	12045
True	False	False	False	False	-3254.93676757813	-835.346801757813	94.2770690917969	0.757289707660675	0.924364864826202	0.681832194328308	134.176467895508	11405
True	False	False	False	False	-3245.9501953125	-757.914611816406	105.36848449707	0.762958765029907	0.941403746604919	0.710821866989136	137.115783691406	13026
True	False	False	False	False	-3254.10180664063	-638.180847167969	117.569046020508	0.793545544147491	0.9509596824646	1	140.320755004883	14874
True	False	False	False	False	-3248.0966796875	-539.016540527344	176.353576660156	0.77211594581604	0.935753166675568	0.769842684268951	140.786163330078	22385
True	False	False	False	False	-3251.75439453125	-139.884170532227	14.4188451766968	0.666414141654968	0.934041440486908	0.43965283036232	50.3846168518066	655
True	False	False	False	False	-3245.2607421875	-1191.91479492188	87.6222152709961	0.785240411758423	0.945265769958496	0.972049474716187	135.265823364258	10686
True	False	False	False	False	-3227.97241210938	-1136.77905273438	185.226699829102	0.810964584350586	0.951443076133728	1	145.670654296875	24327
True	False	False	False	False	-3243.77270507813	-1007.52856445313	90.9496383666992	0.826298654079437	0.960265040397644	1	138.695129394531	11373
True	False	False	False	False	-3219.2646484375	-993.971313476563	113.132476806641	0.829319775104523	0.959845900535583	1	137.29411315918	14004
True	False	False	False	False	-3240.5439453125	-851.537475585938	140.861022949219	0.864313900470734	0.977434694766998	1	140.779525756836	17879
True	False	False	False	False	-3239.65014648438	-685.791259765625	117.569046020508	0.733056902885437	0.912518203258514	0.589631855487823	136.698120117188	14490
True	False	False	False	False	-3236.841796875	-957.639465332031	100.931915283203	0.681251406669617	0.898326694965363	0.466116547584534	137.736267089844	12534
True	False	False	False	False	-3231.05737304688	-886.029663085938	87.6222152709961	0.863874197006226	0.971396505832672	1	139.417724609375	11014
True	False	False	False	False	-3226.5029296875	-422.529693603516	169.698715209961	0.833039939403534	0.958091139793396	1	142.718948364258	21836
True	False	False	False	False	-3232.06494140625	-214.372451782227	24.401123046875	0.760120630264282	0.941173493862152	0.695777595043182	50.9090919494629	1120
True	False	False	False	False	-3226.41748046875	-763.73095703125	113.132476806641	0.763600468635559	0.934383630752563	0.714391827583313	137.5	14025
True	False	False	False	False	-3219.23706054688	-1263.49340820313	434.783630371094	0.430968523025513	0.895274817943573	0.196337401866913	153.596939086914	60210
True	False	False	False	False	-3208.759765625	-1189.05432128906	107.586769104004	0.756450712680817	0.936822056770325	0.677877962589264	141.835052490234	13758
True	False	False	False	False	-3213.98803710938	-663.243774414063	158.607299804688	0.85671055316925	0.966102182865143	1	141.097900390625	20177
True	False	False	False	False	-3218.70336914063	-28.2021160125732	105.36848449707	0.835551202297211	0.952430725097656	1	152.852630615234	14521
True	False	False	False	False	-3210.2666015625	-795.806762695313	90.9496383666992	0.744097054004669	0.923634648323059	0.626919984817505	136.487808227539	11192
True	False	False	False	False	-3206.24462890625	-250.126602172852	122.005615234375	0.748618364334106	0.923805415630341	0.64419424533844	142.854537963867	15714
True	False	False	False	False	-3203.33325195313	-1352.97509765625	59.8936653137207	0.428409934043884	0.914056122303009	0.194607868790627	106.37036895752	5744
True	False	False	False	False	-3201.86254882813	-1330.73522949219	93.1679229736328	0.782521784305573	0.947011709213257	0.885872364044189	147	12348
True	False	False	False	False	-3197.03759765625	-1114.60205078125	83.1856460571289	0.849229693412781	0.970893561840057	1	141.213333129883	10591
True	False	False	False	False	-3199.37646484375	-806.727416992188	93.1679229736328	0.797351360321045	0.950696170330048	1	137.107147216797	11517
True	False	False	False	False	-3199.783203125	2.49689817428589	12.2005615234375	0.741141617298126	0.94014710187912	0.616318583488464	55.3636360168457	609
True	False	False	False	False	-3198.44482421875	-1021.078125	85.4039306640625	0.802311480045319	0.943840265274048	1	138.454544067383	10661
True	False	False	False	False	-3195.76391601563	-1157.70324707031	95.3862075805664	0.752387344837189	0.925049662590027	0.659731864929199	141.534881591797	12172
True	False	False	False	False	-3190.20068359375	-1045.62084960938	87.6222152709961	0.665343046188354	0.88587760925293	0.437843710184097	139.784805297852	11043
True	False	False	False	False	-3194.84008789063	-880.509216308594	93.1679229736328	0.782521784305573	0.938608229160309	0.885872364044189	137.309524536133	11534
True	False	False	False	False	-3191.32763671875	-286.973663330078	93.1679229736328	0.695049583911896	0.898633480072021	0.49346387386322	139.845245361328	11747
True	False	False	False	False	-3184.3955078125	-1404.27429199219	205.191253662109	0.228296175599098	0.911647319793701	0.0856502503156662	105.459457397461	19510
True	False	False	False	False	-3182.68212890625	-1307.91552734375	169.698715209961	0.672838628292084	0.893571197986603	0.450778692960739	146.836608886719	22466
True	False	False	False	False	-3153.8173828125	-1277.26196289063	90.9496383666992	0.753896296024323	0.941423356533051	0.666286945343018	140.780487060547	11544
True	False	False	False	False	-3171.50634765625	-1192.77575683594	169.698715209961	0.681560754776001	0.899780690670013	0.466698437929153	147.601303100586	22583
True	False	False	False	False	-3180.58642578125	-997.491577148438	107.586769104004	0.756450712680817	0.926021814346313	0.677877962589264	137.835052490234	13370
True	False	False	False	False	-3176.59155273438	-729.518798828125	105.36848449707	0.731978118419647	0.915126800537109	0.586294770240784	135.747375488281	12896
True	False	False	False	False	-3182.89086914063	-347.287048339844	116.459907531738	0.755209743976593	0.930533230304718	0.672165632247925	138.038101196289	14494
True	False	False	False	False	-3182.85107421875	-669.570678710938	90.9496383666992	0.778366804122925	0.936296045780182	0.827120900154114	135.219512939453	11088
True	False	False	False	False	-3180.82885742188	-87.9091644287109	86.513069152832	0.801492035388947	0.963565766811371	1	150.692306518555	11754
True	False	False	False	False	-3177.373046875	62.0511779785156	201.863830566406	0.752970397472382	0.920737504959106	0.662240564823151	166.373626708984	30280
True	False	False	False	False	-3175.15600585938	-907.894165039063	96.4953460693359	0.765188992023468	0.926486432552338	0.723530054092407	135.390808105469	11779
True	False	False	False	False	-3170.45825195313	-467.481658935547	108.695907592773	0.65948212146759	0.898620963096619	0.428161919116974	136.73469543457	13400
True	False	False	False	False	-3169.50732421875	-1081.013671875	123.114753723145	0.785416007041931	0.95954817533493	1	139.612609863281	15497
True	False	False	False	False	-3162.193359375	-851.339172363281	100.931915283203	0.776127755641937	0.943581461906433	0.804006338119507	136.758239746094	12445
True	False	False	False	False	-3167.58325195313	-775.138000488281	90.9496383666992	0.753896296024323	0.955595314502716	0.666286945343018	130.158538818359	10673
True	False	False	False	False	-3165.19946289063	-746.349243164063	95.3862075805664	0.756393730640411	0.93867951631546	0.677612125873566	137.279067993164	11806
True	False	False	False	False	-3165.77856445313	-336.324340820313	16.6371288299561	0.76893937587738	0.938069105148315	0.747088372707367	51.1333351135254	767
True	False	False	False	False	-3167.5498046875	-61.6967086791992	113.132476806641	0.785913348197937	0.946375548839569	1	148.431365966797	15140
True	False	False	False	False	-3165.69921875	-540.004760742188	92.0587844848633	0.83637547492981	0.960265040397644	1	135.530120849609	11249
True	False	False	False	False	-3161.51928710938	8.08155536651611	191.881561279297	0.77479499578476	0.926693439483643	0.791807651519775	171.294799804688	29634
True	False	False	False	False	-3159.88745117188	-1240.10375976563	122.005615234375	0.748618364334106	0.938973665237427	0.64419424533844	147.081817626953	16179
True	False	False	False	False	-3154.62158203125	-880.79345703125	140.861022949219	0.691477596759796	0.897446930408478	0.486095726490021	137.047241210938	17405
True	False	False	False	False	-3156.07568359375	-208.463195800781	122.005615234375	0.778340220451355	0.936207830905914	0.826822757720947	141.381820678711	15552
True	False	False	False	False	-3152.36962890625	-1303.97290039063	104.259346008301	0.837473332881927	0.966074287891388	1	146.563827514648	13777
True	False	False	False	False	-3144.794921875	-1111.93225097656	9.98227787017822	0.785398185253143	0.931883156299591	1	59.2222213745117	533
True	False	False	False	False	-3147.17919921875	-708.076843261719	107.586769104004	0.697669982910156	0.933620989322662	0.499009877443314	133.020614624023	12903
True	False	False	False	False	-3146.42065429688	35.8408699035645	117.569046020508	0.784229159355164	0.936371505260468	0.925705969333649	155.962265014648	16532
True	False	False	False	False	-3144.45263671875	-1479.01696777344	333.851715087891	0.55346542596817	0.956481635570526	0.295823067426682	161.401992797852	48582
True	False	False	False	False	-3123.91967773438	-1439.95593261719	113.132476806641	0.750968396663666	0.931905388832092	0.653748691082001	150.117645263672	15312
True	False	False	False	False	-3138.77905273438	-1303.59313964844	95.3862075805664	0.801153242588043	0.959447026252747	1	148.081390380859	12735
True	False	False	False	False	-3133.58056640625	-998.117553710938	164.153015136719	0.725604593753815	0.92506217956543	0.567497134208679	141.885131835938	20999
True	False	False	False	False	-3137.2177734375	-791.870483398438	113.132476806641	0.772725999355316	0.927085816860199	0.774587631225586	133.323532104492	13599
True	False	False	False	False	-3143.13525390625	-513.932556152344	93.1679229736328	0.695049583911896	0.915984690189362	0.49346387386322	132.130950927734	11099
True	False	False	False	False	-3142.29956054688	-741.156860351563	112.023338317871	0.811145603656769	0.955235242843628	1	136.772277832031	13814
True	False	False	False	False	-3132.41064453125	-686.100341796875	94.2770690917969	0.703324019908905	0.944429516792297	0.511413395404816	129.011764526367	10966
True	False	False	False	False	-3140.96630859375	-155.623550415039	128.660461425781	0.811424374580383	0.948905885219574	1	146.293106079102	16970
True	False	False	False	False	-3139.47509765625	-433.067260742188	102.041061401367	0.770813465118408	0.928955674171448	0.760143399238586	135.304351806641	12448
True	False	False	False	False	-3130.39208984375	-840.127685546875	164.153015136719	0.805816411972046	0.94093382358551	1	140.236480712891	20755
True	False	False	False	False	-3127.62817382813	-1138.23046875	123.114753723145	0.821221113204956	0.965390563011169	1	141.351348876953	15690
True	False	False	False	False	-3127.61083984375	-1389.08435058594	154.17073059082	0.803418695926666	0.944256901741028	1	146.316543579102	20338
True	False	False	False	False	-3123.6796875	-1259.16931152344	100.931915283203	0.743680894374847	0.931518077850342	0.625396072864532	141.02197265625	12833
True	False	False	False	False	-3124.51416015625	-1022.78387451172	90.9496383666992	0.642688035964966	0.874596059322357	0.402261257171631	135.390243530273	11102
True	False	False	False	False	-3125.84326171875	-332.479949951172	89.8404998779297	0.805119872093201	0.949430406093597	1	134.777770996094	10917
True	False	False	False	False	-3127.59790039063	-70.9974136352539	105.36848449707	0.786068022251129	0.949954271316528	1	148.884216308594	14144
True	False	False	False	False	-3124.84887695313	-620.009704589844	75.4216537475586	0.786078751087189	0.93893426656723	1	134.45588684082	9143
True	False	False	False	False	-3119.31591796875	-1180.16052246094	99.8227767944336	0.827447116374969	0.963831067085266	1	141.233337402344	12711
True	False	False	False	False	-3117.59106445313	-1551.36730957031	135.315322875977	0.76977926492691	0.927500605583191	0.752817690372467	156.975402832031	19151
True	False	False	False	False	-3103.8720703125	-1193.83801269531	96.4953460693359	0.719872772693634	0.927185118198395	0.551781058311462	138.24137878418	12027
True	False	False	False	False	-3116.45336914063	-896.207580566406	156.389007568359	0.876137614250183	0.968282222747803	1	138.056732177734	19466
True	False	False	False	False	-3109.7919921875	-612.985107421875	76.5307922363281	0.809509754180908	0.9591423869133	1	133.68115234375	9224
True	False	False	False	False	-3108.91015625	-163.785751342773	311.668884277344	0.691577196121216	0.943509876728058	0.486298352479935	156.957290649414	44105
True	False	False	False	False	-3104.43505859375	-36.9000434875488	145.297592163086	0.805286824703217	0.943395435810089	1	160.045806884766	20966
True	False	False	False	False	-3104.43310546875	-1058.67309570313	109.805053710938	0.772047638893127	0.936822056770325	0.769319832324982	137	13563
True	False	False	False	False	-3102.71826171875	-1014.16918945313	92.0587844848633	0.730007886886597	0.92245876789093	0.580321133136749	135.891571044922	11279
True	False	False	False	False	-3099.63525390625	-1590.27197265625	63.2210922241211	0.801229655742645	0.955277323722839	1	100.175437927246	5710
True	False	False	False	False	-3096.8505859375	-1496.58911132813	144.188446044922	0.787146151065826	0.934813857078552	1	152.669235229492	19847
True	False	False	False	False	-3098.60620117188	-946.615173339844	83.1856460571289	0.6895392537117	0.919755101203918	0.482185840606689	134.586669921875	10094
True	False	False	False	False	-3098.15551757813	-520.916748046875	92.0587844848633	0.753171443939209	0.925329267978668	0.663112580776215	131.566268920898	10920
True	False	False	False	False	-3097.005859375	-1306.31457519531	149.734161376953	0.717432796955109	0.926382541656494	0.545391619205475	145.259262084961	19610
True	False	False	False	False	-3093.40307617188	-1269.13452148438	78.7490768432617	0.79235315322876	0.953734934329987	1	141.338027954102	10035
True	False	False	False	False	-3095.15014648438	-757.168884277344	110.914192199707	0.863773465156555	0.974578142166138	1	133.880004882813	13388
True	False	False	False	False	-3092.69213867188	-1629.64086914063	104.259346008301	0.354820668697357	0.935965776443481	0.149144992232323	102.180854797363	9605
True	False	False	False	False	-3081.38720703125	-1534.3125	18.8554134368896	0.75434798002243	0.942380666732788	0.66828989982605	56.5882339477539	962
True	False	False	False	False	-3052.77465820313	-1533.37268066406	114.241622924805	0.762033998966217	0.942229330539703	0.705790936946869	149.349517822266	15383
True	False	False	False	False	-3089.58349609375	-1409.58996582031	120.896469116211	0.630019009113312	0.898098587989807	0.384287714958191	140.788986206055	15346
True	False	False	False	False	-3090.12426757813	-1244.85559082031	96.4953460693359	0.732719540596008	0.922489285469055	0.588583052158356	142.379302978516	12387
True	False	False	False	False	-3082.23315429688	-1200.15112304688	99.8227767944336	0.744696021080017	0.942811369895935	0.629131495952606	140.555557250977	12650
True	False	False	False	False	-3088.43041992188	-1148.89306640625	145.297592163086	0.844840049743652	0.957340359687805	1	144.251907348633	18897
True	False	False	False	False	-3081.72412109375	-999.556579589844	124.223899841309	0.792491853237152	0.945647895336151	1	137.464279174805	15396
True	False	False	False	False	-3087.236328125	-861.787048339844	143.079315185547	0.598546326160431	0.920779049396515	0.344305336475372	131.705429077148	16990
True	False	False	False	False	-3075.50537109375	-1459.75256347656	189.663269042969	0.735781848430634	0.918505609035492	0.598282516002655	153.590637207031	26264
True	False	False	False	False	-3051.0810546875	-1347.15539550781	140.861022949219	0.723372578620911	0.917885422706604	0.561253368854523	144.700790405273	18377
True	False	False	False	False	-3071.15454101563	-1252.06921386719	103.150199890137	0.769519209861755	0.934328019618988	0.751023590564728	140.354843139648	13053
True	False	False	False	False	-3067.15258789063	-895.47509765625	215.173538208008	0.809731006622314	0.949931979179382	1	139.907211303711	27142
True	False	False	False	False	-3066.43774414063	-1317.03308105469	149.734161376953	0.74251663684845	0.927059471607208	0.621188163757324	146.051849365234	19717
True	False	False	False	False	-3058.14111328125	-1238.00598144531	107.586769104004	0.812705516815186	0.957610249519348	1	146.525772094727	14213
True	False	False	False	False	-3062.61083984375	-1032.3017578125	122.005615234375	0.809867918491364	0.951295793056488	1	139.254547119141	15318
True	False	False	False	False	-3060.55908203125	-1198.04370117188	84.2947845458984	0.803074657917023	0.950481176376343	1	139.710525512695	10618
True	False	False	False	False	-3053.16674804688	-1129.8359375	110.914192199707	0.81305855512619	0.963718354701996	1	144.710006713867	14471
True	False	False	False	False	-3051.12622070313	-1094.33154296875	107.586769104004	0.802616775035858	0.94604766368866	1	137.54638671875	13342
True	False	False	False	False	-3049.09399414063	-966.799072265625	105.36848449707	0.786068022251129	0.940522968769073	1	133.978942871094	12728
True	False	False	False	False	-3048.54663085938	-1669.14916992188	186.335845947266	0.769323408603668	0.957535147666931	0.749684989452362	160.845245361328	27022
True	False	False	False	False	-3036.81201171875	-1648.93334960938	88.7313537597656	0.822043120861053	0.964312732219696	1	154.675003051758	12374
True	False	False	False	False	-3043.5830078125	-1431.29260253906	160.825576782227	0.805676817893982	0.962278246879578	1	148.737930297852	21567
True	False	False	False	False	-3041.99389648438	-1262.22961425781	104.259346008301	0.801714420318604	0.953156709671021	1	140.510635375977	13208
True	False	False	False	False	-3044.66333007813	-1163.83374023438	149.734161376953	0.727666318416595	0.928532361984253	0.573414623737335	143.162963867188	19327
True	False	False	False	False	-3039.576171875	-1290.11108398438	160.825576782227	0.770576000213623	0.949203670024872	0.758433282375336	146.510345458984	21244
True	False	False	False	False	-3037.39111328125	-1622.16943359375	13.3097038269043	0.769369602203369	0.941614151000977	0.75	59.25	711
True	False	False	False	False	-3030.9365234375	-1239.37365722656	89.8404998779297	0.81622189283371	0.951642870903015	1	141.296295166016	11445
True	False	False	False	False	-3024.53515625	-1068.52124023438	84.2947845458984	0.765837788581848	0.928183794021606	0.727394282817841	134.486846923828	10221
True	False	False	False	False	-3020.822265625	-1729.58520507813	143.079315185547	0.685546875	0.901813089847565	0.474318087100983	164.302322387695	21195
True	False	False	False	False	-3016.36108398438	-1666.24694824219	79.8582229614258	0.776177406311035	0.941029727458954	0.804480254650116	150.222229003906	10816
True	False	False	False	False	-3020.44140625	-1474.25390625	197.427261352539	0.759070038795471	0.939236164093018	0.690488159656525	153.831466674805	27382
True	False	False	False	False	-3018.0068359375	-1091.23852539063	90.9496383666992	0.65054839849472	0.886098742485046	0.414064913988113	133.67073059082	10961
True	False	False	False	False	-3016.01513671875	-1760.03430175781	100.931915283203	0.776127755641937	0.939615309238434	0.804006338119507	160.109893798828	14570
True	False	False	False	False	-3012.54516601563	-728.872924804688	428.128784179688	0.547989785671234	0.89625483751297	0.290490806102753	142.056991577148	54834
True	False	False	False	False	-3009.3369140625	-1801.88708496094	12.2005615234375	0.608575522899628	0.925560414791107	0.356404304504395	98.4545440673828	1083
True	False	False	False	False	-2977.97094726563	-1735.96838378906	94.2770690917969	0.802404582500458	0.949022948741913	1	153.023529052734	13007
True	False	False	False	False	-3000.4765625	-1359.66027832031	117.569046020508	0.793545544147491	0.949420511722565	1	144.320755004883	15298
True	False	False	False	False	-3005.36010742188	-1259.12292480469	200.754699707031	0.80324798822403	0.949558079242706	1	149.220993041992	27009
True	False	False	False	False	-2997.76171875	-1708.86633300781	95.3862075805664	0.801153242588043	0.957649946212769	1	151.686050415039	13045
True	False	False	False	False	-2991.22680664063	-1674.08837890625	27.7285480499268	0.655060887336731	0.910942673683167	0.421090096235275	57.2000007629395	1430
True	False	False	False	False	-2994.21728515625	-1315.07800292969	276.176330566406	0.507425367832184	0.887131035327911	0.253983944654465	138.248992919922	34424
True	False	False	False	False	-2987.81494140625	-202.177230834961	51.0205307006836	0.683983683586121	0.948766052722931	0.471302658319473	48.8043479919434	2245
True	False	False	False	False	-2984.02197265625	-1521.67553710938	276.176330566406	0.765329837799072	0.927327990531921	0.724362134933472	154.799194335938	38545
True	False	False	False	False	-2977.8466796875	-1844.48364257813	88.7313537597656	0.822043120861053	0.961762547492981	1	155.149993896484	12412
True	False	False	False	False	-2957.62890625	-1802.82080078125	159.716445922852	0.772956192493439	0.923371136188507	0.776414334774017	165.340270996094	23809
True	False	False	False	False	-2965.31372070313	-1424.20874023438	92.0587844848633	0.773206055164337	0.943497657775879	0.778420686721802	142.530120849609	11830
True	False	False	False	False	-2960.6591796875	-1787.3671875	36.6016845703125	0.779091417789459	0.951372683048248	0.835518538951874	81.5757598876953	2692
True	False	False	False	False	-2959.41259765625	-1692.04931640625	56.5662384033203	0.789839804172516	0.955270767211914	1	59.3725471496582	3028
True	False	False	False	False	-2954.32299804688	-1884.8359375	141.970169067383	0.758784472942352	0.941674649715424	0.689074516296387	157.6796875	20183
True	False	False	False	False	-2946.23828125	-1756.47863769531	98.7136306762695	0.803272783756256	0.965853691101074	1	151.955062866211	13524
True	False	False	False	False	-2948.73193359375	-1623.41040039063	113.132476806641	0.742224454879761	0.921212375164032	0.620144486427307	151.470581054688	15450
True	False	False	False	False	-2954.10913085938	-1313.01843261719	98.7136306762695	0.745678246021271	0.928955674171448	0.63280725479126	137.696624755859	12255
True	False	False	False	False	-2948.26806640625	-274.072052001953	123.114753723145	0.708051383495331	0.897278428077698	0.522282242774963	140.639633178711	15611
True	False	False	False	False	-2947.16577148438	-1377.92468261719	94.2770690917969	0.844878911972046	0.964166045188904	1	139.588241577148	11865
True	False	False	False	False	-2945.00073242188	-132.475204467773	114.241622924805	0.720488905906677	0.900161921977997	0.55342161655426	119.135925292969	12271
True	False	False	False	False	-2940.34887695313	-1653.48217773438	171.917007446289	0.785417377948761	0.935578584671021	1	157.07096862793	24346
True	False	False	False	False	-2939.97705078125	-1515.29638671875	146.40673828125	0.85128915309906	0.961314260959625	1	148.424240112305	19592
True	False	False	False	False	-2939.5556640625	-1350.63549804688	9.98227787017822	0.754574596881866	0.933233201503754	0.669301986694336	49.8888893127441	449
True	False	False	False	False	-2924.60766601563	-1857.40539550781	150.843307495117	0.823476016521454	0.94965672492981	1	170.08088684082	23131
True	False	False	False	False	-2932.73974609375	-622.830505371094	122.005615234375	0.837460100650787	0.955742418766022	1	134.363632202148	14780
True	False	False	False	False	-2929.83349609375	-1836.24841308594	135.315322875977	0.749961793422699	0.922822833061218	0.649603843688965	166.737701416016	20342
True	False	False	False	False	-2919.9912109375	-1774.14819335938	114.241622924805	0.720488905906677	0.919229924678802	0.55342161655426	159.495147705078	16428
True	False	False	False	False	-2923.41748046875	-1591.96875	140.861022949219	0.749580383300781	0.937071859836578	0.64805406332016	149.881896972656	19035
True	False	False	False	False	-2927.38354492188	-1391.01574707031	9.98227787017822	0.606388568878174	0.94014710187912	0.353718668222427	50.6666679382324	456
True	False	False	False	False	-2925.9228515625	20.1961402893066	260.648345947266	0.733389139175415	0.948468685150146	0.590669333934784	175.259567260742	41186
True	False	False	False	False	-2917.24389648438	-1738.52209472656	118.678184509277	0.778608024120331	0.938972055912018	0.829857766628265	158.738311767578	16985
True	False	False	False	False	-2914.95288085938	-1699.46215820313	277.285491943359	0.782678544521332	0.947006523609161	0.88885086774826	165.416000366211	41354
True	False	False	False	False	-2910.01953125	-1531.08984375	147.515884399414	0.749781250953674	0.930135607719421	0.648868799209595	150.368423461914	19999
True	False	False	False	False	-2910.41088867188	-858.743286132813	80.9673614501953	0.838757276535034	0.975283443927765	1	107.753425598145	7866
True	False	False	False	False	-2895.20776367188	-1795.43298339844	153.061584472656	0.76678204536438	0.943557977676392	0.733166754245758	164.81884765625	22745
True	False	False	False	False	-2901.67236328125	-1615.53430175781	37.7108268737793	0.802700221538544	0.964570224285126	1	52.029411315918	1769
True	False	False	False	False	-2893.01635742188	-1462.3115234375	185.226699829102	0.73440557718277	0.920894086360931	0.593872606754303	149.796401977539	25016
True	False	False	False	False	-2868.166015625	-1827.1494140625	109.805053710938	0.762798249721527	0.944844245910645	0.709939241409302	157.212127685547	15564
True	False	False	False	False	-2879.24047851563	-1664.32800292969	43.256534576416	0.817455768585205	0.96039891242981	1	52.5641021728516	2050
True	False	False	False	False	-2873.0966796875	-152.930023193359	98.7136306762695	0.694063067436218	0.90606552362442	0.491407215595245	138.044937133789	12286
True	False	False	False	False	-2861.97436523438	-1855.7412109375	103.150199890137	0.716568052768707	0.922769367694855	0.543167233467102	155.150543212891	14429
True	False	False	False	False	-2860.28784179688	-1554.77612304688	123.114753723145	0.830976963043213	0.960496306419373	1	149.432434082031	16587
True	False	False	False	False	-2857.49340820313	-1753.0537109375	108.695907592773	0.796797394752502	0.956562995910645	1	150.295913696289	14729
True	False	False	False	False	-2854.00439453125	-1676.34252929688	129.769607543945	0.827870965003967	0.959478318691254	1	153.965805053711	18014
True	False	False	False	False	-2851.203125	-1791.63049316406	92.0587844848633	0.798473179340363	0.946794211864471	1	150.843368530273	12520
True	False	False	False	False	-2837.55688476563	-1718.99169921875	100.931915283203	0.776127755641937	0.96119749546051	0.804006338119507	150.780212402344	13721
True	False	False	False	False	-2843.76733398438	-317.482604980469	165.262145996094	0.765527665615082	0.94262284040451	0.725537121295929	127.167785644531	18948
True	False	False	False	False	-2839.24658203125	-1621.44311523438	92.0587844848633	0.798473179340363	0.946794211864471	1	150.542175292969	12495
True	False	False	False	False	-2835.44946289063	-661.5556640625	154.17073059082	0.803418695926666	0.963439404964447	1	137.848922729492	19161
True	False	False	False	False	-2833.62939453125	-576.608642578125	140.861022949219	0.810112833976746	0.956674993038177	1	135.653549194336	17228
True	False	False	False	False	-2815.02392578125	-1889.974609375	102.041061401367	0.738865315914154	0.913380146026611	0.608482539653778	155.021743774414	14262
True	False	False	False	False	-2821.8076171875	-1812.45068359375	21.0736961364746	0.656467795372009	0.937866926193237	0.423319727182388	52.4736824035645	997
True	False	False	False	False	-2817.33569335938	-1684.92932128906	94.2770690917969	0.757289707660675	0.932472229003906	0.681832194328308	144.658828735352	12296
True	False	False	False	False	-2828.94604492188	-1663.56323242188	94.2770690917969	0.767170608043671	0.930996894836426	0.735596120357513	148.199996948242	12597
True	False	False	False	False	-2825.68676757813	-1645.38024902344	84.2947845458984	0.803074657917023	0.946066498756409	1	144.868423461914	11010
True	False	False	False	False	-2824.98315429688	25.314151763916	100.931915283203	0.847731947898865	0.961163997650146	1	157.02197265625	14289
True	False	False	False	False	-2819.27612304688	6.57850503921509	167.480438232422	0.822150528430939	0.949896931648254	1	176.112579345703	26593
True	False	False	False	False	-2811.01416015625	-1756.95043945313	115.350761413574	0.860537588596344	0.975118577480316	1	156.836532592773	16311
True	False	False	False	False	-2810.19262695313	-1838.24133300781	86.513069152832	0.801492035388947	0.94858330488205	1	156.141021728516	12179
True	False	False	False	False	-2805.1923828125	-1785.46520996094	116.459907531738	0.786059260368347	0.962107300758362	1	158.342849731445	16626
True	False	False	False	False	-2807.08569335938	-1126.73291015625	80.9673614501953	0.798263490200043	0.949625492095947	1	134.08219909668	9788
True	False	False	False	False	-2802.04150390625	-4.89932298660278	140.861022949219	0.789145231246948	0.941199481487274	1	169.236221313477	21493
True	False	False	False	False	-2801.64404296875	-1241.18811035156	89.8404998779297	0.843989968299866	0.972078859806061	1	132.024688720703	10694
True	False	False	False	False	-2799.96118164063	-241.659286499023	95.3862075805664	0.733483374118805	0.928320586681366	0.590964496135712	131.569763183594	11315
True	False	False	False	False	-2789.7509765625	-1852.6357421875	92.0587844848633	0.730007886886597	0.926486432552338	0.580321133136749	161.180725097656	13378
True	False	False	False	False	-2792.23120117188	-1704.30493164063	105.36848449707	0.753684103488922	0.936277329921722	0.665352880954742	148.48420715332	14106
True	False	False	False	False	-2763.86572265625	-1879.95031738281	110.914192199707	0.665446996688843	0.896505653858185	0.438018769025803	160.759994506836	16076
True	False	False	False	False	-2773.30834960938	-1743.71179199219	113.132476806641	0.705394387245178	0.898065745830536	0.516114771366119	159.745101928711	16294
True	False	False	False	False	-2778.16064453125	-18.4018020629883	205.191253662109	0.858380436897278	0.969666481018066	1	176.962158203125	32738
True	False	False	False	False	-2777.57592773438	-188.605728149414	97.6044921875	0.835320472717285	0.954765975475311	1	129.488632202148	11395
True	False	False	False	False	-2766.9248046875	-88.6654281616211	166.371292114258	0.789251506328583	0.938734710216522	1	156.486663818359	23473
True	False	False	False	False	-2765.84106445313	-1831.95617675781	124.223899841309	0.805557072162628	0.949698507785797	1	163.830352783203	18349
True	False	False	False	False	-2755.78442382813	-1801.19262695313	103.150199890137	0.803309321403503	0.947853624820709	1	150.602157592773	14006
True	False	False	False	False	-2765.23876953125	-1772.81762695313	70.9850845336914	0.750849604606628	0.947822213172913	0.653255343437195	132.3125	8468
True	False	False	False	False	-2751.390625	-1718.16137695313	97.6044921875	0.527206480503082	0.889010190963745	0.271166175603867	133.943176269531	11787
True	False	False	False	False	-2759.4755859375	-1266.81298828125	104.259346008301	0.76819783449173	0.934734344482422	0.742179989814758	134.542556762695	12647
True	False	False	False	False	-2760.53271484375	-148.903732299805	147.515884399414	0.80531108379364	0.944421887397766	1	149.481201171875	19881
True	False	False	False	False	-2758.15576171875	-1515.06945800781	117.569046020508	0.793545544147491	0.941249668598175	1	145.783020019531	15453
True	False	False	False	False	-2743.66235351563	-1053.04565429688	76.5307922363281	0.809509754180908	0.956417441368103	1	131.33332824707	9062
True	False	False	False	False	-2755.64501953125	13.6089916229248	89.8404998779297	0.805119872093201	0.945148706436157	1	148.728393554688	12047
True	False	False	False	False	-2743.87548828125	-679.659790039063	131.987884521484	0.788231670856476	0.942402005195618	1	134.521011352539	16008
True	False	False	False	False	-2722.18286132813	-377.108642578125	139.751892089844	0.782931506633759	0.966879963874817	0.893864810466766	137.30158996582	17300
True	False	False	False	False	-2720.3251953125	-77.6581192016602	80.9673614501953	0.750114381313324	0.940658330917358	0.650226891040802	142.465759277344	10400
True	False	False	False	False	-2700.248046875	-1852.35766601563	134.206176757813	0.743814587593079	0.943395435810089	0.625884413719177	167.082641601563	20217
True	False	False	False	False	-2713.00708007813	-848.72021484375	131.987884521484	0.698055505752563	0.927961647510529	0.499836385250092	120.991600036621	14398
True	False	False	False	False	-2709.68725585938	-1819.46606445313	100.931915283203	0.810745477676392	0.950476765632629	1	158.219787597656	14398
True	False	False	False	False	-2696.08154296875	-1880.64392089844	106.477630615234	0.710245251655579	0.933239877223969	0.527493894100189	156.70832824707	15044
True	False	False	False	False	-2679.861328125	-1844.45520019531	106.477630615234	0.81877213716507	0.96119749546051	1	153.88542175293	14773
True	False	False	False	False	-2693.1015625	56.5830459594727	106.477630615234	0.784542441368103	0.940891027450562	0.936093747615814	138.91667175293	13336
True	False	False	False	False	-2670.5615234375	-237.473724365234	115.350761413574	0.739407896995544	0.92878395318985	0.610325813293457	141.384613037109	14704
True	False	False	False	False	-2655.62255859375	-119.085731506348	106.477630615234	0.866451501846313	0.969933748245239	1	137.14582824707	13166
True	False	False	False	False	-2652.64453125	-41.4332160949707	92.0587844848633	0.798473179340363	0.944967985153198	1	138.445785522461	11491
True	False	False	False	False	-2652.06811523438	-32.4941291809082	17.7462711334229	0.663013100624084	0.944318890571594	0.433951437473297	44.3125	709
True	False	False	False	False	-2641.40307617188	-1866.75524902344	144.188446044922	0.77064049243927	0.938304126262665	0.758896112442017	165.784622192383	21552
True	False	False	False	False	-2636.4638671875	-1537.83349609375	94.2770690917969	0.885668516159058	0.976462662220001	1	138.364700317383	11761
True	False	False	False	False	-2636.71313476563	-619.741821289063	129.769607543945	0.787340879440308	0.9549640417099	1	134.555557250977	15743
True	False	False	False	False	-2623.38256835938	-524.403015136719	89.8404998779297	0.779232859611511	0.946794211864471	0.837222635746002	125.432098388672	10160
True	False	False	False	False	-2583.7705078125	-1306.29467773438	249.556930541992	0.815837144851685	0.96176952123642	1	150.977783203125	33970
True	False	False	False	False	-2584.64038085938	-677.462890625	96.4953460693359	0.719872772693634	0.918273091316223	0.551781058311462	125.298851013184	10901
True	False	False	False	False	-2582.74096679688	-1390.80798339844	158.607299804688	0.81450617313385	0.955818891525269	1	144.916076660156	20723
True	False	False	False	False	-2574.46923828125	-1034.12072753906	86.513069152832	0.84085887670517	0.965293765068054	1	126.961540222168	9903
True	False	False	False	False	-2574.72045898438	-617.752807617188	114.241622924805	0.817152261734009	0.954821228981018	1	133.728149414063	13774
True	False	False	False	False	-2573.60205078125	-105.429412841797	116.459907531738	0.734479010105133	0.951038718223572	0.594105780124664	119.123809814453	12508
True	False	False	False	False	-2571.8056640625	-1661.29467773438	90.9496383666992	0.854409575462341	0.96769505739212	1	140.939025878906	11557
True	False	False	False	False	-2570.35595703125	-772.115234375	77.6399383544922	0.754616916179657	0.933958649635315	0.669491648674011	122.81428527832	8597
True	False	False	False	False	-2562.65795898438	-1554.6904296875	128.660461425781	0.759870648384094	0.927282691001892	0.694506108760834	149.74137878418	17370
True	False	False	False	False	-2537.52807617188	-1355.84802246094	159.716445922852	0.765261650085449	0.940288007259369	0.723958730697632	140.881942749023	20287
True	False	False	False	False	-2481.47875976563	-689.0810546875	134.206176757813	0.780348420143127	0.943166375160217	0.851535737514496	132.545455932617	16038
True	False	False	False	False	-2467.3046875	-1675.51806640625	148.625015258789	0.802791655063629	0.941301345825195	1	159.70149230957	21400
True	False	False	False	False	-2465.23901367188	-1777.63696289063	74.3125076293945	0.747713565826416	0.932805776596069	0.640626013278961	141.104476928711	9454
True	False	False	False	False	-2454.23266601563	-1805.86926269531	147.515884399414	0.826427698135376	0.970265328884125	1	160.142852783203	21299
True	False	False	False	False	-2461.60986328125	-432.284423828125	197.427261352539	0.789934456348419	0.941846311092377	1	140.584274291992	25024
True	False	False	False	False	-2453.52270507813	-1868.80322265625	77.6399383544922	0.68638277053833	0.901763558387756	0.475945204496384	144.714279174805	10130
True	False	False	False	False	-2445.24194335938	-1753.12731933594	22.1828384399414	0.691018760204315	0.925207853317261	0.485164731740952	42.25	845
True	False	False	False	False	-2444.080078125	-314.224792480469	88.7313537597656	0.806145071983337	0.951642870903015	1	128.824996948242	10306
True	False	False	False	False	-2442.92333984375	-667.897094726563	84.2947845458984	0.791891813278198	0.950827181339264	1	120.394737243652	9150
True	False	False	False	False	-2426.7890625	-421.859436035156	103.150199890137	0.793185532093048	0.949190497398376	1	125.419357299805	11664
True	False	False	False	False	-2424.33666992188	-1775.33642578125	140.861022949219	0.734058856964111	0.91066175699234	0.592774868011475	164.393707275391	20878
True	False	False	False	False	-2348.79467773438	-1745.5634765625	92.0587844848633	0.763090133666992	0.935520172119141	0.711547255516052	132.530120849609	11000
True	False	False	False	False	-2342.61938476563	-1468.54907226563	94.2770690917969	0.885668516159058	0.976462662220001	1	144.729415893555	12302
True	False	False	False	False	-2314.83032226563	-1694.19604492188	109.805053710938	0.85513573884964	0.96260392665863	1	159.16162109375	15757
True	False	False	False	False	-2286.04638671875	-1886.583984375	107.586769104004	0.853141784667969	0.974347352981567	1	118.835052490234	11527
True	False	False	False	False	-2122.4580078125	-1821.68273925781	141.970169067383	0.838477969169617	0.960482001304626	1	186.140625	23826
True	False	False	False	False	-3350.32788085938	83.402458190918	9.98227787017822	0.447389423847198	0.834806263446808	0.207712739706039	100.444442749023	904
True	False	False	False	False	-3338.01098632813	174.661392211914	668.812622070313	0.0727690830826759	0.910398304462433	0.0243026502430439	100.849090576172	60812
True	False	False	False	False	-3320.88305664063	286.627410888672	67.6576614379883	0.657594740390778	0.936692595481873	0.425119489431381	108.672134399414	6629
True	False	False	False	False	-3316.20190429688	259.295715332031	131.987884521484	0.779522478580475	0.950555682182312	0.840783715248108	151.529418945313	18032
True	False	False	False	False	-3307.97241210938	350.262512207031	344.943145751953	0.223192974925041	0.920743763446808	0.0833868980407715	109.508041381836	34057
True	False	False	False	False	-3307.14208984375	308.179504394531	232.919815063477	0.840248286724091	0.954820454120636	1	159.223815917969	33437
True	False	False	False	False	-3301.71118164063	128.403366088867	105.36848449707	0.846382617950439	0.966074287891388	1	154.042098999023	14634
True	False	False	False	False	-3294.32666015625	113.234039306641	108.695907592773	0.725042045116425	0.924321830272675	0.565907895565033	161.336730957031	15811
True	False	False	False	False	-3287.7001953125	389.982452392578	137.533599853516	0.790976285934448	0.961592078208923	1	155.540328979492	19287
True	False	False	False	False	-3287.37670898438	443.775665283203	185.226699829102	0.408231377601624	0.932974457740784	0.181347668170929	116.059883117676	19382
True	False	False	False	False	-3284.85620117188	167.168792724609	113.132476806641	0.745827674865723	0.920432925224304	0.633371949195862	156.558822631836	15969
True	False	False	False	False	-3283.06787109375	416.311096191406	167.480438232422	0.851255416870117	0.968453168869019	1	156.622512817383	23650
True	False	False	False	False	-3281.64233398438	84.5771408081055	161.934722900391	0.765054762363434	0.945102989673615	0.722740411758423	163.465759277344	23866
True	False	False	False	False	-3274.34423828125	156.822143554688	86.513069152832	0.775300621986389	0.953829169273376	0.796320915222168	162.769226074219	12696
True	False	False	False	False	-3267.92993164063	438.840759277344	123.114753723145	0.727117598056793	0.910432398319244	0.57182514667511	144.882888793945	16082
True	False	False	False	False	-3267.62622070313	479.809997558594	21.0736961364746	0.765837788581848	0.945084035396576	0.727394282817841	97.315788269043	1849
True	False	False	False	False	-3267.48803710938	227.282638549805	136.424453735352	0.64718621969223	0.890289008617401	0.40895077586174	151.203247070313	18598
True	False	False	False	False	-3264.84741210938	145.344680786133	114.241622924805	0.740824818611145	0.923219680786133	0.615211486816406	161.572814941406	16642
True	False	False	False	False	-3263.77221679688	301.774200439453	159.716445922852	0.862701535224915	0.966037929058075	1	154.055557250977	22184
True	False	False	False	False	-3258.97021484375	157.318359375	94.2770690917969	0.757289707660675	0.9464231133461	0.681832194328308	157.847061157227	13417
True	False	False	False	False	-3257.54321289063	466.190155029297	19.9645557403564	0.798721373081207	0.951427280902863	1	67	1206
True	False	False	False	False	-3260.798828125	513.041748046875	107.586769104004	0.853141784667969	0.966292083263397	1	149.474227905273	14499
True	False	False	False	False	-3258.69897460938	552.314514160156	318.32373046875	0.210766702890396	0.915119826793671	0.0779569819569588	114.519165039063	32867
True	False	False	False	False	-3256.009765625	350.884033203125	157.498153686523	0.808810293674469	0.951235115528107	1	151.225357055664	21474
True	False	False	False	False	-3247.9375	379.706787109375	12.2005615234375	0.768196105957031	0.939064502716064	0.742168962955475	62	682
True	False	False	False	False	-3250.09692382813	498.345672607422	114.241622924805	0.852263212203979	0.965687274932861	1	147.873779296875	15231
True	False	False	False	False	-3244.80834960938	103.52855682373	113.132476806641	0.660820126533508	0.901959717273712	0.430340588092804	152.009811401367	15505
True	False	False	False	False	-3237.01098632813	271.274505615234	125.333038330078	0.760423243045807	0.928650975227356	0.697327613830566	149.681411743164	16914
True	False	False	False	False	-3237.3603515625	310.460815429688	35.4925422668457	0.795358955860138	0.956876516342163	1	67.5625	2162
True	False	False	False	False	-3237.10888671875	597.220153808594	238.465515136719	0.619459271430969	0.940273642539978	0.370189607143402	149.627914428711	32170
True	False	False	False	False	-3233.1748046875	640.0263671875	395.963684082031	0.284844666719437	0.937930524349213	0.112145371735096	114.876747131348	41011
True	False	False	False	False	-3231.79809570313	427.213500976563	109.805053710938	0.695804715156555	0.899347603321075	0.495049506425858	145.828277587891	14437
True	False	False	False	False	-3231.40087890625	469.248657226563	115.350761413574	0.673777401447296	0.890063166618347	0.452445417642593	144.961532592773	15076
True	False	False	False	False	-3221.25048828125	177.70964050293	166.371292114258	0.80851811170578	0.951995670795441	1	158.600006103516	23790
True	False	False	False	False	-3226.21850585938	368.521209716797	51.0205307006836	0.580489277839661	0.94997501373291	0.323817849159241	62.6086959838867	2880
True	False	False	False	False	-3220.53076171875	229.788009643555	117.569046020508	0.762402236461639	0.937817692756653	0.707778513431549	152.301879882813	16144
True	False	False	False	False	-3216.05126953125	145.047012329102	109.805053710938	0.819165587425232	0.956180512905121	1	155.181823730469	15363
True	False	False	False	False	-3214.0322265625	313.931335449219	137.533599853516	0.812275528907776	0.94707977771759	1	150.604843139648	18675
True	False	False	False	False	-3217.13745117188	693.368530273438	28.8376903533936	0.478080570697784	0.877234935760498	0.230367243289948	123.769233703613	3218
True	False	False	False	False	-3213.71752929688	676.052429199219	89.8404998779297	0.744702398777008	0.924951732158661	0.629155278205872	145.160491943359	11758
True	False	False	False	False	-3213.48803710938	247.717498779297	35.4925422668457	0.739838838577271	0.958408892154694	0.6118004322052	71.09375	2275
True	False	False	False	False	-3205.52587890625	153.403289794922	98.7136306762695	0.792926847934723	0.962020635604858	1	154.561798095703	13756
True	False	False	False	False	-3203.71948242188	108.581245422363	160.825576782227	0.805676817893982	0.945858716964722	1	159.075866699219	23066
True	False	False	False	False	-3200.62133789063	711.1552734375	53.2388153076172	0.774922788143158	0.954331636428833	0.792935788631439	109.3125	5247
True	False	False	False	False	-3201.00341796875	737.936279296875	89.8404998779297	0.380837112665176	0.910704374313354	0.164343029260635	116.197532653809	9412
True	False	False	False	False	-3197.20849609375	560.809204101563	300.577453613281	0.647412061691284	0.906616032123566	0.40929114818573	151.712173461914	41114
True	False	False	False	False	-3197.078125	679.439758300781	205.191253662109	0.75868684053421	0.932579815387726	0.688593447208405	149.71891784668	27698
True	False	False	False	False	-3195.28100585938	372.893341064453	24.401123046875	0.830724716186523	0.955192744731903	1	58.9090919494629	1296
True	False	False	False	False	-3192.47631835938	492.860565185547	214.064392089844	0.775005459785461	0.936720192432404	0.793670415878296	151.067352294922	29156
True	False	False	False	False	-3190.05615234375	227.26416015625	443.656768798828	0.493613362312317	0.868574678897858	0.242608189582825	163.772506713867	65509
True	False	False	False	False	-3186.099609375	616.59619140625	133.097030639648	0.816674590110779	0.961795568466187	1	145.399993896484	17448
True	False	False	False	False	-3184.56884765625	761.578979492188	205.191253662109	0.698317229747772	0.938719689846039	0.500398993492126	150.508102416992	27844
True	False	False	False	False	-3184.13745117188	279.277679443359	141.970169067383	0.847845852375031	0.960793972015381	1	151.125	19344
True	False	False	False	False	-3180.73266601563	410.348724365234	283.940338134766	0.7611323595047	0.923228323459625	0.701008558273315	154.79296875	39627
True	False	False	False	False	-3178.77197265625	799.378723144531	342.724853515625	0.259923428297043	0.917730808258057	0.100135460495949	118.271842956543	36546
True	False	False	False	False	-3177.45288085938	705.76513671875	9.98227787017822	0.785398185253143	0.931883156299591	1	57.3333320617676	516
True	False	False	False	False	-3176.36694335938	98.9410247802734	177.462707519531	0.76659494638443	0.934837400913239	0.732008516788483	163.6875	26190
True	False	False	False	False	-3167.6357421875	329.233581542969	183.008422851563	0.801252424716949	0.960503101348877	1	153.648483276367	25352
True	False	False	False	False	-3162.9931640625	524.942016601563	180.790130615234	0.688930869102478	0.918074369430542	0.480971038341522	147.245391845703	24001
True	False	False	False	False	-3160.63793945313	122.000694274902	145.297592163086	0.805286824703217	0.950129747390747	1	158.022903442383	20701
True	False	False	False	False	-3156.24096679688	185.144302368164	98.7136306762695	0.792926847934723	0.952851355075836	1	151.539321899414	13487
True	False	False	False	False	-3156.369140625	859.382568359375	36.6016845703125	0.691693365573883	0.93917053937912	0.486534744501114	127.303031921387	4201
True	False	False	False	False	-3155.41015625	153.836608886719	117.569046020508	0.762402236461639	0.944547653198242	0.707778513431549	152.905654907227	16208
True	False	False	False	False	-3155.50122070313	210.363204956055	105.36848449707	0.762958765029907	0.941403746604919	0.710821866989136	148.989471435547	14154
True	False	False	False	False	-3153.11401367188	374.866485595703	250.666076660156	0.54873651266098	0.888902187347412	0.291211783885956	151.977874755859	34347
True	False	False	False	False	-3154.0927734375	842.019165039063	174.135284423828	0.769729197025299	0.934223771095276	0.752471208572388	149.292999267578	23439
True	False	False	False	False	-3152.685546875	731.605346679688	127.551322937012	0.795297622680664	0.947104632854462	1	142.260864257813	16360
True	False	False	False	False	-3151.25244140625	287.95849609375	110.914192199707	0.672940909862518	0.89357054233551	0.450959801673889	148.350006103516	14835
True	False	False	False	False	-3150.11987304688	665.317321777344	225.155807495117	0.696319997310638	0.898841917514801	0.496137350797653	149.990142822266	30448
True	False	False	False	False	-3149.9755859375	582.550415039063	112.023338317871	0.811145603656769	0.962346732616425	1	144.574264526367	14602
True	False	False	False	False	-3148.98803710938	712.13671875	166.371292114258	0.805162727832794	0.951357126235962	1	149.520004272461	22428
True	False	False	False	False	-3142.68090820313	457.747283935547	143.079315185547	0.753439962863922	0.918118178844452	0.664282858371735	145.8759765625	18818
True	False	False	False	False	-3141.72583007813	243.68620300293	135.315322875977	0.76977926492691	0.941239356994629	0.752817690372467	154.508193969727	18850
True	False	False	False	False	-3141.38500976563	765.43505859375	11.0914192199707	0.512626230716705	0.857467174530029	0.258395850658417	84.5	845
True	False	False	False	False	-3140.0693359375	878.058715820313	237.356369018555	0.693213284015656	0.957371056079865	0.489649057388306	150.612152099609	32231
True	False	False	False	False	-3130.74487304688	308.495330810547	131.987884521484	0.809868931770325	0.948066413402557	1	151.764709472656	18060
True	False	False	False	False	-3135.263671875	779.986938476563	297.250030517578	0.802791655063629	0.944794058799744	1	149.313430786133	40016
True	False	False	False	False	-3127.73046875	75.9109878540039	123.114753723145	0.764028012752533	0.939198076725006	0.716808378696442	155.702697753906	17283
True	False	False	False	False	-3129.80737304688	902.197998046875	149.734161376953	0.78029876947403	0.942407369613647	0.850861847400665	144.199996948242	19467
True	False	False	False	False	-3129.1767578125	520.299560546875	39.9291114807129	0.548155725002289	0.926956415176392	0.290650874376297	65.4722213745117	2357
True	False	False	False	False	-3127.93090820313	702.593688964844	184.117568969727	0.739471137523651	0.921189367771149	0.610541462898254	146.813247680664	24371
True	False	False	False	False	-3127.515625	928.146057128906	199.645553588867	0.434113502502441	0.941764712333679	0.198478803038597	119.127777099609	21443
True	False	False	False	False	-3122.3330078125	186.072402954102	107.586769104004	0.738487541675568	0.926304936408997	0.607207953929901	148.206192016602	14376
True	False	False	False	False	-3124.11157226563	430.442169189453	104.259346008301	0.6683109998703	0.871848404407501	0.442888200283051	149.946807861328	14095
True	False	False	False	False	-3123.36865234375	364.360504150391	116.459907531738	0.799393713474274	0.951995193958282	1	147.800003051758	15519
True	False	False	False	False	-3117.80297851563	487.902282714844	180.790130615234	0.654538333415985	0.895970582962036	0.42026674747467	146.484664916992	23877
True	False	False	False	False	-3119.12890625	624.663269042969	289.486053466797	0.802213251590729	0.954699993133545	1	151.348663330078	39502
True	False	False	False	False	-3112.95703125	251.236618041992	115.350761413574	0.778573036193848	0.934383630752563	0.82945716381073	149.567306518555	15555
True	False	False	False	False	-3114.36596679688	418.321655273438	248.447799682617	0.739450097084045	0.955473184585571	0.610469818115234	157.28125	35231
True	False	False	False	False	-3109.82055664063	670.029907226563	16.6371288299561	0.714476346969604	0.940302610397339	0.53786963224411	56.4000015258789	846
True	False	False	False	False	-3106.36303710938	387.188903808594	24.401123046875	0.779838144779205	0.956586837768555	0.844782948493958	59.5454559326172	1310
True	False	False	False	False	-3109.7734375	946.722473144531	42.1473922729492	0.546627998352051	0.937171936035156	0.289181053638458	103.131576538086	3919
True	False	False	False	False	-3109.23657226563	715.9541015625	114.241622924805	0.793618381023407	0.966888904571533	1	142.223297119141	14649
True	False	False	False	False	-3106.00561523438	796.061767578125	169.698715209961	0.81309050321579	0.957384765148163	1	143.895431518555	22016
True	False	False	False	False	-3102.69360351563	986.525390625	14.4188451766968	0.523994266986847	0.889543652534485	0.268299996852875	124.461540222168	1618
True	False	False	False	False	-3102.5078125	332.132507324219	103.150199890137	0.828564047813416	0.964395225048065	1	145.32258605957	13515
True	False	False	False	False	-3099.19287109375	969.314575195313	127.551322937012	0.596684038639069	0.871682584285736	0.342118054628372	130.452178955078	15002
True	False	False	False	False	-3094.07763671875	276.59912109375	161.934722900391	0.803017973899841	0.937872290611267	1	152.041091918945	22198
True	False	False	False	False	-3092.00317382813	120.718536376953	214.064392089844	0.830443859100342	0.953071415424347	1	161.84455871582	31236
True	False	False	False	False	-3089.00927734375	236.076049804688	109.805053710938	0.819165587425232	0.965687274932861	1	152.353530883789	15083
True	False	False	False	False	-3077.57763671875	373.521911621094	105.36848449707	0.731978118419647	0.92433089017868	0.586294770240784	147.031585693359	13968
True	False	False	False	False	-3085.912109375	587.806823730469	104.259346008301	0.801714420318604	0.939615309238434	1	142.829788208008	13426
True	False	False	False	False	-3086.54248046875	995.670654296875	118.678184509277	0.824438512325287	0.960910856723785	1	133.17756652832	14250
True	False	False	False	False	-3085.23999023438	461.391510009766	135.315322875977	0.712555587291718	0.916848421096802	0.533104717731476	145.827865600586	17791
True	False	False	False	False	-3079.73803710938	511.632202148438	184.117568969727	0.813853800296783	0.954757452011108	1	148.891571044922	24716
True	False	False	False	False	-3082.47900390625	555.461975097656	106.477630615234	0.855291903018951	0.970127999782562	1	142.07292175293	13639
True	False	False	False	False	-3076.36572265625	1009.24084472656	108.695907592773	0.873110473155975	0.970127999782562	1	146.73469543457	14380
True	False	False	False	False	-3071.18823242188	298.609008789063	12.2005615234375	0.768196105957031	0.939064502716064	0.742168962955475	54.3636360168457	598
True	False	False	False	False	-3072.02587890625	335.188812255859	9.98227787017822	0.687235474586487	0.9244145154953	0.47761595249176	53.6666679382324	483
True	False	False	False	False	-3070.56811523438	1030.13073730469	206.300399780273	0.682356894016266	0.92627477645874	0.468202233314514	145.258071899414	27018
True	False	False	False	False	-3065.91284179688	199.348098754883	146.40673828125	0.744143784046173	0.917728364467621	0.627091646194458	152.962127685547	20191
True	False	False	False	False	-3063.27783203125	618.879821777344	124.223899841309	0.714430212974548	0.910998523235321	0.537754118442535	144	16128
True	False	False	False	False	-3064.93383789063	1067.82983398438	282.831207275391	0.246644675731659	0.921411454677582	0.0939552336931229	117.996078491211	30089
True	False	False	False	False	-3053.10717773438	659.741333007813	144.188446044922	0.759280562400818	0.922849535942078	0.691536962985992	144.638458251953	18803
True	False	False	False	False	-3058.34252929688	689.697814941406	164.153015136719	0.725604593753815	0.953054070472717	0.567497134208679	145.006759643555	21461
True	False	False	False	False	-3056.34643554688	711.163330078125	118.678184509277	0.700915157794952	0.928789675235748	0.506053328514099	143.261688232422	15329
True	False	False	False	False	-3050.92260742188	381.665588378906	175.244430541992	0.716874003410339	0.910474121570587	0.54395192861557	151.386077880859	23919
True	False	False	False	False	-3050.40698242188	1098.67980957031	42.1473922729492	0.613480508327484	0.90909880399704	0.362528383731842	120.736839294434	4588
True	False	False	False	False	-3049.078125	284.903594970703	108.695907592773	0.725042045116425	0.928015768527985	0.565907895565033	146.540817260742	14361
True	False	False	False	False	-3046.54760742188	325.709411621094	115.350761413574	0.84558093547821	0.964307904243469	1	143.990386962891	14975
True	False	False	False	False	-3045.79370117188	893.197692871094	23.2919807434082	0.846452295780182	0.95370626449585	1	58.3809509277344	1226
True	False	False	False	False	-3040.7841796875	492.029357910156	109.805053710938	0.795083343982697	0.94528329372406	1	142.030303955078	14061
True	False	False	False	False	-3044.46875	941.918884277344	181.899276733398	0.796396315097809	0.933404803276062	1	142.347564697266	23345
True	False	False	False	False	-3040.31127929688	773.842346191406	169.698715209961	0.833039939403534	0.95940375328064	1	146.013076782227	22340
True	False	False	False	False	-3039.3310546875	798.609436035156	49.9113883972168	0.714016556739807	0.919878423213959	0.536720454692841	82	3690
True	False	False	False	False	-3031.8076171875	817.989440917969	103.150199890137	0.69622391462326	0.906497538089752	0.495934218168259	137.408599853516	12779
True	False	False	False	False	-3030.97338867188	1080.12280273438	126.442184448242	0.863634943962097	0.972454190254211	1	141.859649658203	16172
True	False	False	False	False	-3032.29663085938	1107.29309082031	181.899276733398	0.796396315097809	0.961742758750916	1	146.591461181641	24041
True	False	False	False	False	-3032.14526367188	1134.00170898438	156.389007568359	0.433379560709	0.93755966424942	0.197977527976036	119.602836608887	16864
True	False	False	False	False	-3029.92626953125	960.504760742188	155.279876708984	0.80919873714447	0.963439404964447	1	141.899993896484	19866
True	False	False	False	False	-3021.59912109375	939.19873046875	372.671691894531	0.471121728420258	0.866184532642365	0.2250597178936	123.029762268066	41338
True	False	False	False	False	-3018.29174804688	577.272277832031	107.586769104004	0.837860226631165	0.970586776733398	1	142.329895019531	13806
True	False	False	False	False	-3017.6923828125	687.6220703125	82.0765075683594	0.809198617935181	0.953432738780975	1	138.716217041016	10265
True	False	False	False	False	-3015.82275390625	538.32080078125	184.117568969727	0.787859082221985	0.944853007793427	1	149.584335327148	24831
True	False	False	False	False	-3013.24755859375	730.124755859375	188.554138183594	0.841511607170105	0.963085830211639	1	146.62353515625	24926
True	False	False	False	False	-3012.6806640625	1151.69104003906	93.1679229736328	0.587583184242249	0.949004113674164	0.331679940223694	107.988098144531	9071
True	False	False	False	False	-3011.07592773438	445.992645263672	168.589569091797	0.788660645484924	0.937905251979828	1	150.776321411133	22918
True	False	False	False	False	-3010.185546875	633.591430664063	166.371292114258	0.797147572040558	0.955550789833069	1	147.899993896484	22185
True	False	False	False	False	-3008.38549804688	814.878295898438	95.3862075805664	0.854818642139435	0.968447744846344	1	137.046508789063	11786
True	False	False	False	False	-3008.31518554688	1059.03552246094	112.023338317871	0.821189165115356	0.956562995910645	1	137.613861083984	13899
True	False	False	False	False	-3004.59497070313	503.498260498047	15.5279874801636	0.647358953952789	0.931946337223053	0.409211099147797	55.5	777
True	False	False	False	False	-3004.18237304688	966.759948730469	14.4188451766968	0.742955923080444	0.934609174728394	0.622766435146332	63.538459777832	826
True	False	False	False	False	-3004.10668945313	1128.49633789063	115.350761413574	0.727483928203583	0.920717716217041	0.572885155677795	139.788467407227	14538
True	False	False	False	False	-2998.56713867188	690.744750976563	211.846115112305	0.751160442829132	0.943708181381226	0.654548585414886	147.958114624023	28260
True	False	False	False	False	-2992.09375	588.761779785156	105.36848449707	0.711196482181549	0.896715700626373	0.529788494110107	140	13300
True	False	False	False	False	-2996.7177734375	948.470520019531	114.241622924805	0.803241491317749	0.948303401470184	1	140.116500854492	14432
True	False	False	False	False	-2996.072265625	775.117004394531	107.586769104004	0.827301025390625	0.953156709671021	1	134.329895019531	13030
True	False	False	False	False	-2990.44067382813	883.837890625	317.214599609375	0.789835631847382	0.961574077606201	1	91.7692337036133	26246
True	False	False	False	False	-2991.15087890625	1117.85717773438	109.805053710938	0.712054908275604	0.932666838169098	0.531877756118774	139.383834838867	13799
True	False	False	False	False	-2992.61083984375	1183.63684082031	282.831207275391	0.484147757291794	0.922369182109833	0.235082224011421	138.33332824707	35275
True	False	False	False	False	-2989.36254882813	1001.02233886719	16.6371288299561	0.793338239192963	0.946970880031586	1	59.4000015258789	891
True	False	False	False	False	-2987.55102539063	742.942932128906	78.7490768432617	0.803937435150146	0.959860801696777	1	130.056335449219	9234
True	False	False	False	False	-2986.07983398438	1083.82482910156	109.805053710938	0.795083343982697	0.946846663951874	1	137.080810546875	13571
True	False	False	False	False	-2980.27856445313	1232.32421875	411.491668701172	0.237780600786209	0.928956508636475	0.0899099558591843	115.851753234863	42981
True	False	False	False	False	-2975.67163085938	784.174621582031	36.6016845703125	0.726016283035278	0.924765348434448	0.568666875362396	71.6060638427734	2363
True	False	False	False	False	-2973.01245117188	720.441101074219	76.5307922363281	0.770033359527588	0.955614149570465	0.754589080810547	135.057968139648	9319
True	False	False	False	False	-2966.98681640625	938.164916992188	130.878753662109	0.725372850894928	0.955561459064484	0.566841185092926	136.906784057617	16155
True	False	False	False	False	-2960.81982421875	1167.95703125	14.4188451766968	0.719225645065308	0.935661971569061	0.550069808959961	70.0769195556641	911
True	False	False	False	False	-2959.73217773438	642.159118652344	120.896469116211	0.816004395484924	0.951525390148163	1	141.486236572266	15422
True	False	False	False	False	-2957.25732421875	782.9716796875	16.6371288299561	0.714476346969604	0.949675559997559	0.53786963224411	56	840
True	False	False	False	False	-2957.03466796875	863.896850585938	19.9645557403564	0.776177406311035	0.943199634552002	0.804480254650116	55.4444427490234	998
True	False	False	False	False	-2954.69482421875	1144.74462890625	224.046676635742	0.603215754032135	0.925873756408691	0.349869966506958	140.074264526367	28295
True	False	False	False	False	-2953.27563476563	727.350891113281	38.8199691772461	0.770017266273499	0.946688234806061	0.754476308822632	60.4857139587402	2117
True	False	False	False	False	-2953.10571289063	1104.57507324219	188.554138183594	0.778482019901276	0.944594204425812	0.828421533107758	140.923522949219	23957
True	False	False	False	False	-2952.32641601563	756.498962402344	100.931915283203	0.810745477676392	0.952851355075836	1	137.68132019043	12529
True	False	False	False	False	-2950.79931640625	971.146423339844	138.64274597168	0.722498834133148	0.904131650924683	0.558853149414063	137.783996582031	17223
True	False	False	False	False	-2952.20727539063	1262.08239746094	104.259346008301	0.511802315711975	0.905902206897736	0.257692039012909	99.5	9353
True	False	False	False	False	-2951.39599609375	1283.82507324219	53.2388153076172	0.455629348754883	0.912464916706085	0.213608875870705	118.916664123535	5708
True	False	False	False	False	-2945.08032226563	1059.11096191406	212.955261230469	0.80851811170578	0.953650832176208	1	145.09895324707	27859
True	False	False	False	False	-2945.0478515625	1193.34936523438	300.577453613281	0.562039136886597	0.924092292785645	0.304391622543335	139.730621337891	37867
True	False	False	False	False	-2933.27978515625	762.79296875	105.36848449707	0.719695806503296	0.937832951545715	0.551311790943146	137.673690795898	13079
True	False	False	False	False	-2937.84423828125	798.211853027344	11.0914192199707	0.763594925403595	0.936281979084015	0.714360892772675	58.4000015258789	584
True	False	False	False	False	-2934.44091796875	867.931213378906	104.259346008301	0.848400473594666	0.965853691101074	1	139.765960693359	13138
True	False	False	False	False	-2937.52563476563	1017.02618408203	190.772415161133	0.798061788082123	0.950822532176971	1	142.232559204102	24464
True	False	False	False	False	-2936.81518554688	1229.85034179688	126.442184448242	0.767152667045593	0.928650975227356	0.735483109951019	136.263153076172	15534
True	False	False	False	False	-2933.08422851563	887.912902832031	12.2005615234375	0.741141617298126	0.94014710187912	0.616318583488464	62.5454559326172	688
True	False	False	False	False	-2928.69165039063	1181.43542480469	228.483245849609	0.718078851699829	0.941952526569366	0.547066926956177	146.043685913086	30085
True	False	False	False	False	-2921.34765625	948.052124023438	23.2919807434082	0.792964518070221	0.955192744731903	1	72.4285736083984	1521
True	False	False	False	False	-2924.6875	1108.32275390625	109.805053710938	0.762798249721527	0.931870400905609	0.709939241409302	133.929290771484	13259
True	False	False	False	False	-2919.54077148438	1150.75634765625	109.805053710938	0.732440412044525	0.913138866424561	0.587718963623047	136.090911865234	13473
True	False	False	False	False	-2920.4091796875	1314.36328125	257.320922851563	0.495972633361816	0.885738670825958	0.244517415761948	144.784484863281	33590
True	False	False	False	False	-2919.33984375	829.413879394531	145.297592163086	0.793201148509979	0.944421887397766	1	144.297714233398	18903
True	False	False	False	False	-2917.97534179688	932.927062988281	161.934722900391	0.823068141937256	0.962004125118256	1	144.212326049805	21055
True	False	False	False	False	-2917.13403320313	882.624755859375	174.135284423828	0.795551776885986	0.950947701931	1	146.630569458008	23021
True	False	False	False	False	-2914.18505859375	1081.16918945313	158.607299804688	0.767588436603546	0.936842083930969	0.738245189189911	143.370635986328	20502
True	False	False	False	False	-2912.72436523438	1333.25061035156	128.660461425781	0.780611455440521	0.943472027778625	0.855170607566833	145.603454589844	16890
True	False	False	False	False	-2911.80834960938	1351.14501953125	48.80224609375	0.669968068599701	0.948154032230377	0.445748090744019	118.25	5203
True	False	False	False	False	-2904.81665039063	758.932312011719	109.805053710938	0.829462349414825	0.967100620269775	1	141.545455932617	14013
True	False	False	False	False	-2908.251953125	1264.70788574219	13.3097038269043	0.743378639221191	0.931919693946838	0.624296009540558	65.75	789
True	False	False	False	False	-2906.27465820313	1225.75158691406	38.8199691772461	0.68638277053833	0.947175443172455	0.475945204496384	72.0857162475586	2523
True	False	False	False	False	-2903.63061523438	1238.95471191406	114.241622924805	0.803241491317749	0.964467108249664	1	137.873779296875	14201
True	False	False	False	False	-2900.94750976563	981.2265625	167.480438232422	0.775803208351135	0.928890824317932	0.800943434238434	143.470199584961	21664
True	False	False	False	False	-2901.03588867188	1279.89501953125	167.480438232422	0.750451266765594	0.92406564950943	0.651609182357788	142.668869018555	21543
True	False	False	False	False	-2896.97827148438	810.959777832031	11.0914192199707	0.673765122890472	0.928999543190002	0.452423572540283	53.0999984741211	531
True	False	False	False	False	-2896.52294921875	944.763427734375	16.6371288299561	0.76893937587738	0.947792708873749	0.747088372707367	60.5999984741211	909
True	False	False	False	False	-2894.80908203125	1025.32849121094	102.041061401367	0.809165418148041	0.950762450695038	1	136.467391967773	12555
True	False	False	False	False	-2891.33837890625	1059.93872070313	98.7136306762695	0.736421585083008	0.919966757297516	0.600361526012421	144.191009521484	12833
True	False	False	False	False	-2890.96826171875	1358.78796386719	114.241622924805	0.595339059829712	0.892920911312103	0.340549439191818	99.8058242797852	10280
True	False	False	False	False	-2887.94482421875	1190.31823730469	191.881561279297	0.802701711654663	0.951849818229675	1	144.092483520508	24928
True	False	False	False	False	-2879.51416015625	1115.00146484375	167.480438232422	0.851255416870117	0.962004125118256	1	143.052978515625	21601
True	False	False	False	False	-2885.64526367188	1373.21020507813	51.0205307006836	0.589520215988159	0.912134349346161	0.333867579698563	102.369567871094	4709
True	False	False	False	False	-2880.97900390625	1170.58605957031	118.678184509277	0.824438512325287	0.972220122814178	1	141.485977172852	15139
True	False	False	False	False	-2879.591796875	1401.89721679688	231.810668945313	0.324367672204971	0.940660893917084	0.132399767637253	113.918663024902	23809
True	False	False	False	False	-2878.71435546875	948.383422851563	134.206176757813	0.801479279994965	0.938279092311859	1	140.537185668945	17005
True	False	False	False	False	-2876.68188476563	564.925170898438	290.595184326172	0.701114296913147	0.92500501871109	0.506492078304291	149.912216186523	39277
True	False	False	False	False	-2870.53857421875	886.619567871094	160.825576782227	0.744976580142975	0.957570433616638	0.630175292491913	87.7310333251953	12721
True	False	False	False	False	-2876.54248046875	1052.40954589844	118.678184509277	0.859332501888275	0.967789649963379	1	140.962615966797	15083
True	False	False	False	False	-2875.26904296875	999.283325195313	107.586769104004	0.747388184070587	0.954018115997314	0.639357089996338	138.092788696289	13395
True	False	False	False	False	-2870.18286132813	1023.18762207031	97.6044921875	0.784017562866211	0.952234208583832	0.919521510601044	140.511367797852	12365
True	False	False	False	False	-2870.88403320313	1076.89282226563	196.318130493164	0.828973293304443	0.956550657749176	1	144.203384399414	25524
True	False	False	False	False	-2864.07177734375	1173.9677734375	103.150199890137	0.769519209861755	0.935699820518494	0.751023590564728	141.698928833008	13178
True	False	False	False	False	-2869.888671875	1298.64392089844	34.3833999633789	0.830578744411469	0.962256669998169	1	62.3870964050293	1934
True	False	False	False	False	-2869.40356445313	1329.84948730469	141.970169067383	0.816491663455963	0.949814915657043	1	142.625	18256
True	False	False	False	False	-2866.24536132813	1224.24938964844	155.279876708984	0.744004368782043	0.922040581703186	0.626579701900482	142.485717773438	19948
True	False	False	False	False	-2856.56567382813	1250.23425292969	122.005615234375	0.823490679264069	0.960496306419373	1	136.563629150391	15022
True	False	False	False	False	-2855.94140625	1420.97119140625	24.401123046875	0.658792555332184	0.930371165275574	0.427046239376068	97.0454559326172	2135
True	False	False	False	False	-2851.97094726563	1017.32647705078	100.931915283203	0.730834186077118	0.911785960197449	0.582807719707489	138.791213989258	12630
True	False	False	False	False	-2846.08178710938	1296.33251953125	313.887176513672	0.823921024799347	0.951213836669922	1	148.964660644531	42157
True	False	False	False	False	-2847.23071289063	1437.31640625	65.4393768310547	0.744540572166443	0.950802743434906	0.628555476665497	109.169494628906	6441
True	False	False	False	False	-2845.83715820313	873.26416015625	174.135284423828	0.834347784519196	0.972501397132874	1	76.8726119995117	12069
True	False	False	False	False	-2845.60766601563	1124.90966796875	179.680999755859	0.735022723674774	0.92788690328598	0.595839619636536	141.567901611328	22934
True	False	False	False	False	-2840.43530273438	1182.75390625	117.569046020508	0.851301372051239	0.971638321876526	1	140.25471496582	14867
True	False	False	False	False	-2835.9287109375	1030.96374511719	23.2919807434082	0.666415452957153	0.909642398357391	0.439655065536499	74.5714263916016	1566
True	False	False	False	False	-2838.19946289063	1212.47448730469	122.005615234375	0.78206604719162	0.943367719650269	0.877696514129639	142.409088134766	15665
True	False	False	False	False	-2838.03466796875	1466.43884277344	62.1119499206543	0.463366389274597	0.916091442108154	0.2192662358284	115.892860412598	6490
True	False	False	False	False	-2833.64916992188	1147.05407714844	147.515884399414	0.77680242061615	0.938823997974396	0.810584485530853	143.842102050781	19131
True	False	False	False	False	-2833.01049804688	912.257934570313	156.389007568359	0.803114473819733	0.953196406364441	1	85.4184417724609	12044
True	False	False	False	False	-2827.76586914063	1047.89660644531	267.30322265625	0.810893833637238	0.951144099235535	1	148.464736938477	35780
True	False	False	False	False	-2826.17602539063	1337.88891601563	15.5279874801636	0.717676758766174	0.938069105148315	0.546022891998291	65.2857131958008	914
True	False	False	False	False	-2825.623046875	979.521179199219	138.64274597168	0.776717782020569	0.962092399597168	0.809742450714111	139.352005004883	17419
True	False	False	False	False	-2819.91015625	1479.10375976563	102.041061401367	0.784656643867493	0.947656095027924	0.940379023551941	143.90217590332	13239
True	False	False	False	False	-2811.84838867188	1007.39587402344	104.259346008301	0.733055353164673	0.913073241710663	0.589626967906952	136.638290405273	12844
True	False	False	False	False	-2816.4677734375	1190.5126953125	36.6016845703125	0.779091417789459	0.948639392852783	0.835518538951874	57.2121200561523	1888
True	False	False	False	False	-2817.81469726563	1352.69360351563	173.026138305664	0.837369203567505	0.966070592403412	1	147.487182617188	23008
True	False	False	False	False	-2814.6005859375	1502.28979492188	85.4039306640625	0.315777778625488	0.917044103145599	0.127862811088562	113.896102905273	8770
True	False	False	False	False	-2812.2373046875	1089.21557617188	112.023338317871	0.743605971336365	0.929717302322388	0.625122964382172	138.05940246582	13944
True	False	False	False	False	-2802.23071289063	1388.740234375	634.42919921875	0.233804747462273	0.627500236034393	0.0881157740950584	144.283218383789	82530
True	False	False	False	False	-2800.86645507813	381.821868896484	143.079315185547	0.756715655326843	0.927370965480804	0.679118275642395	151.449615478516	19537
True	False	False	False	False	-2794.11474609375	926.346862792969	209.627822875977	0.743294894695282	0.909010827541351	0.623992145061493	142.798934936523	26989
True	False	False	False	False	-2795.28930664063	1300.58544921875	155.279876708984	0.789243400096893	0.942568719387054	1	144.399993896484	20216
True	False	False	False	False	-2796.0234375	1423.28698730469	56.5662384033203	0.585981070995331	0.955752670764923	0.329883992671967	60.3921585083008	3080
True	False	False	False	False	-2795.90649414063	1528.69384765625	12.2005615234375	0.404529690742493	0.862804472446442	0.17898528277874	114.545455932617	1260
True	False	False	False	False	-2794.3291015625	1122.78063964844	118.678184509277	0.834435343742371	0.961251974105835	1	138.299072265625	14798
True	False	False	False	False	-2792.2685546875	1475.27026367188	143.079315185547	0.719813823699951	0.942021906375885	0.551624536514282	144.116271972656	18591
True	False	False	False	False	-2787.82080078125	1070.39990234375	119.787330627441	0.785884737968445	0.958349406719208	1	139.472229003906	15063
True	False	False	False	False	-2786.78149414063	1246.34118652344	159.716445922852	0.765261650085449	0.938454031944275	0.723958730697632	143.965270996094	20731
True	False	False	False	False	-2782.51293945313	1196.3662109375	106.477630615234	0.748652279376984	0.926125466823578	0.644329190254211	139.35417175293	13378
True	False	False	False	False	-2783.861328125	1512.16845703125	34.3833999633789	0.345957010984421	0.925237476825714	0.144160449504852	77.6451644897461	2407
True	False	False	False	False	-2778.34838867188	1163.72937011719	149.734161376953	0.788483679294586	0.94733715057373	1	143.044448852539	19311
True	False	False	False	False	-2769.93823242188	1094.23107910156	21.0736961364746	0.568957209587097	0.89428448677063	0.311511278152466	74.2631607055664	1411
True	False	False	False	False	-2771.568359375	1536.17138671875	242.902084350586	0.658901333808899	0.934034585952759	0.427221924066544	150.269409179688	32909
True	False	False	False	False	-2771.52124023438	1498.15173339844	103.150199890137	0.688050091266632	0.894567966461182	0.479222506284714	140.935485839844	13107
True	False	False	False	False	-2769.32373046875	1065.07263183594	93.1679229736328	0.762245774269104	0.945896327495575	0.70693165063858	141.321426391602	11871
True	False	False	False	False	-2768.830078125	1200.85571289063	72.0942230224609	0.833017647266388	0.964172780513763	1	139.399993896484	9061
True	False	False	False	False	-2762.13720703125	1024.53881835938	100.931915283203	0.752970397472382	0.933304607868195	0.662240564823151	134.813186645508	12268
True	False	False	False	False	-2763.78125	1292.96496582031	329.415161132813	0.506501376628876	0.866693019866943	0.25320765376091	147.393936157227	43776
True	False	False	False	False	-2761.93969726563	1109.91760253906	266.194061279297	0.870226263999939	0.966941595077515	1	148.741668701172	35698
True	False	False	False	False	-2758.72875976563	393.024078369141	161.934722900391	0.874683499336243	0.975504159927368	1	148.08219909668	21620
True	False	False	False	False	-2756.62915039063	1329.8623046875	119.787330627441	0.746888160705566	0.92464280128479	0.637421369552612	144.462966918945	15602
True	False	False	False	False	-2754.89477539063	1376.66345214844	232.919815063477	0.419060617685318	0.828648924827576	0.18838182091713	141.81428527832	29781
True	False	False	False	False	-2754.529296875	1585.17004394531	524.624145507813	0.21579198539257	0.956984758377075	0.0801391750574112	105.175476074219	49748
True	False	False	False	False	-2750.29809570313	1268.201171875	188.554138183594	0.587828636169434	0.921232283115387	0.331956177949905	135.064712524414	22961
True	False	False	False	False	-2748.31982421875	1352.40124511719	148.625015258789	0.832641422748566	0.963494658470154	1	145.731338500977	19528
True	False	False	False	False	-2741.6123046875	1125.60717773438	131.987884521484	0.759082078933716	0.9478719830513	0.690548181533813	140.369750976563	16704
True	False	False	False	False	-2739.3720703125	464.471221923828	99.8227767944336	0.735508561134338	0.921372890472412	0.597400009632111	133.066665649414	11976
True	False	False	False	False	-2733.75952148438	1059.21240234375	184.117568969727	0.74627411365509	0.943942606449127	0.635067462921143	143.939758300781	23894
True	False	False	False	False	-2738.064453125	1168.85205078125	12.2005615234375	0.681430399417877	0.921230614185333	0.46645313501358	60.3636360168457	664
True	False	False	False	False	-2729.33056640625	1186.53137207031	114.241622924805	0.712310016155243	0.928311824798584	0.532502174377441	141.359222412109	14560
True	False	False	False	False	-2730.31958007813	1222.61645507813	192.990692138672	0.807341575622559	0.944261968135834	1	145.459762573242	25310
True	False	False	False	False	-2727.38403320313	1470.23962402344	174.135284423828	0.814603447914124	0.95607990026474	1	148.592361450195	23329
True	False	False	False	False	-2725.89404296875	1544.37451171875	27.7285480499268	0.669821560382843	0.928178429603577	0.445493936538696	67.6800003051758	1692
True	False	False	False	False	-2715.83325195313	499.112823486328	93.1679229736328	0.738803207874298	0.930624186992645	0.6082723736763	135.58332824707	11389
True	False	False	False	False	-2718.15625	1497.62939453125	195.208984375	0.784017562866211	0.936708509922028	0.919521510601044	147.596588134766	25977
True	False	False	False	False	-2719.4326171875	1617.31506347656	86.513069152832	0.775300621986389	0.950282096862793	0.796320915222168	99.0641021728516	7727
True	False	False	False	False	-2718.326171875	1635.28564453125	77.6399383544922	0.623650372028351	0.93495762348175	0.375695377588272	105.914283752441	7414
True	False	False	False	False	-2717.2314453125	1558.3310546875	174.135284423828	0.762403786182404	0.923642575740814	0.707787096500397	149.101913452148	23409
True	False	False	False	False	-2716.40600585938	1319.00720214844	188.554138183594	0.731479048728943	0.92934513092041	0.584767043590546	145.023529052734	24654
True	False	False	False	False	-2716.166015625	1445.98767089844	99.8227767944336	0.767598927021027	0.937895774841309	0.738312005996704	141.255554199219	12713
True	False	False	False	False	-2709.40649414063	462.603088378906	96.4953460693359	0.785221695899963	0.942615866661072	0.970463275909424	131.540237426758	11444
True	False	False	False	False	-2704.9921875	1470.46154785156	44.3656768798828	0.749354422092438	0.939048767089844	0.647141218185425	62.8499984741211	2514
True	False	False	False	False	-2703.63403320313	1155.09008789063	95.3862075805664	0.790671706199646	0.941423356533051	1	137.686050415039	11841
True	False	False	False	False	-2703.314453125	1602.60339355469	27.7285480499268	0.748627901077271	0.945234656333923	0.644232213497162	53.9599990844727	1349
True	False	False	False	False	-2692.02172851563	593.948120117188	116.459907531738	0.764054596424103	0.92335844039917	0.716959476470947	136.590469360352	14342
True	False	False	False	False	-2689.36889648438	1186.40954589844	174.135284423828	0.834347784519196	0.966239869594574	1	145.146499633789	22788
True	False	False	False	False	-2691.576171875	1412.40173339844	113.132476806641	0.742224454879761	0.953796982765198	0.620144486427307	141.803924560547	14464
True	False	False	False	False	-2695.85302734375	1650.50415039063	160.825576782227	0.637657523155212	0.931930303573608	0.394976794719696	149.517242431641	21680
True	False	False	False	False	-2693.89526367188	1455.29064941406	110.914192199707	0.64786285161972	0.886606395244598	0.409971982240677	141.449996948242	14145
True	False	False	False	False	-2693.83251953125	1514.61828613281	125.333038330078	0.790439307689667	0.945313990116119	1	143.902648925781	16261
True	False	False	False	False	-2692.28125	1623.20764160156	106.477630615234	0.81877213716507	0.951513826847076	1	143.44792175293	13771
True	False	False	False	False	-2690.25366210938	1240.99401855469	51.0205307006836	0.712404549121857	0.937940299510956	0.532733857631683	63.9347839355469	2941
True	False	False	False	False	-2681.5029296875	1260.66235351563	177.462707519531	0.792010962963104	0.938121736049652	1	141.75	22680
True	False	False	False	False	-2686.37622070313	1324.38818359375	141.970169067383	0.696922302246094	0.903784811496735	0.497414886951447	141.71875	18140
True	False	False	False	False	-2683.4599609375	1553.85681152344	115.350761413574	0.801323413848877	0.950145304203033	1	142.326919555664	14802
True	False	False	False	False	-2678.94702148438	1608.11560058594	9.98227787017822	0.754574596881866	0.933233201503754	0.669301986694336	51.7777786254883	466
True	False	False	False	False	-2678.07177734375	746.642578125	93.1679229736328	0.707453370094299	0.906616449356079	0.520880579948425	133.66667175293	11228
True	False	False	False	False	-2677.21606445313	1499.54479980469	18.8554134368896	0.75434798002243	0.942380666732788	0.66828989982605	52.8235282897949	898
True	False	False	False	False	-2673.61840820313	1692.72998046875	422.583068847656	0.179365336894989	0.953002274036407	0.0647235587239265	102.892387390137	39202
True	False	False	False	False	-2671.97778320313	483.652954101563	85.4039306640625	0.740752220153809	0.92140531539917	0.614958584308624	141.31169128418	10881
True	False	False	False	False	-2667.38256835938	1286.26916503906	27.7285480499268	0.81305855512619	0.95841646194458	1	69.120002746582	1728
True	False	False	False	False	-2668.7978515625	1572.27868652344	124.223899841309	0.678156733512878	0.923404157161713	0.4603670835495	139.9375	15673
True	False	False	False	False	-2667.15478515625	1469.51196289063	114.241622924805	0.749501168727875	0.91969496011734	0.647733688354492	141.223297119141	14546
True	False	False	False	False	-2656.13061523438	485.879943847656	117.569046020508	0.793545544147491	0.944965541362762	1	145.915100097656	15467
True	False	False	False	False	-2662.82763671875	1348.9599609375	202.97297668457	0.822699785232544	0.966069519519806	1	151.229507446289	27675
True	False	False	False	False	-2664.18041992188	1454.67456054688	14.4188451766968	0.666414141654968	0.947792708873749	0.43965283036232	60.6153831481934	788
True	False	False	False	False	-2658.67993164063	1606.48059082031	137.533599853516	0.742881834506989	0.921836137771606	0.622499585151672	143.725799560547	17822
True	False	False	False	False	-2657.65454101563	1638.83044433594	119.787330627441	0.842233836650848	0.968259692192078	1	142.657409667969	15407
True	False	False	False	False	-2657.16650390625	1301.91711425781	238.465515136719	0.788745880126953	0.942117214202881	1	148.293029785156	31883
True	False	False	False	False	-2652.37744140625	1499.2470703125	49.9113883972168	0.757985770702362	0.942204594612122	0.685172200202942	69.2222213745117	3115
True	False	False	False	False	-2646.20849609375	587.752014160156	170.807861328125	0.818404853343964	0.953631222248077	1	146.681823730469	22589
True	False	False	False	False	-2650.5703125	1359.43737792969	125.333038330078	0.790439307689667	0.951038718223572	1	145.663711547852	16460
True	False	False	False	False	-2649.65307617188	1425.7431640625	27.7285480499268	0.766682505607605	0.944578170776367	0.732549428939819	73.4800033569336	1837
True	False	False	False	False	-2643.14306640625	1514.24719238281	163.043869018555	0.79234778881073	0.937991440296173	1	147.03401184082	21614
True	False	False	False	False	-2641.88427734375	1439.88305664063	195.208984375	0.767005503177643	0.923655033111572	0.734559714794159	149.403411865234	26295
True	False	False	False	False	-2635.025390625	1274.955078125	118.678184509277	0.778608024120331	0.938972055912018	0.829857766628265	136.53271484375	14609
True	False	False	False	False	-2633.66918945313	1493.34692382813	19.9645557403564	0.776177406311035	0.943199634552002	0.804480254650116	52.7222213745117	949
True	False	False	False	False	-2634.38842773438	1741.05541992188	107.586769104004	0.392911583185196	0.903761088848114	0.171704202890396	96.5773162841797	9368
True	False	False	False	False	-2629.02758789063	1396.87451171875	413.7099609375	0.570165038108826	0.898979783058167	0.312774002552032	152.080429077148	56726
True	False	False	False	False	-2623.94482421875	1557.33776855469	128.660461425781	0.811424374580383	0.948905885219574	1	144.025863647461	16707
True	False	False	False	False	-2627.20874023438	1581.59326171875	179.680999755859	0.801911056041718	0.940600693225861	1	149.907409667969	24285
True	False	False	False	False	-2625.04931640625	1655.86450195313	43.256534576416	0.764826476573944	0.949666619300842	0.721405208110809	53.538459777832	2088
True	False	False	False	False	-2623.30981445313	506.485229492188	119.787330627441	0.715369939804077	0.909933388233185	0.540118634700775	125.916664123535	13599
True	False	False	False	False	-2622.830078125	1633.58264160156	114.241622924805	0.803241491317749	0.953666865825653	1	141.718444824219	14597
True	False	False	False	False	-2621.43920898438	1342.09252929688	134.206176757813	0.771839797496796	0.932570993900299	0.76773864030838	142.082641601563	17192
True	False	False	False	False	-2620.99780273438	1431.25341796875	11.0914192199707	0.619482219219208	0.931919693946838	0.37021940946579	49.7999992370605	498
True	False	False	False	False	-2608.97290039063	1512.18774414063	109.805053710938	0.762798249721527	0.931870400905609	0.709939241409302	143.888885498047	14245
True	False	False	False	False	-2605.22192382813	1776.08361816406	29.9468326568604	0.446817606687546	0.850280284881592	0.207308351993561	99.0740737915039	2675
True	False	False	False	False	-2595.8603515625	1520.67602539063	115.350761413574	0.778573036193848	0.932844519615173	0.82945716381073	145.836532592773	15167
True	False	False	False	False	-2590.97485351563	1691.07067871094	471.385314941406	0.335200995206833	0.765150487422943	0.138235539197922	155.672943115234	66161
True	False	False	False	False	-2590.15649414063	1790.81982421875	108.695907592773	0.436555236577988	0.944917142391205	0.200153321027756	91.6326522827148	8980
True	False	False	False	False	-2583.43530273438	1424.72106933594	15.5279874801636	0.717676758766174	0.928345501422882	0.546022891998291	54.0714302062988	757
True	False	False	False	False	-2584.20849609375	1451.52111816406	194.099838256836	0.811981499195099	0.95546156167984	1	146.708572387695	25674
True	False	False	False	False	-2584.04150390625	1662.04272460938	27.7285480499268	0.81305855512619	0.950671494007111	1	64	1600
True	False	False	False	False	-2581.91430664063	1338.70458984375	134.206176757813	0.649497926235199	0.926099419593811	0.412456274032593	136.355377197266	16499
True	False	False	False	False	-2579.1982421875	1579.21142578125	131.987884521484	0.720541477203369	0.913887500762939	0.553562164306641	142.126052856445	16913
True	False	False	False	False	-2572.61059570313	1813.47985839844	177.462707519531	0.419208109378815	0.93961888551712	0.188478901982307	99.9250030517578	15988
True	False	False	False	False	-2571.76586914063	1738.6376953125	32.1651153564453	0.820795118808746	0.961207389831543	1	49.8965530395508	1447
True	False	False	False	False	-2570.38647460938	1391.58471679688	156.389007568359	0.866759121417999	0.971819639205933	1	147.602844238281	20812
True	False	False	False	False	-2569.16674804688	1471.37194824219	118.678184509277	0.859332501888275	0.964526832103729	1	144.420562744141	15453
True	False	False	False	False	-2570.02880859375	1648.93103027344	106.477630615234	0.718682765960693	0.921696901321411	0.54864364862442	145.35417175293	13954
True	False	False	False	False	-2567.78344726563	1488.27172851563	105.36848449707	0.810243308544159	0.945224344730377	1	144.252624511719	13704
True	False	False	False	False	-2565.73901367188	1764.64416503906	305.014038085938	0.754023134708405	0.957599997520447	0.666847467422485	87.7200012207031	24123
True	False	False	False	False	-2554.29248046875	1548.83032226563	127.551322937012	0.782646477222443	0.933894753456116	0.888233423233032	143.878265380859	16546
True	False	False	False	False	-2553.08984375	1571.48522949219	128.660461425781	0.868408381938934	0.976333200931549	1	144.00862121582	16705
True	False	False	False	False	-2551.06469726563	1802.65405273438	125.333038330078	0.720809042453766	0.920832693576813	0.554278552532196	154.584075927734	17468
True	False	False	False	False	-2550.3662109375	1825.49780273438	53.2388153076172	0.78857958316803	0.953930974006653	1	85.9166641235352	4124
True	False	False	False	False	-2546.61376953125	1490.86962890625	106.477630615234	0.761617660522461	0.94627320766449	0.703567922115326	140.86457824707	13523
True	False	False	False	False	-2545.47998046875	1630.04736328125	65.4393768310547	0.717649579048157	0.948924779891968	0.545952379703522	55.6271171569824	3282
True	False	False	False	False	-2543.775390625	1687.23803710938	430.347076416016	0.436906009912491	0.845718801021576	0.200394734740257	115.567008972168	44840
True	False	False	False	False	-2533.43090820313	1658.83422851563	17.7462711334229	0.820201992988586	0.947792708873749	1	56.0625	897
True	False	False	False	False	-2533.43188476563	1754.84448242188	11.0914192199707	0.763594925403595	0.936281979084015	0.714360892772675	42.0999984741211	421
True	False	False	False	False	-2532.48657226563	1802.96765136719	228.483245849609	0.570601642131805	0.902642428874969	0.313231915235519	156.927185058594	32327
True	False	False	False	False	-2517.93090820313	1569.29052734375	12.2005615234375	0.628655016422272	0.924342334270477	0.382423788309097	51.8181800842285	570
True	False	False	False	False	-2522.71240234375	1635.88000488281	107.586769104004	0.864201188087463	0.972502589225769	1	145.092788696289	14074
True	False	False	False	False	-2520.88061523438	1857.46435546875	369.344268798828	0.50789475440979	0.914010465145111	0.254379123449326	169.483489990234	56438
True	False	False	False	False	-2516.46362304688	1543.83044433594	105.36848449707	0.740853786468506	0.9222292304039	0.61531263589859	138.263153076172	13135
True	False	False	False	False	-2509.8798828125	1724.23388671875	140.861022949219	0.715956509113312	0.929379045963287	0.541606366634369	148.543304443359	18865
True	False	False	False	False	-2507.12841796875	1460.77270507813	159.716445922852	0.712809860706329	0.918658196926117	0.533730089664459	142.090270996094	20461
True	False	False	False	False	-2506.90161132813	1669.1259765625	201.863830566406	0.852390646934509	0.969971835613251	1	153.829666137695	27997
True	False	False	False	False	-2506.07397460938	1590.30871582031	114.241622924805	0.740824818611145	0.928399682044983	0.615211486816406	140.961166381836	14519
True	False	False	False	False	-2505.91333007813	576.974548339844	257.320922851563	0.786847233772278	0.93560004234314	1	154.892242431641	35935
True	False	False	False	False	-2505.66650390625	1514.36450195313	145.297592163086	0.713256418704987	0.915978133678436	0.53483247756958	146.167938232422	19148
True	False	False	False	False	-2500.5859375	1612.30725097656	126.442184448242	0.829544961452484	0.955872178077698	1	145.701751708984	16610
True	False	False	False	False	-2503.75122070313	1638.50524902344	113.132476806641	0.763600468635559	0.934383630752563	0.714391827583313	144.039215087891	14692
True	False	False	False	False	-2497.90112304688	1531.30004882813	102.041061401367	0.819654762744904	0.954530417919159	1	145.304351806641	13368
True	False	False	False	False	-2490.0537109375	1720.46850585938	9.98227787017822	0.661957681179047	0.925817608833313	0.432207375764847	56	504
True	False	False	False	False	-2493.03979492188	1902.28295898438	362.689422607422	0.196658909320831	0.965060830116272	0.0719274282455444	97.2354736328125	31796
True	False	False	False	False	-2489.57055664063	1810.99487304688	122.005615234375	0.769454181194305	0.924211382865906	0.750577867031097	150.418182373047	16546
True	False	False	False	False	-2482.470703125	1727.62036132813	24.401123046875	0.760120630264282	0.941173493862152	0.695777595043182	52.9090919494629	1164
True	False	False	False	False	-2477.20971679688	1565.75036621094	122.005615234375	0.661909997463226	0.882076621055603	0.432128846645355	143.818176269531	15820
True	False	False	False	False	-2479.15600585938	1675.73999023438	115.350761413574	0.871354341506958	0.971031665802002	1	146.75	15262
True	False	False	False	False	-2480.13647460938	1742.20971679688	16.6371288299561	0.714476346969604	0.936420261859894	0.53786963224411	55.8666648864746	838
True	False	False	False	False	-2476.3720703125	1626.00695800781	126.442184448242	0.700783967971802	0.910721898078918	0.505764663219452	146.921051025391	16749
True	False	False	False	False	-2475.99658203125	1878.56274414063	116.459907531738	0.687813937664032	0.904987514019012	0.478755712509155	156.66667175293	16450
True	False	False	False	False	-2471.97485351563	1861.75830078125	108.695907592773	0.704862415790558	0.907071709632874	0.514898300170898	159.285720825195	15610
True	False	False	False	False	-2469.888671875	1647.70959472656	119.787330627441	0.707465767860413	0.930229425430298	0.520909607410431	144.277770996094	15582
True	False	False	False	False	-2469.11572265625	1761.11169433594	218.500961303711	0.788232922554016	0.965273141860962	1	158.213195800781	31168
True	False	False	False	False	-2461.94580078125	1689.05834960938	125.333038330078	0.790439307689667	0.961267530918121	1	142.23893737793	16073
True	False	False	False	False	-2461.67626953125	1909.6396484375	126.442184448242	0.738563656806946	0.922173976898193	0.607464194297791	160.140350341797	18256
True	False	False	False	False	-2460.64672851563	1784.69543457031	119.787330627441	0.735007107257843	0.922337889671326	0.595789611339569	153.453704833984	16573
True	False	False	False	False	-2453.7138671875	1927.4619140625	13.3097038269043	0.743378639221191	0.942608833312988	0.624296009540558	85.5	1026
True	False	False	False	False	-2445.89428710938	1607.95544433594	95.3862075805664	0.801153242588043	0.949359714984894	1	144.755813598633	12449
True	False	False	False	False	-2447.33520507813	1940.07739257813	110.914192199707	0.710969150066376	0.908556699752808	0.529238104820251	182.289993286133	18229
True	False	False	False	False	-2446.98388671875	1813.29699707031	285.049468994141	0.536342442035675	0.894179463386536	0.279489785432816	162.661483764648	41804
True	False	False	False	False	-2444.79736328125	1519.73754882813	100.931915283203	0.743680894374847	0.929137706756592	0.625396072864532	138.758239746094	12627
True	False	False	False	False	-2443.208984375	1693.6005859375	104.259346008301	0.405973523855209	0.954659879207611	0.179904222488403	60.1914901733398	5658
True	False	False	False	False	-2438.07885742188	1718.34948730469	13.3097038269043	0.769369602203369	0.941614151000977	0.75	56.25	675
True	False	False	False	False	-2441.56469726563	1849.07336425781	11.0914192199707	0.735508561134338	0.937464773654938	0.597400009632111	42.0999984741211	421
True	False	False	False	False	-2442.26953125	1872.19641113281	48.80224609375	0.64345920085907	0.951341331005096	0.403396040201187	49.7272720336914	2188
True	False	False	False	False	-2434.19775390625	1780.86730957031	130.878753662109	0.764478147029877	0.936095476150513	0.719386100769043	149.406784057617	17630
True	False	False	False	False	-2430.5712890625	1734.17858886719	160.825576782227	0.786189377307892	0.940192878246307	1	153.979309082031	22327
True	False	False	False	False	-2432.88110351563	1904.69458007813	180.790130615234	0.837456464767456	0.957486271858215	1	167.049072265625	27229
True	False	False	False	False	-2425.26391601563	1333.96008300781	86.513069152832	0.829033434391022	0.96737265586853	1	62.4102554321289	4868
True	False	False	False	False	-2423.86010742188	1589.22143554688	183.008422851563	0.77577930688858	0.934471905231476	0.80072009563446	151.957580566406	25073
True	False	False	False	False	-2421.83911132813	1643.72631835938	184.117568969727	0.891046702861786	0.97681325674057	1	154.301208496094	25614
True	False	False	False	False	-2413.47216796875	1348.603515625	108.695907592773	0.755093216896057	0.931870400905609	0.671637296676636	137.948974609375	13519
True	False	False	False	False	-2401.4921875	1707.89904785156	168.589569091797	0.788660645484924	0.936093151569366	1	154.710525512695	23516
True	False	False	False	False	-2411.34814453125	1787.32104492188	26.6194076538086	0.761617660522461	0.951272964477539	0.703567922115326	48.375	1161
True	False	False	False	False	-2408.61474609375	1760.33874511719	128.660461425781	0.751520931720734	0.926536321640015	0.656058371067047	151.068969726563	17524
True	False	False	False	False	-2408.279296875	1857.13891601563	147.515884399414	0.817581295967102	0.953496932983398	1	159.639099121094	21232
True	False	False	False	False	-2400.9599609375	1879.17395019531	14.4188451766968	0.619212806224823	0.936420261859894	0.369869381189346	50.461540222168	656
True	False	False	False	False	-2386.8203125	1626.61315917969	161.934722900391	0.794927000999451	0.943559050559998	1	151.431503295898	22109
True	False	False	False	False	-2392.30004882813	1825.654296875	190.772415161133	0.798061788082123	0.938354730606079	1	163.930236816406	28196
True	False	False	False	False	-2387.66284179688	1862.53637695313	209.627822875977	0.831153571605682	0.96526163816452	1	167.386245727539	31636
True	False	False	False	False	-2390.130859375	1969.48120117188	33.2742576599121	0.6288121342659	0.914129972457886	0.382637858390808	43	1290
True	False	False	False	False	-2379.80883789063	1231.18713378906	86.513069152832	0.760550022125244	0.934357941150665	0.69798070192337	135.33332824707	10556
True	False	False	False	False	-2373.51025390625	1728.36059570313	13.3097038269043	0.615151524543762	0.938069105148315	0.364647418260574	48.9166679382324	587
True	False	False	False	False	-2379.30419921875	1844.66223144531	34.3833999633789	0.787406265735626	0.956406116485596	1	61.677417755127	1912
True	False	False	False	False	-2379.11279296875	1766.56274414063	149.734161376953	0.861143589019775	0.974723696708679	1	157.266662597656	21231
True	False	False	False	False	-2370.40625	1705.45007324219	147.515884399414	0.817581295967102	0.952102243900299	1	151.812026977539	20191
True	False	False	False	False	-2365.677734375	1779.36889648438	17.7462711334229	0.47912186384201	0.939077973365784	0.231170579791069	57.4375	919
True	False	False	False	False	-2364.87939453125	1928.64099121094	24.401123046875	0.622672140598297	0.93653929233551	0.374400079250336	43.7727279663086	963
True	False	False	False	False	-2356.31176757813	1912.45935058594	188.554138183594	0.853092014789581	0.95798397064209	1	170.005889892578	28901
True	False	False	False	False	-2353.93212890625	1655.93579101563	160.825576782227	0.817430675029755	0.949508666992188	1	151.399993896484	21953
True	False	False	False	False	-2345.9287109375	2022.43713378906	207.409545898438	0.822358310222626	0.961233973503113	1	173.074859619141	32365
True	False	False	False	False	-2345.35107421875	1681.34240722656	141.970169067383	0.766845762729645	0.933276236057281	0.733563005924225	151.796875	19430
True	False	False	False	False	-2344.84130859375	1770.64697265625	158.607299804688	0.85671055316925	0.975504159927368	1	159.930068969727	22870
True	False	False	False	False	-2344.53515625	1801.328125	184.117568969727	0.787859082221985	0.947811663150787	1	162.373489379883	26954
True	False	False	False	False	-2344.29956054688	1862.18103027344	139.751892089844	0.795017898082733	0.970036685466766	1	159.873016357422	20144
True	False	False	False	False	-2334.5302734375	1905.2119140625	9.98227787017822	0.687235474586487	0.9244145154953	0.47761595249176	48.2222213745117	434
True	False	False	False	False	-2329.56005859375	1960.51904296875	51.0205307006836	0.824059367179871	0.957641243934631	1	46.0434799194336	2118
True	False	False	False	False	-2327.99365234375	1748.96765136719	14.4188451766968	0.742955923080444	0.934609174728394	0.622766435146332	45.461540222168	591
True	False	False	False	False	-2315.00048828125	1296.66357421875	174.135284423828	0.834347784519196	0.95676201581955	1	147.751586914063	23197
True	False	False	False	False	-2325.53662109375	1886.078125	25.5102653503418	0.729883551597595	0.951272964477539	0.579949259757996	47.9565200805664	1103
True	False	False	False	False	-2320.58178710938	1821.61352539063	129.769607543945	0.746324419975281	0.940113365650177	0.635259330272675	156.350433349609	18293
True	False	False	False	False	-2312.79248046875	1704.49548339844	123.114753723145	0.891457080841064	0.979335725307465	1	150.738739013672	16732
True	False	False	False	False	-2307.71313476563	1975.40686035156	9.98227787017822	0.557533979415894	0.910541534423828	0.29985499382019	46.3333320617676	417
True	False	False	False	False	-2305.0380859375	1934.65954589844	9.98227787017822	0.754574596881866	0.933233201503754	0.669301986694336	49.3333320617676	444
True	False	False	False	False	-2306.09326171875	1953.86901855469	117.569046020508	0.816733479499817	0.960910856723785	1	167.632080078125	17769
True	False	False	False	False	-2286.60766601563	1732.09753417969	270.630645751953	0.637440860271454	0.931175351142883	0.394667536020279	166.016387939453	40508
True	False	False	False	False	-2300.38305664063	1873.94323730469	128.660461425781	0.789452075958252	0.951706171035767	1	157.862075805664	18312
True	False	False	False	False	-2287.57202148438	1916.36828613281	163.043869018555	0.789059460163116	0.941352725028992	1	172.870742797852	25412
True	False	False	False	False	-2297.24633789063	2007.79821777344	117.569046020508	0.762402236461639	0.932041883468628	0.707778513431549	161.547164916992	17124
True	False	False	False	False	-2289.32983398438	1928.64025878906	31.0559749603271	0.628715097904205	0.949911177158356	0.382505655288696	62	1736
True	False	False	False	False	-2286.646484375	1974.86706542969	118.678184509277	0.834435343742371	0.960674583911896	1	171.355133056641	18335
True	False	False	False	False	-2277.74194335938	1769.92956542969	114.241622924805	0.771086752414703	0.930667817592621	0.762132465839386	150.80583190918	15533
True	False	False	False	False	-2261.31909179688	1767.86657714844	14.4188451766968	0.742955923080444	0.934609174728394	0.622766435146332	50.9230766296387	662
True	False	False	False	False	-2273.57666015625	1788.3251953125	11.0914192199707	0.763594925403595	0.936281979084015	0.714360892772675	47.5999984741211	476
True	False	False	False	False	-2257.90478515625	1901.091796875	13.3097038269043	0.685805439949036	0.934609174728394	0.474820286035538	44.25	531
True	False	False	False	False	-2256.04663085938	1982.6875	110.914192199707	0.803114473819733	0.954544067382813	1	165.279998779297	16528
True	False	False	False	False	-2261.40991210938	2010.53283691406	174.135284423828	0.795551776885986	0.93863570690155	1	177.242034912109	27827
True	False	False	False	False	-2256.00048828125	1927.97045898438	18.8554134368896	0.809739828109741	0.949675559997559	1	44.1176452636719	750
True	False	False	False	False	-2253.9521484375	1301.3115234375	99.8227767944336	0.801836133003235	0.956905007362366	1	135.366668701172	12183
True	False	False	False	False	-2249.7509765625	1746.89721679688	128.660461425781	0.824724197387695	0.955731272697449	1	148.793106079102	17260
True	False	False	False	False	-2247.19018554688	1793.14038085938	174.135284423828	0.762403786182404	0.920649826526642	0.707787096500397	165.452224731445	25976
True	False	False	False	False	-2248.30419921875	1833.48303222656	177.462707519531	0.871152877807617	0.973478734493256	1	166.893753051758	26703
True	False	False	False	False	-2242.16088867188	1856.76953125	12.2005615234375	0.628655016422272	0.924342334270477	0.382423788309097	50	550
True	False	False	False	False	-2236.68505859375	2006.69738769531	11.0914192199707	0.673765122890472	0.928999543190002	0.452423572540283	41	410
True	False	False	False	False	-2231.47583007813	1066.08715820313	106.477630615234	0.727271556854248	0.95595383644104	0.572269976139069	121.927085876465	11705
True	False	False	False	False	-2234.14599609375	1904.32067871094	156.389007568359	0.82352739572525	0.950555801391602	1	172.936172485352	24384
True	False	False	False	False	-2229.6376953125	1333.75073242188	104.259346008301	0.864222526550293	0.969654679298401	1	142.329788208008	13379
True	False	False	False	False	-2229.51098632813	1862.17993164063	37.7108268737793	0.786078751087189	0.958408892154694	1	57.6176452636719	1959
True	False	False	False	False	-2222.81518554688	1946.82775878906	19.9645557403564	0.679683864116669	0.938502132892609	0.463188141584396	63.6111106872559	1145
True	False	False	False	False	-2217.6796875	1877.26306152344	177.462707519531	0.850290715694427	0.972501397132874	1	174.274993896484	27884
True	False	False	False	False	-2216.85693359375	1960.04345703125	160.825576782227	0.781567513942719	0.936144411563873	0.869442224502563	185.475860595703	26894
True	False	False	False	False	-2204.26953125	1993.11047363281	35.4925422668457	0.573258697986603	0.946144938468933	0.316035687923431	46.90625	1501
True	False	False	False	False	-2202.6533203125	1930.779296875	125.333038330078	0.790439307689667	0.939618051052094	1	166.371688842773	18800
True	False	False	False	False	-2200.70336914063	2013.52807617188	37.7108268737793	0.698736667633057	0.94592410326004	0.501303195953369	49.970588684082	1699
True	False	False	False	False	-2195.57592773438	1819.48876953125	136.424453735352	0.64718621969223	0.911646246910095	0.40895077586174	150.292678833008	18486
True	False	False	False	False	-2191.97802734375	1030.10131835938	150.843307495117	0.858114540576935	0.973448038101196	1	152.323532104492	20716
True	False	False	False	False	-2182.07348632813	1972.20654296875	189.663269042969	0.775857329368591	0.944905579090118	0.801449716091156	192.578948974609	32931
True	False	False	False	False	-2180.81396484375	1893.24353027344	17.7462711334229	0.762108087539673	0.940302610397339	0.706189274787903	45.625	730
True	False	False	False	False	-2176.21533203125	2000.32287597656	156.389007568359	0.803114473819733	0.956667959690094	1	186.489364624023	26295
True	False	False	False	False	-2165.48974609375	1884.18981933594	11.0914192199707	0.763594925403595	0.936281979084015	0.714360892772675	58.0999984741211	581
True	False	False	False	False	-2161.90380859375	1960.94921875	13.3097038269043	0.615151524543762	0.894881248474121	0.364647418260574	55.4166679382324	665
True	False	False	False	False	-2156.681640625	1465.32495117188	154.17073059082	0.832746565341949	0.966102182865143	1	164.568344116211	22875
True	False	False	False	False	-2156.8232421875	1897.69104003906	178.571853637695	0.807928323745728	0.948060095310211	1	179.465835571289	28894
True	False	False	False	False	-2147.49853515625	1453.88940429688	135.315322875977	0.738706409931183	0.95312774181366	0.607945501804352	159.073776245117	19407
True	False	False	False	False	-2149.109375	1918.11669921875	131.987884521484	0.70543247461319	0.921771168708801	0.516202032566071	169.697479248047	20194
True	False	False	False	False	-2152.59057617188	1928.29113769531	23.2919807434082	0.659734427928925	0.959129869937897	0.428571432828903	62.1904754638672	1306
True	False	False	False	False	-2146.46264648438	1976.70837402344	112.023338317871	0.778208315372467	0.951706767082214	0.825352907180786	175.049499511719	17680
True	False	False	False	False	-2147.94580078125	2014.56433105469	122.005615234375	0.847553610801697	0.961484730243683	1	172.172729492188	18939
True	False	False	False	False	-2146.31225585938	1646.59387207031	163.043869018555	0.737673699855804	0.921201467514038	0.604486227035522	170.632659912109	25083
True	False	False	False	False	-2146.22900390625	1323.88562011719	190.772415161133	0.824089586734772	0.952302277088165	1	156.813949584961	26972
True	False	False	False	False	-2142.3125	1661.29296875	135.315322875977	0.790392696857452	0.945939481258392	1	166.508193969727	20314
True	False	False	False	False	-2144.88745117188	1690.36560058594	105.36848449707	0.810243308544159	0.949190497398376	1	149.06315612793	14161
True	False	False	False	False	-2139.14233398438	1990.10266113281	14.4188451766968	0.719225645065308	0.945763468742371	0.550069808959961	46.6153831481934	606
True	False	False	False	False	-2126.37719726563	1876.59887695313	179.680999755859	0.848896384239197	0.967764139175415	1	180.203704833984	29193
True	False	False	False	False	-2126.04418945313	1954.39172363281	125.333038330078	0.845949530601501	0.971078157424927	1	174.69026184082	19740
True	False	False	False	False	-2107.517578125	1570.67114257813	169.698715209961	0.841518878936768	0.965654790401459	1	163.228759765625	24974
True	False	False	False	False	-2098.63549804688	1903.60925292969	176.353576660156	0.844976425170898	0.966239869594574	1	184.383651733398	29317
True	False	False	False	False	-2102.6904296875	1974.21435546875	117.569046020508	0.733056902885437	0.916020572185516	0.589631855487823	176.877365112305	18749
True	False	False	False	False	-2100.85522460938	2003.03979492188	126.442184448242	0.797434329986572	0.950393676757813	1	173.08772277832	19732
True	False	False	False	False	-2091.21801757813	1944.23498535156	167.480438232422	0.851255416870117	0.961915969848633	1	197.668869018555	29848
True	False	False	False	False	-2088.49658203125	1463.12854003906	104.259346008301	0.787570297718048	0.955905973911285	1	132.840423583984	12487
True	False	False	False	False	-2075.03247070313	1327.02392578125	122.005615234375	0.809867918491364	0.962350785732269	1	116.036361694336	12764
True	False	False	False	False	-2048.19287109375	1986.00952148438	18.8554134368896	0.625182271003723	0.902729630470276	0.377736806869507	49.235294342041	837
True	False	False	False	False	-2033.75524902344	2010.11511230469	154.17073059082	0.803418695926666	0.963439404964447	1	201.71223449707	28038
True	False	False	False	False	-2017.64514160156	2013.47827148438	129.769607543945	0.738230884075165	0.921197175979614	0.606346130371094	189.350433349609	22154
True	False	False	False	False	-1947.21130371094	1583.83557128906	110.914192199707	0.827440023422241	0.957874178886414	1	151.630004882813	15163
True	False	False	False	False	-1916.60754394531	1818.87145996094	9.98227787017822	0.785398185253143	0.931883156299591	1	33.2222213745117	299
True	False	False	False	False	-1911.78088378906	1620.44140625	49.9113883972168	0.791574835777283	0.955666422843933	1	39.4444427490234	1775
True	False	False	False	False	-2358.30004882813	2039.69665527344	1824.53845214844	0.0861032232642174	0.951762020587921	0.0290213990956545	114.842552185059	188916
True	False	False	False	False	-2300.529296875	2037.07238769531	120.896469116211	0.850032269954681	0.968259692192078	1	157.091735839844	17123
True	False	False	False	False	-2259.99658203125	2083.1748046875	176.353576660156	0.797891974449158	0.94019341468811	1	169.528305053711	26955
True	False	False	False	False	-2260.453125	2113.30078125	56.5662384033203	0.733632326126099	0.923712074756622	0.591431677341461	76.7254867553711	3913
True	False	False	False	False	-2247.33569335938	2140.61499023438	388.199676513672	0.242217481136322	0.900720357894897	0.0919269323348999	117.908569335938	41268
True	False	False	False	False	-2246.68701171875	2039.0322265625	166.371292114258	0.778283536434174	0.954267740249634	0.826189339160919	171.293334960938	25694
True	False	False	False	False	-2212.82739257813	2158.18676757813	95.3862075805664	0.662632822990417	0.942605793476105	0.433321684598923	95.3837203979492	8203
True	False	False	False	False	-2212.48046875	2101.20043945313	125.333038330078	0.748488903045654	0.922850251197815	0.643680155277252	158.123901367188	17868
True	False	False	False	False	-2196.88842773438	2056.9912109375	171.917007446289	0.759923756122589	0.936174929141998	0.694775581359863	177.006454467773	27436
True	False	False	False	False	-2181.94897460938	2191.078125	582.299499511719	0.151478707790375	0.780845165252686	0.053516048938036	121.466667175293	63770
True	False	False	False	False	-2177.3271484375	2029.85021972656	165.262145996094	0.740511536598206	0.916615068912506	0.614121973514557	182.872482299805	27248
True	False	False	False	False	-2176.314453125	2090.37475585938	124.223899841309	0.805557072162628	0.942414045333862	1	163.607147216797	18324
True	False	False	False	False	-2165.9619140625	2057.08349609375	25.5102653503418	0.636238098144531	0.901352107524872	0.392957359552383	43.1739120483398	993
True	False	False	False	False	-2152.91064453125	2154.3466796875	113.132476806641	0.754635572433472	0.931147396564484	0.669575393199921	161.79411315918	16503
True	False	False	False	False	-2143.92797851563	2053.08178710938	16.6371288299561	0.330007404088974	0.906748116016388	0.13542166352272	42.7999992370605	642
True	False	False	False	False	-2142.0869140625	2125.86840820313	55.4570960998535	0.719247400760651	0.946589946746826	0.55012708902359	48.5800018310547	2429
True	False	False	False	False	-2141.88208007813	2217.76147460938	138.64274597168	0.818826138973236	0.957006096839905	1	189.712005615234	23714
True	False	False	False	False	-2131.41674804688	2235.78686523438	32.1651153564453	0.510125994682312	0.894699692726135	0.256265819072723	127.965515136719	3711
True	False	False	False	False	-2123.64794921875	2221.05688476563	59.8936653137207	0.633529365062714	0.945895433425903	0.389146208763123	75.4814834594727	4076
True	False	False	False	False	-2119.66455078125	2121.84912109375	122.005615234375	0.857830703258514	0.972052216529846	1	170.399993896484	18744
True	False	False	False	False	-2120.54077148438	2245.2021484375	94.2770690917969	0.611360251903534	0.917443871498108	0.359863817691803	124.599998474121	10591
True	False	False	False	False	-2108.63745117188	2032.328125	184.117568969727	0.795342266559601	0.950027048587799	1	191.674697875977	31818
True	False	False	False	False	-2118.240234375	2156.35498046875	129.769607543945	0.827870965003967	0.952253222465515	1	172.572647094727	20191
True	False	False	False	False	-2106.16357421875	2091.13525390625	117.569046020508	0.784229159355164	0.954942405223846	0.925705969333649	174.641510009766	18512
True	False	False	False	False	-2104.9775390625	2203.83032226563	118.678184509277	0.720046758651733	0.932874739170074	0.552243173122406	161.598129272461	17291
True	False	False	False	False	-2100.4248046875	2247.76611328125	116.459907531738	0.776830792427063	0.948983550071716	0.810867488384247	181.847625732422	19094
True	False	False	False	False	-2076.78393554688	2081.19458007813	157.498153686523	0.829367995262146	0.959966003894806	1	189.781692504883	26949
True	False	False	False	False	-2086.8154296875	2127.42749023438	170.807861328125	0.847019016742706	0.968839824199677	1	191.428573608398	29480
True	False	False	False	False	-2071.00830078125	2158.15869140625	163.043869018555	0.858571112155914	0.971171915531158	1	190.829925537109	28052
True	False	False	False	False	-2065.44653320313	2286.19995117188	429.237945556641	0.213704660534859	0.880400359630585	0.0792305320501328	122.627906799316	47457
True	False	False	False	False	-2052.08081054688	2028.6845703125	194.099838256836	0.73693060874939	0.943559110164642	0.602029263973236	189.971435546875	33245
True	False	False	False	False	-2059.80688476563	2110.12329101563	85.4039306640625	0.551166772842407	0.950442552566528	0.293571650981903	53.2987022399902	4104
True	False	False	False	False	-2060.25756835938	2246.08178710938	113.132476806641	0.809218764305115	0.947170734405518	1	174.16667175293	17765
True	False	False	False	False	-2060.23046875	2261.00170898438	107.586769104004	0.792714774608612	0.948655784130096	1	180.360824584961	17495
True	False	False	False	False	-2053.6142578125	2206.24951171875	261.757507324219	0.855722486972809	0.970598816871643	1	200.686447143555	47362
True	False	False	False	False	-2050.07568359375	2086.46264648438	164.153015136719	0.86441171169281	0.965967118740082	1	191.344589233398	28319
True	False	False	False	False	-2043.66369628906	2142.05932617188	217.391815185547	0.570630848407745	0.936324119567871	0.313262552022934	188.698974609375	36985
True	False	False	False	False	-2040.66845703125	2277.68408203125	139.751892089844	0.81259423494339	0.962809503078461	1	193.015869140625	24320
True	False	False	False	False	-2038.43090820313	2118.2373046875	9.98227787017822	0.606388568878174	0.91785192489624	0.353718668222427	48.1111106872559	433
True	False	False	False	False	-2022.60400390625	2164.70874023438	119.787330627441	0.72677618265152	0.92017388343811	0.570841550827026	179.694442749023	19407
True	False	False	False	False	-2018.71826171875	2111.08715820313	179.680999755859	0.794242918491364	0.96031379699707	1	198.123458862305	32096
True	False	False	False	False	-2017.80126953125	2214.12329101563	16.6371288299561	0.693598926067352	0.931946337223053	0.490445405244827	52.7999992370605	792
True	False	False	False	False	-2011.25671386719	2325.86376953125	552.352661132813	0.254228413105011	0.959751427173615	0.097466878592968	122.767066955566	61138
True	False	False	False	False	-1983.04748535156	2083.08032226563	135.315322875977	0.799174308776855	0.962518155574799	1	172.204925537109	21009
True	False	False	False	False	-2002.0048828125	2114.8330078125	22.1828384399414	0.735508561134338	0.955780923366547	0.597400009632111	58.0499992370605	1161
True	False	False	False	False	-2000.07531738281	2210.27270507813	131.987884521484	0.770956814289093	0.933449804782867	0.761183798313141	177.941177368164	21175
True	False	False	False	False	-1992.92468261719	2145.1142578125	231.810668945313	0.836247086524963	0.962556600570679	1	209.464111328125	43778
True	False	False	False	False	-1990.25109863281	2164.900390625	167.480438232422	0.822150528430939	0.958177745342255	1	198.907287597656	30035
True	False	False	False	False	-1981.03454589844	2200.76123046875	157.498153686523	0.829367995262146	0.967889785766602	1	180.218307495117	25591
True	False	False	False	False	-1969.94445800781	2108.99584960938	47.6931037902832	0.694201648235321	0.938897550106049	0.491695135831833	47.6976737976074	2051
True	False	False	False	False	-1975.80126953125	2289.50122070313	23.2919807434082	0.792964518070221	0.946847438812256	1	44.476188659668	934
True	False	False	False	False	-1975.51489257813	2181.306640625	11.0914192199707	0.673765122890472	0.928999543190002	0.452423572540283	49.0999984741211	491
True	False	False	False	False	-1970.16809082031	2214.02075195313	54.3479537963867	0.777484655380249	0.954725384712219	0.817557096481323	84.673469543457	4149
True	False	False	False	False	-1964.32543945313	2346.04296875	214.064392089844	0.798479616641998	0.945749759674072	1	185.03108215332	35711
True	False	False	False	False	-1960.35656738281	2151.55493164063	155.279876708984	0.80919873714447	0.947024881839752	1	174.521423339844	24433
True	False	False	False	False	-1958.76318359375	2198.78271484375	179.680999755859	0.820887804031372	0.949622333049774	1	178.512344360352	28919
True	False	False	False	False	-1949.89099121094	2117.10961914063	19.9645557403564	0.725530564785004	0.936461865901947	0.56728732585907	43.6666679382324	786
True	False	False	False	False	-1947.68041992188	2173.44921875	156.389007568359	0.814978718757629	0.95355498790741	1	165.035461425781	23270
True	False	False	False	False	-1944.44848632813	2295.06518554688	183.008422851563	0.836089432239532	0.960119009017944	1	174.466659545898	28787
True	False	False	False	False	-1944.30419921875	2223.90307617188	490.240753173828	0.491308152675629	0.852726757526398	0.240755781531334	177.898193359375	78631
True	False	False	False	False	-1938.93518066406	2279.685546875	12.2005615234375	0.741141617298126	0.94014710187912	0.616318583488464	54.8181800842285	603
True	False	False	False	False	-1939.64001464844	2374.68579101563	180.790130615234	0.353850036859512	0.937011480331421	0.148594543337822	94.8159484863281	15455
True	False	False	False	False	-1932.67175292969	2313.80590820313	128.660461425781	0.811424374580383	0.961267530918121	1	159.387924194336	18489
True	False	False	False	False	-1931.6201171875	2050.0390625	207.409545898438	0.770842373371124	0.951385259628296	0.760352671146393	179.042785644531	33481
True	False	False	False	False	-1926.39489746094	2099.74462890625	336.070007324219	0.612108170986176	0.958146154880524	0.36080065369606	89.8151779174805	27214
True	False	False	False	False	-1913.65051269531	2213.22143554688	48.80224609375	0.698149502277374	0.939424395561218	0.500038266181946	49.3636360168457	2172
True	False	False	False	False	-1908.66345214844	2384.31689453125	169.698715209961	0.687830984592438	0.934809982776642	0.478789359331131	116.614379882813	17842
True	False	False	False	False	-1900.69152832031	2155.23022460938	198.536407470703	0.787177205085754	0.949764251708984	1	175.905029296875	31487
True	False	False	False	False	-1898.57604980469	2302.87036132813	140.861022949219	0.734058856964111	0.940494775772095	0.592774868011475	157.803146362305	20041
True	False	False	False	False	-391.249603271484	-3529.89404296875	12.2005615234375	0.349074751138687	0.849541962146759	0.145903021097183	94.363639831543	1038
True	False	False	False	False	-160.468048095703	-3530.19677734375	68.7667999267578	0.807029128074646	0.968792736530304	1	142.370971679688	8827
True	False	False	False	False	-244.030349731445	-3529.02685546875	73.203369140625	0.845833301544189	0.964172780513763	1	180.924240112305	11941
True	False	False	False	False	-412.124206542969	-3519.876953125	114.241622924805	0.558465540409088	0.964589715003967	0.300786763429642	137.932037353516	14207
True	False	False	False	False	-336.060516357422	-3517.5234375	201.863830566406	0.692807912826538	0.897182166576385	0.488814681768417	204.538467407227	37226
True	False	False	False	False	-563.057800292969	-3512.57177734375	32.1651153564453	0.670478940010071	0.933408856391907	0.446636199951172	100.793106079102	2923
True	False	False	False	False	-453.627349853516	-3513.15893554688	28.8376903533936	0.778573036193848	0.952666342258453	0.82945716381073	85.538459777832	2224
True	False	False	False	False	-480.306213378906	-3511.29223632813	150.843307495117	0.748016774654388	0.954007625579834	0.64181524515152	212.889709472656	28953
True	False	False	False	False	-531.348815917969	-3504.03442382813	13.3097038269043	0.743378639221191	0.931919693946838	0.624296009540558	81.9166641235352	983
True	False	False	False	False	-574.107299804688	-3499.55078125	22.1828384399414	0.755204319953918	0.938502132892609	0.672140836715698	82.0999984741211	1642
True	False	False	False	False	-591.049194335938	-3497.99389648438	100.931915283203	0.709659993648529	0.959103643894196	0.526092648506165	107.043952941895	9741
True	False	False	False	False	-678.733581542969	-3494.53637695313	25.5102653503418	0.472674816846848	0.88630199432373	0.226235166192055	102.695655822754	2362
True	False	False	False	False	-704.335205078125	-3489.41430664063	9.98227787017822	0.497925460338593	0.92137622833252	0.246108084917068	101.444442749023	913
True	False	False	False	False	-806.283508300781	-3469.35424804688	19.9645557403564	0.369919419288635	0.798040449619293	0.157858625054359	103	1854
True	False	False	False	False	-775.0439453125	-3467.49682617188	98.7136306762695	0.829100430011749	0.965309083461761	1	187.573028564453	16694
True	False	False	False	False	-848.091918945313	-3461.02392578125	51.0205307006836	0.451051533222198	0.881195843219757	0.210317119956017	105.260871887207	4842
True	False	False	False	False	-962.939453125	-3424.3291015625	80.9673614501953	0.750114381313324	0.93987649679184	0.650226891040802	142.520553588867	10404
True	False	False	False	False	-988.888488769531	-3417.73999023438	73.203369140625	0.802794396877289	0.958397746086121	1	167.318176269531	11043
True	False	False	False	False	-1094.61437988281	-3395.42846679688	14.4188451766968	0.666414141654968	0.938069105148315	0.43965283036232	111.923080444336	1455
True	False	False	False	False	-1073.63330078125	-3392.77758789063	185.226699829102	0.477645128965378	0.849954664707184	0.230032041668892	173.197601318359	28924
True	False	False	False	False	-1133.16589355469	-3373.97216796875	106.477630615234	0.770989894866943	0.952394783496857	0.761425018310547	189.85417175293	18226
True	False	False	False	False	-1164.91931152344	-3364.0888671875	83.1856460571289	0.755760967731476	0.934363901615143	0.674683451652527	163.893325805664	12292
True	False	False	False	False	-1229.62353515625	-3350.57080078125	157.498153686523	0.321271330118179	0.92979621887207	0.130755320191383	113.056335449219	16054
True	False	False	False	False	-1290.275390625	-3329.38500976563	140.861022949219	0.323070496320724	0.934748351573944	0.131709590554237	113.629920959473	14431
True	False	False	False	False	-1372.84948730469	-3283.9951171875	177.462707519531	0.645768940448761	0.926572680473328	0.406824588775635	188.362503051758	30138
True	False	False	False	False	-1407.88439941406	-3283.97314453125	219.610107421875	0.281093180179596	0.927537143230438	0.110301785171032	113.308082580566	22435
True	False	False	False	False	-1471.68017578125	-3257.61938476563	45.4748191833496	0.268574953079224	0.880561172962189	0.10424242913723	115	4715
True	False	False	False	False	-1543.77221679688	-3213.69458007813	128.660461425781	0.802213251590729	0.945625305175781	1	185.827590942383	21556
True	False	False	False	False	-1643.06994628906	-3163.05126953125	23.2919807434082	0.725569725036621	0.941173493862152	0.567398190498352	82.0476226806641	1723
True	False	False	False	False	-1688.06872558594	-3140.60131835938	110.914192199707	0.863773465156555	0.970586776733398	1	179.369995117188	17937
True	False	False	False	False	-1772.29565429688	-3082.6630859375	51.0205307006836	0.571664273738861	0.889406383037567	0.314349681138992	85.0652160644531	3913
True	False	False	False	False	-1762.24206542969	-3094.53442382813	170.807861328125	0.737847626209259	0.924664199352264	0.605065226554871	188.844161987305	29082
True	False	False	False	False	-1841.56713867188	-3062.43237304688	897.295837402344	0.0991973578929901	0.946539342403412	0.0337423123419285	100.030899047852	80925
True	False	False	False	False	-1783.92553710938	-3036.6875	12.2005615234375	0.628655016422272	0.924342334270477	0.382423788309097	72.0909118652344	793
True	False	False	False	False	-1782.24829101563	-3049.64208984375	96.4953460693359	0.678466141223907	0.879414021968842	0.46093612909317	167.218383789063	14548
True	False	False	False	False	-1730.84460449219	-3128.30639648438	340.506591796875	0.18840679526329	0.939482808113098	0.0684647634625435	106.941368103027	32831
True	False	False	False	False	-1718.65942382813	-3113.5400390625	222.937530517578	0.488035559654236	0.924307823181152	0.238147795200348	161.611938476563	32484
True	False	False	False	False	-1712.30529785156	-3082.302734375	89.8404998779297	0.642614901065826	0.889850080013275	0.402153879404068	163.802474975586	13268
True	False	False	False	False	-1703.15551757813	-3039.75903320313	103.150199890137	0.69622391462326	0.909575879573822	0.495934218168259	159.881713867188	14869
True	False	False	False	False	-1673.91052246094	-3015.17578125	247.338653564453	0.541452407836914	0.878965556621552	0.284260660409927	183.112106323242	40834
True	False	False	False	False	-1669.86083984375	-3149.7734375	115.350761413574	0.699858546257019	0.945603847503662	0.503738164901733	116.442306518555	12110
True	False	False	False	False	-1639.55493164063	-3124.62133789063	95.3862075805664	0.766198992729187	0.952234208583832	0.729580998420715	163.697677612305	14078
True	False	False	False	False	-1645.65368652344	-3084.13793945313	149.734161376953	0.684073209762573	0.946075320243835	0.471474379301071	172.133331298828	23238
True	False	False	False	False	-1605.87255859375	-3194.48706054688	605.591491699219	0.152711629867554	0.934419929981232	0.0540013425052166	110.091575622559	60110
True	False	False	False	False	-1556.82824707031	-3201.69091796875	114.241622924805	0.674712717533112	0.899380445480347	0.45411691069603	183.533981323242	18904
True	False	False	False	False	-1598.72338867188	-3153.03295898438	88.7313537597656	0.661952018737793	0.889903724193573	0.432197988033295	165.574996948242	13246
True	False	False	False	False	-1604.48657226563	-3124.29809570313	94.2770690917969	0.757289707660675	0.94306492805481	0.681832194328308	164.494110107422	13982
True	False	False	False	False	-1542.10546875	-3123.77075195313	114.241622924805	0.793618381023407	0.95934933423996	1	171.087371826172	17622
True	False	False	False	False	-1580.51379394531	-3061.53857421875	105.36848449707	0.664528608322144	0.90392142534256	0.436476469039917	159.747375488281	15176
True	False	False	False	False	-1570.54919433594	-3032.29077148438	94.2770690917969	0.662869215011597	0.877843081951141	0.433712929487228	161.54118347168	13731
True	False	False	False	False	-1561.56872558594	-3091.34838867188	85.4039306640625	0.84200394153595	0.962414622306824	1	166.766235351563	12841
True	False	False	False	False	-1524.44567871094	-3195.36108398438	16.6371288299561	0.714476346969604	0.930929720401764	0.53786963224411	50.8666648864746	763
True	False	False	False	False	-1519.46374511719	-3034.68041992188	103.150199890137	0.769519209861755	0.94604766368866	0.751023590564728	173.236557006836	16111
True	False	False	False	False	-1518.8681640625	-3236.00561523438	191.881561279297	0.315480262041092	0.942339956760406	0.127707064151764	112.433525085449	19451
True	False	False	False	False	-1488.99694824219	-3240.41333007813	85.4039306640625	0.765360891819	0.92867386341095	0.724545955657959	175.987014770508	13551
True	False	False	False	False	-1515.55517578125	-3106.09790039063	102.041061401367	0.794671595096588	0.950629711151123	1	167.163040161133	15379
True	False	False	False	False	-1515.39880371094	-3052.56713867188	44.3656768798828	0.749354422092438	0.96843945980072	0.647141218185425	87.5500030517578	3502
True	False	False	False	False	-1497.95080566406	-3065.17626953125	353.816284179688	0.557854294776917	0.854753613471985	0.300174981355667	188.846389770508	60242
True	False	False	False	False	-1478.20837402344	-3213.56469726563	145.297592163086	0.753925144672394	0.933775246143341	0.666414380073547	179.679382324219	23538
True	False	False	False	False	-1440.26672363281	-3193.83984375	177.462707519531	0.667819380760193	0.885562539100647	0.442045748233795	182.137496948242	29142
True	False	False	False	False	-1473.84484863281	-3149.62182617188	109.805053710938	0.700506210327148	0.903298377990723	0.505154669284821	172.646469116211	17092
True	False	False	False	False	-1465.10498046875	-3169.86157226563	9.98227787017822	0.754574596881866	0.933233201503754	0.669301986694336	60.2222213745117	542
True	False	False	False	False	-1455.36950683594	-3153.80346679688	130.878753662109	0.744540572166443	0.928113222122192	0.628555476665497	184.067794799805	21720
True	False	False	False	False	-1451.23706054688	-3015.06420898438	13.3097038269043	0.596519231796265	0.929439008235931	0.341925352811813	68.75	825
True	False	False	False	False	-1447.30078125	-3118.06591796875	196.318130493164	0.723250091075897	0.913903117179871	0.560915350914001	179.932205200195	31848
True	False	False	False	False	-1439.19421386719	-3049.34326171875	123.114753723145	0.821221113204956	0.948983550071716	1	179.261260986328	19898
True	False	False	False	False	-1440.4541015625	-3028.11328125	134.206176757813	0.780348420143127	0.954416513442993	0.851535737514496	179.942153930664	21773
True	False	False	False	False	-1436.93273925781	-3262.23559570313	107.586769104004	0.738487541675568	0.932349741458893	0.607207953929901	188.020614624023	18238
True	False	False	False	False	-1383.87097167969	-3257.12353515625	90.9496383666992	0.658553898334503	0.890842974185944	0.426661163568497	171.32926940918	14049
True	False	False	False	False	-1415.68505859375	-3168.78051757813	100.931915283203	0.681251406669617	0.909575879573822	0.466116547584534	174.142852783203	15847
True	False	False	False	False	-1422.11975097656	-3046.25610351563	100.931915283203	0.681251406669617	0.941887199878693	0.466116547584534	169.516479492188	15426
True	False	False	False	False	-1415.51904296875	-3223.97290039063	98.7136306762695	0.782779574394226	0.94673478603363	0.890820920467377	170.426971435547	15168
True	False	False	False	False	-1376.76599121094	-3212.7744140625	96.4953460693359	0.633073806762695	0.860476911067963	0.388510584831238	170.471267700195	14831
True	False	False	False	False	-1402.43225097656	-3157.63330078125	212.955261230469	0.676993489265442	0.920529067516327	0.458238929510117	187.359375	35973
True	False	False	False	False	-1393.85241699219	-3095.73779296875	127.551322937012	0.688962996006012	0.902397513389587	0.481034994125366	177.730438232422	20439
True	False	False	False	False	-1410.9482421875	-3010.11767578125	159.716445922852	0.614079117774963	0.860422134399414	0.363285541534424	174.048614501953	25063
True	False	False	False	False	-1404.09375	-3087.36938476563	56.5662384033203	0.689603745937347	0.954068124294281	0.482314974069595	89.9215698242188	4586
True	False	False	False	False	-1381.78918457031	-3150.6162109375	21.0736961364746	0.819298386573792	0.952117681503296	1	63.6315803527832	1209
True	False	False	False	False	-1368.92492675781	-3051.06567382813	106.477630615234	0.739683151245117	0.92433089017868	0.611266613006592	166.02082824707	15938
True	False	False	False	False	-1351.56774902344	-3191.86791992188	176.353576660156	0.657814800739288	0.890026330947876	0.425472408533096	184.616348266602	29354
True	False	False	False	False	-1346.1123046875	-3082.49609375	143.079315185547	0.810293078422546	0.951609790325165	1	179.782943725586	23192
True	False	False	False	False	-1349.80200195313	-3025.7509765625	115.350761413574	0.801323413848877	0.955579578876495	1	163.596160888672	17014
True	False	False	False	False	-1343.12561035156	-3309.55932617188	283.940338134766	0.218290150165558	0.922749519348145	0.0812308788299561	113.14453125	28965
True	False	False	False	False	-1306.78637695313	-3309.779296875	104.259346008301	0.822376847267151	0.958959102630615	1	181.372344970703	17049
True	False	False	False	False	-1336.41137695313	-3230.30444335938	24.401123046875	0.715491533279419	0.950671494007111	0.54042637348175	86.8181838989258	1910
True	False	False	False	False	-1338.62756347656	-3187.57568359375	29.9468326568604	0.764188587665558	0.95398223400116	0.717723667621613	92.9259262084961	2509
True	False	False	False	False	-1337.68395996094	-3087.8447265625	19.9645557403564	0.53901207447052	0.873120725154877	0.28197169303894	102.944442749023	1853
True	False	False	False	False	-1331.85620117188	-3281.37841796875	29.9468326568604	0.80851811170578	0.960098087787628	1	55.4444427490234	1497
True	False	False	False	False	-1293.96069335938	-3277.873046875	85.4039306640625	0.830078601837158	0.960834741592407	1	173.220779418945	13338
True	False	False	False	False	-1331.75207519531	-3118.349609375	99.8227767944336	0.654903948307037	0.898271799087524	0.420842528343201	168.600006103516	15174
True	False	False	False	False	-1324.18542480469	-3241.13037109375	228.483245849609	0.738312065601349	0.9161217212677	0.606618344783783	185.509704589844	38215
True	False	False	False	False	-1281.5888671875	-3208.02075195313	207.409545898438	0.748221099376678	0.918473541736603	0.642620325088501	186.187164306641	34817
True	False	False	False	False	-1320.7578125	-3156.21362304688	179.680999755859	0.768874526023865	0.940611600875854	0.74665355682373	185.950622558594	30124
True	False	False	False	False	-1314.26672363281	-3034.00341796875	89.8404998779297	0.768874526023865	0.942213416099548	0.74665355682373	166.209869384766	13463
True	False	False	False	False	-1298.8701171875	-3110.01831054688	154.17073059082	0.68147999048233	0.900193631649017	0.466546475887299	168.028778076172	23356
True	False	False	False	False	-1296.34350585938	-3037.69873046875	115.350761413574	0.727483928203583	0.936026215553284	0.572885155677795	171.740386962891	17861
True	False	False	False	False	-1291.71496582031	-3171.06909179688	174.135284423828	0.735303997993469	0.939340174198151	0.596741735935211	178.80891418457	28073
True	False	False	False	False	-1279.37194824219	-3089.5830078125	18.8554134368896	0.625182271003723	0.931073546409607	0.377736806869507	59.6470603942871	1014
True	False	False	False	False	-1291.30737304688	-3069.46215820313	114.241622924805	0.771086752414703	0.959930598735809	0.762132465839386	171.378646850586	17652
True	False	False	False	False	-1261.90161132813	-3331.21508789063	104.259346008301	0.593108594417572	0.859297513961792	0.337968349456787	183.946807861328	17291
True	False	False	False	False	-1216.16149902344	-3323.84912109375	150.843307495117	0.748016774654388	0.935320794582367	0.64181524515152	185.647064208984	25248
True	False	False	False	False	-1258.98522949219	-3264.55834960938	183.008422851563	0.748634278774261	0.939537167549133	0.644257545471191	181.539398193359	29954
True	False	False	False	False	-1253.99426269531	-3166.09912109375	18.8554134368896	0.809739828109741	0.949675559997559	1	55.5882339477539	945
True	False	False	False	False	-1259.08471679688	-3114.0224609375	154.17073059082	0.832746565341949	0.957506716251373	1	178.143890380859	24762
True	False	False	False	False	-1259.12414550781	-3063.7412109375	106.477630615234	0.62885844707489	0.901416599750519	0.382700979709625	167.63542175293	16093
True	False	False	False	False	-1252.33203125	-3142.4345703125	129.769607543945	0.738230884075165	0.933522939682007	0.606346130371094	173.119659423828	20255
True	False	False	False	False	-1252.03405761719	-3227.26293945313	124.223899841309	0.770911157131195	0.937722265720367	0.760851919651031	175.633926391602	19671
True	False	False	False	False	-1251.17590332031	-3085.91259765625	109.805053710938	0.712054908275604	0.932112336158752	0.531877756118774	151.202026367188	14969
True	False	False	False	False	-1249.02368164063	-3025.31860351563	106.477630615234	0.710245251655579	0.933239877223969	0.527493894100189	153.59375	14745
True	False	False	False	False	-1240.98071289063	-3288.70043945313	107.586769104004	0.726169049739838	0.923236072063446	0.56910252571106	167.175262451172	16216
True	False	False	False	False	-1215.74658203125	-3254.06884765625	166.371292114258	0.695984125137329	0.901637554168701	0.495427757501602	182.646667480469	27397
True	False	False	False	False	-1232.15551757813	-3164.81298828125	135.315322875977	0.808103084564209	0.943849802017212	1	170.155731201172	20759
True	False	False	False	False	-1235.85412597656	-3048.4375	25.5102653503418	0.748013913631439	0.942926585674286	0.641803920269012	51.9565200805664	1195
True	False	False	False	False	-1220.65026855469	-3091.18798828125	85.4039306640625	0.63712877035141	0.888607442378998	0.394222766160965	161.987014770508	12473
True	False	False	False	False	-1208.48388671875	-3215.37866210938	112.023338317871	0.726439833641052	0.921740174293518	0.569876611232758	175.58415222168	17734
True	False	False	False	False	-1196.07495117188	-3134.12548828125	286.158630371094	0.712509095668793	0.909619927406311	0.532990455627441	183.744186401367	47406
True	False	False	False	False	-1198.375	-3052.74243164063	161.934722900391	0.786957621574402	0.95384269952774	1	170.924652099609	24955
True	False	False	False	False	-1190.01550292969	-3352.3408203125	288.376892089844	0.637355387210846	0.911958634853363	0.394545674324036	187.180770874023	48667
True	False	False	False	False	-1164.95166015625	-3314.44262695313	114.241622924805	0.771086752414703	0.930667817592621	0.762132465839386	175.563110351563	18083
True	False	False	False	False	-1158.44470214844	-3256.74169921875	95.3862075805664	0.742845177650452	0.919881761074066	0.62236750125885	169.372085571289	14566
True	False	False	False	False	-1183.26586914063	-3225.82104492188	139.751892089844	0.710319042205811	0.939923226833344	0.527671158313751	179.555557250977	22624
True	False	False	False	False	-1160.63232421875	-3229.88159179688	129.769607543945	0.683352530002594	0.906912267208099	0.470095276832581	174.196578979492	20381
True	False	False	False	False	-1149.52001953125	-3181.1572265625	89.8404998779297	0.721652567386627	0.920311212539673	0.556551098823547	170.58024597168	13817
True	False	False	False	False	-1148.48510742188	-3300.39624023438	185.226699829102	0.807769536972046	0.962272882461548	1	183.994018554688	30727
True	False	False	False	False	-1147.69213867188	-3369.47729492188	100.931915283203	0.495468199253082	0.821810901165009	0.24410805106163	185.714279174805	16900
True	False	False	False	False	-1113.583984375	-3281.52124023438	104.259346008301	0.754927635192871	0.934292256832123	0.670888781547546	169.819152832031	15963
True	False	False	False	False	-1140.1298828125	-3121.21337890625	115.350761413574	0.835239052772522	0.956829428672791	1	167.567306518555	17427
True	False	False	False	False	-1125.12658691406	-3147.24658203125	87.6222152709961	0.703833937644958	0.916225075721741	0.512563169002533	161.075942993164	12725
True	False	False	False	False	-1108.32556152344	-3124.48217773438	102.041061401367	0.748013913631439	0.930045247077942	0.641803920269012	160.34782409668	14752
True	False	False	False	False	-1107.72009277344	-3381.62817382813	113.132476806641	0.81917679309845	0.967789649963379	1	152.607849121094	15566
True	False	False	False	False	-1065.88940429688	-3372.03930664063	277.285491943359	0.70256495475769	0.937359273433685	0.509711861610413	193.304000854492	48326
True	False	False	False	False	-1083.40795898438	-3272.23754882813	77.6399383544922	0.754616916179657	0.929499626159668	0.669491648674011	172.528564453125	12077
True	False	False	False	False	-1091.96215820313	-3175.46606445313	11.0914192199707	0.763594925403595	0.936281979084015	0.714360892772675	52.5	525
True	False	False	False	False	-1075.66821289063	-3122.07763671875	17.7462711334229	0.762108087539673	0.940302610397339	0.706189274787903	56.25	900
True	False	False	False	False	-1068.14282226563	-3334.7451171875	9.98227787017822	0.687235474586487	0.9244145154953	0.47761595249176	52.1111106872559	469
True	False	False	False	False	-1067.71264648438	-3250.40600585938	102.041061401367	0.661707580089569	0.905563056468964	0.431795805692673	163.304351806641	15024
True	False	False	False	False	-1059.23095703125	-3143.84692382813	99.8227767944336	0.612505912780762	0.856583952903748	0.361300259828568	159.199996948242	14328
True	False	False	False	False	-1048.18444824219	-3220.62133789063	222.937530517578	0.76513397693634	0.949484348297119	0.723206043243408	183.721389770508	36928
True	False	False	False	False	-1043.70397949219	-3411.02709960938	156.389007568359	0.319008857011795	0.923116445541382	0.129560202360153	110.340423583984	15558
True	False	False	False	False	-1011.92687988281	-3410.26538085938	125.333038330078	0.712992250919342	0.934935986995697	0.534179747104645	145.557525634766	16448
True	False	False	False	False	-987.329772949219	-3400.75244140625	45.4748191833496	0.624288439750671	0.895779490470886	0.376543790102005	115.390243530273	4731
True	False	False	False	False	-1030.13464355469	-3266.44653320313	87.6222152709961	0.726314723491669	0.907288789749146	0.569518506526947	167.620254516602	13242
True	False	False	False	False	-995.430847167969	-3208.26196289063	93.1679229736328	0.762245774269104	0.929420292377472	0.70693165063858	167.369049072266	14059
True	False	False	False	False	-1027.08715820313	-3123.8330078125	139.751892089844	0.803734004497528	0.966442883014679	1	180.777770996094	22778
True	False	False	False	False	-1021.31164550781	-3109.81958007813	119.787330627441	0.80851811170578	0.961469709873199	1	180.342590332031	19477
True	False	False	False	False	-1013.85559082031	-3182.94775390625	159.716445922852	0.689935445785522	0.894101083278656	0.482980132102966	175.41667175293	25260
True	False	False	False	False	-990.034118652344	-3243.08544921875	102.041061401367	0.784656643867493	0.943581461906433	0.940379023551941	171.771743774414	15803
True	False	False	False	False	-988.372863769531	-3293.783203125	305.014038085938	0.504430532455444	0.869407534599304	0.251475989818573	191.360000610352	52624
True	False	False	False	False	-981.696411132813	-3176.8291015625	31.0559749603271	0.792491853237152	0.946757137775421	1	53.3571434020996	1494
True	False	False	False	False	-976.493286132813	-3397.8720703125	177.462707519531	0.656161606311798	0.91486394405365	0.422832816839218	182.737503051758	29238
True	False	False	False	False	-959.262878417969	-3392.57739257813	46.5839614868164	0.786822140216827	0.962561309337616	1	74.1428604125977	3114
True	False	False	False	False	-963.654541015625	-3342.52465820313	160.825576782227	0.778323948383331	0.950817286968231	0.826640605926514	178.344833374023	25860
True	False	False	False	False	-973.883911132813	-3145.93481445313	191.881561279297	0.74438750743866	0.932613670825958	0.627989649772644	186.566467285156	32276
True	False	False	False	False	-973.017395019531	-3332.05859375	14.4188451766968	0.666414141654968	0.928345501422882	0.43965283036232	77.538459777832	1008
True	False	False	False	False	-963.707580566406	-3313.19653320313	96.4953460693359	0.69021600484848	0.910052359104156	0.483544021844864	158.482757568359	13788
True	False	False	False	False	-964.004333496094	-3264.93579101563	94.2770690917969	0.817713499069214	0.963002026081085	1	174.952941894531	14871
True	False	False	False	False	-944.53173828125	-3304.93188476563	77.6399383544922	0.695782601833344	0.914055287837982	0.495003014802933	169.342849731445	11854
True	False	False	False	False	-942.268981933594	-3281.4296875	104.259346008301	0.76819783449173	0.950263917446136	0.742179989814758	164.521270751953	15465
True	False	False	False	False	-940.811706542969	-3169.64306640625	90.9496383666992	0.730561852455139	0.910413980484009	0.581985175609589	161.5	13243
True	False	False	False	False	-927.614013671875	-3389.50366210938	9.98227787017822	0.687235474586487	0.9244145154953	0.47761595249176	55.4444427490234	499
True	False	False	False	False	-923.940673828125	-3340.22485351563	34.3833999633789	0.555344343185425	0.876379430294037	0.297677546739578	90.4838714599609	2805
True	False	False	False	False	-916.697692871094	-3416.71557617188	150.843307495117	0.786078751087189	0.947611212730408	1	187.485290527344	25498
True	False	False	False	False	-912.301391601563	-3352.1171875	277.285491943359	0.733251571655273	0.923767268657684	0.590239226818085	194.692001342773	48673
True	False	False	False	False	-913.725891113281	-3150.3447265625	94.2770690917969	0.757289707660675	0.924982011318207	0.681832194328308	162.247055053711	13791
True	False	False	False	False	-908.999877929688	-3446.44775390625	326.087738037109	0.0922092124819756	0.889727413654327	0.0312119051814079	106.676872253418	31363
True	False	False	False	False	-886.071716308594	-3430.75341796875	258.430084228516	0.760675430297852	0.937439322471619	0.698628664016724	201.012878417969	46836
True	False	False	False	False	-859.050231933594	-3409.15771484375	12.2005615234375	0.768196105957031	0.939064502716064	0.742168962955475	57.3636360168457	631
True	False	False	False	False	-881.116455078125	-3343.16455078125	116.459907531738	0.491763830184937	0.772233605384827	0.241120934486389	172.133331298828	18074
True	False	False	False	False	-902.092895507813	-3322.08276367188	156.389007568359	0.76000702381134	0.9348384141922	0.695198833942413	193.092193603516	27226
True	False	False	False	False	-899.180114746094	-3284.56372070313	131.987884521484	0.832409501075745	0.953985571861267	1	182.54621887207	21723
True	False	False	False	False	-900.173095703125	-3246.814453125	189.663269042969	0.735781848430634	0.92697948217392	0.598282516002655	186.859649658203	31953
True	False	False	False	False	-901.6865234375	-3211.6875	84.2947845458984	0.755421161651611	0.926900327205658	0.673127472400665	161.407897949219	12267
True	False	False	False	False	-893.294311523438	-3186.49365234375	84.2947845458984	0.656467795372009	0.878812909126282	0.423319727182388	172.644729614258	13121
True	False	False	False	False	-869.659362792969	-3278.40454101563	98.7136306762695	0.8182532787323	0.967948973178864	1	161.674163818359	14389
True	False	False	False	False	-867.125366210938	-3156.85888671875	89.8404998779297	0.768874526023865	0.942213416099548	0.74665355682373	165.395065307617	13397
True	False	False	False	False	-864.283142089844	-3370.71240234375	126.442184448242	0.71930193901062	0.914959728717804	0.550270855426788	189.842102050781	21642
True	False	False	False	False	-858.687377929688	-3237.88500976563	87.6222152709961	0.811767578125	0.94858330488205	1	175.810119628906	13889
True	False	False	False	False	-852.166870117188	-3222.35009765625	150.843307495117	0.740479946136475	0.931365728378296	0.614012479782104	185.036758422852	25165
True	False	False	False	False	-842.375854492188	-3409.00732421875	97.6044921875	0.794247210025787	0.960083663463593	1	174.681823730469	15372
True	False	False	False	False	-839.531127929688	-3340.28979492188	87.6222152709961	0.75999253988266	0.934042155742645	0.695125102996826	173.101272583008	13675
True	False	False	False	False	-841.603393554688	-3260.22436523438	24.401123046875	0.760120630264282	0.941173493862152	0.695777595043182	52.5454559326172	1156
True	False	False	False	False	-837.410522460938	-3213.81982421875	32.1651153564453	0.759870648384094	0.941819429397583	0.694506108760834	83.6896514892578	2427
True	False	False	False	False	-834.326049804688	-3463.51489257813	26.6194076538086	0.314429223537445	0.857758164405823	0.127157598733902	103.625	2487
True	False	False	False	False	-753.302368164063	-3419.89501953125	88.7313537597656	0.745258808135986	0.926803946495056	0.631230175495148	175.087493896484	14007
True	False	False	False	False	-828.933044433594	-3381.23779296875	99.8227767944336	0.757985770702362	0.932712078094482	0.685172200202942	173.366668701172	15603
True	False	False	False	False	-822.217651367188	-3325.02465820313	438.111053466797	0.524788796901703	0.873478174209595	0.269006073474884	200.921524047852	79364
True	False	False	False	False	-832.919982910156	-3169.64916992188	158.607299804688	0.78651762008667	0.939253091812134	1	181.951049804688	26019
True	False	False	False	False	-823.061401367188	-3226.14086914063	95.3862075805664	0.58528345823288	0.852972507476807	0.329105705022812	177.255813598633	15244
True	False	False	False	False	-814.150146484375	-3374.00122070313	99.8227767944336	0.722803056240082	0.954649329185486	0.559686005115509	177.655548095703	15989
True	False	False	False	False	-808.106323242188	-3268.27099609375	160.825576782227	0.741957902908325	0.920838177204132	0.619196534156799	176.434478759766	25583
True	False	False	False	False	-813.458435058594	-3237.73364257813	88.7313537597656	0.722042918205261	0.952544748783112	0.557610213756561	166.824996948242	13346
True	False	False	False	False	-804.088500976563	-3413.92919921875	90.9496383666992	0.753896296024323	0.933814465999603	0.666286945343018	174.975616455078	14348
True	False	False	False	False	-760.857360839844	-3376.453125	87.6222152709961	0.770300686359406	0.944595992565155	0.756472110748291	167.848098754883	13260
True	False	False	False	False	-746.966247558594	-3289.09838867188	155.279876708984	0.733614146709442	0.928075075149536	0.591374695301056	183.192855834961	25647
True	False	False	False	False	-803.798095703125	-3203.67700195313	188.554138183594	0.426546007394791	0.846035063266754	0.193354949355125	172.800003051758	29376
True	False	False	False	False	-788.457580566406	-3178.61791992188	124.223899841309	0.725606381893158	0.933449804782867	0.567502200603485	180.107147216797	20172
True	False	False	False	False	-781.1806640625	-3252.796875	85.4039306640625	0.730905413627625	0.927927672863007	0.583023309707642	171.24674987793	13186
True	False	False	False	False	-754.393188476563	-3224.05078125	90.9496383666992	0.826298654079437	0.95595395565033	1	166.804870605469	13678
True	False	False	False	False	-741.870300292969	-3336.76684570313	196.318130493164	0.738775193691254	0.925761163234711	0.608177721500397	190.474578857422	33714
True	False	False	False	False	-739.958984375	-3471.53881835938	90.9496383666992	0.788853049278259	0.946037769317627	1	188.743896484375	15477
True	False	False	False	False	-695.447082519531	-3449.59521484375	9.98227787017822	0.628524124622345	0.939064502716064	0.382245600223541	58.3333320617676	525
True	False	False	False	False	-718.961364746094	-3443.1123046875	278.394622802734	0.757533490657806	0.927010416984558	0.682995617389679	204.334655761719	51288
True	False	False	False	False	-717.436889648438	-3374.34155273438	157.498153686523	0.680353045463562	0.912018477916718	0.464434146881104	188.89436340332	26823
True	False	False	False	False	-694.199584960938	-3329.2451171875	131.987884521484	0.647919952869415	0.89610892534256	0.410058319568634	174.907562255859	20814
True	False	False	False	False	-717.322204589844	-3227.82958984375	175.244430541992	0.730279862880707	0.924319386482239	0.581136643886566	182.651901245117	28859
True	False	False	False	False	-708.175170898438	-3273.09252929688	141.970169067383	0.775036215782166	0.949721276760101	0.793944418430328	180.828125	23146
True	False	False	False	False	-691.167541503906	-3491.11596679688	13.3097038269043	0.40425905585289	0.825796008110046	0.178813382983208	99.1666641235352	1190
True	False	False	False	False	-663.448913574219	-3474.91772460938	140.861022949219	0.789145231246948	0.95870703458786	1	191.488189697266	24319
True	False	False	False	False	-682.273132324219	-3423.82080078125	85.4039306640625	0.791216492652893	0.951252520084381	1	175.181823730469	13489
True	False	False	False	False	-682.189270019531	-3242.74877929688	192.990692138672	0.807341575622559	0.953061521053314	1	189.18391418457	32918
True	False	False	False	False	-673.367370605469	-3461.23364257813	17.7462711334229	0.762108087539673	0.940302610397339	0.706189274787903	71.875	1150
True	False	False	False	False	-657.4287109375	-3446.36450195313	134.206176757813	0.724908888339996	0.939951062202454	0.56553328037262	191.157028198242	23130
True	False	False	False	False	-662.608764648438	-3308.33276367188	198.536407470703	0.64904373884201	0.911117494106293	0.411763846874237	176.988830566406	31681
True	False	False	False	False	-655.430541992188	-3497.3525390625	12.2005615234375	0.39411535859108	0.815520167350769	0.1724494099617	99.2727279663086	1092
True	False	False	False	False	-628.855224609375	-3489.07104492188	95.3862075805664	0.71159839630127	0.910459935665131	0.53076446056366	190.488372802734	16382
True	False	False	False	False	-612.431518554688	-3440.78076171875	151.952453613281	0.791858732700348	0.952202558517456	1	189.05110168457	25900
True	False	False	False	False	-651.006103515625	-3354.41552734375	209.627822875977	0.509366393089294	0.873230934143066	0.255622029304504	183.708999633789	34721
True	False	False	False	False	-649.126403808594	-3413.85424804688	88.7313537597656	0.769612729549408	0.946794211864471	0.751666605472565	166.462493896484	13317
True	False	False	False	False	-621.383911132813	-3393.7919921875	125.333038330078	0.720809042453766	0.949881255626678	0.554278552532196	185.185836791992	20926
True	False	False	False	False	-623.722717285156	-3317.48510742188	77.6399383544922	0.765458166599274	0.943274319171906	0.725123286247253	171.328567504883	11993
True	False	False	False	False	-648.304748535156	-3288.1220703125	78.7490768432617	0.69618821144104	0.904254674911499	0.495858699083328	182.507049560547	12958
True	False	False	False	False	-649.102172851563	-3250.77783203125	88.7313537597656	0.673765122890472	0.897732973098755	0.452423572540283	171.087493896484	13687
True	False	False	False	False	-642.975708007813	-3278.49291992188	11.0914192199707	0.598902344703674	0.886379182338715	0.344725489616394	85.5	855
True	False	False	False	False	-638.048950195313	-3204.38037109375	125.333038330078	0.676981031894684	0.897696554660797	0.458216309547424	183.451324462891	20730
True	False	False	False	False	-633.280700683594	-3304.783203125	112.023338317871	0.726439833641052	0.918097972869873	0.569876611232758	185.287124633789	18714
True	False	False	False	False	-600.35595703125	-3297	125.333038330078	0.760423243045807	0.944903075695038	0.697327613830566	174.849563598633	19758
True	False	False	False	False	-600.167053222656	-3244.7548828125	15.5279874801636	0.471635580062866	0.930764973163605	0.225448057055473	96.8571395874023	1356
True	False	False	False	False	-599.302185058594	-3344.19140625	95.3862075805664	0.756393730640411	0.919044315814972	0.677612125873566	170.883728027344	14696
True	False	False	False	False	-599.01025390625	-3256.71728515625	157.498153686523	0.644279181957245	0.920926213264465	0.404608070850372	186.654922485352	26505
True	False	False	False	False	-590.267517089844	-3475.17724609375	147.515884399414	0.673938751220703	0.899799644947052	0.452733039855957	191.571426391602	25479
True	False	False	False	False	-573.554260253906	-3414.31494140625	14.4188451766968	0.666414141654968	0.934041440486908	0.43965283036232	51.538459777832	670
True	False	False	False	False	-558.585144042969	-3358.48999023438	140.861022949219	0.734058856964111	0.924666583538055	0.592774868011475	188.779525756836	23975
True	False	False	False	False	-588.232849121094	-3193.52758789063	138.64274597168	0.776717782020569	0.95870703458786	0.809742450714111	185.335998535156	23167
True	False	False	False	False	-568.408752441406	-3310.40869140625	156.389007568359	0.749318718910217	0.951062679290771	0.646997332572937	184.38298034668	25998
True	False	False	False	False	-560.020874023438	-3273.61669921875	97.6044921875	0.819784700870514	0.957649946212769	1	170.909088134766	15040
True	False	False	False	False	-556.529296875	-3395.48706054688	296.140899658203	0.609682023525238	0.857387840747833	0.35777348279953	199.419479370117	53245
True	False	False	False	False	-542.568298339844	-3502.8115234375	28.8376903533936	0.778573036193848	0.960098087787628	0.82945716381073	82.3461532592773	2141
True	False	False	False	False	-538.009948730469	-3483.724609375	34.3833999633789	0.637083411216736	0.90371561050415	0.394158184528351	55.9032249450684	1733
True	False	False	False	False	-538.701782226563	-3224.54321289063	102.041061401367	0.819654762744904	0.960341572761536	1	177.782608032227	16356
True	False	False	False	False	-510.222442626953	-3339.94482421875	158.607299804688	0.778592884540558	0.947840750217438	0.829684317111969	191.713287353516	27415
True	False	False	False	False	-509.540496826172	-3505.74047851563	144.188446044922	0.707811713218689	0.963203012943268	0.521719515323639	122.099998474121	15873
True	False	False	False	False	-489.281616210938	-3500.42309570313	88.7313537597656	0.71274322271347	0.929192423820496	0.533566176891327	198.225006103516	15858
True	False	False	False	False	-508.187408447266	-3484.21264648438	85.4039306640625	0.802311480045319	0.952727735042572	1	183.727279663086	14147
True	False	False	False	False	-490.482177734375	-3433.72802734375	131.987884521484	0.723731338977814	0.904408514499664	0.562245845794678	187.54621887207	22318
True	False	False	False	False	-491.320068359375	-3389.775390625	122.005615234375	0.800438165664673	0.953726172447205	1	181.790908813477	19997
True	False	False	False	False	-507.881286621094	-3294.53271484375	245.120376586914	0.801333367824554	0.954384386539459	1	198.081451416016	43776
True	False	False	False	False	-505.245819091797	-3232.58764648438	86.513069152832	0.812731087207794	0.963311195373535	1	168.71794128418	13160
True	False	False	False	False	-495.888916015625	-3284.068359375	27.7285480499268	0.766682505607605	0.944578170776367	0.732549428939819	94.4000015258789	2360
True	False	False	False	False	-473.302154541016	-3318.83203125	90.9496383666992	0.788853049278259	0.954577445983887	1	181.219512939453	14860
True	False	False	False	False	-468.529663085938	-3406.36206054688	85.4039306640625	0.791216492652893	0.944229900836945	1	177.961044311523	13703
True	False	False	False	False	-454.787445068359	-3361.23461914063	168.589569091797	0.623353540897369	0.912585556507111	0.375301659107208	140.940795898438	21423
True	False	False	False	False	-456.533386230469	-3298.1298828125	146.40673828125	0.782496511936188	0.949657440185547	0.885400652885437	192.128784179688	25361
True	False	False	False	False	-460.736022949219	-3222.85668945313	106.477630615234	0.718682765960693	0.914830923080444	0.54864364862442	153	14688
True	False	False	False	False	-449.311248779297	-3321.62963867188	95.3862075805664	0.866605937480927	0.976853132247925	1	181.139541625977	15578
True	False	False	False	False	-444.525665283203	-3465.54370117188	130.878753662109	0.68919312953949	0.897065877914429	0.481493949890137	187.847457885742	22166
True	False	False	False	False	-435.267913818359	-3435.6357421875	90.9496383666992	0.788853049278259	0.929829895496368	1	180.67073059082	14815
True	False	False	False	False	-434.614288330078	-3500.18090820313	85.4039306640625	0.730905413627625	0.934596419334412	0.583023309707642	189.415588378906	14585
True	False	False	False	False	-432.943939208984	-3516.31420898438	69.8759460449219	0.713352918624878	0.906288325786591	0.535071432590485	169.761901855469	10695
True	False	False	False	False	-374.172698974609	-3467.83374023438	150.843307495117	0.722747147083282	0.915632963180542	0.559532701969147	206.573532104492	28094
True	False	False	False	False	-412.614807128906	-3411.65649414063	97.6044921875	0.809059381484985	0.959713160991669	1	177.295455932617	15602
True	False	False	False	False	-426.218566894531	-3388.55322265625	184.117568969727	0.441088318824768	0.833594143390656	0.203290194272995	187.240966796875	31082
True	False	False	False	False	-420.781005859375	-3345.46459960938	159.716445922852	0.792017757892609	0.937387347221375	1	195.465270996094	28147
True	False	False	False	False	-412.797912597656	-3311.74487304688	157.498153686523	0.719543635845184	0.928198039531708	0.550909161567688	193.260559082031	27443
True	False	False	False	False	-413.691101074219	-3251.16186523438	144.188446044922	0.851579189300537	0.96743381023407	1	193.838455200195	25199
True	False	False	False	False	-410.598754882813	-3279.4951171875	114.241622924805	0.803241491317749	0.968259692192078	1	183.621353149414	18913
True	False	False	False	False	-404.880096435547	-3235.50927734375	85.4039306640625	0.791216492652893	0.935523092746735	1	180.363632202148	13888
True	False	False	False	False	-373.088409423828	-3333.111328125	90.9496383666992	0.753896296024323	0.939011096954346	0.666286945343018	180.609756469727	14810
True	False	False	False	False	-368.181701660156	-3280.392578125	168.589569091797	0.721413135528564	0.920351326465607	0.555903851985931	193.440795898438	29403
True	False	False	False	False	-352.758697509766	-3432.861328125	125.333038330078	0.712992250919342	0.910069406032562	0.534179747104645	194.150436401367	21939
True	False	False	False	False	-320.038269042969	-3431.845703125	169.698715209961	0.793849229812622	0.942280113697052	1	207.320266723633	31720
True	False	False	False	False	-342.007995605469	-3295.009765625	75.4216537475586	0.797777712345123	0.945895433425903	1	179.352935791016	12196
True	False	False	False	False	-335.161102294922	-3349.81982421875	83.1856460571289	0.781472206115723	0.949011325836182	0.867934346199036	174.066665649414	13055
True	False	False	False	False	-320.967010498047	-3306.69702148438	87.6222152709961	0.75999253988266	0.94258189201355	0.695125102996826	181.493667602539	14338
True	False	False	False	False	-313.859222412109	-3525.79174804688	88.7313537597656	0.862419307231903	0.971599817276001	1	178.512496948242	14281
True	False	False	False	False	-266.614685058594	-3525.4990234375	93.1679229736328	0.797351360321045	0.952429354190826	1	189.738098144531	15938
True	False	False	False	False	-299.942657470703	-3525.18969726563	17.7462711334229	0.820201992988586	0.947792708873749	1	88.4375	1415
True	False	False	False	False	-311.737823486328	-3465.84790039063	97.6044921875	0.706740736961365	0.951460897922516	0.51922070980072	172.727279663086	15200
True	False	False	False	False	-293.526000976563	-3453.6337890625	25.5102653503418	0.705347895622253	0.952098965644836	0.516008198261261	57.6956520080566	1327
True	False	False	False	False	-311.358276367188	-3297.4599609375	78.7490768432617	0.754633009433746	0.950422048568726	0.669563829898834	193.338027954102	13727
True	False	False	False	False	-304.63916015625	-3368.94677734375	82.0765075683594	0.8379065990448	0.957183837890625	1	178.121627807617	13181
True	False	False	False	False	-289.827239990234	-3525.1494140625	46.5839614868164	0.707453370094299	0.931905567646027	0.520880579948425	80.8809509277344	3397
True	False	False	False	False	-197.612167358398	-3517.32299804688	219.610107421875	0.5209059715271	0.820188343524933	0.265572965145111	199.16162109375	39434
True	False	False	False	False	-246.388732910156	-3437.83276367188	89.8404998779297	0.81622189283371	0.951642870903015	1	184.66667175293	14958
True	False	False	False	False	-269.329193115234	-3402.38745117188	137.533599853516	0.724236845970154	0.921490013599396	0.563651561737061	204.290328979492	25332
True	False	False	False	False	-245.16064453125	-3338.0712890625	12.2005615234375	0.443379789590836	0.886041283607483	0.204890042543411	95.4545440673828	1050
True	False	False	False	False	-255.065200805664	-3333.79833984375	141.970169067383	0.766845762729645	0.933276236057281	0.733563005924225	206.71875	26460
True	False	False	False	False	-259.333740234375	-3309.60400390625	88.7313537597656	0.822043120861053	0.966115951538086	1	179.699996948242	14376
True	False	False	False	False	-254.181686401367	-3273.93627929688	78.7490768432617	0.776393234729767	0.945134520530701	0.80655974149704	171.549301147461	12180
True	False	False	False	False	-237.734741210938	-3248.21215820313	94.2770690917969	0.791837513446808	0.953504860401154	1	169.788238525391	14432
True	False	False	False	False	-217.022354125977	-3488.458984375	94.2770690917969	0.747598469257355	0.942707121372223	0.640176296234131	180.870590209961	15374
True	False	False	False	False	-153.865875244141	-3487.57104492188	97.6044921875	0.809059381484985	0.963831067085266	1	187.579544067383	16507
True	False	False	False	False	-205.725250244141	-3468.82592773438	18.8554134368896	0.75434798002243	0.942380666732788	0.66828989982605	60.1764717102051	1023
True	False	False	False	False	-211.760284423828	-3450.73852539063	144.188446044922	0.732868850231171	0.920978724956512	0.589046716690063	201.984619140625	26258
True	False	False	False	False	-168.495239257813	-3448.90283203125	108.695907592773	0.83582991361618	0.96516364812851	1	188.897964477539	18512
True	False	False	False	False	-194.816711425781	-3344.771484375	85.4039306640625	0.765360891819	0.940867066383362	0.724545955657959	173.298706054688	13344
True	False	False	False	False	-208.833694458008	-3292.40844726563	92.0587844848633	0.631901741027832	0.882376492023468	0.386882334947586	159.192764282227	13213
True	False	False	False	False	-187.115127563477	-3390.2314453125	103.150199890137	0.803309321403503	0.949584066867828	1	187.516128540039	17439
True	False	False	False	False	-174.978851318359	-3370.77001953125	12.2005615234375	0.768196105957031	0.939064502716064	0.742168962955475	61.1818199157715	673
True	False	False	False	False	-167.065567016602	-3472.27905273438	19.9645557403564	0.776177406311035	0.943199634552002	0.804480254650116	57.8888893127441	1042
True	False	False	False	False	-157.136199951172	-3417.7119140625	97.6044921875	0.615563333034515	0.885794401168823	0.365172266960144	173.386367797852	15258
True	False	False	False	False	-161.046325683594	-3350.59057617188	156.389007568359	0.756852924823761	0.92740273475647	0.679764032363892	207.588653564453	29270
True	False	False	False	False	-160.305374145508	-3330.09619140625	99.8227767944336	0.757985770702362	0.924121797084808	0.685172200202942	180.78889465332	16271
True	False	False	False	False	-158.441131591797	-3270.728515625	96.4953460693359	0.785221695899963	0.950154721736908	0.970463275909424	159.448272705078	13872
True	False	False	False	False	-132.639892578125	-3530.55419921875	66.5485153198242	0.811298549175262	0.948977708816528	1	157.066665649414	9424
True	False	False	False	False	-100.786033630371	-3528.8984375	134.206176757813	0.656061470508575	0.964047133922577	0.422673791646957	125.884300231934	15232
True	False	False	False	False	-92.4319610595703	-3487.3916015625	89.8404998779297	0.703358352184296	0.913291811943054	0.511490643024445	176.444442749023	14292
True	False	False	False	False	-128.751876831055	-3454.82958984375	144.188446044922	0.740460157394409	0.933623909950256	0.613943874835968	199.138458251953	25888
True	False	False	False	False	-127.03955078125	-3425.1865234375	25.5102653503418	0.794671595096588	0.94915634393692	1	50.9565200805664	1172
True	False	False	False	False	-103.470268249512	-3302.43798828125	13.3097038269043	0.769369602203369	0.941614151000977	0.75	47.1666679382324	566
True	False	False	False	False	-98.6132049560547	-3402.59594726563	9.98227787017822	0.687235474586487	0.9244145154953	0.47761595249176	52	468
True	False	False	False	False	-94.279411315918	-3354.66455078125	87.6222152709961	0.568205416202545	0.935783684253693	0.310728371143341	56.455696105957	4460
True	False	False	False	False	-78.8562316894531	-3525.03393554688	175.244430541992	0.73998749256134	0.91076397895813	0.61231142282486	215.39241027832	34032
True	False	False	False	False	27.2762184143066	-3514.04077148438	82.0765075683594	0.702428579330444	0.926113665103912	0.5094074010849	168.905410766602	12499
True	False	False	False	False	-44.2193145751953	-3483.70190429688	85.4039306640625	0.84200394153595	0.962414622306824	1	185.181823730469	14259
True	False	False	False	False	-41.9605979919434	-3273.98779296875	171.917007446289	0.812215685844421	0.954514443874359	1	207.432250976563	32152
True	False	False	False	False	-30.485034942627	-3368.2490234375	139.751892089844	0.710319042205811	0.910460352897644	0.527671158313751	198.83332824707	25053
True	False	False	False	False	13.3866672515869	-3473.06640625	84.2947845458984	0.780941009521484	0.957409143447876	0.859888970851898	164.381576538086	12493
True	False	False	False	False	-22.4087829589844	-3466.98217773438	154.17073059082	0.714149951934814	0.925149738788605	0.537053406238556	191.798568725586	26660
True	False	False	False	False	49.0772132873535	-3437.92114257813	173.026138305664	0.772210657596588	0.957101106643677	0.770570337772369	173.08332824707	27001
True	False	False	False	False	-9.21100425720215	-3410.37109375	88.7313537597656	0.862419307231903	0.969752848148346	1	174.524993896484	13962
True	False	False	False	False	-21.5197200775146	-3333.57080078125	130.878753662109	0.752703249454498	0.933159530162811	0.661087512969971	183.169494628906	21614
True	False	False	False	False	4.06873226165771	-3365.80517578125	26.6194076538086	0.718682765960693	0.937802910804749	0.54864364862442	84.9583358764648	2039
True	False	False	False	False	4.72676753997803	-3434.73388671875	94.2770690917969	0.682647287845612	0.906343042850494	0.468752950429916	174.611770629883	14842
True	False	False	False	False	32.1108093261719	-3410.2021484375	9.98227787017822	0.754574596881866	0.933233201503754	0.669301986694336	50	450
True	False	False	False	False	10.127067565918	-3375.89892578125	124.223899841309	0.595203518867493	0.849969863891602	0.340391874313354	174.491073608398	19543
True	False	False	False	False	11.4974384307861	-3308.69677734375	97.6044921875	0.760120630264282	0.922142744064331	0.695777595043182	172	15136
True	False	False	False	False	31.1540966033936	-3275.79663085938	115.350761413574	0.616512417793274	0.869456648826599	0.366385787725449	173.509613037109	18045
True	False	False	False	False	44.8564872741699	-3347.51733398438	135.315322875977	0.76977926492691	0.936349034309387	0.752817690372467	175.122955322266	21365
True	False	False	False	False	58.6498374938965	-3300.23803710938	161.934722900391	0.823068141937256	0.962004125118256	1	172.58903503418	25198
True	False	False	False	False	51.6963005065918	-3249.0693359375	160.825576782227	0.704130887985229	0.912911236286163	0.513235092163086	170.848281860352	24773
True	False	False	False	False	-1692.99462890625	-3004.49389648438	88.7313537597656	0.83357036113739	0.96769505739212	1	173.212493896484	13857
True	False	False	False	False	-1837.88708496094	-3004.06909179688	117.569046020508	0.771331310272217	0.935308575630188	0.763932764530182	173.443389892578	18385
True	False	False	False	False	-1715.76293945313	-2999.71557617188	89.8404998779297	0.779232859611511	0.925617635250092	0.837222635746002	159.728393554688	12938
True	False	False	False	False	-1802.51818847656	-2965.88037109375	105.36848449707	0.762958765029907	0.935886442661285	0.710821866989136	162.852630615234	15471
True	False	False	False	False	-1874.70007324219	-2960.27197265625	105.36848449707	0.711196482181549	0.898326694965363	0.529788494110107	170.715789794922	16218
True	False	False	False	False	-1833.861328125	-2937.22290039063	102.041061401367	0.658536911010742	0.870490908622742	0.426633805036545	162.010864257813	14905
True	False	False	False	False	-1869.57678222656	-2931.36962890625	126.442184448242	0.64932656288147	0.897007048130035	0.412194848060608	160.105270385742	18252
True	False	False	False	False	-1768.4619140625	-2923.35473632813	99.8227767944336	0.735508561134338	0.92822676897049	0.597400009632111	162.044448852539	14584
True	False	False	False	False	-1741.34350585938	-2986.45385742188	96.4953460693359	0.65130627155304	0.884972631931305	0.415231645107269	158.287353515625	13771
True	False	False	False	False	-1620.89868164063	-2965.29370117188	161.934722900391	0.73981249332428	0.931255161762238	0.611710011959076	171.794525146484	25082
True	False	False	False	False	-1699.15246582031	-2936.0048828125	107.586769104004	0.694326937198639	0.888105154037476	0.491955727338791	159.855667114258	15506
True	False	False	False	False	-1660.07666015625	-2956.09057617188	105.36848449707	0.795948684215546	0.948043882846832	1	158.45263671875	15053
True	False	False	False	False	-1610.95861816406	-2920.94921875	94.2770690917969	0.757289707660675	0.940690338611603	0.681832194328308	159.388229370117	13548
True	False	False	False	False	-1592.27905273438	-3002.76000976563	118.678184509277	0.859332501888275	0.971638321876526	1	171.327102661133	18332
True	False	False	False	False	-1548.81433105469	-2997.3349609375	107.586769104004	0.726169049739838	0.929128646850586	0.56910252571106	170.402069091797	16529
True	False	False	False	False	-1477.34191894531	-2995.79614257813	181.899276733398	0.753896296024323	0.931531488895416	0.666286945343018	178.695129394531	29306
True	False	False	False	False	-1510.82421875	-2975.63745117188	25.5102653503418	0.748013913631439	0.94746345281601	0.641803920269012	59.3913040161133	1366
True	False	False	False	False	-1527.68371582031	-2949.7861328125	125.333038330078	0.769035220146179	0.937437653541565	0.747732698917389	166.654861450195	18832
True	False	False	False	False	-1496.67102050781	-2993.43408203125	92.0587844848633	0.639517724514008	0.896924793720245	0.397646993398666	164.686752319336	13669
True	False	False	False	False	-1456.27893066406	-2979.12280273438	78.7490768432617	0.765397131443024	0.950069665908813	0.724761068820953	174.309860229492	12376
True	False	False	False	False	-1494.56799316406	-2936.021484375	108.695907592773	0.704862415790558	0.911297619342804	0.514898300170898	165.653060913086	16234
True	False	False	False	False	-1486.61999511719	-2974.21459960938	83.1856460571289	0.721511900424957	0.923872828483582	0.556170701980591	166.17333984375	12463
True	False	False	False	False	-1444.09497070313	-2974.4423828125	93.1679229736328	0.772283971309662	0.947359502315521	0.771135985851288	164.595245361328	13826
True	False	False	False	False	-1468.03002929688	-2969.98486328125	87.6222152709961	0.735943078994751	0.923403263092041	0.598804712295532	168.569625854492	13317
True	False	False	False	False	-1636.19067382813	-2916.49389648438	95.3862075805664	0.690678477287292	0.906343042850494	0.484476417303085	159.20930480957	13692
True	False	False	False	False	-1884.15051269531	-2875.94384765625	94.2770690917969	0.69109982252121	0.907369017601013	0.485328912734985	172.152938842773	14633
True	False	False	False	False	-1893.39526367188	-2697.29956054688	12.2005615234375	0.768196105957031	0.939064502716064	0.742168962955475	60.9090919494629	670
True	False	False	False	False	-1876.34777832031	-2784.84301757813	11.0914192199707	0.763594925403595	0.936281979084015	0.714360892772675	54.2000007629395	542
True	False	False	False	False	-1865.58862304688	-2772.62646484375	104.259346008301	0.71564769744873	0.920362591743469	0.54082202911377	168.414886474609	15831
True	False	False	False	False	-1871.67578125	-2701.12377929688	100.931915283203	0.739883303642273	0.916718006134033	0.61195319890976	161.945053100586	14737
True	False	False	False	False	-1858.71447753906	-2837.826171875	127.551322937012	0.804429352283478	0.954630613327026	1	174.730438232422	20094
True	False	False	False	False	-1847.9521484375	-2735.22631835938	115.350761413574	0.835239052772522	0.956829428672791	1	172.5	17940
True	False	False	False	False	-1846.68298339844	-2910.01635742188	102.041061401367	0.794671595096588	0.954621136188507	1	167.173919677734	15380
True	False	False	False	False	-1746.06359863281	-2904.40576171875	21.0736961364746	0.765837788581848	0.95370626449585	0.727394282817841	49.1052627563477	933
True	False	False	False	False	-1687.275390625	-2903.4931640625	102.041061401367	0.708863019943237	0.900621652603149	0.524197518825531	166.315216064453	15301
True	False	False	False	False	-1822.54626464844	-2885.01782226563	107.586769104004	0.717643678188324	0.922157943248749	0.545937120914459	163.804122924805	15889
True	False	False	False	False	-1832.36218261719	-2780.25317382813	151.952453613281	0.800164878368378	0.959402859210968	1	173.773727416992	23807
True	False	False	False	False	-1800.67297363281	-2863.7255859375	12.2005615234375	0.768196105957031	0.939064502716064	0.742168962955475	52.9090919494629	582
True	False	False	False	False	-1796.19006347656	-2829.9873046875	123.114753723145	0.755423963069916	0.944620370864868	0.673140406608582	171.405410766602	19026
True	False	False	False	False	-1784.15173339844	-2886.32568359375	139.751892089844	0.720757961273193	0.915197312831879	0.554141521453857	173.873016357422	21908
True	False	False	False	False	-1665.53662109375	-2885.09912109375	28.8376903533936	0.797349810600281	0.959619760513306	1	51.9230766296387	1350
True	False	False	False	False	-1637.59143066406	-2885.03637695313	100.931915283203	0.810745477676392	0.956287920475006	1	165.098907470703	15024
True	False	False	False	False	-1777.14208984375	-2866.70751953125	109.805053710938	0.69250875711441	0.910488903522491	0.488200724124908	171.050506591797	16934
True	False	False	False	False	-1762.13500976563	-2839.9677734375	95.3862075805664	0.742845177650452	0.918151319026947	0.62236750125885	160.279067993164	13784
True	False	False	False	False	-1766.16589355469	-2782.916015625	124.223899841309	0.753693819046021	0.939852714538574	0.665395557880402	168.017852783203	18818
True	False	False	False	False	-1772.49047851563	-2436.28833007813	84.2947845458984	0.803074657917023	0.942323923110962	1	152.960525512695	11625
True	False	False	False	False	-1750.95849609375	-2817.70385742188	103.150199890137	0.737817108631134	0.930867612361908	0.604963421821594	165.086029052734	15353
True	False	False	False	False	-1735.6181640625	-2864.49682617188	24.401123046875	0.658792555332184	0.934724569320679	0.427046239376068	57.7272720336914	1270
True	False	False	False	False	-1726.76831054688	-2879.76098632813	100.931915283203	0.730834186077118	0.926594853401184	0.582807719707489	165.197799682617	15033
True	False	False	False	False	-1586.30432128906	-2869.78515625	185.226699829102	0.764744102954865	0.943367123603821	0.720925807952881	174.640716552734	29165
True	False	False	False	False	-1710.982421875	-2846.3544921875	75.4216537475586	0.718540489673615	0.905057311058044	0.548271179199219	149.029418945313	10134
True	False	False	False	False	-1711.84448242188	-2823.10815429688	125.333038330078	0.643630743026733	0.933015882968903	0.403649151325226	164.530975341797	18592
True	False	False	False	False	-1670.70385742188	-2821.00659179688	103.150199890137	0.69622391462326	0.956214725971222	0.495934218168259	160.569885253906	14933
True	False	False	False	False	-1656.46447753906	-2850.8310546875	109.805053710938	0.720394313335419	0.917548894882202	0.553169012069702	162.808074951172	16118
True	False	False	False	False	-1563.22790527344	-2596.52709960938	92.0587844848633	0.824999392032623	0.959884345531464	1	142.469879150391	11825
True	False	False	False	False	-642.604919433594	-2079.166015625	86.513069152832	0.84085887670517	0.958901584148407	1	145.33332824707	11336
True	False	False	False	False	-144.441360473633	-2519.13256835938	104.259346008301	0.754927635192871	0.955235242843628	0.670888781547546	166.627655029297	15663
True	False	False	False	False	-0.30064582824707	-2108.24243164063	69.8759460449219	0.703073918819427	0.909623563289642	0.510851562023163	137.603179931641	8669
True	False	False	False	False	-1.10906362533569	-2043.50805664063	86.513069152832	0.84085887670517	0.962681770324707	1	153.102569580078	11942
True	False	False	False	False	15.5771369934082	-2137.65380859375	67.6576614379883	0.85745632648468	0.967569947242737	1	153.688522338867	9375
True	False	False	False	False	-1216.08898925781	-1379.21118164063	74.3125076293945	0.845495223999023	0.964448213577271	1	131	8777
True	False	False	False	False	-1300.35180664063	-24.9721412658691	95.3862075805664	0.790671706199646	0.959713160991669	1	141.860458374023	12200
True	False	False	False	False	-1337.40808105469	-17.5353889465332	104.259346008301	0.811947047710419	0.968933463096619	1	145.106384277344	13640
True	False	False	False	False	-1320.54663085938	-19.9814434051514	93.1679229736328	0.782521784305573	0.955301940441132	0.885872364044189	151.404754638672	12718
True	False	False	False	False	-1217.94006347656	-965.730346679688	165.262145996094	0.723555207252502	0.911647617816925	0.561758041381836	142.3154296875	21205
True	False	False	False	False	-935.511352539063	-136.89387512207	102.041061401367	0.819654762744904	0.962020635604858	1	130.358688354492	11993
True	False	False	False	False	-613.195922851563	-1867.77734375	102.041061401367	0.830349385738373	0.958314776420593	1	101.32608795166	9322
True	False	False	False	False	-405.788055419922	-1213.45324707031	90.9496383666992	0.744097054004669	0.926063895225525	0.626919984817505	128.134140014648	10507
True	False	False	False	False	-264.141021728516	-1181.517578125	96.4953460693359	0.765188992023468	0.944375455379486	0.723530054092407	137.310348510742	11946
True	False	False	False	False	-563.919860839844	-936.216369628906	84.2947845458984	0.776471436023712	0.934605419635773	0.807320058345795	132.657897949219	10082
True	False	False	False	False	-342.079864501953	-508.761871337891	43.256534576416	0.779702305793762	0.93795919418335	0.843046307563782	117.666664123535	4589
True	False	False	False	False	-265.590118408203	-974.420837402344	85.4039306640625	0.85931259393692	0.971104025840759	1	137.376617431641	10578
True	False	False	False	False	-163.700637817383	-946.974731445313	103.150199890137	0.750706434249878	0.927975237369537	0.652662098407745	137.849456787109	12820
True	False	False	False	False	-216.525085449219	-773.826477050781	89.8404998779297	0.832318663597107	0.966115951538086	1	135.66667175293	10989
True	False	False	False	False	-180.869750976563	-787.39794921875	94.2770690917969	0.791837513446808	0.947642803192139	1	142.929412841797	12149
True	False	False	False	False	-158.007507324219	-265.447265625	87.6222152709961	0.839662075042725	0.965538680553436	1	146.60758972168	11582
True	False	False	False	False	-153.139587402344	-1203.01794433594	93.1679229736328	0.834939122200012	0.962392508983612	1	108.904762268066	9148
True	False	False	False	False	-145.668685913086	-1127.09716796875	141.970169067383	0.816491663455963	0.954665720462799	1	166.0078125	21249
True	False	False	False	False	-125.000717163086	-979.218872070313	96.4953460693359	0.732719540596008	0.922489285469055	0.588583052158356	139.034484863281	12096
True	False	False	False	False	-110.883056640625	-818.826110839844	112.023338317871	0.846219122409821	0.963169574737549	1	157.495056152344	15907
True	False	False	False	False	-134.266311645508	-284.973022460938	141.970169067383	0.766845762729645	0.950767636299133	0.733563005924225	169.3515625	21677
True	False	False	False	False	-114.376129150391	-80.9336929321289	143.079315185547	0.813946902751923	0.946063756942749	1	181.627914428711	23430
True	False	False	False	False	-85.9696884155273	-637.529724121094	100.931915283203	0.821323812007904	0.960083663463593	1	160.274719238281	14585
True	False	False	False	False	-58.9304580688477	-633.334045410156	90.9496383666992	0.804048359394073	0.962647378444672	1	145.32926940918	11917
True	False	False	False	False	-66.2425765991211	-309.033386230469	209.627822875977	0.857526540756226	0.96711128950119	1	185.095245361328	34983
True	False	False	False	False	-58.1662673950195	-899.699768066406	115.350761413574	0.692064881324768	0.891551196575165	0.487292498350143	125.932693481445	13097
True	False	False	False	False	-55.4721946716309	-667.046569824219	92.0587844848633	0.739471137523651	0.933278501033783	0.610541462898254	159.120483398438	13207
True	False	False	False	False	-54.7317848205566	-56.7798614501953	95.3862075805664	0.827333629131317	0.958789765834808	1	164.593017578125	14155
True	False	False	False	False	-54.5075531005859	-493.040649414063	209.627822875977	0.605539739131927	0.921225011348724	0.352683573961258	171.33332824707	32382
True	False	False	False	False	7.09271430969238	-429.561859130859	117.569046020508	0.762402236461639	0.941459894180298	0.707778513431549	161.660369873047	17136
True	False	False	False	False	1.01840496063232	-317.679168701172	218.500961303711	0.797975063323975	0.949053645133972	1	181.685272216797	35792
True	False	False	False	False	24.8257522583008	-1443.98571777344	85.4039306640625	0.765360891819	0.935580730438232	0.724545955657959	146.31169128418	11266
True	False	False	False	False	25.4498710632324	-1158.1201171875	122.005615234375	0.720566987991333	0.968030214309692	0.553630292415619	127.209091186523	13993
True	False	False	False	False	37.468017578125	-1448.31677246094	9.98227787017822	0.687235474586487	0.9244145154953	0.47761595249176	38.3333320617676	345
True	False	False	False	False	63.5511283874512	-1126.32397460938	227.374099731445	0.84504109621048	0.96475213766098	1	167.536590576172	34345
True	False	False	False	False	-1834.99389648438	1806.38024902344	98.7136306762695	0.856194138526917	0.964746832847595	1	151.280899047852	13464
True	False	False	False	False	-1758.38977050781	1792.96618652344	99.8227767944336	0.705389320850372	0.910597383975983	0.516103088855743	147.622222900391	13286
True	False	False	False	False	-1672.6201171875	342.668762207031	238.465515136719	0.701910793781281	0.934342682361603	0.508254766464233	155.013946533203	33328
True	False	False	False	False	-1666.64477539063	1844.89721679688	106.477630615234	0.739683151245117	0.91668826341629	0.611266613006592	140.3125	13470
True	False	False	False	False	-1528.95178222656	1855.2197265625	141.970169067383	0.871119558811188	0.973891794681549	1	144.21875	18460
True	False	False	False	False	-1457.31921386719	1887.51574707031	127.551322937012	0.86092209815979	0.968901455402374	1	155.017395019531	17827
True	False	False	False	False	-1382.41931152344	1832.58044433594	167.480438232422	0.29439190030098	0.93361622095108	0.116896621882915	50.0463562011719	7557
True	False	False	False	False	-1314.08447265625	183.293167114258	117.569046020508	0.753627300262451	0.926662683486938	0.665103435516357	145.792449951172	15454
True	False	False	False	False	-1228.41430664063	1960.6572265625	147.515884399414	0.848385870456696	0.964433610439301	1	165.526321411133	22015
True	False	False	False	False	-1130.95678710938	1851.62829589844	159.716445922852	0.647370338439941	0.895765602588654	0.40922823548317	127.861114501953	18412
True	False	False	False	False	-1127.68151855469	1955.8447265625	120.896469116211	0.816004395484924	0.953064560890198	1	149.834869384766	16332
True	False	False	False	False	-1154.02746582031	2023.0810546875	124.223899841309	0.624954640865326	0.926532089710236	0.377432435750961	94.8125	10619
True	False	False	False	False	-1106.07861328125	1903.45397949219	124.223899841309	0.848483443260193	0.972454190254211	1	153	17136
True	False	False	False	False	-1095.74194335938	1988.13244628906	122.005615234375	0.740235030651093	0.937857091426849	0.613164842128754	134.527267456055	14798
True	False	False	False	False	-1046.57666015625	2001.57189941406	117.569046020508	0.816733479499817	0.955476522445679	1	150.594345092773	15963
True	False	False	False	False	-943.304443359375	570.400573730469	103.150199890137	0.866363406181335	0.973599314689636	1	142.387100219727	13242
True	False	False	False	False	-680.038818359375	583.144348144531	112.023338317871	0.768940627574921	0.947368741035461	0.747096836566925	139.94059753418	14134
True	False	False	False	False	-723.466247558594	1240.30798339844	98.7136306762695	0.884637892246246	0.97701108455658	1	128.067413330078	11398
True	False	False	False	False	-395.886840820313	679.830017089844	95.3862075805664	0.766198992729187	0.944016098976135	0.729580998420715	135.523254394531	11655
True	False	False	False	False	-499.07177734375	1150.69580078125	88.7313537597656	0.759382247924805	0.932111859321594	0.692045390605927	131.512496948242	10521
True	False	False	False	False	-349.989837646484	1630.97985839844	219.610107421875	0.769321203231812	0.955478608608246	0.749670028686523	164.530303955078	32577
True	False	False	False	False	-278.6005859375	740.905395507813	98.7136306762695	0.727336227893829	0.91419917345047	0.572457194328308	146.516860961914	13040
True	False	False	False	False	-210.889877319336	348.141906738281	118.678184509277	0.791627526283264	0.938463926315308	1	148.102798461914	15847
True	False	False	False	False	-170.739059448242	393.297607421875	122.005615234375	0.748618364334106	0.939609944820404	0.64419424533844	136.690902709961	15036
True	False	False	False	False	-119.42350769043	81.5045852661133	99.8227767944336	0.86581426858902	0.973171412944794	1	137.188888549805	12347
True	False	False	False	False	-105.298522949219	758.063598632813	88.7313537597656	0.795180141925812	0.945148706436157	1	146.362503051758	11709
True	False	False	False	False	-74.65625	1323.39660644531	88.7313537597656	0.795180141925812	0.958110809326172	1	147.137496948242	11771
True	False	False	False	False	52.4364128112793	841.047729492188	13.3097038269043	0.80851811170578	0.94014710187912	1	37.5833320617676	451
True	False	False	False	False	-1885.82153320313	2118.78051757813	17.7462711334229	0.5884068608284	0.931073546409607	0.332607984542847	51.4375	823
True	False	False	False	False	-1885.55883789063	2377.1640625	188.554138183594	0.861425518989563	0.962651610374451	1	166.199996948242	28254
True	False	False	False	False	-1891.87548828125	2405.99780273438	104.259346008301	0.456471055746078	0.922484755516052	0.214218571782112	95.5425567626953	8981
True	False	False	False	False	-1880.26525878906	2153.82666015625	221.828384399414	0.725188553333282	0.926331520080566	0.566320717334747	177.259994506836	35452
True	False	False	False	False	-1878.81469726563	2191.74584960938	11.0914192199707	0.512626230716705	0.875434041023254	0.258395850658417	45.0999984741211	451
True	False	False	False	False	-1876.1103515625	2132.88330078125	192.990692138672	0.735423147678375	0.913624465465546	0.597124993801117	176.747131347656	30754
True	False	False	False	False	-1876.05725097656	2333.97265625	174.135284423828	0.814603447914124	0.951089680194855	1	165.445861816406	25975
True	False	False	False	False	-1863.0791015625	2111.30151367188	37.7108268737793	0.698736667633057	0.942317605018616	0.501303195953369	46.8235282897949	1592
True	False	False	False	False	-1863.43603515625	2273.78784179688	219.610107421875	0.747388184070587	0.931586265563965	0.639357149600983	168.373733520508	33338
True	False	False	False	False	-1866.39636230469	2376.61010742188	161.934722900391	0.823068141937256	0.956890642642975	1	164.424652099609	24006
True	False	False	False	False	-1866.39587402344	2409.71557617188	135.315322875977	0.712555587291718	0.961325526237488	0.533104717731476	94.2131118774414	11494
True	False	False	False	False	-1863.27221679688	2194.15380859375	29.9468326568604	0.707465767860413	0.945891737937927	0.520909607410431	50.1111106872559	1353
True	False	False	False	False	-1861.9677734375	2214.0087890625	230.701522827148	0.80817586183548	0.944749176502228	1	173.360580444336	36059
True	False	False	False	False	-1859.38806152344	2416.8056640625	15.5279874801636	0.740449011325836	0.937094211578369	0.613905251026154	98	1372
True	False	False	False	False	-1854.49572753906	2320.04296875	140.861022949219	0.801327586174011	0.949475169181824	1	155.393707275391	19735
True	False	False	False	False	-1841.94348144531	2119.20751953125	148.625015258789	0.814957976341248	0.950395941734314	1	164.529846191406	22047
True	False	False	False	False	-1838.36120605469	2187.24682617188	125.333038330078	0.870668709278107	0.972220122814178	1	158.513275146484	17912
True	False	False	False	False	-1845.73547363281	2228.93286132813	145.297592163086	0.713256418704987	0.940390110015869	0.53483247756958	157.893127441406	20684
True	False	False	False	False	-1836.51123046875	2287.93432617188	143.079315185547	0.792992413043976	0.946762561798096	1	157.054260253906	20260
True	False	False	False	False	-1842.80126953125	2436.95751953125	59.8936653137207	0.312119513750076	0.924692690372467	0.125954136252403	100.351852416992	5419
True	False	False	False	False	-1835.24487304688	2158.08349609375	137.533599853516	0.762256264686584	0.937173664569855	0.706988096237183	158.524200439453	19657
True	False	False	False	False	-1817.20458984375	2140.1318359375	31.0559749603271	0.549106180667877	0.925609946250916	0.291569441556931	45.0357131958008	1261
True	False	False	False	False	-1832.36999511719	2270.75708007813	9.98227787017822	0.785398185253143	0.931883156299591	1	46.5555572509766	419
True	False	False	False	False	-1830.49792480469	2207.5224609375	134.206176757813	0.792623698711395	0.941567718982697	1	158.611572265625	19192
True	False	False	False	False	-1813.33520507813	2223.8837890625	154.17073059082	0.803418695926666	0.954907357692719	1	158.136688232422	21981
True	False	False	False	False	-1829.70849609375	2334.66528320313	123.114753723145	0.708051383495331	0.904138445854187	0.522282242774963	154.891891479492	17193
True	False	False	False	False	-1805.06127929688	2338.73681640625	123.114753723145	0.865629196166992	0.970481276512146	1	156.18017578125	17336
True	False	False	False	False	-1816.52404785156	2437.98681640625	75.4216537475586	0.523942232131958	0.937274515628815	0.268253803253174	75.2941207885742	5120
True	False	False	False	False	-1798.55603027344	2463.64111328125	144.188446044922	0.414624691009521	0.931543469429016	0.185477912425995	98.0923080444336	12752
True	False	False	False	False	-1797.53662109375	2137.14794921875	157.498153686523	0.838113486766815	0.955889999866486	1	161.18310546875	22888
True	False	False	False	False	-1787.04565429688	2176.25659179688	287.267761230469	0.845557630062103	0.962707459926605	1	170.44401550293	44145
True	False	False	False	False	-1790.92761230469	2268.10498046875	28.8376903533936	0.778573036193848	0.949588060379028	0.82945716381073	52.6538467407227	1369
True	False	False	False	False	-1791.45703125	2383.45532226563	202.97297668457	0.857074081897736	0.966585278511047	1	161.699447631836	29591
True	False	False	False	False	-1786.56750488281	2244.06958007813	130.878753662109	0.834946751594543	0.96615344285965	1	154.957626342773	18285
True	False	False	False	False	-1780.2724609375	2290.859375	449.202484130859	0.543484807014465	0.88133841753006	0.286182105541229	171.701232910156	69539
True	False	False	False	False	-1777.20324707031	2351.39892578125	146.40673828125	0.711495935916901	0.902396082878113	0.530515313148499	156.704544067383	20685
True	False	False	False	False	-1773.89953613281	2435.37622070313	176.353576660156	0.833176076412201	0.956275463104248	1	157.396224975586	25026
True	False	False	False	False	-1772.55126953125	2470.01708984375	137.533599853516	0.735072493553162	0.910391330718994	0.595998883247375	161.056457519531	19971
True	False	False	False	False	-1768.95166015625	2214.63256835938	137.533599853516	0.834446728229523	0.954867720603943	1	156.048385620117	19350
True	False	False	False	False	-1761.96569824219	2257.78662109375	48.80224609375	0.741141617298126	0.945469677448273	0.616318583488464	51.1818199157715	2252
True	False	False	False	False	-1757.970703125	2390.14624023438	197.427261352539	0.872686624526978	0.976594805717468	1	162.814605712891	28981
True	False	False	False	False	-1748.46630859375	2160.72534179688	145.297592163086	0.713256418704987	0.911435306072235	0.53483247756958	155.549621582031	20377
True	False	False	False	False	-1742.59326171875	2321.4599609375	224.046676635742	0.825404047966003	0.948111534118652	1	162.826736450195	32891
True	False	False	False	False	-1746.34350585938	2494.3779296875	277.285491943359	0.327228099107742	0.942847788333893	0.1339281052351	100.608001708984	25152
True	False	False	False	False	-1742.00708007813	2355.58911132813	166.371292114258	0.854377090930939	0.966391563415527	1	157.99333190918	23699
True	False	False	False	False	-1740.15637207031	2272.59130859375	141.970169067383	0.699847459793091	0.888424873352051	0.50371390581131	154.5	19776
True	False	False	False	False	-1728.98498535156	2195.03466796875	141.970169067383	0.786845147609711	0.950129747390747	1	152.890625	19570
True	False	False	False	False	-1731.78454589844	2236.06079101563	179.680999755859	0.820887804031372	0.953539371490479	1	161.895065307617	26227
True	False	False	False	False	-1716.431640625	2166.39892578125	153.061584472656	0.814504623413086	0.950295805931091	1	156.83332824707	21643
True	False	False	False	False	-1716.6708984375	2379.87768554688	222.937530517578	0.853986918926239	0.965800881385803	1	161.248748779297	32411
True	False	False	False	False	-1724.05834960938	2425.93994140625	165.262145996094	0.811261117458344	0.945897817611694	1	152.617446899414	22740
True	False	False	False	False	-1713.14831542969	2505.66821289063	107.586769104004	0.747388184070587	0.946478605270386	0.639357089996338	159.226806640625	15445
True	False	False	False	False	-1712.13989257813	2332.62060546875	159.716445922852	0.862701535224915	0.970803201198578	1	153.659729003906	22127
True	False	False	False	False	-1696.37060546875	2219.275390625	125.333038330078	0.740218818187714	0.922653436660767	0.61310887336731	152.371688842773	17218
True	False	False	False	False	-1708.06091308594	2270.82153320313	133.097030639648	0.660014808177948	0.892906904220581	0.429027110338211	150.25	18030
True	False	False	False	False	-1708.62390136719	2485.95190429688	145.297592163086	0.765121161937714	0.937400996685028	0.723130643367767	150.717559814453	19744
True	False	False	False	False	-1704.92553710938	2462.64428710938	51.0205307006836	0.742634296417236	0.952071368694305	0.62160986661911	51.1304359436035	2352
True	False	False	False	False	-1698.05053710938	2238.59228515625	23.2919807434082	0.725569725036621	0.941173493862152	0.567398190498352	47.8095245361328	1004
True	False	False	False	False	-1681.9931640625	2282.4033203125	148.625015258789	0.823728501796722	0.964268267154694	1	154.64924621582	20723
True	False	False	False	False	-1696.57800292969	2414.7822265625	12.2005615234375	0.608575522899628	0.925560414791107	0.356404304504395	47.1818199157715	519
True	False	False	False	False	-1695.380859375	2439.90185546875	125.333038330078	0.760423243045807	0.950518071651459	0.697327613830566	146.858413696289	16595
True	False	False	False	False	-1686.14245605469	2527.43237304688	141.970169067383	0.442600399255753	0.936138212680817	0.20434482395649	105	13440
True	False	False	False	False	-1685.49279785156	2307.57373046875	275.067199707031	0.818676948547363	0.95300567150116	1	164.44758605957	40783
True	False	False	False	False	-1680.05676269531	2360.43017578125	141.970169067383	0.825492560863495	0.954416513442993	1	148.2265625	18973
True	False	False	False	False	-1677.49353027344	2406.57080078125	154.17073059082	0.863710165023804	0.968282222747803	1	155.719421386719	21645
True	False	False	False	False	-1671.6083984375	2334.33129882813	21.0736961364746	0.698733150959015	0.939309358596802	0.501295566558838	49.5789489746094	942
True	False	False	False	False	-1664.52453613281	2450.24536132813	41.0382537841797	0.775534987449646	0.947963654994965	0.798458695411682	51.8108100891113	1917
True	False	False	False	False	-1659.17297363281	2526.61889648438	178.571853637695	0.843656301498413	0.958911001682281	1	161.732925415039	26039
True	False	False	False	False	-1654.54675292969	2213.31567382813	134.206176757813	0.724908888339996	0.906291961669922	0.56553328037262	149.768600463867	18122
True	False	False	False	False	-1653.99670410156	2229.71020507813	12.2005615234375	0.768196105957031	0.939064502716064	0.742168962955475	49.0909080505371	540
True	False	False	False	False	-1632.95654296875	2235.814453125	26.6194076538086	0.829222500324249	0.957139134407043	1	43.5	1044
True	False	False	False	False	-1650.67797851563	2257.50756835938	147.515884399414	0.768738806247711	0.941578149795532	0.745747148990631	149.421051025391	19873
True	False	False	False	False	-1646.46142578125	2308.53784179688	178.571853637695	0.827180922031403	0.969883739948273	1	158.894409179688	25582
True	False	False	False	False	-1647.45166015625	2370.55151367188	204.082122802734	0.774829864501953	0.937809586524963	0.792114913463593	154.961959838867	28513
True	False	False	False	False	-1644.0546875	2275.42260742188	11.0914192199707	0.763594925403595	0.936281979084015	0.714360892772675	47	470
True	False	False	False	False	-1627.12341308594	2315.16235351563	32.1651153564453	0.736605882644653	0.942717015743256	0.600963830947876	62.034481048584	1799
True	False	False	False	False	-1643.12524414063	2403.6904296875	13.3097038269043	0.743378639221191	0.931919693946838	0.624296009540558	49	588
True	False	False	False	False	-1641.80090332031	2463.66943359375	69.8759460449219	0.739117622375488	0.947912156581879	0.609337687492371	55.1746025085449	3476
True	False	False	False	False	-1637.16381835938	2553.6728515625	255.102645874023	0.31692311167717	0.947350382804871	0.128463238477707	106.982604980469	24606
True	False	False	False	False	-1626.05432128906	2332.62158203125	160.825576782227	0.846889853477478	0.963184654712677	1	153.8896484375	22314
True	False	False	False	False	-1618.09130859375	2539.15112304688	19.9645557403564	0.776177406311035	0.952117681503296	0.804480254650116	49.3333320617676	888
True	False	False	False	False	-1613.923828125	2242.68701171875	14.4188451766968	0.805326879024506	0.942608833312988	1	40.8461532592773	531
True	False	False	False	False	-1584.2958984375	2257.98486328125	169.698715209961	0.753105461597443	0.923099875450134	0.662825882434845	157.169937133789	24047
True	False	False	False	False	-1611.357421875	2278.95532226563	163.043869018555	0.828705549240112	0.952242314815521	1	152.653060913086	22440
True	False	False	False	False	-1559.93811035156	2282.17138671875	9.98227787017822	0.754574596881866	0.933233201503754	0.669301986694336	44.3333320617676	399
True	False	False	False	False	-1572.26342773438	2405.44165039063	225.155807495117	0.822278916835785	0.951786935329437	1	160.334976196289	32548
True	False	False	False	False	-1610.66723632813	2425.53295898438	189.663269042969	0.800872504711151	0.948685169219971	1	155.321640014648	26560
True	False	False	False	False	-1609.04956054688	2456.93481445313	25.5102653503418	0.815285325050354	0.956586837768555	1	48.4782600402832	1115
True	False	False	False	False	-1594.154296875	2549.09106445313	82.0765075683594	0.594304740428925	0.953055143356323	0.339349389076233	71.7702713012695	5311
True	False	False	False	False	-1607.96044921875	2565.62036132813	13.3097038269043	0.554879128932953	0.928121089935303	0.297217160463333	112.75	1353
True	False	False	False	False	-1587.07141113281	2568.3857421875	126.442184448242	0.727187871932983	0.934646606445313	0.572028160095215	112.868423461914	12867
True	False	False	False	False	-1579.61535644531	2508.56616210938	228.483245849609	0.784167170524597	0.938864290714264	0.923836290836334	158.11164855957	32571
True	False	False	False	False	-1571.66772460938	2306.54541015625	140.861022949219	0.831927359104156	0.955471336841583	1	150.401580810547	19101
True	False	False	False	False	-1544.90795898438	2308.62817382813	140.861022949219	0.768981277942657	0.953063130378723	0.747369706630707	146.732284545898	18635
True	False	False	False	False	-1512.06713867188	2330.23364257813	220.719253540039	0.875129997730255	0.970957577228546	1	158.381912231445	31518
True	False	False	False	False	-1571.65222167969	2586.27880859375	45.4748191833496	0.576323091983795	0.940875649452209	0.319306194782257	109.58536529541	4493
True	False	False	False	False	-1569.56237792969	2352.89111328125	218.500961303711	0.788232922554016	0.957589566707611	1	158.182739257813	31162
True	False	False	False	False	-1541.38305664063	2366.1083984375	292.8134765625	0.762958765029907	0.932255446910858	0.710821986198425	164.280303955078	43370
True	False	False	False	False	-1568.08898925781	2488.78930664063	24.401123046875	0.830724716186523	0.955192744731903	1	50.4090919494629	1109
True	False	False	False	False	-1565.71337890625	2389.12451171875	21.0736961364746	0.765837788581848	0.945084035396576	0.727394282817841	61.315788269043	1165
True	False	False	False	False	-1503.93701171875	2405.42700195313	155.279876708984	0.762258768081665	0.964515626430511	0.707001686096191	154.085708618164	21572
True	False	False	False	False	-1562.35595703125	2430.458984375	171.917007446289	0.785417377948761	0.93425315618515	1	153.038711547852	23721
True	False	False	False	False	-1564.96020507813	2462.67309570313	168.589569091797	0.807776212692261	0.951037645339966	1	150.697372436523	22906
True	False	False	False	False	-1556.88696289063	2534.32177734375	35.4925422668457	0.670732975006104	0.954181313514709	0.447078943252563	71.4375	2286
True	False	False	False	False	-1561.23388671875	2591.50561523438	31.0559749603271	0.5245481133461	0.929195880889893	0.268791943788528	113.75	3185
True	False	False	False	False	-1549.77233886719	2546.00708007813	177.462707519531	0.838416218757629	0.966476440429688	1	156.206253051758	24993
True	False	False	False	False	-1545.84436035156	2598.29150390625	78.7490768432617	0.452897727489471	0.907607316970825	0.211639791727066	108.760566711426	7722
True	False	False	False	False	-1538.27893066406	2409.37622070313	146.40673828125	0.762958765029907	0.947611212730408	0.710821986198425	149.257568359375	19702
True	False	False	False	False	-1516.46179199219	2451.56860351563	163.043869018555	0.730571746826172	0.918471336364746	0.582015097141266	152.4013671875	22403
True	False	False	False	False	-1531.93334960938	2497.48828125	189.663269042969	0.866492688655853	0.968300402164459	1	157.011703491211	26849
True	False	False	False	False	-1531.8095703125	2465.6181640625	12.2005615234375	0.608575522899628	0.931477785110474	0.356404304504395	49.6363639831543	546
True	False	False	False	False	-1491.39306640625	2513.21069335938	156.389007568359	0.783451199531555	0.940844058990479	0.905145168304443	150.262405395508	21187
True	False	False	False	False	-1529.6943359375	2558.30786132813	12.2005615234375	0.768196105957031	0.939064502716064	0.742168962955475	55.6363639831543	612
True	False	False	False	False	-1524.02941894531	2590.513671875	32.1651153564453	0.720794081687927	0.950105845928192	0.554238379001617	71.6551742553711	2078
True	False	False	False	False	-1516.69482421875	2570.73657226563	206.300399780273	0.851750910282135	0.964052736759186	1	158.284942626953	29441
True	False	False	False	False	-1512.72509765625	2616.58276367188	68.7667999267578	0.497930973768234	0.935991704463959	0.24611259996891	113.032257080078	7008
True	False	False	False	False	-1508.60290527344	2543.455078125	204.082122802734	0.729883551597595	0.925166189670563	0.579949259757996	156.461959838867	28789
True	False	False	False	False	-1496.876953125	2579.13720703125	16.6371288299561	0.76893937587738	0.938069105148315	0.747088372707367	48.1333351135254	722
True	False	False	False	False	-1487.59655761719	2311.24926757813	185.226699829102	0.838037431240082	0.961109399795532	1	158.838317871094	26526
True	False	False	False	False	-1466.42492675781	2363.0673828125	205.191253662109	0.820999324321747	0.95409494638443	1	159.983779907227	29597
True	False	False	False	False	-1487.26135253906	2391.10180664063	14.4188451766968	0.805326879024506	0.942608833312988	1	57.461540222168	747
True	False	False	False	False	-1485.90661621094	2617.77758789063	247.338653564453	0.622164666652679	0.940349221229553	0.373730480670929	148.282516479492	33067
True	False	False	False	False	-1482.60900878906	2479.18505859375	143.079315185547	0.727231442928314	0.919063985347748	0.572153985500336	148.79069519043	19194
True	False	False	False	False	-1476.40710449219	2380.73803710938	122.005615234375	0.813822686672211	0.962330341339111	1	149.472732543945	16442
True	False	False	False	False	-1469.73107910156	2414.56665039063	125.333038330078	0.836017847061157	0.956371486186981	1	148.522125244141	16783
True	False	False	False	False	-1463.02014160156	2499.7666015625	47.6931037902832	0.72429746389389	0.953352153301239	0.563820719718933	53.5116271972656	2301
True	False	False	False	False	-1463.00744628906	2445.49438476563	140.861022949219	0.8227858543396	0.95225989818573	1	150.503936767578	19114
True	False	False	False	False	-1460.142578125	2595.82641601563	229.592376708984	0.838481426239014	0.950185775756836	1	161.057968139648	33339
True	False	False	False	False	-1425.54016113281	2371.62646484375	189.663269042969	0.783061325550079	0.934592306613922	0.896549701690674	153.695907592773	26282
True	False	False	False	False	-1454.04907226563	2425.36010742188	45.4748191833496	0.545666575431824	0.926620721817017	0.288260161876678	55.2682914733887	2266
True	False	False	False	False	-1451.55017089844	2643.0732421875	340.506591796875	0.270621091127396	0.924933791160583	0.105223268270493	114.211723327637	35063
True	False	False	False	False	-1444.85278320313	2488.48022460938	151.952453613281	0.680872976779938	0.897714793682098	0.465406566858292	149.737228393555	20514
True	False	False	False	False	-1434.83532714844	2517.90307617188	46.5839614868164	0.786822140216827	0.950805008411407	1	52.3571434020996	2199
True	False	False	False	False	-1421.12341308594	2549.349609375	147.515884399414	0.826427698135376	0.971667587757111	1	150.992477416992	20082
True	False	False	False	False	-1419.11352539063	2424.41577148438	194.099838256836	0.886761546134949	0.980528831481934	1	157.754287719727	27607
True	False	False	False	False	-1410.68957519531	2466.45654296875	131.987884521484	0.70543247461319	0.902318120002747	0.516202032566071	146.016799926758	17376
True	False	False	False	False	-1406.38159179688	2579.5517578125	13.3097038269043	0.743378639221191	0.931919693946838	0.624296009540558	52.9166679382324	635
True	False	False	False	False	-1409.55883789063	2653.13623046875	122.005615234375	0.701672554016113	0.9561527967453	0.507726192474365	108.809089660645	11969
True	False	False	False	False	-1400.8583984375	2607.90234375	24.401123046875	0.760120630264282	0.941173493862152	0.695777595043182	51.0454559326172	1123
True	False	False	False	False	-1389.64123535156	2469.94458007813	133.097030639648	0.729813098907471	0.904408514499664	0.579738736152649	144.516662597656	17342
True	False	False	False	False	-1386.35583496094	2580.62377929688	195.208984375	0.757295966148376	0.931017935276031	0.681861996650696	157.698867797852	27755
True	False	False	False	False	-1382.47424316406	2672.51293945313	261.757507324219	0.321237623691559	0.924995064735413	0.130737483501434	112.30931854248	26505
True	False	False	False	False	-1365.23864746094	2373.8466796875	130.878753662109	0.733221530914307	0.934030175209045	0.590145409107208	146.00846862793	17229
True	False	False	False	False	-1364.34558105469	2409.365234375	196.318130493164	0.828973293304443	0.954059064388275	1	156.621475219727	27722
True	False	False	False	False	-1378.07080078125	2482.7451171875	16.6371288299561	0.646814525127411	0.934281527996063	0.408391445875168	50.533332824707	758
True	False	False	False	False	-1380.27258300781	2506.16845703125	163.043869018555	0.820252954959869	0.952486515045166	1	153.653060913086	22587
True	False	False	False	False	-1375.81042480469	2530.86181640625	134.206176757813	0.699378907680511	0.918110311031342	0.502694189548492	146.438018798828	17719
True	False	False	False	False	-1362.73132324219	2557.88500976563	134.206176757813	0.792623698711395	0.943603873252869	1	145.652893066406	17624
True	False	False	False	False	-1353.31726074219	2642.92407226563	9.98227787017822	0.628524124622345	0.939064502716064	0.382245600223541	46	414
True	False	False	False	False	-1351.90356445313	2677.10180664063	131.987884521484	0.731520116329193	0.931621730327606	0.584892332553864	122.781509399414	14611
True	False	False	False	False	-1345.76110839844	2459.15234375	194.099838256836	0.811981499195099	0.952536165714264	1	153.605712890625	26881
True	False	False	False	False	-1342.01062011719	2499.30078125	143.079315185547	0.854469656944275	0.967252373695374	1	154.33332824707	19909
True	False	False	False	False	-1340.87915039063	2383.80322265625	45.4748191833496	0.464245557785034	0.926637589931488	0.219916716217995	48.5365867614746	1990
True	False	False	False	False	-1335.56701660156	2417.3310546875	181.899276733398	0.822982907295227	0.95798397064209	1	155.231704711914	25458
True	False	False	False	False	-1338.52197265625	2606.35522460938	324.978576660156	0.658609390258789	0.941169798374176	0.426750689744949	162.66552734375	47661
True	False	False	False	False	-1331.8125	2532.87890625	180.790130615234	0.799145638942719	0.961559414863586	1	157.650314331055	25697
True	False	False	False	False	-1330.31762695313	2554.26635742188	16.6371288299561	0.76893937587738	0.947792708873749	0.747088372707367	50.4000015258789	756
True	False	False	False	False	-1324.15698242188	2678.5712890625	384.872253417969	0.834548771381378	0.958143055438995	1	167.590774536133	58154
True	False	False	False	False	-1312.15344238281	2397.08129882813	124.223899841309	0.745300650596619	0.936752915382385	0.631386935710907	146.321426391602	16388
True	False	False	False	False	-1294.48937988281	2436.40991210938	160.825576782227	0.704130887985229	0.895842015743256	0.513235092163086	153.600006103516	22272
True	False	False	False	False	-1312.17810058594	2616.56005859375	120.896469116211	0.850032269954681	0.968259692192078	1	147.165130615234	16041
True	False	False	False	False	-1318.70190429688	2637.91284179688	126.442184448242	0.819941997528076	0.964366912841797	1	151.078948974609	17223
True	False	False	False	False	-1300.63720703125	2474.47778320313	159.716445922852	0.784037590026855	0.928653836250305	0.920083165168762	155.4375	22383
True	False	False	False	False	-1277.78332519531	2498.42944335938	214.064392089844	0.734680891036987	0.932012736797333	0.594748139381409	156.538864135742	30212
True	False	False	False	False	-1297.93676757813	2527.38525390625	157.498153686523	0.820758700370789	0.95355498790741	1	150.211273193359	21330
True	False	False	False	False	-1294.40051269531	2568.66381835938	181.899276733398	0.768088281154633	0.932692050933838	0.741466164588928	157.817077636719	25882
True	False	False	False	False	-1283.99047851563	2633.751953125	150.843307495117	0.774635255336761	0.954476296901703	0.790409028530121	148.632354736328	20214
True	False	False	False	False	-1292.90075683594	2680.375	11.0914192199707	0.763594925403595	0.936281979084015	0.714360892772675	51.7000007629395	517
True	False	False	False	False	-1264.96337890625	2719.193359375	704.305114746094	0.168180108070374	0.92926549911499	0.0601693354547024	118.081886291504	74982
True	False	False	False	False	-1260.36975097656	2522.22973632813	13.3097038269043	0.743378639221191	0.942608833312988	0.624296009540558	52	624
True	False	False	False	False	-1260.08532714844	2587.50024414063	12.2005615234375	0.681430399417877	0.931919693946838	0.46645313501358	50.3636360168457	554
True	False	False	False	False	-1255.70129394531	2670.80224609375	292.8134765625	0.662400841712952	0.908247649669647	0.432938277721405	160.613632202148	42402
True	False	False	False	False	-1255.06140136719	2428.68603515625	36.6016845703125	0.740985691547394	0.949911177158356	0.61577296257019	51.424243927002	1697
True	False	False	False	False	-1248.53344726563	2472.61645507813	120.896469116211	0.706170499324799	0.911803722381592	0.517900466918945	146.55046081543	15974
True	False	False	False	False	-1251.70056152344	2547.7255859375	31.0559749603271	0.774550676345825	0.95154744386673	0.789673984050751	56.4642868041992	1581
True	False	False	False	False	-1253.16040039063	2563.14331054688	28.8376903533936	0.735885262489319	0.939532041549683	0.598617315292358	53.9230766296387	1402
True	False	False	False	False	-1241.20520019531	2507.35375976563	48.80224609375	0.788230717182159	0.963389337062836	1	56.3409080505371	2479
True	False	False	False	False	-1240.44946289063	2589.86962890625	44.3656768798828	0.838416218757629	0.96039891242981	1	54.2750015258789	2171
True	False	False	False	False	-1235.634765625	2700.42944335938	125.333038330078	0.769035220146179	0.930351853370667	0.747732698917389	151.088500976563	17073
True	False	False	False	False	-1222.41687011719	2496.12963867188	164.153015136719	0.775534987449646	0.940706431865692	0.798458695411682	153.412155151367	22705
True	False	False	False	False	-1224.93566894531	2567.62939453125	361.580261230469	0.791540265083313	0.940996944904327	1	164.070556640625	53487
True	False	False	False	False	-1218.50134277344	2680.47827148438	131.987884521484	0.750850260257721	0.933522939682007	0.653257846832275	152.285720825195	18122
True	False	False	False	False	-1209.42517089844	2464.64233398438	124.223899841309	0.805557072162628	0.957082509994507	1	145.375	16282
True	False	False	False	False	-1185.89758300781	2501.16918945313	166.371292114258	0.845617949962616	0.967117547988892	1	156.699996948242	23505
True	False	False	False	False	-1200.8671875	2521.6279296875	34.3833999633789	0.731873750686646	0.94477391242981	0.585974395275116	52.2258071899414	1619
True	False	False	False	False	-1213.52185058594	2546.98120117188	9.98227787017822	0.661957681179047	0.925817608833313	0.432207375764847	57.3333320617676	516
True	False	False	False	False	-1194.79895019531	2566.76953125	26.6194076538086	0.62885844707489	0.948771238327026	0.382700979709625	54.8333320617676	1316
True	False	False	False	False	-1202.40832519531	2609.43969726563	202.97297668457	0.732216358184814	0.903862476348877	0.587027549743652	154.442626953125	28263
True	False	False	False	False	-1208.78527832031	2655.04174804688	23.2919807434082	0.846452295780182	0.95370626449585	1	56.6190490722656	1189
True	False	False	False	False	-1207.22863769531	2731.60229492188	131.987884521484	0.822960138320923	0.963580071926117	1	158.369750976563	18846
True	False	False	False	False	-1203.16259765625	2640.44482421875	135.315322875977	0.799174308776855	0.942096889019012	1	150.762298583984	18393
True	False	False	False	False	-1200.53002929688	2585.2490234375	9.98227787017822	0.754574596881866	0.933233201503754	0.669301986694336	49.7777786254883	448
True	False	False	False	False	-1185.42407226563	2747.60180664063	176.353576660156	0.42851459980011	0.923717558383942	0.194678410887718	119.119499206543	18940
True	False	False	False	False	-1168.21850585938	2523.89453125	178.571853637695	0.771386206150055	0.948098242282867	0.76433938741684	155.093170166016	24970
True	False	False	False	False	-1166.20935058594	2743.7236328125	19.9645557403564	0.621916890144348	0.902474701404572	0.373404234647751	98.2777786254883	1769
True	False	False	False	False	-1159.65563964844	2467.15698242188	14.4188451766968	0.619212806224823	0.904237866401672	0.369869381189346	47.461540222168	617
True	False	False	False	False	-1139.36108398438	2042.25329589844	82.0765075683594	0.771052539348602	0.952727735042572	0.761882483959198	50.1756744384766	3713
True	False	False	False	False	-1137.86181640625	2525.7236328125	195.208984375	0.835320472717285	0.957913219928741	1	157.642044067383	27745
True	False	False	False	False	-1148.59741210938	2569.001953125	131.987884521484	0.759082078933716	0.934580266475677	0.690548181533813	147.899154663086	17600
True	False	False	False	False	-1150.45068359375	2664.72119140625	201.863830566406	0.844460725784302	0.968454718589783	1	158.604400634766	28866
True	False	False	False	False	-1148.64758300781	2734.78686523438	136.424453735352	0.565422177314758	0.938277125358582	0.307849586009979	81.8943099975586	10073
True	False	False	False	False	-1144.71020507813	2750.26733398438	12.2005615234375	0.658792555332184	0.933060109615326	0.427046239376068	99.8181838989258	1098
True	False	False	False	False	-1138.85632324219	2623.52124023438	279.503784179688	0.774550676345825	0.924323260784149	0.789673984050751	162.682540893555	40996
True	False	False	False	False	-1131.90539550781	2652.81713867188	42.1473922729492	0.796495378017426	0.947963654994965	1	58.8421058654785	2236
True	False	False	False	False	-1135.142578125	2764.10546875	117.569046020508	0.496447294950485	0.939340174198151	0.244903177022934	121.962265014648	12928
True	False	False	False	False	-1133.62170410156	2686.67163085938	131.987884521484	0.750850260257721	0.924674510955811	0.653257846832275	149.327728271484	17770
True	False	False	False	False	-1119.53820800781	2568.15380859375	127.551322937012	0.827134490013123	0.960724711418152	1	150.339126586914	17289
True	False	False	False	False	-1119.00231933594	2720.99047851563	33.2742576599121	0.729813098907471	0.95063853263855	0.579738736152649	48.2666664123535	1448
True	False	False	False	False	-1112.53369140625	2762.08984375	138.64274597168	0.841176152229309	0.964073777198792	1	128.951995849609	16119
True	False	False	False	False	-1111.45776367188	2495.04809570313	141.970169067383	0.795358955860138	0.95046865940094	1	150.7421875	19295
True	False	False	False	False	-1082.54357910156	2543.05053710938	16.6371288299561	0.76893937587738	0.938069105148315	0.747088372707367	56.6666679382324	850
True	False	False	False	False	-1105.32397460938	2690.89672851563	23.2919807434082	0.666415452957153	0.935971975326538	0.439655065536499	48.476188659668	1018
True	False	False	False	False	-1095.83581542969	2776.06176757813	100.931915283203	0.636548459529877	0.935154676437378	0.393397599458694	121.780220031738	11082
True	False	False	False	False	-1095.47216796875	2556.24536132813	201.863830566406	0.78311288356781	0.932613670825958	0.897637963294983	156.054946899414	28402
True	False	False	False	False	-1063.35180664063	2591.07958984375	114.241622924805	0.771086752414703	0.930667817592621	0.762132465839386	147.990295410156	15243
True	False	False	False	False	-1088.90051269531	2640.06860351563	188.554138183594	0.747598469257355	0.949275612831116	0.640176296234131	156.170593261719	26549
True	False	False	False	False	-1095.01672363281	2718.17578125	138.64274597168	0.756871342658997	0.944421887397766	0.679850697517395	133.031997680664	16629
True	False	False	False	False	-1093.41784667969	2668.40161132813	122.005615234375	0.800438165664673	0.962012887001038	1	151.563629150391	16672
True	False	False	False	False	-1059.22436523438	2672.8212890625	16.6371288299561	0.714476346969604	0.940302610397339	0.53786963224411	57.2666664123535	859
True	False	False	False	False	-1087.69250488281	2754.9404296875	48.80224609375	0.824289858341217	0.956683158874512	1	59.2954559326172	2609
True	False	False	False	False	-1073.43835449219	2773.49853515625	161.934722900391	0.814673006534576	0.953124642372131	1	159.979446411133	23357
True	False	False	False	False	-1061.02380371094	2787.2734375	44.3656768798828	0.634681344032288	0.914468705654144	0.390760332345963	123.949996948242	4958
True	False	False	False	False	-1055.88952636719	2716.19165039063	25.5102653503418	0.616235852241516	0.938255786895752	0.366031587123871	46.0869560241699	1060
True	False	False	False	False	-1051.02612304688	2611.78735351563	113.132476806641	0.795443058013916	0.940718293190002	1	147.764709472656	15072
True	False	False	False	False	-1047.55480957031	2683.97998046875	130.878753662109	0.725372850894928	0.923400580883026	0.566841185092926	149.881362915039	17686
True	False	False	False	False	-1022.5322265625	2497.56640625	11.0914192199707	0.673765122890472	0.928999543190002	0.452423572540283	48.9000015258789	489
True	False	False	False	False	-1008.47515869141	2526.8779296875	13.3097038269043	0.66390061378479	0.935661971569061	0.435427129268646	50.5833320617676	607
True	False	False	False	False	-980.664611816406	2530.63525390625	179.680999755859	0.86091935634613	0.96677702665329	1	155.839508056641	25246
True	False	False	False	False	-1041.95336914063	2632.287109375	179.680999755859	0.575884997844696	0.933698892593384	0.318836212158203	156.339508056641	25327
True	False	False	False	False	-1044.62487792969	2783.572265625	80.9673614501953	0.504841089248657	0.912518203258514	0.251818418502808	99.0547943115234	7231
True	False	False	False	False	-1032.38049316406	2566.00366210938	137.533599853516	0.790976285934448	0.953244924545288	1	153.467742919922	19030
True	False	False	False	False	-1012.59490966797	2601.87573242188	16.6371288299561	0.76893937587738	0.947792708873749	0.747088372707367	50.5999984741211	759
True	False	False	False	False	-1028.70776367188	2647.29077148438	127.551322937012	0.77388209104538	0.949885427951813	0.783978283405304	153.460876464844	17648
True	False	False	False	False	-1031.62426757813	2794.38159179688	107.586769104004	0.587332129478455	0.939669072628021	0.331397712230682	120.917526245117	11729
True	False	False	False	False	-1020.93670654297	2709.92333984375	210.736968994141	0.817535400390625	0.943453192710876	1	159.699996948242	30343
True	False	False	False	False	-1005.64300537109	2628.29028320313	140.861022949219	0.726478219032288	0.915780603885651	0.569986522197723	152.905517578125	19419
True	False	False	False	False	-1001.65185546875	2705.64404296875	161.934722900391	0.73265552520752	0.92668092250824	0.588384509086609	159.24658203125	23250
True	False	False	False	False	-998.672424316406	2735.56079101563	173.026138305664	0.782837390899658	0.947596907615662	0.891967415809631	155.711532592773	24291
True	False	False	False	False	-977.875732421875	2501.94799804688	17.7462711334229	0.762108087539673	0.940302610397339	0.706189274787903	54.25	868
True	False	False	False	False	-964.070251464844	2516.76635742188	189.663269042969	0.76875227689743	0.928972184658051	0.745836973190308	159.111114501953	27208
True	False	False	False	False	-968.230651855469	2606.64599609375	164.153015136719	0.86441171169281	0.969249248504639	1	155.810806274414	23060
True	False	False	False	False	-977.446350097656	2657.2109375	410.382507324219	0.634577333927155	0.909016311168671	0.390614151954651	164.986480712891	61045
True	False	False	False	False	-962.243041992188	2695.55224609375	158.607299804688	0.745003521442413	0.90977019071579	0.63027560710907	156.272720336914	22347
True	False	False	False	False	-970.192016601563	2763.42626953125	198.536407470703	0.822850167751312	0.948638558387756	1	158.150833129883	28309
True	False	False	False	False	-965.625671386719	2809.67749023438	584.517822265625	0.126669257879257	0.865580558776855	0.0439413674175739	125.379508972168	66075
True	False	False	False	False	-959.551574707031	2578.60815429688	214.064392089844	0.82303661108017	0.957805216312408	1	160.036270141602	30887
True	False	False	False	False	-944.748840332031	2647.82470703125	133.097030639648	0.79485547542572	0.955850958824158	1	155.375	18645
True	False	False	False	False	-786.458312988281	2054.70727539063	261.757507324219	0.779063522815704	0.935665726661682	0.835185289382935	174.042373657227	41074
True	False	False	False	False	-929.449584960938	2554.79516601563	180.790130615234	0.817964732646942	0.947596907615662	1	157	25591
True	False	False	False	False	-924.485961914063	2589.53588867188	16.6371288299561	0.693598926067352	0.931946337223053	0.490445405244827	52.2000007629395	783
True	False	False	False	False	-920.059020996094	2616.3876953125	140.861022949219	0.760854780673981	0.933782339096069	0.699559509754181	151.464569091797	19236
True	False	False	False	False	-931.964111328125	2710.39501953125	337.179138183594	0.610367000102997	0.918886125087738	0.358624696731567	164.276321411133	49940
True	False	False	False	False	-931.123107910156	2760.41064453125	140.861022949219	0.797730386257172	0.942435026168823	1	150.362197875977	19096
True	False	False	False	False	-927.792663574219	2658.7119140625	122.005615234375	0.857830703258514	0.972052216529846	1	151.118179321289	16623
True	False	False	False	False	-913.552124023438	2787.60693359375	165.262145996094	0.78077507019043	0.92930269241333	0.857489347457886	156.161071777344	23268
True	False	False	False	False	-909.910888671875	2599.56030273438	18.8554134368896	0.685223281383514	0.924268186092377	0.473690927028656	54.5882339477539	928
True	False	False	False	False	-901.217163085938	2664.91162109375	202.97297668457	0.780392229557037	0.930087924003601	0.852133333683014	158.519119262695	29009
True	False	False	False	False	-909.699279785156	2812.20727539063	110.914192199707	0.837840735912323	0.963169574737549	1	159.309997558594	15931
True	False	False	False	False	-897.626403808594	2565.65747070313	127.551322937012	0.77388209104538	0.934870362281799	0.783978283405304	150.234786987305	17277
True	False	False	False	False	-888.746887207031	2605.97021484375	135.315322875977	0.738706409931183	0.928130209445953	0.607945501804352	156.762298583984	19125
True	False	False	False	False	-894.501220703125	2735.95336914063	128.660461425781	0.811424374580383	0.953142821788788	1	150.5	17458
True	False	False	False	False	-887.156494140625	2529.796875	140.861022949219	0.760854780673981	0.967479050159454	0.699559509754181	151.889770507813	19290
True	False	False	False	False	-855.000183105469	2565.16528320313	124.223899841309	0.873427629470825	0.972052216529846	1	149.482147216797	16742
True	False	False	False	False	-875.572021484375	2592.65625	117.569046020508	0.816733479499817	0.954018115997314	1	152.688674926758	16185
True	False	False	False	False	-840.821594238281	2634.25219726563	130.878753662109	0.725372850894928	0.90304034948349	0.566841185092926	149.466094970703	17637
True	False	False	False	False	-869.806030273438	2764.50244140625	198.536407470703	0.812154769897461	0.957675039768219	1	157.441345214844	28182
True	False	False	False	False	-873.2392578125	2819.29052734375	110.914192199707	0.739838838577271	0.923759400844574	0.6118004322052	153.889999389648	15389
True	False	False	False	False	-866.562255859375	2656.20483398438	19.9645557403564	0.725530564785004	0.927839636802673	0.56728732585907	48.7222213745117	877
True	False	False	False	False	-806.227111816406	2682.58740234375	118.678184509277	0.801031827926636	0.956780433654785	1	154.420562744141	16523
True	False	False	False	False	-846.206420898438	2683.95483398438	256.211791992188	0.78973925113678	0.954077243804932	1	162.636367797852	37569
True	False	False	False	False	-864.799621582031	2723.87109375	200.754699707031	0.788795411586761	0.931673943996429	1	158.248611450195	28643
True	False	False	False	False	-842.835510253906	2774.79638671875	131.987884521484	0.731520116329193	0.963690519332886	0.584892332553864	143.15966796875	17036
True	False	False	False	False	-835.554748535156	2734.74731445313	183.008422851563	0.762634038925171	0.934812307357788	0.709040224552155	160.533340454102	26488
True	False	False	False	False	-830.044128417969	2695.51733398438	13.3097038269043	0.615151524543762	0.885157644748688	0.364647418260574	55.1666679382324	662
True	False	False	False	False	-811.087341308594	2716.08227539063	13.3097038269043	0.66390061378479	0.925560414791107	0.435427129268646	47.25	567
True	False	False	False	False	-809.052673339844	2846.78344726563	1347.607421875	0.0790933892130852	0.886586487293243	0.0265297666192055	115.16625213623	139927
True	False	False	False	False	-800.438781738281	2597.96508789063	198.536407470703	0.731422424316406	0.928894698619843	0.584594190120697	156.178771972656	27956
True	False	False	False	False	-800.363830566406	2655.84814453125	122.005615234375	0.740235030651093	0.917158961296082	0.613164842128754	150.181823730469	16520
True	False	False	False	False	-784.323364257813	2787.28442382813	41.0382537841797	0.760389924049377	0.948474228382111	0.697156250476837	46.5405387878418	1722
True	False	False	False	False	-767.283813476563	2585.40551757813	168.589569091797	0.796495378017426	0.945661246776581	1	158.618423461914	24110
True	False	False	False	False	-738.03173828125	2610.298828125	126.442184448242	0.779482901096344	0.938733518123627	0.84029096364975	148.122802734375	16886
True	False	False	False	False	-759.084411621094	2679.57202148438	130.878753662109	0.883380889892578	0.980049014091492	1	151.62712097168	17892
True	False	False	False	False	-756.631530761719	2710.05712890625	149.734161376953	0.761056125164032	0.941233038902283	0.700609505176544	152.33332824707	20565
True	False	False	False	False	-617.928405761719	2579.25170898438	231.810668945313	0.788909792900085	0.949273943901062	1	164.181823730469	34314
True	False	False	False	False	-713.4140625	2652.50024414063	116.459907531738	0.809028446674347	0.955579578876495	1	151.514282226563	15909
True	False	False	False	False	-710.21435546875	2781.7353515625	151.952453613281	0.829530954360962	0.952998518943787	1	154.481750488281	21164
True	False	False	False	False	-713.881042480469	2844.68896484375	114.241622924805	0.758330881595612	0.935590386390686	0.686848998069763	152.126220703125	15669
True	False	False	False	False	-710.213806152344	2732.2177734375	130.878753662109	0.706935942173004	0.943845510482788	0.519674301147461	151.37287902832	17862
True	False	False	False	False	-706.734558105469	2622.681640625	174.135284423828	0.795551776885986	0.939902007579803	1	155.452224731445	24406
True	False	False	False	False	-658.040405273438	2620.23559570313	123.114753723145	0.807714879512787	0.965676367282867	1	148.576583862305	16492
True	False	False	False	False	-674.502258300781	2656.39086914063	124.223899841309	0.792491853237152	0.955865740776062	1	147.044647216797	16469
True	False	False	False	False	-681.842712402344	2753.60498046875	12.2005615234375	0.741141617298126	0.928999543190002	0.616318583488464	44.9090919494629	494
True	False	False	False	False	-687.572265625	2827.32641601563	246.229507446289	0.773851931095123	0.951688587665558	0.783726632595062	162.5	36075
True	False	False	False	False	-704.9091796875	2859.49755859375	148.625015258789	0.737016499042511	0.942525207996368	0.602312028408051	164.873138427734	22093
True	False	False	False	False	-680.385681152344	2870.951171875	179.680999755859	0.408110946416855	0.917602479457855	0.181270465254784	112.098762512207	18160
True	False	False	False	False	-663.233703613281	2771.78198242188	133.097030639648	0.83940452337265	0.973530948162079	1	151.508331298828	18181
True	False	False	False	False	-650.098815917969	2857.38696289063	96.4953460693359	0.710991621017456	0.912000000476837	0.529292404651642	153.103454589844	13320
True	False	False	False	False	-648.748901367188	2728.88745117188	109.805053710938	0.785418212413788	0.934692859649658	1	146.939392089844	14547
True	False	False	False	False	-639.560424804688	2795.88037109375	151.952453613281	0.829530954360962	0.96251517534256	1	153.722625732422	21060
True	False	False	False	False	-647.116333007813	2836.57934570313	163.043869018555	0.800371706485748	0.947271704673767	1	155.693878173828	22887
True	False	False	False	False	-637.947509765625	2662.94165039063	293.922607421875	0.510458409786224	0.880450546741486	0.256548047065735	160.849060058594	42625
True	False	False	False	False	-614.795349121094	2661.62475585938	118.678184509277	0.778608024120331	0.932202875614166	0.829857766628265	151.46728515625	16207
True	False	False	False	False	-632.200073242188	2752.44409179688	122.005615234375	0.740235030651093	0.919222712516785	0.613164842128754	149.072723388672	16398
True	False	False	False	False	-623.688171386719	2698.4375	117.569046020508	0.733056902885437	0.91814124584198	0.589631855487823	149.24528503418	15820
True	False	False	False	False	-564.809936523438	2292.40747070313	260.648345947266	0.859164237976074	0.965678989887238	1	167.731918334961	39417
True	False	False	False	False	-610.586975097656	2637.10864257813	125.333038330078	0.712992250919342	0.925287127494812	0.534179747104645	152.707962036133	17256
True	False	False	False	False	-607.536560058594	2788.6611328125	191.881561279297	0.777743518352509	0.967262208461761	0.82029527425766	160.375717163086	27745
True	False	False	False	False	-609.587951660156	2845.41577148438	116.459907531738	0.843270182609558	0.960678160190582	1	150.571426391602	15810
True	False	False	False	False	-600.374816894531	2886.35180664063	696.541137695313	0.131892621517181	0.933514535427094	0.0459276102483273	111.812103271484	70218
True	False	False	False	False	-596.160034179688	2708.2216796875	131.987884521484	0.779522478580475	0.956162750720978	0.840783715248108	150.949584960938	17963
True	False	False	False	False	-593.864196777344	2617.66625976563	75.4216537475586	0.625182271003723	0.859015285968781	0.377736806869507	132.426467895508	9005
True	False	False	False	False	-545.475830078125	2671.23657226563	110.914192199707	0.748627901077271	0.94345611333847	0.644232213497162	147.789993286133	14779
True	False	False	False	False	-565.404418945313	2746.46948242188	150.843307495117	0.802700221538544	0.956392288208008	1	151.95588684082	20666
True	False	False	False	False	-568.3193359375	2859.5966796875	117.569046020508	0.713317394256592	0.899447560310364	0.534983396530151	148.839630126953	15777
True	False	False	False	False	-563.581848144531	2814.70825195313	181.899276733398	0.815059661865234	0.95087742805481	1	160.42073059082	26309
True	False	False	False	False	-562.119934082031	2682.53588867188	108.695907592773	0.83582991361618	0.953156709671021	1	146.336730957031	14341
True	False	False	False	False	-508.492706298828	2684.30419921875	119.787330627441	0.776787161827087	0.943068146705627	0.810432493686676	150.537033081055	16258
True	False	False	False	False	-535.359375	2884.08935546875	117.569046020508	0.762402236461639	0.941629886627197	0.707778513431549	163.028305053711	17281
True	False	False	False	False	-531.942932128906	2780.02612304688	183.008422851563	0.783112943172455	0.947811663150787	0.897639095783234	158.945449829102	26226
True	False	False	False	False	-508.866180419922	2873.72827148438	108.695907592773	0.777484655380249	0.945586264133453	0.817557096481323	154.061218261719	15098
True	False	False	False	False	-521.966674804688	2896.82666015625	27.7285480499268	0.707581996917725	0.95398223400116	0.521181464195251	112.639999389648	2816
True	False	False	False	False	-500.351318359375	2887.85571289063	22.1828384399414	0.806145071983337	0.95370626449585	1	80.9499969482422	1619
True	False	False	False	False	-394.647064208984	2725.29223632813	114.241622924805	0.827207922935486	0.967789649963379	1	149.067962646484	15354
True	False	False	False	False	-490.175933837891	2793.412109375	118.678184509277	0.84888631105423	0.970226764678955	1	148.186920166016	15856
True	False	False	False	False	-496.305847167969	2833.98681640625	135.315322875977	0.877481818199158	0.975293576717377	1	150.565567016602	18369
True	False	False	False	False	-468.833221435547	2876.07446289063	123.114753723145	0.746964454650879	0.918081939220428	0.637715458869934	151.126129150391	16775
True	False	False	False	False	-470.788635253906	2902.01440429688	349.379699707031	0.277866840362549	0.938604772090912	0.108726590871811	106.517463684082	33553
True	False	False	False	False	-456.892242431641	2776.6484375	184.117568969727	0.699031293392181	0.893437266349792	0.501940369606018	160.174697875977	26589
True	False	False	False	False	-419.010528564453	2779.25537109375	106.477630615234	0.739683151245117	0.918926775455475	0.611266613006592	149.78125	14379
True	False	False	False	False	-439.864807128906	2889.77026367188	130.878753662109	0.772971868515015	0.931669175624847	0.776539385318756	162.050842285156	19122
True	False	False	False	False	-425.995422363281	2802.16528320313	102.041061401367	0.798876106739044	0.944730222225189	1	152.423919677734	14023
True	False	False	False	False	-398.823089599609	2823.99462890625	11.0914192199707	0.673765122890472	0.928999543190002	0.452423572540283	43.5	435
True	False	False	False	False	-417.72509765625	2826.68359375	114.241622924805	0.827207922935486	0.962346732616425	1	151.233016967773	15577
True	False	False	False	False	-408.476470947266	2907.82080078125	383.763122558594	0.273689389228821	0.963504672050476	0.106701053678989	102.51734161377	35471
True	False	False	False	False	-368.435394287109	2901.83178710938	114.241622924805	0.720488905906677	0.924309551715851	0.55342161655426	157.349517822266	16207
True	False	False	False	False	-354.144287109375	2720.94799804688	221.828384399414	0.770503282546997	0.929323077201843	0.75791335105896	170.675003051758	34135
True	False	False	False	False	-343.413299560547	2911.89672851563	186.335845947266	0.39648225903511	0.942089915275574	0.173920780420303	100.279762268066	16847
True	False	False	False	False	-332.716827392578	2866.22778320313	116.459907531738	0.868812024593353	0.975118577480316	1	154.533340454102	16226
True	False	False	False	False	-310.506774902344	2889.87744140625	147.515884399414	0.848385870456696	0.964433610439301	1	171.819549560547	22852
True	False	False	False	False	-301.650299072266	2820.990234375	106.477630615234	0.829222500324249	0.966595351696014	1	153.33332824707	14720
True	False	False	False	False	-266.914794921875	2915.31127929688	668.812622070313	0.167540028691292	0.948387742042542	0.0599111504852772	95.9535675048828	57860
True	False	False	False	False	-245.253982543945	2803.97802734375	119.787330627441	0.842233836650848	0.957459390163422	1	157.074081420898	16964
True	False	False	False	False	-219.809539794922	2864.2568359375	118.678184509277	0.824438512325287	0.963119089603424	1	165.130844116211	17669
True	False	False	False	False	-212.314727783203	2840.74291992188	112.023338317871	0.861416518688202	0.966806530952454	1	160.108917236328	16171
True	False	False	False	False	-205.949371337891	2906.50561523438	105.36848449707	0.820584774017334	0.960950613021851	1	174.105270385742	16540
True	False	False	False	False	-189.378982543945	2916.76171875	85.4039306640625	0.53000146150589	0.875157952308655	0.273685276508331	95.2727279663086	7336
True	False	False	False	False	-171.332901000977	2909.529296875	90.9496383666992	0.730561852455139	0.924364864826202	0.581985175609589	140.280487060547	11503
True	False	False	False	False	-160.310562133789	2796.25244140625	248.447799682617	0.745300650596619	0.943268477916718	0.631386935710907	189.120529174805	42363
True	False	False	False	False	-148.136322021484	2133.39868164063	98.7136306762695	0.782779574394226	0.936320126056671	0.890820920467377	142.123596191406	12649
True	False	False	False	False	-145.865921020508	2855.27392578125	139.751892089844	0.762926280498505	0.967305839061737	0.710642993450165	143.309524536133	18057
True	False	False	False	False	-114.687438964844	2785.09228515625	158.607299804688	0.847704529762268	0.96094685792923	1	185.881118774414	26581
True	False	False	False	False	-108.82544708252	2827.09301757813	106.477630615234	0.829222500324249	0.960950613021851	1	170.90625	16407
True	False	False	False	False	-91.2010650634766	2868.47143554688	141.970169067383	0.739838838577271	0.9240802526474	0.6118004322052	178.6875	22872
True	False	False	False	False	-87.0468597412109	2915.55712890625	991.572875976563	0.116915561258793	0.947864949703217	0.0402733124792576	90.6901550292969	81077
True	False	False	False	False	-74.4711151123047	2844.5673828125	173.026138305664	0.837369203567505	0.957934498786926	1	191.358978271484	29852
True	False	False	False	False	-66.1183624267578	2782.71069335938	133.097030639648	0.849098384380341	0.963090896606445	1	182.441665649414	21893
True	False	False	False	False	-24.3219738006592	2750.16748046875	151.952453613281	0.87390124797821	0.97129362821579	1	170.854019165039	23407
True	False	False	False	False	-26.4891986846924	2817.94677734375	102.041061401367	0.845834851264954	0.963831067085266	1	169.09782409668	15557
True	False	False	False	False	-4.31221723556519	2727.08837890625	12.2005615234375	0.741141617298126	0.928999543190002	0.616318583488464	38.1818199157715	420
True	False	False	False	False	-34.2769622802734	2832.43115234375	157.498153686523	0.781017482280731	0.943010091781616	0.861013054847717	197.549301147461	28052
True	False	False	False	False	1.08939409255981	2779.12109375	150.843307495117	0.777960956096649	0.942148208618164	0.822637975215912	164.610290527344	22387
True	False	False	False	False	3.51876020431519	2903.7001953125	100.931915283203	0.743680894374847	0.919764757156372	0.625396072864532	152.010986328125	13833
True	False	False	False	False	18.839656829834	2881.45922851563	137.533599853516	0.812275528907776	0.94851952791214	1	162.17741394043	20110
True	False	False	False	False	27.1635055541992	2782.07763671875	107.586769104004	0.747388184070587	0.925892353057861	0.639357089996338	152.938140869141	14835
True	False	False	False	False	51.661075592041	2874.23120117188	120.896469116211	0.793161451816559	0.956831932067871	1	152.513763427734	16624
True	False	False	False	False	50.2241249084473	2909.2421875	389.308837890625	0.200214087963104	0.932239174842834	0.0734336599707603	87.7692337036133	30807
True	False	False	False	False	75.8558502197266	-3515.88403320313	118.678184509277	0.757112741470337	0.932595252990723	0.680991768836975	181.738311767578	19446
True	False	False	False	False	147.123092651367	-3514.94458007813	98.7136306762695	0.829100430011749	0.955301940441132	1	174.404495239258	15522
True	False	False	False	False	120.271446228027	-3504.4072265625	95.3862075805664	0.766198992729187	0.944744050502777	0.729580998420715	169.662796020508	14591
True	False	False	False	False	127.994064331055	-3493.43212890625	138.64274597168	0.680588185787201	0.922315955162048	0.464873433113098	175.63200378418	21954
True	False	False	False	False	168.261581420898	-3512.955078125	68.7667999267578	0.825154304504395	0.963489770889282	1	93.5645141601563	5801
True	False	False	False	False	187.929870605469	-3510.86450195313	120.896469116211	0.653017103672028	0.877660989761353	0.417884826660156	172.467895507813	18799
True	False	False	False	False	243.589401245117	-3504.78002929688	126.442184448242	0.682972013950348	0.950051963329315	0.469370156526566	117.298248291016	13372
True	False	False	False	False	281.923645019531	-3498.3701171875	64.3302307128906	0.771918535232544	0.963489770889282	0.768335938453674	85.6551742553711	4968
True	False	False	False	False	321.470489501953	-3489.27709960938	90.9496383666992	0.753896296024323	0.933814465999603	0.666286945343018	170.280487060547	13963
True	False	False	False	False	362.015319824219	-3486.64477539063	84.2947845458984	0.731132090091705	0.925617635250092	0.583710730075836	167.828948974609	12755
True	False	False	False	False	386.814605712891	-3484.23608398438	68.7667999267578	0.871512949466705	0.972661674022675	1	169.467742919922	10507
True	False	False	False	False	81.4734115600586	-3475.14379882813	99.8227767944336	0.654903948307037	0.892432928085327	0.420842528343201	164.066665649414	14766
True	False	False	False	False	434.366760253906	-3471.91381835938	189.663269042969	0.713731944561005	0.921361327171326	0.536011874675751	182.41520690918	31193
True	False	False	False	False	373.965087890625	-3471.25341796875	11.0914192199707	0.735508561134338	0.937464773654938	0.597400009632111	65.8000030517578	658
True	False	False	False	False	167.452697753906	-3470.81396484375	183.008422851563	0.633433878421783	0.919260025024414	0.389012813568115	175.92121887207	29027
True	False	False	False	False	526.6279296875	-3455.04614257813	110.914192199707	0.748627901077271	0.94560307264328	0.644232213497162	172.720001220703	17272
True	False	False	False	False	93.5611724853516	-3434.591796875	93.1679229736328	0.846452295780182	0.963919818401337	1	160.452377319336	13478
True	False	False	False	False	70.1897735595703	-3383.94018554688	96.4953460693359	0.836953818798065	0.963002026081085	1	150.252868652344	13072
True	False	False	False	False	89.5303497314453	-3376.04614257813	18.8554134368896	0.666771829128265	0.954333782196045	0.44025981426239	70.3529434204102	1196
True	False	False	False	False	82.0008544921875	-3234.89306640625	140.861022949219	0.68170440196991	0.899218320846558	0.466969162225723	167.692916870117	21297
True	False	False	False	False	82.896110534668	-3277.23950195313	112.023338317871	0.726439833641052	0.915864825248718	0.569876611232758	165.841583251953	16750
True	False	False	False	False	96.1461029052734	-3390.97973632813	86.513069152832	0.703991889953613	0.922183036804199	0.512920200824738	157.615386962891	12294
True	False	False	False	False	111.319366455078	-3297.20092773438	129.769607543945	0.478080570697784	0.844078958034515	0.230367243289948	134.598297119141	15748
True	False	False	False	False	104.612174987793	-3219.501953125	97.6044921875	0.750541150569916	0.948259890079498	0.651979506015778	150.772720336914	13268
True	False	False	False	False	118.696929931641	-3427.40942382813	97.6044921875	0.773984313011169	0.935265004634857	0.784835934638977	166.852279663086	14683
True	False	False	False	False	139.418304443359	-3400.36157226563	173.026138305664	0.740397691726685	0.944853007793427	0.613727450370789	179.288467407227	27969
True	False	False	False	False	126.853164672852	-3249.57983398438	161.934722900391	0.803017973899841	0.949642598628998	1	170.671234130859	24918
True	False	False	False	False	143.501342773438	-3449.03076171875	117.569046020508	0.771331310272217	0.947987496852875	0.763932764530182	168.726409912109	17885
True	False	False	False	False	399.493347167969	-3451.2763671875	74.3125076293945	0.747713565826416	0.941879510879517	0.640626013278961	165.925369262695	11117
True	False	False	False	False	188.927047729492	-3443.37670898438	178.571853637695	0.663666427135468	0.900157868862152	0.435036957263947	167.931671142578	27037
True	False	False	False	False	204.928100585938	-3414.23583984375	95.3862075805664	0.71159839630127	0.952349483966827	0.53076446056366	153.604644775391	13210
True	False	False	False	False	169.540710449219	-3368.43334960938	78.7490768432617	0.673951745033264	0.895694673061371	0.45275616645813	150.070419311523	10655
True	False	False	False	False	163.957778930664	-3226.99560546875	275.067199707031	0.754140198230743	0.940001368522644	0.667366206645966	171.487899780273	42529
True	False	False	False	False	172.562118530273	-3316.08740234375	240.683807373047	0.793355941772461	0.957308828830719	1	175.705062866211	38128
True	False	False	False	False	183.576400756836	-3405.29125976563	90.9496383666992	0.763890326023102	0.947642803192139	0.716026604175568	152.097564697266	12472
True	False	False	False	False	237.470275878906	-3397.5634765625	130.878753662109	0.72215873003006	0.946880638599396	0.557925283908844	168.457626342773	19878
True	False	False	False	False	202.315277099609	-3339.34643554688	80.9673614501953	0.760632932186127	0.940243661403656	0.698408961296082	162.876708984375	11890
True	False	False	False	False	189.766525268555	-3274.11987304688	160.825576782227	0.694726705551147	0.917001247406006	0.492788851261139	164.710342407227	23883
True	False	False	False	False	202.660263061523	-3364.45703125	93.1679229736328	0.834939122200012	0.964166045188904	1	160.702377319336	13499
True	False	False	False	False	230.271636962891	-3362.39575195313	92.0587844848633	0.798473179340363	0.948505222797394	1	160.421691894531	13315
True	False	False	False	False	207.693878173828	-3228.06762695313	166.371292114258	0.680576622486115	0.905704319477081	0.464851796627045	163.933334350586	24590
True	False	False	False	False	216.534255981445	-3294.30786132813	183.008422851563	0.625903427600861	0.887607991695404	0.37870329618454	168.818176269531	27855
True	False	False	False	False	233.604675292969	-3262.12426757813	150.843307495117	0.836022973060608	0.953496932983398	1	167.308822631836	22754
[truncated: 1,807 more rows]
