# Supplementary material for: Gene Delivery Mediated by Backbone-Degradable RAFT Copolymers
Source: Biomacromolecules. 2026 Feb 12;27(3):1846–56. doi: 10.1021/acs.biomac.5c01662 (PMC12977016; doi:10.1021/acs.biomac.5c01662)
Supplement: Supplementary file 2 [file bm5c01662_si_002.zip › Celigo Raw Data/Object (Cell)-Level Data/Blue/7-15-2024-9-13-53-PM_object_C8.csv]

Plate ID	PM_2024_07_15_PPP41-45_NP_5_10_20_PEIpro_200ngwell_U2OS_6k_Plate2
Plate Name
Plate Description
Scan ID	7/15/2024 9:13:53 PM
Scan Description
Scan Result ID	7/15/2024 9:13:53 PM
Scan Result Description
Software Version	5.1.0.0
Experiment Name
Application Name	Target 1
Plate Type	96-Well BD Falcon™ 353072 Plate
Acquisition Start/End Times	7/15/2024 9:13:53 PM - 7/15/2024 9:15:42 PM
Analysis Start Time	7/15/2024 9:13:53 PM
User ID	Local Administrator
Scan Area Object-Level Data CSV Report
Row	C
Column	8
Total	Class 1	Class 2	Class 3	Class 4	X Position (µm)	Y Position (µm)	Target 1: Area (µm²)	Target 1: Form Factor	Target 1: Smoothness	Target 1: Aspect Ratio	Target 1: Mean Intensity	Target 1: Integrated Intensity
True	False	False	False	False	-2082.98217773438	-2897.6904296875	102.041061401367	0.784656643867493	0.951622247695923	0.940379023551941	154.880432128906	14249
True	False	False	False	False	-2102.46850585938	-2882.4140625	139.751892089844	0.61186546087265	0.94370448589325	0.360496282577515	161.206344604492	20312
True	False	False	False	False	-2095.4296875	-2864.76879882813	17.7462711334229	0.762108087539673	0.940302610397339	0.706189274787903	72.9375	1167
True	False	False	False	False	-2116.72021484375	-2863.61254882813	204.082122802734	0.378263562917709	0.897687673568726	0.162800148129463	124.592391967773	22925
True	False	False	False	False	-2152.8369140625	-2840.86010742188	106.477630615234	0.761617660522461	0.943345487117767	0.703567922115326	165.30207824707	15869
True	False	False	False	False	-2206.35034179688	-2799.07592773438	43.256534576416	0.764826476573944	0.949666619300842	0.721405208110809	131.025634765625	5110
True	False	False	False	False	-2231.759765625	-2772.640625	160.825576782227	0.563391804695129	0.916503429412842	0.305768877267838	132.986206054688	19283
True	False	False	False	False	-2267.50048828125	-2731.771484375	107.586769104004	0.779021024703979	0.946018040180206	0.834679305553436	100.68041229248	9766
True	False	False	False	False	-2298.70190429688	-2690.25512695313	128.660461425781	0.687648415565491	0.934221684932709	0.478429108858109	99.8620681762695	11584
True	False	False	False	False	-2361.13403320313	-2670.62036132813	45.4748191833496	0.768088281154633	0.950805008411407	0.741466164588928	132.756103515625	5443
True	False	False	False	False	-2385.57421875	-2630.3857421875	405.945953369141	0.456945925951004	0.871743261814117	0.214563146233559	172.234970092773	63038
True	False	False	False	False	-2426.25854492188	-2590.52563476563	82.0765075683594	0.725604593753815	0.924986839294434	0.567497134208679	142.270263671875	10528
True	False	False	False	False	-2453.40942382813	-2566.4228515625	128.660461425781	0.616460800170898	0.929598927497864	0.366319626569748	169.827590942383	19700
True	False	False	False	False	-2466.17358398438	-2551.14111328125	161.934722900391	0.794927000999451	0.964515626430511	1	173.095886230469	25272
True	False	False	False	False	-2529.271484375	-2499.28295898438	12.2005615234375	0.608575522899628	0.945763468742371	0.356404304504395	137	1507
True	False	False	False	False	-2482.77270507813	-2491.02270507813	118.678184509277	0.542191326618195	0.912828922271729	0.284957647323608	58.5700950622559	6267
True	False	False	False	False	-2535.275390625	-2473.8662109375	869.567260742188	0.192706078290939	0.83536171913147	0.0702629759907722	156.720657348633	122869
True	False	False	False	False	-2535.7041015625	-2435.35864257813	197.427261352539	0.627629339694977	0.949986755847931	0.381030857563019	75.9494400024414	13519
True	False	False	False	False	-2596.78881835938	-2420.31103515625	17.7462711334229	0.467970311641693	0.931186258792877	0.222690358757973	131.875	2110
True	False	False	False	False	-2652.07421875	-2325.716796875	301.686614990234	0.649801015853882	0.934718132019043	0.41291943192482	143.58088684082	39054
True	False	False	False	False	-2706.29028320313	-2266.37036132813	139.751892089844	0.617744445800781	0.915311276912689	0.367969512939453	165.349212646484	20834
True	False	False	False	False	-2698.62060546875	-2245.53295898438	76.5307922363281	0.729107260704041	0.963053107261658	0.577640473842621	72.2028961181641	4982
True	False	False	False	False	-2737.98095703125	-2226.18530273438	39.9291114807129	0.705993711948395	0.941161274909973	0.517492473125458	126.388885498047	4550
True	False	False	False	False	-2764.33666992188	-2180.37744140625	161.934722900391	0.831593692302704	0.968290209770203	1	130.397262573242	19038
True	False	False	False	False	-2790.47216796875	-2148.97973632813	336.070007324219	0.277895361185074	0.927731275558472	0.108740471303463	140.669967651367	42623
True	False	False	False	False	-2820.48071289063	-2106.21142578125	139.751892089844	0.554102420806885	0.944146156311035	0.296450316905975	171.190475463867	21570
True	False	False	False	False	-2840.15698242188	-2064.05834960938	189.663269042969	0.575364470481873	0.918397724628448	0.318278819322586	145.345031738281	24854
True	False	False	False	False	-2872.9091796875	-2019.92749023438	252.884368896484	0.486145973205566	0.91865599155426	0.236653462052345	175.929824829102	40112
True	False	False	False	False	-2904.37353515625	-1958.07556152344	108.695907592773	0.685513734817505	0.926413655281067	0.474253714084625	161.540817260742	15831
True	False	False	False	False	-2924.51538085938	-1952.65112304688	26.6194076538086	0.736015200614929	0.944578170776367	0.599038541316986	139.33332824707	3344
True	False	False	False	False	-2922.99877929688	-1936.74987792969	94.2770690917969	0.757289707660675	0.948180556297302	0.681832194328308	119.788238525391	10182
True	False	False	False	False	-2934.78833007813	-1911.75244140625	117.569046020508	0.784229159355164	0.945923328399658	0.925705969333649	171.471694946289	18176
True	False	False	False	False	-2903.90356445313	-1915.70458984375	200.754699707031	0.650918900966644	0.952458679676056	0.414634615182877	104.80110168457	18969
True	False	False	False	False	-2896.98583984375	-1944.70910644531	78.7490768432617	0.803937435150146	0.955290913581848	1	160.436614990234	11391
True	False	False	False	False	-2890.45947265625	-1988.69689941406	229.592376708984	0.333429515361786	0.880996763706207	0.137272372841835	170.66667175293	35328
True	False	False	False	False	-2879.74658203125	-1979.61096191406	16.6371288299561	0.76893937587738	0.938069105148315	0.747088372707367	91	1365
True	False	False	False	False	-2888.04443359375	-1964.8740234375	109.805053710938	0.785418212413788	0.937935769557953	1	172.989898681641	17126
True	False	False	False	False	-2886.27880859375	-1915.75122070313	118.678184509277	0.824438512325287	0.959996163845062	1	130.869155883789	14003
True	False	False	False	False	-2870.98486328125	-1946.2255859375	224.046676635742	0.692889869213104	0.927306234836578	0.488983154296875	157.405944824219	31796
True	False	False	False	False	-2865.93701171875	-1967.23083496094	118.678184509277	0.859332501888275	0.971638321876526	1	174.24299621582	18644
True	False	False	False	False	-2854.87890625	-2050.05346679688	100.931915283203	0.525979161262512	0.910164654254913	0.270067453384399	165.626373291016	15072
True	False	False	False	False	-2837.80419921875	-2010.92553710938	244.01123046875	0.629233121871948	0.945542752742767	0.383212178945541	84.7545471191406	18646
True	False	False	False	False	-2852.07299804688	-1940.34362792969	149.734161376953	0.599107623100281	0.925875067710876	0.34496808052063	133.088882446289	17967
True	False	False	False	False	-2836.76879882813	-2088.0791015625	95.3862075805664	0.452504187822342	0.875126957893372	0.211357310414314	126.069770812988	10842
True	False	False	False	False	-2825.35083007813	-2036.63659667969	137.533599853516	0.812275528907776	0.960482001304626	1	65.6128997802734	8136
True	False	False	False	False	-2833.81958007813	-1918.85852050781	157.498153686523	0.573119938373566	0.907867550849915	0.315888553857803	74.1760559082031	10533
True	False	False	False	False	-2830.71508789063	-1999.29309082031	51.0205307006836	0.861757576465607	0.96843945980072	1	64	2944
True	False	False	False	False	-2814.99047851563	-2127.12377929688	44.3656768798828	0.763594925403595	0.95627349615097	0.714360892772675	134.699996948242	5388
True	False	False	False	False	-2806.35864257813	-2105.31518554688	32.1651153564453	0.670478940010071	0.938818573951721	0.446636199951172	84.3103485107422	2445
True	False	False	False	False	-2810.529296875	-2091.36987304688	52.1296730041504	0.71564769744873	0.94504976272583	0.54082202911377	73.7234039306641	3465
True	False	False	False	False	-2807.26684570313	-1969.06665039063	179.680999755859	0.604290366172791	0.943169713020325	0.351167261600494	76.8703689575195	12453
True	False	False	False	False	-2802.56298828125	-2057.3662109375	212.955261230469	0.724740087985992	0.94934606552124	0.565059185028076	91.5416641235352	17576
True	False	False	False	False	-2800.58837890625	-1920.64477539063	173.026138305664	0.593835353851318	0.917800545692444	0.338806599378586	81.4551315307617	12707
True	False	False	False	False	-2796.37060546875	-2102.24780273438	11.0914192199707	0.735508561134338	0.937464773654938	0.597400009632111	56.4000015258789	564
True	False	False	False	False	-2787.84765625	-2067.49584960938	137.533599853516	0.464149296283722	0.884196400642395	0.219845414161682	65.0322570800781	8064
True	False	False	False	False	-2792.8994140625	-1945.15966796875	171.917007446289	0.796354293823242	0.954273343086243	1	89.6580657958984	13897
True	False	False	False	False	-2788.17236328125	-2018.60192871094	171.917007446289	0.578179061412811	0.902850329875946	0.321306675672531	84.6193542480469	13116
True	False	False	False	False	-2787.47631835938	-1984.82922363281	166.371292114258	0.645422697067261	0.939062893390656	0.406307727098465	79.1733322143555	11876
True	False	False	False	False	-2781.60815429688	-2178.5732421875	18.8554134368896	0.587365925312042	0.941173493862152	0.331435710191727	136.823532104492	2326
True	False	False	False	False	-2751.10522460938	-2156.32788085938	161.934722900391	0.562467396259308	0.939579784870148	0.30482691526413	72.191780090332	10540
True	False	False	False	False	-2764.38427734375	-2102.50634765625	201.863830566406	0.578620135784149	0.902024507522583	0.321784287691116	106.736267089844	19426
True	False	False	False	False	-2779.84741210938	-2042.43188476563	14.4188451766968	0.805326879024506	0.942608833312988	1	42.769229888916	556
True	False	False	False	False	-2773.77075195313	-2088.88818359375	126.442184448242	0.682972013950348	0.944210290908813	0.469370156526566	79.0438613891602	9011
True	False	False	False	False	-2771.310546875	-2062.92236328125	11.0914192199707	0.598902344703674	0.922550082206726	0.344725489616394	37.9000015258789	379
True	False	False	False	False	-2768.92138671875	-1935.12609863281	141.970169067383	0.766845762729645	0.960024297237396	0.733563005924225	82.9375	10616
True	False	False	False	False	-2766.87451171875	-1914.32470703125	170.807861328125	0.558395206928253	0.903288662433624	0.300716280937195	78.7402572631836	12126
True	False	False	False	False	-2761.54736328125	-1988.69079589844	153.061584472656	0.62613046169281	0.95434182882309	0.379008322954178	79.2173919677734	10932
True	False	False	False	False	-2755.57543945313	-2134.85180664063	184.117568969727	0.684277176856995	0.952978372573853	0.47186616063118	76.9036178588867	12766
True	False	False	False	False	-2751.05249023438	-2204.669921875	228.483245849609	0.584900975227356	0.922376155853271	0.328680008649826	174.024276733398	35849
True	False	False	False	False	-2732.8623046875	-2180.48046875	372.671691894531	0.371784329414368	0.887783288955688	0.158955082297325	78.336311340332	26321
True	False	False	False	False	-2730.71899414063	-2068.50463867188	202.97297668457	0.74776703119278	0.954396307468414	0.640835285186768	66.62841796875	12193
True	False	False	False	False	-2748.62963867188	-1957.00988769531	134.206176757813	0.792623698711395	0.955566346645355	1	73.9752044677734	8951
True	False	False	False	False	-2744.83325195313	-1933.85290527344	116.459907531738	0.786059260368347	0.956214725971222	1	74.3047637939453	7802
True	False	False	False	False	-2744.40283203125	-2011.58361816406	178.571853637695	0.600560188293457	0.928332030773163	0.346691012382507	69.7639770507813	11232
True	False	False	False	False	-2732.02001953125	-1910.16845703125	109.805053710938	0.648510277271271	0.944891631603241	0.410952866077423	78.8080825805664	7802
True	False	False	False	False	-2728.18603515625	-2136.75024414063	32.1651153564453	0.638014316558838	0.946688234806061	0.395486831665039	38.7931022644043	1125
True	False	False	False	False	-2726.8583984375	-2015.08312988281	42.1473922729492	0.745215535163879	0.953189611434937	0.631068110466003	57.0526313781738	2168
True	False	False	False	False	-2725.95190429688	-2240.29052734375	95.3862075805664	0.690678477287292	0.946018040180206	0.484476417303085	131.383728027344	11299
True	False	False	False	False	-2710.81689453125	-2231.35229492188	49.9113883972168	0.658083260059357	0.943996608257294	0.425903588533401	77.9777755737305	3509
True	False	False	False	False	-2723.79760742188	-2043.99353027344	199.645553588867	0.726490080356598	0.939830124378204	0.570020496845245	78.8222198486328	14188
True	False	False	False	False	-2723.92236328125	-1939.69506835938	102.041061401367	0.794671595096588	0.96260392665863	1	82.739128112793	7612
True	False	False	False	False	-2722.74731445313	-2222.24462890625	122.005615234375	0.833331942558289	0.972454190254211	1	166.636367797852	18330
True	False	False	False	False	-2693.794921875	-2203.92993164063	313.887176513672	0.532805025577545	0.877536952495575	0.276236146688461	87.802116394043	24848
True	False	False	False	False	-2720.30200195313	-2112.3173828125	149.734161376953	0.735035240650177	0.939621210098267	0.595879673957825	97.3185195922852	13138
True	False	False	False	False	-2713.35913085938	-2080.84399414063	146.40673828125	0.811434090137482	0.95886355638504	1	80.0303039550781	10564
True	False	False	False	False	-2717.58056640625	-2002.2890625	196.318130493164	0.624103367328644	0.926685750484467	0.376297414302826	93.3050842285156	16515
True	False	False	False	False	-2715.6015625	-1975.60546875	122.005615234375	0.6835116147995	0.957304775714874	0.470399111509323	74.3272705078125	8176
True	False	False	False	False	-2698.98120117188	-1951.72912597656	144.188446044922	0.652364492416382	0.945681750774384	0.416869550943375	74.8384628295898	9729
True	False	False	False	False	-2713.09936523438	-1905.66491699219	96.4953460693359	0.810468971729279	0.953504860401154	1	163	14181
True	False	False	False	False	-2711.041015625	-1939.57373046875	64.3302307128906	0.670478940010071	0.950208067893982	0.446636199951172	78.1379318237305	4532
True	False	False	False	False	-2701.09545898438	-1930.22778320313	104.259346008301	0.733055353164673	0.954317569732666	0.589626967906952	83.9042587280273	7887
True	False	False	False	False	-2696.1748046875	-2044.26354980469	157.498153686523	0.754633009433746	0.954253971576691	0.669563829898834	66.5845108032227	9455
True	False	False	False	False	-2693.50561523438	-1981.67993164063	177.462707519531	0.673765122890472	0.942959070205688	0.452423572540283	72.4000015258789	11584
True	False	False	False	False	-2690.99658203125	-2265.47412109375	90.9496383666992	0.815059661865234	0.958110809326172	1	162.243896484375	13304
True	False	False	False	False	-2685.7470703125	-2170.86865234375	131.987884521484	0.832409501075745	0.95916348695755	1	85.3781509399414	10160
True	False	False	False	False	-2690.79296875	-2140.16870117188	212.955261230469	0.594638288021088	0.898874580860138	0.339735835790634	93.75	18000
True	False	False	False	False	-2687.82080078125	-2100.05004882813	84.2947845458984	0.64819461107254	0.891477465629578	0.41047415137291	113.684211730957	8640
True	False	False	False	False	-2683.66381835938	-2015.72436523438	191.881561279297	0.713132262229919	0.950296401977539	0.534525454044342	63.7052040100098	11021
True	False	False	False	False	-2681.31274414063	-2297.69702148438	351.597991943359	0.270752727985382	0.809892177581787	0.105286501348019	148.504730224609	47076
True	False	False	False	False	-2641.65112304688	-2301.69580078125	114.241622924805	0.403639435768127	0.856766700744629	0.178420230746269	55.1553382873535	5681
True	False	False	False	False	-2672.416015625	-2228.12719726563	167.480438232422	0.553956389427185	0.854861795902252	0.296306431293488	80.3509902954102	12133
True	False	False	False	False	-2679.31396484375	-2068.83374023438	148.625015258789	0.656966328620911	0.91703873872757	0.424114376306534	84.1044769287109	11270
True	False	False	False	False	-2676.10302734375	-1962.41931152344	118.678184509277	0.769594728946686	0.951306700706482	0.751542627811432	84.4205627441406	9033
True	False	False	False	False	-2671.8388671875	-1902.611328125	129.769607543945	0.738230884075165	0.943265020847321	0.606346130371094	78.2735061645508	9158
True	False	False	False	False	-2670.58911132813	-2256.91137695313	100.931915283203	0.596105396747589	0.866248369216919	0.341442078351974	112.252746582031	10215
True	False	False	False	False	-2632.52416992188	-2245.4775390625	66.5485153198242	0.757159888744354	0.964448213577271	0.681215405464172	54.25	3255
True	False	False	False	False	-2664.65625	-2202.39404296875	220.719253540039	0.491145312786102	0.894297480583191	0.240625381469727	85.2010040283203	16955
True	False	False	False	False	-2660.89965820313	-2149.1474609375	112.023338317871	0.811145603656769	0.963940918445587	1	88.3762359619141	8926
True	False	False	False	False	-2669.16259765625	-1932.92736816406	134.206176757813	0.823480188846588	0.958252608776093	1	71.8843002319336	8698
True	False	False	False	False	-2664.41430664063	-2118.66845703125	136.424453735352	0.776088893413544	0.966625332832336	0.803636133670807	93.6097564697266	11514
True	False	False	False	False	-2658.4541015625	-2066.52856445313	16.6371288299561	0.793338239192963	0.946970880031586	1	46.466667175293	697
True	False	False	False	False	-2656.23559570313	-2167.63256835938	141.970169067383	0.729068458080292	0.963706493377686	0.577525734901428	81.640625	10450
True	False	False	False	False	-2651.86596679688	-2086.25659179688	123.114753723145	0.655145049095154	0.927083492279053	0.421222925186157	101.135131835938	11226
True	False	False	False	False	-2652.51171875	-1928.8837890625	96.4953460693359	0.810468971729279	0.961163997650146	1	70.4252853393555	6127
True	False	False	False	False	-2649.9736328125	-1907.32287597656	112.023338317871	0.765150249004364	0.959691882133484	0.723301768302917	71.8910903930664	7261
True	False	False	False	False	-2648.55102539063	-1989.32458496094	122.005615234375	0.62011981010437	0.94125884771347	0.371049791574478	82.3909072875977	9063
True	False	False	False	False	-2647.75756835938	-2214.43359375	148.625015258789	0.594669759273529	0.895711183547974	0.339772313833237	110.970146179199	14870
True	False	False	False	False	-2642.76904296875	-2196.48315429688	68.7667999267578	0.825154304504395	0.958535254001617	1	81.4032287597656	5047
True	False	False	False	False	-2644.35327148438	-2181.443359375	102.041061401367	0.626117169857025	0.936038613319397	0.378990411758423	85.8913040161133	7902
True	False	False	False	False	-2629.68408203125	-2112.42626953125	107.586769104004	0.686354577541351	0.949260473251343	0.475890129804611	86.0103073120117	8343
True	False	False	False	False	-2646.73193359375	-2057.17822265625	184.117568969727	0.619211137294769	0.942605018615723	0.36986717581749	63.8795166015625	10604
True	False	False	False	False	-2643.93139648438	-2012.58544921875	127.551322937012	0.699404239654541	0.924686849117279	0.50274920463562	69.3565216064453	7976
True	False	False	False	False	-2642.470703125	-1954.51538085938	134.206176757813	0.634052217006683	0.947602570056915	0.389877587556839	91.9008255004883	11120
True	False	False	False	False	-2627.86547851563	-2160.70654296875	45.4748191833496	0.768088281154633	0.950805008411407	0.741466164588928	76.6585388183594	3143
True	False	False	False	False	-2624.96435546875	-2181.94702148438	253.993499755859	0.617168843746185	0.884937345981598	0.367228388786316	119.305679321289	27321
True	False	False	False	False	-2623.53857421875	-2373.15771484375	675.467468261719	0.211082130670547	0.86338210105896	0.078093409538269	163.760269165039	99730
True	False	False	False	False	-2594.68017578125	-2340.59838867188	322.760314941406	0.481881141662598	0.880148530006409	0.233311042189598	79.5532608032227	23150
True	False	False	False	False	-2621.05126953125	-2276.8193359375	136.424453735352	0.576066195964813	0.903692007064819	0.319030493497849	51.6829261779785	6357
True	False	False	False	False	-2622.728515625	-2218.75732421875	553.461853027344	0.57724916934967	0.89700984954834	0.320302486419678	174.336669921875	86994
True	False	False	False	False	-2615.95166015625	-2032.94946289063	236.24723815918	0.565974771976471	0.895728886127472	0.308418661355972	64.591552734375	13758
True	False	False	False	False	-2622.73217773438	-1925.78784179688	128.660461425781	0.616460800170898	0.937217772006989	0.366319626569748	79.9827575683594	9278
True	False	False	False	False	-2614.60034179688	-2156.01171875	103.150199890137	0.516744434833527	0.939554333686829	0.26194155216217	72.6451644897461	6756
True	False	False	False	False	-2611.02783203125	-2239.80615234375	70.9850845336914	0.729068458080292	0.948673188686371	0.577525734901428	58.390625	3737
True	False	False	False	False	-2594.46264648438	-2193.61694335938	12.2005615234375	0.768196105957031	0.939064502716064	0.742168962955475	44.3636360168457	488
True	False	False	False	False	-2609.67041015625	-2124.87475585938	211.846115112305	0.692555069923401	0.924139142036438	0.488295674324036	79.8115158081055	15244
True	False	False	False	False	-2600.90869140625	-2088.15014648438	217.391815185547	0.691097497940063	0.942266523838043	0.48532423377037	69.2244873046875	13568
True	False	False	False	False	-2600.08325195313	-2178.30444335938	75.4216537475586	0.645474910736084	0.944697976112366	0.406385600566864	58.235294342041	3960
True	False	False	False	False	-2593.48315429688	-2159.00170898438	301.686614990234	0.437134236097336	0.812538266181946	0.200551927089691	82.0441207885742	22316
True	False	False	False	False	-2597.67919921875	-1972.22399902344	389.308837890625	0.244820386171341	0.749360024929047	0.0931175276637077	93.1111145019531	32682
True	False	False	False	False	-2596.65771484375	-2047.525390625	87.6222152709961	0.785240411758423	0.95633727312088	0.972049474716187	94.3417739868164	7453
True	False	False	False	False	-2593.0634765625	-2286.41821289063	169.698715209961	0.829565346240997	0.973534107208252	1	75.0065383911133	11476
True	False	False	False	False	-2584.61181640625	-2126.01538085938	149.734161376953	0.66825920343399	0.945969104766846	0.44279932975769	61.7037048339844	8330
True	False	False	False	False	-2592.79125976563	-1919.04516601563	161.934722900391	0.642055153846741	0.929059505462646	0.401333630084991	91.7465744018555	13395
True	False	False	False	False	-2584.47827148438	-2425.86840820313	104.259346008301	0.703710198402405	0.935050964355469	0.512283682823181	125.414894104004	11789
True	False	False	False	False	-2563.4677734375	-2422.06860351563	135.315322875977	0.671015024185181	0.946544647216797	0.447571516036987	92.0409851074219	11229
True	False	False	False	False	-2583.87744140625	-2402.15185546875	216.282684326172	0.839049518108368	0.965638160705566	1	106.615386962891	20790
True	False	False	False	False	-2563.37646484375	-2389.982421875	201.863830566406	0.567986488342285	0.931915700435638	0.310500770807266	94.989013671875	17288
True	False	False	False	False	-2561.41674804688	-2370.19970703125	59.8936653137207	0.746888160705566	0.948494493961334	0.637421369552612	126.62963104248	6838
True	False	False	False	False	-2549.12084960938	-2350.51977539063	72.0942230224609	0.751398801803589	0.929699301719666	0.655545711517334	48.4307708740234	3148
True	False	False	False	False	-2581.67895507813	-2248.05883789063	267.30322265625	0.557583332061768	0.924378037452698	0.29990428686142	71.9377593994141	17337
True	False	False	False	False	-2583.39184570313	-2061.90869140625	148.625015258789	0.525123119354248	0.934681117534637	0.269303768873215	72.1268692016602	9665
True	False	False	False	False	-2582.38916015625	-2008.25354003906	187.44499206543	0.557888686656952	0.918988943099976	0.300209432840347	78.9822463989258	13348
True	False	False	False	False	-2583.09594726563	-1959.59643554688	115.350761413574	0.756777882575989	0.958977937698364	0.679410755634308	103.826919555664	10798
True	False	False	False	False	-2581.67749023438	-2327.21948242188	39.9291114807129	0.617307543754578	0.922332108020782	0.367406785488129	52.0277786254883	1873
True	False	False	False	False	-2534.96362304688	-2315.11694335938	17.7462711334229	0.762108087539673	0.940302610397339	0.706189274787903	48.125	770
True	False	False	False	False	-2554.93676757813	-2269.58178710938	302.795745849609	0.748539328575134	0.958917319774628	0.643880188465118	71.1135559082031	19414
True	False	False	False	False	-2571.359375	-2200.21899414063	131.987884521484	0.677805840969086	0.946714043617249	0.459723263978958	64.6722717285156	7696
True	False	False	False	False	-2564.35083007813	-2147.982421875	115.350761413574	0.727483928203583	0.951108157634735	0.572885155677795	68.2403869628906	7097
True	False	False	False	False	-2569.3193359375	-2070.52783203125	116.459907531738	0.662514925003052	0.935001909732819	0.433126717805862	92.5904769897461	9722
True	False	False	False	False	-2564.15942382813	-2177.12646484375	150.843307495117	0.523942232131958	0.891669154167175	0.268253803253174	55.154411315918	7501
True	False	False	False	False	-2554.45703125	-2099.841796875	161.934722900391	0.508929669857025	0.864119172096252	0.255252569913864	73.9794540405273	10801
True	False	False	False	False	-2562.923828125	-2040.73425292969	114.241622924805	0.793618381023407	0.953371345996857	1	77.2330093383789	7955
True	False	False	False	False	-2558.96899414063	-1963.50891113281	126.442184448242	0.767152667045593	0.952045440673828	0.735483109951019	178.140350341797	20308
True	False	False	False	False	-2561.51806640625	-1938.63110351563	350.488861083984	0.258749067783356	0.813140392303467	0.0995829254388809	95.7626571655273	30261
True	False	False	False	False	-2552.59497070313	-2208.90502929688	133.097030639648	0.718917906284332	0.949390709400177	0.549260377883911	60.9916648864746	7319
True	False	False	False	False	-2548.83129882813	-2151.40087890625	135.315322875977	0.498511344194412	0.868914484977722	0.246587187051773	57.7459030151367	7045
True	False	False	False	False	-2549.60571289063	-2119.2099609375	175.244430541992	0.76423704624176	0.950325548648834	0.718000948429108	71.8417739868164	11351
True	False	False	False	False	-2546.95239257813	-2015.341796875	205.191253662109	0.644876599311829	0.915219128131866	0.405494719743729	67.8540573120117	12553
True	False	False	False	False	-2547.55151367188	-1977.54479980469	170.807861328125	0.634811341762543	0.927408874034882	0.390943109989166	106.954544067383	16471
True	False	False	False	False	-2540.52075195313	-2308.53125	27.7285480499268	0.707581996917725	0.943764388561249	0.521181464195251	52.0400009155273	1301
True	False	False	False	False	-2537.3095703125	-2248.03662109375	197.427261352539	0.54710328578949	0.891733944416046	0.289637446403503	77.9382019042969	13873
True	False	False	False	False	-2540.16845703125	-2059.43432617188	146.40673828125	0.733443677425385	0.962827503681183	0.590840101242065	95.6818161010742	12630
True	False	False	False	False	-2535.2333984375	-1901.4755859375	166.371292114258	0.570995509624481	0.927995920181274	0.31364569067955	70.5733337402344	10586
True	False	False	False	False	-2533.13232421875	-2077.3408203125	125.333038330078	0.812749564647675	0.949698507785797	1	167.097351074219	18882
True	False	False	False	False	-2530.91162109375	-2363.61450195313	70.9850845336914	0.607505798339844	0.899241805076599	0.355087220668793	71.59375	4582
True	False	False	False	False	-2523.55859375	-2301.99853515625	362.689422607422	0.568584680557251	0.918435454368591	0.311123073101044	89.7859344482422	29360
True	False	False	False	False	-2529.56958007813	-2204.36694335938	137.533599853516	0.588521242141724	0.914917945861816	0.332737118005753	58.25	7223
True	False	False	False	False	-2528.0859375	-2175.00390625	212.955261230469	0.746008455753326	0.94906747341156	0.634056925773621	80.8072891235352	15515
True	False	False	False	False	-2526.6884765625	-1965.60388183594	158.607299804688	0.648816347122192	0.915613770484924	0.411417841911316	113.363639831543	16211
True	False	False	False	False	-2524.01098632813	-2092.74438476563	103.150199890137	0.563112258911133	0.942464292049408	0.305483669042587	56.5268821716309	5257
True	False	False	False	False	-2521.48315429688	-2066.90795898438	44.3656768798828	0.838416218757629	0.966616570949554	1	63.4749984741211	2539
True	False	False	False	False	-2519.54028320313	-2374.62329101563	337.179138183594	0.542167961597443	0.88793671131134	0.284935623407364	100.401313781738	30522
True	False	False	False	False	-2517.337890625	-1903.20544433594	87.6222152709961	0.749889969825745	0.923743486404419	0.649311125278473	85.8607559204102	6783
True	False	False	False	False	-2517.28857421875	-2470.34790039063	106.477630615234	0.794342398643494	0.948442876338959	1	97.9895858764648	9407
True	False	False	False	False	-2483.01245117188	-2440.31909179688	194.099838256836	0.73693060874939	0.955937266349792	0.602029263973236	56.3028564453125	9853
True	False	False	False	False	-2516.68896484375	-2425.943359375	186.335845947266	0.797351360321045	0.959727227687836	1	68.5952377319336	11524
True	False	False	False	False	-2483.86010742188	-2402.828125	168.589569091797	0.815898180007935	0.955327868461609	1	53.6052627563477	8148
True	False	False	False	False	-2512.263671875	-2272.689453125	211.846115112305	0.506037056446075	0.911511242389679	0.252818435430527	64.4136123657227	12303
True	False	False	False	False	-2493.2958984375	-2218.67602539063	204.082122802734	0.568067669868469	0.897057056427002	0.310585170984268	75.4130401611328	13876
True	False	False	False	False	-2510.92309570313	-2023.14611816406	177.462707519531	0.792010962963104	0.948554873466492	1	77.6687469482422	12427
True	False	False	False	False	-2510.05590820313	-2197.2744140625	18.8554134368896	0.75434798002243	0.942380666732788	0.66828989982605	45.8235282897949	779
True	False	False	False	False	-2503.48486328125	-2186.40625	123.114753723145	0.581651210784912	0.932642757892609	0.325089901685715	57.8198204040527	6418
True	False	False	False	False	-2506.5146484375	-2134.5625	210.736968994141	0.588444173336029	0.922719419002533	0.33265009522438	65.0315780639648	12356
True	False	False	False	False	-2508.2001953125	-2113.81909179688	116.459907531738	0.669778347015381	0.915981948375702	0.445418983697891	69.0476226806641	7250
True	False	False	False	False	-2495.44873046875	-2087.74975585938	212.955261230469	0.549148917198181	0.923203766345978	0.291610777378082	65.0729141235352	12494
True	False	False	False	False	-2502.72875976563	-2063.86987304688	250.666076660156	0.580567955970764	0.906241834163666	0.323903828859329	76.1504440307617	17210
True	False	False	False	False	-2492.4833984375	-2167.96362304688	129.769607543945	0.607061147689819	0.926026999950409	0.354541718959808	59.9829063415527	7018
True	False	False	False	False	-2488.05078125	-2247.5615234375	169.698715209961	0.793849229812622	0.964829623699188	1	58.758171081543	8990
True	False	False	False	False	-2485.85693359375	-2367.37231445313	122.005615234375	0.79117214679718	0.947664499282837	1	53.009090423584	5831
True	False	False	False	False	-2482.00415039063	-1934.54406738281	127.551322937012	0.733566761016846	0.960171282291412	0.591225862503052	72.2695617675781	8311
True	False	False	False	False	-2481.869140625	-2529.16821289063	453.639068603516	0.397991418838501	0.845066964626312	0.174863204360008	167.342300415039	68443
True	False	False	False	False	-2445.47241210938	-2527.74291992188	171.917007446289	0.555526077747345	0.902222037315369	0.297857582569122	92.5612869262695	14347
True	False	False	False	False	-2467.8876953125	-2379.93286132813	158.607299804688	0.78651762008667	0.967520534992218	1	58.657341003418	8388
True	False	False	False	False	-2479.40625	-2000.27612304688	176.353576660156	0.623093903064728	0.928117036819458	0.374957710504532	85.3522033691406	13571
True	False	False	False	False	-2480.64379882813	-1967.92126464844	165.262145996094	0.730507373809814	0.954815566539764	0.581821024417877	68.8255004882813	10255
True	False	False	False	False	-2468.94311523438	-2344.58056640625	148.625015258789	0.552368342876434	0.908085465431213	0.294746160507202	59.917911529541	8029
True	False	False	False	False	-2466.43774414063	-2320.98217773438	113.132476806641	0.705394387245178	0.947745978832245	0.516114771366119	80.4117660522461	8202
True	False	False	False	False	-2460.91870117188	-2289.64599609375	295.031768798828	0.670108079910278	0.961144089698792	0.445991188287735	84.5	22477
True	False	False	False	False	-2460.69091796875	-2253.33325195313	180.790130615234	0.548446834087372	0.936915814876556	0.290931910276413	69.3987731933594	11312
True	False	False	False	False	-2465.32592773438	-2108.64477539063	166.371292114258	0.680576622486115	0.941989600658417	0.464851796627045	62.2333335876465	9335
True	False	False	False	False	-2461.98754882813	-2134.41455078125	160.825576782227	0.752340793609619	0.950423657894135	0.659532845020294	60.089656829834	8713
True	False	False	False	False	-2460.60400390625	-2080.8271484375	110.914192199707	0.655060887336731	0.942788302898407	0.421090096235275	70.4700012207031	7047
True	False	False	False	False	-2460.54174804688	-1940.5888671875	90.9496383666992	0.84259420633316	0.966115951538086	1	71.4634170532227	5860
True	False	False	False	False	-2457.82739257813	-2265.89306640625	9.98227787017822	0.687235474586487	0.936281979084015	0.47761595249176	49.5555572509766	446
True	False	False	False	False	-2456.63037109375	-2161.2548828125	212.955261230469	0.680228710174561	0.93931245803833	0.46420219540596	65.71875	12618
True	False	False	False	False	-2455.38061523438	-2024.44360351563	90.9496383666992	0.730561852455139	0.948876082897186	0.581985175609589	73.3902435302734	6018
True	False	False	False	False	-2454.01708984375	-1953.17041015625	93.1679229736328	0.695049583911896	0.950061023235321	0.49346387386322	61.8809509277344	5198
True	False	False	False	False	-2452.298828125	-2061.84228515625	110.914192199707	0.748627901077271	0.956214725971222	0.644232213497162	78	7800
True	False	False	False	False	-2450.74096679688	-2310.88256835938	122.005615234375	0.652080416679382	0.920375049114227	0.416428864002228	80.7818145751953	8886
True	False	False	False	False	-2450.01733398438	-2217.32055664063	145.297592163086	0.757178783416748	0.948963642120361	0.681305050849915	83.1984710693359	10899
True	False	False	False	False	-2450.0302734375	-2043.01501464844	234.028945922852	0.443110197782516	0.899783253669739	0.20470130443573	63.7914695739746	13460
True	False	False	False	False	-2449.8125	-2453.22314453125	197.427261352539	0.481136053800583	0.919219255447388	0.232731357216835	50.0280914306641	8905
True	False	False	False	False	-2447.8017578125	-2417.79614257813	192.990692138672	0.765188992023468	0.94811874628067	0.723530054092407	65.1436767578125	11335
True	False	False	False	False	-2446.18994140625	-2361.224609375	119.787330627441	0.67108416557312	0.95333856344223	0.447692304849625	68.9907379150391	7451
True	False	False	False	False	-2447.17114257813	-2276.94653320313	54.3479537963867	0.554830074310303	0.897111892700195	0.297168642282486	78.0204086303711	3823
True	False	False	False	False	-2444.01220703125	-2089.70874023438	100.931915283203	0.847731947898865	0.969454169273376	1	109.307693481445	9947
True	False	False	False	False	-2443.0615234375	-2384.27001953125	143.079315185547	0.481194168329239	0.879456639289856	0.232776552438736	49.9922485351563	6449
True	False	False	False	False	-2441.35522460938	-2240.67358398438	244.01123046875	0.505662143230438	0.928067684173584	0.252504527568817	67.5136337280273	14853
True	False	False	False	False	-2439.63940429688	-2554.47045898438	110.914192199707	0.621374189853668	0.945653915405273	0.372691035270691	85.8099975585938	8581
True	False	False	False	False	-2438.37817382813	-2581.95288085938	84.2947845458984	0.745215535163879	0.9181267619133	0.631068110466003	158.118423461914	12017
True	False	False	False	False	-2422.73657226563	-2531.74731445313	112.023338317871	0.846219122409821	0.967100620269775	1	96.2475280761719	9721
True	False	False	False	False	-2435.99438476563	-2500.4951171875	14.4188451766968	0.742955923080444	0.934609174728394	0.622766435146332	35.3846168518066	460
True	False	False	False	False	-2427.7734375	-2434.03515625	113.132476806641	0.640696823596954	0.959066987037659	0.399353712797165	49.5882339477539	5058
True	False	False	False	False	-2428.44409179688	-2357.2890625	108.695907592773	0.618347227573395	0.953499138355255	0.368747800588608	65.2857131958008	6398
True	False	False	False	False	-2434.97045898438	-2330.44555664063	150.843307495117	0.603545427322388	0.926592171192169	0.350267291069031	55.205883026123	7508
True	False	False	False	False	-2421.015625	-2310.72778320313	105.36848449707	0.753684103488922	0.940176546573639	0.665352880954742	63.3789482116699	6021
True	False	False	False	False	-2434.38623046875	-2185.13037109375	171.917007446289	0.612657606601715	0.904954075813293	0.361491054296494	76.3612899780273	11836
True	False	False	False	False	-2433.8125	-2296.66259765625	13.3097038269043	0.743378639221191	0.942608833312988	0.624296009540558	40.1666679382324	482
True	False	False	False	False	-2424.05639648438	-2139.70971679688	307.232330322266	0.312755882740021	0.774272918701172	0.126285180449486	66.9927825927734	18557
True	False	False	False	False	-2425.11474609375	-2057.79907226563	98.7136306762695	0.640130162239075	0.932112336158752	0.398532092571259	49.6067428588867	4415
True	False	False	False	False	-2426.61767578125	-1965.76184082031	149.734161376953	0.606909692287445	0.938677608966827	0.354356110095978	73.8074111938477	9964
True	False	False	False	False	-2422.70849609375	-2095.43969726563	106.477630615234	0.784542441368103	0.944773375988007	0.936093747615814	93.0104141235352	8929
True	False	False	False	False	-2420.76782226563	-2406.17846679688	183.008422851563	0.76558256149292	0.948422491550446	0.725864291191101	76.10302734375	12557
True	False	False	False	False	-2420.38061523438	-2112.15234375	104.259346008301	0.695448517799377	0.948188185691833	0.494300276041031	53.680850982666	5046
True	False	False	False	False	-2419.80615234375	-2001.892578125	97.6044921875	0.694636702537537	0.958854913711548	0.492601126432419	46.3181800842285	4076
True	False	False	False	False	-2412.30810546875	-2607.12768554688	187.44499206543	0.656642854213715	0.939875900745392	0.42359846830368	173.970413208008	29401
True	False	False	False	False	-2391.90380859375	-2597.57861328125	106.477630615234	0.730874300003052	0.954292714595795	0.582929074764252	102.239585876465	9815
True	False	False	False	False	-2395.87548828125	-2570.46704101563	109.805053710938	0.720394313335419	0.953168451786041	0.553169012069702	72.5858612060547	7186
True	False	False	False	False	-2411.830078125	-2478.716796875	462.512176513672	0.68669992685318	0.941919088363647	0.476565420627594	102.345321655273	42678
True	False	False	False	False	-2411.84228515625	-2162.6728515625	34.3833999633789	0.731873750686646	0.935441792011261	0.585974395275116	54.2580642700195	1682
True	False	False	False	False	-2411.056640625	-2564.04931640625	130.878753662109	0.642475247383118	0.921028733253479	0.401948988437653	70.0084762573242	8261
True	False	False	False	False	-2408.8427734375	-2543.65673828125	178.571853637695	0.764128386974335	0.952076733112335	0.717379927635193	89.0993804931641	14345
True	False	False	False	False	-2409.22314453125	-2191.41040039063	150.843307495117	0.814773619174957	0.967479050159454	1	83.654411315918	11377
True	False	False	False	False	-2407.41723632813	-2512.79467773438	124.223899841309	0.783444225788116	0.952595949172974	0.904983460903168	59.3928565979004	6652
True	False	False	False	False	-2394.07543945313	-2416.04443359375	167.480438232422	0.5179523229599	0.940178692340851	0.26299050450325	56.5562896728516	8540
True	False	False	False	False	-2406.70483398438	-2339.1630859375	168.589569091797	0.535953164100647	0.86030113697052	0.279129803180695	68.3421020507813	10388
True	False	False	False	False	-2405.51953125	-2237.35034179688	117.569046020508	0.694364547729492	0.949115872383118	0.492033988237381	96.5660400390625	10236
True	False	False	False	False	-2404.73559570313	-1971.17163085938	114.241622924805	0.708962976932526	0.958626866340637	0.524434328079224	69.7669906616211	7186
True	False	False	False	False	-2405.37158203125	-1905.48486328125	163.043869018555	0.682064414024353	0.941336631774902	0.467648804187775	64.6054458618164	9497
True	False	False	False	False	-2400.15478515625	-2006.21508789063	97.6044921875	0.658792555332184	0.951597213745117	0.427046239376068	44.9090919494629	3952
True	False	False	False	False	-2397.66748046875	-2277.72314453125	197.427261352539	0.658456563949585	0.921428024768829	0.42650431394577	135.061798095703	24041
True	False	False	False	False	-2395.32690429688	-2257.24682617188	253.993499755859	0.422526687383652	0.739015817642212	0.190673068165779	157.7685546875	36129
True	False	False	False	False	-2397.66650390625	-2167.17822265625	97.6044921875	0.784017562866211	0.954608798027039	0.919521510601044	83.0568161010742	7309
True	False	False	False	False	-2394.43481445313	-2226.8662109375	108.695907592773	0.800887107849121	0.965899646282196	1	64.5918350219727	6330
True	False	False	False	False	-2393.67919921875	-2394.28369140625	131.987884521484	0.687818884849548	0.952228665351868	0.478765517473221	63.0588226318359	7504
True	False	False	False	False	-2386.51928710938	-2363.59838867188	134.206176757813	0.613132238388062	0.939219295978546	0.362088888883591	70.0661163330078	8478
True	False	False	False	False	-2389.09204101563	-2145.94946289063	141.970169067383	0.621577620506287	0.929172396659851	0.372958153486252	59.2734375	7587
True	False	False	False	False	-2386.59765625	-2200.92846679688	95.3862075805664	0.756393730640411	0.952540874481201	0.677612125873566	57.4186058044434	4938
True	False	False	False	False	-2384.80419921875	-2584.09204101563	79.8582229614258	0.765261650085449	0.948588073253632	0.723958730697632	148.652770996094	10703
True	False	False	False	False	-2370.36889648438	-2582.91625976563	25.5102653503418	0.748013913631439	0.94746345281601	0.641803920269012	55.4782600402832	1276
True	False	False	False	False	-2383.31298828125	-2466.48510742188	134.206176757813	0.73265141248703	0.96396404504776	0.588371932506561	61.7190093994141	7468
True	False	False	False	False	-2384.7568359375	-2314.15771484375	402.618530273438	0.324472218751907	0.887239634990692	0.132455483078957	85.1928405761719	30925
True	False	False	False	False	-2378.12133789063	-2184.93139648438	230.701522827148	0.513357877731323	0.918494284152985	0.259022355079651	90.7596130371094	18878
True	False	False	False	False	-2383.12817382813	-1956.64208984375	135.315322875977	0.76977926492691	0.934935986995697	0.752817690372467	111.573768615723	13612
True	False	False	False	False	-2375.76049804688	-2569.01782226563	80.9673614501953	0.725601851940155	0.966674208641052	0.567489385604858	55.0821914672852	4021
True	False	False	False	False	-2368.49194335938	-2510.14135742188	221.828384399414	0.64786285161972	0.934265434741974	0.409971982240677	76.4349975585938	15287
True	False	False	False	False	-2373.37915039063	-2402.91430664063	100.931915283203	0.786033868789673	0.956959247589111	1	150.758239746094	13719
True	False	False	False	False	-2372.98071289063	-2133.52783203125	120.896469116211	0.80642431974411	0.967554450035095	1	65.6880722045898	7160
True	False	False	False	False	-2372.5810546875	-2425.22534179688	122.005615234375	0.62011981010437	0.940450668334961	0.371049791574478	55.8181800842285	6140
True	False	False	False	False	-2369.361328125	-2244.06396484375	124.223899841309	0.722305953502655	0.966850161552429	0.558326542377472	59.8482131958008	6703
True	False	False	False	False	-2368.33227539063	-2650.50317382813	124.223899841309	0.733668208122253	0.925313770771027	0.591544389724731	168.419647216797	18863
True	False	False	False	False	-2354.76000976563	-2624.52026367188	207.409545898438	0.726581156253815	0.939824163913727	0.570281505584717	96.4652404785156	18039
True	False	False	False	False	-2363.28393554688	-2546.39721679688	174.135284423828	0.842736959457397	0.969756901264191	1	83.8343963623047	13162
True	False	False	False	False	-2368.09155273438	-2485.21899414063	110.914192199707	0.719247400760651	0.923149228096008	0.55012708902359	119.800003051758	11980
True	False	False	False	False	-2367.23950195313	-2449.55639648438	124.223899841309	0.792491853237152	0.954439222812653	1	55.3839302062988	6203
True	False	False	False	False	-2361.6376953125	-2371.8671875	151.952453613281	0.627364933490753	0.945205211639404	0.380672931671143	84.8029174804688	11618
True	False	False	False	False	-2366.13989257813	-2206.10131835938	148.625015258789	0.621745824813843	0.918880939483643	0.373179197311401	63.9626884460449	8571
True	False	False	False	False	-2365.17553710938	-1964.93334960938	102.041061401367	0.794671595096588	0.959297358989716	1	113.836959838867	10473
True	False	False	False	False	-2361.27612304688	-2403.38208007813	113.132476806641	0.555359959602356	0.944102764129639	0.297692984342575	86.0784301757813	8780
True	False	False	False	False	-2351.15795898438	-2332.1591796875	135.315322875977	0.671015024185181	0.947575986385345	0.447571516036987	58.467212677002	7133
True	False	False	False	False	-2359.45483398438	-2295.07983398438	207.409545898438	0.659363448619843	0.929883539676666	0.427969545125961	87.470588684082	16357
True	False	False	False	False	-2356.61279296875	-2260.91870117188	177.462707519531	0.703622102737427	0.956229090690613	0.512084782123566	64.875	10380
True	False	False	False	False	-2351.0595703125	-2579.85400390625	170.807861328125	0.621552646160126	0.945212304592133	0.372925311326981	58.2792205810547	8975
True	False	False	False	False	-2345.40600585938	-2454.47338867188	117.569046020508	0.702122330665588	0.952423274517059	0.508725047111511	66.4716949462891	7046
True	False	False	False	False	-2348.35717773438	-2423.96557617188	143.079315185547	0.647346317768097	0.929782032966614	0.409191995859146	53.821704864502	6943
True	False	False	False	False	-2342.09692382813	-2394.35693359375	185.226699829102	0.600571572780609	0.92812192440033	0.346704572439194	62.2155685424805	10390
True	False	False	False	False	-2346.37744140625	-2230.48486328125	120.896469116211	0.733505606651306	0.941408276557922	0.591034114360809	65.9357833862305	7187
True	False	False	False	False	-2347.54931640625	-1948.2041015625	137.533599853516	0.716718852519989	0.94569855928421	0.543553650379181	68.5645141601563	8502
True	False	False	False	False	-2345.9306640625	-2277.79174804688	157.498153686523	0.736775100231171	0.945433437824249	0.601518452167511	101.260566711426	14379
True	False	False	False	False	-2341.56103515625	-2215.6865234375	82.0765075683594	0.735541641712189	0.943492233753204	0.597506582736969	69.1486511230469	5117
True	False	False	False	False	-2343.71508789063	-2199.41723632813	120.896469116211	0.771264374256134	0.961044549942017	0.76343834400177	65.4770660400391	7137
True	False	False	False	False	-2337.1826171875	-2673.51733398438	424.801361083984	0.258432269096375	0.731175303459167	0.0994340777397156	140.164489746094	53683
True	False	False	False	False	-2298.86669921875	-2659.84838867188	226.264953613281	0.691882908344269	0.951937019824982	0.486921042203903	70.8774490356445	14459
True	False	False	False	False	-2332.37255859375	-2613.8583984375	145.297592163086	0.599889099597931	0.936407089233398	0.345893651247025	88.1679382324219	11550
True	False	False	False	False	-2336.45190429688	-2368.87719726563	169.698715209961	0.638602256774902	0.926488041877747	0.396329522132874	64.928108215332	9934
True	False	False	False	False	-2334.7421875	-2019.64477539063	43.256534576416	0.730620563030243	0.918818771839142	0.582162261009216	118.871795654297	4636
True	False	False	False	False	-2332.95092773438	-2336.2685546875	119.787330627441	0.75546407699585	0.951108157634735	0.673323512077332	81.3240737915039	8783
True	False	False	False	False	-2331.79516601563	-2491.10278320313	228.483245849609	0.706610441207886	0.933358490467072	0.518918395042419	56.0242729187012	11541
True	False	False	False	False	-2331.45043945313	-2262.02783203125	104.259346008301	0.733055353164673	0.961325287818909	0.589626967906952	50.0851058959961	4708
True	False	False	False	False	-2330.4970703125	-2640.81225585938	159.716445922852	0.639048099517822	0.933295845985413	0.396970301866531	66.6736145019531	9601
True	False	False	False	False	-2320.99536132813	-2612.828125	27.7285480499268	0.793351709842682	0.95892345905304	1	53.5200004577637	1338
True	False	False	False	False	-2330.12817382813	-2568.92260742188	124.223899841309	0.733668208122253	0.952686846256256	0.591544389724731	52.5714302062988	5888
True	False	False	False	False	-2305.28271484375	-2527.82177734375	263.975769042969	0.581790804862976	0.886616230010986	0.32524311542511	77.7857131958008	18513
True	False	False	False	False	-2321.29052734375	-2451.96020507813	106.477630615234	0.698564171791077	0.954685926437378	0.500930964946747	62.6875	6018
True	False	False	False	False	-2321.51171875	-2387.98681640625	109.805053710938	0.69250875711441	0.957675635814667	0.488200724124908	58.0808067321777	5750
True	False	False	False	False	-2322.96752929688	-2327.07250976563	94.2770690917969	0.724954545497894	0.959554612636566	0.565661549568176	79.3764724731445	6747
True	False	False	False	False	-2325.67700195313	-2222.03857421875	124.223899841309	0.549106180667877	0.939663887023926	0.291569441556931	56.0625	6279
True	False	False	False	False	-2321.46142578125	-2243.25952148438	125.333038330078	0.653138935565948	0.940520882606506	0.418074816465378	59.2654876708984	6697
True	False	False	False	False	-2319.85693359375	-2356.53100585938	123.114753723145	0.776449203491211	0.966347217559814	0.80710357427597	63.1981964111328	7015
True	False	False	False	False	-2315.87451171875	-2340.24853515625	105.36848449707	0.753684103488922	0.934110522270203	0.665352880954742	85.7789459228516	8149
True	False	False	False	False	-2314.50610351563	-2042.18957519531	221.828384399414	0.783765912055969	0.947735667228699	0.912798941135406	68.2649993896484	13653
True	False	False	False	False	-2314.16577148438	-2428.88647460938	135.315322875977	0.579028964042664	0.913208484649658	0.322227746248245	62.9344253540039	7678
True	False	False	False	False	-2309.39306640625	-2399.568359375	86.513069152832	0.829033434391022	0.965538680553436	1	54.5128211975098	4252
True	False	False	False	False	-2307.26171875	-2464.43920898438	277.285491943359	0.304957568645477	0.828898906707764	0.12225715816021	74.1800003051758	18545
True	False	False	False	False	-2305.37280273438	-2257.84301757813	124.223899841309	0.695939123630524	0.944344222545624	0.495332807302475	57.4821434020996	6438
True	False	False	False	False	-2298.28955078125	-2714.04663085938	374.889984130859	0.325537651777267	0.898139417171478	0.133023828268051	164.073959350586	55457
True	False	False	False	False	-2263.525390625	-2693.58862304688	211.846115112305	0.665791571140289	0.926538527011871	0.438599705696106	73.0209426879883	13947
True	False	False	False	False	-2290.3525390625	-2619.515625	42.1473922729492	0.853256225585938	0.965447545051575	1	45.5	1729
True	False	False	False	False	-2296.35473632813	-2324.697265625	126.442184448242	0.784677445888519	0.956539690494537	0.941195964813232	58.5614051818848	6676
True	False	False	False	False	-2296.7705078125	-2140.51538085938	169.698715209961	0.726159274578094	0.96044510602951	0.56907457113266	52.5947723388672	8047
True	False	False	False	False	-2296.578125	-2302.97265625	178.571853637695	0.730485558509827	0.954262733459473	0.581755340099335	89.049690246582	14337
True	False	False	False	False	-2294.29052734375	-2563.94970703125	350.488861083984	0.663615226745605	0.909747004508972	0.43495175242424	73.1360778808594	23111
True	False	False	False	False	-2285.9384765625	-2424.95874023438	183.008422851563	0.66594922542572	0.933830618858337	0.438866078853607	78.8242416381836	13006
True	False	False	False	False	-2293.78979492188	-2374.65747070313	215.173538208008	0.436075836420059	0.913083493709564	0.199823722243309	71.1082458496094	13795
True	False	False	False	False	-2289.31518554688	-2346.70556640625	166.371292114258	0.528901159763336	0.910238265991211	0.272690743207932	64.3866653442383	9658
True	False	False	False	False	-2289.35375976563	-2254.552734375	92.0587844848633	0.739471137523651	0.962716162204742	0.610541462898254	62.397590637207	5179
True	False	False	False	False	-2292.64990234375	-2083.89770507813	168.589569091797	0.762764632701874	0.964151680469513	0.709754824638367	61.1447372436523	9294
True	False	False	False	False	-2291.02978515625	-2189.49975585938	119.787330627441	0.75546407699585	0.938844740390778	0.673323512077332	70.0277786254883	7563
True	False	False	False	False	-2289.2431640625	-2272.41455078125	113.132476806641	0.678755939006805	0.967176675796509	0.46147033572197	52.235294342041	5328
True	False	False	False	False	-2284.52880859375	-2688.76196289063	22.1828384399414	0.691018760204315	0.933190703392029	0.485164731740952	56.3499984741211	1127
True	False	False	False	False	-2276.35278320313	-2611.29663085938	201.863830566406	0.600803196430206	0.91461318731308	0.346980392932892	71.4120864868164	12997
True	False	False	False	False	-2282.7255859375	-2524.5830078125	95.3862075805664	0.827333629131317	0.964746832847595	1	142.802322387695	12281
True	False	False	False	False	-2274.306640625	-2487.14477539063	234.028945922852	0.492752522230148	0.925280153751373	0.241914942860603	79.7582931518555	16829
True	False	False	False	False	-2278.62109375	-2294.25610351563	86.513069152832	0.775300621986389	0.943492233753204	0.796320915222168	65.8974380493164	5140
True	False	False	False	False	-2275.24926757813	-1981.68591308594	95.3862075805664	0.790671706199646	0.951477408409119	1	89.5232543945313	7699
True	False	False	False	False	-2273.66259765625	-2462.58178710938	183.008422851563	0.641101002693176	0.938213109970093	0.399941295385361	72.7090911865234	11997
True	False	False	False	False	-2271.34399414063	-2338.14184570313	97.6044921875	0.784017562866211	0.964395225048065	0.919521510601044	146.204544067383	12866
True	False	False	False	False	-2269.5615234375	-2029.64562988281	133.097030639648	0.765460968017578	0.963601350784302	0.725139915943146	62.5999984741211	7512
True	False	False	False	False	-2269.2275390625	-2512.28833007813	80.9673614501953	0.611623764038086	0.950422644615173	0.360193461179733	67.0410995483398	4894
True	False	False	False	False	-2269.17797851563	-2378.30346679688	154.17073059082	0.616858959197998	0.941521346569061	0.366830259561539	77.992805480957	10841
True	False	False	False	False	-2268.75268554688	-2526.896484375	87.6222152709961	0.673781275749207	0.941258132457733	0.452452331781387	67.037971496582	5296
True	False	False	False	False	-2257.40112304688	-2356.61303710938	135.315322875977	0.657594740390778	0.94256192445755	0.425119489431381	55.8606567382813	6815
True	False	False	False	False	-2261.50903320313	-2286.63623046875	77.6399383544922	0.744004368782043	0.961111128330231	0.626579701900482	55.6714286804199	3897
True	False	False	False	False	-2266.89086914063	-2255.6162109375	109.805053710938	0.720394313335419	0.944952547550201	0.553169012069702	57.9797973632813	5740
True	False	False	False	False	-2259.23706054688	-2270.92260742188	92.0587844848633	0.753171443939209	0.961670458316803	0.663112580776215	56.9879531860352	4730
True	False	False	False	False	-2257.50903320313	-2328.38671875	134.206176757813	0.520640969276428	0.940713107585907	0.265340238809586	60.983470916748	7379
True	False	False	False	False	-2256.76049804688	-2755.2890625	197.427261352539	0.465018332004547	0.88801771402359	0.220489799976349	181.022476196289	32222
True	False	False	False	False	-2247.63549804688	-2744.39501953125	87.6222152709961	0.387315988540649	0.915943503379822	0.168267443776131	92.1645584106445	7281
True	False	False	False	False	-2250.01611328125	-2657.3046875	126.442184448242	0.727187871932983	0.946451187133789	0.572028160095215	61.8333320617676	7049
True	False	False	False	False	-2242.57055664063	-2540.47998046875	216.282684326172	0.707058846950531	0.941897809505463	0.519960224628448	69.6564102172852	13583
True	False	False	False	False	-2256.19287109375	-2416.62084960938	149.734161376953	0.693598926067352	0.950138688087463	0.490445405244827	67.2148132324219	9074
True	False	False	False	False	-2256.41748046875	-2022.16223144531	140.861022949219	0.668232917785645	0.958352208137512	0.442754238843918	65.4881896972656	8317
True	False	False	False	False	-2255.86938476563	-2447.8310546875	9.98227787017822	0.687235474586487	0.9244145154953	0.47761595249176	39.5555572509766	356
True	False	False	False	False	-2250.25659179688	-2432.48999023438	156.389007568359	0.731586515903473	0.958362936973572	0.585095226764679	70.3120574951172	9914
True	False	False	False	False	-2253.07934570313	-2054.48461914063	24.401123046875	0.715491533279419	0.927436709403992	0.54042637348175	32.9090919494629	724
True	False	False	False	False	-2252.37866210938	-2385.630859375	137.533599853516	0.3985635638237	0.880752146244049	0.175221368670464	135.669357299805	16823
True	False	False	False	False	-2241.35668945313	-2326.00903320313	117.569046020508	0.591474890708923	0.949854552745819	0.336093574762344	58.7264137268066	6225
True	False	False	False	False	-2247.42578125	-2291.77465820313	97.6044921875	0.809059381484985	0.965536773204803	1	57.7954559326172	5086
True	False	False	False	False	-2248.51098632813	-2238.09008789063	137.533599853516	0.675143480300903	0.946045696735382	0.454890340566635	50.6854820251465	6285
True	False	False	False	False	-2242.0615234375	-2308.15576171875	89.8404998779297	0.805119872093201	0.958110809326172	1	57.0617294311523	4622
True	False	False	False	False	-2240.30615234375	-2583.85229492188	272.848907470703	0.625790059566498	0.921973347663879	0.378551155328751	74.3861770629883	18299
True	False	False	False	False	-2228.69580078125	-2487.56298828125	308.341461181641	0.530978500843048	0.873867094516754	0.274571537971497	77.3705062866211	21509
True	False	False	False	False	-2232.08935546875	-2393.57275390625	139.751892089844	0.728278815746307	0.944409251213074	0.575201690196991	83.039680480957	10463
True	False	False	False	False	-2240.17333984375	-2260.52709960938	140.861022949219	0.51894211769104	0.910042703151703	0.263853162527084	47.2834663391113	6005
True	False	False	False	False	-2233.455078125	-1934.29089355469	126.442184448242	0.806643486022949	0.962540864944458	1	59.5438613891602	6788
True	False	False	False	False	-2231.16552734375	-2446.15698242188	212.955261230469	0.701955497264862	0.945745825767517	0.508354067802429	65.3489608764648	12547
True	False	False	False	False	-2229.40649414063	-2371.2822265625	139.751892089844	0.638468325138092	0.933871328830719	0.396137297153473	55.7857131958008	7029
True	False	False	False	False	-2231.15551757813	-2347.31884765625	153.061584472656	0.835585951805115	0.968690097332001	1	55.6304359436035	7677
True	False	False	False	False	-2227.77221679688	-2725.22387695313	389.308837890625	0.291290789842606	0.76260906457901	0.115343846380711	71.1994323730469	24991
True	False	False	False	False	-2222.57763671875	-2687.58349609375	169.698715209961	0.775282919406891	0.955854713916779	0.796160697937012	61.228759765625	9368
True	False	False	False	False	-2226.45922851563	-2634.39599609375	137.533599853516	0.607939004898071	0.93416565656662	0.355619817972183	56.6370964050293	7023
True	False	False	False	False	-2223.771484375	-1915.13989257813	146.40673828125	0.820213973522186	0.964075446128845	1	54.75	7227
True	False	False	False	False	-2218.74291992188	-2322.76293945313	131.987884521484	0.597164392471313	0.921782255172729	0.342680543661118	56.6890754699707	6746
True	False	False	False	False	-2218.50463867188	-2667.6611328125	118.678184509277	0.757112741470337	0.950826644897461	0.680991768836975	89.7102813720703	9599
True	False	False	False	False	-2213.95751953125	-2654.10107421875	124.223899841309	0.622315883636475	0.947370409965515	0.37392982840538	78.7232131958008	8817
True	False	False	False	False	-2217.93408203125	-2233.92431640625	138.64274597168	0.704681634902954	0.940450668334961	0.514486134052277	55.4560012817383	6932
True	False	False	False	False	-2217.80908203125	-2157.791015625	135.315322875977	0.758076548576355	0.953853964805603	0.685611963272095	57.6475410461426	7033
True	False	False	False	False	-2216.69140625	-2551.42211914063	199.645553588867	0.557473421096802	0.900107681751251	0.299794524908066	67.2944412231445	12113
True	False	False	False	False	-2213.50756835938	-2399.05834960938	285.049468994141	0.392848312854767	0.875256478786469	0.171665087342262	95.9922180175781	24670
True	False	False	False	False	-2211.98559570313	-2785.73828125	249.556930541992	0.369318753480911	0.8008833527565	0.157506436109543	146.293334960938	32916
True	False	False	False	False	-2176.02978515625	-2777.302734375	169.698715209961	0.742979526519775	0.959989607334137	0.622851550579071	90.7058792114258	13878
True	False	False	False	False	-2206.26123046875	-2524.94677734375	211.846115112305	0.647792339324951	0.934770166873932	0.409865349531174	77.7958145141602	14859
True	False	False	False	False	-2211.61401367188	-2176.19555664063	144.188446044922	0.759280562400818	0.95204222202301	0.691536962985992	54.1461524963379	7039
True	False	False	False	False	-2206.80786132813	-2361.78076171875	74.3125076293945	0.722276210784912	0.95637571811676	0.558245301246643	62.1791038513184	4166
True	False	False	False	False	-2202.19848632813	-2745.11083984375	349.379699707031	0.296739548444748	0.896115064620972	0.118078269064426	79.3111114501953	24983
True	False	False	False	False	-2199.4130859375	-2758.14770507813	11.0914192199707	0.763594925403595	0.936281979084015	0.714360892772675	60.5999984741211	606
True	False	False	False	False	-2198.37915039063	-2700.93310546875	123.114753723145	0.798364579677582	0.961349606513977	1	90.4144134521484	10036
True	False	False	False	False	-2194.775390625	-2613.98950195313	177.462707519531	0.673765122890472	0.936830937862396	0.452423572540283	73.4437484741211	11751
True	False	False	False	False	-2199.93115234375	-2440.42822265625	408.164245605469	0.507076978683472	0.836943328380585	0.253690987825394	76.5217361450195	28160
True	False	False	False	False	-2200.11767578125	-2310.18969726563	131.987884521484	0.809868931770325	0.953242182731628	1	59.1176452636719	7035
True	False	False	False	False	-2198.65258789063	-2587.6767578125	635.538330078125	0.290497273206711	0.825648844242096	0.114947997033596	154.410125732422	88477
True	False	False	False	False	-2198.36669921875	-2384.54541015625	27.7285480499268	0.655060887336731	0.931988120079041	0.421090096235275	80.3600006103516	2009
True	False	False	False	False	-2197.076171875	-2274.46655273438	114.241622924805	0.60158383846283	0.923438966274261	0.347911924123764	45.4854354858398	4685
True	False	False	False	False	-2191.365234375	-2370.33276367188	195.208984375	0.540956020355225	0.878181040287018	0.2837935090065	173.823867797852	30593
True	False	False	False	False	-2191.12646484375	-2661.7392578125	181.899276733398	0.656193912029266	0.923079550266266	0.42288413643837	74.9451217651367	12291
True	False	False	False	False	-2190.10400390625	-2223.3193359375	128.660461425781	0.653944551944733	0.933360159397125	0.419334411621094	52.1982765197754	6055
True	False	False	False	False	-2188.6728515625	-2717.62158203125	197.427261352539	0.685747921466827	0.909486711025238	0.474708467721939	134.994384765625	24029
True	False	False	False	False	-2182.9775390625	-2489.86474609375	167.480438232422	0.700623989105225	0.956753253936768	0.505413234233856	84.2251663208008	12718
True	False	False	False	False	-2180.85986328125	-2354.53271484375	144.188446044922	0.365333765745163	0.906043112277985	0.155181720852852	61.7461547851563	8027
True	False	False	False	False	-2185.94360351563	-2160.59521484375	191.881561279297	0.76079136133194	0.934344708919525	0.699229896068573	78.6820831298828	13612
True	False	False	False	False	-2177.68725585938	-2404.49560546875	175.244430541992	0.76423704624176	0.9443279504776	0.718000948429108	63.9177207946777	10099
True	False	False	False	False	-2175.48681640625	-2819.38598632813	332.742584228516	0.372740685939789	0.881923675537109	0.159519135951996	175.956665039063	52787
True	False	False	False	False	-2143.32666015625	-2812.9208984375	174.135284423828	0.569272994995117	0.916339576244354	0.311840862035751	91.3057327270508	14335
True	False	False	False	False	-2174.119140625	-2679.12109375	136.424453735352	0.72914445400238	0.941765010356903	0.577750682830811	78.7723541259766	9689
True	False	False	False	False	-2171.88745117188	-2375.26977539063	107.586769104004	0.7348473072052	0.965619504451752	0.595278739929199	62.6804122924805	6080
True	False	False	False	False	-2167.3427734375	-2563.49365234375	211.846115112305	0.585219085216522	0.908990323543549	0.329034000635147	62.1727752685547	11875
True	False	False	False	False	-2166.53857421875	-2537.849609375	149.734161376953	0.5634725689888	0.949455916881561	0.305851370096207	51.6148147583008	6968
True	False	False	False	False	-2166.73291015625	-2304.36059570313	201.863830566406	0.692807912826538	0.959730982780457	0.488814681768417	61.5219764709473	11197
True	False	False	False	False	-2162.14721679688	-2280.28344726563	265.084930419922	0.771703600883484	0.957392573356628	0.766710758209229	70.9497909545898	16957
True	False	False	False	False	-2160.5341796875	-2508.9921875	185.226699829102	0.648871958255768	0.926855623722076	0.41150239109993	78.2215576171875	13063
True	False	False	False	False	-2160.23608398438	-2464.45361328125	110.914192199707	0.817231714725494	0.963625371456146	1	74.8899993896484	7489
True	False	False	False	False	-2157.35766601563	-2433.86181640625	96.4953460693359	0.74201226234436	0.951622247695923	0.619389593601227	66.1149444580078	5752
True	False	False	False	False	-2155.44287109375	-2779.6748046875	138.64274597168	0.768403470516205	0.948827087879181	0.74352765083313	94.2399978637695	11780
True	False	False	False	False	-2144.44458007813	-2704.73071289063	299.468322753906	0.538792252540588	0.830071210861206	0.281766414642334	75.5740737915039	20405
True	False	False	False	False	-2153.00561523438	-2637.38159179688	149.734161376953	0.612518966197968	0.910993635654449	0.361316621303558	71.4074096679688	9640
True	False	False	False	False	-2153.55590820313	-2404.13134765625	187.44499206543	0.705384194850922	0.945954501628876	0.516091406345367	61.3668632507324	10371
True	False	False	False	False	-2147.81274414063	-2660.88940429688	174.135284423828	0.735303997993469	0.954035520553589	0.596741735935211	61.6687889099121	9682
True	False	False	False	False	-2143.28637695313	-2601.85668945313	251.77522277832	0.542297184467316	0.925255537033081	0.285057634115219	106.916297912598	24270
True	False	False	False	False	-2147.25903320313	-2453.85180664063	202.97297668457	0.424550324678421	0.860768139362335	0.192019939422607	88.9398880004883	16276
True	False	False	False	False	-2137.68383789063	-2371.7421875	141.970169067383	0.704015791416168	0.953461170196533	0.512974381446838	58.234375	7454
True	False	False	False	False	-2136.89501953125	-2522.21630859375	166.371292114258	0.528901159763336	0.8606978058815	0.272690743207932	61.1133346557617	9167
True	False	False	False	False	-2136.38720703125	-2857.02221679688	96.4953460693359	0.74201226234436	0.947579443454742	0.619389593601227	146.551727294922	12750
True	False	False	False	False	-2103.00634765625	-2844.42163085938	128.660461425781	0.616460800170898	0.937719464302063	0.366319626569748	77.0086212158203	8933
True	False	False	False	False	-2124.263671875	-2790.73168945313	341.61572265625	0.650891780853271	0.894538938999176	0.414592891931534	185.831161499023	57236
True	False	False	False	False	-2135.74731445313	-2734.990234375	312.778015136719	0.597502887248993	0.876933097839355	0.343077540397644	80.7446823120117	22770
True	False	False	False	False	-2120.2392578125	-2687.40893554688	163.043869018555	0.619021713733673	0.9124755859375	0.369621306657791	96.176872253418	14138
True	False	False	False	False	-2131.4130859375	-2549.58569335938	191.881561279297	0.645322442054749	0.955341517925262	0.406158268451691	78.0289001464844	13499
True	False	False	False	False	-2129.62939453125	-2494.3974609375	148.625015258789	0.656966328620911	0.942729115486145	0.424114376306534	50.4925384521484	6766
True	False	False	False	False	-2127.21240234375	-2649.62744140625	181.899276733398	0.634969234466553	0.961411833763123	0.391165256500244	59.6524391174316	9783
True	False	False	False	False	-2123.966796875	-2582.43090820313	173.026138305664	0.662795841693878	0.955137968063354	0.433591425418854	60.1217956542969	9379
True	False	False	False	False	-2122.6494140625	-2466.49365234375	145.297592163086	0.651053726673126	0.920244872570038	0.414842307567596	96.2519073486328	12609
True	False	False	False	False	-2122.04541015625	-2448.3701171875	157.498153686523	0.59052437543869	0.893474817276001	0.335008829832077	85.1197204589844	12087
True	False	False	False	False	-2118.32763671875	-2826.15600585938	211.846115112305	0.602573096752167	0.919137418270111	0.349097162485123	91.193717956543	17418
True	False	False	False	False	-2099.564453125	-2795.630859375	181.899276733398	0.682014107704163	0.957238376140594	0.467553645372391	82.3719482421875	13509
True	False	False	False	False	-2108.11840820313	-2715.75122070313	227.374099731445	0.682083189487457	0.926276862621307	0.467684239149094	85.6390228271484	17556
True	False	False	False	False	-2114.5546875	-2403.73803710938	78.7490768432617	0.79235315322876	0.953734934329987	1	56.3802833557129	4003
True	False	False	False	False	-2116.49926757813	-2383.17553710938	122.005615234375	0.728617489337921	0.958814084529877	0.57619571685791	63.0545463562012	6936
True	False	False	False	False	-2115.36303710938	-2282.1376953125	141.970169067383	0.816491663455963	0.965022087097168	1	173.3359375	22187
True	False	False	False	False	-2111.30053710938	-2530.80444335938	153.061584472656	0.733375728130341	0.959978342056274	0.590627431869507	83.1521759033203	11475
True	False	False	False	False	-2107.396484375	-2498.3974609375	127.551322937012	0.569257855415344	0.94242912530899	0.311825037002563	49.1130447387695	5648
True	False	False	False	False	-2106.35327148438	-2767.33251953125	194.099838256836	0.74627673625946	0.945425510406494	0.635077357292175	111.994285583496	19599
True	False	False	False	False	-2090.49609375	-2686.13720703125	188.554138183594	0.634131848812103	0.916694283485413	0.389989137649536	77.4823532104492	13172
True	False	False	False	False	-2102.01586914063	-2589.00512695313	122.005615234375	0.728617489337921	0.948927998542786	0.57619571685791	79.9181823730469	8791
True	False	False	False	False	-2106.314453125	-2372.42456054688	83.1856460571289	0.745481371879578	0.935663521289825	0.63206559419632	64.6266632080078	4847
True	False	False	False	False	-2101.13916015625	-2452.47314453125	74.3125076293945	0.747713565826416	0.935587465763092	0.640626013278961	87.9701461791992	5894
True	False	False	False	False	-2100.2421875	-2414.89770507813	151.952453613281	0.635665476322174	0.945051789283752	0.392147123813629	54.0145988464355	7400
True	False	False	False	False	-2094.19140625	-2627.45849609375	330.524291992188	0.684942364692688	0.940510630607605	0.473147690296173	77.3791961669922	23059
True	False	False	False	False	-2090.95263671875	-2560.23217773438	119.787330627441	0.653936803340912	0.94635272026062	0.419322341680527	80.1296310424805	8654
True	False	False	False	False	-2090.7216796875	-2392.75219726563	131.987884521484	0.779522478580475	0.952090442180634	0.840783715248108	53.5126037597656	6368
True	False	False	False	False	-2086.56884765625	-2513.505859375	165.262145996094	0.723555207252502	0.94553941488266	0.561758041381836	83.1946334838867	12396
True	False	False	False	False	-2081.35083007813	-2879.67309570313	130.878753662109	0.620877861976624	0.906741440296173	0.372040390968323	88.9661026000977	10498
True	False	False	False	False	-2072.376953125	-2855.61596679688	161.934722900391	0.794927000999451	0.959490358829498	1	76.4178085327148	11157
True	False	False	False	False	-2068.6025390625	-2702.3076171875	187.44499206543	0.743200838565826	0.950533151626587	0.623651385307312	96.988166809082	16391
True	False	False	False	False	-2077.48120117188	-2536.22338867188	196.318130493164	0.673774719238281	0.940488874912262	0.452440679073334	90.2033920288086	15966
True	False	False	False	False	-2081.171875	-2472.2890625	67.6576614379883	0.781755030155182	0.949587345123291	0.872471511363983	65.9672164916992	4024
True	False	False	False	False	-2079.68896484375	-2449.9208984375	157.498153686523	0.49498638510704	0.923547565937042	0.243717640638351	63.5352096557617	9022
True	False	False	False	False	-2076.64672851563	-2358.59204101563	148.625015258789	0.755418717861176	0.951548099517822	0.673116326332092	60.4104461669922	8095
True	False	False	False	False	-2069.45849609375	-2667.45703125	141.970169067383	0.694015443325043	0.94290953874588	0.491308391094208	100.1484375	12819
True	False	False	False	False	-2069.04028320313	-2591.3837890625	151.952453613281	0.780331075191498	0.963706493377686	0.851300001144409	72.8759155273438	9984
True	False	False	False	False	-2066.72583007813	-2208.30004882813	144.188446044922	0.820256590843201	0.968038380146027	1	65.523078918457	8518
True	False	False	False	False	-2066.02124023438	-2372.69311523438	128.660461425781	0.768360316753387	0.955918490886688	0.743243813514709	61.8706893920898	7177
True	False	False	False	False	-2065.49633789063	-2827.17163085938	175.244430541992	0.679845213890076	0.929828464984894	0.463488072156906	59.025318145752	9326
True	False	False	False	False	-2049.53686523438	-2797.92456054688	171.917007446289	0.646950006484985	0.948306620121002	0.408595204353333	68.9225769042969	10683
True	False	False	False	False	-2065.23046875	-2231.26025390625	130.878753662109	0.744540572166443	0.959802567958832	0.628555476665497	53.0254249572754	6257
True	False	False	False	False	-2063.86376953125	-2773.96875	245.120376586914	0.64341539144516	0.945285201072693	0.403331428766251	81.3076934814453	17969
True	False	False	False	False	-2061.67846679688	-2732.7548828125	164.153015136719	0.680345416069031	0.958160042762756	0.464419931173325	58.0945930480957	8598
True	False	False	False	False	-2058.3232421875	-2636.83154296875	161.934722900391	0.73981249332428	0.941717267036438	0.611710011959076	87.0753402709961	12713
True	False	False	False	False	-2062.2529296875	-2573.1796875	127.551322937012	0.664698958396912	0.942993700504303	0.436761826276779	70.9739151000977	8162
True	False	False	False	False	-2063.08178710938	-2531.32666015625	24.401123046875	0.760120630264282	0.941173493862152	0.695777595043182	71.136360168457	1565
True	False	False	False	False	-2057.875	-2517.87231445313	124.223899841309	0.549106180667877	0.951808512210846	0.291569441556931	58.1785697937012	6516
True	False	False	False	False	-2054.25634765625	-2603.580078125	164.153015136719	0.680345416069031	0.937014698982239	0.464419931173325	56.9594612121582	8430
True	False	False	False	False	-2047.48205566406	-2541.85595703125	229.592376708984	0.696493864059448	0.939475059509277	0.496505469083786	85.0917892456055	17614
True	False	False	False	False	-2049.5888671875	-2046.49279785156	131.987884521484	0.832409501075745	0.95916348695755	1	63.2016792297363	7521
True	False	False	False	False	-2047.0078125	-2689.9970703125	196.318130493164	0.665798246860504	0.957336068153381	0.438611000776291	80.3107376098633	14215
True	False	False	False	False	-2046.81640625	-2889.69165039063	175.244430541992	0.673781275749207	0.949764430522919	0.452452331781387	109.284812927246	17267
True	False	False	False	False	-2043.96337890625	-2579.93969726563	155.279876708984	0.537459015846252	0.952417731285095	0.280525058507919	69.9928588867188	9799
True	False	False	False	False	-2043.81799316406	-2408.48754882813	96.4953460693359	0.785221695899963	0.969933748245239	0.970463275909424	49.8160934448242	4334
True	False	False	False	False	-2043.04650878906	-2439.73974609375	93.1679229736328	0.782521784305573	0.959447026252747	0.885872364044189	52.761905670166	4432
True	False	False	False	False	-2038.81433105469	-2927.78784179688	642.193176269531	0.188803270459175	0.870778024196625	0.0686300694942474	162.530227661133	94105
True	False	False	False	False	-1949.90771484375	-2992.6533203125	100.931915283203	0.692807912826538	0.917288303375244	0.488814681768417	129.285720825195	11765
True	False	False	False	False	-1977.06518554688	-2969.50390625	369.344268798828	0.400439113378525	0.906607329845428	0.176398873329163	168.141143798828	55991
True	False	False	False	False	-1944.77270507813	-2965.63549804688	180.790130615234	0.591028690338135	0.91565352678299	0.335583746433258	100.828224182129	16435
True	False	False	False	False	-1973.95825195313	-2947.76635742188	113.132476806641	0.643585920333862	0.934416592121124	0.403582990169525	110.549018859863	11276
True	False	False	False	False	-1923.64782714844	-3007.45874023438	199.645553588867	0.612505912780762	0.944771707057953	0.361300259828568	165.772216796875	29839
True	False	False	False	False	-1999.1943359375	-2937.59008789063	160.825576782227	0.681745409965515	0.949356853961945	0.467046499252319	132.103454589844	19155
True	False	False	False	False	-2029.59606933594	-2881.81689453125	125.333038330078	0.702152848243713	0.938910365104675	0.50879293680191	70.159294128418	7928
True	False	False	False	False	-2034.9306640625	-2763.74829101563	151.952453613281	0.772331058979034	0.955555021762848	0.771500051021576	62.664234161377	8585
True	False	False	False	False	-2037.53356933594	-2742.86645507813	189.663269042969	0.830388844013214	0.964735507965088	1	64.6783599853516	11060
True	False	False	False	False	-2035.240234375	-2706.34619140625	21.0736961364746	0.656467795372009	0.941173493862152	0.423319727182388	40.5263175964355	770
True	False	False	False	False	-2034.46655273438	-2059.56909179688	134.206176757813	0.601354956626892	0.91364598274231	0.347638487815857	88.5537185668945	10715
True	False	False	False	False	-2034.04357910156	-2864.40283203125	151.952453613281	0.607983291149139	0.940874040126801	0.355674296617508	69.2116775512695	9482
True	False	False	False	False	-2029.06030273438	-2840.24365234375	149.734161376953	0.788483679294586	0.950119614601135	1	78.7037048339844	10625
True	False	False	False	False	-2012.81518554688	-2728.60571289063	133.097030639648	0.653364658355713	0.954465091228485	0.418427079916	82.2666702270508	9872
True	False	False	False	False	-2026.04748535156	-2673.03564453125	272.848907470703	0.483731597661972	0.875306904315948	0.234756141901016	149.565048217773	36793
True	False	False	False	False	-2028.24401855469	-2600.42529296875	126.442184448242	0.73520427942276	0.962809503078461	0.596421539783478	53.9824562072754	6154
True	False	False	False	False	-2029.22607421875	-2516.48876953125	107.586769104004	0.769551157951355	0.945690810680389	0.75124317407608	66.793815612793	6479
True	False	False	False	False	-2027.77673339844	-2438.70751953125	76.5307922363281	0.797638714313507	0.940846920013428	1	56.3043479919434	3885
True	False	False	False	False	-2026.87768554688	-2579.23193359375	106.477630615234	0.81877213716507	0.95712286233902	1	174.29167175293	16732
True	False	False	False	False	-2024.39306640625	-2648.14965820313	143.079315185547	0.764712512493134	0.961037278175354	0.720741987228394	76.4651184082031	9864
True	False	False	False	False	-2019.78015136719	-2541.78100585938	231.810668945313	0.441676557064056	0.8439701795578	0.203699976205826	82.0526351928711	17149
True	False	False	False	False	-2015.11743164063	-2709.08471679688	125.333038330078	0.694636762142181	0.946037650108337	0.492601156234741	106.061950683594	11985
True	False	False	False	False	-2014.85754394531	-2562.15771484375	68.7667999267578	0.727385580539703	0.94040834903717	0.572600066661835	68.370964050293	4239
True	False	False	False	False	-2013.6494140625	-2196.35205078125	201.863830566406	0.769235730171204	0.961995482444763	0.749088644981384	59.0824165344238	10753
True	False	False	False	False	-2012.64025878906	-2773.06713867188	156.389007568359	0.532230973243713	0.907788217067719	0.275711894035339	65.8936157226563	9291
True	False	False	False	False	-2012.59729003906	-2265.00854492188	167.480438232422	0.810530424118042	0.952181398868561	1	68.9536437988281	10412
True	False	False	False	False	-2011.32897949219	-2913.07958984375	148.625015258789	0.729590535163879	0.935164988040924	0.579075038433075	92.4029846191406	12382
True	False	False	False	False	-1961.09313964844	-2925.47021484375	148.625015258789	0.695266664028168	0.953517138957977	0.493918627500534	79.4626846313477	10648
True	False	False	False	False	-1911.75866699219	-2916.91284179688	165.262145996094	0.819518387317657	0.964335501194	1	85.0872497558594	12678
True	False	False	False	False	-1988.26733398438	-2893.9052734375	164.153015136719	0.760389924049377	0.958845496177673	0.697156250476837	95.905403137207	14194
True	False	False	False	False	-1975.033203125	-2871.57739257813	127.551322937012	0.782646477222443	0.94615638256073	0.888233423233032	100.756523132324	11587
True	False	False	False	False	-1993.41162109375	-2846.45678710938	112.023338317871	0.756114184856415	0.957753896713257	0.676312983036041	75.7425765991211	7650
True	False	False	False	False	-1989.58935546875	-2862.29663085938	92.0587844848633	0.798473179340363	0.963002026081085	1	75.8192749023438	6293
True	False	False	False	False	-1949.95263671875	-2833.75390625	170.807861328125	0.662633955478668	0.949218928813934	0.433323562145233	92.4415588378906	14236
True	False	False	False	False	-1943.82958984375	-2875.62377929688	200.754699707031	0.521498262882233	0.876068651676178	0.266093790531158	87.3535919189453	15811
True	False	False	False	False	-1932.88708496094	-2903.06201171875	126.442184448242	0.775840818881989	0.952634334564209	0.801295220851898	89.3421020507813	10185
True	False	False	False	False	-1914.12927246094	-2886.93359375	149.734161376953	0.593681156635284	0.918815016746521	0.338628500699997	142.592590332031	19250
True	False	False	False	False	-1918.96313476563	-2863.09008789063	200.754699707031	0.454146057367325	0.863146245479584	0.212537840008736	77.7403335571289	14071
True	False	False	False	False	-2007.84680175781	-2817.73779296875	208.518692016602	0.752222299575806	0.95440685749054	0.659027099609375	86.9627685546875	16349
True	False	False	False	False	-2009.04870605469	-2750.9326171875	115.350761413574	0.646229147911072	0.949712634086609	0.407513111829758	69.1538467407227	7192
True	False	False	False	False	-1953.31823730469	-2812.88232421875	177.462707519531	0.749354422092438	0.954115867614746	0.647141218185425	89.9937515258789	14399
True	False	False	False	False	-1982.95471191406	-2805.96850585938	206.300399780273	0.708034455776215	0.955529093742371	0.522242486476898	76.8763427734375	14299
True	False	False	False	False	-1936.96850585938	-2786.55126953125	253.993499755859	0.473709404468536	0.853144347667694	0.227021068334579	80.6069869995117	18459
True	False	False	False	False	-1980.22448730469	-2746.62622070313	147.515884399414	0.696933448314667	0.957683384418488	0.49743863940239	83.8571395874023	11153
True	False	False	False	False	-1975.28857421875	-2726.2451171875	120.896469116211	0.565552711486816	0.914884865283966	0.307983905076981	71.0275192260742	7742
True	False	False	False	False	-1969.94995117188	-2773.58715820313	167.480438232422	0.700623989105225	0.955484986305237	0.505413234233856	80.7019882202148	12186
True	False	False	False	False	-1915.21545410156	-2761.99340820313	113.132476806641	0.686399757862091	0.944999396800995	0.475978404283524	130.421569824219	13303
True	False	False	False	False	-1949.22399902344	-2734.3115234375	186.335845947266	0.647222757339478	0.946545362472534	0.40900582075119	78.0714263916016	13116
True	False	False	False	False	-1941.08068847656	-2714.126953125	115.350761413574	0.681263327598572	0.950650691986084	0.466138988733292	72.1923065185547	7508
True	False	False	False	False	-1930.04870605469	-2749.697265625	106.477630615234	0.844346523284912	0.966983139514923	1	169.5	16272
True	False	False	False	False	-1914.47717285156	-2721.47631835938	176.353576660156	0.690333187580109	0.95464950799942	0.483779966831207	93.3962249755859	14850
True	False	False	False	False	-1908.22888183594	-2816.91259765625	178.571853637695	0.607724726200104	0.902323603630066	0.355356276035309	105.086959838867	16919
True	False	False	False	False	-1998.20825195313	-2710.955078125	268.412353515625	0.397222816944122	0.79758620262146	0.174382820725441	169.384292602539	40991
True	False	False	False	False	-2008.58618164063	-2678.33642578125	158.607299804688	0.579240798950195	0.917802274227142	0.322457849979401	114.818183898926	16419
True	False	False	False	False	-1923.20971679688	-2695.98950195313	123.114753723145	0.625757277011871	0.937226116657257	0.378507137298584	72.9729766845703	8100
True	False	False	False	False	-1988.904296875	-2681.20385742188	116.459907531738	0.786059260368347	0.958391427993774	1	95.1333312988281	9989
True	False	False	False	False	-1970.41845703125	-2613.40771484375	244.01123046875	0.674074292182922	0.925222933292389	0.452974885702133	84.2727279663086	18540
True	False	False	False	False	-1968.63464355469	-2671.63134765625	141.970169067383	0.673494637012482	0.940644681453705	0.451942265033722	85.8359375	10987
True	False	False	False	False	-1951.09008789063	-2635.42944335938	248.447799682617	0.48065060377121	0.901766121387482	0.232354372739792	85.4464263916016	19140
True	False	False	False	False	-1950.59204101563	-2690.20629882813	141.970169067383	0.714233875274658	0.925493240356445	0.537262856960297	79.9140625	10229
True	False	False	False	False	-1918.37573242188	-2671.50903320313	146.40673828125	0.67818558216095	0.935743927955627	0.46042013168335	101.780303955078	13435
True	False	False	False	False	-1942.4765625	-2662.23657226563	136.424453735352	0.764290273189545	0.960109293460846	0.718305766582489	73.4390258789063	9033
True	False	False	False	False	-1937.31628417969	-2630.28125	86.513069152832	0.764826476573944	0.960156261920929	0.721405208110809	83.7435913085938	6532
True	False	False	False	False	-1917.55126953125	-2637.00390625	148.625015258789	0.672437250614166	0.92421942949295	0.450069338083267	77.4776153564453	10382
True	False	False	False	False	-1998.05737304688	-2611.93627929688	214.064392089844	0.625187635421753	0.892777264118195	0.377744019031525	59.051815032959	11397
True	False	False	False	False	-2008.09790039063	-2581.47583007813	222.937530517578	0.484760075807571	0.875120460987091	0.235562726855278	100.03980255127	20108
True	False	False	False	False	-1925.90478515625	-2609.90454101563	92.0587844848633	0.787859082221985	0.960797727108002	1	83.0602416992188	6894
True	False	False	False	False	-1940.88317871094	-2606.65380859375	126.442184448242	0.566565871238708	0.909873723983765	0.309028744697571	89.3684234619141	10188
True	False	False	False	False	-1988.19116210938	-2587.66772460938	88.7313537597656	0.634681344032288	0.956510245800018	0.390760332345963	74.7249984741211	5978
True	False	False	False	False	-1987.25952148438	-2544.48217773438	56.5662384033203	0.758329689502716	0.951833724975586	0.686843395233154	78.0392150878906	3980
True	False	False	False	False	-1987.17456054688	-2562.65600585938	173.026138305664	0.733464062213898	0.945054888725281	0.590903878211975	192.775634765625	30073
True	False	False	False	False	-1977.2724609375	-2551.2822265625	15.5279874801636	0.621227741241455	0.92958676815033	0.372498869895935	73.5	1029
True	False	False	False	False	-1961.75048828125	-2592.421875	205.191253662109	0.4752436876297	0.895061790943146	0.228190824389458	81.5621643066406	15089
True	False	False	False	False	-1931.39819335938	-2595.35546875	27.7285480499268	0.766682505607605	0.959619760513306	0.732549428939819	67.2799987792969	1682
True	False	False	False	False	-1926.0869140625	-2574.98681640625	76.5307922363281	0.622762024402618	0.954234778881073	0.374518811702728	64.6666641235352	4462
True	False	False	False	False	-1959.54040527344	-2560.61645507813	120.896469116211	0.7624591588974	0.952595949172974	0.708087503910065	65.6880722045898	7160
True	False	False	False	False	-1942.59716796875	-2572.69946289063	74.3125076293945	0.786045730113983	0.957215547561646	1	63.940299987793	4284
True	False	False	False	False	-1908.58374023438	-2588.18139648438	118.678184509277	0.791627526283264	0.965390563011169	1	95.4018707275391	10208
True	False	False	False	False	-2001.36975097656	-2511.22778320313	297.250030517578	0.430705785751343	0.918542385101318	0.196159273386002	80.3992538452148	21547
True	False	False	False	False	-1996.99780273438	-2479.9208984375	198.536407470703	0.604268014431	0.973520934581757	0.351140230894089	76.3631286621094	13669
True	False	False	False	False	-1917.67724609375	-2500.52270507813	108.695907592773	0.83582991361618	0.966806530952454	1	73.4285736083984	7196
True	False	False	False	False	-1954.78051757813	-2468.5205078125	89.8404998779297	0.832318663597107	0.967919170856476	1	79.641975402832	6451
True	False	False	False	False	-1995.91967773438	-2136.51196289063	143.079315185547	0.772836744785309	0.941365599632263	0.775464057922363	85.8139572143555	11070
True	False	False	False	False	-1995.49597167969	-2459.74536132813	139.751892089844	0.762926280498505	0.949785888195038	0.710642993450165	96.1428604125977	12114
True	False	False	False	False	-1974.81176757813	-2458.27099609375	165.262145996094	0.791833221912384	0.94423896074295	1	189.248321533203	28198
True	False	False	False	False	-1958.0517578125	-2307.37451171875	103.150199890137	0.793185532093048	0.951622247695923	1	96.4731216430664	8972
True	False	False	False	False	-1978.74401855469	-2206.38818359375	144.188446044922	0.807786464691162	0.946475327014923	1	103.784614562988	13492
True	False	False	False	False	-1989.22106933594	-2182.76611328125	181.899276733398	0.72121262550354	0.936012983322144	0.555363178253174	76.5121917724609	12548
True	False	False	False	False	-1981.73291015625	-2162.6884765625	138.64274597168	0.85070264339447	0.9703488945961	1	105.671997070313	13209
True	False	False	False	False	-1984.33227539063	-2101.57373046875	79.8582229614258	0.776177406311035	0.945610642433167	0.804480254650116	90.4861145019531	6515
True	False	False	False	False	-1977.56005859375	-2133.47973632813	135.315322875977	0.749961793422699	0.95416671037674	0.649603843688965	97.3770523071289	11880
True	False	False	False	False	-1959.74658203125	-2280.26831054688	104.259346008301	0.875679135322571	0.973599314689636	1	57.7021293640137	5424
True	False	False	False	False	-1950.244140625	-2317.25268554688	104.259346008301	0.745750606060028	0.96099179983139	0.63308048248291	85.6808547973633	8054
True	False	False	False	False	-1940.68127441406	-2227.896484375	113.132476806641	0.833576381206512	0.964291453361511	1	101.950981140137	10399
True	False	False	False	False	-1939.68151855469	-2205.35766601563	144.188446044922	0.759280562400818	0.940772891044617	0.691536962985992	89.7692337036133	11670
True	False	False	False	False	-1926.033203125	-2182.3720703125	86.513069152832	0.801492035388947	0.951252520084381	1	85.4102554321289	6662
True	False	False	False	False	-1921.86474609375	-2479.14404296875	173.026138305664	0.656920969486237	0.938463449478149	0.424041956663132	69.288459777832	10809
True	False	False	False	False	-1910.05310058594	-2300.51025390625	150.843307495117	0.794324278831482	0.951479077339172	1	65.6911773681641	8934
True	False	False	False	False	-2949.04956054688	-1877.87390136719	150.843307495117	0.730014204978943	0.962924122810364	0.580339908599854	135.720581054688	18458
True	False	False	False	False	-2958.81616210938	-1833.50158691406	338.288299560547	0.640514731407166	0.923969507217407	0.399089366197586	164.259017944336	50099
True	False	False	False	False	-2990.5185546875	-1811.95373535156	17.7462711334229	0.762108087539673	0.940302610397339	0.706189274787903	95.0625	1521
True	False	False	False	False	-3013.86010742188	-1756.77185058594	313.887176513672	0.534118354320526	0.896408200263977	0.277439504861832	154.946990966797	43850
True	False	False	False	False	-3034.53344726563	-1724.02258300781	99.8227767944336	0.673765122890472	0.936632215976715	0.452423572540283	152.233337402344	13701
True	False	False	False	False	-3051.68579101563	-1677.15368652344	270.630645751953	0.436205089092255	0.884388327598572	0.199912533164024	138.319671630859	33750
True	False	False	False	False	-3084.5244140625	-1634.39953613281	29.9468326568604	0.529495239257813	0.887736797332764	0.2732273042202	105.555557250977	2850
True	False	False	False	False	-3108.3310546875	-1552.13208007813	167.480438232422	0.740312814712524	0.948285460472107	0.61343377828598	154.503311157227	23330
True	False	False	False	False	-3117.40087890625	-1520.7978515625	397.072814941406	0.462094724178314	0.900704026222229	0.21832811832428	154.779327392578	55411
True	False	False	False	False	-3133.2822265625	-1488.54113769531	128.660461425781	0.759870648384094	0.954126596450806	0.694506108760834	146.922409057617	17043
True	False	False	False	False	-3154.42993164063	-1435.80822753906	134.206176757813	0.801479279994965	0.95090788602829	1	151.214874267578	18297
True	False	False	False	False	-3171.9423828125	-1377.57495117188	52.1296730041504	0.745750606060028	0.960135102272034	0.63308048248291	101.723403930664	4781
True	False	False	False	False	-3188.10375976563	-1341.263671875	226.264953613281	0.440524458885193	0.946607053279877	0.202897995710373	129.338241577148	26385
True	False	False	False	False	-3210.15063476563	-1256.48400878906	163.043869018555	0.691148817539215	0.95697146654129	0.485428273677826	125.673469543457	18474
True	False	False	False	False	-3237.10083007813	-1209.91259765625	24.401123046875	0.277625292539597	0.872045814990997	0.108609050512314	112.090911865234	2466
True	False	False	False	False	-3253.97241210938	-1146.70861816406	59.8936653137207	0.312119513750076	0.906730711460114	0.125954136252403	108.777778625488	5874
True	False	False	False	False	-3270.47143554688	-1078.09387207031	73.203369140625	0.410106986761093	0.94492506980896	0.182552725076675	107.787879943848	7114
True	False	False	False	False	-3273.79443359375	-1015.86724853516	120.896469116211	0.67004781961441	0.953589022159576	0.445886552333832	109.669723510742	11954
True	False	False	False	False	-3302.26831054688	-928.287292480469	138.64274597168	0.282809257507324	0.915329337120056	0.111143492162228	102.847999572754	12856
True	False	False	False	False	-3307.40185546875	-847.530517578125	109.805053710938	0.590512692928314	0.960111796855927	0.33499550819397	130.646469116211	12934
True	False	False	False	False	-3313.10424804688	-800.37841796875	110.914192199707	0.803114473819733	0.960092186927795	1	125.660003662109	12566
True	False	False	False	False	-3329.28198242188	-685.283447265625	122.005615234375	0.6835116147995	0.952451705932617	0.470399111509323	142.445449829102	15669
True	False	False	False	False	-3336.55688476563	-629.607788085938	90.9496383666992	0.647275149822235	0.955693960189819	0.40908470749855	114.658538818359	9402
True	False	False	False	False	-3343.12670898438	-538.262939453125	104.259346008301	0.622636795043945	0.936898827552795	0.374353319406509	104.80850982666	9852
True	False	False	False	False	-3344.99487304688	-477.106658935547	175.244430541992	0.746969103813171	0.948386609554291	0.637733519077301	139.949371337891	22112
True	False	False	False	False	-3349.43920898438	-401.329162597656	119.787330627441	0.715369939804077	0.946784973144531	0.540118634700775	140.722229003906	15198
True	False	False	False	False	-3348.55249023438	-375.720794677734	108.695907592773	0.625126421451569	0.938076615333557	0.377662122249603	106.663269042969	10453
True	False	False	False	False	-3348.76318359375	-282.202667236328	219.610107421875	0.364440560340881	0.947763979434967	0.154663443565369	119.858589172363	23732
True	False	False	False	False	-3347.32666015625	-320.893768310547	134.206176757813	0.856174230575562	0.968269646167755	1	106.272727966309	12859
True	False	False	False	False	-3347.154296875	-256.305938720703	106.477630615234	0.739683151245117	0.954018115997314	0.611266613006592	125.5	12048
True	False	False	False	False	-3347.11499023438	-201.851425170898	95.3862075805664	0.63316947221756	0.958737015724182	0.3886439204216	104.720932006836	9006
True	False	False	False	False	-3342.2734375	-143.155868530273	14.4188451766968	0.523994266986847	0.93289041519165	0.268299996852875	73	949
True	False	False	False	False	-3342.17016601563	-499.425048828125	156.389007568359	0.749318718910217	0.96677702665329	0.646997332572937	122.28369140625	17242
True	False	False	False	False	-3340.68627929688	-127.288223266602	49.9113883972168	0.696917474269867	0.960615336894989	0.497404634952545	77.8000030517578	3501
True	False	False	False	False	-3340.27001953125	-3.34954261779785	22.1828384399414	0.735508561134338	0.939309358596802	0.597400009632111	96.6999969482422	1934
True	False	False	False	False	-3340.17602539063	-558.216125488281	163.043869018555	0.770294904708862	0.937597572803497	0.756431043148041	145.285720825195	21357
True	False	False	False	False	-3334.00341796875	-47.4261627197266	119.787330627441	0.637438416481018	0.950423419475555	0.394664078950882	86.9629592895508	9392
True	False	False	False	False	-3337.8984375	11.486291885376	14.4188451766968	0.560572564601898	0.885753393173218	0.302906334400177	93.6923065185547	1218
True	False	False	False	False	-3336.55883789063	26.4329319000244	17.7462711334229	0.47912186384201	0.928567945957184	0.231170579791069	94.1875	1507
True	False	False	False	False	-3334.8310546875	42.524040222168	34.3833999633789	0.290374845266342	0.826064467430115	0.114886969327927	95.0967712402344	2948
True	False	False	False	False	-3332.16723632813	-664.534423828125	118.678184509277	0.641035139560699	0.948104739189148	0.39984542131424	140.738311767578	15059
True	False	False	False	False	-3329.42578125	-407.436798095703	131.987884521484	0.788231670856476	0.960861563682556	1	89.5378189086914	10655
True	False	False	False	False	-3329.07983398438	-766.309753417969	12.2005615234375	0.431440591812134	0.849741160869598	0.196657732129097	101.909088134766	1121
True	False	False	False	False	-3324.18017578125	-740.47265625	67.6576614379883	0.753307163715363	0.97437572479248	0.663703262805939	105.131149291992	6413
True	False	False	False	False	-3326.52856445313	-573.4765625	199.645553588867	0.767598927021027	0.950607538223267	0.738312005996704	106.466667175293	19164
True	False	False	False	False	-3321.63159179688	-200.264389038086	205.191253662109	0.762598097324371	0.948605835437775	0.708843946456909	106.800003051758	19758
True	False	False	False	False	-3321.1201171875	-708.177429199219	170.807861328125	0.671129822731018	0.955684125423431	0.447772175073624	136.863632202148	21077
True	False	False	False	False	-3314.19482421875	-489.905059814453	106.477630615234	0.81877213716507	0.955588459968567	1	71.4895858764648	6863
True	False	False	False	False	-3320.265625	-89.8278350830078	239.574661254883	0.692045450210571	0.954166829586029	0.487252771854401	88.9166641235352	19206
True	False	False	False	False	-3320.62573242188	-15.1358242034912	231.810668945313	0.657265067100525	0.947300553321838	0.424591690301895	103.239234924316	21577
True	False	False	False	False	-3318.232421875	-315.474853515625	179.680999755859	0.751662850379944	0.946055591106415	0.656655788421631	102.938270568848	16676
True	False	False	False	False	-3311.97534179688	-822.226318359375	128.660461425781	0.514788746833801	0.936828076839447	0.260251879692078	127.706893920898	14814
True	False	False	False	False	-3311.13720703125	-452.874786376953	141.970169067383	0.758784472942352	0.953054428100586	0.689074516296387	78	9984
True	False	False	False	False	-3307.67724609375	-350.273498535156	149.734161376953	0.634728491306305	0.960630774497986	0.39082658290863	75.3555526733398	10173
True	False	False	False	False	-3305.4423828125	-868.256958007813	87.6222152709961	0.661894202232361	0.946491599082947	0.432102799415588	123.113922119141	9726
True	False	False	False	False	-3304.56103515625	-761.744445800781	168.589569091797	0.799774885177612	0.964582681655884	1	84.2105255126953	12800
True	False	False	False	False	-3303.75512695313	-652.486938476563	115.350761413574	0.778573036193848	0.932844519615173	0.82945716381073	113.509613037109	11805
True	False	False	False	False	-3301.51318359375	-412.661895751953	159.716445922852	0.571213245391846	0.942007303237915	0.313874661922455	75.2916641235352	10842
True	False	False	False	False	-3293.09838867188	-974.90625	265.084930419922	0.181409314274788	0.92058002948761	0.0655645802617073	104.046028137207	24867
True	False	False	False	False	-3278.83813476563	-889.827514648438	173.026138305664	0.747430086135864	0.936823666095734	0.639520108699799	120.519233703613	18801
True	False	False	False	False	-3284.58959960938	-646.025329589844	175.244430541992	0.582462131977081	0.94554990530014	0.325981229543686	82.455696105957	13028
True	False	False	False	False	-3292.30859375	-22.6312274932861	110.914192199707	0.688313543796539	0.918333828449249	0.479744225740433	156.889999389648	15689
True	False	False	False	False	-3292.08935546875	54.982723236084	86.513069152832	0.645403206348419	0.873469114303589	0.406278669834137	144.628204345703	11281
True	False	False	False	False	-3291.21215820313	-540.235778808594	217.391815185547	0.704862415790558	0.956775546073914	0.514898300170898	83.1581649780273	16299
True	False	False	False	False	-3281.31396484375	-373.098266601563	166.371292114258	0.725541532039642	0.966554641723633	0.567318320274353	88.9266662597656	13339
True	False	False	False	False	-3283.58203125	-47.4231834411621	11.0914192199707	0.69836014509201	0.927715241909027	0.500491261482239	58.0999984741211	581
True	False	False	False	False	-3283.37280273438	-217.932464599609	411.491668701172	0.774253070354462	0.957460045814514	0.78711324930191	102.425872802734	38000
True	False	False	False	False	-3278.36669921875	-866.346252441406	221.828384399414	0.731203615665436	0.949447572231293	0.583928167819977	110.440002441406	22088
True	False	False	False	False	-3270.41796875	-510.387481689453	171.917007446289	0.666936814785004	0.93911737203598	0.440540254116058	93.7032241821289	14524
True	False	False	False	False	-3278.12451171875	-471.047454833984	171.917007446289	0.840409338474274	0.964047133922577	1	97.1483840942383	15058
True	False	False	False	False	-3274.26953125	-439.08154296875	157.498153686523	0.673951745033264	0.939362406730652	0.45275616645813	74.2253494262695	10540
True	False	False	False	False	-3276.83349609375	-157.983123779297	303.904907226563	0.654578983783722	0.934242427349091	0.420330733060837	87	23838
True	False	False	False	False	-3270.451171875	-344.366027832031	137.533599853516	0.782398581504822	0.954978168010712	0.883594453334808	78.0725784301758	9681
True	False	False	False	False	-3268.39135742188	-1052.61804199219	90.9496383666992	0.678500771522522	0.927078306674957	0.460999995470047	139.963409423828	11477
True	False	False	False	False	-3259.49536132813	-961.986450195313	395.963684082031	0.354033201932907	0.764509379863739	0.148698329925537	127.619049072266	45560
True	False	False	False	False	-3264.72290039063	-86.5710372924805	262.866638183594	0.788554728031158	0.962777018547058	1	98.8185653686523	23420
True	False	False	False	False	-3264.00366210938	-285.892120361328	239.574661254883	0.642205417156219	0.956371009349823	0.401553601026535	107.847221374512	23295
True	False	False	False	False	-3259.12963867188	-1126.23767089844	96.4953460693359	0.342151612043381	0.892176270484924	0.142049014568329	108.149421691895	9409
True	False	False	False	False	-3256.61083984375	-1099.75756835938	99.8227767944336	0.777396082878113	0.964942038059235	0.816632270812988	113.944442749023	10255
True	False	False	False	False	-3256.64013671875	-773.137145996094	181.899276733398	0.763890326023102	0.968393683433533	0.716026604175568	82.1768264770508	13477
True	False	False	False	False	-3254.052734375	-534.104248046875	168.589569091797	0.788660645484924	0.964829623699188	1	93.8552627563477	14266
True	False	False	False	False	-3253.78247070313	-1025.90478515625	90.9496383666992	0.753896296024323	0.939750611782074	0.666286945343018	82.6829299926758	6780
True	False	False	False	False	-3251.72680664063	-811.731811523438	177.462707519531	0.627012729644775	0.931457877159119	0.380196899175644	90.9937515258789	14559
True	False	False	False	False	-3252.30444335938	-658.901794433594	306.123168945313	0.783653736114502	0.970746457576752	0.909986019134521	93.2536239624023	25738
True	False	False	False	False	-3250.39868164063	-731.562561035156	187.44499206543	0.705384194850922	0.964531660079956	0.516091406345367	77.9585800170898	13175
True	False	False	False	False	-3249.87377929688	-393.032562255859	163.043869018555	0.800371706485748	0.968997180461884	1	82.7823104858398	12169
True	False	False	False	False	-3248.81201171875	-1167.24621582031	38.8199691772461	0.178070351481438	0.822987616062164	0.0641921386122704	110.114288330078	3854
True	False	False	False	False	-3237.0625	-1152.62719726563	116.459907531738	0.74296110868454	0.942035317420959	0.622785210609436	131.523803710938	13810
True	False	False	False	False	-3237.56079101563	-1087.9365234375	70.9850845336914	0.724676012992859	0.922015905380249	0.564879477024078	136.609375	8743
True	False	False	False	False	-3244.94921875	-153.936386108398	258.430084228516	0.527156472206116	0.871203005313873	0.271121323108673	95.2660980224609	22197
True	False	False	False	False	-3244.03369140625	31.7314262390137	230.701522827148	0.679057896137238	0.951280236244202	0.462028026580811	95.9423065185547	19956
True	False	False	False	False	-3239.9111328125	-1031.10717773438	104.259346008301	0.837473332881927	0.964395225048065	1	85.6808547973633	8054
True	False	False	False	False	-3238.36279296875	-934.54248046875	234.028945922852	0.393534779548645	0.900585949420929	0.172089740633965	106.971565246582	22571
True	False	False	False	False	-3239.24560546875	-619.020446777344	207.409545898438	0.797449946403503	0.954573750495911	1	99.2994689941406	18569
True	False	False	False	False	-3237.47143554688	-1125.29821777344	154.17073059082	0.811846137046814	0.969249248504639	1	128.496398925781	17861
True	False	False	False	False	-3226.5244140625	-1074.31872558594	153.061584472656	0.72611141204834	0.964582681655884	0.568937957286835	93.4782638549805	12900
True	False	False	False	False	-3230.8408203125	-859.535827636719	199.645553588867	0.809212923049927	0.945834040641785	1	114.52222442627	20614
True	False	False	False	False	-3228.32177734375	-573.94921875	267.30322265625	0.699501156806946	0.961003482341766	0.502959907054901	97.6348571777344	23530
True	False	False	False	False	-3230.6572265625	-480.606414794922	180.790130615234	0.756302773952484	0.952559590339661	0.677188336849213	94.3128814697266	15373
True	False	False	False	False	-3233.94262695313	-223.604385375977	241.792938232422	0.706170499324799	0.933759689331055	0.517900466918945	113.793579101563	24807
True	False	False	False	False	-3230.43334960938	-520.277954101563	183.008422851563	0.682637989521027	0.955256581306458	0.46873527765274	75.5151519775391	12460
True	False	False	False	False	-3229.46411132813	-449.38623046875	207.409545898438	0.670215308666229	0.94161069393158	0.446177542209625	106.55615234375	19926
True	False	False	False	False	-3227.7109375	-64.8415069580078	251.77522277832	0.50888466835022	0.868273019790649	0.25521457195282	84.8105697631836	19252
True	False	False	False	False	-3227.70068359375	-682.919006347656	170.807861328125	0.818404853343964	0.956847608089447	1	83.168830871582	12808
True	False	False	False	False	-3227.26391601563	-916.349182128906	159.716445922852	0.674418985843658	0.954115867614746	0.453590780496597	83.4583358764648	12018
True	False	False	False	False	-3224.849609375	-892.077209472656	144.188446044922	0.740460157394409	0.957224071025848	0.613943874835968	77.984619140625	10138
True	False	False	False	False	-3224.1572265625	-340.085693359375	237.356369018555	0.81462025642395	0.959276378154755	1	77.2850494384766	16539
True	False	False	False	False	-3222.23046875	-1229.22705078125	105.36848449707	0.762958765029907	0.958498001098633	0.710821866989136	141.905258178711	13481
True	False	False	False	False	-3214.18115234375	-1092.97058105469	9.98227787017822	0.785398185253143	0.931883156299591	1	62.5555572509766	563
True	False	False	False	False	-3212.43969726563	-702.562683105469	222.937530517578	0.756075978279114	0.95508199930191	0.676136016845703	89.5671615600586	18003
True	False	False	False	False	-3218.9736328125	-377.802124023438	160.825576782227	0.825897872447968	0.955881536006927	1	81.2344818115234	11779
True	False	False	False	False	-3211.59033203125	-752.70654296875	199.645553588867	0.699382960796356	0.944770574569702	0.502702951431274	79.6500015258789	14337
True	False	False	False	False	-3210.11669921875	-408.527252197266	157.498153686523	0.68684595823288	0.9443279504776	0.476851433515549	82.8450698852539	11764
True	False	False	False	False	-3208.64086914063	-1308.76574707031	34.3833999633789	0.453346252441406	0.91877818107605	0.21196211874485	112.74193572998	3495
True	False	False	False	False	-3207.17797851563	-1284.41418457031	114.241622924805	0.720488905906677	0.943826198577881	0.55342161655426	147.407760620117	15183
True	False	False	False	False	-3194.38916015625	-1118.3212890625	246.229507446289	0.705789387226105	0.950852930545807	0.517021954059601	101.518020629883	22537
True	False	False	False	False	-3200.5888671875	-979.170959472656	498.004730224609	0.34952700138092	0.775925993919373	0.146156758069992	94.4877471923828	42425
True	False	False	False	False	-3201.91967773438	-803.82861328125	196.318130493164	0.761598765850067	0.957186877727509	0.703467845916748	109.242935180664	19336
True	False	False	False	False	-3208.36376953125	-651.246398925781	174.135284423828	0.731285214424133	0.959600627422333	0.584176421165466	79.7579650878906	12522
True	False	False	False	False	-3204.95336914063	-505.056396484375	155.279876708984	0.789243400096893	0.960115194320679	1	75.1428604125977	10520
True	False	False	False	False	-3199.19677734375	-256.708801269531	260.648345947266	0.684174716472626	0.944280564785004	0.471669286489487	91.3829803466797	21475
True	False	False	False	False	-3196.05688476563	-939.416015625	242.902084350586	0.778511226177216	0.958964288234711	0.828752934932709	87.5342483520508	19170
True	False	False	False	False	-3195.68017578125	-1031.94140625	145.297592163086	0.765121161937714	0.950119614601135	0.723130643367767	79.1679382324219	10371
True	False	False	False	False	-3192.53125	-876.440612792969	163.043869018555	0.713843047618866	0.937718987464905	0.536288261413574	83.5170059204102	12277
True	False	False	False	False	-3194.65063476563	-466.826019287109	100.931915283203	0.810745477676392	0.964395225048065	1	61.0219764709473	5553
True	False	False	False	False	-3195.1123046875	-2.61110067367554	379.326538085938	0.388670563697815	0.756226181983948	0.1690953373909	124.716377258301	42653
True	False	False	False	False	-3190.1171875	-419.285705566406	164.153015136719	0.725604593753815	0.956061124801636	0.567497134208679	82.2432403564453	12172
True	False	False	False	False	-3182.8505859375	-357.389984130859	72.0942230224609	0.833017647266388	0.969034552574158	1	139.32307434082	9056
True	False	False	False	False	-3188.43579101563	-104.990661621094	238.465515136719	0.64888322353363	0.940890669822693	0.411519587039948	76.9860458374023	16552
True	False	False	False	False	-3185.21997070313	-193.451110839844	281.722045898438	0.772385537624359	0.962046504020691	0.771922528743744	102.562995910645	26051
True	False	False	False	False	-3182.48217773438	-838.044616699219	237.356369018555	0.760737001895905	0.94186943769455	0.698947727680206	106.738319396973	22842
True	False	False	False	False	-3182.40258789063	-750.081665039063	225.155807495117	0.795522391796112	0.955339789390564	1	92.3546829223633	18748
True	False	False	False	False	-3180.65161132813	-1183.59106445313	204.082122802734	0.853740513324738	0.968454718589783	1	95.1195678710938	17502
True	False	False	False	False	-3179.62866210938	-698.570678710938	135.315322875977	0.853394627571106	0.97204315662384	1	91.0901641845703	11113
True	False	False	False	False	-3178.55151367188	-1365.94897460938	13.3097038269043	0.517451584339142	0.885753393173218	0.262555181980133	110.166664123535	1322
True	False	False	False	False	-3174.34106445313	-1350.62145996094	13.3097038269043	0.554879128932953	0.905647397041321	0.297217160463333	91.3333358764648	1096
True	False	False	False	False	-3166.5380859375	-1075.90393066406	272.848907470703	0.708776652812958	0.964406847953796	0.523992955684662	87.9065017700195	21625
True	False	False	False	False	-3173.86254882813	-627.572265625	242.902084350586	0.757261633872986	0.95804888010025	0.681698560714722	85.3835601806641	18699
True	False	False	False	False	-3178.2421875	-345.905914306641	161.934722900391	0.596579134464264	0.93834263086319	0.341995388269424	97.3835601806641	14218
True	False	False	False	False	-3176.96850585938	-530.993469238281	184.117568969727	0.770222425460815	0.930103957653046	0.755918800830841	75.7108459472656	12568
True	False	False	False	False	-3171.2841796875	-489.845672607422	114.241622924805	0.712310016155243	0.948681592941284	0.532502174377441	65.6310653686523	6760
True	False	False	False	False	-3173.28393554688	-124.580207824707	143.079315185547	0.801572740077972	0.963494658470154	1	82.2790679931641	10614
True	False	False	False	False	-3174.31469726563	46.9889030456543	237.356369018555	0.698646068572998	0.956187903881073	0.501107633113861	95.1261672973633	20357
True	False	False	False	False	-3169.8955078125	-49.7639770507813	346.052276611328	0.386876672506332	0.783733785152435	0.167999491095543	123.625	38571
True	False	False	False	False	-3168.82788085938	-282.241821289063	163.043869018555	0.781204581260681	0.959978342056274	0.86380922794342	80.8163299560547	11880
True	False	False	False	False	-3164.64501953125	-992.970581054688	151.952453613281	0.87390124797821	0.969872891902924	1	80.9051132202148	11084
True	False	False	False	False	-3164.29467773438	-1159.84887695313	222.937530517578	0.49134436249733	0.922117650508881	0.240784764289856	95.9651718139648	19289
True	False	False	False	False	-3163.9931640625	-398.929473876953	286.158630371094	0.702367007732391	0.947634994983673	0.509270012378693	92.9457397460938	23980
True	False	False	False	False	-3163.30615234375	-1404.9033203125	251.77522277832	0.776064097881317	0.951135337352753	0.803400337696075	153.651977539063	34879
True	False	False	False	False	-3149.21118164063	-1319.6240234375	230.701522827148	0.733409583568573	0.936547458171844	0.590733289718628	120.730766296387	25112
True	False	False	False	False	-3156.54345703125	-1214.07373046875	240.683807373047	0.702931225299835	0.959815323352814	0.510531425476074	88.4193572998047	19187
True	False	False	False	False	-3161.86743164063	-1029.42358398438	149.734161376953	0.693598926067352	0.956295371055603	0.490445405244827	77.7703704833984	10499
True	False	False	False	False	-3163.1943359375	-920.671813964844	256.211791992188	0.734402477741241	0.960361838340759	0.59386283159256	88.35498046875	20410
True	False	False	False	False	-3153.26220703125	-828.826477050781	189.663269042969	0.800872504711151	0.96293306350708	1	99.2397689819336	16970
True	False	False	False	False	-3158.82788085938	-709.852844238281	157.498153686523	0.762220680713654	0.943281888961792	0.706796109676361	84.1830978393555	11954
True	False	False	False	False	-3156.26171875	-775.675720214844	150.843307495117	0.748016774654388	0.94390606880188	0.64181524515152	91.9485321044922	12505
True	False	False	False	False	-3154.10864257813	-550.3134765625	169.698715209961	0.685223281383514	0.956814289093018	0.473690927028656	70.9411773681641	10854
True	False	False	False	False	-3155.880859375	-327.295013427734	198.536407470703	0.804717302322388	0.951671838760376	1	91.5530700683594	16388
True	False	False	False	False	-3155.392578125	-168.155792236328	178.571853637695	0.807928323745728	0.962369561195374	1	85.5962753295898	13781
True	False	False	False	False	-3144.81127929688	-888.437866210938	210.736968994141	0.577768683433533	0.908352851867676	0.32086306810379	77.726318359375	14768
True	False	False	False	False	-3143.29956054688	-962.995422363281	174.135284423828	0.822695910930634	0.963367640972137	1	94.9681549072266	14910
True	False	False	False	False	-3142.27783203125	-598.194274902344	336.070007324219	0.728727042675018	0.955164551734924	0.576517999172211	92.3267364501953	27975
True	False	False	False	False	-3141.384765625	-72.2644958496094	232.919815063477	0.63379293680191	0.955516040325165	0.389514625072479	75.6904754638672	15895
True	False	False	False	False	-3141.2734375	-1099.71337890625	202.97297668457	0.780392229557037	0.963468432426453	0.852133333683014	93.9453582763672	17192
True	False	False	False	False	-3141.07885742188	2.18868255615234	285.049468994141	0.729706585407257	0.95646071434021	0.579420864582062	99.0311279296875	25451
True	False	False	False	False	-3140.87744140625	-1291.70397949219	148.625015258789	0.621745824813843	0.923519968986511	0.373179197311401	99.4850769042969	13331
True	False	False	False	False	-3139.28637695313	-469.773681640625	175.244430541992	0.692221403121948	0.966504275798798	0.487612366676331	79.2215194702148	12517
True	False	False	False	False	-3140.23828125	36.2201347351074	146.40673828125	0.726016283035278	0.942499697208405	0.568666875362396	85.0303039550781	11224
True	False	False	False	False	-3138.50341796875	-387.544525146484	154.17073059082	0.668601036071777	0.967881441116333	0.44338646531105	79.1366882324219	11000
True	False	False	False	False	-3138.0322265625	-214.656295776367	180.790130615234	0.716814994812012	0.945814430713654	0.543800354003906	83.6134948730469	13629
True	False	False	False	False	-3137.892578125	-1466.06945800781	250.666076660156	0.390733152627945	0.905254364013672	0.170360952615738	116.022125244141	26221
True	False	False	False	False	-3131.48754882813	-1429.615234375	344.943145751953	0.673357009887695	0.930356740951538	0.451697707176208	125.270095825195	38959
True	False	False	False	False	-3134.58520507813	-1001.31713867188	144.188446044922	0.608850479125977	0.947733461856842	0.356743842363358	70.6538467407227	9185
True	False	False	False	False	-3136.46948242188	-295.169189453125	149.734161376953	0.76893937587738	0.955881536006927	0.747088372707367	74.2592620849609	10025
True	False	False	False	False	-3135.62353515625	-682.839050292969	179.680999755859	0.712417364120483	0.945325791835785	0.532765328884125	79.0740737915039	12810
True	False	False	False	False	-3134.91674804688	-648.907165527344	174.135284423828	0.762403786182404	0.962982356548309	0.707787096500397	80.0254745483398	12564
True	False	False	False	False	-3133.90209960938	-511.015167236328	90.9496383666992	0.826298654079437	0.959608733654022	1	69.4390258789063	5694
True	False	False	False	False	-3131.35302734375	-1379.26611328125	173.026138305664	0.782837390899658	0.956284999847412	0.891967415809631	81.1474380493164	12659
True	False	False	False	False	-3119.4521484375	-1290.86840820313	268.412353515625	0.709787547588348	0.952858090400696	0.526397407054901	102.152893066406	24721
True	False	False	False	False	-3130.54272460938	-1050.91333007813	165.262145996094	0.799794971942902	0.960317492485046	1	73.2550354003906	10915
True	False	False	False	False	-3129.1884765625	-1266.10083007813	166.371292114258	0.813299357891083	0.96906191110611	1	81.533332824707	12230
True	False	False	False	False	-3122.44165039063	-1235.77783203125	159.716445922852	0.811793208122253	0.965228617191315	1	82.2083358764648	11838
True	False	False	False	False	-3124.38818359375	-1131.79968261719	127.551322937012	0.770294785499573	0.962098181247711	0.756430506706238	126.269561767578	14521
True	False	False	False	False	-3129.00439453125	-419.920745849609	155.279876708984	0.80919873714447	0.96152675151825	1	79.7142868041992	11160
True	False	False	False	False	-3127.80786132813	-954.929443359375	192.990692138672	0.670337855815887	0.961050510406494	0.44639065861702	91.6839065551758	15953
True	False	False	False	False	-3126.376953125	-739.371887207031	183.008422851563	0.816761255264282	0.955849528312683	1	78.9090881347656	13020
True	False	False	False	False	-3127.59545898438	57.6560516357422	154.17073059082	0.775613307952881	0.973151385784149	0.799180150032043	78.992805480957	10980
True	False	False	False	False	-3126.99072265625	-446.526763916016	242.902084350586	0.784904599189758	0.969704270362854	0.951088488101959	97.8949737548828	21439
True	False	False	False	False	-3121.42553710938	-1176.81079101563	126.442184448242	0.755112707614899	0.953271329402924	0.671725511550903	97.0438613891602	11063
True	False	False	False	False	-3108.29223632813	-1047.44384765625	159.716445922852	0.611811518669128	0.943864107131958	0.360428690910339	77.5208358764648	11163
True	False	False	False	False	-3108.04565429688	-828.122375488281	184.117568969727	0.723425626754761	0.959261953830719	0.561399817466736	79.7228927612305	13234
True	False	False	False	False	-3117.31127929688	-702.305053710938	191.881561279297	0.700759828090668	0.963927030563354	0.505711615085602	78.7052001953125	13616
True	False	False	False	False	-3118.38940429688	-259.706726074219	218.500961303711	0.734846949577332	0.957442700862885	0.595277607440948	84.6294403076172	16672
True	False	False	False	False	-3113.90161132813	-789.346984863281	216.282684326172	0.565986454486847	0.947057843208313	0.308430701494217	82.2307662963867	16035
True	False	False	False	False	-3112.72241210938	-544.735900878906	262.866638183594	0.819502294063568	0.965191781520844	1	106.510551452637	25243
True	False	False	False	False	-3110.79638671875	-58.6260566711426	158.607299804688	0.694418728351593	0.953278005123138	0.492146819829941	83.9790191650391	12009
True	False	False	False	False	-3109.55859375	-507.132659912109	97.6044921875	0.737299859523773	0.957610249519348	0.603246867656708	73.8181838989258	6496
True	False	False	False	False	-3106.12353515625	-173.020721435547	153.061584472656	0.835585951805115	0.958664655685425	1	95.1449279785156	13130
True	False	False	False	False	-3105.794921875	-931.412353515625	230.701522827148	0.684400677680969	0.958479404449463	0.472103625535965	92.7211532592773	19286
True	False	False	False	False	-3105.59375	-1506.09753417969	32.1651153564453	0.820795118808746	0.961207389831543	1	92.0344848632813	2669
True	False	False	False	False	-3105.37939453125	-1218.7353515625	131.987884521484	0.779522478580475	0.959042251110077	0.840783715248108	72.0420150756836	8573
True	False	False	False	False	-3104.80712890625	-651.098754882813	160.825576782227	0.846889853477478	0.965967118740082	1	80.1448287963867	11621
True	False	False	False	False	-3105.11108398438	-485.05615234375	174.135284423828	0.528258621692657	0.947193682193756	0.272111713886261	82.8853530883789	13013
True	False	False	False	False	-3103.32861328125	-209.9814453125	181.899276733398	0.78575986623764	0.957795083522797	1	101.292686462402	16612
True	False	False	False	False	-3102.13159179688	-1165.8896484375	145.297592163086	0.686453282833099	0.957683384418488	0.47608295083046	73.3740463256836	9612
True	False	False	False	False	-3099.60327148438	-1111.23364257813	108.695907592773	0.608946740627289	0.941714823246002	0.356862813234329	65.7857131958008	6447
True	False	False	False	False	-3099.50073242188	-1005.98944091797	151.952453613281	0.635665476322174	0.949188888072968	0.392147123813629	71.1751861572266	9751
True	False	False	False	False	-3097.99462890625	-110.355255126953	280.612915039063	0.660952985286713	0.94535756111145	0.4305579662323	96.1818161010742	24334
True	False	False	False	False	-3097.81665039063	-1545.27087402344	13.3097038269043	0.685805439949036	0.924342334270477	0.474820286035538	93.25	1119
True	False	False	False	False	-3091.1083984375	-1533.75610351563	57.6753807067871	0.760451793670654	0.949190139770508	0.697474420070648	74.711540222168	3885
True	False	False	False	False	-3092.80859375	-899.388854980469	210.736968994141	0.800096035003662	0.96321976184845	1	90.8315811157227	17258
True	False	False	False	False	-3096.02465820313	-718.091064453125	176.353576660156	0.797891974449158	0.955024838447571	1	80.9371032714844	12869
True	False	False	False	False	-3093.61303710938	-71.6147994995117	205.191253662109	0.552450060844421	0.911177814006805	0.294826239347458	82.443244934082	15252
True	False	False	False	False	-3091.83422851563	-1502.41662597656	127.551322937012	0.655022442340851	0.960465252399445	0.421029418706894	92.2347793579102	10607
True	False	False	False	False	-3091.57641601563	8.77833366394043	236.24723815918	0.787928342819214	0.959669530391693	1	90.5164337158203	19280
True	False	False	False	False	-3090.41845703125	-1592.06213378906	476.931030273438	0.359683305025101	0.883447110652924	0.151920035481453	153.939529418945	66194
True	False	False	False	False	-3087.84204101563	-1360.833984375	225.155807495117	0.742171704769135	0.955787718296051	0.619956493377686	84.3596038818359	17125
True	False	False	False	False	-3089.86840820313	-744.332580566406	145.297592163086	0.814000189304352	0.962092399597168	1	86.4885482788086	11330
True	False	False	False	False	-3089.80004882813	-1331.67651367188	191.881561279297	0.74438750743866	0.947943091392517	0.627989649772644	99.8728332519531	17278
True	False	False	False	False	-3086.37890625	-1204.7890625	145.297592163086	0.765121161937714	0.954761266708374	0.723130643367767	89.5725173950195	11734
True	False	False	False	False	-3089.33056640625	-1090.11193847656	108.695907592773	0.593387126922607	0.939004361629486	0.33828929066658	65.3979568481445	6409
True	False	False	False	False	-3089.05102539063	-867.59521484375	151.952453613281	0.650221049785614	0.927020072937012	0.413562566041946	102.28466796875	14013
True	False	False	False	False	-3086.25341796875	-28.5175437927246	168.589569091797	0.718603193759918	0.965204894542694	0.548435270786285	80.0723648071289	12171
True	False	False	False	False	-3085.78271484375	-427.988525390625	146.40673828125	0.802794396877289	0.963884353637695	1	97.3712158203125	12853
True	False	False	False	False	-3084.8291015625	-316.924621582031	175.244430541992	0.757012546062469	0.957073748111725	0.680517315864563	82.3037948608398	13004
True	False	False	False	False	-3081.99780273438	-1045.98071289063	210.736968994141	0.680967450141907	0.946865200996399	0.465583592653275	76.9315795898438	14617
True	False	False	False	False	-3079.36206054688	-1112.43005371094	28.8376903533936	0.84558093547821	0.95841646194458	1	60.230770111084	1566
True	False	False	False	False	-3079.01977539063	-1647.02270507813	48.80224609375	0.33498403429985	0.904464423656464	0.138117387890816	107.318183898926	4722
True	False	False	False	False	-3059.05419921875	-1626.06176757813	93.1679229736328	0.748380422592163	0.952929735183716	0.643250167369843	79.6428604125977	6690
True	False	False	False	False	-3060.52294921875	-1579.57202148438	24.401123046875	0.830724716186523	0.955192744731903	1	61.3636360168457	1350
True	False	False	False	False	-3074.29565429688	-1560.81750488281	167.480438232422	0.791255295276642	0.948211789131165	1	119.75496673584	18083
True	False	False	False	False	-3075.23901367188	-983.689636230469	160.825576782227	0.694726705551147	0.960046470165253	0.492788851261139	72.2413787841797	10475
True	False	False	False	False	-3077.19482421875	-791.744567871094	171.917007446289	0.622413754463196	0.965210795402527	0.374058902263641	76.8451614379883	11911
True	False	False	False	False	-3076.7060546875	-609.990234375	261.757507324219	0.816044509410858	0.964145720005035	1	85.4449157714844	20165
True	False	False	False	False	-3076.69580078125	-237.839935302734	161.934722900391	0.73981249332428	0.949740529060364	0.611710011959076	71.3561630249023	10418
True	False	False	False	False	-3074.27172851563	-1250.38098144531	238.465515136719	0.758091628551483	0.957637250423431	0.685685276985168	93.1162796020508	20020
True	False	False	False	False	-3073.45922851563	-1578.53747558594	18.8554134368896	0.809739828109741	0.949675559997559	1	73	1241
True	False	False	False	False	-3063.42846679688	-1552.13623046875	36.6016845703125	0.820213973522186	0.956876516342163	1	80.9696960449219	2672
True	False	False	False	False	-3062.56372070313	-1412.81323242188	344.943145751953	0.724298417568207	0.966785311698914	0.563823342323303	107.954986572266	33574
True	False	False	False	False	-3067.9521484375	-931.705078125	220.719253540039	0.669576227664948	0.951748549938202	0.445068925619125	83.4321594238281	16603
True	False	False	False	False	-3072.22045898438	-831.261962890625	195.208984375	0.725498676300049	0.965894222259521	0.567197144031525	78.5227279663086	13820
True	False	False	False	False	-3070.96337890625	-659.676940917969	278.394622802734	0.700283944606781	0.960048794746399	0.504667699337006	82.6653366088867	20749
True	False	False	False	False	-3068.82299804688	-381.501373291016	191.881561279297	0.735023558139801	0.963055670261383	0.595842361450195	80.8670501708984	13990
True	False	False	False	False	-3070.45288085938	53.1674613952637	147.515884399414	0.80531108379364	0.959237992763519	1	94.6090240478516	12583
True	False	False	False	False	-3066.46069335938	-881.55419921875	108.695907592773	0.713117599487305	0.948616027832031	0.534489333629608	79.3775482177734	7779
True	False	False	False	False	-3063.63647460938	-1297.79614257813	239.574661254883	0.661818444728851	0.960918068885803	0.431978106498718	87.6527786254883	18933
True	False	False	False	False	-3062.56591796875	-1073.02099609375	26.6194076538086	0.718682765960693	0.937802910804749	0.54864364862442	66.4583358764648	1595
True	False	False	False	False	-3058.04663085938	-1531.28845214844	187.44499206543	0.749993979930878	0.932804942131042	0.649735033512115	113.911239624023	19251
True	False	False	False	False	-3050.49243164063	-1488.02758789063	314.996307373047	0.79235315322876	0.9632568359375	1	93.3485946655273	26511
True	False	False	False	False	-3056.36083984375	-1227.25109863281	127.551322937012	0.745042264461517	0.953786253929138	0.630420386791229	92.5391311645508	10642
True	False	False	False	False	-3056.99731445313	-775.2841796875	161.934722900391	0.811233162879944	0.956424951553345	1	79.8219146728516	11654
True	False	False	False	False	-3054.87255859375	-1075.9384765625	43.256534576416	0.730620563030243	0.942492067813873	0.582162261009216	68.0256423950195	2653
True	False	False	False	False	-3054.39331054688	-1052.59765625	246.229507446289	0.692818701267242	0.95435357093811	0.488836824893951	90.1261291503906	20008
True	False	False	False	False	-3053.69091796875	-1001.38604736328	220.719253540039	0.654787182807922	0.962983667850494	0.420658588409424	80.4723587036133	16014
True	False	False	False	False	-3053.365234375	-156.984680175781	258.430084228516	0.678351938724518	0.934359669685364	0.460726022720337	105.55793762207	24595
True	False	False	False	False	-3050.77294921875	-1451.80932617188	194.099838256836	0.721376538276672	0.962467849254608	0.555805087089539	92.0342864990234	16106
True	False	False	False	False	-3049.9375	-1331.81408691406	238.465515136719	0.552310228347778	0.903163552284241	0.294689267873764	105.023254394531	22580
True	False	False	False	False	-3045.70288085938	-536.060119628906	196.318130493164	0.792709290981293	0.970691502094269	1	113.706214904785	20126
True	False	False	False	False	-3045.56909179688	-456.469421386719	160.825576782227	0.688190162181854	0.950851202011108	0.479499697685242	87.9172439575195	12748
True	False	False	False	False	-3045.52368164063	-1254.50415039063	110.914192199707	0.793351709842682	0.962576270103455	1	90.3000030517578	9030
True	False	False	False	False	-3041.4443359375	-1116.45129394531	234.028945922852	0.750072479248047	0.954282462596893	0.650055587291718	86.8293838500977	18321
True	False	False	False	False	-3045.38061523438	-706.453674316406	173.026138305664	0.750372409820557	0.940294325351715	0.651284754276276	86.0641021728516	13426
True	False	False	False	False	-3045.26831054688	-416.301086425781	139.751892089844	0.693015515804291	0.951508343219757	0.489241719245911	89.0476226806641	11220
True	False	False	False	False	-3044.4521484375	-490.972534179688	357.143707275391	0.706140875816345	0.909405469894409	0.517832040786743	92.2453384399414	29703
True	False	False	False	False	-3042.29418945313	-865.499755859375	128.660461425781	0.811424374580383	0.958291947841644	1	80.7586212158203	9368
True	False	False	False	False	-3040.58081054688	-576.585632324219	204.082122802734	0.648785412311554	0.914991199970245	0.411370784044266	89.9076080322266	16543
True	False	False	False	False	-3039.9423828125	-368.206390380859	178.571853637695	0.708019733428955	0.952201426029205	0.522207856178284	80.1863327026367	12910
True	False	False	False	False	-3039.74462890625	-283.425933837891	165.262145996094	0.578933656215668	0.936527907848358	0.322124302387238	75.2617416381836	11214
True	False	False	False	False	-3039.345703125	-1622.03588867188	118.678184509277	0.728201508522034	0.950307130813599	0.574975252151489	82.0373840332031	8778
True	False	False	False	False	-3037.2900390625	-1703.93115234375	154.17073059082	0.540079057216644	0.889409363269806	0.282970070838928	125.812950134277	17488
True	False	False	False	False	-3030.09936523438	-1639.84777832031	148.625015258789	0.77451878786087	0.960174322128296	0.789397180080414	84.7164154052734	11352
True	False	False	False	False	-3036.27075195313	-1419.38989257813	43.256534576416	0.603995144367218	0.944581687450409	0.35081022977829	62.3076934814453	2430
True	False	False	False	False	-3036.8017578125	-199.645523071289	178.571853637695	0.686574578285217	0.955735385417938	0.476320087909698	80.3975143432617	12944
True	False	False	False	False	-3035.94555664063	-1199.50610351563	531.278991699219	0.622600555419922	0.957889199256897	0.374305486679077	95.0438385009766	45526
True	False	False	False	False	-3034.1962890625	-747.725158691406	154.17073059082	0.783605933189392	0.95744389295578	0.908817052841187	74.8201446533203	10400
True	False	False	False	False	-3035.11865234375	-8.8325138092041	402.618530273438	0.695049464702606	0.954849541187286	0.493463575839996	106.944900512695	38821
True	False	False	False	False	-3033.50390625	-1594.78002929688	117.569046020508	0.72139585018158	0.948231756687164	0.555857241153717	96.2075500488281	10198
True	False	False	False	False	-3021.49560546875	-1543.13195800781	183.008422851563	0.725610256195068	0.950533151626587	0.567513167858124	94.0606079101563	15520
True	False	False	False	False	-3028.6611328125	-1159.34826660156	248.447799682617	0.828619480133057	0.966609358787537	1	89.7946395874023	20114
True	False	False	False	False	-3033.41625976563	-257.710205078125	161.934722900391	0.567277252674103	0.950176358222961	0.309764891862869	71.5890426635742	10452
True	False	False	False	False	-3031.8330078125	59.8205337524414	259.539215087891	0.681263327598572	0.937599658966064	0.466138988733292	82.7948684692383	19374
True	False	False	False	False	-3029.3310546875	-1004.49456787109	181.899276733398	0.690609216690063	0.94017219543457	0.484336644411087	82.8048782348633	13580
True	False	False	False	False	-3024.65844726563	-823.830688476563	196.318130493164	0.778381943702698	0.963593363761902	0.827291071414948	78.8474578857422	13956
True	False	False	False	False	-3024.61181640625	-1509.89025878906	227.374099731445	0.644685804843903	0.959408283233643	0.405211240053177	91.8536605834961	18830
True	False	False	False	False	-3021.50830078125	-81.1240081787109	198.536407470703	0.747122943401337	0.961757123470306	0.638328015804291	76.8491592407227	13756
True	False	False	False	False	-3020.30126953125	-1734.83471679688	155.279876708984	0.679850518703461	0.941307008266449	0.463497906923294	128.171432495117	17944
True	False	False	False	False	-2998.31298828125	-1690.68188476563	16.6371288299561	0.76893937587738	0.938069105148315	0.747088372707367	53.7333335876465	806
True	False	False	False	False	-3011.74438476563	-1619.60144042969	173.026138305664	0.701317846775055	0.950861811637878	0.506941378116608	134.160263061523	20929
True	False	False	False	False	-3018.24682617188	-1397.63842773438	270.630645751953	0.628613233566284	0.962138175964355	0.382366895675659	90.336067199707	22042
True	False	False	False	False	-3019.34057617188	-941.219543457031	178.571853637695	0.771386206150055	0.956563711166382	0.76433938741684	90.1055908203125	14507
True	False	False	False	False	-3019.2041015625	-902.11181640625	153.061584472656	0.857496380805969	0.968282222747803	1	79.4492721557617	10964
True	False	False	False	False	-3014.49951171875	-1288.26782226563	170.807861328125	0.818404853343964	0.961812317371368	1	108.279220581055	16675
True	False	False	False	False	-3013.92260742188	-1126.11730957031	231.810668945313	0.64728856086731	0.948757410049438	0.409105002880096	84.5215301513672	17665
True	False	False	False	False	-3014.23583984375	-1051.24609375	216.282684326172	0.751240730285645	0.959489047527313	0.654883861541748	79.9230804443359	15585
True	False	False	False	False	-3014.22900390625	-875.618286132813	235.138092041016	0.553842067718506	0.91303962469101	0.29619374871254	89.8726425170898	19053
True	False	False	False	False	-3010.2236328125	-1575.90173339844	148.625015258789	0.454472094774246	0.901258051395416	0.21277292072773	72.559700012207	9723
True	False	False	False	False	-2999.71264648438	-1560.58264160156	138.64274597168	0.621234476566315	0.921038031578064	0.372507721185684	121.624000549316	15203
True	False	False	False	False	-3001.5791015625	-1294.17395019531	34.3833999633789	0.531570374965668	0.945945799350739	0.275109827518463	72.9677429199219	2262
True	False	False	False	False	-3007.39599609375	-1092.74865722656	188.554138183594	0.738092064857483	0.964997708797455	0.605881333351135	79.9411773681641	13590
True	False	False	False	False	-3001.34619140625	-845.627807617188	21.0736961364746	0.568957209587097	0.89428448677063	0.311511278152466	56.3684196472168	1071
True	False	False	False	False	-3006.79711914063	-801.072570800781	151.952453613281	0.635665476322174	0.952114224433899	0.392147123813629	78.0145950317383	10688
True	False	False	False	False	-2999.869140625	-1390.34912109375	112.023338317871	0.706498801708221	0.954083800315857	0.518659710884094	85.4356460571289	8629
True	False	False	False	False	-2998.537109375	-1660.8505859375	128.660461425781	0.739945590496063	0.936067342758179	0.612167298793793	100	11600
True	False	False	False	False	-2998.28344726563	-1787.087890625	241.792938232422	0.693072438240051	0.912364304065704	0.489358931779861	144.518341064453	31505
True	False	False	False	False	-2985.94189453125	-1767.26586914063	215.173538208008	0.519145727157593	0.938014328479767	0.264030933380127	147.912368774414	28695
True	False	False	False	False	-2991.59545898438	-1535.29602050781	171.917007446289	0.832001447677612	0.963463962078094	1	94.7032241821289	14679
True	False	False	False	False	-2991.58569335938	-1235.88549804688	183.008422851563	0.559611201286316	0.921375155448914	0.301937133073807	90.8181838989258	14985
True	False	False	False	False	-2997.8720703125	-738.829833984375	201.863830566406	0.78311288356781	0.96845531463623	0.897637963294983	87.5659332275391	15937
True	False	False	False	False	-2989.90576171875	-1493.73962402344	289.486053466797	0.741063892841339	0.959304392337799	0.616046369075775	89.7356338500977	23421
True	False	False	False	False	-2987.43383789063	-1014.58239746094	238.465515136719	0.770568430423737	0.957731187343597	0.758379220962524	90.7813949584961	19518
True	False	False	False	False	-2986.56396484375	-1622.30334472656	29.9468326568604	0.828017055988312	0.959619760513306	1	67.5555572509766	1824
True	False	False	False	False	-2986.49438476563	-1467.26342773438	222.937530517578	0.728814482688904	0.960514545440674	0.576775729656219	94.2537307739258	18945
True	False	False	False	False	-2986.52856445313	-1269.29284667969	308.341461181641	0.743930459022522	0.945599436759949	0.626308619976044	143.895690917969	40003
True	False	False	False	False	-2986.51416015625	-975.755310058594	240.683807373047	0.833061516284943	0.963323354721069	1	79.2903213500977	17206
True	False	False	False	False	-2984.72778320313	-1393.75842285156	109.805053710938	0.631505310535431	0.939497351646423	0.386333853006363	87.7474746704102	8687
True	False	False	False	False	-2984.4990234375	-1827.5263671875	75.4216537475586	0.797777712345123	0.951765775680542	1	114.455879211426	7783
True	False	False	False	False	-2966.3447265625	-1813.76525878906	61.0028076171875	0.731991708278656	0.93447744846344	0.586336493492126	92.7818145751953	5103
True	False	False	False	False	-2984.49633789063	-1636.57653808594	125.333038330078	0.720809042453766	0.959582805633545	0.554278552532196	86.9292068481445	9823
True	False	False	False	False	-2982.81176757813	-1320.25170898438	141.970169067383	0.747599303722382	0.962684988975525	0.640179634094238	79.2578125	10145
True	False	False	False	False	-2983.81689453125	-923.207885742188	229.592376708984	0.804290354251862	0.95598965883255	1	81.8792266845703	16949
True	False	False	False	False	-2981.71435546875	-838.495178222656	174.135284423828	0.58077347278595	0.925988733768463	0.324128419160843	72.318473815918	11354
True	False	False	False	False	-2978.69873046875	-1357.90759277344	316.10546875	0.448552936315536	0.916933119297028	0.208537459373474	83.1999969482422	23712
True	False	False	False	False	-2975.71728515625	-1803.18688964844	65.4393768310547	0.692189514636993	0.954490661621094	0.487547129392624	93.5254211425781	5518
True	False	False	False	False	-2962.91625976563	-1797.52917480469	28.8376903533936	0.84558093547821	0.95841646194458	1	86.8076934814453	2257
True	False	False	False	False	-2947.79736328125	-1797.49035644531	156.389007568359	0.547849953174591	0.93179315328598	0.290356069803238	98.71630859375	13919
True	False	False	False	False	-2961.56665039063	-1741.79223632813	123.114753723145	0.632239043712616	0.923292338848114	0.387349933385849	82.2342376708984	9128
True	False	False	False	False	-2972.6884765625	-1690.98571777344	176.353576660156	0.779534697532654	0.937936425209045	0.840936243534088	83.8867950439453	13338
True	False	False	False	False	-2974.2509765625	-1658.10559082031	112.023338317871	0.846219122409821	0.967100620269775	1	80.6435623168945	8145
True	False	False	False	False	-2971.19262695313	-1589.2177734375	240.683807373047	0.84314501285553	0.966887891292572	1	92.1843338012695	20004
True	False	False	False	False	-2972.14208984375	-1050.31481933594	208.518692016602	0.684010803699493	0.968402564525604	0.47135466337204	83.3404235839844	15668
True	False	False	False	False	-2973.80102539063	-885.069519042969	156.389007568359	0.724425494670868	0.960648775100708	0.564178287982941	80.5957412719727	11364
True	False	False	False	False	-2970.869140625	-792.831176757813	181.899276733398	0.768088281154633	0.959489762783051	0.741466164588928	76.3048782348633	12514
True	False	False	False	False	-2964.841796875	-1028.15417480469	139.751892089844	0.774550676345825	0.954983711242676	0.789673984050751	74.5158767700195	9389
True	False	False	False	False	-2964.02783203125	-1256.54455566406	90.9496383666992	0.815059661865234	0.968447744846344	1	77.7926864624023	6379
True	False	False	False	False	-2962.98779296875	-1710.70458984375	188.554138183594	0.731479048728943	0.960003972053528	0.584767043590546	87.2588272094727	14834
True	False	False	False	False	-2952.71850585938	-1649.64721679688	230.701522827148	0.368821740150452	0.8823521733284	0.157215371727943	85.2019195556641	17722
True	False	False	False	False	-2959.0263671875	-1282.50341796875	158.607299804688	0.741963624954224	0.948551714420319	0.619216978549957	80.1678314208984	11464
True	False	False	False	False	-2962.69580078125	-1218.39819335938	428.128784179688	0.493371218442917	0.889901220798492	0.242412999272346	92.4274597167969	35677
True	False	False	False	False	-2959.03881835938	-1000.54180908203	176.353576660156	0.471276313066483	0.916944980621338	0.225176483392715	69.6855316162109	11080
True	False	False	False	False	-2958.88793945313	-1619.47827148438	165.262145996094	0.691344201564789	0.930582404136658	0.485824793577194	97.8120803833008	14574
True	False	False	False	False	-2954.25610351563	-1551.30578613281	192.990692138672	0.74869030714035	0.945864021778107	0.64448070526123	89.8390808105469	15632
True	False	False	False	False	-2957.50415039063	-1120.72680664063	486.913299560547	0.662464499473572	0.936364591121674	0.433043450117111	90.2369003295898	39614
True	False	False	False	False	-2955.17358398438	-956.546508789063	120.896469116211	0.646152436733246	0.950251221656799	0.407398134469986	68.2935791015625	7444
True	False	False	False	False	-2951.7939453125	-1161.38842773438	418.146514892578	0.465230584144592	0.907490074634552	0.220647439360619	84.450927734375	31838
True	False	False	False	False	-2951.4853515625	-1755.53942871094	110.914192199707	0.779846131801605	0.966688752174377	0.844886004924774	82.2799987792969	8228
True	False	False	False	False	-2942.10424804688	-1730.30053710938	148.625015258789	0.782643020153046	0.958043396472931	0.888168036937714	80.9776153564453	10851
True	False	False	False	False	-2942.9150390625	-1541.93395996094	103.150199890137	0.779191911220551	0.944081366062164	0.836726665496826	124.892471313477	11615
True	False	False	False	False	-2949.82495117188	-1338.10913085938	100.931915283203	0.689392805099487	0.958143532276154	0.481892853975296	79.7033004760742	7253
True	False	False	False	False	-2950.90502929688	-925.224182128906	159.716445922852	0.747152209281921	0.95607990026474	0.638441383838654	74.3819427490234	10711
True	False	False	False	False	-2950.900390625	-1254.19958496094	80.9673614501953	0.750114381313324	0.961762547492981	0.650226891040802	70.2054824829102	5125
True	False	False	False	False	-2949.99462890625	-890.098205566406	158.607299804688	0.685144245624542	0.940387666225433	0.47353795170784	82.4685287475586	11793
True	False	False	False	False	-2949.57763671875	-1469.55871582031	183.008422851563	0.703632354736328	0.955735385417938	0.512107908725739	81.2303009033203	13403
True	False	False	False	False	-2942.60375976563	-1400.51684570313	252.884368896484	0.501330733299255	0.892142117023468	0.248904660344124	108.916664123535	24833
True	False	False	False	False	-2947.32177734375	-1314.98461914063	249.556930541992	0.728845715522766	0.963865160942078	0.576867818832397	83.9911117553711	18898
True	False	False	False	False	-2939.68676757813	-1071.17687988281	160.825576782227	0.670193552970886	0.971936225891113	0.44613966345787	78.875862121582	11437
True	False	False	False	False	-2939.32641601563	-1611.90795898438	164.153015136719	0.742691874504089	0.939016401767731	0.621816456317902	97.8851318359375	14487
True	False	False	False	False	-2936.40307617188	-1844.51306152344	140.861022949219	0.789145231246948	0.952451705932617	1	166.370071411133	21129
True	False	False	False	False	-2934.38305664063	-1783.59106445313	260.648345947266	0.64899080991745	0.911321699619293	0.411683291196823	150.476593017578	35362
True	False	False	False	False	-2935.50341796875	-951.970764160156	117.569046020508	0.612679004669189	0.926019012928009	0.361517995595932	67.8773574829102	7195
True	False	False	False	False	-2933.5634765625	-1894.39636230469	141.970169067383	0.625065743923187	0.959149360656738	0.377580940723419	107.828125	13802
True	False	False	False	False	-2921.21411132813	-1856.01477050781	153.061584472656	0.806005537509918	0.969249248504639	1	85.6086959838867	11814
True	False	False	False	False	-2921.99267578125	-1706.75061035156	166.371292114258	0.742510259151459	0.957101106643677	0.62116527557373	77.9066696166992	11686
True	False	False	False	False	-2933.2587890625	-1432.77124023438	140.861022949219	0.760854780673981	0.961401164531708	0.699559509754181	105.086616516113	13346
True	False	False	False	False	-2931.7373046875	-1028.62805175781	186.335845947266	0.772283971309662	0.942815005779266	0.771135985851288	86.8690490722656	14594
True	False	False	False	False	-2929.57055664063	-1669.13989257813	175.244430541992	0.808478236198425	0.956384003162384	1	85.9746856689453	13584
True	False	False	False	False	-2925.13940429688	-1637.80261230469	130.878753662109	0.752703249454498	0.958162069320679	0.661087512969971	96.5084762573242	11388
True	False	False	False	False	-2928.44360351563	-1350.28210449219	85.4039306640625	0.765360891819	0.959884345531464	0.724545955657959	93.0519485473633	7165
True	False	False	False	False	-2927.55590820313	-1190.15515136719	165.262145996094	0.596176147460938	0.939971804618835	0.341524630784988	68.1677856445313	10157
True	False	False	False	False	-2922.5166015625	-1570.85375976563	256.211791992188	0.660694777965546	0.936850070953369	0.430135726928711	90.2034606933594	20837
True	False	False	False	False	-2920.24560546875	-1826.84020996094	191.881561279297	0.76079136133194	0.961233973503113	0.699229896068573	91.7976913452148	15881
True	False	False	False	False	-2911.31030273438	-1755.57690429688	187.44499206543	0.809715926647186	0.967944443225861	1	86.9822463989258	14700
True	False	False	False	False	-2907.11962890625	-1617.99194335938	192.990692138672	0.833672046661377	0.95830512046814	1	84.712646484375	14740
True	False	False	False	False	-2914.65966796875	-1464.04260253906	160.825576782227	0.752340793609619	0.957892000675201	0.659532845020294	80.4413757324219	11664
True	False	False	False	False	-2915.92236328125	-1008.04125976563	157.498153686523	0.744094371795654	0.950117886066437	0.626910030841827	72.612678527832	10311
True	False	False	False	False	-2918.84912109375	-970.169128417969	165.262145996094	0.730507373809814	0.95600301027298	0.581821024417877	72.1409378051758	10749
True	False	False	False	False	-2909.72045898438	-1175.57153320313	144.188446044922	0.778827726840973	0.952805697917938	0.832400798797607	71.9000015258789	9347
True	False	False	False	False	-2908.61694335938	-1495.41760253906	180.790130615234	0.633330106735229	0.952203810214996	0.388868004083633	82.1226959228516	13386
True	False	False	False	False	-2906.978515625	-876.197631835938	120.896469116211	0.714016377925873	0.943631708621979	0.536720037460327	88.2660522460938	9621
True	False	False	False	False	-2904.54296875	-1650.16088867188	148.625015258789	0.737016499042511	0.950276136398315	0.602312028408051	76.2014923095703	10211
True	False	False	False	False	-2904.54223632813	-1528.04028320313	272.848907470703	0.776088893413544	0.95951509475708	0.803636133670807	97.3008117675781	23936
True	False	False	False	False	-2903.32836914063	-1792.99584960938	168.589569091797	0.711886703968048	0.948157370090485	0.531466901302338	89.0328979492188	13533
True	False	False	False	False	-2903.58813476563	-1700.7919921875	165.262145996094	0.606636762619019	0.959959387779236	0.354022085666656	80.328857421875	11969
True	False	False	False	False	-2901.01611328125	-1381.36267089844	261.757507324219	0.5142422914505	0.934315502643585	0.259781658649445	97.5254211425781	23016
True	False	False	False	False	-2900.78173828125	-1304.18603515625	275.067199707031	0.691914021968842	0.960827171802521	0.486984550952911	91.0121002197266	22571
True	False	False	False	False	-2893.47119140625	-1730.77746582031	99.8227767944336	0.777396082878113	0.949661195278168	0.816632270812988	77.0444412231445	6934
True	False	False	False	False	-2894.52709960938	-1667.7470703125	141.970169067383	0.758784472942352	0.953621745109558	0.689074516296387	77.984375	9982
True	False	False	False	False	-2889.0185546875	-974.528503417969	153.061584472656	0.692510008811951	0.950663566589355	0.488203257322311	70.6666641235352	9752
True	False	False	False	False	-2888.5517578125	-1865.23889160156	191.881561279297	0.672184705734253	0.947906911373138	0.44962403178215	96.4682083129883	16689
True	False	False	False	False	-2877.41552734375	-1829.64489746094	198.536407470703	0.437565356492996	0.812422275543213	0.200849130749702	132.480453491211	23714
True	False	False	False	False	-2884.06958007813	-1719.15161132813	13.3097038269043	0.532480955123901	0.903824090957642	0.275940030813217	94.5	1134
True	False	False	False	False	-2887.87719726563	-1265.47290039063	149.734161376953	0.800280511379242	0.961037278175354	1	73.9555587768555	9984
True	False	False	False	False	-2885.69287109375	-1236.70129394531	177.462707519531	0.719300389289856	0.961941540241241	0.550266742706299	74.1187515258789	11859
True	False	False	False	False	-2880.19458007813	-936.320068359375	206.300399780273	0.728902280330658	0.947222411632538	0.577034711837769	84.118278503418	15646
True	False	False	False	False	-2879.2646484375	-1420.78247070313	209.627822875977	0.451516151428223	0.862509429454803	0.210649386048317	93.4867706298828	17669
True	False	False	False	False	-2878.85473632813	-1745.50842285156	117.569046020508	0.641826868057251	0.951078772544861	0.400999844074249	72.5849075317383	7694
True	False	False	False	False	-2876.45947265625	-1713.36987304688	135.315322875977	0.705158889293671	0.918110311031342	0.515575468540192	159.344268798828	19440
True	False	False	False	False	-2877.46997070313	-1570.67468261719	307.232330322266	0.536793887615204	0.8902428150177	0.27990785241127	105.339347839355	29179
True	False	False	False	False	-2876.63159179688	-1695.19519042969	118.678184509277	0.720046758651733	0.966992378234863	0.552243173122406	83.5046691894531	8935
True	False	False	False	False	-2873.22924804688	-1608.48620605469	170.807861328125	0.553820490837097	0.949441373348236	0.296172529459	73.636360168457	11340
True	False	False	False	False	-2868.90502929688	-1771.75146484375	318.32373046875	0.526441991329193	0.906258285045624	0.270481288433075	96.0627212524414	27570
True	False	False	False	False	-2870.7646484375	-872.764953613281	178.571853637695	0.686574578285217	0.953357815742493	0.476320087909698	73.9006195068359	11898
True	False	False	False	False	-2859.32861328125	-1713.49572753906	36.6016845703125	0.779091417789459	0.957971453666687	0.835518538951874	83.2121200561523	2746
True	False	False	False	False	-2865.90356445313	-1519.89965820313	215.173538208008	0.792714774608612	0.944304168224335	1	88.8711318969727	17241
True	False	False	False	False	-2865.77490234375	-895.753356933594	222.937530517578	0.722843647003174	0.954592227935791	0.559797346591949	90.1940307617188	18129
True	False	False	False	False	-2865.5615234375	-1350.09265136719	158.607299804688	0.628862261772156	0.944524645805359	0.382706135511398	70.9510498046875	10146
True	False	False	False	False	-2862.30151367188	-126.208427429199	137.533599853516	0.735072493553162	0.917507886886597	0.595998883247375	148.435485839844	18406
True	False	False	False	False	-2860.84619140625	-1671.47521972656	146.40673828125	0.447688937187195	0.838231444358826	0.207924798130989	82.1969680786133	10850
True	False	False	False	False	-2858.73461914063	-1386.48364257813	159.716445922852	0.699274837970734	0.940711736679077	0.502468287944794	85.2986145019531	12283
True	False	False	False	False	-2856.78564453125	-961.4521484375	125.333038330078	0.740218818187714	0.949210941791534	0.61310887336731	63.7256622314453	7201
True	False	False	False	False	-2852.98168945313	-1883.33239746094	34.3833999633789	0.770503997802734	0.943335175514221	0.757918477058411	59.3548393249512	1840
True	False	False	False	False	-2854.19873046875	-1453.36315917969	256.211791992188	0.742485344409943	0.943936169147491	0.621076107025146	104.069267272949	24040
True	False	False	False	False	-2845.3505859375	-1897.78344726563	145.297592163086	0.55864143371582	0.927328288555145	0.300963073968887	73.7938919067383	9667
True	False	False	False	False	-2850.94213867188	-1702.56066894531	19.9645557403564	0.725530564785004	0.941512584686279	0.56728732585907	89.3333358764648	1608
True	False	False	False	False	-2850.9775390625	-1036.72045898438	93.1679229736328	0.628847420215607	0.947142243385315	0.382685959339142	77.273811340332	6491
True	False	False	False	False	-2851.38842773438	-770.872009277344	103.150199890137	0.793185532093048	0.966806530952454	1	94.0752716064453	8749
True	False	False	False	False	-2849.72290039063	-1636.02563476563	283.940338134766	0.33043646812439	0.835513114929199	0.135652989149094	117.7578125	30146
True	False	False	False	False	-2849.61987304688	-1846.51635742188	157.498153686523	0.618833959102631	0.93221515417099	0.369377881288528	84.4014053344727	11985
True	False	False	False	False	-2848.04516601563	-1824.59765625	137.533599853516	0.643381059169769	0.937965095043182	0.403280854225159	102.516128540039	12712
True	False	False	False	False	-2845.59619140625	-1715.56640625	120.896469116211	0.7624591588974	0.959779739379883	0.708087503910065	165.018341064453	17987
True	False	False	False	False	-2841.43334960938	-1659.83203125	151.952453613281	0.694207608699799	0.959129095077515	0.491707503795624	83.1386871337891	11390
True	False	False	False	False	-2841.97192382813	-1561.42163085938	161.934722900391	0.70898699760437	0.961742758750916	0.524491310119629	77.9657516479492	11383
True	False	False	False	False	-2844.93627929688	-1316.98303222656	149.734161376953	0.717432796955109	0.957384765148163	0.545391619205475	68.4592590332031	9242
True	False	False	False	False	-2840.36352539063	-1600.68347167969	118.678184509277	0.618459045886993	0.943785965442657	0.368892341852188	77.6728973388672	8311
True	False	False	False	False	-2838.97607421875	-943.400024414063	147.515884399414	0.826427698135376	0.964075446128845	1	72.1804504394531	9600
True	False	False	False	False	-2838.90869140625	-1696.97204589844	97.6044921875	0.68626457452774	0.922332942485809	0.475714534521103	154.272720336914	13576
True	False	False	False	False	-2837.54541015625	-1521.70080566406	187.44499206543	0.63040167093277	0.953804969787598	0.384813040494919	83.5266265869141	14116
True	False	False	False	False	-2837.11596679688	-1727.685546875	90.9496383666992	0.788853049278259	0.95036518573761	1	91.5975646972656	7511
True	False	False	False	False	-2832.29638671875	-1771.83129882813	242.902084350586	0.673121452331543	0.946116328239441	0.451279699802399	95.0821914672852	20823
True	False	False	False	False	-2836.58154296875	-1404.30834960938	86.513069152832	0.717120826244354	0.938124537467957	0.544586777687073	126.35897064209	9856
True	False	False	False	False	-2832.35961914063	-1626.92858886719	78.7490768432617	0.715453743934631	0.949200809001923	0.540330648422241	119.873237609863	8511
True	False	False	False	False	-2831.93725585938	-992.257202148438	104.259346008301	0.822376847267151	0.954330563545227	1	71.4042587280273	6712
True	False	False	False	False	-2831.47827148438	-973.346496582031	135.315322875977	0.820987939834595	0.958487033843994	1	72.7622985839844	8877
True	False	False	False	False	-2830.97998046875	-1859.23571777344	151.952453613281	0.67167454957962	0.940943539142609	0.448726803064346	82.9416046142578	11363
True	False	False	False	False	-2825.63598632813	-1879.75476074219	178.571853637695	0.561216950416565	0.92916464805603	0.303557932376862	89.0310592651367	14334
True	False	False	False	False	-2825.63745117188	-1805.87609863281	143.079315185547	0.761384785175323	0.964421510696411	0.702335596084595	85.3410873413086	11009
True	False	False	False	False	-2828.09985351563	-925.095458984375	143.079315185547	0.74561882019043	0.953644216060638	0.63258308172226	73.6279067993164	9498
True	False	False	False	False	-2825.70751953125	-1746.63134765625	115.350761413574	0.748017251491547	0.951931655406952	0.641817271709442	79.5096130371094	8269
True	False	False	False	False	-2824.07348632813	-1584.49255371094	110.914192199707	0.710969150066376	0.94346672296524	0.529238104820251	77.1800003051758	7718
True	False	False	False	False	-2823.84204101563	-1829.46423339844	109.805053710938	0.804928004741669	0.967590808868408	1	87.0202026367188	8615
True	False	False	False	False	-2817.55541992188	-1717.13720703125	161.934722900391	0.70898699760437	0.951443076133728	0.524491310119629	72.8013687133789	10629
True	False	False	False	False	-2821.93994140625	-1611.30908203125	74.3125076293945	0.722276210784912	0.919413387775421	0.558245301246643	135.970153808594	9110
True	False	False	False	False	-2823.56958007813	-1300.65771484375	236.24723815918	0.703137814998627	0.954674184322357	0.510995030403137	88.009391784668	18746
True	False	False	False	False	-2823.19067382813	-1459.32763671875	130.878753662109	0.752703249454498	0.936749637126923	0.661087512969971	96.0254211425781	11331
True	False	False	False	False	-2821.5986328125	-1690.27233886719	107.586769104004	0.596281111240387	0.893003880977631	0.341647148132324	73.979377746582	7176
True	False	False	False	False	-2818.21484375	-1638.2470703125	140.861022949219	0.760854780673981	0.953376054763794	0.699559509754181	76.8503952026367	9760
True	False	False	False	False	-2807.41918945313	-902.166320800781	192.990692138672	0.807341575622559	0.952536165714264	1	143	24882
True	False	False	False	False	-2807.03442382813	-1787.78771972656	124.223899841309	0.792491853237152	0.961044549942017	1	81.7232131958008	9153
True	False	False	False	False	-2804.34228515625	-1767.30639648438	130.878753662109	0.706935942173004	0.949481606483459	0.519674301147461	81.5	9617
True	False	False	False	False	-2805.46606445313	-1081.29125976563	190.772415161133	0.717905819416046	0.952284097671509	0.546617150306702	85.2267456054688	14659
True	False	False	False	False	-2804.19946289063	-1416.36682128906	118.678184509277	0.748469054698944	0.924856424331665	0.643601417541504	144.196258544922	15429
True	False	False	False	False	-2802.7734375	33.6292381286621	39.9291114807129	0.739838838577271	0.95463091135025	0.6118004322052	50.3611106872559	1813
True	False	False	False	False	-2802.38647460938	-1520.87194824219	171.917007446289	0.759923756122589	0.959797859191895	0.694775581359863	81.7483901977539	12671
True	False	False	False	False	-2801.21362304688	-861.603698730469	156.389007568359	0.617741882801056	0.957286655902863	0.367966175079346	67.2624130249023	9484
True	False	False	False	False	-2800.70263671875	-1844.38000488281	208.518692016602	0.730466604232788	0.943640291690826	0.581698298454285	73.7021255493164	13856
True	False	False	False	False	-2797.17895507813	-1802.71667480469	151.952453613281	0.641634702682495	0.959409415721893	0.400719165802002	73.4963531494141	10069
True	False	False	False	False	-2798.28100585938	-1597.39965820313	198.536407470703	0.558624088764191	0.932564318180084	0.300945669412613	80.2346343994141	14362
True	False	False	False	False	-2796.58129882813	-1680.88098144531	173.026138305664	0.492153942584991	0.92375510931015	0.241433933377266	78.3141021728516	12217
True	False	False	False	False	-2789.46435546875	-1664.23010253906	119.787330627441	0.615151524543762	0.928432166576385	0.364647418260574	75.2314834594727	8125
True	False	False	False	False	-2795.22387695313	-955.139404296875	164.153015136719	0.778728127479553	0.948165535926819	0.831242144107819	65.9459457397461	9760
True	False	False	False	False	-2792.58422851563	-1636.46032714844	159.716445922852	0.705993711948395	0.945794343948364	0.517492473125458	94.2708358764648	13575
True	False	False	False	False	-2788.60620117188	35.9228248596191	24.401123046875	0.779838144779205	0.948501110076904	0.844782948493958	47.4545440673828	1044
True	False	False	False	False	-2788.47875976563	-1780.14892578125	129.769607543945	0.659582018852234	0.934518277645111	0.428323924541473	83.4273529052734	9761
True	False	False	False	False	-2783.24438476563	-1543.400390625	163.043869018555	0.619021713733673	0.933390140533447	0.369621306657791	83.3673477172852	12255
True	False	False	False	False	-2782.08471679688	-1821.45776367188	134.206176757813	0.751862764358521	0.95870703458786	0.657500267028809	69.7603302001953	8441
True	False	False	False	False	-2782.04516601563	-1707.68591308594	155.279876708984	0.38000425696373	0.879747331142426	0.163842737674713	71.957145690918	10074
True	False	False	False	False	-2780.853515625	-726.10546875	120.896469116211	0.7624591588974	0.938677072525024	0.708087503910065	133.917434692383	14597
True	False	False	False	False	-2780.6875	-1889.1103515625	166.371292114258	0.742510259151459	0.941778540611267	0.62116527557373	95.0066680908203	14251
True	False	False	False	False	-2774.20703125	-1755.68969726563	237.356369018555	0.612072229385376	0.924808859825134	0.360755562782288	97.4018707275391	20844
True	False	False	False	False	-2780.18212890625	-910.993286132813	328.306030273438	0.72357177734375	0.947126269340515	0.561803936958313	86.6993255615234	25663
True	False	False	False	False	-2768.21948242188	-1585.75036621094	179.680999755859	0.611499428749084	0.923649489879608	0.36003789305687	80.6111145019531	13059
True	False	False	False	False	-2768.54931640625	-1510.00073242188	130.878753662109	0.825414478778839	0.955571591854095	1	72.3644104003906	8539
True	False	False	False	False	-2766.40161132813	-1852.23828125	175.244430541992	0.76423704624176	0.964080274105072	0.718000948429108	79.955696105957	12633
True	False	False	False	False	-2765.83374023438	-1705.13171386719	148.625015258789	0.559298753738403	0.893441677093506	0.301622897386551	84.1343307495117	11274
True	False	False	False	False	-2758.06762695313	-1803.80676269531	305.014038085938	0.28266978263855	0.807356357574463	0.111074984073639	98.3745422363281	27053
True	False	False	False	False	-2760.6533203125	-1045.703125	194.099838256836	0.730427443981171	0.951134860515594	0.581580340862274	87.8228607177734	15369
True	False	False	False	False	-2757.623046875	-578.30322265625	15.5279874801636	0.800106346607208	0.94487601518631	1	46.7142868041992	654
True	False	False	False	False	-2754.11181640625	-1656.96728515625	225.155807495117	0.727559983730316	0.941723108291626	0.573105692863464	90.098518371582	18290
True	False	False	False	False	-2746.71118164063	-1847.81713867188	63.2210922241211	0.833572149276733	0.96172833442688	1	69.5964889526367	3967
True	False	False	False	False	-2749.50903320313	-1823.98510742188	110.914192199707	0.719247400760651	0.937846839427948	0.55012708902359	79.5199966430664	7952
True	False	False	False	False	-2746.69311523438	-1692.5673828125	191.881561279297	0.784931659698486	0.965211153030396	0.952417612075806	84.0404586791992	14539
True	False	False	False	False	-2748.56591796875	-1523.07629394531	110.914192199707	0.739838838577271	0.960166454315186	0.6118004322052	76.7600021362305	7676
True	False	False	False	False	-2745.89331054688	-1594.68713378906	119.787330627441	0.565930902957916	0.940791428089142	0.308373481035233	78.1759262084961	8443
True	False	False	False	False	-2729.77319335938	-1639.60913085938	120.896469116211	0.614482343196869	0.943992495536804	0.363796830177307	61.1192665100098	6662
True	False	False	False	False	-2744.07861328125	-1292.26904296875	48.80224609375	0.741141617298126	0.943160891532898	0.616318583488464	65.75	2893
True	False	False	False	False	-2742.64672851563	-1616.28747558594	113.132476806641	0.675627171993256	0.95037579536438	0.455761611461639	79.7941207885742	8139
True	False	False	False	False	-2729.96459960938	-1547.18286132813	130.878753662109	0.76100093126297	0.959360659122467	0.700321018695831	81.8813552856445	9662
True	False	False	False	False	-2728.38549804688	-1809.62231445313	79.8582229614258	0.603245317935944	0.940150320529938	0.349905610084534	66.5138854980469	4789
True	False	False	False	False	-2727.96264648438	-1680.9482421875	109.805053710938	0.795083343982697	0.95690381526947	1	86.3131332397461	8545
True	False	False	False	False	-2727.71166992188	-1240.91772460938	153.061584472656	0.640305399894714	0.927841544151306	0.39878585934639	77.6159439086914	10711
True	False	False	False	False	-2726.64794921875	-1613.02026367188	100.931915283203	0.662180662155151	0.937554776668549	0.432574808597565	73.527473449707	6691
True	False	False	False	False	-2726.35302734375	-1895.36840820313	80.9673614501953	0.671151578426361	0.945574223995209	0.447810232639313	83.3561630249023	6085
True	False	False	False	False	-2725.712890625	-1862.18884277344	350.488861083984	0.352860629558563	0.770036637783051	0.148034632205963	139.212020874023	43991
True	False	False	False	False	-2721.68334960938	-1833.58288574219	125.333038330078	0.676981031894684	0.939445018768311	0.458216309547424	85.4778747558594	9659
True	False	False	False	False	-2718.16333007813	-1791.12573242188	174.135284423828	0.842736959457397	0.961620807647705	1	96.9235687255859	15217
True	False	False	False	False	-2718.48291015625	-1734.50244140625	235.138092041016	0.523230195045471	0.891857028007507	0.26762267947197	80.7877349853516	17127
True	False	False	False	False	-2717.32080078125	-1327.73889160156	258.430084228516	0.805671036243439	0.95804888010025	1	81.9055786132813	19084
True	False	False	False	False	-2714.25537109375	-940.891235351563	240.683807373047	0.756422877311707	0.958265364170074	0.677747845649719	74.4516143798828	16156
True	False	False	False	False	-2711.68579101563	-1710.859375	85.4039306640625	0.830078601837158	0.965293765068054	1	153.844161987305	11846
True	False	False	False	False	-2705.6962890625	-1893.80944824219	94.2770690917969	0.703324019908905	0.959492325782776	0.511413395404816	86.3176498413086	7337
True	False	False	False	False	-2699.15063476563	-1804.09594726563	95.3862075805664	0.625797092914581	0.942706406116486	0.378560572862625	70.639533996582	6075
True	False	False	False	False	-2704.5517578125	-1753.93176269531	112.023338317871	0.801285207271576	0.95716655254364	1	161.108917236328	16272
True	False	False	False	False	-2699.52416992188	-1713.255859375	97.6044921875	0.640350520610809	0.921870291233063	0.398851245641708	93.3295440673828	8213
True	False	False	False	False	-2702.8896484375	-1670.90649414063	171.917007446289	0.568630754947662	0.91999489068985	0.311171025037766	77.3741912841797	11993
True	False	False	False	False	-2699	-1498.96362304688	134.206176757813	0.692156434059143	0.966319501399994	0.487479507923126	78.9421463012695	9552
True	False	False	False	False	-2693.70336914063	-1690.11755371094	100.931915283203	0.786033868789673	0.960950613021851	1	72.6923065185547	6615
True	False	False	False	False	-2692.80346679688	-1761.03344726563	69.8759460449219	0.617744445800781	0.960156261920929	0.367969512939453	84.6349182128906	5332
True	False	False	False	False	-2685.10131835938	-1882.54833984375	120.896469116211	0.687753558158875	0.935001909732819	0.478636562824249	80.8348617553711	8811
True	False	False	False	False	-2689.98120117188	-1849.03625488281	202.97297668457	0.770618855953217	0.96091103553772	0.758740663528442	98.3005447387695	17989
True	False	False	False	False	-2685.6396484375	-1823.10131835938	119.787330627441	0.743378639221191	0.940645456314087	0.624296009540558	129.888885498047	14028
True	False	False	False	False	-2687.88256835938	-1515.38366699219	108.695907592773	0.580944359302521	0.917004525661469	0.324315339326859	67.6428604125977	6629
True	False	False	False	False	-2689.62133789063	-1133.79858398438	126.442184448242	0.755112707614899	0.953871011734009	0.671725511550903	88.2192993164063	10057
True	False	False	False	False	-2683.87670898438	-1796.96484375	75.4216537475586	0.839752197265625	0.964830636978149	1	67.5588226318359	4594
True	False	False	False	False	-2683.345703125	-1867.59594726563	84.2947845458984	0.780941009521484	0.967919170856476	0.859888970851898	73.8026351928711	5609
True	False	False	False	False	-2681.72094726563	-1653.21948242188	113.132476806641	0.721733629703522	0.949330270290375	0.556770741939545	73.7352905273438	7521
True	False	False	False	False	-2678.35595703125	-1771.72326660156	234.028945922852	0.60978901386261	0.891293346881866	0.357906311750412	80.052131652832	16891
True	False	False	False	False	-2671.91430664063	-1738.62414550781	136.424453735352	0.631945669651031	0.915277779102325	0.386943191289902	90.2682952880859	11103
True	False	False	False	False	-2671.55908203125	-1709.48669433594	23.2919807434082	0.725569725036621	0.941173493862152	0.567398190498352	50.6190490722656	1063
True	False	False	False	False	-2660.29223632813	-1859.46179199219	138.64274597168	0.704681634902954	0.958779573440552	0.514486134052277	65.3759994506836	8172
True	False	False	False	False	-2651.64282226563	-1802.83947753906	134.206176757813	0.71416711807251	0.959755480289459	0.537096202373505	74.0991744995117	8966
True	False	False	False	False	-2653.91918945313	-985.658447265625	22.1828384399414	0.806145071983337	0.945084035396576	1	45.5	910
True	False	False	False	False	-2647.48315429688	-1775.69885253906	131.987884521484	0.677805840969086	0.949310541152954	0.459723263978958	71.6218490600586	8523
True	False	False	False	False	-2645.48950195313	-1707.3896484375	348.270568847656	0.332039207220078	0.796319663524628	0.136518910527229	77.0955429077148	24208
True	False	False	False	False	-2636.48193359375	-1858.86669921875	118.678184509277	0.720046758651733	0.957632184028625	0.552243173122406	68.2242965698242	7300
True	False	False	False	False	-2633.1259765625	-1831.8349609375	175.244430541992	0.546334862709045	0.932677209377289	0.288899958133698	66.7658233642578	10549
True	False	False	False	False	-2632.65112304688	-1672.87756347656	73.203369140625	0.815053641796112	0.960058152675629	1	71.6969680786133	4732
True	False	False	False	False	-2625.88208007813	-1888.89978027344	207.409545898438	0.507577121257782	0.874947786331177	0.254111647605896	77.5615005493164	14504
True	False	False	False	False	-2620.17993164063	-1869.05822753906	124.223899841309	0.631394743919373	0.934455931186676	0.386181116104126	68.4732131958008	7669
True	False	False	False	False	-2622.60864257813	-1650.86291503906	135.315322875977	0.671015024185181	0.93793386220932	0.447571516036987	111.475410461426	13600
True	False	False	False	False	-2616.84155273438	-1552.34838867188	150.843307495117	0.766693592071533	0.952330470085144	0.73261821269989	66.154411315918	8997
True	False	False	False	False	-2613.33422851563	-1628.546875	117.569046020508	0.591474890708923	0.92009025812149	0.336093574762344	56.5566024780273	5995
True	False	False	False	False	-2603.90747070313	-1671.703125	128.660461425781	0.705485999584198	0.916601181030273	0.516324877738953	97.068962097168	11260
True	False	False	False	False	-2606.30981445313	-1496.34094238281	133.097030639648	0.773899257183075	0.967686951160431	0.784122228622437	62.7750015258789	7533
True	False	False	False	False	-2584.787109375	-1860.96496582031	123.114753723145	0.664999067783356	0.935250103473663	0.437265396118164	82.2612609863281	9131
True	False	False	False	False	-2588.65209960938	-1822.81372070313	171.917007446289	0.607418537139893	0.897714138031006	0.354980111122131	85.7225799560547	13287
True	False	False	False	False	-2579.8623046875	-1690.37939453125	122.005615234375	0.800438165664673	0.956831932067871	1	71.5636367797852	7872
True	False	False	False	False	-2570.021484375	-1583.93334960938	191.881561279297	0.522124648094177	0.925074756145477	0.266645759344101	61.2658958435059	10599
True	False	False	False	False	-2565.71948242188	-1894.04077148438	210.736968994141	0.776370167732239	0.953259170055389	0.80633556842804	77.3578948974609	14698
True	False	False	False	False	-2565.44946289063	-1706.87036132813	115.350761413574	0.801323413848877	0.948040068149567	1	91.3942337036133	9505
True	False	False	False	False	-2565.359375	-1744.85534667969	135.315322875977	0.598133563995361	0.913715302944183	0.343818932771683	63.1229515075684	7701
True	False	False	False	False	-2551.99047851563	-1859.56555175781	156.389007568359	0.756852924823761	0.936363101005554	0.679764032363892	88.0992889404297	12422
True	False	False	False	False	-2537.65869140625	-1835.40356445313	157.498153686523	0.747158110141754	0.939354360103607	0.638464152812958	130.176055908203	18485
True	False	False	False	False	-2537.6845703125	-1791.27172851563	115.350761413574	0.6888747215271	0.947480201721191	0.480859190225601	72.9807662963867	7590
True	False	False	False	False	-2530.95947265625	-421.321563720703	100.931915283203	0.701157987117767	0.93350476026535	0.506588459014893	64.5494537353516	5874
True	False	False	False	False	-2530.19409179688	-1806.630859375	107.586769104004	0.779021024703979	0.964601218700409	0.834679305553436	63.793815612793	6188
True	False	False	False	False	-2520.6298828125	-397.246673583984	61.0028076171875	0.804323971271515	0.964770615100861	1	49.2909088134766	2711
True	False	False	False	False	-2502.77124023438	-1883.60791015625	84.2947845458984	0.819298386573792	0.951916694641113	1	95.1184234619141	7229
True	False	False	False	False	-2504.451171875	-1750.78076171875	227.374099731445	0.863261520862579	0.971102297306061	1	73.4536590576172	15058
True	False	False	False	False	-2503.10205078125	-1771.31005859375	122.005615234375	0.823490679264069	0.959930598735809	1	71.6545486450195	7882
True	False	False	False	False	-2496.34790039063	-1682.93286132813	195.208984375	0.710345864295959	0.950275540351868	0.527735590934753	68.7840881347656	12106
True	False	False	False	False	-2490.81225585938	-1894.41870117188	78.7490768432617	0.705722391605377	0.953829169273376	0.516867816448212	66.0281677246094	4688
True	False	False	False	False	-2486.0390625	-1787.66320800781	236.24723815918	0.510264754295349	0.904377460479736	0.2563835978508	65.539909362793	13960
True	False	False	False	False	-2481.82153320313	-1734.52282714844	215.173538208008	0.657967090606689	0.927080869674683	0.425716906785965	71.1546401977539	13804
True	False	False	False	False	-2479.66015625	-1884.7646484375	59.8936653137207	0.746888160705566	0.943443715572357	0.637421369552612	87.2592620849609	4712
True	False	False	False	False	-2479.50634765625	-305.298400878906	92.0587844848633	0.621361136436462	0.904249012470245	0.372673898935318	114.951805114746	9541
True	False	False	False	False	-2466.02734375	-1658.96435546875	195.208984375	0.731917560100555	0.968988358974457	0.586108803749084	71.6193161010742	12605
True	False	False	False	False	-2459.71215820313	-1887.68115234375	127.551322937012	0.571535706520081	0.956495940685272	0.31421422958374	56.052173614502	6446
True	False	False	False	False	-2450.63793945313	-185.311614990234	9.98227787017822	0.687235474586487	0.9244145154953	0.47761595249176	45	405
True	False	False	False	False	-2442.2548828125	-1862.48022460938	176.353576660156	0.593099772930145	0.926723837852478	0.337958216667175	102.251571655273	16258
True	False	False	False	False	-2442.14794921875	-1701.76171875	175.244430541992	0.800619006156921	0.959653615951538	1	100.221519470215	15835
True	False	False	False	False	-2438.65380859375	-1755.38012695313	125.333038330078	0.82226824760437	0.976666808128357	1	69.4247817993164	7845
True	False	False	False	False	-2438.10034179688	-181.807098388672	61.0028076171875	0.77311635017395	0.947202920913696	0.777697443962097	60.527271270752	3329
True	False	False	False	False	-2423.00073242188	-1723.09118652344	106.477630615234	0.804327130317688	0.953679203987122	1	77	7392
True	False	False	False	False	-2401.35473632813	-1849.62963867188	278.394622802734	0.421290040016174	0.899732351303101	0.189853295683861	66.9561767578125	16806
True	False	False	False	False	-2403.69409179688	-1743.38537597656	143.079315185547	0.699437439441681	0.953792870044708	0.502821326255798	64.7441864013672	8352
True	False	False	False	False	-2355.91967773438	-1807.28979492188	194.099838256836	0.68579512834549	0.940710365772247	0.474800258874893	83.9085693359375	14684
True	False	False	False	False	-2346.80493164063	-1838.73779296875	143.079315185547	0.822870492935181	0.951301991939545	1	78.8061981201172	10166
True	False	False	False	False	-2332.345703125	-1669.48315429688	216.282684326172	0.813904881477356	0.957833290100098	1	70.7282028198242	13792
True	False	False	False	False	-2254.71606445313	-789.657165527344	115.350761413574	0.769432365894318	0.952677488327026	0.750428736209869	111.269233703613	11572
True	False	False	False	False	-2172.69897460938	-881.222229003906	116.459907531738	0.809028446674347	0.944167256355286	1	141.828567504883	14892
True	False	False	False	False	-2158.38500976563	-1836.34545898438	148.625015258789	0.726547420024872	0.958265066146851	0.570184767246246	60.2985076904297	8080
True	False	False	False	False	-2154.52221679688	-217.165588378906	31.0559749603271	0.792491853237152	0.95398223400116	1	98.8928604125977	2769
True	False	False	False	False	-2151.85034179688	-1873.85729980469	108.695907592773	0.693430364131927	0.963160693645477	0.49009707570076	49.7857131958008	4879
True	False	False	False	False	-2152.27709960938	-1679.64196777344	86.513069152832	0.84085887670517	0.967140793800354	1	148.923080444336	11616
True	False	False	False	False	-2134.03979492188	-1667.59826660156	83.1856460571289	0.781472206115723	0.950827181339264	0.867934346199036	105.573333740234	7918
True	False	False	False	False	-2100.86669921875	-591.150817871094	53.2388153076172	0.774922788143158	0.941988587379456	0.792935788631439	105.9375	5085
True	False	False	False	False	-2010.98889160156	-1612.14819335938	161.934722900391	0.757529318332672	0.920286178588867	0.682975828647614	188.472595214844	27517
True	False	False	False	False	-1946.12866210938	-269.365966796875	85.4039306640625	0.740752220153809	0.929829895496368	0.614958584308624	114.077919006348	8784
True	False	False	False	False	-3328.92163085938	89.3914108276367	19.9645557403564	0.509459018707275	0.914666414260864	0.255700469017029	101.944442749023	1835
True	False	False	False	False	-3323.27783203125	126.022872924805	74.3125076293945	0.401395827531815	0.920523524284363	0.177001550793648	99.776123046875	6685
True	False	False	False	False	-3320.33642578125	150.235885620117	38.8199691772461	0.359643876552582	0.881713390350342	0.151897430419922	99.2571411132813	3474
True	False	False	False	False	-3314.177734375	71.9896545410156	276.176330566406	0.765329837799072	0.968577206134796	0.724362134933472	139.012054443359	34614
True	False	False	False	False	-3317.53784179688	104.784606933594	82.0765075683594	0.64257425069809	0.939070641994476	0.402094274759293	115.72972869873	8564
True	False	False	False	False	-3314.61840820313	184.648208618164	28.8376903533936	0.735885262489319	0.943764388561249	0.598617315292358	102.846153259277	2674
True	False	False	False	False	-3313.20361328125	195.791122436523	18.8554134368896	0.666771829128265	0.899546325206757	0.44025981426239	103.235290527344	1755
True	False	False	False	False	-3309.8583984375	167.212432861328	67.6576614379883	0.781755030155182	0.957297146320343	0.872471511363983	127.213111877441	7760
True	False	False	False	False	-3311.38696289063	206.417984008789	11.0914192199707	0.619482219219208	0.921230614185333	0.37021940946579	103.599998474121	1036
True	False	False	False	False	-3305.86279296875	236.90217590332	44.3656768798828	0.619482219219208	0.947712421417236	0.37021940946579	105.125	4205
True	False	False	False	False	-3297.2421875	218.854843139648	93.1679229736328	0.808093369007111	0.960534572601318	1	115.964286804199	9741
True	False	False	False	False	-3302.86328125	252.339965820313	47.6931037902832	0.486891686916351	0.928530514240265	0.237242192029953	104.79069519043	4506
True	False	False	False	False	-3299.08081054688	271.553100585938	57.6753807067871	0.568626046180725	0.949712336063385	0.311166137456894	105.173080444336	5469
True	False	False	False	False	-3295.69116210938	284.596038818359	39.9291114807129	0.621916890144348	0.896971464157104	0.373404234647751	102.972221374512	3707
True	False	False	False	False	-3295.64306640625	200.383483886719	88.7313537597656	0.769612729549408	0.944408118724823	0.751666605472565	105.212501525879	8417
True	False	False	False	False	-3291.16137695313	312.176940917969	124.223899841309	0.304003417491913	0.91850757598877	0.121768541634083	103.803573608398	11626
True	False	False	False	False	-3276.75244140625	388.025268554688	13.3097038269043	0.66390061378479	0.925560414791107	0.435427129268646	118	1416
True	False	False	False	False	-3275.244140625	342.212982177734	118.678184509277	0.603207468986511	0.950212419033051	0.349859982728958	133.345794677734	14268
True	False	False	False	False	-3269.49853515625	370.3388671875	120.896469116211	0.714016377925873	0.951247036457062	0.536720037460327	150	16350
True	False	False	False	False	-3265.22485351563	397.123107910156	73.203369140625	0.815053641796112	0.960058152675629	1	116.318183898926	7677
True	False	False	False	False	-3267.02124023438	420.932067871094	78.7490768432617	0.270271211862564	0.857485592365265	0.105055294930935	107.788734436035	7653
True	False	False	False	False	-3264.3896484375	149.505798339844	209.627822875977	0.602800488471985	0.960714519023895	0.349370360374451	78.6984100341797	14874
True	False	False	False	False	-3254.90380859375	239.433227539063	265.084930419922	0.554467380046844	0.880800366401672	0.296810358762741	90.1966552734375	21557
True	False	False	False	False	-3258.33471679688	454.826843261719	54.3479537963867	0.54683530330658	0.913557469844818	0.289380013942719	107.938774108887	5289
True	False	False	False	False	-3256.43090820313	267.994110107422	76.5307922363281	0.770033359527588	0.951767981052399	0.754589080810547	85.7971038818359	5920
True	False	False	False	False	-3255.92749023438	469.125793457031	12.2005615234375	0.681430399417877	0.921230614185333	0.46645313501358	112.363639831543	1236
True	False	False	False	False	-3250.24536132813	490.787322998047	13.3097038269043	0.571581065654755	0.936420261859894	0.314262002706528	114.916664123535	1379
True	False	False	False	False	-3245.46728515625	251.734375	41.0382537841797	0.484745055437088	0.850750684738159	0.235550925135612	112.459457397461	4161
True	False	False	False	False	-3243.94213867188	284.714996337891	221.828384399414	0.725188553333282	0.937140107154846	0.566320717334747	83.3399963378906	16668
True	False	False	False	False	-3243.31567382813	514.105224609375	75.4216537475586	0.489088207483292	0.909275710582733	0.238983914256096	110.220588684082	7495
True	False	False	False	False	-3238.041015625	495.655883789063	35.4925422668457	0.48724952340126	0.935360133647919	0.237525150179863	89.0625	2850
True	False	False	False	False	-3234.56958007813	96.1145172119141	183.008422851563	0.783112943172455	0.93893563747406	0.897639095783234	84.1636352539063	13887
True	False	False	False	False	-3237.03588867188	537.050354003906	76.5307922363281	0.464329242706299	0.883896231651306	0.219978719949722	112.086959838867	7734
True	False	False	False	False	-3227.89233398438	570.7060546875	53.2388153076172	0.66390061378479	0.923102557659149	0.435427129268646	113.791664123535	5462
True	False	False	False	False	-3219.60693359375	596.630676269531	171.917007446289	0.311206877231598	0.923235595226288	0.125480130314827	110.735481262207	17164
True	False	False	False	False	-3211.62939453125	182.205078125	188.554138183594	0.68020099401474	0.954872965812683	0.46415051817894	80.5999984741211	13702
True	False	False	False	False	-3214.46484375	405.830993652344	288.376892089844	0.77064049243927	0.945550084114075	0.758896112442017	97.1730804443359	25265
True	False	False	False	False	-3201.61401367188	626.080017089844	115.350761413574	0.748017251491547	0.941629886627197	0.641817271709442	146.346160888672	15220
True	False	False	False	False	-3196.20483398438	227.355117797852	115.350761413574	0.756777882575989	0.946399211883545	0.679410755634308	111.182693481445	11563
True	False	False	False	False	-3196.49609375	669.246276855469	82.0765075683594	0.359349578619003	0.888674795627594	0.151728644967079	116.608108520508	8629
True	False	False	False	False	-3194.64208984375	647.971618652344	108.695907592773	0.78705221414566	0.958498001098633	1	145.193878173828	14229
True	False	False	False	False	-3192.1015625	93.7895202636719	248.447799682617	0.796285450458527	0.956403732299805	1	87.5267868041992	19606
True	False	False	False	False	-3186.3173828125	312.288116455078	298.359191894531	0.803292274475098	0.957695543766022	1	84.2527847290039	22664
True	False	False	False	False	-3180.93359375	716.121765136719	38.8199691772461	0.68638277053833	0.959203779697418	0.475945204496384	118.285713195801	4140
True	False	False	False	False	-3180.10620117188	137.849334716797	202.97297668457	0.70253574848175	0.962221145629883	0.509646594524384	74.8415298461914	13696
True	False	False	False	False	-3179.24658203125	585.140808105469	216.282684326172	0.613237738609314	0.960405886173248	0.362221926450729	96.8769226074219	18891
True	False	False	False	False	-3180.04858398438	694.51953125	160.825576782227	0.623908579349518	0.938356816768646	0.376038432121277	146.8896484375	21299
True	False	False	False	False	-3177.34985351563	669.292541503906	131.987884521484	0.759082078933716	0.946357429027557	0.690548181533813	115.151260375977	13703
True	False	False	False	False	-3176.60717773438	237.961654663086	80.9673614501953	0.798263490200043	0.965045392513275	1	143.438354492188	10471
True	False	False	False	False	-3169.92333984375	262.288208007813	256.211791992188	0.72876638174057	0.952692329883575	0.576633989810944	98.7662353515625	22815
True	False	False	False	False	-3169.49829101563	727.329833984375	22.1828384399414	0.708943724632263	0.940415441989899	0.524388790130615	95.0500030517578	1901
True	False	False	False	False	-3155.9189453125	207.618118286133	144.188446044922	0.759280562400818	0.955260932445526	0.691536962985992	105.153846740723	13670
True	False	False	False	False	-3154.84228515625	376.762573242188	123.114753723145	0.785416007041931	0.953819394111633	1	149.468475341797	16591
True	False	False	False	False	-3155.39477539063	519.068969726563	343.834014892578	0.719183564186096	0.946084022521973	0.549959003925323	95.5483856201172	29620
True	False	False	False	False	-3152.65405273438	74.552116394043	230.701522827148	0.716833472251892	0.970292031764984	0.543847799301147	87.8557662963867	18274
True	False	False	False	False	-3147.71118164063	444.36083984375	197.427261352539	0.697551608085632	0.955339789390564	0.498756766319275	86.2977523803711	15361
True	False	False	False	False	-3150.71533203125	797.677856445313	666.594299316406	0.091950349509716	0.909327387809753	0.0311186537146568	112.803657531738	67795
True	False	False	False	False	-3138.86157226563	389.446380615234	308.341461181641	0.809364140033722	0.961506068706512	1	109.719421386719	30502
True	False	False	False	False	-3131.75219726563	716.985900878906	166.371292114258	0.797147572040558	0.967536687850952	1	102.400001525879	15360
True	False	False	False	False	-3127.57568359375	106.498596191406	221.828384399414	0.824430346488953	0.970266759395599	1	85.4300003051758	17086
True	False	False	False	False	-3124.84619140625	337.693817138672	247.338653564453	0.649238109588623	0.955911695957184	0.412059992551804	89.9237670898438	20053
True	False	False	False	False	-3125.42504882813	492.585021972656	158.607299804688	0.752419769763947	0.95448112487793	0.659870684146881	84.2307662963867	12045
True	False	False	False	False	-3124.71997070313	627.084838867188	196.318130493164	0.828973293304443	0.957054972648621	1	98.96044921875	17516
True	False	False	False	False	-3123.15209960938	870.39599609375	56.5662384033203	0.377317786216736	0.920065462589264	0.162235394120216	117.35294342041	5985
True	False	False	False	False	-3121.9697265625	664.773315429688	175.244430541992	0.742867410182953	0.946355164051056	0.622447669506073	105.25316619873	16630
True	False	False	False	False	-3119.3955078125	421.934356689453	166.371292114258	0.825018525123596	0.97202479839325	1	77.1733322143555	11576
True	False	False	False	False	-3108.79809570313	457.503662109375	151.952453613281	0.720849692821503	0.951900362968445	0.55438756942749	82.8102188110352	11345
True	False	False	False	False	-3103.455078125	881.564270019531	169.698715209961	0.638602256774902	0.955058693885803	0.396329522132874	137.54248046875	21044
True	False	False	False	False	-3102.955078125	211.656982421875	316.10546875	0.823648691177368	0.96491277217865	1	95.2631607055664	27150
True	False	False	False	False	-3098.45751953125	386.699188232422	199.645553588867	0.774507224559784	0.947568655014038	0.789297342300415	77.5277786254883	13955
True	False	False	False	False	-3095.67504882813	83.322998046875	212.955261230469	0.80851811170578	0.959954738616943	1	83.6770858764648	16066
True	False	False	False	False	-3093.26684570313	894.834106445313	143.079315185547	0.692439913749695	0.944524347782135	0.488059669733047	145.031005859375	18709
True	False	False	False	False	-3092.111328125	942.793579101563	297.250030517578	0.180193781852722	0.919592916965485	0.0650640949606895	116.679107666016	31270
True	False	False	False	False	-3084.27709960938	549.221374511719	251.77522277832	0.784924149513245	0.960574269294739	0.952044248580933	87.3700408935547	19833
True	False	False	False	False	-3083.533203125	670.211791992188	117.569046020508	0.803029000759125	0.97464382648468	1	137.349060058594	14559
True	False	False	False	False	-3080.72705078125	593.060180664063	241.792938232422	0.680335462093353	0.955347299575806	0.464401364326477	94.5596313476563	20614
True	False	False	False	False	-3078.64404296875	919.46240234375	307.232330322266	0.485557079315186	0.914177417755127	0.236189439892769	129.805053710938	35956
True	False	False	False	False	-3074.73803710938	824.953186035156	424.801361083984	0.679128468036652	0.927353203296661	0.462158560752869	107.822456359863	41296
True	False	False	False	False	-3067.03466796875	730.924377441406	340.506591796875	0.716943264007568	0.947054147720337	0.544129848480225	100.928337097168	30985
True	False	False	False	False	-3063.7265625	457.509399414063	202.97297668457	0.676952540874481	0.926673054695129	0.45816433429718	83.6557388305664	15309
True	False	False	False	False	-3065.982421875	773.237854003906	124.223899841309	0.824592769145966	0.965474784374237	1	139.919647216797	15671
True	False	False	False	False	-3063.10278320313	200.073776245117	173.026138305664	0.782837390899658	0.954286634922028	0.891967415809631	94.5320510864258	14747
True	False	False	False	False	-3062.35864257813	99.3052749633789	187.44499206543	0.791505575180054	0.963646233081818	1	85.7988128662109	14500
True	False	False	False	False	-3062.16796875	310.813842773438	124.223899841309	0.581118404865265	0.922968566417694	0.324505805969238	89.8928604125977	10068
True	False	False	False	False	-3061.45263671875	880.105590820313	17.7462711334229	0.709974586963654	0.933333992958069	0.52684485912323	64.125	1026
True	False	False	False	False	-3061.86352539063	896.807983398438	184.117568969727	0.585317254066467	0.942286968231201	0.32914337515831	88.1686782836914	14636
True	False	False	False	False	-3059.72119140625	1015.64965820313	510.205291748047	0.134726166725159	0.924780547618866	0.0470116063952446	113.410865783691	52169
True	False	False	False	False	-3058.8984375	501.978759765625	411.491668701172	0.767450571060181	0.951063811779022	0.737366914749146	96.431266784668	35776
True	False	False	False	False	-3057.72729492188	659.793640136719	178.571853637695	0.714491307735443	0.944382309913635	0.537907063961029	84.7267074584961	13641
True	False	False	False	False	-3053.42456054688	969.512268066406	130.878753662109	0.76100093126297	0.942613661289215	0.700321018695831	134.093215942383	15823
True	False	False	False	False	-3050.33374023438	394.130523681641	171.917007446289	0.832001447677612	0.966070592403412	1	74.5419387817383	11554
True	False	False	False	False	-3043.90771484375	598.4501953125	212.955261230469	0.730874300003052	0.952185273170471	0.582929074764252	86.734375	16653
True	False	False	False	False	-3044.13549804688	784.696228027344	185.226699829102	0.690912425518036	0.949731826782227	0.484949380159378	86.6586837768555	14472
True	False	False	False	False	-3039.45190429688	272.36474609375	165.262145996094	0.723555207252502	0.954517602920532	0.561758041381836	80.2013397216797	11950
True	False	False	False	False	-3038.71166992188	101.697746276855	176.353576660156	0.824980556964874	0.957892000675201	1	83.3459091186523	13252
True	False	False	False	False	-3037.93530273438	995.700073242188	218.500961303711	0.734846949577332	0.959500968456268	0.595277607440948	89.548225402832	17641
True	False	False	False	False	-3037.71069335938	423.72607421875	190.772415161133	0.674038648605347	0.923823297023773	0.452911257743835	83.5058135986328	14363
True	False	False	False	False	-3032.58911132813	1073.96325683594	32.1651153564453	0.595981299877167	0.908815920352936	0.341297298669815	116.206893920898	3370
True	False	False	False	False	-3031.5849609375	195.101440429688	164.153015136719	0.822345972061157	0.965479552745819	1	89.3040542602539	13217
True	False	False	False	False	-3030.40966796875	946.183776855469	220.719253540039	0.727547585964203	0.945796012878418	0.573069870471954	86.2361831665039	17161
True	False	False	False	False	-3027.81811523438	1052.62463378906	54.3479537963867	0.716579556465149	0.949190139770508	0.543196678161621	85.8775482177734	4208
True	False	False	False	False	-3024.85131835938	530.93017578125	240.683807373047	0.697486221790314	0.946304440498352	0.498616963624954	92.797233581543	20137
True	False	False	False	False	-3022.44482421875	864.439147949219	298.359191894531	0.763778448104858	0.927371501922607	0.715394198894501	102.96654510498	27698
True	False	False	False	False	-3019.49584960938	848.914489746094	32.1651153564453	0.759870648384094	0.948771238327026	0.694506108760834	83.1379318237305	2411
True	False	False	False	False	-3017.30712890625	444.252655029297	216.282684326172	0.656117379665375	0.952507078647614	0.422762602567673	88.2615356445313	17211
True	False	False	False	False	-3018.21313476563	1087.78894042969	120.896469116211	0.67004781961441	0.960901081562042	0.445886552333832	135.733947753906	14795
True	False	False	False	False	-3016.70727539063	1107.22436523438	32.1651153564453	0.595981299877167	0.888733148574829	0.341297298669815	119.24137878418	3458
True	False	False	False	False	-3015.689453125	622.810241699219	241.792938232422	0.753803789615631	0.957002818584442	0.665879309177399	82.8532104492188	18062
True	False	False	False	False	-3010.3662109375	1122.03112792969	43.256534576416	0.370198845863342	0.887996792793274	0.158022627234459	118	4602
True	False	False	False	False	-3006.88232421875	910.412414550781	234.028945922852	0.750072479248047	0.950151979923248	0.650055587291718	100.322273254395	21168
True	False	False	False	False	-3004.61645507813	134.781661987305	192.990692138672	0.775108277797699	0.958812654018402	0.794588387012482	95.7241363525391	16656
True	False	False	False	False	-3005.68090820313	409.751892089844	176.353576660156	0.779534697532654	0.954299628734589	0.840936243534088	84.8867950439453	13497
True	False	False	False	False	-3004.84423828125	1029.62426757813	179.680999755859	0.697056531906128	0.937873482704163	0.497700452804565	90.7962951660156	14709
True	False	False	False	False	-3001.087890625	1049.73010253906	62.1119499206543	0.787172973155975	0.952294647693634	1	79.9464263916016	4477
True	False	False	False	False	-3000.2802734375	189.121429443359	342.724853515625	0.793785393238068	0.966919422149658	1	110.834953308105	34248
True	False	False	False	False	-2995.357421875	264.414001464844	295.031768798828	0.772063553333282	0.948974609375	0.769441306591034	103.582710266113	27553
True	False	False	False	False	-2996.45703125	691.151245117188	252.884368896484	0.515844106674194	0.854286253452301	0.261162370443344	115.359649658203	26302
True	False	False	False	False	-2995.77978515625	771.219482421875	210.736968994141	0.810243308544159	0.953412055969238	1	97.1947402954102	18467
True	False	False	False	False	-2995.23266601563	823.326538085938	187.44499206543	0.711664378643036	0.943635284900665	0.530925095081329	104.213020324707	17612
True	False	False	False	False	-2990.14233398438	1140.55041503906	170.807861328125	0.640427887439728	0.955540299415588	0.398963391780853	141.766235351563	21832
True	False	False	False	False	-2991.05786132813	1156.93298339844	15.5279874801636	0.666844606399536	0.949675559997559	0.440383464097977	123.714286804199	1732
True	False	False	False	False	-2982.763671875	1113.44274902344	197.427261352539	0.721013009548187	0.959592580795288	0.554826080799103	101.98314666748	18153
True	False	False	False	False	-2983.814453125	1168.56994628906	69.8759460449219	0.430766850709915	0.925235033035278	0.196200668811798	115.777778625488	7294
True	False	False	False	False	-2981.9794921875	1063.34460449219	281.722045898438	0.744983613491058	0.962725818157196	0.630201458930969	91.2283477783203	23172
True	False	False	False	False	-2977.33618164063	979.331970214844	322.760314941406	0.82624363899231	0.959697008132935	1	92.5223388671875	26924
True	False	False	False	False	-2971.72436523438	449.735290527344	12.2005615234375	0.741141617298126	0.94014710187912	0.616318583488464	60.6363639831543	667
True	False	False	False	False	-2973.95703125	736.675476074219	251.77522277832	0.749353468418121	0.932176172733307	0.647137463092804	83.2158584594727	18890
True	False	False	False	False	-2971.83422851563	938.016845703125	283.940338134766	0.829264461994171	0.964284539222717	1	89.37890625	22881
True	False	False	False	False	-2967.35229492188	893.97705078125	286.158630371094	0.662772297859192	0.936206758022308	0.433552443981171	110.174415588379	28425
True	False	False	False	False	-2965.65576171875	1204.87353515625	55.4570960998535	0.557995200157166	0.944661200046539	0.300315916538239	120.080001831055	6004
True	False	False	False	False	-2964.23852539063	551.955932617188	354.925415039063	0.764471828937531	0.953405201435089	0.719349324703217	97.9749984741211	31352
True	False	False	False	False	-2962.234375	1184.63293457031	130.878753662109	0.706935942173004	0.94804048538208	0.519674301147461	134.440673828125	15864
True	False	False	False	False	-2956.91943359375	699.769592285156	222.937530517578	0.771637618541718	0.957304358482361	0.766215085983276	77.6069641113281	15599
True	False	False	False	False	-2955.36108398438	1157.11669921875	200.754699707031	0.664013981819153	0.948539316654205	0.435616254806519	97.8121566772461	17704
True	False	False	False	False	-2952.017578125	630.487426757813	351.597991943359	0.73542320728302	0.937977731227875	0.597125172615051	95.6529998779297	30322
True	False	False	False	False	-2953.50561523438	913.660034179688	32.1651153564453	0.820795118808746	0.95398223400116	1	65.6896514892578	1905
True	False	False	False	False	-2948.06420898438	1204.08215332031	129.769607543945	0.738230884075165	0.954978168010712	0.606346130371094	123.230766296387	14418
True	False	False	False	False	-2946.08056640625	456.238433837891	211.846115112305	0.678975522518158	0.952782571315765	0.461875826120377	84.7329864501953	16184
True	False	False	False	False	-2941.96533203125	513.013977050781	303.904907226563	0.764453411102295	0.958719968795776	0.719243407249451	95.0729904174805	26050
True	False	False	False	False	-2943.47509765625	1059.42309570313	140.861022949219	0.801327586174011	0.954978168010712	1	96.3070831298828	12231
True	False	False	False	False	-2945.87548828125	1226.30920410156	133.097030639648	0.522958278656006	0.958574056625366	0.267382085323334	124.816665649414	14978
True	False	False	False	False	-2941.68041992188	789.6787109375	247.338653564453	0.722367107868195	0.952435195446014	0.558493256568909	91.3677139282227	20375
True	False	False	False	False	-2930.6953125	844.346984863281	191.881561279297	0.722079694271088	0.942659437656403	0.557710230350494	121.046241760254	20941
True	False	False	False	False	-2929.81201171875	985.035522460938	90.9496383666992	0.606667816638947	0.942892730236053	0.354060083627701	73.4634170532227	6024
True	False	False	False	False	-2922.70434570313	1027.24719238281	158.607299804688	0.75994735956192	0.947172284126282	0.694895327091217	94.8461532592773	13563
True	False	False	False	False	-2924.9765625	1259.93432617188	166.371292114258	0.639665722846985	0.937669992446899	0.397860646247864	142.533340454102	21380
True	False	False	False	False	-2922.05615234375	588.956481933594	230.701522827148	0.699858546257019	0.936488389968872	0.503738164901733	92.225959777832	19183
True	False	False	False	False	-2920.27587890625	1198.94946289063	230.701522827148	0.739407896995544	0.948722004890442	0.610325813293457	103.442306518555	21516
True	False	False	False	False	-2919.04760742188	972.550659179688	95.3862075805664	0.801153242588043	0.965309083461761	1	83.639533996582	7193
True	False	False	False	False	-2910.92407226563	656.042358398438	44.3656768798828	0.838416218757629	0.96039891242981	1	66.9499969482422	2678
True	False	False	False	False	-2917.62353515625	955.23193359375	87.6222152709961	0.749889969825745	0.922647356987	0.649311125278473	138.759490966797	10962
True	False	False	False	False	-2916.828125	699.090026855469	229.592376708984	0.648057818412781	0.888808786869049	0.410266995429993	90.0241546630859	18635
True	False	False	False	False	-2909.935546875	1000.77282714844	159.716445922852	0.72967803478241	0.957121014595032	0.579335868358612	86.3333358764648	12432
True	False	False	False	False	-2913.46484375	1297.25463867188	15.5279874801636	0.603693544864655	0.930587589740753	0.350445985794067	114.642860412598	1605
True	False	False	False	False	-2910.71313476563	1169.27075195313	62.1119499206543	0.818948090076447	0.96172833442688	1	71.5357131958008	4006
True	False	False	False	False	-2909.27392578125	737.732055664063	301.686614990234	0.655993759632111	0.934332430362701	0.422566294670105	107.70955657959	29297
True	False	False	False	False	-2909.15893554688	1123.26647949219	120.896469116211	0.793161451816559	0.955314457416534	1	74.8715591430664	8161
True	False	False	False	False	-2908.62182617188	1099.22570800781	147.515884399414	0.768738806247711	0.956117033958435	0.745747148990631	75.9473648071289	10101
True	False	False	False	False	-2908.3212890625	938.08837890625	136.424453735352	0.827717363834381	0.958487033843994	1	109.967475891113	13526
True	False	False	False	False	-2905.056640625	1190.42224121094	29.9468326568604	0.624239027500153	0.936113715171814	0.376477956771851	71.2592620849609	1924
True	False	False	False	False	-2903.0126953125	793.72900390625	207.409545898438	0.683675408363342	0.957308828830719	0.470712244510651	77.6791458129883	14526
True	False	False	False	False	-2901.27978515625	911.531921386719	187.44499206543	0.625163793563843	0.952467203140259	0.377712100744247	83.8994064331055	14179
True	False	False	False	False	-2900.44799804688	1059.07299804688	117.569046020508	0.771331310272217	0.945841491222382	0.763932764530182	92.7075500488281	9827
True	False	False	False	False	-2899.59985351563	1211.28857421875	44.3656768798828	0.838416218757629	0.96039891242981	1	72.3000030517578	2892
True	False	False	False	False	-2896.99975585938	1153.33569335938	202.97297668457	0.690767884254456	0.935791611671448	0.484657108783722	79.1420745849609	14483
True	False	False	False	False	-2895.61474609375	494.115112304688	230.701522827148	0.59929084777832	0.943992257118225	0.345184773206711	89.663459777832	18650
True	False	False	False	False	-2895.3505859375	1122.61706542969	19.9645557403564	0.776177406311035	0.943199634552002	0.804480254650116	71.2222213745117	1282
True	False	False	False	False	-2892.47827148438	1311.74926757813	216.282684326172	0.513013482093811	0.907217144966125	0.258727252483368	135.271789550781	26378
True	False	False	False	False	-2889.38793945313	862.563598632813	185.226699829102	0.741118311882019	0.960566341876984	0.616236865520477	95.9101791381836	16017
True	False	False	False	False	-2889.19360351563	674.10205078125	49.9113883972168	0.806145071983337	0.951893091201782	1	72.8222198486328	3277
True	False	False	False	False	-2888.69165039063	1338.24853515625	37.7108268737793	0.733056426048279	0.947224020957947	0.589630365371704	113.794120788574	3869
True	False	False	False	False	-2883.73706054688	656.503356933594	283.940338134766	0.807637214660645	0.969577789306641	1	93.0078125	23810
True	False	False	False	False	-2880.07836914063	772.004699707031	155.279876708984	0.68638277053833	0.939780175685883	0.475945204496384	90.25	12635
True	False	False	False	False	-2881.97021484375	1262.41333007813	63.2210922241211	0.668725430965424	0.943170487880707	0.443600505590439	66.3333358764648	3781
True	False	False	False	False	-2876.92529296875	969.722778320313	179.680999755859	0.705993711948395	0.937930762767792	0.517492473125458	86.9320983886719	14083
True	False	False	False	False	-2872.30151367188	1175.07568359375	171.917007446289	0.620183229446411	0.943273305892944	0.371132552623749	73.0967712402344	11330
True	False	False	False	False	-2875.509765625	1234.05883789063	350.488861083984	0.767259895801544	0.949917316436768	0.736158847808838	94.6803817749023	29919
True	False	False	False	False	-2874.16918945313	1347.953125	109.805053710938	0.684647500514984	0.957916557788849	0.472578823566437	117.919189453125	11674
True	False	False	False	False	-2871.07543945313	756.90771484375	26.6194076538086	0.67927873134613	0.95398223400116	0.462436705827713	64.25	1542
True	False	False	False	False	-2866.57666015625	882.422607421875	209.627822875977	0.758943200111389	0.956386089324951	0.689858973026276	83.9470901489258	15866
True	False	False	False	False	-2867.96362304688	1055.97155761719	153.061584472656	0.733375728130341	0.946695685386658	0.590627431869507	83.4565200805664	11517
True	False	False	False	False	-2865.13891601563	802.482055664063	176.353576660156	0.833176076412201	0.964655339717865	1	111.874214172363	17788
True	False	False	False	False	-2862.5068359375	929.735168457031	155.279876708984	0.744004368782043	0.943564891815186	0.626579701900482	91.4357147216797	12801
True	False	False	False	False	-2864.63256835938	1013.11505126953	160.825576782227	0.621594429016113	0.956024765968323	0.372980207204819	92.848274230957	13463
True	False	False	False	False	-2859.88500976563	726.197814941406	205.191253662109	0.681996822357178	0.960819065570831	0.467521011829376	90.5351333618164	16749
True	False	False	False	False	-2857.55517578125	1371.91784667969	202.97297668457	0.532782852649689	0.911829173564911	0.27621591091156	144.442626953125	26433
True	False	False	False	False	-2854.994140625	1144.99096679688	217.391815185547	0.818078756332397	0.959458589553833	1	110.80101776123	21717
True	False	False	False	False	-2850.13989257813	1399.17639160156	12.2005615234375	0.681430399417877	0.931919693946838	0.46645313501358	117.636360168457	1294
True	False	False	False	False	-2846.568359375	1287.77014160156	280.612915039063	0.736579596996307	0.934846818447113	0.60087788105011	119.426879882813	30215
True	False	False	False	False	-2841.841796875	453.461334228516	230.701522827148	0.822147011756897	0.955147624015808	1	91.4375	19019
True	False	False	False	False	-2842.48095703125	1106.73889160156	135.315322875977	0.641924560070038	0.940609455108643	0.401142627000809	93.0491790771484	11352
True	False	False	False	False	-2842.85668945313	1177.19079589844	153.061584472656	0.51048880815506	0.923427224159241	0.2565738260746	71.1521759033203	9819
True	False	False	False	False	-2841.52587890625	841.509826660156	228.483245849609	0.712310016155243	0.940686643123627	0.532502174377441	97.7864074707031	20144
True	False	False	False	False	-2839.03515625	690.502502441406	207.409545898438	0.822358310222626	0.966441333293915	1	77.5882339477539	14509
True	False	False	False	False	-2835.84716796875	1001.62457275391	167.480438232422	0.810530424118042	0.958474338054657	1	77.5960235595703	11717
True	False	False	False	False	-2830.57885742188	1244.5966796875	164.153015136719	0.659287512302399	0.933943450450897	0.42784658074379	69.0067596435547	10213
True	False	False	False	False	-2829.1259765625	1414.42980957031	134.206176757813	0.699378907680511	0.950289905071259	0.502694189548492	142.380172729492	17228
True	False	False	False	False	-2828.40014648438	1081.17907714844	178.571853637695	0.657871544361115	0.931146919727325	0.425563484430313	86.4472045898438	13918
True	False	False	False	False	-2827.59594726563	1198.52294921875	170.807861328125	0.747835576534271	0.9520383477211	0.641103804111481	75.8961029052734	11688
True	False	False	False	False	-2828.33447265625	1341.5791015625	175.244430541992	0.65947163105011	0.955058693885803	0.428144931793213	82.3417739868164	13010
True	False	False	False	False	-2824.216796875	783.374450683594	171.917007446289	0.832001447677612	0.964227437973022	1	106.535484313965	16513
True	False	False	False	False	-2822.52563476563	1040.08471679688	146.40673828125	0.726016283035278	0.955326914787292	0.568666875362396	82.4772720336914	10887
True	False	False	False	False	-2821.13720703125	890.681274414063	170.807861328125	0.671129822731018	0.958087623119354	0.447772175073624	80.967529296875	12469
True	False	False	False	False	-2819.6650390625	1362.63879394531	36.6016845703125	0.779091417789459	0.94477391242981	0.835518538951874	57.8484840393066	1909
True	False	False	False	False	-2818.26635742188	918.477783203125	138.64274597168	0.788708209991455	0.965212285518646	1	79.9759979248047	9997
True	False	False	False	False	-2816.7060546875	961.43408203125	190.772415161133	0.702819287776947	0.950513899326324	0.510280728340149	78.4360427856445	13491
True	False	False	False	False	-2815.28540039063	829.062927246094	239.574661254883	0.66390061378479	0.961842834949493	0.435427129268646	85.935188293457	18562
True	False	False	False	False	-2810.49169921875	1438.3671875	107.586769104004	0.802616775035858	0.960162580013275	1	106.938140869141	10373
True	False	False	False	False	-2808.345703125	1051.11743164063	15.5279874801636	0.717676758766174	0.938069105148315	0.546022891998291	73.7142868041992	1032
True	False	False	False	False	-2807.43359375	1283.60607910156	144.188446044922	0.62880265712738	0.953288435935974	0.382624924182892	69.6076889038086	9049
True	False	False	False	False	-2805.86181640625	1013.66326904297	158.607299804688	0.607562839984894	0.946663439273834	0.355157315731049	86.244758605957	12333
True	False	False	False	False	-2805.3427734375	710.875610351563	156.389007568359	0.691285490989685	0.957306742668152	0.485705524682999	78.7092208862305	11098
True	False	False	False	False	-2801.85498046875	1071.146484375	157.498153686523	0.77314817905426	0.956865131855011	0.777953743934631	84.978874206543	12067
True	False	False	False	False	-2799.37670898438	901.663330078125	171.917007446289	0.687864303588867	0.952965199947357	0.478855133056641	98.8838729858398	15327
True	False	False	False	False	-2796.67529296875	395.602416992188	353.816284179688	0.43955859541893	0.888027548789978	0.202227503061295	84.9937286376953	27113
True	False	False	False	False	-2793.96435546875	1319.69445800781	158.607299804688	0.539780378341675	0.910426795482635	0.282690227031708	79.2097930908203	11327
True	False	False	False	False	-2795.75341796875	1466.90612792969	135.315322875977	0.758076548576355	0.945165634155273	0.685611963272095	141.598358154297	17275
True	False	False	False	False	-2793.80078125	1156.07287597656	154.17073059082	0.832746565341949	0.957506716251373	1	80.4964065551758	11189
True	False	False	False	False	-2789.181640625	1039.5654296875	377.108276367188	0.325505256652832	0.824521124362946	0.133006528019905	133.847061157227	45508
True	False	False	False	False	-2790.74609375	1237.35510253906	156.389007568359	0.645682156085968	0.953345715999603	0.406694948673248	76.4042587280273	10773
True	False	False	False	False	-2788.85961914063	982.723999023438	215.173538208008	0.769551157951355	0.95506751537323	0.75124317407608	79.3350524902344	15391
True	False	False	False	False	-2782.01879882813	1261.466796875	115.350761413574	0.547214388847351	0.936203837394714	0.289744257926941	66.2211532592773	6887
True	False	False	False	False	-2782.02661132813	1425.06176757813	140.861022949219	0.789145231246948	0.950534105300903	1	92.7952728271484	11785
True	False	False	False	False	-2781.79077148438	1013.58056640625	146.40673828125	0.51912659406662	0.950989484786987	0.264014214277267	83.613639831543	11037
True	False	False	False	False	-2780.67041015625	1216.23376464844	24.401123046875	0.760120630264282	0.957139134407043	0.695777595043182	65.136360168457	1433
True	False	False	False	False	-2774.06665039063	1186.3046875	157.498153686523	0.667640328407288	0.929087579250336	0.441739678382874	79.9577484130859	11354
True	False	False	False	False	-2779.84936523438	1293.1650390625	123.114753723145	0.708051383495331	0.938665091991425	0.522282242774963	92.9369354248047	10316
True	False	False	False	False	-2777.57836914063	1495.26330566406	104.259346008301	0.684010803699493	0.933891296386719	0.47135466337204	140.287231445313	13187
True	False	False	False	False	-2769.712890625	930.120239257813	177.462707519531	0.810753405094147	0.956596493721008	1	78.5062484741211	12561
True	False	False	False	False	-2769.57666015625	1361.60375976563	196.318130493164	0.605124890804291	0.944553434848785	0.352179080247879	79.0451965332031	13991
True	False	False	False	False	-2765.4267578125	1084.32897949219	252.884368896484	0.585705757141113	0.937439799308777	0.329576551914215	109.828948974609	25041
True	False	False	False	False	-2761.29663085938	1210.15368652344	218.500961303711	0.668141841888428	0.937768697738647	0.442597985267639	108.365478515625	21348
True	False	False	False	False	-2759.09155273438	1039.31298828125	107.586769104004	0.747388184070587	0.94491708278656	0.639357089996338	83.5876312255859	8108
True	False	False	False	False	-2757.2734375	1324.451171875	117.569046020508	0.816733479499817	0.96468061208725	1	86	9116
True	False	False	False	False	-2755.71752929688	1443.89294433594	174.135284423828	0.690429151058197	0.9583860039711	0.483973413705826	78.8280258178711	12376
True	False	False	False	False	-2751.76000976563	1520.79028320313	300.577453613281	0.247095808386803	0.687929093837738	0.0941628068685532	109.428047180176	29655
True	False	False	False	False	-2751.20336914063	572.689880371094	46.5839614868164	0.772283971309662	0.945438027381897	0.771135985851288	53.5714302062988	2250
True	False	False	False	False	-2749.06958007813	1160.9658203125	154.17073059082	0.64494526386261	0.949188888072968	0.405596792697906	67.2302169799805	9345
True	False	False	False	False	-2745.92944335938	1084.52331542969	47.6931037902832	0.805555999279022	0.954248368740082	1	75.8837203979492	3263
True	False	False	False	False	-2744.357421875	1299.67211914063	138.64274597168	0.797355175018311	0.953311264514923	1	80.8639984130859	10108
True	False	False	False	False	-2744.18505859375	1376.59057617188	167.480438232422	0.630254507064819	0.95088404417038	0.384610921144485	74.8079452514648	11296
True	False	False	False	False	-2742.41650390625	1034.47924804688	117.569046020508	0.733056902885437	0.937003076076508	0.589631855487823	141.25471496582	14973
True	False	False	False	False	-2740.04614257813	1547.11437988281	200.754699707031	0.38250458240509	0.916782319545746	0.165347516536713	131.734802246094	23844
True	False	False	False	False	-2738.8310546875	955.55859375	155.279876708984	0.679850518703461	0.962982356548309	0.463497906923294	72.457145690918	10144
True	False	False	False	False	-2736.99145507813	1263.54565429688	194.099838256836	0.73693060874939	0.944135785102844	0.602029263973236	108.97142791748	19070
True	False	False	False	False	-2728.38403320313	1017.82678222656	151.952453613281	0.720849692821503	0.951365888118744	0.55438756942749	77.532844543457	10622
True	False	False	False	False	-2726.70068359375	1336.94543457031	187.44499206543	0.759761035442352	0.946406841278076	0.693951070308685	91.4852066040039	15461
True	False	False	False	False	-2726.18359375	982.394836425781	201.863830566406	0.766407787799835	0.95255035161972	0.730857133865356	79.1318664550781	14402
True	False	False	False	False	-2724.26025390625	1546.60632324219	85.4039306640625	0.677236258983612	0.948513209819794	0.458681643009186	85.7532501220703	6603
True	False	False	False	False	-2722.5166015625	1574.23571777344	99.8227767944336	0.658083260059357	0.958248376846313	0.425903588533401	132.644439697266	11938
True	False	False	False	False	-2721.2890625	1112.52697753906	267.30322265625	0.509301662445068	0.890983104705811	0.255567252635956	91.2863082885742	22000
True	False	False	False	False	-2720.1259765625	1466.56884765625	163.043869018555	0.80851811170578	0.954780399799347	1	73.0748291015625	10742
True	False	False	False	False	-2717.94921875	164.615036010742	82.0765075683594	0.553984642028809	0.953136384487152	0.296334236860275	68.2027053833008	5047
True	False	False	False	False	-2717.43408203125	1267.73168945313	242.902084350586	0.519702196121216	0.910786151885986	0.264517486095428	144.785385131836	31708
True	False	False	False	False	-2715.02099609375	1394.81884765625	204.082122802734	0.736217558383942	0.956464290618896	0.599696278572083	76	13984
True	False	False	False	False	-2712.59716796875	928.805236816406	184.117568969727	0.656136572360992	0.957773804664612	0.422793030738831	75.0722885131836	12462
True	False	False	False	False	-2708.35009765625	791.057495117188	19.9645557403564	0.725530564785004	0.93289041519165	0.56728732585907	51.9444427490234	935
True	False	False	False	False	-2710.3662109375	1145.94091796875	151.952453613281	0.473720729351044	0.864714920520782	0.227029696106911	83.2627716064453	11407
True	False	False	False	False	-2710.40893554688	1364.81982421875	136.424453735352	0.805724918842316	0.956162750720978	1	72.5609741210938	8925
True	False	False	False	False	-2709.6669921875	1123.26782226563	33.2742576599121	0.496463984251022	0.942713499069214	0.244916766881943	70.8000030517578	2124
True	False	False	False	False	-2706.10546875	1311.82641601563	130.878753662109	0.781607866287231	0.948927998542786	0.870086967945099	93.0932235717773	10985
True	False	False	False	False	-2708.529296875	1431.77294921875	184.117568969727	0.614066243171692	0.908673167228699	0.363269209861755	73.0301208496094	12123
True	False	False	False	False	-2704.92700195313	1225.05981445313	276.176330566406	0.614548623561859	0.948221385478973	0.363880932331085	91.4859466552734	22780
True	False	False	False	False	-2704.1484375	1067.5546875	238.465515136719	0.589509010314941	0.927696883678436	0.333854854106903	104.013954162598	22363
True	False	False	False	False	-2703.11059570313	1592.96923828125	211.846115112305	0.446046113967896	0.849883675575256	0.206763759255409	138.439788818359	26442
True	False	False	False	False	-2702.60717773438	1034.953125	35.4925422668457	0.795358955860138	0.956876516342163	1	60.28125	1929
True	False	False	False	False	-2702.48168945313	993.632385253906	175.244430541992	0.819792032241821	0.962266862392426	1	75.1012649536133	11866
True	False	False	False	False	-2700.7490234375	1273.87170410156	136.424453735352	0.623266696929932	0.944809019565582	0.375186562538147	99.1138229370117	12191
True	False	False	False	False	-2694.06420898438	286.868438720703	86.513069152832	0.764826476573944	0.939506351947784	0.721405208110809	145.846160888672	11376
True	False	False	False	False	-2693.19018554688	1349.20361328125	110.914192199707	0.655060887336731	0.940155804157257	0.421090096235275	78.4700012207031	7847
True	False	False	False	False	-2693.88232421875	1524.89477539063	174.135284423828	0.742241442203522	0.96642804145813	0.620205044746399	72.8662414550781	11440
True	False	False	False	False	-2690.9462890625	160.948043823242	43.256534576416	0.603995144367218	0.945498645305634	0.35081022977829	57.9487190246582	2260
True	False	False	False	False	-2686.70629882813	1461.16723632813	159.716445922852	0.554762363433838	0.943849563598633	0.297101765871048	69.8263854980469	10055
True	False	False	False	False	-2683.74389648438	1394.53344726563	186.335845947266	0.748380422592163	0.964545428752899	0.643250167369843	71.6309509277344	12034
True	False	False	False	False	-2683.62719726563	1618.90026855469	110.914192199707	0.770503282546997	0.957141101360321	0.75791335105896	112.389999389648	11239
True	False	False	False	False	-2679.81323242188	865.138977050781	147.515884399414	0.706804156303406	0.953716814517975	0.51936799287796	91.9849624633789	12234
True	False	False	False	False	-2674.10522460938	1577.20227050781	136.424453735352	0.736890852451324	0.958077073097229	0.601898670196533	87.8536605834961	10806
True	False	False	False	False	-2677.09301757813	1633.47692871094	77.6399383544922	0.744004368782043	0.938852250576019	0.626579701900482	130.785720825195	9155
True	False	False	False	False	-2669.826171875	1288.16198730469	13.3097038269043	0.685805439949036	0.934609174728394	0.474820286035538	78.5	942
True	False	False	False	False	-2670.02124023438	1425.50659179688	150.843307495117	0.689140379428864	0.951006829738617	0.481388688087463	68.6102905273438	9331
True	False	False	False	False	-2670.00439453125	1491.24865722656	156.389007568359	0.775517404079437	0.947004020214081	0.798297166824341	70.1205673217773	9887
True	False	False	False	False	-2669.09057617188	1254.27124023438	231.810668945313	0.671772480010986	0.944259762763977	0.448898732662201	80.464111328125	16817
True	False	False	False	False	-2668.1025390625	1299.64379882813	98.7136306762695	0.501733303070068	0.797094345092773	0.249237209558487	134.280899047852	11951
True	False	False	False	False	-2660.84228515625	1156.09936523438	343.834014892578	0.686030626296997	0.905622661113739	0.475258469581604	103.548385620117	32100
True	False	False	False	False	-2660.62768554688	1651.2958984375	125.333038330078	0.669864416122437	0.919031858444214	0.445568263530731	135.69026184082	15333
True	False	False	False	False	-2659.15063476563	963.969177246094	156.389007568359	0.614475965499878	0.945572853088379	0.363788723945618	83.141845703125	11723
True	False	False	False	False	-2654.38891601563	1285.38940429688	17.7462711334229	0.64491605758667	0.924268186092377	0.405553311109543	62.25	996
True	False	False	False	False	-2651.49584960938	1321.21337890625	136.424453735352	0.358099967241287	0.821162402629852	0.151013240218163	68.9918670654297	8486
True	False	False	False	False	-2653.42407226563	1343.45153808594	145.297592163086	0.757178783416748	0.952228665351868	0.681305050849915	74.0687026977539	9703
True	False	False	False	False	-2651.6484375	1382.712890625	155.279876708984	0.777894854545593	0.963604271411896	0.821921348571777	80.9928588867188	11339
True	False	False	False	False	-2646.47778320313	470.701934814453	222.937530517578	0.351500660181046	0.789079427719116	0.147266924381256	85.1044769287109	17106
True	False	False	False	False	-2644.51123046875	1621.77087402344	206.300399780273	0.469908237457275	0.909238219261169	0.224144890904427	75.9516143798828	14127
True	False	False	False	False	-2645.89697265625	1666.66394042969	187.44499206543	0.468114942312241	0.893195509910583	0.222798645496368	132.591720581055	22408
True	False	False	False	False	-2639.32080078125	907.627746582031	159.716445922852	0.683444023132324	0.955035388469696	0.470269948244095	85.6527786254883	12334
True	False	False	False	False	-2638.32397460938	1413.32067871094	166.371292114258	0.582819104194641	0.924169719219208	0.326374530792236	125.533332824707	18830
True	False	False	False	False	-2637.0615234375	1510.60034179688	217.391815185547	0.807941734790802	0.952580690383911	1	131.724487304688	25818
True	False	False	False	False	-2635.9345703125	1542.63232421875	202.97297668457	0.711039304733276	0.958207309246063	0.529407858848572	80.0655746459961	14652
True	False	False	False	False	-2632.5732421875	1684.13317871094	134.206176757813	0.604769110679626	0.942695736885071	0.351747214794159	122.561981201172	14830
True	False	False	False	False	-2628.9970703125	1487.13330078125	127.551322937012	0.804429352283478	0.959779739379883	1	77.965217590332	8966
True	False	False	False	False	-2628.20434570313	1656.85046386719	100.931915283203	0.875434458255768	0.973171412944794	1	98.1648330688477	8933
True	False	False	False	False	-2625.89111328125	1459.77490234375	245.120376586914	0.801333367824554	0.954011380672455	1	93.7828063964844	20726
True	False	False	False	False	-2623.36938476563	1349.90539550781	245.120376586914	0.36192113161087	0.784565448760986	0.153207004070282	128.529418945313	28405
True	False	False	False	False	-2617.431640625	1280.34790039063	154.17073059082	0.540079057216644	0.920392751693726	0.282970070838928	75.6187057495117	10511
True	False	False	False	False	-2622.37915039063	1576.599609375	164.153015136719	0.794427216053009	0.959777653217316	1	85.405403137207	12640
True	False	False	False	False	-2622.23193359375	1632.31616210938	11.0914192199707	0.763594925403595	0.936281979084015	0.714360892772675	64.8000030517578	648
True	False	False	False	False	-2614.90014648438	1196.98742675781	337.179138183594	0.615696489810944	0.8965003490448	0.365342199802399	120.450660705566	36617
True	False	False	False	False	-2613.26538085938	1263.08874511719	88.7313537597656	0.745258808135986	0.941780745983124	0.631230175495148	139.662506103516	11173
True	False	False	False	False	-2612.58740234375	1396.71850585938	187.44499206543	0.625163793563843	0.936457872390747	0.377712100744247	74.6449737548828	12615
True	False	False	False	False	-2608.13232421875	1365.1923828125	109.805053710938	0.85513573884964	0.970586776733398	1	89.5656585693359	8867
True	False	False	False	False	-2610.70190429688	1638.7177734375	135.315322875977	0.723216474056244	0.958297967910767	0.560822665691376	76.9754104614258	9391
True	False	False	False	False	-2609.81005859375	1715.2802734375	211.846115112305	0.368832647800446	0.872685253620148	0.157221779227257	125.335075378418	23939
True	False	False	False	False	-2602.71728515625	1306.31274414063	170.807861328125	0.772800981998444	0.956284999847412	0.775180578231812	74.2402572631836	11433
True	False	False	False	False	-2596.46826171875	1682.30017089844	164.153015136719	0.760389924049377	0.953217029571533	0.697156250476837	85.8378372192383	12704
True	False	False	False	False	-2596.5380859375	1732.18298339844	9.98227787017822	0.557533979415894	0.916803061962128	0.29985499382019	93.1111145019531	838
True	False	False	False	False	-2591.24926757813	1228.67150878906	339.397430419922	0.383891403675079	0.762091159820557	0.166185855865479	87.4183044433594	26750
True	False	False	False	False	-2592.62255859375	1657.01049804688	123.114753723145	0.727117598056793	0.94513863325119	0.57182514667511	70.594596862793	7836
True	False	False	False	False	-2590.2275390625	1536.70935058594	179.680999755859	0.741847574710846	0.951722741127014	0.618805468082428	83.2407379150391	13485
True	False	False	False	False	-2584.49487304688	1342.01257324219	159.716445922852	0.792017757892609	0.959284722805023	1	88.6388854980469	12764
True	False	False	False	False	-2587.60571289063	1621.7333984375	150.843307495117	0.823476016521454	0.962579786777496	1	80.4852905273438	10946
True	False	False	False	False	-2582.43701171875	1474.32702636719	261.757507324219	0.600351452827454	0.944285333156586	0.346442759037018	91.4237289428711	21576
True	False	False	False	False	-2575.2666015625	1167.10339355469	147.515884399414	0.796800673007965	0.946157515048981	1	86.0676727294922	11447
True	False	False	False	False	-2579.42529296875	1266.10522460938	169.698715209961	0.619747161865234	0.945573329925537	0.370564132928848	70.5751647949219	10798
True	False	False	False	False	-2570.19165039063	1289.58996582031	171.917007446289	0.666936814785004	0.924900352954865	0.440540254116058	78.6838684082031	12196
True	False	False	False	False	-2577.42309570313	1711.90686035156	163.043869018555	0.773466467857361	0.957596361637115	0.780538976192474	91.2380981445313	13412
True	False	False	False	False	-2570.7333984375	1394.60021972656	118.678184509277	0.748469054698944	0.970555365085602	0.643601417541504	87.6261672973633	9376
True	False	False	False	False	-2568.22680664063	1370.68469238281	149.734161376953	0.684073209762573	0.960178136825562	0.471474379301071	95.8444442749023	12939
True	False	False	False	False	-2564.95483398438	1594.66796875	279.503784179688	0.594045341014862	0.957885146141052	0.339049339294434	92.9722213745117	23429
True	False	False	False	False	-2563.498046875	375.315673828125	163.043869018555	0.381358951330185	0.887682318687439	0.164656966924667	55.5986404418945	8173
True	False	False	False	False	-2552.81689453125	932.791381835938	90.9496383666992	0.815059661865234	0.955602645874023	1	64.2073135375977	5265
True	False	False	False	False	-2558.22290039063	1414.82336425781	379.326538085938	0.614956498146057	0.867557168006897	0.364399254322052	132.725143432617	45392
True	False	False	False	False	-2561.330078125	1472.30358886719	33.2742576599121	0.729813098907471	0.943940103054047	0.579738736152649	59.9333343505859	1798
True	False	False	False	False	-2560.88305664063	1648.84973144531	139.751892089844	0.791449069976807	0.973507702350616	1	72.7857131958008	9171
True	False	False	False	False	-2560.71533203125	1772.56103515625	119.787330627441	0.75546407699585	0.940263092517853	0.673323512077332	162.037033081055	17500
True	False	False	False	False	-2554.94604492188	1321.80480957031	143.079315185547	0.753439962863922	0.958043396472931	0.664282858371735	105.341087341309	13589
True	False	False	False	False	-2544.2607421875	1440.07348632813	181.899276733398	0.637215554714203	0.942501127719879	0.394346356391907	85.1951217651367	13972
True	False	False	False	False	-2544.82421875	1659.08630371094	206.300399780273	0.744219899177551	0.957123458385468	0.627371728420258	76.9623641967773	14315
True	False	False	False	False	-2544.65161132813	1571.501953125	327.196868896484	0.757821023464203	0.959487736225128	0.684376776218414	85.8474578857422	25325
True	False	False	False	False	-2542.857421875	1737.42456054688	113.132476806641	0.833576381206512	0.962017238140106	1	117.68627166748	12004
True	False	False	False	False	-2542.07739257813	1787.96459960938	183.008422851563	0.703632354736328	0.947803020477295	0.512107908725739	107.915153503418	17806
True	False	False	False	False	-2538.86303710938	745.987731933594	141.970169067383	0.838477969169617	0.962518155574799	1	97.2578125	12449
True	False	False	False	False	-2534.92822265625	1686.56042480469	139.751892089844	0.686032891273499	0.944733083248138	0.475262850522995	108.055557250977	13615
True	False	False	False	False	-2533.78198242188	1770.14013671875	21.0736961364746	0.698733150959015	0.931073546409607	0.501295566558838	57.9473686218262	1101
True	False	False	False	False	-2533.12670898438	1362.43603515625	166.371292114258	0.797147572040558	0.961812317371368	1	72.1533355712891	10823
True	False	False	False	False	-2530.04418945313	1513.69018554688	161.934722900391	0.683785915374756	0.951681077480316	0.470923721790314	79.4726028442383	11603
True	False	False	False	False	-2527.93872070313	1810.94787597656	147.515884399414	0.6229008436203	0.948685169219971	0.374702334403992	131.548873901367	17496
True	False	False	False	False	-2525.55981445313	1482.79650878906	187.44499206543	0.802097499370575	0.963911414146423	1	88.8165664672852	15010
True	False	False	False	False	-2514.90209960938	1539.86450195313	230.701522827148	0.733409583568573	0.940542161464691	0.590733289718628	142.192306518555	29576
True	False	False	False	False	-2516.38549804688	1696.15087890625	15.5279874801636	0.800106346607208	0.94487601518631	1	59.2142868041992	829
True	False	False	False	False	-2515.712890625	1632.70935058594	178.571853637695	0.612868547439575	0.945737063884735	0.361756533384323	72.9627304077148	11747
True	False	False	False	False	-2514.88745117188	1813.97717285156	23.2919807434082	0.772283971309662	0.947545111179352	0.771135985851288	96.0952377319336	2018
True	False	False	False	False	-2514.8779296875	1170.30395507813	149.734161376953	0.700455188751221	0.941083312034607	0.505042791366577	91.2962951660156	12325
True	False	False	False	False	-2507.03540039063	1653.462890625	97.6044921875	0.784017562866211	0.966074287891388	0.919521510601044	88.0909118652344	7752
True	False	False	False	False	-2507.2763671875	1683.72534179688	155.279876708984	0.81768673658371	0.963248133659363	1	79.1571426391602	11082
True	False	False	False	False	-2506.7724609375	1208.19226074219	115.350761413574	0.681263327598572	0.945043623447418	0.466138988733292	87.3173065185547	9081
True	False	False	False	False	-2503.94287109375	1408.11291503906	189.663269042969	0.827117323875427	0.966554641723633	1	89.3333358764648	15276
True	False	False	False	False	-2503.73120117188	1570.67565917969	195.208984375	0.773984313011169	0.964772999286652	0.784835934638977	79.1875	13937
True	False	False	False	False	-2499.62915039063	1474.88427734375	200.754699707031	0.70326840877533	0.960832595825195	0.511288344860077	74.4640884399414	13478
True	False	False	False	False	-2502.36499023438	1745.63598632813	228.483245849609	0.71469110250473	0.960074424743652	0.538408160209656	74.6456298828125	15377
True	False	False	False	False	-2499.08374023438	763.62451171875	191.881561279297	0.821082055568695	0.963403820991516	1	84.3641586303711	14595
True	False	False	False	False	-2498.7685546875	1153.58288574219	176.353576660156	0.630714595317841	0.938786089420319	0.385243386030197	79.0628967285156	12571
True	False	False	False	False	-2495.70141601563	1244.9462890625	130.878753662109	0.586445331573486	0.953468322753906	0.330403178930283	68.1101684570313	8037
True	False	False	False	False	-2493.19873046875	1618.39514160156	190.772415161133	0.68820333480835	0.946064114570618	0.479525864124298	82.8720932006836	14254
True	False	False	False	False	-2494.888671875	1846.11413574219	151.952453613281	0.55980372428894	0.892754912376404	0.302130997180939	123.948905944824	16981
True	False	False	False	False	-2490.06372070313	1444.482421875	156.389007568359	0.786773204803467	0.962198376655579	1	81.8014221191406	11534
True	False	False	False	False	-2487.41528320313	1730.70471191406	145.297592163086	0.480584710836411	0.916286766529083	0.232303217053413	78.5725173950195	10293
True	False	False	False	False	-2483.05297851563	1226.23364257813	138.64274597168	0.722498834133148	0.936374366283417	0.558853149414063	66.5599975585938	8320
True	False	False	False	False	-2477.61743164063	1422.56640625	136.424453735352	0.776088893413544	0.950153708457947	0.803636133670807	77.9430923461914	9587
True	False	False	False	False	-2471.27978515625	1602.91162109375	131.987884521484	0.581115782260895	0.947062790393829	0.324502974748611	69.0168075561523	8213
True	False	False	False	False	-2473.67651367188	1702.05114746094	129.769607543945	0.693576455116272	0.930294811725616	0.490398943424225	111.119659423828	13001
True	False	False	False	False	-2469.18481445313	1483.57348632813	200.754699707031	0.66725093126297	0.964506685733795	0.441075146198273	78.7513809204102	14254
True	False	False	False	False	-2465.49389648438	1553.24267578125	229.592376708984	0.821119010448456	0.956187903881073	1	87.5893707275391	18131
True	False	False	False	False	-2465.64233398438	1803.66882324219	133.097030639648	0.765460968017578	0.936001062393188	0.725139915943146	159	19080
True	False	False	False	False	-2465.81079101563	1883.30029296875	99.8227767944336	0.622406840324402	0.923192024230957	0.374049782752991	118.611114501953	10675
True	False	False	False	False	-2464.62915039063	1655.45458984375	239.574661254883	0.533102452754974	0.934844017028809	0.276508182287216	84.7685165405273	18310
True	False	False	False	False	-2461.00854492188	1191.611328125	112.023338317871	0.756114184856415	0.9509596824646	0.676312983036041	75.1287155151367	7588
True	False	False	False	False	-2458.04345703125	1740.96154785156	107.586769104004	0.802616775035858	0.967305481433868	1	97.4948425292969	9457
True	False	False	False	False	-2456.01708984375	1597.45690917969	95.3862075805664	0.742845177650452	0.949661195278168	0.62236750125885	69.4069747924805	5969
True	False	False	False	False	-2451.47265625	1816.9873046875	224.046676635742	0.756114184856415	0.953202247619629	0.676312983036041	80.6039581298828	16282
True	False	False	False	False	-2449.9833984375	1516.81921386719	216.282684326172	0.806753993034363	0.971356749534607	1	89.4871826171875	17450
True	False	False	False	False	-2447.96826171875	1417.92810058594	155.279876708984	0.770017266273499	0.951595425605774	0.754476308822632	77.3642883300781	10831
True	False	False	False	False	-2445.23217773438	1761.65075683594	210.736968994141	0.549099147319794	0.947750627994537	0.291562587022781	75.226318359375	14293
True	False	False	False	False	-2439.8779296875	1245.96069335938	157.498153686523	0.829367995262146	0.96653026342392	1	92.3239440917969	13110
True	False	False	False	False	-2437.2509765625	1638.05078125	362.689422607422	0.57650226354599	0.926646053791046	0.319498658180237	142.235473632813	46511
True	False	False	False	False	-2435.48657226563	1484.16931152344	184.117568969727	0.650525689125061	0.953112602233887	0.414030015468597	72.6265029907227	12056
True	False	False	False	False	-2435.53393554688	1923.61401367188	12.2005615234375	0.608575522899628	0.915458858013153	0.356404304504395	101.363639831543	1115
True	False	False	False	False	-2434.56420898438	1582.90197753906	143.079315185547	0.585295855998993	0.948294699192047	0.329119563102722	67.2790679931641	8679
True	False	False	False	False	-2429.93603515625	1859.04467773438	46.5839614868164	0.707453370094299	0.943160891532898	0.520880579948425	56.6904754638672	2381
True	False	False	False	False	-2425.287109375	1881.52453613281	177.462707519531	0.688450872898102	0.952036023139954	0.480016618967056	73.6999969482422	11792
True	False	False	False	False	-2420.89111328125	1613.46008300781	135.315322875977	0.618199467658997	0.947949707508087	0.368556767702103	70.1475372314453	8558
True	False	False	False	False	-2417.56103515625	1590.01293945313	109.805053710938	0.720394313335419	0.945841491222382	0.553169012069702	70.202018737793	6950
True	False	False	False	False	-2418.86572265625	1778.87036132813	235.138092041016	0.713317394256592	0.942502558231354	0.534983396530151	78.8396224975586	16714
True	False	False	False	False	-2414.99633789063	1654.70446777344	116.459907531738	0.662514925003052	0.957804203033447	0.433126717805862	75.0285720825195	7878
True	False	False	False	False	-2412.87377929688	1739.05017089844	190.772415161133	0.717905819416046	0.957357227802277	0.546617150306702	74.6279067993164	12836
True	False	False	False	False	-2413.32250976563	1910.78381347656	148.625015258789	0.705064654350281	0.940110206604004	0.515360057353973	75.7985076904297	10157
True	False	False	False	False	-2411.486328125	1946.07763671875	415.92822265625	0.185513272881508	0.815469801425934	0.0672615468502045	112.583999633789	42219
True	False	False	False	False	-2409.21948242188	1682.84350585938	187.44499206543	0.809715926647186	0.955332398414612	1	98.9763336181641	16727
True	False	False	False	False	-2404.38696289063	1697.58288574219	216.282684326172	0.492645740509033	0.920083165168762	0.241829067468643	94.8051300048828	18487
True	False	False	False	False	-2400.69067382813	1532.57739257813	305.014038085938	0.694756805896759	0.953676998615265	0.492851763963699	88.8254547119141	24427
True	False	False	False	False	-2400.1416015625	1471.00952148438	165.262145996094	0.704420208930969	0.965204894542694	0.513891577720642	75.3355712890625	11225
True	False	False	False	False	-2396.203125	1633.98413085938	115.350761413574	0.825085759162903	0.964160740375519	1	72.0576934814453	7494
True	False	False	False	False	-2394.4814453125	1659.28503417969	98.7136306762695	0.694063067436218	0.962896168231964	0.491407215595245	70.3033676147461	6257
True	False	False	False	False	-2396.16088867188	1869.25073242188	316.10546875	0.691990733146667	0.929423749446869	0.487141013145447	105.708770751953	30127
True	False	False	False	False	-2394.5322265625	1759.28332519531	48.80224609375	0.824289858341217	0.962561309337616	1	65.636360168457	2888
True	False	False	False	False	-2392.275390625	1706.29235839844	36.6016845703125	0.726016283035278	0.940318167209625	0.568666875362396	74.3939361572266	2455
True	False	False	False	False	-2393.05688476563	1728.79345703125	151.952453613281	0.589486062526703	0.93152379989624	0.333828866481781	90.1167907714844	12346
True	False	False	False	False	-2391.51147460938	1602.42065429688	258.430084228516	0.62351006269455	0.954589605331421	0.375509202480316	88.5236053466797	20626
True	False	False	False	False	-2386.9169921875	1778.00268554688	76.5307922363281	0.71895444393158	0.952727735042572	0.54935622215271	70.2898559570313	4850
True	False	False	False	False	-2385.18041992188	1823.02429199219	216.282684326172	0.742294192314148	0.951087713241577	0.620393097400665	78.5641021728516	15320
True	False	False	False	False	-2383.34326171875	1572.96875	153.061584472656	0.552163183689117	0.871897757053375	0.294545263051987	128.855072021484	17782
True	False	False	False	False	-2378.12744140625	1220.30908203125	129.769607543945	0.746324419975281	0.958162069320679	0.635259330272675	72.9829025268555	8539
True	False	False	False	False	-2383.04174804688	1749.61083984375	84.2947845458984	0.755421161651611	0.954563736915588	0.673127472400665	79.5789489746094	6048
True	False	False	False	False	-2381.61108398438	1800.57641601563	29.9468326568604	0.764188587665558	0.950989484786987	0.717723667621613	72.0370407104492	1945
True	False	False	False	False	-2380.22436523438	1886.90759277344	28.8376903533936	0.778573036193848	0.945234656333923	0.82945716381073	53.8846168518066	1401
True	False	False	False	False	-2377.06909179688	1646.72399902344	33.2742576599121	0.786073088645935	0.95572304725647	1	67.3333358764648	2020
True	False	False	False	False	-2375.68481445313	1763.80883789063	89.8404998779297	0.721652567386627	0.929192423820496	0.556551098823547	150.111114501953	12159
True	False	False	False	False	-2370.96557617188	1987.76318359375	408.164245605469	0.24852529168129	0.922460675239563	0.0948216393589973	116.88858795166	43015
True	False	False	False	False	-2370.767578125	1796.26318359375	211.846115112305	0.727067649364471	0.938843071460724	0.571680963039398	95.2617797851563	18195
True	False	False	False	False	-2366.96337890625	1545.46875	230.701522827148	0.766785621643066	0.968641698360443	0.733188927173615	86.4567337036133	17983
True	False	False	False	False	-2366.97094726563	1714.9658203125	119.787330627441	0.818180501461029	0.972454190254211	1	76.6666641235352	8280
True	False	False	False	False	-2364.86254882813	1620.51928710938	198.536407470703	0.737865149974823	0.940753638744354	0.605123579502106	90.5195541381836	16203
True	False	False	False	False	-2359.89575195313	1652.93640136719	279.503784179688	0.284528821706772	0.834298372268677	0.11198965460062	82.6349182128906	20824
True	False	False	False	False	-2360.04833984375	1689.59545898438	229.592376708984	0.744421064853668	0.960859656333923	0.628113448619843	80.5507278442383	16674
True	False	False	False	False	-2356.11206054688	1720.31799316406	41.0382537841797	0.775534987449646	0.947963654994965	0.798458695411682	65.4324340820313	2421
True	False	False	False	False	-2356.7392578125	1851.54077148438	229.592376708984	0.702057659626007	0.956987500190735	0.508581161499023	84.9613494873047	17587
True	False	False	False	False	-2354.41870117188	1488.88842773438	206.300399780273	0.800324141979218	0.954369783401489	1	91.8279571533203	17080
True	False	False	False	False	-2352.4736328125	1921.64782714844	18.8554134368896	0.809739828109741	0.949675559997559	1	48.5882339477539	826
True	False	False	False	False	-2344.69262695313	1841.01574707031	38.8199691772461	0.826309084892273	0.957971453666687	1	61.3428573608398	2147
True	False	False	False	False	-2337.69506835938	90.9790954589844	123.114753723145	0.76763504743576	0.955824494361877	0.738543272018433	162.621627807617	18051
True	False	False	False	False	-2343.46118164063	1745.68591308594	277.285491943359	0.612841725349426	0.926071405410767	0.36172279715538	87.1159973144531	21779
True	False	False	False	False	-2342.3759765625	1469.90490722656	122.005615234375	0.6835116147995	0.957304775714874	0.470399111509323	62.9272727966309	6922
True	False	False	False	False	-2342.076171875	1597.75842285156	298.359191894531	0.36431410908699	0.884811520576477	0.154590144753456	126.237915039063	33958
True	False	False	False	False	-2340.6328125	1675.16491699219	194.099838256836	0.700206875801086	0.964147925376892	0.504499018192291	78.3428573608398	13710
True	False	False	False	False	-2340.5146484375	1884.3583984375	205.191253662109	0.727563798427582	0.961300373077393	0.573116779327393	89.8324356079102	16619
True	False	False	False	False	-2335.02221679688	1560.6767578125	157.498153686523	0.800518333911896	0.952883720397949	1	116.661972045898	16566
True	False	False	False	False	-2334.25	2014.87756347656	185.226699829102	0.439350008964539	0.913129866123199	0.202082931995392	134.377243041992	22441
True	False	False	False	False	-2326.46923828125	1591.98608398438	178.571853637695	0.48958295583725	0.900999009609222	0.239377781748772	106.782608032227	17192
True	False	False	False	False	-2327.00561523438	1657.72106933594	160.825576782227	0.551962316036224	0.922301948070526	0.294348746538162	91.124137878418	13213
True	False	False	False	False	-2326.00732421875	1750.01281738281	38.8199691772461	0.68638277053833	0.955680787563324	0.475945204496384	66.3428573608398	2322
True	False	False	False	False	-2322.2060546875	1568.69909667969	28.8376903533936	0.84558093547821	0.95841646194458	1	64.6923065185547	1682
True	False	False	False	False	-2309.65307617188	1451.09936523438	167.480438232422	0.664043366909027	0.962413668632507	0.435665279626846	63.4172172546387	9576
True	False	False	False	False	-2313.32055664063	1674.42993164063	184.117568969727	0.730007886886597	0.923363566398621	0.580321133136749	86.7048187255859	14393
True	False	False	False	False	-2308.7412109375	1403.98596191406	175.244430541992	0.726314723491669	0.949924290180206	0.569518506526947	63.2151908874512	9988
True	False	False	False	False	-2305.93725585938	1746.06323242188	76.5307922363281	0.821647763252258	0.95883721113205	1	71.840576171875	4957
True	False	False	False	False	-2305.16479492188	1818.794921875	198.536407470703	0.695497453212738	0.954880774021149	0.494403153657913	74.1620101928711	13275
True	False	False	False	False	-2305.1328125	1612.33374023438	115.350761413574	0.623062193393707	0.93861186504364	0.374915778636932	110.836540222168	11527
True	False	False	False	False	-2303.080078125	1647.34118652344	289.486053466797	0.316858917474747	0.674130797386169	0.128429546952248	105.164749145508	27448
True	False	False	False	False	-2301.423828125	1785.17028808594	271.739776611328	0.678628206253052	0.948847711086273	0.461234718561172	107.775512695313	26405
True	False	False	False	False	-2298.77661132813	1846.50061035156	207.409545898438	0.739141762256622	0.962129294872284	0.609419763088226	76.3368988037109	14275
True	False	False	False	False	-2295.9775390625	1930.15979003906	352.707153320313	0.636187970638275	0.940327763557434	0.392886370420456	90.9591217041016	28925
True	False	False	False	False	-2292.66284179688	1722.60864257813	310.559753417969	0.547261595726013	0.929735720157623	0.28978967666626	103.06071472168	28857
True	False	False	False	False	-2292.46606445313	2021.568359375	169.698715209961	0.833039939403534	0.961346685886383	1	82.8169937133789	12671
True	False	False	False	False	-2284.69458007813	1902.40380859375	15.5279874801636	0.800106346607208	0.94487601518631	1	49	686
True	False	False	False	False	-2287.99780273438	1985.7822265625	179.680999755859	0.592274963855743	0.896921873092651	0.337010025978088	168.246917724609	27256
True	False	False	False	False	-2278.22216796875	1706.18896484375	161.934722900391	0.677424550056458	0.94718736410141	0.459025532007217	111.66438293457	16303
True	False	False	False	False	-2277.18188476563	1931.72473144531	12.2005615234375	0.768196105957031	0.939064502716064	0.742168962955475	51.2727279663086	564
True	False	False	False	False	-2275.3505859375	1876.29333496094	229.592376708984	0.821119010448456	0.95889276266098	1	89.9516906738281	18620
True	False	False	False	False	-2266.3115234375	2001.53039550781	272.848907470703	0.36187019944191	0.853716254234314	0.15317764878273	85.5569076538086	21047
True	False	False	False	False	-2265.25415039063	478.441528320313	73.203369140625	0.721717655658722	0.945134520530701	0.556727468967438	113.212120056152	7472
True	False	False	False	False	-2254.078125	1803.35595703125	293.922607421875	0.704146981239319	0.941743612289429	0.513271570205688	82.7283020019531	21923
True	False	False	False	False	-2251.80615234375	1635.41076660156	184.117568969727	0.813853800296783	0.961559414863586	1	77.5180740356445	12868
True	False	False	False	False	-2251.6669921875	1677.73413085938	199.645553588867	0.726490080356598	0.944624841213226	0.570020496845245	93.8333358764648	16890
True	False	False	False	False	-2240.701171875	1881.34997558594	190.772415161133	0.740084707736969	0.953202903270721	0.612646222114563	97.7906951904297	16820
True	False	False	False	False	-2240.44189453125	1940.32531738281	145.297592163086	0.689279675483704	0.967697858810425	0.481666713953018	62.3893127441406	8173
True	False	False	False	False	-2239.24365234375	1909.80847167969	48.80224609375	0.754487037658691	0.950604617595673	0.668910324573517	54.75	2409
True	False	False	False	False	-2233.94897460938	1748.88415527344	219.610107421875	0.619881391525269	0.944603562355042	0.370739012956619	79.9141387939453	15823
True	False	False	False	False	-2225.25732421875	1615.00122070313	169.698715209961	0.786078751087189	0.968080461025238	1	76.9150314331055	11768
True	False	False	False	False	-2219.5341796875	1979.26953125	16.6371288299561	0.714476346969604	0.930929720401764	0.53786963224411	78.1999969482422	1173
True	False	False	False	False	-2215.65405273438	2018.17700195313	257.320922851563	0.731921255588531	0.942977547645569	0.586120128631592	76.1594848632813	17669
True	False	False	False	False	-2212.01391601563	1988.60522460938	36.6016845703125	0.726016283035278	0.937679588794708	0.568666875362396	139.636367797852	4608
True	False	False	False	False	-2207.40356445313	1974.96936035156	219.610107421875	0.619881391525269	0.951831698417664	0.370739012956619	87.8181838989258	17388
True	False	False	False	False	-2206.9423828125	1781.91442871094	272.848907470703	0.740135729312897	0.952779829502106	0.61282217502594	87.6910552978516	21572
True	False	False	False	False	-2206.26879882813	1865.42236328125	282.831207275391	0.522878766059875	0.9292231798172	0.267311781644821	98.7921600341797	25192
True	False	False	False	False	-2203.80444335938	1998.57470703125	31.0559749603271	0.792491853237152	0.95398223400116	1	66.4285736083984	1860
True	False	False	False	False	-2200.59399414063	1670.86047363281	22.1828384399414	0.755204319953918	0.946847438812256	0.672140836715698	42.8499984741211	857
True	False	False	False	False	-2201.82275390625	1902.36450195313	136.424453735352	0.805724918842316	0.952090442180634	1	69.4634170532227	8544
True	False	False	False	False	-2194.0341796875	1645.34143066406	137.533599853516	0.658975303173065	0.934649229049683	0.427341461181641	81.5483856201172	10112
True	False	False	False	False	-2194.56518554688	1986.80541992188	12.2005615234375	0.768196105957031	0.939064502716064	0.742168962955475	64.5454559326172	710
True	False	False	False	False	-2192.40258789063	471.44775390625	65.4393768310547	0.767979323863983	0.943010330200195	0.740759074687958	134.745758056641	7950
True	False	False	False	False	-2190.27905273438	1948.73681640625	219.610107421875	0.809059381484985	0.961023926734924	1	81.419189453125	16121
True	False	False	False	False	-2188.76440429688	1806.79992675781	103.150199890137	0.72525691986084	0.946051418781281	0.566513538360596	140.32258605957	13050
True	False	False	False	False	-2185.328125	1714.75170898438	196.318130493164	0.752018332481384	0.960736632347107	0.658159613609314	94.9265518188477	16802
True	False	False	False	False	-2185.1376953125	1829.67846679688	255.102645874023	0.686829805374146	0.962389230728149	0.476819783449173	98.830436706543	22731
True	False	False	False	False	-2175.75756835938	1749.32116699219	202.97297668457	0.63790500164032	0.921389579772949	0.395330458879471	86.4699478149414	15824
True	False	False	False	False	-2167.71020507813	1993.1630859375	196.318130493164	0.654757380485535	0.944631099700928	0.420611560344696	80.2994384765625	14213
True	False	False	False	False	-2164.22631835938	1788.2978515625	63.2210922241211	0.541059851646423	0.901645481586456	0.283891141414642	98.315788269043	5604
True	False	False	False	False	-2158.16088867188	482.973205566406	164.153015136719	0.822345972061157	0.948572635650635	1	160.898651123047	23813
True	False	False	False	False	-2157.10888671875	1922.009765625	12.2005615234375	0.768196105957031	0.939064502716064	0.742168962955475	61.5454559326172	677
True	False	False	False	False	-2148.65014648438	1910.50439453125	202.97297668457	0.556482493877411	0.931574106216431	0.298807144165039	78.650276184082	14393
True	False	False	False	False	-2138.28930664063	603.198974609375	43.256534576416	0.817455768585205	0.96039891242981	1	50.9487190246582	1987
True	False	False	False	False	-2144.03491210938	1936.04626464844	237.356369018555	0.75456565618515	0.968844890594482	0.669261932373047	89.7943954467773	19216
True	False	False	False	False	-2139.62915039063	1999.6630859375	224.046676635742	0.685099720954895	0.953450441360474	0.473451882600784	75.3861389160156	15228
True	False	False	False	False	-2138.1611328125	1789.37316894531	204.082122802734	0.767992258071899	0.951134860515594	0.740843117237091	73.1684799194336	13463
True	False	False	False	False	-2133.17504882813	1848.31237792969	199.645553588867	0.705389320850372	0.951999008655548	0.516103088855743	91.6722259521484	16501
True	False	False	False	False	-2120.2939453125	1868.08081054688	215.173538208008	0.373694092035294	0.829276740550995	0.160082638263702	76.6288681030273	14866
True	False	False	False	False	-2106.00854492188	1916.4072265625	232.919815063477	0.645458936691284	0.945538640022278	0.406361758708954	69.6333312988281	14623
True	False	False	False	False	-2103.041015625	1825.18078613281	270.630645751953	0.81829422712326	0.958082020282745	1	84.4344253540039	20602
True	False	False	False	False	-2096.37963867188	1970.67431640625	216.282684326172	0.624763250350952	0.962466418743134	0.377176851034164	91.9282073974609	17926
True	False	False	False	False	-2083.39599609375	2004.02355957031	49.9113883972168	0.726490080356598	0.96298485994339	0.570020496845245	83.5777740478516	3761
True	False	False	False	False	-2078.58813476563	1891.00830078125	271.739776611328	0.758783280849457	0.940961182117462	0.689068496227264	86.5632629394531	21208
True	False	False	False	False	-2078.16162109375	1984.55261230469	267.30322265625	0.552427053451538	0.911803543567657	0.294803708791733	207.070541381836	49904
True	False	False	False	False	-2074.64868164063	1945.97326660156	83.1856460571289	0.820133745670319	0.962414622306824	1	169.813339233398	12736
True	False	False	False	False	-2064.07739257813	1966.27612304688	139.751892089844	0.647358953952789	0.955488920211792	0.409211099147797	80.5158767700195	10145
True	False	False	False	False	-2061.58374023438	2013.59509277344	159.716445922852	0.689935445785522	0.957073748111725	0.482980132102966	82.9722213745117	11948
True	False	False	False	False	-2055.00512695313	269.638122558594	107.586769104004	0.779021024703979	0.966195464134216	0.834679305553436	167.804122924805	16277
True	False	False	False	False	-2046.5078125	316.886474609375	63.2210922241211	0.758609592914581	0.949476361274719	0.688213586807251	68.5263137817383	3906
True	False	False	False	False	-2043.97778320313	1879.68566894531	209.627822875977	0.540568470954895	0.939622104167938	0.283429265022278	60.5873031616211	11451
True	False	False	False	False	-2040.46105957031	1845.24060058594	247.338653564453	0.615850865840912	0.946488559246063	0.365539342164993	73.2645721435547	16338
True	False	False	False	False	-2029.65026855469	1947.50170898438	229.592376708984	0.821119010448456	0.955723822116852	1	76.2560348510742	15785
True	False	False	False	False	-2026.95776367188	2011.30920410156	204.082122802734	0.667173445224762	0.936696410179138	0.440943121910095	175.418472290039	32277
True	False	False	False	False	-2020.33422851563	1917.29284667969	209.627822875977	0.749717354774475	0.941881060600281	0.648609459400177	81.1164016723633	15331
True	False	False	False	False	-2010.40747070313	1430.15710449219	133.097030639648	0.569536685943604	0.9484001994133	0.312116354703903	101.083335876465	12130
True	False	False	False	False	-1998.23254394531	806.835571289063	41.0382537841797	0.791137099266052	0.966282486915588	1	38.7837829589844	1435
True	False	False	False	False	-1997.70471191406	1875.56701660156	191.881561279297	0.482665836811066	0.947995007038116	0.233922898769379	57.2485542297363	9904
True	False	False	False	False	-1993.25024414063	2013.54382324219	252.884368896484	0.427766621112823	0.795105516910553	0.194174766540527	117.87281036377	26875
True	False	False	False	False	-1992.73168945313	1954.65502929688	275.067199707031	0.748479306697845	0.949987769126892	0.643641948699951	85.6854858398438	21250
True	False	False	False	False	-1978.49682617188	1909.15966796875	209.627822875977	0.838750660419464	0.962242305278778	1	88.9365081787109	16809
True	False	False	False	False	-1959.3486328125	297.891021728516	133.097030639648	0.588328063488007	0.942213177680969	0.332519084215164	139.633331298828	16756
True	False	False	False	False	-1941.73815917969	1996.42919921875	217.391815185547	0.770824313163757	0.967148959636688	0.7602219581604	69.3418350219727	13591
True	False	False	False	False	-1940.22546386719	1540.53588867188	263.975769042969	0.539924085140228	0.916078686714172	0.282824844121933	116.554618835449	27740
True	False	False	False	False	-1910.78796386719	1946.66455078125	21.0736961364746	0.765837788581848	0.945084035396576	0.727394282817841	54.8947372436523	1043
True	False	False	False	False	-2320.291015625	2040.65441894531	17.7462711334229	0.507745087146759	0.935971975326538	0.254253089427948	123	1968
True	False	False	False	False	-2311.04711914063	2032.38391113281	106.477630615234	0.698564171791077	0.956831932067871	0.500930964946747	135.80207824707	13037
True	False	False	False	False	-2306.7578125	2051.796875	49.9113883972168	0.658083260059357	0.929206728935242	0.425903588533401	118.777778625488	5345
True	False	False	False	False	-2288.07177734375	2053.40869140625	165.262145996094	0.707174718379974	0.959219574928284	0.520230174064636	104.134231567383	15516
True	False	False	False	False	-2284.66552734375	2072.23999023438	59.8936653137207	0.573946237564087	0.921816051006317	0.316765993833542	121.722221374512	6573
True	False	False	False	False	-2259.2646484375	2085.91625976563	112.023338317871	0.679670333862305	0.952900290489197	0.463163018226624	139.742568969727	14114
True	False	False	False	False	-2248.80688476563	2044.92590332031	88.7313537597656	0.769612729549408	0.944408118724823	0.751666605472565	57.3875007629395	4591
True	False	False	False	False	-2240.6259765625	2102.03735351563	106.477630615234	0.510174453258514	0.882684946060181	0.256306916475296	169.02082824707	16226
True	False	False	False	False	-2240.03686523438	2053.93994140625	19.9645557403564	0.776177406311035	0.943199634552002	0.804480254650116	47.6111106872559	857
True	False	False	False	False	-2212.4033203125	2124.03784179688	186.335845947266	0.639514982700348	0.953334033489227	0.397643029689789	183.369049072266	30806
True	False	False	False	False	-2202.19995117188	2117.08618164063	13.3097038269043	0.685805439949036	0.934609174728394	0.474820286035538	82.4166641235352	989
True	False	False	False	False	-2194.83374023438	2080.5263671875	207.409545898438	0.741783857345581	0.956651985645294	0.618579804897308	76.6631011962891	14336
True	False	False	False	False	-2188.12817382813	2152.35888671875	209.627822875977	0.334002465009689	0.920657277107239	0.137583509087563	120.423278808594	22760
True	False	False	False	False	-2159.61254882813	2170.81884765625	207.409545898438	0.42034113407135	0.910721063613892	0.189226016402245	128.818176269531	24089
True	False	False	False	False	-2155.81665039063	2050.2763671875	238.465515136719	0.758091628551483	0.948241949081421	0.685685276985168	84.0139541625977	18063
True	False	False	False	False	-2140.57763671875	2182.287109375	86.513069152832	0.740397691726685	0.943045675754547	0.613727450370789	136.576919555664	10653
True	False	False	False	False	-2136.28881835938	2124.9560546875	197.427261352539	0.800221621990204	0.95455139875412	1	70.0337066650391	12466
True	False	False	False	False	-2124.59057617188	2197.28100585938	175.244430541992	0.608697593212128	0.956771850585938	0.356555014848709	189.55696105957	29950
True	False	False	False	False	-2121.8154296875	2091.35424804688	201.863830566406	0.598850607872009	0.925674021244049	0.344664424657822	76.6923065185547	13958
True	False	False	False	False	-2112.05249023438	2028.34008789063	246.229507446289	0.564737379550934	0.869951069355011	0.307146012783051	88.5045013427734	19648
True	False	False	False	False	-2111.54077148438	2158.40625	230.701522827148	0.485746562480927	0.895251512527466	0.236338660120964	102.375	21294
True	False	False	False	False	-2109.44897460938	2217.97631835938	74.3125076293945	0.648150444030762	0.928991138935089	0.410407185554504	123.104476928711	8248
True	False	False	False	False	-2106.76831054688	2121.85375976563	14.4188451766968	0.805326879024506	0.942608833312988	1	39.3846168518066	512
True	False	False	False	False	-2083.8427734375	2208.57568359375	173.026138305664	0.671239614486694	0.92934513092041	0.447964310646057	174.096160888672	27159
True	False	False	False	False	-2081.06176757813	2060.68139648438	11.0914192199707	0.763594925403595	0.936281979084015	0.714360892772675	41.4000015258789	414
True	False	False	False	False	-2080.33227539063	2153.0908203125	248.447799682617	0.614186108112335	0.949492812156677	0.363421082496643	89.1294631958008	19965
True	False	False	False	False	-2077.04370117188	2113.26391601563	17.7462711334229	0.762108087539673	0.949675559997559	0.706189274787903	42.1875	675
True	False	False	False	False	-2077.2578125	2242.34008789063	385.981384277344	0.265802502632141	0.950434565544128	0.1029192507267	123.040229797363	42818
True	False	False	False	False	-2047.62219238281	2123.2275390625	262.866638183594	0.672920048236847	0.94848495721817	0.450922876596451	72.0970458984375	17087
True	False	False	False	False	-2047.50231933594	2241.1845703125	9.98227787017822	0.754574596881866	0.933233201503754	0.669301986694336	66.1111145019531	595
True	False	False	False	False	-2046.81652832031	2089.39575195313	242.902084350586	0.514835357666016	0.90584409236908	0.260292023420334	81.7534255981445	17904
True	False	False	False	False	-2046.81274414063	2201.62719726563	282.831207275391	0.716616272926331	0.93358713388443	0.543290615081787	74.4274520874023	18979
True	False	False	False	False	-2045.44873046875	2036.88977050781	194.099838256836	0.694182753562927	0.934282839298248	0.491655856370926	79.0914306640625	13841
True	False	False	False	False	-2038.33764648438	2252.052734375	141.970169067383	0.557822167873383	0.927255570888519	0.300142914056778	140.453125	17978
True	False	False	False	False	-2034.46911621094	2273.2607421875	125.333038330078	0.519452929496765	0.954042196273804	0.264299392700195	127.858406066895	14448
True	False	False	False	False	-2024.15063476563	2252.30615234375	77.6399383544922	0.851448595523834	0.9698326587677	1	172.528564453125	12077
True	False	False	False	False	-2014.85534667969	2159.77075195313	206.300399780273	0.620894908905029	0.959383308887482	0.372062683105469	84.1505355834961	15652
True	False	False	False	False	-2003.56481933594	2098.40502929688	187.44499206543	0.705384194850922	0.949931979179382	0.516091406345367	81.9349136352539	13847
True	False	False	False	False	-2004.97106933594	2273.95678710938	16.6371288299561	0.73631078004837	0.948912382125854	0.600000023841858	58.8666648864746	883
True	False	False	False	False	-2003.92919921875	2215.97705078125	139.751892089844	0.803734004497528	0.958162069320679	1	95.1507949829102	11989
True	False	False	False	False	-2003.10852050781	2063.4541015625	222.937530517578	0.780977606773376	0.95442146062851	0.860425651073456	74.6368179321289	15002
True	False	False	False	False	-1997.42980957031	2163.74755859375	130.878753662109	0.803063333034515	0.950238645076752	1	175.788131713867	20743
True	False	False	False	False	-1997.35327148438	2297.04370117188	442.547637939453	0.244867458939552	0.926636397838593	0.0931391045451164	127.40852355957	50836
True	False	False	False	False	-1990.98864746094	2071.92211914063	16.6371288299561	0.714476346969604	0.930929720401764	0.53786963224411	55.466667175293	832
True	False	False	False	False	-1994.73547363281	2124.08911132813	250.666076660156	0.653138935565948	0.951060354709625	0.418074816465378	74.3849563598633	16811
True	False	False	False	False	-1993.14111328125	2203.95166015625	22.1828384399414	0.755204319953918	0.946847438812256	0.672140836715698	51.2999992370605	1026
True	False	False	False	False	-1990.24731445313	2258.69702148438	269.521484375	0.69501656293869	0.936660826206207	0.493394792079926	154.456787109375	37533
True	False	False	False	False	-1987.16369628906	2047.52490234375	42.1473922729492	0.578608810901642	0.934450924396515	0.321772009134293	52.0789489746094	1979
True	False	False	False	False	-1963.21008300781	2142.68017578125	154.17073059082	0.704342007637024	0.951006829738617	0.513713896274567	91.6115112304688	12734
True	False	False	False	False	-1961.955078125	2230.05395507813	130.878753662109	0.825414478778839	0.961267530918121	1	92.6525421142578	10933
True	False	False	False	False	-1956.9560546875	2027.17346191406	278.394622802734	0.576914548873901	0.933318138122559	0.319942057132721	83.5856552124023	20980
True	False	False	False	False	-1955.53979492188	2262.73095703125	147.515884399414	0.813958525657654	0.968522429466248	1	85.0451126098633	11311
True	False	False	False	False	-1953.99731445313	2313.13891601563	252.884368896484	0.566565871238708	0.852081477642059	0.309028744697571	130.557022094727	29767
True	False	False	False	False	-1947.50866699219	2102.88989257813	276.176330566406	0.730318605899811	0.968340933322906	0.581252992153168	85.3534164428711	21253
True	False	False	False	False	-1948.67041015625	2180.71850585938	16.6371288299561	0.793338239192963	0.946970880031586	1	50.8666648864746	763
True	False	False	False	False	-1947.20129394531	2166.76147460938	161.934722900391	0.775890290737152	0.954253971576691	0.801759004592896	86.6164398193359	12646
True	False	False	False	False	-1946.88061523438	2052.41918945313	47.6931037902832	0.72429746389389	0.951043426990509	0.563820719718933	47.6511611938477	2049
True	False	False	False	False	-1940.55871582031	2329.734375	58.7845230102539	0.668824553489685	0.969272673130035	0.443771183490753	94.5283050537109	5010
True	False	False	False	False	-1940.00415039063	2225.13696289063	225.155807495117	0.750936388969421	0.949855148792267	0.653615593910217	96.9261093139648	19676
True	False	False	False	False	-1926.79309082031	2086.25024414063	228.483245849609	0.807278871536255	0.961178004741669	1	95.5776672363281	19689
True	False	False	False	False	-1921.42272949219	2050.0048828125	227.374099731445	0.863261520862579	0.971580445766449	1	75.0731735229492	15390
True	False	False	False	False	-1916.51928710938	2192.94018554688	207.409545898438	0.534848153591156	0.88843709230423	0.278110563755035	64.9518737792969	12146
True	False	False	False	False	-1916.42517089844	2343.189453125	123.114753723145	0.73864620923996	0.953668594360352	0.607742309570313	128.720718383789	14288
True	False	False	False	False	-213.111633300781	-3551.79321289063	100.931915283203	0.810745477676392	0.954608798027039	1	134.417587280273	12232
True	False	False	False	False	-285.013366699219	-3547.77563476563	120.896469116211	0.783979654312134	0.944547653198242	0.918468296527863	186.137619018555	20289
True	False	False	False	False	-364.439788818359	-3544.34936523438	279.503784179688	0.355159521102905	0.905838191509247	0.149337440729141	111.05158996582	27985
True	False	False	False	False	-503.687866210938	-3533.337890625	109.805053710938	0.655755758285522	0.955918490886688	0.42218890786171	111.474746704102	11036
True	False	False	False	False	-429.650177001953	-3531.76953125	342.724853515625	0.607614099979401	0.940726280212402	0.355220258235931	127.417472839355	39372
True	False	False	False	False	-541.437805175781	-3525.537109375	125.333038330078	0.40169757604599	0.906731128692627	0.177191898226738	108.088493347168	12214
True	False	False	False	False	-615.795471191406	-3516.11840820313	148.625015258789	0.642023265361786	0.943360388278961	0.401286989450455	115.723876953125	15507
True	False	False	False	False	-684.65576171875	-3502.4775390625	110.914192199707	0.770503282546997	0.953371345996857	0.75791335105896	122.120002746582	12212
True	False	False	False	False	-744.140258789063	-3492.5244140625	114.241622924805	0.827207922935486	0.963940918445587	1	141.543685913086	14579
True	False	False	False	False	-809.048217773438	-3477.13354492188	229.592376708984	0.577525019645691	0.927245199680328	0.320600003004074	129.492752075195	26805
True	False	False	False	False	-881.489196777344	-3464.03125	118.678184509277	0.778608024120331	0.951650977134705	0.829857766628265	123.28971862793	13192
True	False	False	False	False	-941.353149414063	-3444.05786132813	448.093353271484	0.382184386253357	0.86843878030777	0.165154322981834	181.41584777832	73292
True	False	False	False	False	-1017.50933837891	-3425.62255859375	296.140899658203	0.797319829463959	0.959070265293121	1	205.936325073242	54985
True	False	False	False	False	-1105.78515625	-3399.4375	64.3302307128906	0.815286338329315	0.96546083688736	1	108.310348510742	6282
True	False	False	False	False	-1074.91821289063	-3396.283203125	199.645553588867	0.729114294052124	0.933591723442078	0.577661335468292	127.949996948242	23031
True	False	False	False	False	-1149.98779296875	-3382.76196289063	137.533599853516	0.742881834506989	0.956129848957062	0.622499585151672	148.911285400391	18465
True	False	False	False	False	-1211.86706542969	-3364.05541992188	119.787330627441	0.80851811170578	0.9509596824646	1	147.453704833984	15925
True	False	False	False	False	-1238.62536621094	-3358.24194335938	82.0765075683594	0.760389924049377	0.953802645206451	0.697156250476837	131.432434082031	9726
True	False	False	False	False	-1249.73950195313	-3345.5380859375	90.9496383666992	0.826298654079437	0.97075629234314	1	115.890243530273	9503
True	False	False	False	False	-1302.30078125	-3335.50561523438	42.1473922729492	0.711886703968048	0.942492067813873	0.531466901302338	118.263160705566	4494
True	False	False	False	False	-1381.04870605469	-3300.05517578125	459.184753417969	0.408067882061005	0.886117696762085	0.181242868304253	187.797103881836	77748
True	False	False	False	False	-1431.39672851563	-3279.17846679688	84.2947845458984	0.819298386573792	0.95637571811676	1	156.013153076172	11857
True	False	False	False	False	-1468.54479980469	-3254.41186523438	259.539215087891	0.417326688766479	0.885017335414886	0.187242954969406	127.294868469238	29787
True	False	False	False	False	-1512.12243652344	-3231.60693359375	332.742584228516	0.34476962685585	0.837097227573395	0.143499806523323	134.970001220703	40491
True	False	False	False	False	-1572.72241210938	-3209.96044921875	292.8134765625	0.44165763258934	0.865937411785126	0.203686788678169	146.886367797852	38778
True	False	False	False	False	-1608.23278808594	-3196.751953125	115.350761413574	0.639311671257019	0.953589022159576	0.397349894046783	145.951919555664	15179
True	False	False	False	False	-1640.86108398438	-3164.76318359375	123.114753723145	0.755423963069916	0.938973665237427	0.673140406608582	196.315322875977	21791
True	False	False	False	False	-1710.26123046875	-3136.66796875	301.686614990234	0.429057270288467	0.919900357723236	0.1950443983078	142.058822631836	38640
True	False	False	False	False	-1737.22619628906	-3123.04418945313	117.569046020508	0.665822207927704	0.950849711894989	0.438651502132416	134.273590087891	14233
True	False	False	False	False	-1776.28967285156	-3103.017578125	112.023338317871	0.654341518878937	0.945440888404846	0.419957339763641	146.564361572266	14803
True	False	False	False	False	-1802.47302246094	-3085.06616210938	73.203369140625	0.774313688278198	0.955288767814636	0.787631273269653	136	8976
True	False	False	False	False	-1853.35546875	-3054.08544921875	79.8582229614258	0.765261650085449	0.954849600791931	0.723958730697632	125.263885498047	9019
True	False	False	False	False	-1898.15185546875	-3017.6298828125	134.206176757813	0.792623698711395	0.950650691986084	1	117.661155700684	14237
True	False	False	False	False	-1895.02966308594	-3004.4912109375	12.2005615234375	0.768196105957031	0.939064502716064	0.742168962955475	79.7272720336914	877
True	False	False	False	False	-1904.77307128906	-2976.6376953125	238.465515136719	0.534261643886566	0.873239576816559	0.277571141719818	100.413955688477	21589
True	False	False	False	False	-1899.94702148438	-2945.64453125	108.695907592773	0.796797394752502	0.954958975315094	1	175.275512695313	17177
True	False	False	False	False	-1875.30773925781	-2942.7001953125	225.155807495117	0.721633672714233	0.938869535923004	0.55650007724762	98.8177337646484	20060
True	False	False	False	False	-1868.93078613281	-3042.95361328125	130.878753662109	0.76100093126297	0.930799424648285	0.700321018695831	173.135589599609	20430
True	False	False	False	False	-1855.33935546875	-3016.66625976563	399.291107177734	0.321790635585785	0.859456658363342	0.131030410528183	141.886108398438	51079
True	False	False	False	False	-1865.57739257813	-2979.84936523438	53.2388153076172	0.743378639221191	0.947712421417236	0.624296009540558	88.4166641235352	4244
True	False	False	False	False	-1865.046875	-2964.607421875	131.987884521484	0.739435315132141	0.943763375282288	0.61041921377182	108.747901916504	12941
True	False	False	False	False	-1849.65063476563	-2983.52905273438	128.660461425781	0.789452075958252	0.953242182731628	1	98.3620681762695	11410
True	False	False	False	False	-1845.31750488281	-2968.62524414063	188.554138183594	0.611360251903534	0.944290459156036	0.359863817691803	108.611763000488	18464
True	False	False	False	False	-1824.50769042969	-3064.00219726563	451.420776367188	0.198270529508591	0.797659039497375	0.0726091414690018	112.62899017334	45840
True	False	False	False	False	-1814.76708984375	-3043.00024414063	173.026138305664	0.701317846775055	0.942772924900055	0.506941378116608	93.5576934814453	14595
True	False	False	False	False	-1822.4375	-3008.88623046875	210.736968994141	0.73823755979538	0.942990779876709	0.606368362903595	162.536834716797	30882
True	False	False	False	False	-1793.61889648438	-3005.830078125	190.772415161133	0.649246335029602	0.941140830516815	0.412072449922562	78	13416
True	False	False	False	False	-1810.38842773438	-2944.05810546875	163.043869018555	0.72070187330246	0.939663887023926	0.553991317749023	89.6462554931641	13178
True	False	False	False	False	-1806.39587402344	-2995.01293945313	33.2742576599121	0.803785860538483	0.962256669998169	1	64.7333297729492	1942
True	False	False	False	False	-1797.73461914063	-2968.53686523438	161.934722900391	0.775890290737152	0.961275160312653	0.801759004592896	73.9383544921875	10795
True	False	False	False	False	-1778.95678710938	-3083.74194335938	212.955261230469	0.583850502967834	0.9176225066185	0.327514171600342	116.09375	22290
True	False	False	False	False	-1760.84655761719	-3037.68627929688	198.536407470703	0.513523042201996	0.896921098232269	0.25916400551796	109.603355407715	19619
True	False	False	False	False	-1771.4208984375	-2953.08642578125	175.244430541992	0.6823810338974	0.934451103210449	0.468247920274734	82.8797454833984	13095
True	False	False	False	False	-1768.07470703125	-3000.17456054688	122.005615234375	0.760719418525696	0.94781506061554	0.698856711387634	87.1454544067383	9586
True	False	False	False	False	-1755.48046875	-2991.50952148438	130.878753662109	0.68919312953949	0.950682699680328	0.481493949890137	89.2966079711914	10537
True	False	False	False	False	-1753.34106445313	-3112.92749023438	109.805053710938	0.795083343982697	0.945943653583527	1	160.979797363281	15937
True	False	False	False	False	-1718.86486816406	-3108.6376953125	39.9291114807129	0.754574596881866	0.954181313514709	0.669301986694336	69.8888854980469	2516
True	False	False	False	False	-1720.06469726563	-3056.78637695313	179.680999755859	0.794242918491364	0.959797859191895	1	115.537040710449	18717
True	False	False	False	False	-1745.02563476563	-3028.82104492188	156.389007568359	0.775517404079437	0.960604012012482	0.798297166824341	181.078018188477	25532
True	False	False	False	False	-1744.10705566406	-2961.85815429688	137.533599853516	0.742881834506989	0.934717416763306	0.622499585151672	87.7903213500977	10886
True	False	False	False	False	-1742.12841796875	-3050.93090820313	170.807861328125	0.634811341762543	0.940829038619995	0.390943109989166	85.7077941894531	13199
True	False	False	False	False	-1715.96118164063	-3031.95434570313	92.0587844848633	0.798473179340363	0.954577445983887	1	73.240966796875	6079
True	False	False	False	False	-1728.89013671875	-3019.40625	87.6222152709961	0.785240411758423	0.949547469615936	0.972049474716187	85.1012649536133	6723
True	False	False	False	False	-1701.26879882813	-3016.0068359375	98.7136306762695	0.856194138526917	0.964746832847595	1	70.6067428588867	6284
True	False	False	False	False	-1728.53051757813	-2990.94799804688	276.176330566406	0.633421659469604	0.895048558712006	0.388995796442032	100.032127380371	24908
True	False	False	False	False	-1697.5107421875	-2977.89501953125	117.569046020508	0.750036954879761	0.963160693645477	0.649910449981689	71.9339599609375	7625
True	False	False	False	False	-1725.9755859375	-2943.783203125	84.2947845458984	0.770215749740601	0.968140244483948	0.755871534347534	93.8815765380859	7135
True	False	False	False	False	-1714.64538574219	-2956.44995117188	136.424453735352	0.736890852451324	0.944716334342957	0.601898670196533	82.9105682373047	10198
True	False	False	False	False	-1692.77355957031	-3071.162109375	165.262145996094	0.819518387317657	0.963789045810699	1	102.362419128418	15252
True	False	False	False	False	-1691.1298828125	-3132.6806640625	116.459907531738	0.60689902305603	0.950379192829132	0.354343086481094	97.7238082885742	10261
True	False	False	False	False	-1688.2841796875	-3100.20239257813	54.3479537963867	0.840224146842957	0.96418160200119	1	65.2244873046875	3196
True	False	False	False	False	-1686.04418945313	-3000.56616210938	116.459907531738	0.722729206085205	0.951500833034515	0.559483647346497	70.8571395874023	7440
True	False	False	False	False	-1682.83190917969	-3155.94458007813	133.097030639648	0.476011037826538	0.919502973556519	0.228777781128883	134.324996948242	16119
True	False	False	False	False	-1644.49096679688	-3150.51684570313	47.6931037902832	0.756393730640411	0.944274544715881	0.677612125873566	110.627906799316	4757
True	False	False	False	False	-1674.47595214844	-3082.75952148438	221.828384399414	0.637884140014648	0.948956787586212	0.395300626754761	101.36499786377	20273
True	False	False	False	False	-1679.03515625	-3029.22436523438	138.64274597168	0.788708209991455	0.959802567958832	1	104.624000549316	13078
True	False	False	False	False	-1676.2744140625	-2977.58764648438	95.3862075805664	0.742845177650452	0.944984972476959	0.62236750125885	84.8023223876953	7293
True	False	False	False	False	-1667.91955566406	-3135.19458007813	137.533599853516	0.437224954366684	0.890175938606262	0.200614437460899	107.032257080078	13272
True	False	False	False	False	-1655.48901367188	-3144.71020507813	61.0028076171875	0.731991708278656	0.946574091911316	0.586336493492126	112.145454406738	6168
True	False	False	False	False	-1663.470703125	-3106.22998046875	133.097030639648	0.816674590110779	0.968881368637085	1	79.466667175293	9536
True	False	False	False	False	-1658.93530273438	-2975.69506835938	124.223899841309	0.714430212974548	0.948460459709167	0.537754118442535	100.839286804199	11294
True	False	False	False	False	-1656.322265625	-3019.130859375	179.680999755859	0.690838992595673	0.951012074947357	0.484800934791565	97.7962951660156	15843
True	False	False	False	False	-1649.97814941406	-3127.8349609375	145.297592163086	0.746155977249146	0.91732931137085	0.634617507457733	182.198471069336	23868
True	False	False	False	False	-1642.59362792969	-3101.8857421875	27.7285480499268	0.724164009094238	0.95344614982605	0.563448429107666	96.2799987792969	2407
True	False	False	False	False	-1639.48059082031	-3090.14233398438	249.556930541992	0.393470883369446	0.847933053970337	0.172050178050995	133.968887329102	30143
True	False	False	False	False	-1639.11633300781	-3047.64819335938	273.958068847656	0.381636649370193	0.855038523674011	0.164824202656746	94.2712554931641	23285
True	False	False	False	False	-1632.21240234375	-3181.6064453125	198.536407470703	0.560397863388062	0.958262503147125	0.302729934453964	163.525146484375	29271
True	False	False	False	False	-1601.67700195313	-3181.99853515625	146.40673828125	0.612466037273407	0.932527422904968	0.361250102519989	110.5	14586
True	False	False	False	False	-1622.62902832031	-3161.2919921875	9.98227787017822	0.785398185253143	0.931883156299591	1	72.3333358764648	651
True	False	False	False	False	-1626.11743164063	-3142.83032226563	67.6576614379883	0.76977926492691	0.945978283882141	0.752817690372467	82.4590148925781	5030
True	False	False	False	False	-1631.91662597656	-3122.72216796875	89.8404998779297	0.721652567386627	0.942336976528168	0.556551098823547	91.2592620849609	7392
True	False	False	False	False	-1626.85498046875	-3011.7666015625	164.153015136719	0.677737295627594	0.949315190315247	0.459597736597061	80.0608139038086	11849
True	False	False	False	False	-1628.51000976563	-2959.0498046875	177.462707519531	0.802910149097443	0.953242719173431	1	95.2687530517578	15243
True	False	False	False	False	-1627.52490234375	-2977.88916015625	110.914192199707	0.770503282546997	0.948686838150024	0.75791335105896	77.6699981689453	7767
True	False	False	False	False	-1613.51220703125	-3113.96899414063	185.226699829102	0.654444515705109	0.949501574039459	0.420119255781174	86.2934112548828	14411
True	False	False	False	False	-1612.52941894531	-3134.75708007813	49.9113883972168	0.843023717403412	0.962561309337616	1	77.5999984741211	3492
True	False	False	False	False	-1598.53698730469	-3117.263671875	29.9468326568604	0.764188587665558	0.946757137775421	0.717723667621613	63.962963104248	1727
True	False	False	False	False	-1606.8662109375	-2968.06201171875	118.678184509277	0.720046758651733	0.946362376213074	0.552243173122406	76.3644866943359	8171
True	False	False	False	False	-1604.44714355469	-3084.64282226563	118.678184509277	0.801031827926636	0.941249668598175	1	99.6542053222656	10663
True	False	False	False	False	-1599.33569335938	-3051.00537109375	164.153015136719	0.749946892261505	0.962710738182068	0.649543106555939	80.1756744384766	11866
True	False	False	False	False	-1601.92150878906	-2946.59033203125	194.099838256836	0.700206875801086	0.947848498821259	0.504499018192291	89.2857131958008	15625
True	False	False	False	False	-1590.94677734375	-3011.41479492188	181.899276733398	0.804048359394073	0.96031379699707	1	93.5426864624023	15341
True	False	False	False	False	-1588.26098632813	-3142.48413085938	196.318130493164	0.778381943702698	0.95720636844635	0.827291071414948	80.8305053710938	14307
True	False	False	False	False	-1571.73229980469	-3129.84790039063	26.6194076538086	0.829222500324249	0.957139134407043	1	56.7083320617676	1361
True	False	False	False	False	-1587.84130859375	-3033.98168945313	131.987884521484	0.712926924228668	0.936664640903473	0.534018695354462	104.915969848633	12485
True	False	False	False	False	-1578.81115722656	-3063.84204101563	179.680999755859	0.728291630744934	0.948093593120575	0.57523912191391	86.7592620849609	14055
True	False	False	False	False	-1576.10400390625	-3023.43676757813	124.223899841309	0.814991533756256	0.967822372913361	1	175.928573608398	19704
True	False	False	False	False	-1577.09643554688	-2983.86206054688	151.952453613281	0.615900933742523	0.943471610546112	0.365603297948837	74.8978118896484	10261
True	False	False	False	False	-1575.79846191406	-2957.60009765625	117.569046020508	0.851301372051239	0.966195464134216	1	80.9056625366211	8576
True	False	False	False	False	-1567.41027832031	-3180.89404296875	136.424453735352	0.772605001926422	0.964706480503082	0.773635685443878	85.9349594116211	10570
True	False	False	False	False	-1561.79443359375	-3153.01611328125	187.44499206543	0.63040167093277	0.93159145116806	0.384813040494919	79.0887603759766	13366
True	False	False	False	False	-1563.67126464844	-3048.54638671875	156.389007568359	0.654225051403046	0.953118085861206	0.419774502515793	86.28369140625	12166
True	False	False	False	False	-1561.50439453125	-3089.44995117188	255.102645874023	0.712327122688293	0.93329656124115	0.532544136047363	110.473915100098	25409
True	False	False	False	False	-1551.52844238281	-3205.21044921875	15.5279874801636	0.800106346607208	0.94487601518631	1	78.8571395874023	1104
True	False	False	False	False	-1544.88208007813	-3193.48803710938	76.5307922363281	0.685842871665955	0.939210593700409	0.474893063306808	83.5217361450195	5763
True	False	False	False	False	-1549.00793457031	-2980.1376953125	185.226699829102	0.800133466720581	0.961277782917023	1	112.311378479004	18756
True	False	False	False	False	-1545.68127441406	-3045.22583007813	165.262145996094	0.544746696949005	0.920518755912781	0.287382036447525	94.7583923339844	14119
True	False	False	False	False	-1543.90502929688	-2951.94750976563	208.518692016602	0.625520169734955	0.925879895687103	0.378189235925674	99.5638275146484	18718
True	False	False	False	False	-1538.79711914063	-3227.92431640625	170.807861328125	0.5181645154953	0.926563680171967	0.263175219297409	165.597396850586	25502
True	False	False	False	False	-1534.56311035156	-3211.10400390625	108.695907592773	0.83582991361618	0.954907953739166	1	108.846939086914	10667
True	False	False	False	False	-1537.61242675781	-3030.70458984375	143.079315185547	0.792992413043976	0.937173664569855	1	180.162796020508	23241
True	False	False	False	False	-1531.92333984375	-3198.07788085938	9.98227787017822	0.687235474586487	0.9244145154953	0.47761595249176	77	693
True	False	False	False	False	-1517.06323242188	-3169.65893554688	217.391815185547	0.725042045116425	0.952416718006134	0.565907895565033	80.3979568481445	15758
True	False	False	False	False	-1531.65307617188	-3133.91796875	188.554138183594	0.764256656169891	0.952659964561462	0.718113005161285	100.535293579102	17091
True	False	False	False	False	-1526.83325195313	-3066.63842773438	228.483245849609	0.388792842626572	0.873370587825775	0.169170200824738	78.1067962646484	16090
True	False	False	False	False	-1523.97143554688	-3108.65014648438	114.241622924805	0.712310016155243	0.957916557788849	0.532502174377441	73.7766952514648	7599
True	False	False	False	False	-1501.1376953125	-3105.53051757813	196.318130493164	0.723250091075897	0.931639909744263	0.560915350914001	89.7627105712891	15888
True	False	False	False	False	-1517.88159179688	-3033.9462890625	157.498153686523	0.808810293674469	0.963150382041931	1	106.619720458984	15140
True	False	False	False	False	-1523.59704589844	-2947.29931640625	153.061584472656	0.667498171329498	0.966554641723633	0.441496878862381	96.4637680053711	13312
True	False	False	False	False	-1519.08947753906	-3001.99951171875	107.586769104004	0.7348473072052	0.964071214199066	0.595278739929199	69.7422714233398	6765
True	False	False	False	False	-1514.138671875	-3084.8193359375	95.3862075805664	0.776196181774139	0.960083663463593	0.804659724235535	70.0348815917969	6023
True	False	False	False	False	-1502.52844238281	-3041.607421875	47.6931037902832	0.665943384170532	0.963746070861816	0.43885612487793	64.7209320068359	2783
True	False	False	False	False	-1507.35705566406	-2972.2890625	231.810668945313	0.51233571767807	0.842253088951111	0.258147448301315	89.851676940918	18779
True	False	False	False	False	-1503.82824707031	-2951.12866210938	108.695907592773	0.78705221414566	0.954649329185486	1	85.4693908691406	8376
True	False	False	False	False	-1500.11926269531	-3022.63940429688	116.459907531738	0.695498526096344	0.948832452297211	0.494405388832092	86.4000015258789	9072
True	False	False	False	False	-1496.85913085938	-2993.8193359375	124.223899841309	0.56752735376358	0.926382780075073	0.310024172067642	78.4910736083984	8791
True	False	False	False	False	-1496.38610839844	-3148.50927734375	197.427261352539	0.749563694000244	0.955337226390839	0.647986531257629	79.7022476196289	14187
True	False	False	False	False	-1495.78186035156	-3250.65991210938	73.203369140625	0.774313688278198	0.945060074329376	0.787631273269653	155.893936157227	10289
True	False	False	False	False	-1483.25415039063	-3231.11596679688	282.831207275391	0.505761742591858	0.848028004169464	0.252587854862213	148.078430175781	37760
True	False	False	False	False	-1495.2666015625	-3082.38403320313	158.607299804688	0.550909876823425	0.890565037727356	0.293321222066879	122.811187744141	17562
True	False	False	False	False	-1484.68713378906	-3200.04956054688	148.625015258789	0.737016499042511	0.937474429607391	0.602312028408051	104.611938476563	14018
True	False	False	False	False	-1461.78918457031	-3186.26000976563	123.114753723145	0.719127774238586	0.923672616481781	0.549812078475952	100.819816589355	11191
True	False	False	False	False	-1479.64733886719	-3115.1171875	154.17073059082	0.721209406852722	0.948080778121948	0.555354535579681	81.5107879638672	11330
True	False	False	False	False	-1484.37756347656	-3055.01025390625	126.442184448242	0.788381993770599	0.960008680820465	1	75.8684234619141	8649
True	False	False	False	False	-1478.37854003906	-2967.56176757813	131.987884521484	0.770956814289093	0.948897659778595	0.761183798313141	78.2016830444336	9306
True	False	False	False	False	-1471.28894042969	-3079.30078125	300.577453613281	0.325243026018143	0.705274999141693	0.132866531610489	129.214019775391	35017
True	False	False	False	False	-1469.82482910156	-3027.55419921875	198.536407470703	0.554376363754272	0.942121028900146	0.296720534563065	85.4692764282227	15299
True	False	False	False	False	-1466.02258300781	-2996.39208984375	185.226699829102	0.610555052757263	0.945775210857391	0.358858793973923	81.1856307983398	13558
True	False	False	False	False	-1461.77917480469	-3144.56494140625	178.571853637695	0.671993255615234	0.930411875247955	0.449286937713623	92.5155258178711	14895
True	False	False	False	False	-1458.29370117188	-3120.96362304688	140.861022949219	0.810112833976746	0.959582805633545	1	76.921257019043	9769
True	False	False	False	False	-1461.62585449219	-2952.04321289063	236.24723815918	0.43139261007309	0.845343947410583	0.196625158190727	77.8450698852539	16581
True	False	False	False	False	-1451.77172851563	-3270.05004882813	127.551322937012	0.733566761016846	0.938104093074799	0.591225862503052	169.286956787109	19468
True	False	False	False	False	-1418.13549804688	-3255.70703125	218.500961303711	0.765435755252838	0.946390509605408	0.72499030828476	129.197967529297	25452
True	False	False	False	False	-1438.61279296875	-3186.68920898438	136.424453735352	0.756108999252319	0.929044604301453	0.676289081573486	119.073173522949	14646
True	False	False	False	False	-1445.34338378906	-3159.70727539063	95.3862075805664	0.702819287776947	0.929909944534302	0.510280728340149	96.4069747924805	8291
True	False	False	False	False	-1444.29235839844	-3086.4638671875	95.3862075805664	0.766198992729187	0.970127999782562	0.729580998420715	76.6744155883789	6594
True	False	False	False	False	-1445.05493164063	-3057.01977539063	98.7136306762695	0.856194138526917	0.964746832847595	1	77.0449447631836	6857
True	False	False	False	False	-1437.263671875	-3213.40625	197.427261352539	0.685747921466827	0.957927525043488	0.474708467721939	95.4887619018555	16997
True	False	False	False	False	-1435.07373046875	-3133.58032226563	169.698715209961	0.778421819210052	0.959572017192841	0.82774031162262	118.954246520996	18200
True	False	False	False	False	-1435.23657226563	-3103.56567382813	145.297592163086	0.651053726673126	0.95267516374588	0.414842307567596	80.8396911621094	10590
True	False	False	False	False	-1432.03076171875	-3080.1591796875	84.2947845458984	0.698733150959015	0.959713160991669	0.501295566558838	77.434211730957	5885
True	False	False	False	False	-1433.33703613281	-3030.6650390625	103.150199890137	0.69622391462326	0.94788134098053	0.495934218168259	84.4193572998047	7851
True	False	False	False	False	-1428.29370117188	-2968.20751953125	229.592376708984	0.544583559036255	0.895765066146851	0.287226587533951	80.739128112793	16713
True	False	False	False	False	-1425.51098632813	-3004.11474609375	103.150199890137	0.760025501251221	0.950370073318481	0.695292770862579	81.4408569335938	7574
True	False	False	False	False	-1416.00280761719	-3076.52709960938	169.698715209961	0.694188117980957	0.950747132301331	0.491667062044144	151.346405029297	23156
True	False	False	False	False	-1414.78540039063	-3283.0947265625	160.825576782227	0.65186595916748	0.936519801616669	0.41609662771225	145.896545410156	21155
True	False	False	False	False	-1380.72619628906	-3275.53051757813	168.589569091797	0.819298386573792	0.945689678192139	1	111.532897949219	16953
True	False	False	False	False	-1387.89331054688	-3255.794921875	120.896469116211	0.66291356086731	0.957185924053192	0.433786451816559	78.7155990600586	8580
True	False	False	False	False	-1413.94665527344	-3159.65771484375	173.026138305664	0.694924652576447	0.955250799655914	0.49320250749588	98.2948684692383	15334
True	False	False	False	False	-1409.06713867188	-3212.88818359375	227.374099731445	0.716991364955902	0.955268859863281	0.544253587722778	86.2341461181641	17678
True	False	False	False	False	-1382.23327636719	-3175.94775390625	167.480438232422	0.627951979637146	0.948401153087616	0.381468236446381	90.3973541259766	13650
True	False	False	False	False	-1403.20581054688	-3087.94946289063	48.80224609375	0.788230717182159	0.957641243934631	1	73.1590881347656	3219
True	False	False	False	False	-1407.16101074219	-3044.56762695313	189.663269042969	0.596075177192688	0.940930962562561	0.341406792402267	84.7251434326172	14488
True	False	False	False	False	-1405.34497070313	-3071.6865234375	24.401123046875	0.715491533279419	0.935181617736816	0.54042637348175	88.136360168457	1939
True	False	False	False	False	-1402.42822265625	-3013.65014648438	206.300399780273	0.576055884361267	0.937086641788483	0.31901940703392	84.0591430664063	15635
True	False	False	False	False	-1401.58618164063	-2938.87084960938	220.719253540039	0.579364955425262	0.904506027698517	0.322592794895172	78.939697265625	15709
True	False	False	False	False	-1396.96130371094	-2982.16455078125	176.353576660156	0.737743198871613	0.94075471162796	0.604717314243317	89.7610092163086	14272
True	False	False	False	False	-1395.55017089844	-3154.01586914063	21.0736961364746	0.787328064441681	0.95306122303009	1	64.2631607055664	1221
True	False	False	False	False	-1382.53540039063	-3143.10913085938	128.660461425781	0.616460800170898	0.914421737194061	0.366319626569748	105.956893920898	12291
True	False	False	False	False	-1392.53930664063	-3130.13159179688	133.097030639648	0.676494359970093	0.924239754676819	0.45733118057251	99.1500015258789	11898
True	False	False	False	False	-1371.32849121094	-3094.52319335938	229.592376708984	0.729883551597595	0.938590347766876	0.579949259757996	93.77294921875	19411
True	False	False	False	False	-1383.83483886719	-3043.6748046875	191.881561279297	0.607950568199158	0.956584334373474	0.355634063482285	106.231216430664	18378
True	False	False	False	False	-1371.27954101563	-3069.22900390625	210.736968994141	0.783208847045898	0.955338001251221	0.899701058864594	96.7526321411133	18383
True	False	False	False	False	-1361.83142089844	-3048.16967773438	75.4216537475586	0.786078751087189	0.943678021430969	1	88.4264678955078	6013
True	False	False	False	False	-1369.03295898438	-3034.64477539063	68.7667999267578	0.668374955654144	0.960834741592407	0.442998021841049	79.2741928100586	4915
True	False	False	False	False	-1361.57287597656	-3003.68701171875	192.990692138672	0.687757611274719	0.942500114440918	0.478644460439682	92.994255065918	16181
True	False	False	False	False	-1356.69299316406	-3266.88793945313	187.44499206543	0.802097499370575	0.949118077754974	1	105.940826416016	17904
True	False	False	False	False	-1351.42956542969	-3218.70947265625	272.848907470703	0.686334073543549	0.958676099777222	0.475850194692612	109.833335876465	27019
True	False	False	False	False	-1356.27221679688	-2961.91577148438	217.391815185547	0.761550307273865	0.943640291690826	0.703210771083832	92.7040786743164	18170
True	False	False	False	False	-1353.20935058594	-3169.01538085938	141.970169067383	0.758784472942352	0.961037278175354	0.689074516296387	90.265625	11554
True	False	False	False	False	-1352.44812011719	-3137.07543945313	253.993499755859	0.506777465343475	0.885482609272003	0.253439366817474	97.0786056518555	22231
True	False	False	False	False	-1342.88720703125	-2939.56103515625	126.442184448242	0.727187871932983	0.9478719830513	0.572028160095215	72.3859634399414	8252
True	False	False	False	False	-1342.4794921875	-3115.42749023438	125.333038330078	0.572594583034515	0.929439902305603	0.315332144498825	76	8588
True	False	False	False	False	-1340.99670410156	-3086.2451171875	168.589569091797	0.815898180007935	0.958953380584717	1	123.039474487305	18702
True	False	False	False	False	-1337.755859375	-3028.76391601563	178.571853637695	0.671993255615234	0.930887937545776	0.449286937713623	86.8571395874023	13984
True	False	False	False	False	-1334.60119628906	-3314.58203125	404.836822509766	0.312481880187988	0.789546251296997	0.126142591238022	141.306854248047	51577
True	False	False	False	False	-1302.16723632813	-3310.67407226563	34.3833999633789	0.770503997802734	0.956876516342163	0.757918477058411	66.4838714599609	2061
True	False	False	False	False	-1332.33459472656	-3281.65014648438	155.279876708984	0.719287753105164	0.954492092132568	0.550233483314514	103.421424865723	14479
True	False	False	False	False	-1327.98645019531	-3170.02734375	114.241622924805	0.700978994369507	0.955317556858063	0.506193876266479	74.0873794555664	7631
True	False	False	False	False	-1330.35205078125	-2953.01904296875	105.36848449707	0.740853786468506	0.951518535614014	0.61531263589859	94.2947387695313	8958
True	False	False	False	False	-1326.39453125	-2982.45751953125	199.645553588867	0.685194611549377	0.953788638114929	0.47363543510437	103.47777557373	18626
True	False	False	False	False	-1321.8623046875	-3251.78100585938	224.046676635742	0.522534012794495	0.893951535224915	0.267007082700729	84.5495071411133	17079
True	False	False	False	False	-1312.58447265625	-3215.28759765625	240.683807373047	0.819107294082642	0.960993230342865	1	88.9447021484375	19301
True	False	False	False	False	-1319.57592773438	-3152.9267578125	120.896469116211	0.599513411521912	0.928353250026703	0.345448344945908	73.4587173461914	8007
True	False	False	False	False	-1316.62133789063	-3052.48266601563	270.630645751953	0.602208316326141	0.925402700901031	0.348659485578537	92.8729476928711	22661
True	False	False	False	False	-1320.97155761719	-2964.11791992188	106.477630615234	0.855291903018951	0.974181652069092	1	167.63542175293	16093
True	False	False	False	False	-1309.16906738281	-2952.84765625	82.0765075683594	0.825832903385162	0.962030291557312	1	99.0675659179688	7331
True	False	False	False	False	-1308.52197265625	-3123.66381835938	124.223899841309	0.774550676345825	0.954345107078552	0.789673984050751	76.6607131958008	8586
True	False	False	False	False	-1307.52624511719	-3010.63818359375	139.751892089844	0.623708605766296	0.947220683097839	0.375772744417191	87.8888854980469	11074
True	False	False	False	False	-1304.27502441406	-3182.43286132813	215.173538208008	0.596281111240387	0.942079424858093	0.341647148132324	98.7835083007813	19164
True	False	False	False	False	-1298.03137207031	-3145.55297851563	138.64274597168	0.687515437602997	0.941180408000946	0.478166908025742	85.6159973144531	10702
True	False	False	False	False	-1299.99499511719	-2982.43798828125	122.005615234375	0.694063246250153	0.94185197353363	0.491407632827759	75.518180847168	8307
True	False	False	False	False	-1293.10827636719	-3105.33544921875	134.206176757813	0.763469576835632	0.948740661144257	0.713658273220062	84.5785140991211	10234
True	False	False	False	False	-1292.93811035156	-3028.5419921875	14.4188451766968	0.742955923080444	0.94487601518631	0.622766435146332	61.1538467407227	795
True	False	False	False	False	-1292.3154296875	-3282.21313476563	230.701522827148	0.679057896137238	0.948759257793427	0.462028026580811	94.4903869628906	19654
True	False	False	False	False	-1284.54833984375	-3081.35668945313	148.625015258789	0.695266664028168	0.940272927284241	0.493918627500534	88.223876953125	11822
True	False	False	False	False	-1290.08898925781	-3015.28784179688	159.716445922852	0.792017757892609	0.956099689006805	1	90.3125	13005
True	False	False	False	False	-1282.50219726563	-2982.1171875	148.625015258789	0.589283525943756	0.909580051898956	0.333599299192429	84.2611923217773	11291
True	False	False	False	False	-1279.83850097656	-3339.53564453125	229.592376708984	0.677988052368164	0.962646961212158	0.460057377815247	147.714981079102	30577
True	False	False	False	False	-1231.93408203125	-3320.89477539063	118.678184509277	0.778608024120331	0.950133502483368	0.829857766628265	91.7570114135742	9818
True	False	False	False	False	-1270.85070800781	-3272.55834960938	114.241622924805	0.771086752414703	0.94788134098053	0.762132465839386	93.7475738525391	9656
True	False	False	False	False	-1275.25354003906	-3240.94897460938	212.955261230469	0.696180999279022	0.957484781742096	0.495843470096588	85.28125	16374
True	False	False	False	False	-1272.82861328125	-3202.74389648438	119.787330627441	0.785884737968445	0.950133502483368	1	85.0462951660156	9185
True	False	False	False	False	-1268.70202636719	-3313.28051757813	116.459907531738	0.734479010105133	0.949620366096497	0.594105780124664	101.676193237305	10676
True	False	False	False	False	-1259.54345703125	-3301.76489257813	94.2770690917969	0.674348950386047	0.917151093482971	0.453465551137924	90.5999984741211	7701
True	False	False	False	False	-1267.55041503906	-3124.6728515625	156.389007568359	0.814978718757629	0.958821892738342	1	82.6312026977539	11651
True	False	False	False	False	-1266.81274414063	-3007.36840820313	98.7136306762695	0.745678246021271	0.948119878768921	0.63280725479126	89.4606704711914	7962
True	False	False	False	False	-1266.09155273438	-3289.23291015625	35.4925422668457	0.857371628284454	0.962256669998169	1	84.75	2712
True	False	False	False	False	-1250.20141601563	-3282.076171875	150.843307495117	0.730014204978943	0.948271512985229	0.580339908599854	87.1691207885742	11855
True	False	False	False	False	-1243.544921875	-3254.22680664063	118.678184509277	0.791627526283264	0.949084520339966	1	93.1588821411133	9968
True	False	False	False	False	-1255.84741210938	-3202.59057617188	130.878753662109	0.752703249454498	0.951890468597412	0.661087512969971	84.8305053710938	10010
True	False	False	False	False	-1257.40295410156	-3060.02514648438	189.663269042969	0.751996099948883	0.956717729568481	0.65806519985199	90.1812896728516	15421
True	False	False	False	False	-1255.22680664063	-3019.19482421875	173.026138305664	0.64305567741394	0.947463691234589	0.402801632881165	84.7307662963867	13218
True	False	False	False	False	-1252.66967773438	-3239.20288085938	131.987884521484	0.712926924228668	0.956700146198273	0.534018695354462	89.2268905639648	10618
True	False	False	False	False	-1243.57568359375	-3219.78491210938	127.551322937012	0.804429352283478	0.951979696750641	1	93.8956527709961	10798
[truncated: 4,897 more rows]
