# Supplementary material for: Gene Delivery Mediated by Backbone-Degradable RAFT Copolymers
Source: Biomacromolecules. 2026 Feb 12;27(3):1846–56. doi: 10.1021/acs.biomac.5c01662 (PMC12977016; doi:10.1021/acs.biomac.5c01662)
Supplement: Supplementary file 2 [file bm5c01662_si_002.zip › Celigo Raw Data/Object (Cell)-Level Data/Blue/7-15-2024-8-58-13-PM_object_G3.csv]

Plate ID	PM_2024_07_15_PPP41-45_NP_5_10_20_PEIpro_200ngwell_U2OS_6k_Plate2
Plate Name
Plate Description
Scan ID	7/15/2024 8:58:13 PM
Scan Description
Scan Result ID	7/15/2024 8:58:13 PM
Scan Result Description
Software Version	5.1.0.0
Experiment Name
Application Name	Target 1
Plate Type	96-Well BD Falcon™ 353072 Plate
Acquisition Start/End Times	7/15/2024 8:58:13 PM - 7/15/2024 9:00:04 PM
Analysis Start Time	7/15/2024 8:58:13 PM
User ID	Local Administrator
Scan Area Object-Level Data CSV Report
Row	G
Column	3
Total	Class 1	Class 2	Class 3	Class 4	X Position (µm)	Y Position (µm)	Target 1: Area (µm²)	Target 1: Form Factor	Target 1: Smoothness	Target 1: Aspect Ratio	Target 1: Mean Intensity	Target 1: Integrated Intensity
True	False	False	False	False	-2032.67712402344	-2923.951171875	106.477630615234	0.698564171791077	0.945841491222382	0.500930964946747	170.97917175293	16414
True	False	False	False	False	-2055.60034179688	-2910.06298828125	85.4039306640625	0.730905413627625	0.919444918632507	0.583023309707642	164.597396850586	12674
True	False	False	False	False	-2102.57397460938	-2874.21337890625	109.805053710938	0.566309809684753	0.941323339939117	0.308764308691025	171.484848022461	16977
True	False	False	False	False	-2126.36865234375	-2852.58422851563	135.315322875977	0.749961793422699	0.943973124027252	0.649603843688965	189.622955322266	23134
True	False	False	False	False	-2218.81201171875	-2773.62866210938	186.335845947266	0.569785952568054	0.927687704563141	0.312377035617828	123.797622680664	20798
True	False	False	False	False	-2280.32543945313	-2740.2783203125	465.839630126953	0.245742246508598	0.961646199226379	0.0935404971241951	127.030952453613	53353
True	False	False	False	False	-2301.85205078125	-2706.17749023438	167.480438232422	0.67883974313736	0.929544985294342	0.461624920368195	113.417221069336	17126
True	False	False	False	False	-2350.81616210938	-2677.57470703125	55.4570960998535	0.53143173456192	0.935184299945831	0.274983584880829	130.479995727539	6524
True	False	False	False	False	-2396.75390625	-2602.95727539063	156.389007568359	0.749318718910217	0.961812317371368	0.646997332572937	73.5815582275391	10375
True	False	False	False	False	-2454.1953125	-2578.26831054688	310.559753417969	0.339647263288498	0.972388982772827	0.140668615698814	126.882141113281	35527
True	False	False	False	False	-2491.85913085938	-2539.11474609375	295.031768798828	0.386031776666641	0.968809247016907	0.167484939098358	124.413536071777	33094
True	False	False	False	False	-2529.44213867188	-2500.0107421875	61.0028076171875	0.58457487821579	0.93259072303772	0.328317552804947	127.418182373047	7008
True	False	False	False	False	-2557.0615234375	-2470.89526367188	217.391815185547	0.354132175445557	0.947519063949585	0.148754432797432	129.076538085938	25299
True	False	False	False	False	-2567.16357421875	-2442.94702148438	106.477630615234	0.739683151245117	0.948686838150024	0.611266613006592	158.95832824707	15260
True	False	False	False	False	-2714.3173828125	-2242.11938476563	114.241622924805	0.700978994369507	0.944620370864868	0.506193876266479	68.728157043457	7079
True	False	False	False	False	-2790.85791015625	-2184.75830078125	97.6044921875	0.576453566551208	0.934329509735107	0.319446384906769	131.034088134766	11531
True	False	False	False	False	-2790.62817382813	-2169.31811523438	63.2210922241211	0.758609592914581	0.93947160243988	0.688213586807251	124.052635192871	7071
True	False	False	False	False	-2907.71704101563	-1988.07006835938	160.825576782227	0.563391804695129	0.953962206840515	0.305768877267838	129.731033325195	18811
True	False	False	False	False	-2953.43237304688	-1936.91918945313	43.256534576416	0.296917676925659	0.87278938293457	0.118168137967587	94.3846130371094	3681
True	False	False	False	False	-2969.33251953125	-1908.404296875	9.98227787017822	0.687235474586487	0.9244145154953	0.47761595249176	97.3333358764648	876
True	False	False	False	False	-2964.05322265625	-1918.66040039063	27.7285480499268	0.655060887336731	0.952843487262726	0.421090096235275	97.5199966430664	2438
True	False	False	False	False	-2940.43701171875	-1960.25842285156	102.041061401367	0.171588629484177	0.909534156322479	0.0615486316382885	94.6630401611328	8709
True	False	False	False	False	-2895.47143554688	-2030.31396484375	2261.54052734375	0.0569687560200691	0.944540560245514	0.0188227966427803	127.551742553711	260078
True	False	False	False	False	-2798.09057617188	-2156	21.0736961364746	0.617924511432648	0.935181617736816	0.368201732635498	89.2631607055664	1696
True	False	False	False	False	-2829.88647460938	-2098.90258789063	178.571853637695	0.733283638954163	0.950076341629028	0.590339362621307	103.409934997559	16649
True	False	False	False	False	-2872.76904296875	-2037.74450683594	187.44499206543	0.727176249027252	0.94916445016861	0.571994483470917	135.313613891602	22868
True	False	False	False	False	-2862.57104492188	-1999.76342773438	36.6016845703125	0.820213973522186	0.956876516342163	1	48.575756072998	1603
True	False	False	False	False	-2869.89477539063	-1965.8037109375	271.739776611328	0.745017528533936	0.955348134040833	0.630327999591827	96.6897964477539	23689
True	False	False	False	False	-2836.79248046875	-1965.8037109375	22.1828384399414	0.755204319953918	0.946847438812256	0.672140836715698	61.2999992370605	1226
True	False	False	False	False	-2856.2265625	-1924.4775390625	308.341461181641	0.67957079410553	0.933489680290222	0.462978184223175	105.805755615234	29414
True	False	False	False	False	-2862.775390625	-1907.33862304688	11.0914192199707	0.763594925403595	0.936281979084015	0.714360892772675	51.5999984741211	516
True	False	False	False	False	-2834.19506835938	-1992.64782714844	247.338653564453	0.685415923595428	0.956094682216644	0.474064022302628	102.309417724609	22815
True	False	False	False	False	-2818.44677734375	-1938.7626953125	16.6371288299561	0.665601134300232	0.942380666732788	0.438278526067734	44.7333335876465	671
True	False	False	False	False	-2794.6357421875	-2120.35278320313	52.1296730041504	0.791674017906189	0.953352153301239	1	49.9148941040039	2346
True	False	False	False	False	-2774.55444335938	-1997.13439941406	227.374099731445	0.676728904247284	0.947627604007721	0.457757383584976	80.2048797607422	16442
True	False	False	False	False	-2786.99829101563	-1964.9287109375	199.645553588867	0.784437417984009	0.945981800556183	0.932413876056671	86.8499984741211	15633
True	False	False	False	False	-2774.65454101563	-1925.65625	11.0914192199707	0.735508561134338	0.937464773654938	0.597400009632111	58.2999992370605	583
True	False	False	False	False	-2783.14379882813	-1897.85266113281	175.244430541992	0.749889969825745	0.944853007793427	0.649311125278473	95.5632934570313	15099
True	False	False	False	False	-2773.15673828125	-2176.55395507813	27.7285480499268	0.81305855512619	0.950671494007111	1	99.2399978637695	2481
True	False	False	False	False	-2772.95190429688	-2190.7099609375	58.7845230102539	0.635044157505035	0.949307441711426	0.391270726919174	111.584907531738	5914
True	False	False	False	False	-2758.34790039063	-2174.29833984375	324.978576660156	0.593418002128601	0.937911927700043	0.338324904441833	122.918090820313	36015
True	False	False	False	False	-2739.73999023438	-2040.921875	367.1259765625	0.637591481208801	0.89902675151825	0.394882500171661	81.3534774780273	26928
True	False	False	False	False	-2760.626953125	-1913.43408203125	178.571853637695	0.498629003763199	0.899826288223267	0.246683493256569	80.6583862304688	12986
True	False	False	False	False	-2759.9853515625	-1984.30822753906	100.931915283203	0.847731947898865	0.961163997650146	1	180	16380
True	False	False	False	False	-2724.77587890625	-1979.58813476563	187.44499206543	0.667994439601898	0.956729233264923	0.442345410585403	91.4556198120117	15456
True	False	False	False	False	-2744.14038085938	-1979.31201171875	156.389007568359	0.66293865442276	0.950496137142181	0.43382802605629	153.822692871094	21689
True	False	False	False	False	-2733.353515625	-1916.341796875	214.064392089844	0.728514790534973	0.956168830394745	0.575893700122833	89.8704681396484	17345
True	False	False	False	False	-2716.93627929688	-2070.51123046875	207.409545898438	0.697545051574707	0.955791532993317	0.498742699623108	75.5989303588867	14137
True	False	False	False	False	-2702.22045898438	-1986.10705566406	188.554138183594	0.474295914173126	0.892134070396423	0.227467641234398	74.6235275268555	12686
True	False	False	False	False	-2703.3505859375	-1945.04333496094	16.6371288299561	0.693598926067352	0.941181302070618	0.490445405244827	49.2000007629395	738
True	False	False	False	False	-2692.48510742188	-1961.99365234375	258.430084228516	0.685493946075439	0.96090430021286	0.474215418100357	99.2703857421875	23130
True	False	False	False	False	-2686.31616210938	-2318.70263671875	2074.09545898438	0.0606912523508072	0.95896053314209	0.0201031640172005	125.541709899902	234763
True	False	False	False	False	-2579.16064453125	-2432.30639648438	43.256534576416	0.817455768585205	0.96039891242981	1	120.461540222168	4698
True	False	False	False	False	-2629.78100585938	-2369.04467773438	32.1651153564453	0.568717122077942	0.937638282775879	0.311261028051376	89.4137954711914	2593
True	False	False	False	False	-2640.05908203125	-2334.02197265625	117.569046020508	0.816733479499817	0.963119089603424	1	162.528305053711	17228
True	False	False	False	False	-2663.58032226563	-2288.36572265625	27.7285480499268	0.766682505607605	0.944578170776367	0.732549428939819	47.9199981689453	1198
True	False	False	False	False	-2684.88525390625	-1919.74621582031	306.123168945313	0.818064510822296	0.962128221988678	1	92.9166641235352	25645
True	False	False	False	False	-2684.7197265625	-2254.03149414063	159.716445922852	0.800120413303375	0.960952281951904	1	98.3680572509766	14165
True	False	False	False	False	-2652.7119140625	-2215.02319335938	11.0914192199707	0.763594925403595	0.936281979084015	0.714360892772675	45.5999984741211	456
True	False	False	False	False	-2676.73291015625	-2196.2138671875	29.9468326568604	0.764188587665558	0.95398223400116	0.717723667621613	51.3703689575195	1387
True	False	False	False	False	-2678.25708007813	-2096.4443359375	307.232330322266	0.778441965579987	0.957074761390686	0.827967822551727	80.6534271240234	22341
True	False	False	False	False	-2661.13525390625	-2197.58178710938	181.899276733398	0.84259420633316	0.974237143993378	1	78.1707305908203	12820
True	False	False	False	False	-2657.14306640625	-2143.6005859375	209.627822875977	0.641009151935577	0.956332266330719	0.399807631969452	74.8571395874023	14148
True	False	False	False	False	-2652.98583984375	-1969.45422363281	343.834014892578	0.517412424087524	0.921663224697113	0.262521147727966	89.432258605957	27724
True	False	False	False	False	-2644.47094726563	-2310.9892578125	9.98227787017822	0.754574596881866	0.933233201503754	0.669301986694336	52.7777786254883	475
True	False	False	False	False	-2629.38818359375	-2234.39624023438	14.4188451766968	0.805326879024506	0.942608833312988	1	42.3846168518066	551
True	False	False	False	False	-2643.01025390625	-2035.47387695313	337.179138183594	0.418889701366425	0.760731995105743	0.188269332051277	142.032897949219	43178
True	False	False	False	False	-2642.09497070313	-2164.88647460938	157.498153686523	0.762220680713654	0.952721297740936	0.706796109676361	83.8521118164063	11907
True	False	False	False	False	-2624.11181640625	-2149.76245117188	46.5839614868164	0.786822140216827	0.950805008411407	1	52.6190490722656	2210
True	False	False	False	False	-2640.16870117188	-2148.36791992188	108.695907592773	0.764249205589294	0.966688752174377	0.718070447444916	163.73469543457	16046
True	False	False	False	False	-2641.5400390625	-2127.13256835938	16.6371288299561	0.76893937587738	0.938069105148315	0.747088372707367	50.2666664123535	754
True	False	False	False	False	-2620.53759765625	-1967.29577636719	228.483245849609	0.680030047893524	0.94871711730957	0.463831931352615	87.2427215576172	17972
True	False	False	False	False	-2622.25268554688	-1917.38586425781	255.102645874023	0.648307085037231	0.969517111778259	0.410644590854645	95.6826095581055	22007
True	False	False	False	False	-2616.42211914063	-2337.06469726563	388.199676513672	0.445549011230469	0.799896359443665	0.206413418054581	141.785720825195	49625
True	False	False	False	False	-2570.5947265625	-2303.03955078125	341.61572265625	0.765360891819	0.965690910816193	0.724545955657959	93.6233749389648	28836
True	False	False	False	False	-2611.76196289063	-2250.72729492188	19.9645557403564	0.776177406311035	0.943199634552002	0.804480254650116	45.1666679382324	813
True	False	False	False	False	-2592.39184570313	-2240.53491210938	283.940338134766	0.627549946308136	0.956131458282471	0.380923300981522	75.86328125	19421
True	False	False	False	False	-2573.81616210938	-2074.73754882813	234.028945922852	0.796459138393402	0.956621527671814	1	76.0331726074219	16043
True	False	False	False	False	-2605.35913085938	-1901.8740234375	230.701522827148	0.594911336898804	0.944773018360138	0.340052515268326	77.1971130371094	16057
True	False	False	False	False	-2583.56469726563	-1993.82189941406	240.683807373047	0.84314501285553	0.964670181274414	1	93.92626953125	20382
True	False	False	False	False	-2569.36108398438	-2158.57373046875	14.4188451766968	0.805326879024506	0.942608833312988	1	39.461540222168	513
True	False	False	False	False	-2568.44848632813	-2420.52172851563	125.333038330078	0.720809042453766	0.960171282291412	0.554278552532196	108.070793151855	12212
True	False	False	False	False	-2555.39233398438	-1943.81896972656	261.757507324219	0.610485255718231	0.951514303684235	0.358771920204163	91.9618606567383	21703
True	False	False	False	False	-2554.92504882813	-2451.35791015625	86.513069152832	0.6188143491745	0.936351299285889	0.369352430105209	92.9230804443359	7248
True	False	False	False	False	-2548.4404296875	-2145.75952148438	268.412353515625	0.735894858837128	0.946791350841522	0.598648369312286	74.7809906005859	18097
True	False	False	False	False	-2532.77001953125	-2480.0771484375	157.498153686523	0.580234527587891	0.927339613437653	0.323539793491364	119.760566711426	17006
True	False	False	False	False	-2528.82275390625	-2445.7275390625	240.683807373047	0.765143632888794	0.957637250423431	0.723262846469879	92.8294906616211	20144
True	False	False	False	False	-2530.9150390625	-2398.65258789063	83.1856460571289	0.680576622486115	0.901405811309814	0.464851796627045	132.679992675781	9951
True	False	False	False	False	-2529.08178710938	-2378.6826171875	169.698715209961	0.767782807350159	0.945159792900085	0.739490985870361	90.5751647949219	13858
True	False	False	False	False	-2528.73608398438	-2426.24853515625	68.7667999267578	0.727385580539703	0.949838936328888	0.572600066661835	62.7741928100586	3892
True	False	False	False	False	-2521.88403320313	-2344.88940429688	348.270568847656	0.445774048566818	0.833929479122162	0.206571966409683	138	43332
True	False	False	False	False	-2527.16625976563	-2233.068359375	228.483245849609	0.762033998966217	0.959221422672272	0.705790936946869	83.5388336181641	17209
True	False	False	False	False	-2524.36303710938	-2217.73950195313	24.401123046875	0.715491533279419	0.939718544483185	0.54042637348175	53.5909080505371	1179
True	False	False	False	False	-2523.720703125	-2300.73608398438	278.394622802734	0.783322036266327	0.962133169174194	0.902199745178223	81.4302825927734	20439
True	False	False	False	False	-2510.59155273438	-2507.42822265625	156.389007568359	0.583345174789429	0.948534250259399	0.326955229043961	131.624114990234	18559
True	False	False	False	False	-2464.94677734375	-2507.19506835938	216.282684326172	0.586692988872528	0.936610996723175	0.330680519342422	81.2512817382813	15844
True	False	False	False	False	-2499.73193359375	-2398.77416992188	337.179138183594	0.662413835525513	0.960683822631836	0.432959675788879	80.4177627563477	24447
True	False	False	False	False	-2475.28125	-2332.33081054688	292.8134765625	0.671579599380493	0.960428774356842	0.448560148477554	72.2234878540039	19067
True	False	False	False	False	-2482.4111328125	-2262.9482421875	189.663269042969	0.830388844013214	0.956270754337311	1	72.0116958618164	12314
True	False	False	False	False	-2490.5283203125	-2110.0400390625	242.902084350586	0.701657176017761	0.95618063211441	0.507692158222198	70.3789978027344	15413
True	False	False	False	False	-2476.41845703125	-2291.11328125	155.279876708984	0.770017266273499	0.956646144390106	0.754476308822632	160.264282226563	22437
True	False	False	False	False	-2473.92700195313	-2376.17211914063	342.724853515625	0.788306295871735	0.955661594867706	1	76.7216796875	23707
True	False	False	False	False	-2472.75146484375	-2460.79711914063	287.267761230469	0.748508810997009	0.93926328420639	0.64375913143158	75.3899612426758	19526
True	False	False	False	False	-2467.22607421875	-2264.57446289063	24.401123046875	0.715491533279419	0.942926585674286	0.54042637348175	54.3636360168457	1196
True	False	False	False	False	-2461.197265625	-2548.93408203125	202.97297668457	0.725916802883148	0.941469252109528	0.568383753299713	114.754096984863	21000
True	False	False	False	False	-2443.59838867188	-2547.20751953125	85.4039306640625	0.77591460943222	0.938675045967102	0.801987648010254	155.233764648438	11953
True	False	False	False	False	-2456.095703125	-2428.34057617188	296.140899658203	0.771628797054291	0.96029531955719	0.766148746013641	74.6516876220703	19932
True	False	False	False	False	-2455.37548828125	-2292.44458007813	195.208984375	0.851302027702332	0.967791855335236	1	86.2272720336914	15176
True	False	False	False	False	-2454.14453125	-2042.63110351563	309.450592041016	0.792171716690063	0.956068098545074	1	77.0179214477539	21488
True	False	False	False	False	-2451.4375	-2242.9736328125	222.937530517578	0.780977606773376	0.97113299369812	0.860425651073456	65	13065
True	False	False	False	False	-2444.43798828125	-2368.92041015625	257.320922851563	0.625254034996033	0.942678689956665	0.377832800149918	84.6551742553711	19640
True	False	False	False	False	-2442.03588867188	-2312.86889648438	212.955261230469	0.784542441368103	0.965377330780029	0.936093747615814	76.3854141235352	14666
True	False	False	False	False	-2437.63647460938	-2476.67895507813	327.196868896484	0.81469064950943	0.963831007480621	1	83.4135589599609	24607
True	False	False	False	False	-2429.85595703125	-2119.53442382813	241.792938232422	0.836900472640991	0.963779866695404	1	84.1238555908203	18339
True	False	False	False	False	-2426.28735351563	-2586.548828125	176.353576660156	0.539261698722839	0.91343104839325	0.282204896211624	166.289306640625	26440
True	False	False	False	False	-2419.00122070313	-2551.86352539063	618.901184082031	0.448384016752243	0.820383012294769	0.208417549729347	160.351257324219	89476
True	False	False	False	False	-2406.42993164063	-2534.4033203125	16.6371288299561	0.714476346969604	0.940302610397339	0.53786963224411	95.3333358764648	1430
True	False	False	False	False	-2401.43286132813	-2405.82885742188	358.252838134766	0.714799642562866	0.932346224784851	0.538680911064148	89.5603713989258	28928
True	False	False	False	False	-2422.71752929688	-2369.611328125	187.44499206543	0.664639353752136	0.939458847045898	0.436661958694458	82.6923065185547	13975
True	False	False	False	False	-2411.11572265625	-2361.51928710938	95.3862075805664	0.654741525650024	0.876506626605988	0.42058664560318	157.813949584961	13572
True	False	False	False	False	-2409.75341796875	-2177.5068359375	189.663269042969	0.811589777469635	0.962178289890289	1	121.099418640137	20708
True	False	False	False	False	-2401.33349609375	-2319.56298828125	255.102645874023	0.795297622680664	0.964145720005035	1	83.5304336547852	19212
True	False	False	False	False	-2400.54125976563	-2061.83422851563	358.252838134766	0.672337412834167	0.943707942962646	0.449893236160278	63.2662544250488	20435
True	False	False	False	False	-2397.32592773438	-2510.63159179688	35.4925422668457	0.795358955860138	0.956876516342163	1	51.46875	1647
True	False	False	False	False	-2394.943359375	-2470.16918945313	190.772415161133	0.561528623104095	0.860054433345795	0.303873658180237	79.5813980102539	13688
True	False	False	False	False	-2394.90625	-2545.36328125	99.8227767944336	0.777396082878113	0.956959247589111	0.816632270812988	114.97777557373	10348
True	False	False	False	False	-2389.416015625	-2441.978515625	35.4925422668457	0.857371628284454	0.962256669998169	1	45.0625	1442
True	False	False	False	False	-2388.35766601563	-2639.80053710938	700.977722167969	0.168849259614944	0.945616722106934	0.0604395307600498	126.768989562988	80118
True	False	False	False	False	-2351.80859375	-2620.86254882813	58.7845230102539	0.807007014751434	0.960947930812836	1	71.7547149658203	3803
True	False	False	False	False	-2384.6513671875	-2569.4169921875	378.217407226563	0.478132456541061	0.876147866249084	0.230407238006592	109.246337890625	37253
True	False	False	False	False	-2388.1494140625	-2532.82177734375	151.952453613281	0.54816198348999	0.936929702758789	0.290656924247742	103.218978881836	14141
True	False	False	False	False	-2374.77075195313	-2513.86547851563	272.848907470703	0.796871304512024	0.960408449172974	1	87.6422729492188	21560
True	False	False	False	False	-2385.45654296875	-2422.89184570313	179.680999755859	0.676167130470276	0.952684283256531	0.456737786531448	78.0617294311523	12646
True	False	False	False	False	-2379.88793945313	-2369.93212890625	281.722045898438	0.715956509113312	0.95295912027359	0.541606366634369	66.7283477783203	16949
True	False	False	False	False	-2364.74487304688	-2614.49853515625	113.132476806641	0.733632326126099	0.930533230304718	0.591431677341461	158.372543334961	16154
True	False	False	False	False	-2359.7666015625	-2559.29370117188	154.17073059082	0.651001632213593	0.947020351886749	0.414762049913406	76.2733840942383	10602
True	False	False	False	False	-2348.88134765625	-2485.19458007813	397.072814941406	0.768182694911957	0.942060589790344	0.742081165313721	87.9301681518555	31479
True	False	False	False	False	-2347.416015625	-2182.28344726563	191.881561279297	0.810239434242249	0.96293306350708	1	74.6358413696289	12912
True	False	False	False	False	-2345.29736328125	-2545.1865234375	245.120376586914	0.655044436454773	0.928654253482819	0.421064108610153	138.076919555664	30515
True	False	False	False	False	-2335.72241210938	-2498.05200195313	17.7462711334229	0.762108087539673	0.940302610397339	0.706189274787903	50.625	810
True	False	False	False	False	-2339.36010742188	-2398.73266601563	137.533599853516	0.750816345214844	0.951170146465302	0.65311735868454	59.3306465148926	7357
True	False	False	False	False	-2341.92211914063	-2226.37475585938	232.919815063477	0.680256009101868	0.93970799446106	0.464253097772598	102.480949401855	21521
True	False	False	False	False	-2338.98583984375	-2417.45385742188	100.931915283203	0.776127755641937	0.966806530952454	0.804006338119507	133.97802734375	12192
True	False	False	False	False	-2328.89306640625	-2689.34106445313	324.978576660156	0.255159348249435	0.857801079750061	0.0979012250900269	127.040954589844	37223
True	False	False	False	False	-2302.48681640625	-2680.54956054688	201.863830566406	0.678894102573395	0.941068530082703	0.461725383996964	76.2472534179688	13877
True	False	False	False	False	-2316.4482421875	-2637.56518554688	164.153015136719	0.786518931388855	0.964943110942841	1	79.0270233154297	11696
True	False	False	False	False	-2320.55419921875	-2578.36791992188	194.099838256836	0.804462492465973	0.955747842788696	1	68.8228607177734	12044
True	False	False	False	False	-2327.0048828125	-2454.26025390625	145.297592163086	0.796712636947632	0.95522403717041	1	49.6870231628418	6509
True	False	False	False	False	-2326.79614257813	-2542.3125	74.3125076293945	0.722276210784912	0.94115161895752	0.558245301246643	66.8059692382813	4476
True	False	False	False	False	-2318.32446289063	-2527.82739257813	59.8936653137207	0.692045450210571	0.950327515602112	0.487252771854401	69.2407379150391	3739
True	False	False	False	False	-2314.96313476563	-2489.54150390625	153.061584472656	0.620396554470062	0.953302979469299	0.371410995721817	52.9710159301758	7310
True	False	False	False	False	-2312.75537109375	-2613.0927734375	175.244430541992	0.632186830043793	0.921392202377319	0.387277454137802	157.613922119141	24903
True	False	False	False	False	-2297.12231445313	-2618.25952148438	62.1119499206543	0.787172973155975	0.960369110107422	1	160.892852783203	9010
True	False	False	False	False	-2311.41235351563	-2409.19409179688	136.424453735352	0.700589239597321	0.96180784702301	0.505336821079254	48.1463432312012	5922
True	False	False	False	False	-2294.490234375	-2664.33984375	23.2919807434082	0.725569725036621	0.94915634393692	0.567398190498352	51.9523811340332	1091
True	False	False	False	False	-2286.16625976563	-2658.33374023438	24.401123046875	0.760120630264282	0.945849716663361	0.695777595043182	48.4090919494629	1065
True	False	False	False	False	-2288.59155273438	-2589.8359375	150.843307495117	0.858114540576935	0.971449732780457	1	67.5808792114258	9191
True	False	False	False	False	-2290.30737304688	-2448.46484375	126.442184448242	0.62701404094696	0.932857573032379	0.38019871711731	45.5350875854492	5191
True	False	False	False	False	-2290.55078125	-2317.419921875	300.577453613281	0.594298720359802	0.953691303730011	0.339342415332794	77.789665222168	21081
True	False	False	False	False	-2285.7626953125	-2554.97875976563	194.099838256836	0.846465110778809	0.963567852973938	1	82.4000015258789	14420
True	False	False	False	False	-2281.87255859375	-2492.63159179688	268.412353515625	0.717288434505463	0.949870347976685	0.545018911361694	92.9669418334961	22498
True	False	False	False	False	-2281.85522460938	-2623.55297851563	135.315322875977	0.346397668123245	0.722929418087006	0.144406050443649	65.9918060302734	8051
True	False	False	False	False	-2275.66357421875	-2724.90307617188	112.023338317871	0.706498801708221	0.956187844276428	0.518659710884094	86.1980209350586	8706
True	False	False	False	False	-2247.24853515625	-2704.21801757813	188.554138183594	0.814507126808167	0.95953643321991	1	73.7647094726563	12540
True	False	False	False	False	-2270.48120117188	-2652.103515625	19.9645557403564	0.725530564785004	0.945084035396576	0.56728732585907	46.3333320617676	834
True	False	False	False	False	-2273.61547851563	-2362.875	277.285491943359	0.675752878189087	0.953977942466736	0.455988585948944	87.9800033569336	21995
True	False	False	False	False	-2263.20263671875	-2327.70239257813	171.917007446289	0.785417377948761	0.95227313041687	1	74.8645172119141	11604
True	False	False	False	False	-2257.72900390625	-2668.90600585938	206.300399780273	0.800324141979218	0.960003972053528	1	78.7741928100586	14652
True	False	False	False	False	-2242.17407226563	-2596.59228515625	190.772415161133	0.730774879455566	0.959577083587646	0.582628428936005	72.3372116088867	12442
True	False	False	False	False	-2256.21166992188	-2554.90454101563	178.571853637695	0.781828105449677	0.950227379798889	0.87367570400238	89.2919235229492	14376
True	False	False	False	False	-2241.18017578125	-2485.43212890625	296.140899658203	0.552316188812256	0.883529543876648	0.294695109128952	90.8876419067383	24267
True	False	False	False	False	-2255.59594726563	-2216.35913085938	484.695037841797	0.482630163431168	0.809389889240265	0.233895048499107	89.57666015625	39145
True	False	False	False	False	-2253.69018554688	-2436.3037109375	430.347076416016	0.656433343887329	0.922476887702942	0.423264920711517	97.4278335571289	37802
True	False	False	False	False	-2240.10571289063	-2758.84716796875	197.427261352539	0.645417809486389	0.938654959201813	0.406300455331802	134.393264770508	23922
True	False	False	False	False	-2200.63403320313	-2745.04028320313	252.884368896484	0.850482761859894	0.966469764709473	1	84.4254379272461	19249
True	False	False	False	False	-2228.87475585938	-2633.46899414063	434.783630371094	0.497590184211731	0.890543460845947	0.245834335684776	136.584182739258	53541
True	False	False	False	False	-2229.70434570313	-2531.87329101563	261.757507324219	0.794070303440094	0.958190143108368	1	76.0635604858398	17951
True	False	False	False	False	-2229.79956054688	-2370.46484375	250.666076660156	0.78146630525589	0.950472712516785	0.867842257022858	67.3008880615234	15210
True	False	False	False	False	-2210.22778320313	-2574.87719726563	195.208984375	0.662036657333374	0.948795020580292	0.432337462902069	78.125	13750
True	False	False	False	False	-2210.14575195313	-2476.75219726563	282.831207275391	0.655065655708313	0.948449552059174	0.421097576618195	66.8039245605469	17035
True	False	False	False	False	-2202.9462890625	-2663.50048828125	252.884368896484	0.498127996921539	0.864164352416992	0.246273621916771	88.7894744873047	20244
True	False	False	False	False	-2194.16015625	-2521.67260742188	188.554138183594	0.778482019901276	0.959942758083344	0.828421533107758	75.4058837890625	12819
True	False	False	False	False	-2195.61938476563	-2332.72290039063	387.090545654297	0.731016039848328	0.96260404586792	0.583358585834503	102.057304382324	35618
True	False	False	False	False	-2188.65844726563	-2816.876953125	841.838745117188	0.141477003693581	0.961616098880768	0.0496128611266613	128.674575805664	97664
True	False	False	False	False	-2131.90356445313	-2824.54907226563	159.716445922852	0.633259892463684	0.951510429382324	0.388770014047623	155.35417175293	22371
True	False	False	False	False	-2167.94702148438	-2719.36572265625	305.014038085938	0.685293674468994	0.914531230926514	0.473827123641968	71.363639831543	19625
True	False	False	False	False	-2183.5791015625	-2404.51538085938	491.349884033203	0.764103531837463	0.947634816169739	0.717238247394562	99.1873626708984	43940
True	False	False	False	False	-2180.73510742188	-2664.28125	159.716445922852	0.832318663597107	0.964791834354401	1	178.097229003906	25646
True	False	False	False	False	-2153.50341796875	-2640.68896484375	229.592376708984	0.553933799266815	0.896150231361389	0.296284168958664	84.1304321289063	17415
True	False	False	False	False	-2160.658203125	-2585.51123046875	197.427261352539	0.691612005233765	0.934448719024658	0.486369162797928	98.4269638061523	17520
True	False	False	False	False	-2172.34985351563	-2507.94458007813	122.005615234375	0.823490679264069	0.959930598735809	1	59.5363655090332	6549
True	False	False	False	False	-2156.72192382813	-2543.50439453125	137.533599853516	0.724236845970154	0.951479077339172	0.563651561737061	59.3790321350098	7363
True	False	False	False	False	-2151.5361328125	-2604.56005859375	272.848907470703	0.698473989963531	0.959697008132935	0.50073653459549	93.9268264770508	23106
True	False	False	False	False	-2149.75170898438	-2515.47387695313	134.206176757813	0.751862764358521	0.962092399597168	0.657500267028809	59.3140487670898	7177
True	False	False	False	False	-2144.05151367188	-2774.05029296875	18.8554134368896	0.809739828109741	0.949675559997559	1	44.235294342041	752
True	False	False	False	False	-2136.54907226563	-2721.17846679688	27.7285480499268	0.669821560382843	0.941167593002319	0.445493936538696	41.7599983215332	1044
True	False	False	False	False	-2141.56372070313	-2664.3583984375	9.98227787017822	0.557533979415894	0.927492141723633	0.29985499382019	116.222221374512	1046
True	False	False	False	False	-2142.0849609375	-2405.42504882813	241.792938232422	0.625407934188843	0.957745909690857	0.378038883209229	73.8119277954102	16091
True	False	False	False	False	-2139.64379882813	-2674.24853515625	411.491668701172	0.270444214344025	0.683258712291718	0.105138346552849	164.140167236328	60896
True	False	False	False	False	-2137.13134765625	-2545.19897460938	136.424453735352	0.690463900566101	0.970405101776123	0.484043478965759	58.0569114685059	7141
True	False	False	False	False	-2134.84399414063	-2359.53369140625	292.8134765625	0.508532166481018	0.920394420623779	0.254916787147522	69.5416641235352	18359
True	False	False	False	False	-2131.5283203125	-2430.9111328125	115.350761413574	0.801323413848877	0.955579578876495	1	64.5	6708
True	False	False	False	False	-2120.96118164063	-2870.45068359375	70.9850845336914	0.648602724075317	0.942941606044769	0.411093205213547	130.140625	8329
True	False	False	False	False	-2100.53515625	-2852.03002929688	166.371292114258	0.659645676612854	0.9583860039711	0.428427338600159	96.4066696166992	14461
True	False	False	False	False	-2117.24096679688	-2756.49243164063	24.401123046875	0.830724716186523	0.955192744731903	1	51.5454559326172	1134
True	False	False	False	False	-2118.71655273438	-2624.26904296875	198.536407470703	0.656676828861237	0.940450251102448	0.423652559518814	72.6089401245117	12997
True	False	False	False	False	-2115.11376953125	-2403.96411132813	145.297592163086	0.784818708896637	0.948104739189148	0.947113275527954	60.2671737670898	7895
True	False	False	False	False	-2114.99438476563	-2778.12963867188	278.394622802734	0.769057512283325	0.965264618396759	0.747883081436157	101.98804473877	25599
True	False	False	False	False	-2088.56591796875	-2781.7333984375	21.0736961364746	0.819298386573792	0.952117681503296	1	48.9473686218262	930
True	False	False	False	False	-2112.81372070313	-2699.92553710938	402.618530273438	0.306562900543213	0.684581995010376	0.1230813190341	133.460052490234	48446
True	False	False	False	False	-2105.05126953125	-2626.19067382813	79.8582229614258	0.750213325023651	0.950911939144135	0.650631964206696	70.3611145019531	5066
True	False	False	False	False	-2095.59545898438	-2553.12109375	265.084930419922	0.708396434783936	0.95180732011795	0.523094713687897	82.7656936645508	19781
True	False	False	False	False	-2111.16015625	-2438.69848632813	171.917007446289	0.777819216251373	0.948940277099609	0.821106195449829	72.083869934082	11173
True	False	False	False	False	-2109.53100585938	-2483.28247070313	289.486053466797	0.720794081687927	0.958769559860229	0.554238379001617	78.8582382202148	20582
True	False	False	False	False	-2092.17895507813	-2337.89208984375	186.335845947266	0.722873449325562	0.936146199703217	0.559879124164581	95.1428604125977	15984
True	False	False	False	False	-2089.90625	-2611.33618164063	207.409545898438	0.659363448619843	0.949986755847931	0.427969545125961	95.0962600708008	17783
True	False	False	False	False	-2083.9677734375	-2401.86328125	247.338653564453	0.642508924007416	0.963615775108337	0.401998370885849	71.5695037841797	15960
True	False	False	False	False	-2082.71606445313	-2899.71850585938	263.975769042969	0.335132867097855	0.957749903202057	0.138198435306549	130.798324584961	31130
True	False	False	False	False	-2067.13452148438	-2890.66040039063	207.409545898438	0.829874992370605	0.963918209075928	1	125.786094665527	23522
True	False	False	False	False	-2076.2333984375	-2766.6044921875	108.695907592773	0.83582991361618	0.969129860401154	1	181.418365478516	17779
True	False	False	False	False	-2075.6806640625	-2665.29467773438	282.831207275391	0.76148521900177	0.963930785655975	0.70286613702774	77.8509826660156	19852
True	False	False	False	False	-2070.28100585938	-2753.93701171875	256.211791992188	0.710004806518555	0.95186448097229	0.526917278766632	101.095237731934	23353
True	False	False	False	False	-2058.10009765625	-2714.09497070313	24.401123046875	0.779838144779205	0.948501110076904	0.844782948493958	44.8181800842285	986
True	False	False	False	False	-2064.44702148438	-2703.86157226563	23.2919807434082	0.792964518070221	0.946847438812256	1	43.1904754638672	907
True	False	False	False	False	-2053.53295898438	-2595.64233398438	19.9645557403564	0.725530564785004	0.936461865901947	0.56728732585907	35.5	639
True	False	False	False	False	-2052.6708984375	-2835.49755859375	299.468322753906	0.77224063873291	0.952101826667786	0.770801424980164	83.7370376586914	22609
True	False	False	False	False	-2051.47021484375	-2923.67211914063	12.2005615234375	0.768196105957031	0.939064502716064	0.742168962955475	134.909088134766	1484
True	False	False	False	False	-2006.45349121094	-2906.302734375	221.828384399414	0.783765912055969	0.964518785476685	0.912798941135406	100.580001831055	20116
True	False	False	False	False	-2030.15893554688	-2829.43041992188	165.262145996094	0.737560153007507	0.96012270450592	0.604109227657318	176.395965576172	26283
True	False	False	False	False	-2045.8994140625	-2795.96166992188	23.2919807434082	0.792964518070221	0.955192744731903	1	59.761905670166	1255
True	False	False	False	False	-2048.5869140625	-2736.0986328125	225.155807495117	0.738586127758026	0.970548570156097	0.607539772987366	75.8522186279297	15398
True	False	False	False	False	-2036.48205566406	-2492.880859375	255.102645874023	0.759256839752197	0.935066998004913	0.691418409347534	130.047821044922	29911
True	False	False	False	False	-2032.92651367188	-2791.3828125	202.97297668457	0.625637590885162	0.955165922641754	0.378346592187881	82.5027313232422	15098
True	False	False	False	False	-2020.56457519531	-2717.88427734375	232.919815063477	0.815946757793427	0.958856880664825	1	86.2333297729492	18109
True	False	False	False	False	-2016.15649414063	-2625.5283203125	275.067199707031	0.714539051055908	0.958446025848389	0.538026750087738	74.75	18538
True	False	False	False	False	-2021.24670410156	-2588.6220703125	244.01123046875	0.663973569869995	0.928457021713257	0.435548812150955	89.5636367797852	19704
True	False	False	False	False	-2003.22961425781	-2660.37890625	231.810668945313	0.716900885105133	0.95603609085083	0.54402095079422	72.3110046386719	15113
True	False	False	False	False	-1999.62927246094	-2834.1611328125	389.308837890625	0.825147032737732	0.957437813282013	1	91.1766357421875	32003
True	False	False	False	False	-1977.6484375	-2905.64233398438	184.117568969727	0.678302347660065	0.959415793418884	0.460634738206863	105.879516601563	17576
True	False	False	False	False	-1993.755859375	-2858.67895507813	23.2919807434082	0.792964518070221	0.946847438812256	1	55.6666679382324	1169
True	False	False	False	False	-1968.67919921875	-2980.1572265625	912.823791503906	0.106552749872208	0.940780699253082	0.0364332087337971	132.041305541992	108670
True	False	False	False	False	-1909.92053222656	-2992.73803710938	51.0205307006836	0.809165418148041	0.958025753498077	1	81.6086959838867	3754
True	False	False	False	False	-1966.24975585938	-2968.42333984375	67.6576614379883	0.741976678371429	0.946962833404541	0.619263112545013	87.2622985839844	5323
True	False	False	False	False	-1904.2373046875	-2942.7109375	12.2005615234375	0.741141617298126	0.94014710187912	0.616318583488464	52.1818199157715	574
True	False	False	False	False	-1939.69152832031	-2897.0673828125	19.9645557403564	0.725530564785004	0.936461865901947	0.56728732585907	52.1666679382324	939
True	False	False	False	False	-1951.00659179688	-2813.54272460938	46.5839614868164	0.839679360389709	0.96739661693573	1	54.5714302062988	2292
True	False	False	False	False	-1933.11535644531	-2923.09497070313	251.77522277832	0.708422720432281	0.95774644613266	0.523156583309174	92.4581527709961	20988
True	False	False	False	False	-1931.07885742188	-2871.01293945313	285.049468994141	0.525071382522583	0.940326035022736	0.269257664680481	85.4241256713867	21954
True	False	False	False	False	-1951.10339355469	-2795.38647460938	13.3097038269043	0.743378639221191	0.942608833312988	0.624296009540558	39.0833320617676	469
True	False	False	False	False	-1944.9287109375	-2784.33203125	16.6371288299561	0.793338239192963	0.946970880031586	1	52	780
True	False	False	False	False	-1940.59924316406	-2765.076171875	44.3656768798828	0.799694657325745	0.961324214935303	1	58.25	2330
True	False	False	False	False	-1943.87353515625	-2694.02612304688	23.2919807434082	0.725569725036621	0.933190703392029	0.567398190498352	58.8095245361328	1235
True	False	False	False	False	-1952.412109375	-2675.46923828125	245.120376586914	0.770366132259369	0.956829071044922	0.756936371326447	80.868782043457	17872
True	False	False	False	False	-1943.59423828125	-2743.94116210938	265.084930419922	0.713705778121948	0.951057612895966	0.535946726799011	90.6903762817383	21675
True	False	False	False	False	-1919.19165039063	-2707.3447265625	183.008422851563	0.735016465187073	0.940840542316437	0.595819652080536	71.6181793212891	11817
True	False	False	False	False	-1923.27038574219	-2629.79516601563	241.792938232422	0.680335462093353	0.969742298126221	0.464401364326477	84.0412826538086	18321
True	False	False	False	False	-1909.76782226563	-2768.67163085938	218.500961303711	0.524993658065796	0.968480825424194	0.269188404083252	76.3857879638672	15048
True	False	False	False	False	-1907.96166992188	-2737.744140625	195.208984375	0.798543214797974	0.956036388874054	1	73.6420440673828	12961
True	False	False	False	False	-2990.80297851563	-1871.66735839844	59.8936653137207	0.277439564466476	0.922842979431152	0.108518689870834	97.8518524169922	5284
True	False	False	False	False	-3003.93310546875	-1785.53771972656	164.153015136719	0.757308721542358	0.956384003162384	0.681922793388367	95.2229766845703	14093
True	False	False	False	False	-3040.810546875	-1762.22302246094	109.805053710938	0.741141617298126	0.949420511722565	0.616318583488464	133.050506591797	13172
True	False	False	False	False	-3057.630859375	-1719.23156738281	28.8376903533936	0.778573036193848	0.952666342258453	0.82945716381073	106.115386962891	2759
True	False	False	False	False	-3109.79370117188	-1637.748046875	115.350761413574	0.215690299868584	0.893682777881622	0.0800948366522789	105.509613037109	10973
True	False	False	False	False	-3137.14086914063	-1536.67224121094	443.656768798828	0.53143173456192	0.815837502479553	0.274983584880829	158.169998168945	63268
True	False	False	False	False	-3156.99389648438	-1487.86181640625	283.940338134766	0.427282512187958	0.814236402511597	0.193849310278893	154.74609375	39615
True	False	False	False	False	-3188.83129882813	-1423.71228027344	66.5485153198242	0.59638512134552	0.952055633068085	0.341768622398376	115.983329772949	6959
True	False	False	False	False	-3222.5927734375	-1355.80700683594	122.005615234375	0.294360965490341	0.906535089015961	0.11688107997179	108.900001525879	11979
True	False	False	False	False	-3235.89331054688	-1317.41760253906	11.0914192199707	0.69836014509201	0.927715241909027	0.500491261482239	110.5	1105
True	False	False	False	False	-3250.4423828125	-1272.80493164063	37.7108268737793	0.366528213024139	0.889730274677277	0.155876383185387	110.14705657959	3745
True	False	False	False	False	-3260.2724609375	-1212.25158691406	112.023338317871	0.811145603656769	0.960752546787262	1	122.306930541992	12353
True	False	False	False	False	-3280.36328125	-1131.34118652344	277.285491943359	0.391339272260666	0.839208602905273	0.170734003186226	147.552001953125	36888
True	False	False	False	False	-3289.521484375	-1061.10998535156	407.055084228516	0.763925194740295	0.960286021232605	0.716224253177643	153.697540283203	56407
True	False	False	False	False	-3311.8828125	-1008.83172607422	98.7136306762695	0.856194138526917	0.973171412944794	1	125.674156188965	11185
True	False	False	False	False	-3781.5751953125	-991.505798339844	87.6222152709961	0.785240411758423	0.95633727312088	0.972049474716187	133.72151184082	10564
True	False	False	False	False	-3315.47900390625	-985.233032226563	197.427261352539	0.429290026426315	0.824838876724243	0.195201516151428	124.264045715332	22119
True	False	False	False	False	-3336.94799804688	-898.16650390625	61.0028076171875	0.79117214679718	0.956891655921936	1	110.927268981934	6101
True	False	False	False	False	-3352.44140625	-812.709045410156	149.734161376953	0.610186100006104	0.965277433395386	0.358399629592896	116.074073791504	15670
True	False	False	False	False	-3354.91235351563	-743.774047851563	137.533599853516	0.790976285934448	0.965022087097168	1	122.612899780273	15204
True	False	False	False	False	-3377.38671875	-688.1103515625	18.8554134368896	0.470262914896011	0.866668045520782	0.224411964416504	97.529411315918	1658
True	False	False	False	False	-3376.9404296875	-564.477478027344	219.610107421875	0.434210866689682	0.934033155441284	0.19854536652565	111.545455932617	22086
True	False	False	False	False	-3398.00732421875	-409.310333251953	9.98227787017822	0.461363643407822	0.924317836761475	0.217790275812149	92.2222213745117	830
True	False	False	False	False	-3380.21069335938	-353.951751708984	128.660461425781	0.759870648384094	0.960482001304626	0.694506108760834	87.1724166870117	10112
True	False	False	False	False	-3386.25048828125	-259.004302978516	113.132476806641	0.650641798973083	0.961003601551056	0.414208441972733	93.5882339477539	9546
True	False	False	False	False	-3389.84008789063	-76.5371932983398	12.2005615234375	0.443379789590836	0.852796077728271	0.204890042543411	88	968
True	False	False	False	False	-3387.16821289063	-202.912979125977	110.914192199707	0.793351709842682	0.951756834983826	1	104.400001525879	10440
True	False	False	False	False	-3383.2275390625	-163.126525878906	191.881561279297	0.627288103103638	0.946696937084198	0.380568981170654	109.797691345215	18995
True	False	False	False	False	-3386.65087890625	-24.3374710083008	72.0942230224609	0.324875950813293	0.926149845123291	0.132670700550079	98.523078918457	6404
True	False	False	False	False	-3381.39501953125	22.8631496429443	19.9645557403564	0.585402190685272	0.924228668212891	0.329237997531891	96.5555572509766	1738
True	False	False	False	False	-3378.67431640625	48.0024795532227	49.9113883972168	0.388698041439056	0.898130357265472	0.169112160801888	94.3777770996094	4247
True	False	False	False	False	-3378.46435546875	-326.167694091797	221.828384399414	0.508772432804108	0.894404530525208	0.255119681358337	96.5699996948242	19314
True	False	False	False	False	-3376.11328125	-50.567985534668	273.958068847656	0.603791296482086	0.922251582145691	0.350564032793045	132.574905395508	32746
True	False	False	False	False	-3370.81909179688	-633.478942871094	45.4748191833496	0.768088281154633	0.945935428142548	0.741466164588928	93.1951217651367	3821
True	False	False	False	False	-3365.14135742188	-713.820556640625	103.150199890137	0.716568052768707	0.948686838150024	0.543167233467102	107.290321350098	9978
True	False	False	False	False	-3355.46020507813	-687.937133789063	112.023338317871	0.811145603656769	0.970044136047363	1	85.811882019043	8667
True	False	False	False	False	-3362.84838867188	-220.847183227539	266.194061279297	0.698731601238251	0.958228945732117	0.50129234790802	86.591667175293	20782
True	False	False	False	False	-3355.916015625	-16.961633682251	301.686614990234	0.682473599910736	0.919919192790985	0.468423426151276	150.113967895508	40831
True	False	False	False	False	-3349.50244140625	-777.123779296875	168.589569091797	0.815898180007935	0.961080968379974	1	118.861839294434	18067
True	False	False	False	False	-3344.18823242188	-855.017517089844	245.120376586914	0.371799856424332	0.915611386299133	0.158964231610298	124.923080444336	27608
True	False	False	False	False	-3342.05786132813	-143.131256103516	283.940338134766	0.528198480606079	0.909161746501923	0.272057563066483	85.58203125	21909
True	False	False	False	False	-3334.82373046875	-950.821533203125	87.6222152709961	0.242815494537354	0.844074666500092	0.0921999886631966	104.911392211914	8288
True	False	False	False	False	-3321.17602539063	-925.033020019531	234.028945922852	0.683495342731476	0.949025750160217	0.470367968082428	117.369667053223	24765
True	False	False	False	False	-3332.83129882813	-327.630584716797	200.754699707031	0.628826379776001	0.971655011177063	0.382657259702682	85.8176803588867	15533
True	False	False	False	False	-3331.36401367188	-886.512268066406	95.3862075805664	0.790671706199646	0.951477408409119	1	112.59302520752	9683
True	False	False	False	False	-3313.0029296875	-851.997497558594	177.462707519531	0.802910149097443	0.956068754196167	1	98.5999984741211	15776
True	False	False	False	False	-3322.58056640625	-798.382690429688	165.262145996094	0.811261117458344	0.958177745342255	1	142.234893798828	21193
True	False	False	False	False	-3313.86254882813	-547.194946289063	14.4188451766968	0.619212806224823	0.936420261859894	0.369869381189346	65.1538467407227	847
True	False	False	False	False	-3323.91162109375	-232.650344848633	114.241622924805	0.852263212203979	0.971212029457092	1	144.223297119141	14855
True	False	False	False	False	-3316.35034179688	-264.820159912109	190.772415161133	0.665943384170532	0.963625609874725	0.43885612487793	83.7732543945313	14409
True	False	False	False	False	-3313.46435546875	-781.598510742188	90.9496383666992	0.788853049278259	0.95210999250412	1	92.9390258789063	7621
True	False	False	False	False	-3311.58056640625	-587.358947753906	173.026138305664	0.764826476573944	0.948801398277283	0.721405208110809	82.75	12909
True	False	False	False	False	-3308.43432617188	-85.6230850219727	238.465515136719	0.735038697719574	0.953195512294769	0.595890700817108	87.2511596679688	18759
True	False	False	False	False	-3308.640625	-31.7663555145264	129.769607543945	0.523994266986847	0.915072560310364	0.268299996852875	75.1538467407227	8793
True	False	False	False	False	-3307.66381835938	-217.597961425781	279.503784179688	0.733668208122253	0.954951882362366	0.591544389724731	106.238098144531	26772
True	False	False	False	False	-3304.0400390625	-46.496452331543	104.259346008301	0.647014737129211	0.944277346134186	0.408692568540573	74.7978744506836	7031
True	False	False	False	False	-3302.72192382813	-834.398254394531	214.064392089844	0.582485914230347	0.950964987277985	0.32600736618042	95.4922256469727	18430
True	False	False	False	False	-3301.96948242188	-801.90087890625	114.241622924805	0.712310016155243	0.924809455871582	0.532502174377441	95.6407775878906	9851
True	False	False	False	False	-3301.13256835938	-1045.65637207031	75.4216537475586	0.827121496200562	0.965096175670624	1	136.926467895508	9311
True	False	False	False	False	-3294.86889648438	-1024.49438476563	124.223899841309	0.733668208122253	0.949210941791534	0.591544389724731	92.6517868041992	10377
True	False	False	False	False	-3299.439453125	-632.802734375	257.320922851563	0.694953978061676	0.955233931541443	0.493263840675354	86.3534469604492	20034
True	False	False	False	False	-3296.66259765625	-330.08349609375	342.724853515625	0.418487191200256	0.840772092342377	0.188004642724991	144.915863037109	44779
True	False	False	False	False	-3297.78857421875	-166.819869995117	164.153015136719	0.786518931388855	0.942942142486572	1	75.1013488769531	11115
True	False	False	False	False	-3295.52221679688	-141.203521728516	155.279876708984	0.751485168933868	0.952721297740936	0.655908226966858	77.6785736083984	10875
True	False	False	False	False	-3293.64672851563	-551.560485839844	143.079315185547	0.565168082714081	0.958951830863953	0.307588309049606	75.8527145385742	9785
True	False	False	False	False	-3293.458984375	-351.687133789063	263.975769042969	0.643316745758057	0.897553205490112	0.403186053037643	146.394958496094	34842
True	False	False	False	False	-3289.52490234375	-760.483337402344	247.338653564453	0.690647602081299	0.937666594982147	0.484414160251617	94.3766784667969	21046
True	False	False	False	False	-3289.12060546875	-394.247406005859	163.043869018555	0.858571112155914	0.971171915531158	1	88.0476226806641	12943
True	False	False	False	False	-3287.623046875	-1092.99987792969	166.371292114258	0.752728283405304	0.958067119121552	0.66119509935379	139.733337402344	20960
True	False	False	False	False	-3278.67309570313	-1006.8408203125	163.043869018555	0.880674481391907	0.975504159927368	1	145.03401184082	21320
True	False	False	False	False	-3284.69213867188	-957.168518066406	222.937530517578	0.821317911148071	0.970396876335144	1	91.5820922851563	18408
True	False	False	False	False	-3282.63549804688	-63.311637878418	217.391815185547	0.549158930778503	0.962627291679382	0.291620463132858	76.4897994995117	14992
True	False	False	False	False	-3278.427734375	-468.985260009766	22.1828384399414	0.735508561134338	0.939309358596802	0.597400009632111	59.0499992370605	1181
True	False	False	False	False	-3275.31396484375	-196.595016479492	167.480438232422	0.740312814712524	0.958552300930023	0.61343377828598	78.7350997924805	11889
True	False	False	False	False	-3273.57055664063	10.1104373931885	217.391815185547	0.725042045116425	0.945079267024994	0.565907895565033	95.7295913696289	18763
True	False	False	False	False	-3270.39282226563	-983.583984375	116.459907531738	0.706587970256805	0.954109191894531	0.518866300582886	83.4380950927734	8761
True	False	False	False	False	-3269.43896484375	-863.468139648438	144.188446044922	0.829249382019043	0.96301281452179	1	92.6769256591797	12048
True	False	False	False	False	-3270.08178710938	-802.188537597656	159.716445922852	0.765261650085449	0.955550789833069	0.723958730697632	78.8472213745117	11354
True	False	False	False	False	-3269.54541015625	-26.694953918457	205.191253662109	0.538605630397797	0.950879573822021	0.281592309474945	77.5837860107422	14353
True	False	False	False	False	-3268.48901367188	-1188.9677734375	122.005615234375	0.701672554016113	0.948460459709167	0.507726192474365	138.063629150391	15187
True	False	False	False	False	-3242.3505859375	-1187.12121582031	235.138092041016	0.668824553489685	0.96775084733963	0.443771183490753	97.4952850341797	20669
True	False	False	False	False	-3266.80395507813	-1092.48974609375	145.297592163086	0.805286824703217	0.961718082427979	1	143.854965209961	18845
True	False	False	False	False	-3264.7978515625	-1163.80285644531	166.371292114258	0.797147572040558	0.941645324230194	1	114.726669311523	17209
True	False	False	False	False	-3245.62231445313	-1157.05822753906	123.114753723145	0.798364579677582	0.965875566005707	1	140.84684753418	15634
True	False	False	False	False	-3242.48608398438	-1011.11199951172	201.863830566406	0.728215157985687	0.959839999675751	0.575015306472778	108.379119873047	19725
True	False	False	False	False	-3264.64672851563	-151.599105834961	171.917007446289	0.735651552677155	0.947892546653748	0.597861230373383	83.1354827880859	12886
True	False	False	False	False	-3263.74853515625	-993.163391113281	32.1651153564453	0.699287712574005	0.96419370174408	0.502496182918549	76	2204
True	False	False	False	False	-3244.60864257813	-818.945251464844	156.389007568359	0.844728589057922	0.965531826019287	1	83.0992889404297	11717
True	False	False	False	False	-3250.08325195313	-462.666381835938	278.394622802734	0.763262867927551	0.951592564582825	0.712505400180817	95.8246994018555	24052
True	False	False	False	False	-3263.29125976563	-404.316070556641	259.539215087891	0.469821989536285	0.89577841758728	0.224079966545105	88.9102554321289	20805
True	False	False	False	False	-3254.8076171875	-82.1242370605469	217.391815185547	0.825362265110016	0.959278523921967	1	80.7704086303711	15831
True	False	False	False	False	-3254.80322265625	62.9512062072754	265.084930419922	0.745872378349304	0.954765200614929	0.633540987968445	85.1422576904297	20349
True	False	False	False	False	-3254.20581054688	-440.967742919922	41.0382537841797	0.775534987449646	0.96039891242981	0.798458695411682	62.8648643493652	2326
True	False	False	False	False	-3243.43188476563	-234.913589477539	171.917007446289	0.660987973213196	0.964148938655853	0.430615156888962	82.5870971679688	12801
True	False	False	False	False	-3250.21411132813	-129.444595336914	160.825576782227	0.817430675029755	0.96978884935379	1	73.7931060791016	10700
True	False	False	False	False	-3241.68212890625	-650.383850097656	275.067199707031	0.818676948547363	0.965390861034393	1	89.5403213500977	22206
True	False	False	False	False	-3241.49462890625	-1108.11291503906	263.975769042969	0.729225873947144	0.950332581996918	0.577991783618927	101.995796203613	24275
True	False	False	False	False	-3240.45361328125	-1249.734375	230.701522827148	0.590579628944397	0.932503581047058	0.335071742534637	118.793266296387	24709
True	False	False	False	False	-3237.64770507813	-960.336791992188	175.244430541992	0.792873740196228	0.952504515647888	1	99.7911376953125	15767
True	False	False	False	False	-3237.92919921875	-180.68701171875	170.807861328125	0.662633955478668	0.949647784233093	0.433323562145233	73.7922058105469	11364
True	False	False	False	False	-3235.00756835938	-403.509185791016	176.353576660156	0.744670927524567	0.958272337913513	0.629038512706757	84.6415100097656	13458
True	False	False	False	False	-3232.8544921875	-1294.32482910156	23.2919807434082	0.594368875026703	0.93653929233551	0.339423686265945	96.2857131958008	2022
True	False	False	False	False	-3226.9091796875	-1214.22155761719	205.191253662109	0.786007881164551	0.959096789360046	1	95.5999984741211	17686
True	False	False	False	False	-3232.43359375	-895.971618652344	267.30322265625	0.64950954914093	0.916116774082184	0.412474066019058	118.128631591797	28469
True	False	False	False	False	-3228.45971679688	-764.929077148438	207.409545898438	0.525518596172333	0.924009382724762	0.269656270742416	76.9037399291992	14381
True	False	False	False	False	-3227.42822265625	-719.888061523438	201.863830566406	0.728215157985687	0.96798974275589	0.575015306472778	102.362640380859	18630
True	False	False	False	False	-3226.99291992188	11.8728275299072	190.772415161133	0.636261403560638	0.946794986724854	0.392990410327911	77.139533996582	13268
True	False	False	False	False	-3226.06225585938	-921.144287109375	230.701522827148	0.730946362018585	0.956167876720428	0.583147346973419	94.1730804443359	19588
True	False	False	False	False	-3224.7041015625	-507.856597900391	282.831207275391	0.704224109649658	0.960252046585083	0.51344633102417	95.87451171875	24448
True	False	False	False	False	-3224.0419921875	-33.6622009277344	276.176330566406	0.783057451248169	0.962401032447815	0.896467447280884	85.602409362793	21315
True	False	False	False	False	-3222.03784179688	-1326.72644042969	24.401123046875	0.715491533279419	0.927436709403992	0.54042637348175	91.1818161010742	2006
True	False	False	False	False	-3195.22045898438	-1195.5341796875	178.571853637695	0.511856257915497	0.895120561122894	0.257738053798676	85.4099349975586	13751
True	False	False	False	False	-3204.85400390625	-837.327514648438	231.810668945313	0.69539213180542	0.923402667045593	0.494181931018829	86.1578979492188	18007
True	False	False	False	False	-3217.634765625	-128.416717529297	189.663269042969	0.811589777469635	0.972787439823151	1	79.9356689453125	13669
True	False	False	False	False	-3219.99145507813	-96.3506698608398	192.990692138672	0.704810500144958	0.948359429836273	0.51477974653244	80.9252853393555	14081
True	False	False	False	False	-3215.44677734375	59.2290153503418	248.447799682617	0.693744719028473	0.955927491188049	0.49074712395668	83.3883895874023	18679
True	False	False	False	False	-3214.86181640625	-375.28466796875	180.790130615234	0.763404786586761	0.96293306350708	0.713296294212341	80.9570541381836	13196
True	False	False	False	False	-3210.78369140625	-203.518325805664	296.140899658203	0.639627695083618	0.921356081962585	0.397805660963058	87.8277130126953	23450
True	False	False	False	False	-3204.2294921875	-1156.49304199219	312.778015136719	0.691285490989685	0.944045007228851	0.485705524682999	99.9574432373047	28188
True	False	False	False	False	-3201.5380859375	-1120.359375	280.612915039063	0.683861911296844	0.948884248733521	0.471069306135178	97.5968399047852	24692
True	False	False	False	False	-3202.4111328125	-1068.41223144531	246.229507446289	0.73864620923996	0.955345273017883	0.607742309570313	109.040542602539	24207
True	False	False	False	False	-3197.529296875	-1011.62591552734	161.934722900391	0.823068141937256	0.965228617191315	1	89.7054824829102	13097
True	False	False	False	False	-3200.69946289063	-802.269958496094	280.612915039063	0.777624309062958	0.961434364318848	0.819027602672577	93.3715438842773	23623
True	False	False	False	False	-3201.94287109375	-562.231994628906	194.099838256836	0.730427443981171	0.9700807929039	0.581580340862274	81.21142578125	14212
True	False	False	False	False	-3199.75122070313	-5.81401586532593	174.135284423828	0.777160704135895	0.958871126174927	0.814203679561615	82.8789825439453	13012
True	False	False	False	False	-3199.58203125	-971.622619628906	262.866638183594	0.700304865837097	0.963490307331085	0.504713416099548	99.2447280883789	23521
True	False	False	False	False	-3195.78759765625	-260.166534423828	239.574661254883	0.829222500324249	0.963323354721069	1	85.939811706543	18563
True	False	False	False	False	-3196.86669921875	-177.271606445313	180.790130615234	0.688930869102478	0.954775869846344	0.480971038341522	87.7607345581055	14305
True	False	False	False	False	-3194.09790039063	-1403.11071777344	290.595184326172	0.796712636947632	0.946791350841522	1	159	41658
True	False	False	False	False	-3170.939453125	-1302.48693847656	287.267761230469	0.735385239124298	0.946689248085022	0.597002863883972	97.7490310668945	25317
True	False	False	False	False	-3191.828125	-888.379089355469	187.44499206543	0.802097499370575	0.946667015552521	1	140.254440307617	23703
True	False	False	False	False	-3192.40161132813	-676.133850097656	432.565368652344	0.394225209951401	0.785001754760742	0.172517523169518	136.017944335938	53047
True	False	False	False	False	-3193.69555664063	-63.7677307128906	219.610107421875	0.70963978767395	0.951524078845978	0.526044428348541	85.2424240112305	16878
True	False	False	False	False	-3189.61645507813	-402.235382080078	313.887176513672	0.615025997161865	0.963081359863281	0.364487618207932	104.565368652344	29592
True	False	False	False	False	-3184.51586914063	57.3494415283203	222.937530517578	0.734859645366669	0.953119933605194	0.595318257808685	91.3830871582031	18368
True	False	False	False	False	-3184.10034179688	-861.2578125	255.102645874023	0.659834086894989	0.951195299625397	0.428733289241791	105.030433654785	24157
True	False	False	False	False	-3182.76098632813	-1266.40905761719	216.282684326172	0.73606413602829	0.950251460075378	0.599197506904602	90.7435913085938	17695
True	False	False	False	False	-3180.61938476563	-1050.07836914063	313.887176513672	0.406814604997635	0.831286787986755	0.180441007018089	123.844520568848	35048
True	False	False	False	False	-3177.31396484375	-478.346343994141	351.597991943359	0.795382857322693	0.957769155502319	1	94.138801574707	29842
True	False	False	False	False	-3170.48120117188	-105.340660095215	202.97297668457	0.725916802883148	0.961133539676666	0.568383753299713	85.0163955688477	15558
True	False	False	False	False	-3170.14306640625	-1425.10314941406	147.515884399414	0.796800673007965	0.937977254390717	1	154.76692199707	20584
True	False	False	False	False	-3151.51391601563	-1411.86303710938	224.046676635742	0.482572823762894	0.870996832847595	0.233850300312042	104.128715515137	21034
True	False	False	False	False	-3152.66284179688	-1225.48461914063	200.754699707031	0.66725093126297	0.970801830291748	0.441075146198273	84.3977890014648	15276
True	False	False	False	False	-3160.63916015625	-1087.97375488281	346.052276611328	0.538149654865265	0.930391192436218	0.281167387962341	99.6826934814453	31101
True	False	False	False	False	-3168.29809570313	-1009.21606445313	168.589569091797	0.742265582084656	0.969395816326141	0.62029093503952	87.8618392944336	13355
True	False	False	False	False	-3157.39526367188	-979.820495605469	270.630645751953	0.723216474056244	0.953578114509583	0.560822665691376	101.815574645996	24843
True	False	False	False	False	-3163.62426757813	-931.905822753906	282.831207275391	0.711443901062012	0.950035452842712	0.530388712882996	104.490196228027	26645
True	False	False	False	False	-3160.6923828125	-276.247131347656	238.465515136719	0.786043882369995	0.960535705089569	1	83.2325592041016	17895
True	False	False	False	False	-3163.51513671875	-166.990814208984	151.952453613281	0.791858732700348	0.944409251213074	1	89.1021881103516	12207
True	False	False	False	False	-3161.10717773438	-139.723297119141	169.698715209961	0.70990377664566	0.946055591106415	0.526675462722778	78.9542465209961	12080
True	False	False	False	False	-3158.32763671875	-224.192443847656	186.335845947266	0.804924726486206	0.953081011772156	1	89.875	15099
True	False	False	False	False	-3155.92797851563	-1169.5068359375	336.070007324219	0.608359217643738	0.939255893230438	0.356137454509735	105.567657470703	31987
True	False	False	False	False	-3153.12451171875	-379.5654296875	211.846115112305	0.764225840568542	0.961431324481964	0.717936635017395	79.4136123657227	15168
True	False	False	False	False	-3154.22729492188	-345.046875	230.701522827148	0.832245945930481	0.955998182296753	1	79.7836532592773	16595
True	False	False	False	False	-3147.3994140625	-0.731527805328369	425.910522460938	0.426837861537933	0.814251601696014	0.193550735712051	87.2473983764648	33503
True	False	False	False	False	-3145.96606445313	-1360.35339355469	433.674499511719	0.689334511756897	0.920220911502838	0.481776267290115	110.388748168945	43162
True	False	False	False	False	-3144.8310546875	-433.961151123047	199.645553588867	0.652669668197632	0.93786758184433	0.417343854904175	79.3388900756836	14281
True	False	False	False	False	-3143.48852539063	-1511.30847167969	171.917007446289	0.400954306125641	0.913832247257233	0.17672324180603	109.722579956055	17007
True	False	False	False	False	-3135.82104492188	-1322.52734375	212.955261230469	0.80851811170578	0.966006636619568	1	96.0104141235352	18434
True	False	False	False	False	-3139.21020507813	-882.567749023438	217.391815185547	0.702471673488617	0.953030169010162	0.509503602981567	87.0255126953125	17057
True	False	False	False	False	-3137.72607421875	-569.622131347656	209.627822875977	0.685303151607513	0.949910461902618	0.473845601081848	79.8201065063477	15086
True	False	False	False	False	-3140.6396484375	-39.1855850219727	174.135284423828	0.769729197025299	0.965082406997681	0.752471208572388	86.3375778198242	13555
True	False	False	False	False	-3140.91967773438	55.1388854980469	253.993499755859	0.553830027580261	0.942268848419189	0.296181917190552	82.2270736694336	18830
True	False	False	False	False	-3138.49560546875	-65.6884918212891	161.934722900391	0.803017973899841	0.966974079608917	1	78.6301345825195	11480
True	False	False	False	False	-3136.96484375	-797.042663574219	268.412353515625	0.755234777927399	0.950549006462097	0.672279238700867	113.793388366699	27538
True	False	False	False	False	-3130.32788085938	-168.016021728516	158.607299804688	0.806155741214752	0.960668444633484	1	85.3146820068359	12200
True	False	False	False	False	-3133.75927734375	-109.489738464355	194.099838256836	0.769586682319641	0.955049395561218	0.751487255096436	77.3199996948242	13531
True	False	False	False	False	-3130.10913085938	-1268.40063476563	296.140899658203	0.763660192489624	0.95106166601181	0.714727640151978	94.5131072998047	25235
True	False	False	False	False	-3120.41064453125	-1071.61486816406	151.952453613281	0.772331058979034	0.949659168720245	0.771500051021576	89.3649597167969	12243
True	False	False	False	False	-3129.23510742188	-512.882141113281	221.828384399414	0.678316593170166	0.946983158588409	0.460660934448242	84.4250030517578	16885
True	False	False	False	False	-3120.49243164063	-916.857299804688	272.848907470703	0.578308165073395	0.920241594314575	0.321446418762207	92.581298828125	22775
True	False	False	False	False	-3119.1259765625	-1596.13317871094	35.4925422668457	0.795358955860138	0.956876516342163	1	101.5625	3250
True	False	False	False	False	-3092.96435546875	-1537.4267578125	267.30322265625	0.780674755573273	0.963865160942078	0.856061935424805	100.273857116699	24166
True	False	False	False	False	-3114.30200195313	-1212.66003417969	187.44499206543	0.727176249027252	0.955536663532257	0.571994483470917	100.224853515625	16938
True	False	False	False	False	-3116.5458984375	-433.426147460938	391.527099609375	0.381434351205826	0.767424881458282	0.164702370762825	98.9745025634766	34938
True	False	False	False	False	-3118.23168945313	-381.740570068359	166.371292114258	0.825018525123596	0.961150467395782	1	87.3533325195313	13103
True	False	False	False	False	-3117.12377929688	-223.396301269531	240.683807373047	0.672065198421478	0.959261238574982	0.449413537979126	86.4746551513672	18765
True	False	False	False	False	-3117.45703125	-137.985290527344	192.990692138672	0.789468884468079	0.954838156700134	1	75.0919570922852	13066
True	False	False	False	False	-3115.8701171875	-1093.07482910156	158.607299804688	0.71760094165802	0.948940277099609	0.545826494693756	89.8461532592773	12848
True	False	False	False	False	-3114.27392578125	-1036.29467773438	253.993499755859	0.814059674739838	0.950611770153046	1	98.4759826660156	22551
True	False	False	False	False	-3111.96435546875	-1458.02185058594	220.719253540039	0.742307305335999	0.959500968456268	0.620439887046814	90.0351791381836	17917
True	False	False	False	False	-3111.36743164063	-1420.85009765625	422.583068847656	0.492785781621933	0.885560929775238	0.241941690444946	101.120735168457	38527
True	False	False	False	False	-3111.03588867188	-1368.6064453125	55.4570960998535	0.761327385902405	0.9556485414505	0.702032923698425	68.4400024414063	3422
True	False	False	False	False	-3100.49072265625	-1332.33874511719	275.067199707031	0.78844940662384	0.971466422080994	1	93.004035949707	23065
True	False	False	False	False	-3104.13012695313	-1118.10119628906	267.30322265625	0.677272617816925	0.947452962398529	0.458748012781143	99.995849609375	24099
True	False	False	False	False	-3110.935546875	-990.159729003906	316.10546875	0.762662529945374	0.958651661872864	0.709195852279663	102.192985534668	29125
True	False	False	False	False	-3094.96850585938	-951.177429199219	229.592376708984	0.828244745731354	0.971831560134888	1	92.6956558227539	19188
True	False	False	False	False	-3108.97021484375	-76.327262878418	232.919815063477	0.806188583374023	0.955797076225281	1	101.400001525879	21294
True	False	False	False	False	-3097.90063476563	-763.861877441406	170.807861328125	0.76231050491333	0.957101106643677	0.707281649112701	95.467529296875	14702
True	False	False	False	False	-3097.63671875	-12.2405891418457	217.391815185547	0.784231722354889	0.957589566707611	0.925784826278687	101.566329956055	19907
True	False	False	False	False	-3094.5947265625	-1230.83142089844	210.736968994141	0.760224640369415	0.959839999675751	0.69630891084671	102.815788269043	19535
True	False	False	False	False	-3091.5693359375	-1676.78381347656	153.061584472656	0.148723676800728	0.912915289402008	0.0524349398910999	104.398551940918	14407
True	False	False	False	False	-3072.06591796875	-1654.00390625	210.736968994141	0.817535400390625	0.965638160705566	1	100.531578063965	19101
True	False	False	False	False	-3084.41650390625	-1188.72143554688	228.483245849609	0.814241766929626	0.951792418956757	1	110.257278442383	22713
True	False	False	False	False	-3083.9384765625	-1065.42712402344	185.226699829102	0.703242301940918	0.952496469020844	0.511229753494263	93.2275466918945	15569
True	False	False	False	False	-3083.03491210938	-143.799362182617	158.607299804688	0.778592884540558	0.967140853404999	0.829684317111969	80.8811187744141	11566
True	False	False	False	False	-3082.943359375	-1622.36328125	231.810668945313	0.795587122440338	0.960828542709351	1	101.071769714355	21124
True	False	False	False	False	-3049.79858398438	-1607.39831542969	197.427261352539	0.749563694000244	0.958124101161957	0.647986531257629	93.9044952392578	16715
True	False	False	False	False	-3082.84057617188	-1575.85668945313	202.97297668457	0.608884036540985	0.940386056900024	0.356785327196121	96	17568
True	False	False	False	False	-3060.30712890625	-1521.03649902344	250.666076660156	0.836017847061157	0.969221413135529	1	95.9292068481445	21680
True	False	False	False	False	-3082.361328125	-753.072326660156	42.1473922729492	0.796495378017426	0.954181313514709	1	78.6315765380859	2988
True	False	False	False	False	-3079.04833984375	33.5552101135254	216.282684326172	0.757664859294891	0.941495835781097	0.683625519275665	87.005126953125	16966
True	False	False	False	False	-3077.98193359375	-1487.20141601563	216.282684326172	0.599354684352875	0.933996319770813	0.345260381698608	88.3435897827148	17227
True	False	False	False	False	-3049.69067382813	-1371.30358886719	340.506591796875	0.770291924476624	0.946842968463898	0.75641006231308	107.915306091309	33130
True	False	False	False	False	-3062.03076171875	-1033.04565429688	159.716445922852	0.811793208122253	0.958779573440552	1	81.4722213745117	11732
True	False	False	False	False	-3074.77587890625	-973.141357421875	210.736968994141	0.669941425323486	0.955087065696716	0.445701867341995	81.410530090332	15468
True	False	False	False	False	-3066.23120117188	-912.41259765625	248.447799682617	0.789825677871704	0.959131121635437	1	89.34375	20013
True	False	False	False	False	-3072.80737304688	-34.7635726928711	237.356369018555	0.791627526283264	0.950252830982208	1	107.742988586426	23057
True	False	False	False	False	-3072.77758789063	-506.831512451172	245.120376586914	0.77924770116806	0.957587957382202	0.837402522563934	94.4253387451172	20868
True	False	False	False	False	-3065.44458007813	-154.85090637207	146.40673828125	0.790809690952301	0.966102182865143	1	76.7803039550781	10135
True	False	False	False	False	-3070.10864257813	-119.079414367676	262.866638183594	0.788554728031158	0.955770313739777	1	102.324897766113	24251
True	False	False	False	False	-3061.2734375	-1319.34191894531	353.816284179688	0.632697999477386	0.909554362297058	0.387987405061722	105.426330566406	33631
True	False	False	False	False	-3060.60693359375	-1261.82385253906	296.140899658203	0.777338922023773	0.954490900039673	0.816038489341736	112.198501586914	29957
True	False	False	False	False	-3060.11303710938	-1090.50463867188	270.630645751953	0.736407041549683	0.94890034198761	0.60031396150589	86.8770523071289	21198
True	False	False	False	False	-3054.056640625	-1144.48095703125	239.574661254883	0.645022749900818	0.935868263244629	0.405712068080902	92.0509262084961	19883
True	False	False	False	False	-3049.58642578125	-531.772094726563	156.389007568359	0.775517404079437	0.954780399799347	0.798297166824341	83.8936157226563	11829
True	False	False	False	False	-3048.60668945313	-1734.83776855469	176.353576660156	0.779534697532654	0.956790804862976	0.840936243534088	158.660369873047	25227
True	False	False	False	False	-3041.12646484375	-1698.52661132813	170.807861328125	0.818404853343964	0.964405953884125	1	95.8896102905273	14767
True	False	False	False	False	-3047.76049804688	-1178.1630859375	230.701522827148	0.673777401447296	0.956777989864349	0.452445417642593	118.581733703613	24665
True	False	False	False	False	-3046.32299804688	-1561.4599609375	197.427261352539	0.82590115070343	0.960180521011353	1	98.1067428588867	17463
True	False	False	False	False	-3044.28247070313	-465.828826904297	141.970169067383	0.657634496688843	0.930309534072876	0.425183236598969	101.65625	13012
True	False	False	False	False	-3035.38500976563	-174.235641479492	47.6931037902832	0.72429746389389	0.917448282241821	0.563820719718933	92.4883728027344	3977
True	False	False	False	False	-3033.2080078125	29.4756298065186	192.990692138672	0.667984783649445	0.943905591964722	0.442328900098801	96.568962097168	16803
True	False	False	False	False	-3031.94189453125	-1775.46118164063	9.98227787017822	0.514354109764099	0.934609174728394	0.259877800941467	97.2222213745117	875
True	False	False	False	False	-3028.34521484375	-1670.69543457031	248.447799682617	0.477617084980011	0.930647075176239	0.230010464787483	95.3482131958008	21358
True	False	False	False	False	-3027.87280273438	-1254.25012207031	160.825576782227	0.605211317539215	0.940512597560883	0.352284103631973	81.5586242675781	11826
True	False	False	False	False	-3031.51782226563	-1038.21166992188	140.861022949219	0.668232917785645	0.953946650028229	0.442754238843918	90.9527587890625	11551
True	False	False	False	False	-3031.01293945313	-1120.14636230469	214.064392089844	0.82303661108017	0.964148938655853	1	90.0518112182617	17380
True	False	False	False	False	-3030.82373046875	-262.536041259766	199.645553588867	0.781509280204773	0.950161993503571	0.868518054485321	99.1999969482422	17856
True	False	False	False	False	-3025.177734375	-162.316375732422	259.539215087891	0.757999539375305	0.94853949546814	0.685239017009735	100.363250732422	23485
True	False	False	False	False	-3023.6611328125	-104.279876708984	218.500961303711	0.756281673908234	0.948270797729492	0.677090227603912	97.4974594116211	19207
True	False	False	False	False	-3023.12524414063	-1637.14453125	266.194061279297	0.777435421943665	0.952482461929321	0.817042171955109	89.8833312988281	21572
True	False	False	False	False	-3022.62353515625	-1593.71020507813	179.680999755859	0.794242918491364	0.95056289434433	1	99.5925903320313	16134
True	False	False	False	False	-3022.30737304688	-1505.98315429688	211.846115112305	0.82183825969696	0.948658525943756	1	95.5549774169922	18251
True	False	False	False	False	-3005.26391601563	-1325.50830078125	245.120376586914	0.67414253950119	0.955853700637817	0.453096717596054	104.696830749512	23138
True	False	False	False	False	-3021.09521484375	-885.561401367188	251.77522277832	0.567950069904327	0.943511784076691	0.310462921857834	80.6607894897461	18310
True	False	False	False	False	-3019.44018554688	-774.431213378906	112.023338317871	0.787644565105438	0.959103643894196	1	89.7128677368164	9061
True	False	False	False	False	-3015.77490234375	-1277.31103515625	151.952453613281	0.687491834163666	0.947621285915375	0.478120416402817	84.2116775512695	11537
True	False	False	False	False	-3007.51684570313	-1092.73217773438	308.341461181641	0.78695285320282	0.973467588424683	1	92.615104675293	25747
True	False	False	False	False	-3010.07568359375	-919.428955078125	161.934722900391	0.823068141937256	0.96578186750412	1	116.527397155762	17013
True	False	False	False	False	-3009.21044921875	-805.775817871094	150.843307495117	0.705643773078918	0.963548243045807	0.516687095165253	73.904411315918	10051
True	False	False	False	False	-2998.41552734375	-1839.55480957031	15.5279874801636	0.647358953952789	0.937356054782867	0.409211099147797	91.7857131958008	1285
True	False	False	False	False	-2992.02490234375	-1768.7861328125	192.990692138672	0.696205735206604	0.962556600570679	0.495895683765411	157.511489868164	27407
True	False	False	False	False	-2991.8095703125	-1715.85717773438	90.9496383666992	0.730561852455139	0.956287920475006	0.581985175609589	131.963409423828	10821
True	False	False	False	False	-2997.44482421875	-1679.43786621094	180.790130615234	0.732787251472473	0.961997210979462	0.588793098926544	85.7300643920898	13974
True	False	False	False	False	-2995.46411132813	-1565.38854980469	255.102645874023	0.739271104335785	0.964005410671234	0.609859645366669	94.7913055419922	21802
True	False	False	False	False	-2995.43676757813	-1519.541015625	174.135284423828	0.795551776885986	0.946158885955811	1	115.267517089844	18097
True	False	False	False	False	-2985.60766601563	-1382.56433105469	414.819091796875	0.515344560146332	0.912956118583679	0.260731011629105	100.187164306641	37470
True	False	False	False	False	-2995.29541015625	-1039.17797851563	258.430084228516	0.775245785713196	0.948939681053162	0.795824766159058	85.3605117797852	19889
True	False	False	False	False	-2987.61474609375	-1240.31481933594	134.206176757813	0.706714987754822	0.952605366706848	0.51916092634201	77.2727279663086	9350
True	False	False	False	False	-2985.35815429688	-1145.24377441406	302.795745849609	0.756185710430145	0.961516737937927	0.676644563674927	92.2930374145508	25196
True	False	False	False	False	-2984.0859375	-1731.49230957031	212.955261230469	0.710245251655579	0.926487386226654	0.527493894100189	108.052085876465	20746
True	False	False	False	False	-2980.18896484375	-1620.68188476563	183.008422851563	0.73224264383316	0.952474355697632	0.587108492851257	105.454544067383	17400
True	False	False	False	False	-2979.65380859375	-1497.37463378906	273.958068847656	0.528039813041687	0.938919842243195	0.271914809942245	89.9190292358398	22210
True	False	False	False	False	-2979.58129882813	-1891.12817382813	27.7285480499268	0.550012350082397	0.944049656391144	0.292448073625565	97.5599975585938	2439
True	False	False	False	False	-2964.90283203125	-1711.28796386719	145.297592163086	0.757178783416748	0.923224866390228	0.681305050849915	157.900756835938	20685
True	False	False	False	False	-2969.98681640625	-1306.35693359375	280.612915039063	0.763569593429565	0.960807144641876	0.714218616485596	87.3359680175781	22096
True	False	False	False	False	-2974.94970703125	-1249.97705078125	52.1296730041504	0.650069355964661	0.88332724571228	0.413330078125	86.0851058959961	4046
True	False	False	False	False	-2965.9853515625	-1639.5986328125	267.30322265625	0.433346539735794	0.872672855854034	0.197954997420311	118.713691711426	28610
True	False	False	False	False	-2965.37768554688	-1088.14172363281	164.153015136719	0.786518931388855	0.955550789833069	1	92.9527053833008	13757
True	False	False	False	False	-2964.72094726563	-873.170593261719	206.300399780273	0.638007462024689	0.959210276603699	0.395477086305618	89.3440856933594	16618
True	False	False	False	False	-2959.37109375	-1876.78515625	229.592376708984	0.636238098144531	0.956263899803162	0.392957359552383	87.1159439086914	18033
True	False	False	False	False	-2962.10961914063	-1764.3759765625	500.223022460938	0.644963920116425	0.904250085353851	0.405624538660049	173.126388549805	78080
True	False	False	False	False	-2962.47607421875	-1208.24365234375	364.90771484375	0.721491754055023	0.955992519855499	0.556116282939911	98.1124649047852	32279
True	False	False	False	False	-2959.50268554688	-1486.30505371094	259.539215087891	0.611316204071045	0.956573843955994	0.359808743000031	90.3205108642578	21135
True	False	False	False	False	-2955.16479492188	-1833.544921875	170.807861328125	0.705213129520416	0.96044135093689	0.515699625015259	85.4025955200195	13152
True	False	False	False	False	-2940.51000976563	-1751.40539550781	140.861022949219	0.741758704185486	0.95990252494812	0.618490815162659	88.0472412109375	11182
True	False	False	False	False	-2946.60327148438	-1554.5009765625	12.2005615234375	0.741141617298126	0.94014710187912	0.616318583488464	65	715
True	False	False	False	False	-2945.3740234375	-1446.98046875	225.155807495117	0.779315590858459	0.958458006381989	0.838229954242706	93.6650238037109	19014
True	False	False	False	False	-2944.94189453125	-1349.61791992188	174.135284423828	0.725657820701599	0.966096758842468	0.56764805316925	81.7006378173828	12827
True	False	False	False	False	-2935.6064453125	-1868.10241699219	12.2005615234375	0.768196105957031	0.939064502716064	0.742168962955475	66.363639831543	730
True	False	False	False	False	-2935.84912109375	-1819.70495605469	9.98227787017822	0.628524124622345	0.923014223575592	0.382245600223541	68.1111145019531	613
True	False	False	False	False	-2938.328125	-1793.90234375	201.863830566406	0.818204164505005	0.960310459136963	1	93.5988998413086	17035
True	False	False	False	False	-2936.78149414063	-1667.80737304688	199.645553588867	0.691018760204315	0.953136086463928	0.485164731740952	91.9888916015625	16558
True	False	False	False	False	-2933.57739257813	-1570.48840332031	307.232330322266	0.609072864055634	0.9227135181427	0.357018828392029	97.7653427124023	27081
True	False	False	False	False	-2932.38745117188	-1845.74243164063	230.701522827148	0.590579628944397	0.91351592540741	0.335071742534637	171.697113037109	35713
True	False	False	False	False	-2915.95166015625	-1847.79711914063	131.987884521484	0.661210596561432	0.962278246879578	0.430979877710342	99.3025207519531	11817
True	False	False	False	False	-2925.41650390625	-1166.83312988281	225.155807495117	0.715779542922974	0.957199692726135	0.541156589984894	97.1674880981445	19725
True	False	False	False	False	-2928.58837890625	-1137.19665527344	155.279876708984	0.716373145580292	0.961255669593811	0.542668640613556	95.1785736083984	13325
True	False	False	False	False	-2925.46264648438	-959.574279785156	199.645553588867	0.699382960796356	0.951744496822357	0.502702951431274	77.0611114501953	13871
True	False	False	False	False	-2924.99291992188	-1700.39697265625	214.064392089844	0.78862863779068	0.958278656005859	1	88.0569915771484	16995
True	False	False	False	False	-2917.10034179688	-1420.42541503906	171.917007446289	0.752691686153412	0.961742758750916	0.661037564277649	103.522583007813	16046
True	False	False	False	False	-2889.7587890625	-1862.92297363281	178.571853637695	0.630931556224823	0.94662207365036	0.385542124509811	87.5403747558594	14094
True	False	False	False	False	-2883.38671875	-1718.31298828125	184.117568969727	0.658481895923615	0.949657797813416	0.426545202732086	92.6686782836914	15383
True	False	False	False	False	-2881.63549804688	-1627.92248535156	218.500961303711	0.720235586166382	0.955342173576355	0.552745699882507	85.2538070678711	16795
True	False	False	False	False	-2876.015625	-1823.49353027344	379.326538085938	0.62003618478775	0.915071189403534	0.370940744876862	124.710525512695	42651
True	False	False	False	False	-2874.85498046875	-1536.49951171875	215.173538208008	0.652752697467804	0.935029149055481	0.417472988367081	85.5876312255859	16604
True	False	False	False	False	-2838.13330078125	-1866.09436035156	236.24723815918	0.600388705730438	0.956183671951294	0.346487075090408	91.4460067749023	19478
True	False	False	False	False	-2858.49780273438	-1757.658203125	415.92822265625	0.848427772521973	0.959091603755951	1	108.751998901367	40782
True	False	False	False	False	-2871.86157226563	-1579.9990234375	338.288299560547	0.65617972612381	0.954957485198975	0.422861635684967	91.859016418457	28017
True	False	False	False	False	-2865.00170898438	-1431.71594238281	249.556930541992	0.748627901077271	0.952868044376373	0.644232213497162	108.10221862793	24323
True	False	False	False	False	-2871.24438476563	-1346.79089355469	230.701522827148	0.707784593105316	0.962964475154877	0.521656036376953	98.6201934814453	20513
True	False	False	False	False	-2857.40478515625	-1200.89147949219	280.612915039063	0.749892473220825	0.955916225910187	0.649321377277374	84.9604721069336	21495
True	False	False	False	False	-2864.62744140625	-1147.04113769531	178.571853637695	0.796961009502411	0.96012270450592	1	80.6335372924805	12982
True	False	False	False	False	-2854.92700195313	-1838.17529296875	151.952453613281	0.720849692821503	0.904856383800507	0.55438756942749	163.124084472656	22348
True	False	False	False	False	-2839.96923828125	-1781.55920410156	141.970169067383	0.766845762729645	0.950858533382416	0.733563005924225	88.859375	11374
True	False	False	False	False	-2840.36547851563	-1572.99182128906	135.315322875977	0.853394627571106	0.964859426021576	1	130.254104614258	15891
True	False	False	False	False	-2853.40673828125	-1383.09851074219	236.24723815918	0.697639882564545	0.954255342483521	0.498945444822311	92.591552734375	19722
True	False	False	False	False	-2838.8271484375	-1714.45471191406	212.955261230469	0.752415239810944	0.961369037628174	0.659851312637329	81.046875	15561
True	False	False	False	False	-2835.673828125	-1886.47009277344	15.5279874801636	0.666844606399536	0.949675559997559	0.440383464097977	59.5	833
True	False	False	False	False	-2834.90356445313	-1672.85437011719	359.361999511719	0.652178764343262	0.945962190628052	0.416581302881241	95.2839508056641	30872
True	False	False	False	False	-2824.89526367188	-1820.26611328125	234.028945922852	0.612426340579987	0.96196186542511	0.361200243234634	97.3459701538086	20540
True	False	False	False	False	-2826.86840820313	-1766.64514160156	194.099838256836	0.849813163280487	0.961660921573639	1	167.21142578125	29262
True	False	False	False	False	-2832.42211914063	-1418.50024414063	260.648345947266	0.761238873004913	0.948606371879578	0.70156729221344	96.4042587280273	22655
True	False	False	False	False	-2830.0556640625	-1612.0224609375	206.300399780273	0.817960679531097	0.955538034439087	1	93.2311859130859	17341
True	False	False	False	False	-2823.77758789063	-1482.32958984375	184.117568969727	0.669985294342041	0.962861895561218	0.445777982473373	84.0903625488281	13959
True	False	False	False	False	-2819.29443359375	-1458.09680175781	208.518692016602	0.582249999046326	0.929851233959198	0.325747758150101	74.4574432373047	13998
True	False	False	False	False	-2816.068359375	-1386.26293945313	195.208984375	0.59691858291626	0.953021347522736	0.342392534017563	92.2556838989258	16237
True	False	False	False	False	-2809.67553710938	-1783.41284179688	190.772415161133	0.702819287776947	0.941065907478333	0.510280728340149	85.4651184082031	14700
True	False	False	False	False	-2806.52465820313	-1877.9814453125	15.5279874801636	0.666844606399536	0.927047312259674	0.440383464097977	57.5	805
True	False	False	False	False	-2796.77270507813	-764.846313476563	36.6016845703125	0.523612141609192	0.907641768455505	0.267961025238037	57.5454559326172	1899
True	False	False	False	False	-2787.97729492188	-1412.81945800781	33.2742576599121	0.588328063488007	0.941161274909973	0.332519084215164	56.9000015258789	1707
True	False	False	False	False	-2786.7412109375	-1856.76599121094	258.430084228516	0.754760205745697	0.960827827453613	0.670134961605072	91.6008605957031	21343
True	False	False	False	False	-2783.25805664063	-1707.00427246094	183.008422851563	0.808951079845428	0.967573583126068	1	89.6848449707031	14798
True	False	False	False	False	-2775.8017578125	-763.379699707031	120.896469116211	0.475020438432693	0.94840794801712	0.228020310401917	76.6697235107422	8357
True	False	False	False	False	-2772.68408203125	-1771.63781738281	231.810668945313	0.599588334560394	0.968294501304626	0.345537096261978	80.4354095458984	16811
True	False	False	False	False	-2772.28149414063	-1881.95568847656	119.787330627441	0.746888160705566	0.922619700431824	0.637421369552612	164.935180664063	17813
True	False	False	False	False	-2770.71142578125	-1858.75085449219	19.9645557403564	0.798721373081207	0.951427280902863	1	69.0555572509766	1243
True	False	False	False	False	-2769.845703125	-1480.00610351563	122.005615234375	0.740235030651093	0.94998174905777	0.613164842128754	132.109085083008	14532
True	False	False	False	False	-2755.0302734375	-1839.66760253906	248.447799682617	0.636008858680725	0.96008962392807	0.392632693052292	93.4642868041992	20936
True	False	False	False	False	-2747.9189453125	-1761.04809570313	227.374099731445	0.773811042308807	0.94934606552124	0.783385038375854	91.4634170532227	18750
True	False	False	False	False	-2747.71875	-1435.65588378906	173.026138305664	0.747430086135864	0.945394277572632	0.639520108699799	87.4807662963867	13647
True	False	False	False	False	-2736.50073242188	-1680.7685546875	230.701522827148	0.668558239936829	0.949396550655365	0.443312853574753	94.9423065185547	19748
True	False	False	False	False	-2724.03442382813	-1824.52392578125	215.173538208008	0.723656356334686	0.938445568084717	0.562038123607635	79.1597900390625	15357
True	False	False	False	False	-2648.77685546875	-1873.64221191406	210.736968994141	0.790138244628906	0.97405219078064	1	83.457893371582	15857
True	False	False	False	False	-2607.93310546875	-395.680114746094	105.36848449707	0.786068022251129	0.948442876338959	1	53.5473670959473	5087
True	False	False	False	False	-2535.23461914063	-200.543823242188	249.556930541992	0.666900455951691	0.939459025859833	0.440478414297104	76.3600006103516	17181
True	False	False	False	False	-2509.61840820313	-339.441711425781	171.917007446289	0.245834350585938	0.668448805809021	0.0935827940702438	51.2645149230957	7946
True	False	False	False	False	-2510.54638671875	-301.60986328125	192.990692138672	0.336004614830017	0.852140069007874	0.138673633337021	92.0517272949219	16017
True	False	False	False	False	-2501.32446289063	-283.746704101563	241.792938232422	0.7624591588974	0.95011979341507	0.708087503910065	74.087158203125	16151
True	False	False	False	False	-2467.36303710938	-470.691864013672	90.9496383666992	0.504072666168213	0.905142962932587	0.251177877187729	51.3170738220215	4208
True	False	False	False	False	-2465.7607421875	-446.630706787109	54.3479537963867	0.465121626853943	0.895775556564331	0.220566496253014	49.4693870544434	2424
True	False	False	False	False	-2467.17822265625	-265.254272460938	245.120376586914	0.749539792537689	0.955951511859894	0.647889971733093	79.4434356689453	17557
True	False	False	False	False	-2370.30444335938	-385.864959716797	247.338653564453	0.801960825920105	0.963876962661743	1	68.0582962036133	15177
True	False	False	False	False	-2344.52075195313	-309.559753417969	179.680999755859	0.580614328384399	0.951524078845978	0.323954492807388	52.5432090759277	8512
True	False	False	False	False	-2256.59716796875	-10.3858108520508	176.353576660156	0.787060856819153	0.954079568386078	1	72.4465408325195	11519
True	False	False	False	False	-2110.20922851563	-1705.09191894531	64.3302307128906	0.84819620847702	0.966921865940094	1	47.034481048584	2728
True	False	False	False	False	-3373.45288085938	93.7627563476563	298.359191894531	0.0933351144194603	0.824364483356476	0.0316178910434246	96.0929336547852	25849
True	False	False	False	False	-3349.77612304688	160.877166748047	204.082122802734	0.708863019943237	0.957927525043488	0.524197518825531	129.364135742188	23803
True	False	False	False	False	-3345.80541992188	207.830184936523	149.734161376953	0.77224063873291	0.964974105358124	0.770801424980164	119.103706359863	16079
True	False	False	False	False	-3337.32495117188	321.529205322266	79.8582229614258	0.309802889823914	0.90419727563858	0.124752603471279	107.083335876465	7710
True	False	False	False	False	-3336.931640625	253.151947021484	217.391815185547	0.818078756332397	0.965680956840515	1	148.801025390625	29165
True	False	False	False	False	-3334.86450195313	288.207824707031	222.937530517578	0.714524030685425	0.959585607051849	0.53798907995224	146.089553833008	29364
True	False	False	False	False	-3327.8896484375	66.7900466918945	226.264953613281	0.686399757862091	0.919497728347778	0.475978404283524	116.421569824219	23750
True	False	False	False	False	-3316.39306640625	178.874664306641	205.191253662109	0.710213720798492	0.948727309703827	0.527418196201324	99.0054016113281	18316
True	False	False	False	False	-3324.79296875	215.26628112793	103.150199890137	0.537539124488831	0.921872437000275	0.280599474906921	75.8924713134766	7058
True	False	False	False	False	-3320.68896484375	369.976806640625	98.7136306762695	0.778633415699005	0.959036767482758	0.830149054527283	111.685394287109	9940
True	False	False	False	False	-3311.45141601563	316.583221435547	15.5279874801636	0.717676758766174	0.938069105148315	0.546022891998291	56.5714302062988	792
True	False	False	False	False	-3311.45361328125	406.990173339844	131.987884521484	0.779522478580475	0.958198845386505	0.840783715248108	127.840339660645	15213
True	False	False	False	False	-3311.85009765625	441.277099609375	49.9113883972168	0.260099589824677	0.879871547222137	0.100218437612057	111.177780151367	5003
True	False	False	False	False	-3310.66455078125	351.359252929688	155.279876708984	0.838737607002258	0.966102182865143	1	95.8142852783203	13414
True	False	False	False	False	-3307.4697265625	279.600921630859	238.465515136719	0.556162416934967	0.917545974254608	0.29848900437355	92.9813919067383	19991
True	False	False	False	False	-3294.5498046875	423.994018554688	158.607299804688	0.806155741214752	0.95744389295578	1	105.69930267334	15115
True	False	False	False	False	-3292.7041015625	472.396026611328	147.515884399414	0.69007807970047	0.942424535751343	0.483266651630402	122.44361114502	16285
True	False	False	False	False	-3292.60766601563	92.1550979614258	113.132476806641	0.785913348197937	0.948614001274109	1	146.274505615234	14920
True	False	False	False	False	-3290.32080078125	155.91389465332	186.335845947266	0.779502213001251	0.953118085861206	0.840531468391418	89.0119018554688	14954
True	False	False	False	False	-3291.13989257813	198.594085693359	100.931915283203	0.730834186077118	0.94535768032074	0.582807719707489	69.2417602539063	6301
True	False	False	False	False	-3288.2197265625	226.874053955078	349.379699707031	0.624764502048492	0.915248870849609	0.377178490161896	92.3238067626953	29082
True	False	False	False	False	-3283.34765625	330.698120117188	141.970169067383	0.711218118667603	0.964153528213501	0.529840886592865	79.109375	10126
True	False	False	False	False	-3285.21606445313	493.480072021484	154.17073059082	0.721209406852722	0.958642601966858	0.555354535579681	126.978416442871	17650
True	False	False	False	False	-3282.73876953125	379.401977539063	296.140899658203	0.609682023525238	0.953449964523315	0.35777348279953	89.093635559082	23788
True	False	False	False	False	-3281.7626953125	305.480773925781	166.371292114258	0.686895906925201	0.955832779407501	0.476949363946915	95.1800003051758	14277
True	False	False	False	False	-3279.02954101563	347.834167480469	128.660461425781	0.768360316753387	0.956766605377197	0.743243813514709	140.49137878418	16297
True	False	False	False	False	-3280.4921875	524.443176269531	45.4748191833496	0.645926535129547	0.971057891845703	0.407060116529465	112.341461181641	4606
True	False	False	False	False	-3267.4609375	536.133239746094	208.518692016602	0.653145611286163	0.965040266513824	0.418085217475891	109.239364624023	20537
True	False	False	False	False	-3265.01245117188	463.550079345703	171.917007446289	0.735651552677155	0.936427414417267	0.597861230373383	142.580642700195	22100
True	False	False	False	False	-3264.77709960938	583.1181640625	103.150199890137	0.756144464015961	0.95276540517807	0.676453411579132	124.989250183105	11624
True	False	False	False	False	-3263.84887695313	250.538589477539	186.335845947266	0.713780105113983	0.956297516822815	0.536131680011749	81.2380981445313	13648
True	False	False	False	False	-3260.28466796875	411.228546142578	202.97297668457	0.830303430557251	0.963020265102386	1	89.3825149536133	16357
True	False	False	False	False	-3260.14453125	601.537231445313	107.586769104004	0.756450712680817	0.962896168231964	0.677877962589264	143.288665771484	13899
True	False	False	False	False	-3258.626953125	493.815246582031	159.716445922852	0.72967803478241	0.960919916629791	0.579335868358612	82.6111145019531	11896
True	False	False	False	False	-3252.97607421875	172.833267211914	297.250030517578	0.695266664028168	0.957100570201874	0.493918627500534	88.1119384765625	23614
True	False	False	False	False	-3253.49365234375	275.415893554688	149.734161376953	0.693598926067352	0.945785284042358	0.490445405244827	75.2888870239258	10164
True	False	False	False	False	-3244.12084960938	537.740356445313	28.8376903533936	0.753130555152893	0.946136891841888	0.662934899330139	62.461540222168	1624
True	False	False	False	False	-3247.75659179688	603.25048828125	164.153015136719	0.460419476032257	0.964007198810577	0.217097297310829	106.97972869873	15833
True	False	False	False	False	-3244.23413085938	646.683959960938	86.513069152832	0.665252387523651	0.954907953739166	0.437691152095795	122.269233703613	9537
True	False	False	False	False	-3239.06567382813	124.452415466309	177.462707519531	0.710053443908691	0.93979012966156	0.527033805847168	80.1187515258789	12819
True	False	False	False	False	-3238.05639648438	349.485229492188	197.427261352539	0.815116465091705	0.964052736759186	1	87.8370819091797	15635
True	False	False	False	False	-3236.82543945313	467.781616210938	198.536407470703	0.586279511451721	0.950357794761658	0.330217599868774	77.882682800293	13941
True	False	False	False	False	-3236.4248046875	624.844665527344	150.843307495117	0.769968271255493	0.928093671798706	0.754133403301239	147.338241577148	20038
True	False	False	False	False	-3230.24633789063	663.937805175781	317.214599609375	0.784184038639069	0.957214176654816	0.924339711666107	151.769226074219	43406
True	False	False	False	False	-3226.74731445313	92.1928863525391	150.843307495117	0.740479946136475	0.958177745342255	0.614012479782104	72.779411315918	9898
True	False	False	False	False	-3225.23413085938	233.099990844727	195.208984375	0.781058788299561	0.960566341876984	0.86162406206131	83.625	14718
True	False	False	False	False	-3222.7919921875	398.147338867188	183.008422851563	0.828001081943512	0.959849238395691	1	97.5818176269531	16101
True	False	False	False	False	-3223.90014648438	709.566467285156	399.291107177734	0.294777393341064	0.774590194225311	0.117090284824371	141.027770996094	50770
True	False	False	False	False	-3222.80859375	576.770690917969	217.391815185547	0.66256046295166	0.96704626083374	0.433202028274536	90.4489822387695	17728
True	False	False	False	False	-3218.27709960938	616.555908203125	133.097030639648	0.79485547542572	0.955918490886688	1	84.2916641235352	10115
True	False	False	False	False	-3210.302734375	183.39241027832	197.427261352539	0.446618765592575	0.892162382602692	0.207167893648148	69.8483123779297	12433
True	False	False	False	False	-3213.3193359375	452.984619140625	163.043869018555	0.837289571762085	0.971531391143799	1	97.4829940795898	14330
True	False	False	False	False	-3213.5869140625	638.8818359375	144.188446044922	0.652364492416382	0.944637835025787	0.416869550943375	79.523078918457	10338
True	False	False	False	False	-3211.79663085938	534.471862792969	202.97297668457	0.627717018127441	0.962816059589386	0.381149649620056	90.7595596313477	16609
True	False	False	False	False	-3210.72900390625	274.403228759766	344.943145751953	0.615276217460632	0.925533294677734	0.364806234836578	88.4919586181641	27521
True	False	False	False	False	-3208.8388671875	435.568450927734	175.244430541992	0.782110810279846	0.942394912242889	0.878470003604889	150.563293457031	23789
True	False	False	False	False	-3209.51977539063	676.903381347656	168.589569091797	0.540336549282074	0.912962377071381	0.283211588859558	90.0723648071289	13691
True	False	False	False	False	-3208.82373046875	130.230895996094	174.135284423828	0.690429151058197	0.937681317329407	0.483973413705826	96.2165603637695	15106
True	False	False	False	False	-3206.76123046875	595.603576660156	12.2005615234375	0.741141617298126	0.94014710187912	0.616318583488464	57.4545440673828	632
True	False	False	False	False	-3205.07275390625	763.625549316406	129.769607543945	0.787340879440308	0.955568492412567	1	143.33332824707	16770
True	False	False	False	False	-3202.34716796875	737.423828125	189.663269042969	0.751996099948883	0.948662400245667	0.65806519985199	115.12281036377	19686
True	False	False	False	False	-3198.166015625	328.829528808594	349.379699707031	0.637974977493286	0.939453840255737	0.395430594682693	83.5619049072266	26322
True	False	False	False	False	-3199.0283203125	579.301147460938	94.2770690917969	0.743638634681702	0.955019772052765	0.625241994857788	67.1764678955078	5710
True	False	False	False	False	-3196.92846679688	396.515075683594	206.300399780273	0.643153727054596	0.939660787582397	0.402945935726166	83.4569854736328	15523
True	False	False	False	False	-3196.86083984375	207.75276184082	211.846115112305	0.647792339324951	0.932111322879791	0.409865349531174	75.3979034423828	14401
True	False	False	False	False	-3194.37939453125	804.676452636719	123.114753723145	0.789175748825073	0.950087785720825	1	135.891891479492	15084
True	False	False	False	False	-3191.32006835938	778.325561523438	148.625015258789	0.854764699935913	0.964433610439301	1	121.87313079834	16331
True	False	False	False	False	-3183.52880859375	493.520690917969	220.719253540039	0.483179479837418	0.87771600484848	0.234324157238007	85.8391952514648	17082
True	False	False	False	False	-3178.8564453125	101.659538269043	21.0736961364746	0.765837788581848	0.941512584686279	0.727394282817841	56.1052627563477	1066
True	False	False	False	False	-3179.83056640625	534.511352539063	219.610107421875	0.624656915664673	0.949187695980072	0.377034962177277	83.5101013183594	16535
True	False	False	False	False	-3181.85473632813	830.522521972656	204.082122802734	0.530141890048981	0.932340085506439	0.273812472820282	127.793479919434	23514
True	False	False	False	False	-3182.29052734375	863.89990234375	11.0914192199707	0.512626230716705	0.924317836761475	0.258395850658417	115.300003051758	1153
True	False	False	False	False	-3178.63891601563	570.620239257813	113.132476806641	0.785913348197937	0.957787871360779	1	72	7344
True	False	False	False	False	-3177.85400390625	448.059844970703	204.082122802734	0.445513248443604	0.839138686656952	0.206388235092163	90.5217361450195	16656
True	False	False	False	False	-3176.94702148438	635.845947265625	198.536407470703	0.777167558670044	0.972314953804016	0.814273357391357	76.5027923583984	13694
True	False	False	False	False	-3175.96215820313	744.14990234375	268.412353515625	0.805190920829773	0.958848655223846	1	93.6322326660156	22659
True	False	False	False	False	-3172.34399414063	401.643157958984	179.680999755859	0.71892911195755	0.945456743240356	0.549289762973785	89.0493850708008	14426
True	False	False	False	False	-3166.52978515625	87.4865646362305	189.663269042969	0.758869647979736	0.957011222839355	0.689494967460632	82.1052627563477	14040
True	False	False	False	False	-3166.8330078125	426.930419921875	147.515884399414	0.757547676563263	0.96236389875412	0.683063745498657	83.1503753662109	11059
True	False	False	False	False	-3167.017578125	596.009643554688	180.790130615234	0.707700073719025	0.955336093902588	0.521457850933075	82.1472396850586	13390
True	False	False	False	False	-3166.35522460938	660.32861328125	239.574661254883	0.674093842506409	0.940239012241364	0.453009754419327	89.4027786254883	19311
True	False	False	False	False	-3166.4892578125	841.507690429688	77.6399383544922	0.729374051094055	0.950159788131714	0.578431367874146	92.7857131958008	6495
True	False	False	False	False	-3166.1533203125	166.543655395508	197.427261352539	0.8182532787323	0.974424719810486	1	90.6573028564453	16137
True	False	False	False	False	-3164.265625	245.927993774414	204.082122802734	0.661707580089569	0.936915040016174	0.431795805692673	81.5597839355469	15007
True	False	False	False	False	-3163.02075195313	292.210327148438	263.975769042969	0.47906956076622	0.860322415828705	0.231130182743073	80.579833984375	19178
True	False	False	False	False	-3162.9580078125	467.045837402344	123.114753723145	0.755423963069916	0.948231756687164	0.673140406608582	106.990989685059	11876
True	False	False	False	False	-3160.10009765625	487.726684570313	267.30322265625	0.84008252620697	0.961465239524841	1	155.107879638672	37381
True	False	False	False	False	-3160.1953125	688.346557617188	9.98227787017822	0.754574596881866	0.933233201503754	0.669301986694336	52.8888893127441	476
True	False	False	False	False	-3157.03979492188	896.98193359375	340.506591796875	0.41788113117218	0.937862038612366	0.18760658800602	141.618896484375	43477
True	False	False	False	False	-3154.27563476563	931.382568359375	35.4925422668457	0.529561579227448	0.908073663711548	0.273287266492844	120.28125	3849
True	False	False	False	False	-3151.9189453125	328.846862792969	205.191253662109	0.796021342277527	0.950869143009186	1	97.8702697753906	18106
True	False	False	False	False	-3152.49194335938	732.196472167969	103.150199890137	0.74689644575119	0.970044136047363	0.637453377246857	74.5806427001953	6936
True	False	False	False	False	-3152.12109375	759.604553222656	246.229507446289	0.798364579677582	0.951996147632599	1	147.576583862305	32762
True	False	False	False	False	-3151.4658203125	364.243103027344	189.663269042969	0.800872504711151	0.954829037189484	1	94.2690048217773	16120
True	False	False	False	False	-3146.62451171875	401.777282714844	108.695907592773	0.777484655380249	0.95716655254364	0.817557096481323	73.6428604125977	7217
True	False	False	False	False	-3150.71826171875	803.09130859375	97.6044921875	0.819784700870514	0.955301940441132	1	77	6776
True	False	False	False	False	-3146.49853515625	196.386993408203	202.97297668457	0.663547515869141	0.939959943294525	0.43483904004097	79.0109252929688	14459
True	False	False	False	False	-3146.39086914063	578.14404296875	209.627822875977	0.671865880489349	0.933218598365784	0.449062883853912	82.3597869873047	15566
True	False	False	False	False	-3145.83666992188	462.906890869141	82.0765075683594	0.797737896442413	0.958222687244415	1	83.6891860961914	6193
True	False	False	False	False	-3143.78198242188	228.318099975586	186.335845947266	0.804924726486206	0.956563711166382	1	83.8392868041992	14085
True	False	False	False	False	-3142.44506835938	477.641998291016	77.6399383544922	0.664459466934204	0.963248789310455	0.436360716819763	87.0999984741211	6097
True	False	False	False	False	-3139.7353515625	515.763671875	144.188446044922	0.49070942401886	0.925835311412811	0.240276739001274	79.5076904296875	10336
True	False	False	False	False	-3139.25537109375	820.144714355469	146.40673828125	0.708543181419373	0.959014177322388	0.523440957069397	79.9469680786133	10553
True	False	False	False	False	-3137.38745117188	420.450164794922	133.097030639648	0.594008207321167	0.951057970523834	0.339006364345551	76.8166656494141	9218
True	False	False	False	False	-3136.99853515625	619.748718261719	244.01123046875	0.598917603492737	0.952798783779144	0.344743520021439	84.7090911865234	18636
True	False	False	False	False	-3136.36743164063	752.016723632813	84.2947845458984	0.819298386573792	0.953763663768768	1	96.5	7334
True	False	False	False	False	-3136.1669921875	882.373962402344	183.008422851563	0.628095090389252	0.947962164878845	0.381662428379059	98.4060592651367	16237
True	False	False	False	False	-3134.93359375	784.726257324219	258.430084228516	0.748913764953613	0.952839910984039	0.645372271537781	96.8454971313477	22565
True	False	False	False	False	-3132.98852539063	134.273406982422	235.138092041016	0.647528529167175	0.966709434986115	0.409466862678528	82.8867950439453	17572
True	False	False	False	False	-3131.6689453125	259.428192138672	129.769607543945	0.766421258449554	0.938620984554291	0.730939626693726	151.632476806641	17741
True	False	False	False	False	-3129.85400390625	89.0426635742188	205.191253662109	0.558341383934021	0.948964834213257	0.300662398338318	80.5081100463867	14894
True	False	False	False	False	-3124.8193359375	213.770034790039	150.843307495117	0.794324278831482	0.964607656002045	1	73.6764678955078	10020
True	False	False	False	False	-3127.18701171875	666.715637207031	255.102645874023	0.577091634273529	0.939954221248627	0.320132791996002	93.0304336547852	21397
True	False	False	False	False	-3129.69091796875	865.965026855469	46.5839614868164	0.738803207874298	0.952329814434052	0.6082723736763	91.0476226806641	3824
True	False	False	False	False	-3127.24462890625	936.003967285156	199.645553588867	0.720212817192078	0.958248674869537	0.552685022354126	100.349998474121	18063
True	False	False	False	False	-3126.92041015625	244.623123168945	119.787330627441	0.594013333320618	0.942586779594421	0.339012265205383	88.0462951660156	9509
True	False	False	False	False	-3125.33276367188	350.681915283203	194.099838256836	0.794006049633026	0.973393261432648	1	81.1942825317383	14209
True	False	False	False	False	-3125.74047851563	499.267181396484	168.589569091797	0.62656706571579	0.956953227519989	0.379595845937729	79.4671020507813	12079
True	False	False	False	False	-3123.84106445313	393.333618164063	131.987884521484	0.731520116329193	0.90926206111908	0.584892332553864	140.848739624023	16761
True	False	False	False	False	-3122.80834960938	457.570678710938	217.391815185547	0.746100842952728	0.958178818225861	0.634407699108124	76.7193908691406	15037
True	False	False	False	False	-3120.63623046875	957.0478515625	192.990692138672	0.765188992023468	0.955049395561218	0.723530054092407	115.994255065918	20183
True	False	False	False	False	-3119.99682617188	605.7236328125	147.515884399414	0.699802994728088	0.945891320705414	0.503616988658905	77.3984985351563	10294
True	False	False	False	False	-3120.45849609375	851.964782714844	256.211791992188	0.574020683765411	0.9039306640625	0.316845148801804	119.021644592285	27494
True	False	False	False	False	-3118.36547851563	989.838623046875	128.660461425781	0.802213251590729	0.957916557788849	1	124.232757568359	14411
True	False	False	False	False	-3113.166015625	304.312042236328	286.158630371094	0.756715655326843	0.955183923244476	0.679118275642395	101.620155334473	26218
True	False	False	False	False	-3114.44775390625	702.116821289063	154.17073059082	0.832746565341949	0.965531826019287	1	86.1798553466797	11979
True	False	False	False	False	-3113.13623046875	178.241607666016	151.952453613281	0.678159356117249	0.961374282836914	0.460371941328049	88.4817504882813	12122
True	False	False	False	False	-3112.40405273438	535.698486328125	141.970169067383	0.48724952340126	0.881499052047729	0.237525150179863	69.109375	8846
True	False	False	False	False	-3111.60009765625	837.977172851563	97.6044921875	0.576453566551208	0.930893003940582	0.319446384906769	86.5795440673828	7619
True	False	False	False	False	-3110.39086914063	681.322570800781	157.498153686523	0.789007604122162	0.953223705291748	1	87.3028182983398	12397
True	False	False	False	False	-3109.37475585938	770.484375	131.987884521484	0.80079972743988	0.947917997837067	1	74.7142868041992	8891
True	False	False	False	False	-3108.626953125	738.404418945313	208.518692016602	0.752222299575806	0.943347573280334	0.659027099609375	86.5478744506836	16271
True	False	False	False	False	-3107.81616210938	121.152938842773	135.315322875977	0.820987939834595	0.9626145362854	1	82.7786865234375	10099
True	False	False	False	False	-3100.5556640625	149.645690917969	191.881561279297	0.728508532047272	0.9508416056633	0.575875341892242	75.5780334472656	13075
True	False	False	False	False	-3105.11938476563	809.336547851563	247.338653564453	0.559527993202209	0.932937026023865	0.301853448152542	84.2735443115234	18793
True	False	False	False	False	-3103.77001953125	401.735137939453	166.371292114258	0.76008129119873	0.955330193042755	0.695577025413513	76.1399993896484	11421
True	False	False	False	False	-3095.6064453125	514.976379394531	215.173538208008	0.281794041395187	0.823748528957367	0.110645219683647	75.1443328857422	14578
True	False	False	False	False	-3092.96875	609.540588378906	241.792938232422	0.813180863857269	0.960587441921234	1	86.9403686523438	18953
True	False	False	False	False	-3094.373046875	1070.93359375	67.6576614379883	0.395196348428726	0.909845650196075	0.173120379447937	116.245903015137	7091
True	False	False	False	False	-3093.28588867188	1041.99523925781	80.9673614501953	0.750114381313324	0.944348931312561	0.650226891040802	104.671234130859	7641
True	False	False	False	False	-3090.70190429688	72.5976257324219	229.592376708984	0.821119010448456	0.965886950492859	1	87.487922668457	18110
True	False	False	False	False	-3091.10498046875	238.490051269531	155.279876708984	0.762258768081665	0.953152477741241	0.707001686096191	88.8285751342773	12436
True	False	False	False	False	-3090.7705078125	479.776794433594	181.899276733398	0.644975483417511	0.929640531539917	0.405641674995422	75.8109741210938	12433
True	False	False	False	False	-3090.23364257813	110.432861328125	164.153015136719	0.584989190101624	0.959429264068604	0.328778147697449	77.2094573974609	11427
True	False	False	False	False	-3084.83666992188	434.3720703125	339.397430419922	0.428147703409195	0.90805584192276	0.194431245326996	94.1176452636719	28800
True	False	False	False	False	-3087.30688476563	669.180053710938	164.153015136719	0.834343016147614	0.965228617191315	1	78.3513488769531	11596
True	False	False	False	False	-3089.54565429688	841.134338378906	115.350761413574	0.801323413848877	0.960910856723785	1	77.3557662963867	8045
True	False	False	False	False	-3088.2744140625	783.97216796875	113.132476806641	0.624238908290863	0.957628071308136	0.376477807760239	67.9607849121094	6932
True	False	False	False	False	-3086.6337890625	553.91552734375	226.264953613281	0.532942354679108	0.940675616264343	0.276361733675003	77.8627471923828	15884
True	False	False	False	False	-3086.21411132813	906.504821777344	276.176330566406	0.671070039272308	0.956214249134064	0.44766765832901	87.4497985839844	21775
True	False	False	False	False	-3081.8818359375	216.561019897461	161.934722900391	0.664965271949768	0.962949514389038	0.43720868229866	77.8287658691406	11363
True	False	False	False	False	-3079.82763671875	693.22900390625	143.079315185547	0.669323861598969	0.935838282108307	0.444632470607758	76.1162796020508	9819
True	False	False	False	False	-3078.29150390625	388.6083984375	300.577453613281	0.595879971981049	0.923075199127197	0.34117916226387	91.4944686889648	24795
True	False	False	False	False	-3076.95971679688	285.120849609375	150.843307495117	0.722747147083282	0.954253971576691	0.559532701969147	69.1691207885742	9407
True	False	False	False	False	-3076.98193359375	350.380493164063	293.922607421875	0.609093010425568	0.937935650348663	0.357043772935867	90.1471710205078	23889
True	False	False	False	False	-3075.99072265625	822.461669921875	259.539215087891	0.738230884075165	0.950600743293762	0.606346130371094	88.4059829711914	20687
True	False	False	False	False	-3075.78930664063	498.459503173828	110.914192199707	0.770503282546997	0.942708849906921	0.75791335105896	79.8000030517578	7980
True	False	False	False	False	-3075.00244140625	318.722534179688	174.135284423828	0.705813467502594	0.948093593120575	0.517077386379242	70.7324829101563	11105
True	False	False	False	False	-3073.84130859375	1091.7841796875	138.64274597168	0.841176152229309	0.965533077716827	1	125.28800201416	15661
True	False	False	False	False	-3072.8505859375	754.05029296875	157.498153686523	0.536005675792694	0.938740849494934	0.279178321361542	69.4507064819336	9862
True	False	False	False	False	-3071.75830078125	414.355865478516	80.9673614501953	0.786957621574402	0.950069665908813	1	75.6438369750977	5522
True	False	False	False	False	-3072.3291015625	964.77099609375	217.391815185547	0.777484655380249	0.939228475093842	0.817557096481323	87.6530609130859	17180
True	False	False	False	False	-3070.95825195313	728.270446777344	141.970169067383	0.786845147609711	0.962295830249786	1	77.6015625	9933
True	False	False	False	False	-3070.71728515625	1061.86242675781	217.391815185547	0.777484655380249	0.952826738357544	0.817557096481323	105.719390869141	20721
True	False	False	False	False	-3069.22241210938	137.74430847168	218.500961303711	0.734846949577332	0.942605018615723	0.595277607440948	100.314720153809	19762
True	False	False	False	False	-3069.197265625	255.099533081055	187.44499206543	0.682093501091003	0.955144882202148	0.46770367026329	81.3609466552734	13750
True	False	False	False	False	-3062.8212890625	514.910583496094	159.716445922852	0.576170265674591	0.940556704998016	0.319142132997513	83.0972213745117	11966
True	False	False	False	False	-3062.09448242188	784.99169921875	113.132476806641	0.396317005157471	0.87443482875824	0.173817783594131	65.0588226318359	6636
True	False	False	False	False	-3065.59130859375	922.764099121094	198.536407470703	0.763334453105927	0.952930867671967	0.712903916835785	102.675979614258	18379
True	False	False	False	False	-3061.82470703125	846.489196777344	188.554138183594	0.754431784152985	0.954150259494781	0.668663680553436	80.1529388427734	13626
True	False	False	False	False	-3061.6455078125	636.892822265625	228.483245849609	0.790832579135895	0.948916435241699	1	90.8640747070313	18718
True	False	False	False	False	-3060.61596679688	83.0296249389648	165.262145996094	0.713891565799713	0.95953643321991	0.536409020423889	76.5906066894531	11412
True	False	False	False	False	-3054.53637695313	188.216857910156	200.754699707031	0.650918900966644	0.949441373348236	0.414634615182877	76.3149185180664	13813
True	False	False	False	False	-3057.46484375	471.402465820313	194.099838256836	0.600275874137878	0.923159897327423	0.346352905035019	80.8228607177734	14144
True	False	False	False	False	-3058.48608398438	573.918334960938	279.503784179688	0.636649906635284	0.942842125892639	0.393541663885117	85.0595245361328	21435
True	False	False	False	False	-3058.7138671875	701.593627929688	238.465515136719	0.779577672481537	0.957041084766388	0.841474235057831	114.823257446289	24687
True	False	False	False	False	-3058.39306640625	1110.99731445313	125.333038330078	0.812749564647675	0.960724711418152	1	133.752212524414	15114
True	False	False	False	False	-3057.92553710938	534.548461914063	123.114753723145	0.746964454650879	0.956423282623291	0.637715458869934	78.0180206298828	8660
True	False	False	False	False	-3057.14501953125	219.876174926758	190.772415161133	0.717905819416046	0.946681320667267	0.546617150306702	75.2965087890625	12951
True	False	False	False	False	-3054.47924804688	417.239654541016	100.931915283203	0.786033868789673	0.952967822551727	1	74.2966995239258	6761
True	False	False	False	False	-3055.90673828125	1038.20861816406	174.135284423828	0.752221286296844	0.953081011772156	0.659022986888885	86.7961807250977	13627
True	False	False	False	False	-3054.1533203125	1127.64123535156	51.0205307006836	0.729883551597595	0.938496232032776	0.579949259757996	105.043479919434	4832
True	False	False	False	False	-3052.4716796875	812.196838378906	158.607299804688	0.602177560329437	0.926661968231201	0.348622649908066	72.6853179931641	10394
True	False	False	False	False	-3051.89331054688	739.986694335938	126.442184448242	0.767152667045593	0.948522448539734	0.735483109951019	69.4736862182617	7920
True	False	False	False	False	-3049.43627929688	993.117492675781	370.453399658203	0.483671218156815	0.871267378330231	0.234708875417709	132.056884765625	44107
True	False	False	False	False	-3049.76318359375	1146.12670898438	84.2947845458984	0.698733150959015	0.929776191711426	0.501295566558838	116.934211730957	8887
True	False	False	False	False	-3047.75390625	941.273620605469	302.795745849609	0.662854254245758	0.916206121444702	0.433688193559647	143.212448120117	39097
True	False	False	False	False	-3047.10571289063	883.170104980469	265.084930419922	0.613963484764099	0.919438481330872	0.363139092922211	90.7531356811523	21690
True	False	False	False	False	-3042.42504882813	97.73779296875	199.645553588867	0.732849776744843	0.963834762573242	0.588987410068512	88.2666702270508	15888
True	False	False	False	False	-3042.62158203125	353.587158203125	138.64274597168	0.806145071983337	0.955911755561829	1	73.4879989624023	9186
True	False	False	False	False	-3042.6962890625	965.468811035156	133.097030639648	0.580433189868927	0.937117040157318	0.323756635189056	81.408332824707	9769
True	False	False	False	False	-3041.03833007813	280.570373535156	118.678184509277	0.834435343742371	0.964467108249664	1	79.8785018920898	8547
True	False	False	False	False	-3040.78149414063	314.1962890625	201.863830566406	0.750231623649597	0.953053772449493	0.650706946849823	97.5934066772461	17762
True	False	False	False	False	-3038.65771484375	513.880065917969	174.135284423828	0.47236305475235	0.949326515197754	0.225998803973198	73.8152847290039	11589
True	False	False	False	False	-3040.79345703125	616.721130371094	252.884368896484	0.656914949417114	0.956931829452515	0.424032300710678	84.434211730957	19251
True	False	False	False	False	-3035.40869140625	377.151123046875	164.153015136719	0.715867638587952	0.958106637001038	0.541380345821381	75.0540542602539	11108
True	False	False	False	False	-3035.18408203125	836.274353027344	171.917007446289	0.602246403694153	0.910668671131134	0.348705172538757	79.0580673217773	12254
True	False	False	False	False	-3025.68994140625	301.532104492188	92.0587844848633	0.666585028171539	0.937660276889801	0.43994265794754	75.2289123535156	6244
True	False	False	False	False	-3029.27880859375	462.316680908203	277.285491943359	0.809828579425812	0.947593867778778	1	105.323997497559	26331
True	False	False	False	False	-3029.8974609375	1180.99645996094	112.023338317871	0.825404047966003	0.955860614776611	1	130.198013305664	13150
True	False	False	False	False	-3027.97534179688	997.012512207031	123.114753723145	0.619374692440033	0.957111060619354	0.370079636573792	72.0810775756836	8001
True	False	False	False	False	-3027.32006835938	1156.68530273438	112.023338317871	0.726439833641052	0.945272088050842	0.569876611232758	92.9702987670898	9390
True	False	False	False	False	-3025.7314453125	404.187683105469	137.533599853516	0.724236845970154	0.953401744365692	0.563651561737061	74.870964050293	9284
True	False	False	False	False	-3025.68603515625	583.844299316406	287.267761230469	0.658860266208649	0.952602505683899	0.427155613899231	89.2779922485352	23123
True	False	False	False	False	-3025.01416015625	910.229553222656	238.465515136719	0.786043882369995	0.965729176998138	1	84.8046493530273	18233
True	False	False	False	False	-3023.85205078125	244.150817871094	161.934722900391	0.765054762363434	0.963901042938232	0.722740411758423	79.6506881713867	11629
True	False	False	False	False	-3023.31372070313	767.194274902344	190.772415161133	0.527003586292267	0.943635702133179	0.270984202623367	78.9418640136719	13578
True	False	False	False	False	-3022.5986328125	1091.73510742188	194.099838256836	0.674190402030945	0.960593163967133	0.453182131052017	83.2057113647461	14561
True	False	False	False	False	-3023.00048828125	1201.31945800781	69.8759460449219	0.766303777694702	0.946871280670166	0.730220139026642	113.714286804199	7164
True	False	False	False	False	-3021.93701171875	685.385131835938	169.698715209961	0.664282858371735	0.95464950799942	0.436065375804901	77.470588684082	11853
True	False	False	False	False	-3018.48657226563	727.728820800781	309.450592041016	0.741347253322601	0.958754777908325	0.617040038108826	91.2329711914063	25454
True	False	False	False	False	-3016.31860351563	1122.66442871094	228.483245849609	0.824243545532227	0.959180891513824	1	85.6165084838867	17637
True	False	False	False	False	-3015.82470703125	807.206787109375	251.77522277832	0.551164507865906	0.929060697555542	0.293569505214691	80.6299591064453	18303
True	False	False	False	False	-3014.35205078125	366.861999511719	144.188446044922	0.820256590843201	0.957804203033447	1	79.023078918457	10273
True	False	False	False	False	-3013.29418945313	967.037902832031	157.498153686523	0.504788100719452	0.938380718231201	0.251774191856384	65.4154891967773	9289
True	False	False	False	False	-3012.3779296875	519.775756835938	303.904907226563	0.751281201839447	0.949536263942719	0.655053198337555	84.6934280395508	23206
True	False	False	False	False	-3010.99340820313	1162.29638671875	68.7667999267578	0.727385580539703	0.947912156581879	0.572600066661835	77.1612930297852	4784
True	False	False	False	False	-3009.40551757813	393.743469238281	130.878753662109	0.772971868515015	0.952090442180634	0.776539385318756	75.1779632568359	8871
True	False	False	False	False	-3009.01025390625	1037.830078125	183.008422851563	0.703632354736328	0.946083545684814	0.512107908725739	80.8000030517578	13332
True	False	False	False	False	-3008.53588867188	215.690200805664	139.751892089844	0.73591810464859	0.96653026342392	0.598723590373993	98.2301559448242	12377
True	False	False	False	False	-3001.77319335938	265.697662353516	159.716445922852	0.705993711948395	0.95600301027298	0.517492473125458	78.2152786254883	11263
True	False	False	False	False	-3000.90576171875	639.979248046875	314.996307373047	0.79235315322876	0.939960062503815	1	87.4260559082031	24829
True	False	False	False	False	-3005.775390625	763.512756347656	144.188446044922	0.643508911132813	0.962411105632782	0.403469324111938	84.2692337036133	10955
True	False	False	False	False	-3007.990234375	1231.78588867188	145.297592163086	0.478938370943069	0.916480481624603	0.231028854846954	134.618316650391	17635
True	False	False	False	False	-3005.19287109375	941.328857421875	167.480438232422	0.604178547859192	0.942807197570801	0.351031959056854	72.5033111572266	10948
True	False	False	False	False	-3001.96826171875	667.881530761719	163.043869018555	0.644028782844543	0.939431250095367	0.404237359762192	82.0544204711914	12062
True	False	False	False	False	-3000.64282226563	1209.8857421875	163.043869018555	0.770294904708862	0.963901042938232	0.756431043148041	113.761901855469	16723
True	False	False	False	False	-3000.17358398438	306.013519287109	268.412353515625	0.697251796722412	0.952422142028809	0.498116612434387	96.6611557006836	23392
True	False	False	False	False	-2998.771484375	450.260772705078	216.282684326172	0.60392951965332	0.940597355365753	0.350730955600739	79.4153823852539	15486
True	False	False	False	False	-2998.69750976563	685.894958496094	100.931915283203	0.721950054168701	0.910052359104156	0.557357847690582	133.307693481445	12131
True	False	False	False	False	-2997.81640625	784.237854003906	122.005615234375	0.642468154430389	0.937464475631714	0.401938647031784	75.4000015258789	8294
True	False	False	False	False	-2995.79638671875	200.048446655273	117.569046020508	0.784229159355164	0.940065443515778	0.925705969333649	103.103775024414	10929
True	False	False	False	False	-2994.87231445313	706.849426269531	99.8227767944336	0.827447116374969	0.959713160991669	1	71.2111129760742	6409
True	False	False	False	False	-2992.583984375	483.93701171875	146.40673828125	0.799256145954132	0.972031891345978	1	86.1060638427734	11366
True	False	False	False	False	-2989.74951171875	739.668029785156	167.480438232422	0.691475212574005	0.96044135093689	0.486090928316116	78.655632019043	11877
True	False	False	False	False	-2988.6044921875	1009.05694580078	166.371292114258	0.80851811170578	0.967305958271027	1	86.946662902832	13042
True	False	False	False	False	-2991.0107421875	1254.51513671875	59.8936653137207	0.536746621131897	0.905374884605408	0.27986404299736	114.462959289551	6181
True	False	False	False	False	-2990.40161132813	1069.01806640625	150.843307495117	0.666771829128265	0.949988842010498	0.44025981426239	79.0073547363281	10745
True	False	False	False	False	-2989.61279296875	1173.14794921875	178.571853637695	0.58861893415451	0.949964106082916	0.332847446203232	76.260871887207	12278
True	False	False	False	False	-2987.61743164063	872.04736328125	235.138092041016	0.519689798355103	0.895960211753845	0.264506608247757	83.5943374633789	17722
True	False	False	False	False	-2983.04638671875	250.15217590332	157.498153686523	0.630172431468964	0.938013076782227	0.384498208761215	70.2746505737305	9979
True	False	False	False	False	-2980.96484375	807.005004882813	167.480438232422	0.565214037895203	0.945103228092194	0.307635545730591	75.8410568237305	11452
True	False	False	False	False	-2981.66015625	1047.7392578125	171.917007446289	0.725937068462372	0.952898442745209	0.568441390991211	85.4645156860352	13247
True	False	False	False	False	-2980.35815429688	1272.99145507813	138.64274597168	0.768403470516205	0.952194273471832	0.74352765083313	136.89599609375	17112
True	False	False	False	False	-2979.77563476563	337.810760498047	145.297592163086	0.679700970649719	0.938800275325775	0.463219910860062	72.9236679077148	9553
True	False	False	False	False	-2975.52099609375	398.870758056641	250.666076660156	0.40073898434639	0.852753460407257	0.176587641239166	73.5663681030273	16626
True	False	False	False	False	-2977.79272460938	896.815979003906	137.533599853516	0.517560005187988	0.932513236999512	0.262649387121201	69.5322570800781	8622
True	False	False	False	False	-2976.20751953125	692.410827636719	89.8404998779297	0.805119872093201	0.955602645874023	1	72.2098770141602	5849
True	False	False	False	False	-2973.95068359375	286	143.079315185547	0.831941723823547	0.959360659122467	1	77.0155029296875	9935
True	False	False	False	False	-2970.2763671875	486.010803222656	41.0382537841797	0.725604593753815	0.947175443172455	0.567497134208679	83.8918914794922	3104
True	False	False	False	False	-2974.0244140625	1152.97131347656	135.315322875977	0.633003950119019	0.948526918888092	0.388413280248642	87.0901641845703	10625
True	False	False	False	False	-2973.82250976563	714.265686035156	82.0765075683594	0.689364433288574	0.947722911834717	0.48183611035347	71.2702713012695	5274
True	False	False	False	False	-2972.97436523438	771.329956054688	166.371292114258	0.767542660236359	0.97608894109726	0.737952947616577	80.6066665649414	12091
True	False	False	False	False	-2973.42651367188	1089.138671875	210.736968994141	0.731978118419647	0.941214144229889	0.586294770240784	86.7315826416016	16479
True	False	False	False	False	-2972.28002929688	1130.92102050781	146.40673828125	0.802794396877289	0.965846300125122	1	82.2045440673828	10851
True	False	False	False	False	-2970.61889648438	1293.16357421875	69.8759460449219	0.807386338710785	0.962158918380737	1	110.01587677002	6931
True	False	False	False	False	-2969.54736328125	848.386413574219	273.958068847656	0.429481416940689	0.870516538619995	0.195330798625946	82.2995986938477	20328
True	False	False	False	False	-2968.65673828125	359.430084228516	139.751892089844	0.795017898082733	0.945329308509827	1	77.6269836425781	9781
True	False	False	False	False	-2968.1669921875	470.842956542969	143.079315185547	0.764712512493134	0.95442408323288	0.720741987228394	97.3255844116211	12555
True	False	False	False	False	-2967.68237304688	672.102783203125	206.300399780273	0.625835061073303	0.951475203037262	0.378611505031586	86.3333358764648	16058
True	False	False	False	False	-2965.28247070313	315.802978515625	136.424453735352	0.764290273189545	0.960690140724182	0.718305766582489	83.8130111694336	10309
True	False	False	False	False	-2965.68823242188	631.139465332031	129.769607543945	0.754551768302917	0.944728255271912	0.66919994354248	95.9658126831055	11228
True	False	False	False	False	-2964.52221679688	953.398315429688	220.719253540039	0.786573350429535	0.96436607837677	1	89.4472351074219	17800
True	False	False	False	False	-2962.72583007813	171.68701171875	291.704345703125	0.741325080394745	0.94242250919342	0.616962134838104	93.6463851928711	24629
True	False	False	False	False	-2962.6376953125	999.811279296875	246.229507446289	0.724763691425323	0.957625329494476	0.565125465393066	80.6126098632813	17896
True	False	False	False	False	-2958.77734375	526.559204101563	256.211791992188	0.879333078861237	0.96457576751709	1	100.056274414063	23113
True	False	False	False	False	-2958.06494140625	1158.96936035156	187.44499206543	0.577774584293365	0.953085660934448	0.320869415998459	80.0295867919922	13525
True	False	False	False	False	-2957.79052734375	721.387268066406	168.589569091797	0.718603193759918	0.959805727005005	0.548435270786285	80.9802627563477	12309
True	False	False	False	False	-2954.54809570313	377.724304199219	119.787330627441	0.776787161827087	0.951306700706482	0.810432493686676	74.9722213745117	8097
True	False	False	False	False	-2953.00170898438	443.912322998047	188.554138183594	0.709558069705963	0.9577796459198	0.525849580764771	74.158821105957	12607
True	False	False	False	False	-2954.05810546875	589.746826171875	326.087738037109	0.855946242809296	0.961506068706512	1	84.5884323120117	24869
True	False	False	False	False	-2954.04760742188	1319.876953125	199.645553588867	0.679443836212158	0.944470643997192	0.462742656469345	135.78889465332	24442
True	False	False	False	False	-2953.8154296875	900.803100585938	55.4570960998535	0.842206358909607	0.95892596244812	1	76.3199996948242	3816
True	False	False	False	False	-2952.98608398438	496.320861816406	290.595184326172	0.751637101173401	0.940401911735535	0.656547248363495	148.400756835938	38881
True	False	False	False	False	-2951.11083984375	699.949890136719	94.2770690917969	0.394391000270844	0.916608870029449	0.172620341181755	63.529411315918	5400
True	False	False	False	False	-2952.923828125	1256.12683105469	234.028945922852	0.765073895454407	0.94662618637085	0.722852826118469	101.88151550293	21497
True	False	False	False	False	-2951.77124023438	764.196594238281	98.7136306762695	0.694063067436218	0.949947655200958	0.491407215595245	69.258430480957	6164
True	False	False	False	False	-2950.49658203125	811.927185058594	169.698715209961	0.733056426048279	0.946356892585754	0.589630365371704	78.45751953125	12004
True	False	False	False	False	-2949.36254882813	917.878112792969	194.099838256836	0.755801796913147	0.941749095916748	0.674870908260345	142.702850341797	24973
True	False	False	False	False	-2948.47509765625	1056.59753417969	170.807861328125	0.847019016742706	0.960604012012482	1	86	13244
True	False	False	False	False	-2948.87841796875	1347.43041992188	57.6753807067871	0.359612822532654	0.885900735855103	0.151879608631134	113.865386962891	5921
True	False	False	False	False	-2947.32836914063	392.876678466797	105.36848449707	0.535558044910431	0.88512909412384	0.278764873743057	68.5052642822266	6508
True	False	False	False	False	-2945.39086914063	882.743835449219	89.8404998779297	0.682187139987946	0.947877168655396	0.46788090467453	74.5308609008789	6037
True	False	False	False	False	-2945.53125	1084.76879882813	160.825576782227	0.694726705551147	0.950618326663971	0.492788851261139	76.7103424072266	11123
True	False	False	False	False	-2944.11889648438	276.757537841797	206.300399780273	0.728902280330658	0.947200894355774	0.577034711837769	96.1128997802734	17877
True	False	False	False	False	-2943.52514648438	1202.75622558594	250.666076660156	0.860299944877625	0.96722549200058	1	91.7212371826172	20729
True	False	False	False	False	-2942.91162109375	746.820556640625	118.678184509277	0.507836878299713	0.933492422103882	0.254330366849899	71.9626159667969	7700
True	False	False	False	False	-2940.53100585938	945.929931640625	129.769607543945	0.827870965003967	0.962540864944458	1	77.6410293579102	9084
True	False	False	False	False	-2939.85498046875	787.15478515625	188.554138183594	0.69213593006134	0.967045187950134	0.487437605857849	83.1176452636719	14130
True	False	False	False	False	-2935.31884765625	465.134552001953	144.188446044922	0.829249382019043	0.966442883014679	1	69.8692321777344	9083
True	False	False	False	False	-2935.02856445313	997.574096679688	251.77522277832	0.665792465209961	0.957611501216888	0.438601225614548	82.4317169189453	18712
True	False	False	False	False	-2934.54321289063	845.9228515625	161.934722900391	0.757529318332672	0.948526918888092	0.682975828647614	80.808219909668	11798
True	False	False	False	False	-2932.10009765625	428.653533935547	176.353576660156	0.699224472045898	0.945814430713654	0.502358973026276	83.9748458862305	13352
True	False	False	False	False	-2930.31298828125	603.705627441406	114.241622924805	0.827207922935486	0.958498001098633	1	108.640777587891	11190
True	False	False	False	False	-2928.59936523438	872.063415527344	125.333038330078	0.694636762142181	0.929109692573547	0.492601156234741	74.6991119384766	8441
True	False	False	False	False	-2925.83520507813	714.319458007813	120.896469116211	0.750261783599854	0.960102736949921	0.650830626487732	68.2293548583984	7437
True	False	False	False	False	-2927.94873046875	1140.57788085938	184.117568969727	0.684277176856995	0.94962739944458	0.47186616063118	80.5180740356445	13366
True	False	False	False	False	-2926.40795898438	759.83544921875	131.987884521484	0.759082078933716	0.958162069320679	0.690548181533813	78.050422668457	9288
True	False	False	False	False	-2925.45922851563	659.615112304688	250.666076660156	0.699938833713531	0.9424849152565	0.503913342952728	86.9867248535156	19659
True	False	False	False	False	-2924.46484375	565.001220703125	168.589569091797	0.788660645484924	0.952986359596252	1	88.1052627563477	13392
True	False	False	False	False	-2923.615234375	1032.43994140625	181.899276733398	0.631812691688538	0.94277560710907	0.386759072542191	76.6585388183594	12572
True	False	False	False	False	-2924.59423828125	1170.28869628906	206.300399780273	0.672128438949585	0.962720572948456	0.449524909257889	84.7419357299805	15762
True	False	False	False	False	-2922.59912109375	963.576538085938	155.279876708984	0.838737607002258	0.967479050159454	1	80.3857116699219	11254
True	False	False	False	False	-2922.01171875	410.966522216797	174.135284423828	0.752221286296844	0.953591048717499	0.659022986888885	79.3821640014648	12463
True	False	False	False	False	-2912.73364257813	450.436584472656	179.680999755859	0.820887804031372	0.962710738182068	1	78.814811706543	12768
True	False	False	False	False	-2915.0498046875	506.223846435547	104.259346008301	0.801714420318604	0.949298918247223	1	76.7659606933594	7216
True	False	False	False	False	-2919.87353515625	909.846435546875	536.82470703125	0.416716754436493	0.853583157062531	0.186843499541283	133.805786132813	64762
True	False	False	False	False	-2920.02270507813	1305.8017578125	258.430084228516	0.721618354320526	0.953127384185791	0.556458592414856	93.3733901977539	21756
True	False	False	False	False	-2919.6611328125	1070.57434082031	166.371292114258	0.752728283405304	0.952504515647888	0.66119509935379	84.2866668701172	12643
True	False	False	False	False	-2919.4521484375	521.113891601563	177.462707519531	0.710053443908691	0.951780140399933	0.527033805847168	86.6750030517578	13868
True	False	False	False	False	-2915.97802734375	689.707763671875	109.805053710938	0.819165587425232	0.952349483966827	1	67.9494934082031	6727
True	False	False	False	False	-2917.62158203125	827.812377929688	173.026138305664	0.723823487758636	0.950694620609283	0.562501490116119	82.211540222168	12825
True	False	False	False	False	-2918.99975585938	1110.53747558594	207.409545898438	0.777662396430969	0.955562472343445	0.81943142414093	86.6951904296875	16212
True	False	False	False	False	-2917.5498046875	804.677978515625	102.041061401367	0.482089310884476	0.931355059146881	0.233473226428032	69.5978240966797	6403
True	False	False	False	False	-2910.94921875	1221.68286132813	212.955261230469	0.730874300003052	0.942495703697205	0.582929074764252	98.5520858764648	18922
True	False	False	False	False	-2911.23901367188	1381.51098632813	110.914192199707	0.803114473819733	0.963940918445587	1	118.029998779297	11803
True	False	False	False	False	-2909.38989257813	1265.05737304688	215.173538208008	0.809731006622314	0.94943368434906	1	77.1701049804688	14971
True	False	False	False	False	-2908.64111328125	471.797302246094	109.805053710938	0.795083343982697	0.950800597667694	1	86.6060638427734	8574
True	False	False	False	False	-2902.13012695313	566.490905761719	196.318130493164	0.519142150878906	0.918679237365723	0.264027804136276	79.2316360473633	14024
True	False	False	False	False	-2907.96630859375	592.414245605469	200.754699707031	0.66725093126297	0.956051349639893	0.441075146198273	83.530387878418	15119
True	False	False	False	False	-2900.78979492188	757.506103515625	137.533599853516	0.750816345214844	0.9578537940979	0.65311735868454	74.6854858398438	9261
True	False	False	False	False	-2900.79174804688	844.577514648438	99.8227767944336	0.612505912780762	0.94605952501297	0.361300259828568	73.0666656494141	6576
True	False	False	False	False	-2905.05395507813	1003.42358398438	106.477630615234	0.698564171791077	0.947987496852875	0.500930964946747	86.0833358764648	8264
True	False	False	False	False	-2907.41528320313	1360.01391601563	179.680999755859	0.812946498394012	0.95680695772171	1	105.030860900879	17015
True	False	False	False	False	-2904.55517578125	988.985961914063	109.805053710938	0.762798249721527	0.937274515628815	0.709939241409302	135.101013183594	13375
True	False	False	False	False	-2899.85424804688	800.48974609375	117.569046020508	0.793545544147491	0.963646411895752	1	73.6698150634766	7809
True	False	False	False	False	-2892.576171875	402.415283203125	125.333038330078	0.769035220146179	0.947623908519745	0.747732698917389	91.0265502929688	10286
True	False	False	False	False	-2887.62670898438	450.892272949219	118.678184509277	0.801031827926636	0.962107300758362	1	85.3925247192383	9137
True	False	False	False	False	-2886.92944335938	612.743408203125	214.064392089844	0.734680891036987	0.944214940071106	0.594748139381409	84.5803146362305	16324
True	False	False	False	False	-2892.38671875	857.64697265625	108.695907592773	0.632017731666565	0.946062564849854	0.387043029069901	75.5816345214844	7407
True	False	False	False	False	-2886.10107421875	934.377075195313	97.6044921875	0.846573948860168	0.960534572601318	1	74.375	6545
True	False	False	False	False	-2892.07470703125	1040.34680175781	323.869445800781	0.267347455024719	0.721722066402435	0.103655755519867	78.8458938598633	23023
True	False	False	False	False	-2887.50024414063	1085.37927246094	130.878753662109	0.772971868515015	0.957602500915527	0.776539385318756	74.6101684570313	8804
True	False	False	False	False	-2891.15209960938	1318.99353027344	175.244430541992	0.710309088230133	0.955045402050018	0.527647256851196	88.1645584106445	13930
True	False	False	False	False	-2890.86279296875	1104.02111816406	14.4188451766968	0.805326879024506	0.942608833312988	1	56.3846168518066	733
True	False	False	False	False	-2886.22387695313	1184.39233398438	248.447799682617	0.446998000144958	0.86892306804657	0.207435861229897	82.0401763916016	18377
True	False	False	False	False	-2890.24633789063	1418.64672851563	175.244430541992	0.601448595523834	0.951593577861786	0.347750335931778	112.892402648926	17837
True	False	False	False	False	-2884.83935546875	539.045227050781	197.427261352539	0.382950812578201	0.777377009391785	0.165616974234581	96.3764038085938	17155
True	False	False	False	False	-2884.20434570313	826.29345703125	225.155807495117	0.782060861587524	0.950388014316559	0.877606451511383	91.2660064697266	18527
True	False	False	False	False	-2884.46752929688	970.481689453125	72.0942230224609	0.625310301780701	0.936543405056	0.377908170223236	69.984619140625	4549
True	False	False	False	False	-2884.65502929688	1137.72814941406	210.736968994141	0.634247481822968	0.951289355754852	0.39015120267868	79.8368453979492	15169
True	False	False	False	False	-2884.35473632813	1210.20715332031	160.825576782227	0.797517895698547	0.950276136398315	1	89.6896514892578	13005
True	False	False	False	False	-2884.28247070313	952.2001953125	159.716445922852	0.811793208122253	0.961221694946289	1	87.6180572509766	12617
True	False	False	False	False	-2883.990234375	1337.02661132813	130.878753662109	0.834946751594543	0.962540864944458	1	79.0508499145508	9328
True	False	False	False	False	-2882.7392578125	419.67724609375	169.698715209961	0.733056426048279	0.940387666225433	0.589630365371704	93.7908477783203	14350
True	False	False	False	False	-2882.10424804688	878.019775390625	199.645553588867	0.645127058029175	0.953583717346191	0.405867248773575	89.1055526733398	16039
True	False	False	False	False	-2881.54248046875	512.514099121094	169.698715209961	0.726159274578094	0.960952758789063	0.56907457113266	79.0522842407227	12095
True	False	False	False	False	-2881.46508789063	991.2880859375	129.769607543945	0.666414141654968	0.948843002319336	0.43965283036232	69.7692337036133	8163
True	False	False	False	False	-2879.46337890625	1276.24841308594	168.589569091797	0.777776539325714	0.958929002285004	0.820648610591888	78.3026351928711	11902
True	False	False	False	False	-2876.56005859375	643.583374023438	200.754699707031	0.371141403913498	0.770954489707947	0.15857657790184	72.9447479248047	13203
True	False	False	False	False	-2873.43359375	1443.275390625	346.052276611328	0.332626193761826	0.743109047412872	0.136836767196655	126.557693481445	39486
True	False	False	False	False	-2872.0625	680.264831542969	146.40673828125	0.770961821079254	0.953401744365692	0.761220216751099	80.1666641235352	10582
True	False	False	False	False	-2872.07861328125	1198.45825195313	79.8582229614258	0.787328362464905	0.956063449382782	1	76.5416641235352	5511
True	False	False	False	False	-2865.3681640625	473.357452392578	175.244430541992	0.65947163105011	0.953433394432068	0.428144931793213	76.1075973510742	12025
True	False	False	False	False	-2868.49780273438	899.213684082031	123.114753723145	0.776449203491211	0.954083800315857	0.80710357427597	70.7117080688477	7849
True	False	False	False	False	-2867.86987304688	1388.46850585938	79.8582229614258	0.776177406311035	0.960834741592407	0.804480254650116	77.2222213745117	5560
True	False	False	False	False	-2867.77270507813	551.524169921875	156.389007568359	0.631480276584625	0.962562441825867	0.386299341917038	79.0070953369141	11140
True	False	False	False	False	-2864.755859375	857.297607421875	176.353576660156	0.641732931137085	0.949688076972961	0.400862574577332	71.7924499511719	11415
True	False	False	False	False	-2865.87890625	1109.69287109375	159.716445922852	0.601037442684174	0.937684416770935	0.347259551286697	79.2986145019531	11419
True	False	False	False	False	-2864.72509765625	1086.29846191406	128.660461425781	0.759870648384094	0.959638595581055	0.694506108760834	72.7672424316406	8441
True	False	False	False	False	-2859.54272460938	926.801452636719	146.40673828125	0.715703427791595	0.963279843330383	0.540963351726532	82.136360168457	10842
True	False	False	False	False	-2862.81665039063	1321.86657714844	92.0587844848633	0.798473179340363	0.968959093093872	1	105.168678283691	8729
True	False	False	False	False	-2861.43823242188	1024.76733398438	178.571853637695	0.677976131439209	0.954182863235474	0.460035562515259	77.2298126220703	12434
True	False	False	False	False	-2859.23022460938	1130.81237792969	122.005615234375	0.79117214679718	0.954065203666687	1	73.9000015258789	8129
True	False	False	False	False	-2860.51098632813	1239.96484375	279.503784179688	0.583033204078674	0.90846461057663	0.326610684394836	86.8888854980469	21896
True	False	False	False	False	-2856.55737304688	1307.58422851563	93.1679229736328	0.808093369007111	0.952832698822021	1	98.1309509277344	8243
True	False	False	False	False	-2857.74780273438	1348.29968261719	165.262145996094	0.811261117458344	0.959490358829498	1	75.8322143554688	11299
True	False	False	False	False	-2856.03295898438	1474.25549316406	174.135284423828	0.814603447914124	0.95607990026474	1	142.140121459961	22316
True	False	False	False	False	-2854.427734375	1265.76330566406	144.188446044922	0.715016007423401	0.944452524185181	0.539225459098816	81.2153854370117	10558
True	False	False	False	False	-2852.90380859375	449.844421386719	143.079315185547	0.835743069648743	0.957242965698242	1	85.4263534545898	11020
True	False	False	False	False	-2846.55004882813	560.425415039063	418.146514892578	0.349500834941864	0.887482523918152	0.146142065525055	87.6525192260742	33045
True	False	False	False	False	-2852.62280273438	625.890747070313	168.589569091797	0.827595233917236	0.95632141828537	1	80.7434234619141	12273
True	False	False	False	False	-2850.10717773438	669.0478515625	170.807861328125	0.662633955478668	0.943024337291718	0.433323562145233	78.8506469726563	12143
True	False	False	False	False	-2850.32348632813	1064.38549804688	150.843307495117	0.836022973060608	0.954983711242676	1	76.75	10438
True	False	False	False	False	-2851.29418945313	1394.37866210938	180.790130615234	0.756302773952484	0.944843888282776	0.677188336849213	109.975463867188	17926
True	False	False	False	False	-2850.46142578125	1173.84265136719	137.533599853516	0.675143480300903	0.93328332901001	0.454890340566635	72.2822570800781	8963
True	False	False	False	False	-2850.29248046875	779.729187011719	143.079315185547	0.727231442928314	0.946434617042542	0.572153985500336	71.9069747924805	9276
True	False	False	False	False	-2850.19702148438	882.067199707031	148.625015258789	0.621745824813843	0.942571759223938	0.373179197311401	70.3582077026367	9428
True	False	False	False	False	-2848.02465820313	985.101257324219	301.686614990234	0.378634423017502	0.780733704566956	0.163021922111511	84.9595565795898	23109
True	False	False	False	False	-2847.36987304688	1419.25219726563	171.917007446289	0.585076630115509	0.939574122428894	0.328875422477722	99.432258605957	15412
True	False	False	False	False	-2844.91748046875	937.255187988281	138.64274597168	0.741000473499298	0.972326695919037	0.615824639797211	83.0400009155273	10380
True	False	False	False	False	-2843.59350585938	489.943817138672	159.716445922852	0.630885303020477	0.93879646062851	0.385478436946869	89.9166641235352	12948
True	False	False	False	False	-2840.55981445313	834.526184082031	187.44499206543	0.784142136573792	0.956753253936768	0.923094153404236	103.621299743652	17512
True	False	False	False	False	-2842.00805664063	1113.9501953125	141.970169067383	0.460318326950073	0.885979235172272	0.217023149132729	71.8125	9192
True	False	False	False	False	-2841.41357421875	907.834167480469	115.350761413574	0.801323413848877	0.966888904571533	1	79.9519195556641	8315
True	False	False	False	False	-2840.53735351563	1202.69104003906	230.701522827148	0.450348079204559	0.902933835983276	0.209814891219139	77.774040222168	16177
True	False	False	False	False	-2839.54443359375	1372.32141113281	134.206176757813	0.792623698711395	0.950054287910461	1	105.94214630127	12819
True	False	False	False	False	-2836.60791015625	521.453857421875	139.751892089844	0.825376749038696	0.968030214309692	1	87.7142868041992	11052
True	False	False	False	False	-2837.49609375	1500.83825683594	89.8404998779297	0.805119872093201	0.964166045188904	1	115.061729431152	9320
True	False	False	False	False	-2836.51098632813	1018.18548583984	154.17073059082	0.665979385375977	0.942931592464447	0.438916981220245	72.9352493286133	10138
True	False	False	False	False	-2836.22314453125	1436.58471679688	146.40673828125	0.668871581554413	0.94995778799057	0.443852096796036	83.7954559326172	11061
True	False	False	False	False	-2835.04052734375	1085.44262695313	140.861022949219	0.622647225856781	0.939663887023926	0.374367088079453	69.921257019043	8880
True	False	False	False	False	-2834.30493164063	1464.90026855469	45.4748191833496	0.782684803009033	0.953815698623657	0.888971745967865	67.1951217651367	2755
True	False	False	False	False	-2822.06909179688	581.287780761719	139.751892089844	0.803734004497528	0.96301281452179	1	94.0873031616211	11855
True	False	False	False	False	-2828.34008789063	867.652526855469	229.592376708984	0.6855628490448	0.966957867145538	0.474349021911621	80.9613494873047	16759
True	False	False	False	False	-2830.046875	1156.01831054688	130.878753662109	0.47797492146492	0.937010109424591	0.230285882949829	72.3135604858398	8533
True	False	False	False	False	-2828.23168945313	1272.5673828125	183.008422851563	0.783112943172455	0.957994103431702	0.897639095783234	95.5272750854492	15762
True	False	False	False	False	-2827.89965820313	1324.45935058594	207.409545898438	0.754742503166199	0.960133492946625	0.670055150985718	84	15708
True	False	False	False	False	-2829.23657226563	1517.00378417969	66.5485153198242	0.811298549175262	0.953211307525635	1	121.816665649414	7309
True	False	False	False	False	-2827.09228515625	1290.1162109375	113.132476806641	0.795443058013916	0.956881999969482	1	82.9313735961914	8459
True	False	False	False	False	-2826.94140625	1238.99499511719	128.660461425781	0.811424374580383	0.969939112663269	1	75.0431060791016	8705
True	False	False	False	False	-2826.91381835938	944.038879394531	125.333038330078	0.78146630525589	0.955824494361877	0.867842257022858	76.3274307250977	8625
True	False	False	False	False	-2825.94702148438	796.37109375	170.807861328125	0.818404853343964	0.956847608089447	1	72.4870147705078	11163
True	False	False	False	False	-2819.97680664063	923.244812011719	130.878753662109	0.825414478778839	0.957675635814667	1	77.0593185424805	9093
True	False	False	False	False	-2825.05053710938	1056.654296875	198.536407470703	0.725063621997833	0.953462779521942	0.565968692302704	79.8938522338867	14301
True	False	False	False	False	-2824.23071289063	1408.79089355469	210.736968994141	0.817535400390625	0.952642560005188	1	145.631576538086	27670
True	False	False	False	False	-2823.69311523438	968.075317382813	148.625015258789	0.823728501796722	0.958928644657135	1	79.0447769165039	10592
True	False	False	False	False	-2819.66625976563	1104.81884765625	139.751892089844	0.683171451091766	0.944219410419464	0.469749957323074	74.7539672851563	9419
True	False	False	False	False	-2821.54248046875	1530.005859375	78.7490768432617	0.803937435150146	0.955290913581848	1	117.422538757324	8337
True	False	False	False	False	-2820.83227539063	1130.01879882813	147.515884399414	0.527578890323639	0.932182013988495	0.271500468254089	71.1729354858398	9466
True	False	False	False	False	-2820.798828125	1352.57934570313	104.259346008301	0.787570297718048	0.955307483673096	1	82.2659606933594	7733
True	False	False	False	False	-2818.28271484375	644.363037109375	206.300399780273	0.744219899177551	0.95805561542511	0.627371728420258	72.8978500366211	13559
True	False	False	False	False	-2814.5517578125	690.27294921875	156.389007568359	0.731586515903473	0.929881393909454	0.585095226764679	66.6028366088867	9391
True	False	False	False	False	-2816.33959960938	1165.41687011719	126.442184448242	0.797434329986572	0.951108157634735	1	77.2368392944336	8805
True	False	False	False	False	-2817.34423828125	1503.22888183594	120.896469116211	0.802505493164063	0.963948369026184	1	93.642204284668	10207
True	False	False	False	False	-2815.82885742188	836.92626953125	133.097030639648	0.757159888744354	0.954392850399017	0.681215405464172	91.5999984741211	10992
True	False	False	False	False	-2811.05737304688	1211.61901855469	305.014038085938	0.457494825124741	0.870047867298126	0.214962005615234	85.8036346435547	23596
True	False	False	False	False	-2809.55883789063	1009.60705566406	337.179138183594	0.31721419095993	0.778577625751495	0.128616064786911	80.4736862182617	24464
True	False	False	False	False	-2802.5390625	719.545532226563	171.917007446289	0.777819216251373	0.953764677047729	0.821106195449829	77.6580657958984	12037
True	False	False	False	False	-2806.0947265625	1336.23193359375	136.424453735352	0.827717363834381	0.958487033843994	1	95.5203247070313	11749
True	False	False	False	False	-2805.65258789063	1371.935546875	271.739776611328	0.511299192905426	0.814505696296692	0.25726318359375	88.5877532958984	21704
True	False	False	False	False	-2804.20581054688	820.348571777344	202.97297668457	0.812123656272888	0.953659415245056	1	105.40983581543	19290
True	False	False	False	False	-2801.65844726563	912.278503417969	137.533599853516	0.843897044658661	0.961795568466187	1	73.870964050293	9160
True	False	False	False	False	-2804.04150390625	1294.96484375	133.097030639648	0.745649039745331	0.95870703458786	0.63269704580307	72.6166687011719	8714
True	False	False	False	False	-2799.5244140625	1412.04858398438	161.934722900391	0.747074842453003	0.961255669593811	0.638141989707947	86.4862976074219	12627
True	False	False	False	False	-2799.1767578125	561.522644042969	98.7136306762695	0.782779574394226	0.936320126056671	0.890820920467377	83.8764038085938	7465
True	False	False	False	False	-2796.10546875	876.575622558594	257.320922851563	0.841218709945679	0.955969929695129	1	80.9827575683594	18788
True	False	False	False	False	-2798.49169921875	1529.76916503906	248.447799682617	0.812211155891418	0.955526232719421	1	152.571426391602	34176
True	False	False	False	False	-2797.91796875	1074.97766113281	189.663269042969	0.713731944561005	0.949931979179382	0.536011874675751	78.3391799926758	13396
True	False	False	False	False	-2796.66455078125	1550.32250976563	154.17073059082	0.688059508800507	0.966165840625763	0.479241073131561	113.086334228516	15719
True	False	False	False	False	-2794.17016601563	1315.06591796875	104.259346008301	0.712120056152344	0.958143532276154	0.532037019729614	71.7872314453125	6748
True	False	False	False	False	-2794.05200195313	763.117309570313	128.660461425781	0.834326982498169	0.957082509994507	1	76.1724166870117	8836
True	False	False	False	False	-2791.23974609375	787.17138671875	147.515884399414	0.817581295967102	0.961718082427979	1	68.9097747802734	9165
True	False	False	False	False	-2793.29614257813	1131.80871582031	171.917007446289	0.785417377948761	0.956512928009033	1	78.0774230957031	12102
True	False	False	False	False	-2793.38989257813	1457.99963378906	143.079315185547	0.692439913749695	0.930523991584778	0.488059669733047	66.9612426757813	8638
True	False	False	False	False	-2791.69775390625	936.902526855469	145.297592163086	0.696175515651703	0.947455286979675	0.495831906795502	71.5190811157227	9369
True	False	False	False	False	-2789.76171875	979.435546875	140.861022949219	0.810112833976746	0.973302900791168	1	78.031494140625	9910
True	False	False	False	False	-2789.45556640625	1477.27282714844	38.8199691772461	0.826309084892273	0.957971453666687	1	58	2030
True	False	False	False	False	-2790.17749023438	1566.76025390625	102.041061401367	0.770813465118408	0.959913015365601	0.760143399238586	110.934783935547	10206
True	False	False	False	False	-2788.080078125	1246.74096679688	225.155807495117	0.750936388969421	0.941263377666473	0.653615593910217	79.8128051757813	16202
True	False	False	False	False	-2785.078125	734.34375	190.772415161133	0.816335916519165	0.962685883045197	1	80.4186019897461	13832
True	False	False	False	False	-2785.58740234375	1428.98876953125	127.551322937012	0.804429352283478	0.949004113674164	1	72.8347854614258	8376
True	False	False	False	False	-2785.29760742188	1105.7451171875	161.934722900391	0.725601851940155	0.960043013095856	0.567489385604858	72.2876739501953	10554
True	False	False	False	False	-2784.7412109375	1344.01293945313	174.135284423828	0.752221286296844	0.960257709026337	0.659022986888885	93.1401290893555	14623
True	False	False	False	False	-2782.39477539063	960.660705566406	158.607299804688	0.75994735956192	0.963109135627747	0.694895327091217	79.9370651245117	11431
True	False	False	False	False	-2782.1884765625	1193.9208984375	135.315322875977	0.705158889293671	0.953581094741821	0.515575468540192	75.8114776611328	9249
True	False	False	False	False	-2780.01098632813	1213.22814941406	173.026138305664	0.730620563030243	0.95755922794342	0.582162261009216	80.6987152099609	12589
True	False	False	False	False	-2779.92944335938	484.375244140625	157.498153686523	0.808810293674469	0.954539000988007	1	80.8521118164063	11481
True	False	False	False	False	-2776.18798828125	838.791748046875	280.612915039063	0.777624309062958	0.95905339717865	0.819027602672577	88.8577041625977	22481
True	False	False	False	False	-2779.6142578125	1168.65747070313	171.917007446289	0.625588715076447	0.930184543132782	0.378281056880951	72.5548400878906	11246
True	False	False	False	False	-2773.634765625	995.254699707031	179.680999755859	0.776177406311035	0.961277782917023	0.804480254650116	87.1296310424805	14115
True	False	False	False	False	-2773.23974609375	1307.07080078125	174.135284423828	0.780270516872406	0.963070571422577	0.850480198860168	84.8980865478516	13329
True	False	False	False	False	-2773.42309570313	1374.8193359375	163.043869018555	0.734719455242157	0.954378247261047	0.594870984554291	82.2925186157227	12097
True	False	False	False	False	-2772.72412109375	1272.37719726563	242.902084350586	0.720594942569733	0.951619327068329	0.553705155849457	91.7671203613281	20097
True	False	False	False	False	-2772.3798828125	1590.19067382813	175.244430541992	0.726314723491669	0.915766417980194	0.569518506526947	152.39241027832	24078
True	False	False	False	False	-2772.19873046875	631.880432128906	189.663269042969	0.650934875011444	0.919622242450714	0.414659291505814	97.4736862182617	16668
True	False	False	False	False	-2770.5595703125	933.142761230469	125.333038330078	0.812749564647675	0.964366912841797	1	75.5309753417969	8535
True	False	False	False	False	-2766.93334960938	769.10791015625	199.645553588867	0.843023717403412	0.969524383544922	1	77.4055557250977	13933
True	False	False	False	False	-2768.05712890625	1045.03393554688	280.612915039063	0.487343341112137	0.896074175834656	0.237599402666092	80.8577041625977	20457
True	False	False	False	False	-2769.0986328125	1410	106.477630615234	0.804327130317688	0.965472340583801	1	75.2604141235352	7225
True	False	False	False	False	-2767.49780273438	1495.73425292969	228.483245849609	0.740824818611145	0.963435113430023	0.615211486816406	79.1747589111328	16310
True	False	False	False	False	-2766.53784179688	1080.11840820313	160.825576782227	0.688190162181854	0.955485820770264	0.479499697685242	75.3310317993164	10923
True	False	False	False	False	-2766.13232421875	1119.9521484375	191.881561279297	0.792219936847687	0.954130351543427	1	81.0982666015625	14030
True	False	False	False	False	-2765.57495117188	1572.96496582031	129.769607543945	0.683352530002594	0.95331197977066	0.470095276832581	85.4358978271484	9996
True	False	False	False	False	-2762.24194335938	1454.83544921875	218.500961303711	0.527173757553101	0.930253565311432	0.271136820316315	69.6395950317383	13719
True	False	False	False	False	-2760.9013671875	898.548217773438	229.592376708984	0.756795763969421	0.962056815624237	0.679494857788086	82.22705078125	17021
True	False	False	False	False	-2748.017578125	861.739929199219	205.191253662109	0.788921117782593	0.95853990316391	1	85.4216232299805	15803
True	False	False	False	False	-2750.61279296875	1196.25354003906	170.807861328125	0.76231050491333	0.963144242763519	0.707281649112701	68.701301574707	10580
True	False	False	False	False	-2757.60546875	1389.12158203125	99.8227767944336	0.767598927021027	0.93507707118988	0.738312005996704	70.6999969482422	6363
True	False	False	False	False	-2752.36108398438	1291.49645996094	207.409545898438	0.780513882637024	0.965680956840515	0.853809237480164	85.2246017456055	15937
True	False	False	False	False	-2750.62426757813	1352.71826171875	161.934722900391	0.783691704273224	0.961620807647705	0.910926580429077	75.9657516479492	11091
True	False	False	False	False	-2752.11328125	1410.28942871094	24.401123046875	0.658792555332184	0.930371165275574	0.427046239376068	73.4090881347656	1615
True	False	False	False	False	-2751.53393554688	1622.61767578125	253.993499755859	0.728043973445892	0.932852506637573	0.574514925479889	141.585159301758	32423
True	False	False	False	False	-2750.02197265625	931.027099609375	133.097030639648	0.745649039745331	0.950534105300903	0.63269704580307	87.875	10545
True	False	False	False	False	-2749.08984375	951.971862792969	137.533599853516	0.724236845970154	0.957247018814087	0.563651561737061	77.7338714599609	9639
True	False	False	False	False	-2749.75170898438	1029.73803710938	138.64274597168	0.73007744550705	0.945477962493896	0.580529451370239	70.1279983520508	8766
True	False	False	False	False	-2748.7060546875	1066.68627929688	135.315322875977	0.766323685646057	0.951675593852997	0.730341970920563	77.5327835083008	9459
True	False	False	False	False	-2749.42749023438	1329.06311035156	166.371292114258	0.805162727832794	0.967913746833801	1	77.3266677856445	11599
True	False	False	False	False	-2742.47875976563	825.9072265625	192.990692138672	0.704810500144958	0.958460450172424	0.51477974653244	78.0804595947266	13586
True	False	False	False	False	-2741.33862304688	605.3828125	195.208984375	0.704208076000214	0.959180891513824	0.513410031795502	77.238639831543	13594
True	False	False	False	False	-2730.56420898438	759.521240234375	208.518692016602	0.730466604232788	0.938745617866516	0.581698298454285	83.0638275146484	15616
True	False	False	False	False	-2729.18432617188	953.425659179688	88.7313537597656	0.759382247924805	0.952429354190826	0.692045390605927	78.1125030517578	6249
True	False	False	False	False	-2737.34765625	1230.85021972656	205.191253662109	0.847171604633331	0.970363795757294	1	84.5621643066406	15644
True	False	False	False	False	-2741.1767578125	1407.21850585938	137.533599853516	0.724236845970154	0.93749076128006	0.563651561737061	76.2661285400391	9457
True	False	False	False	False	-2739.02124023438	1517.34619140625	393.745391845703	0.384311467409134	0.788809299468994	0.166440308094025	116.681686401367	41422
True	False	False	False	False	-2737.01342773438	1009.35137939453	195.208984375	0.862881183624268	0.971826195716858	1	79.6875	14025
True	False	False	False	False	-2734.8818359375	1270.61584472656	122.005615234375	0.769454181194305	0.961267530918121	0.750577867031097	71.1909103393555	7831
True	False	False	False	False	-2736.26416015625	1641.75695800781	70.9850845336914	0.778467297554016	0.95088666677475	0.828254580497742	107.078125	6853
True	False	False	False	False	-2733.69116210938	1373.14221191406	137.533599853516	0.675143480300903	0.951296150684357	0.454890340566635	69.120964050293	8571
True	False	False	False	False	-2731.9013671875	1471.49609375	247.338653564453	0.71677154302597	0.949814319610596	0.543688833713531	81.9103164672852	18266
True	False	False	False	False	-2729.4091796875	1576.31567382813	258.430084228516	0.621685147285461	0.952854692935944	0.37309941649437	87.1287536621094	20301
True	False	False	False	False	-2728.81762695313	919.54345703125	137.533599853516	0.742881834506989	0.956129848957062	0.622499585151672	85.4596786499023	10597
True	False	False	False	False	-2725.8984375	935.990600585938	146.40673828125	0.73655366897583	0.927284777164459	0.60079300403595	145.068176269531	19149
True	False	False	False	False	-2728.212890625	1125.83850097656	179.680999755859	0.705993711948395	0.958087623119354	0.517492473125458	72.8209838867188	11797
True	False	False	False	False	-2725.64819335938	1094.31811523438	151.952453613281	0.728061437606812	0.954253971576691	0.574565887451172	74.5766448974609	10217
True	False	False	False	False	-2725.052734375	1320.57604980469	104.259346008301	0.811947047710419	0.952967822551727	1	73.5319137573242	6912
True	False	False	False	False	-2719.23095703125	822.6669921875	124.223899841309	0.762229561805725	0.935430765151978	0.70684415102005	105.589286804199	11826
True	False	False	False	False	-2720.81640625	1286.96325683594	96.4953460693359	0.74201226234436	0.949298918247223	0.619389593601227	70.9425277709961	6172
True	False	False	False	False	-2723.78271484375	1438.72045898438	185.226699829102	0.610555052757263	0.936909377574921	0.358858793973923	73.0718536376953	12203
True	False	False	False	False	-2720.8408203125	1659.72497558594	146.40673828125	0.67818558216095	0.938269436359406	0.46042013168335	105.969696044922	13988
True	False	False	False	False	-2720.55346679688	1037.08447265625	156.389007568359	0.724425494670868	0.948804140090942	0.564178287982941	70.858154296875	9991
True	False	False	False	False	-2719.56762695313	1167.53894042969	189.663269042969	0.678315699100494	0.950778186321259	0.460659354925156	76.9473648071289	13158
True	False	False	False	False	-2704.95458984375	408.395233154297	174.135284423828	0.787855565547943	0.950639188289642	1	66.9044570922852	10504
True	False	False	False	False	-2716.30224609375	885.167236328125	231.810668945313	0.819035351276398	0.959141850471497	1	76.0956954956055	15904
True	False	False	False	False	-2713.48291015625	1062.91125488281	184.117568969727	0.736680448055267	0.964612364768982	0.60120815038681	84.6084365844727	14045
True	False	False	False	False	-2713.77856445313	1410.2177734375	118.678184509277	0.618459045886993	0.946258783340454	0.368892341852188	72.7102813720703	7780
True	False	False	False	False	-2716.59448242188	1606.19763183594	154.17073059082	0.753657400608063	0.95117312669754	0.665235459804535	90.5683441162109	12589
True	False	False	False	False	-2710.84838867188	1623.54309082031	135.315322875977	0.633003950119019	0.946799397468567	0.388413280248642	77.9016418457031	9504
True	False	False	False	False	-2710.41455078125	1349.1220703125	195.208984375	0.805957853794098	0.96044135093689	1	92.6704559326172	16310
True	False	False	False	False	-2708.77197265625	932.010375976563	112.023338317871	0.811145603656769	0.962346732616425	1	78.6633682250977	7945
True	False	False	False	False	-2708.244140625	1085.17565917969	104.259346008301	0.650069355964661	0.955824494361877	0.413330078125	68.2234039306641	6413
True	False	False	False	False	-2708.48608398438	1325.42297363281	85.4039306640625	0.830078601837158	0.962681770324707	1	74.4935073852539	5736
True	False	False	False	False	-2707.9833984375	1382.23303222656	109.805053710938	0.69250875711441	0.945412218570709	0.488200724124908	69.5757598876953	6888
True	False	False	False	False	-2707.86669921875	1202.54467773438	112.023338317871	0.734947741031647	0.958977937698364	0.595599770545959	67.6534652709961	6833
True	False	False	False	False	-2704.66162109375	818.237915039063	77.6399383544922	0.781193256378174	0.952956557273865	0.863637804985046	83.1714248657227	5822
True	False	False	False	False	-2704.06103515625	1116.94799804688	136.424453735352	0.718396246433258	0.955260932445526	0.547894239425659	68.3414611816406	8406
True	False	False	False	False	-2704.34057617188	1253.478515625	289.486053466797	0.413953304290771	0.891827464103699	0.185041174292564	75.7739486694336	19777
True	False	False	False	False	-2700.109375	672.392272949219	154.17073059082	0.756814062595367	0.953696191310883	0.679580926895142	75.1798553466797	10450
True	False	False	False	False	-2703.32739257813	837.983154296875	151.952453613281	0.820764601230621	0.956129848957062	1	96.8321151733398	13266
True	False	False	False	False	-2698.7802734375	954.137573242188	163.043869018555	0.789059460163116	0.959777653217316	1	74.1020431518555	10893
True	False	False	False	False	-2703.15405273438	1287.89221191406	130.878753662109	0.752703249454498	0.959582805633545	0.661087512969971	73.7796630859375	8706
True	False	False	False	False	-2700.419921875	1027.9931640625	174.135284423828	0.728463411331177	0.958410322666168	0.575742781162262	84.6369400024414	13288
True	False	False	False	False	-2697.07250976563	1157.96765136719	163.043869018555	0.800371706485748	0.96768456697464	1	73.9387741088867	10869
True	False	False	False	False	-2700.37817382813	1690.06115722656	186.335845947266	0.565270364284515	0.900618195533752	0.30769345164299	126.785713195801	21300
True	False	False	False	False	-2699.11791992188	1218.72412109375	109.805053710938	0.673756539821625	0.953850090503693	0.452408254146576	65.4040374755859	6475
True	False	False	False	False	-2696.2265625	1412.40808105469	147.515884399414	0.742133617401123	0.963527202606201	0.619820952415466	80.2481231689453	10673
True	False	False	False	False	-2696.19458007813	642.605041503906	178.571853637695	0.789340138435364	0.968089461326599	1	95.9440994262695	15447
True	False	False	False	False	-2688.46850585938	819.474548339844	118.678184509277	0.84888631105423	0.971811234951019	1	80.0467300415039	8565
True	False	False	False	False	-2690.00439453125	1094.40368652344	131.987884521484	0.770956814289093	0.96415650844574	0.761183798313141	67.7142868041992	8058
True	False	False	False	False	-2694.92211914063	1390.99157714844	93.1679229736328	0.819053888320923	0.962751984596252	1	72.0595245361328	6053
True	False	False	False	False	-2689.94580078125	1316.10363769531	190.772415161133	0.824089586734772	0.96199905872345	1	78.1279067993164	13438
True	False	False	False	False	-2688.07885742188	1595.41564941406	217.391815185547	0.623129367828369	0.906933724880219	0.375004708766937	116.321426391602	22799
True	False	False	False	False	-2689.162109375	1646.2060546875	202.97297668457	0.690767884254456	0.9534792304039	0.484657108783722	84.6666641235352	15494
True	False	False	False	False	-2687.1845703125	1611.57800292969	157.498153686523	0.79235315322876	0.953036904335022	1	148.457748413086	21081
True	False	False	False	False	-2686.95654296875	905.404846191406	148.625015258789	0.747713565826416	0.94936615228653	0.640626013278961	74.5820922851563	9994
True	False	False	False	False	-2686.29418945313	1447.46704101563	185.226699829102	0.767687082290649	0.944021105766296	0.738876104354858	77.7784423828125	12989
True	False	False	False	False	-2686.18701171875	1540.86010742188	230.701522827148	0.513357877731323	0.897083282470703	0.259022355079651	76.5769195556641	15928
True	False	False	False	False	-2686.1787109375	1350.0751953125	94.2770690917969	0.611360251903534	0.927586376667023	0.359863817691803	73.7294082641602	6267
True	False	False	False	False	-2685.31982421875	1665.50463867188	173.026138305664	0.809414923191071	0.954183161258698	1	153.987182617188	24022
True	False	False	False	False	-2680.15234375	1070.26098632813	133.097030639648	0.693598926067352	0.956846177577972	0.490445405244827	65	7800
True	False	False	False	False	-2684.60668945313	1715.12292480469	147.515884399414	0.80531108379364	0.949121177196503	1	132.368423461914	17605
True	False	False	False	False	-2681.11865234375	1135.24731445313	199.645553588867	0.764764428138733	0.943383812904358	0.721043825149536	80.6999969482422	14526
True	False	False	False	False	-2679.93505859375	1210.32336425781	130.878753662109	0.699504435062408	0.954927504062653	0.502967000007629	66.7796630859375	7880
True	False	False	False	False	-2681.09985351563	1367.5986328125	122.005615234375	0.652080416679382	0.957730650901794	0.416428864002228	74.0545425415039	8146
True	False	False	False	False	-2678.73364257813	1473.88012695313	156.389007568359	0.749318718910217	0.955490291118622	0.646997332572937	69.5177307128906	9802
True	False	False	False	False	-2679.82397460938	1518.18933105469	185.226699829102	0.45463290810585	0.943219363689423	0.212888911366463	76.2455062866211	12733
True	False	False	False	False	-2674.68676757813	702.894226074219	113.132476806641	0.84398877620697	0.961780726909637	1	72.7156829833984	7417
True	False	False	False	False	-2675.93505859375	920.883911132813	128.660461425781	0.811424374580383	0.973530948162079	1	74.8017272949219	8677
True	False	False	False	False	-2669.89306640625	1237.00964355469	131.987884521484	0.759082078933716	0.9561527967453	0.690548181533813	76.579833984375	9113
True	False	False	False	False	-2671.28564453125	1400.5712890625	55.4570960998535	0.807211220264435	0.954331636428833	1	74.7600021362305	3738
True	False	False	False	False	-2674.39453125	1503.87353515625	110.914192199707	0.630966603755951	0.961215615272522	0.385590404272079	75.6800003051758	7568
True	False	False	False	False	-2672.15966796875	1414.26208496094	85.4039306640625	0.77591460943222	0.934398472309113	0.801987648010254	108.610389709473	8363
True	False	False	False	False	-2669.43237304688	1261.42395019531	190.772415161133	0.816335916519165	0.963911414146423	1	80.0116271972656	13762
True	False	False	False	False	-2667.99047851563	961.1220703125	170.807861328125	0.737847626209259	0.96076774597168	0.605065226554871	76.5194778442383	11784
True	False	False	False	False	-2667.54467773438	1047.15307617188	169.698715209961	0.644287884235382	0.937309086322784	0.404620975255966	68.071891784668	10415
True	False	False	False	False	-2667.54028320313	1349.27465820313	128.660461425781	0.748102605342865	0.95305460691452	0.642153143882751	82.0775833129883	9521
True	False	False	False	False	-2666.375	1683.98413085938	171.917007446289	0.597140073776245	0.941183924674988	0.342651963233948	80.0774230957031	12412
True	False	False	False	False	-2666.14697265625	1169.11242675781	261.757507324219	0.41270723938942	0.925329744815826	0.184232443571091	72.411018371582	17089
True	False	False	False	False	-2662.87255859375	1727.62963867188	276.176330566406	0.821978032588959	0.955520868301392	1	162.722885131836	40518
True	False	False	False	False	-2661.96923828125	714.164978027344	108.695907592773	0.810891211032867	0.947772622108459	1	80.9489822387695	7933
True	False	False	False	False	-2660.63012695313	378.044830322266	130.878753662109	0.752703249454498	0.949881255626678	0.661087512969971	58.9152526855469	6952
True	False	False	False	False	-2660.05322265625	1190.60021972656	146.40673828125	0.751851856708527	0.952084243297577	0.657453954219818	82.5530319213867	10897
True	False	False	False	False	-2659.3056640625	1330.32604980469	119.787330627441	0.630786955356598	0.94346559047699	0.385342925786972	67.9074096679688	7334
True	False	False	False	False	-2660.85620117188	1383.1201171875	120.896469116211	0.774956405162811	0.968193769454956	0.793233931064606	70.2018356323242	7652
True	False	False	False	False	-2658.37109375	1306.51171875	139.751892089844	0.598013520240784	0.930059611797333	0.343677669763565	64.3809509277344	8112
True	False	False	False	False	-2658.11547851563	1498.29614257813	136.424453735352	0.472196161746979	0.948270797729492	0.225872352719307	68.1300811767578	8380
True	False	False	False	False	-2656.404296875	1579.12585449219	177.462707519531	0.568775296211243	0.914533257484436	0.311321675777435	69.2687530517578	11083
True	False	False	False	False	-2656.1357421875	994.816467285156	150.843307495117	0.832318544387817	0.967130780220032	1	94.8676452636719	12902
True	False	False	False	False	-2653.73559570313	1016.82818603516	167.480438232422	0.757746458053589	0.950722396373749	0.684017658233643	77.8609237670898	11757
True	False	False	False	False	-2654.67065429688	1710.87194824219	64.3302307128906	0.743308067321777	0.952435314655304	0.624039947986603	80.4137954711914	4664
True	False	False	False	False	-2648.61352539063	1128.14831542969	128.660461425781	0.811424374580383	0.952595949172974	1	74.1896514892578	8606
True	False	False	False	False	-2651.26831054688	1226.45654296875	160.825576782227	0.694726705551147	0.943951666355133	0.492788851261139	75.7379302978516	10982
True	False	False	False	False	-2651.005859375	1418.90026855469	139.751892089844	0.746928453445435	0.961604595184326	0.637576758861542	73.539680480957	9266
True	False	False	False	False	-2650.82299804688	1755.05981445313	69.8759460449219	0.766303777694702	0.946150183677673	0.730220139026642	101.825393676758	6415
True	False	False	False	False	-2649.65380859375	1464.60290527344	115.350761413574	0.649127423763275	0.944977223873138	0.411891251802444	65.163459777832	6777
True	False	False	False	False	-2648.06518554688	937.469665527344	145.297592163086	0.72051614522934	0.949729681015015	0.553494393825531	66.984733581543	8775
True	False	False	False	False	-2646.259765625	1101.55163574219	238.465515136719	0.411668419837952	0.834127247333527	0.183560103178024	71.5162811279297	15376
True	False	False	False	False	-2646.66259765625	1276.24597167969	113.132476806641	0.721733629703522	0.964657068252563	0.556770741939545	66.0882339477539	6741
True	False	False	False	False	-2645.8486328125	1154.36889648438	135.315322875977	0.741976678371429	0.965271651744843	0.619263112545013	72.2868881225586	8819
True	False	False	False	False	-2643.810546875	1400.0185546875	92.0587844848633	0.798473179340363	0.960534572601318	1	70.7469863891602	5872
True	False	False	False	False	-2643.31372070313	1444.27416992188	146.40673828125	0.612466037273407	0.927657067775726	0.361250102519989	70.5833358764648	9317
True	False	False	False	False	-2643.01391601563	1256.21826171875	84.2947845458984	0.519655227661133	0.935279369354248	0.264476388692856	63.8815803527832	4855
True	False	False	False	False	-2640.75073242188	916.938537597656	136.424453735352	0.776088893413544	0.968038380146027	0.803636133670807	66.1382141113281	8135
True	False	False	False	False	-2638.94775390625	1197.59118652344	159.716445922852	0.72967803478241	0.949740529060364	0.579335868358612	75.9375	10935
True	False	False	False	False	-2635.71728515625	1330.64343261719	225.155807495117	0.675428748130798	0.95492023229599	0.455403834581375	80.8522186279297	16413
True	False	False	False	False	-2640.30859375	1487.09912109375	102.041061401367	0.619105637073517	0.941408276557922	0.369730263948441	61.2608680725098	5636
True	False	False	False	False	-2633.88061523438	1566.43933105469	122.005615234375	0.823490679264069	0.95685225725174	1	80.7818145751953	8886
True	False	False	False	False	-2633.255859375	1240.23266601563	108.695907592773	0.41791495680809	0.890462756156921	0.187628790736198	68.0714263916016	6671
True	False	False	False	False	-2631.59423828125	1538.80090332031	138.64274597168	0.827974438667297	0.960261881351471	1	76.8160018920898	9602
True	False	False	False	False	-2632.91015625	1765.84741210938	145.297592163086	0.507201075553894	0.946870505809784	0.253795266151428	91.77099609375	12022
True	False	False	False	False	-2631.80200195313	1617.47692871094	333.851715087891	0.63211452960968	0.929006397724152	0.387177228927612	99.0930252075195	29827
True	False	False	False	False	-2628.74438476563	1685.5029296875	134.206176757813	0.627815425395966	0.945518016815186	0.381282955408096	63.6859512329102	7706
True	False	False	False	False	-2629.84497070313	1718.48547363281	141.970169067383	0.696922302246094	0.949153363704681	0.497414886951447	67.5	8640
True	False	False	False	False	-2627.53393554688	1162.96350097656	144.188446044922	0.722330927848816	0.961501479148865	0.558394551277161	74.3692321777344	9668
True	False	False	False	False	-2625.48901367188	1287.00415039063	141.970169067383	0.825492560863495	0.964829802513123	1	69.28125	8868
True	False	False	False	False	-2619.78198242188	1225.62878417969	160.825576782227	0.762943148612976	0.958352208137512	0.710735678672791	73.5724105834961	10668
True	False	False	False	False	-2622.24243164063	1744.32604980469	160.825576782227	0.797517895698547	0.97015905380249	1	82.2068939208984	11920
True	False	False	False	False	-2618.86645507813	1512.240234375	173.026138305664	0.829033434391022	0.959978342056274	1	72.9551315307617	11381
True	False	False	False	False	-2617.61889648438	1792.64978027344	144.188446044922	0.637355387210846	0.941459476947784	0.394545674324036	101.207695007324	13157
True	False	False	False	False	-2612.8896484375	821.153869628906	119.787330627441	0.80851811170578	0.960568130016327	1	80.8611145019531	8733
True	False	False	False	False	-2615.91284179688	1079.57690429688	118.678184509277	0.791627526283264	0.962330341339111	1	61.5981292724609	6591
True	False	False	False	False	-2614.98461914063	1123.32287597656	188.554138183594	0.796189069747925	0.958272337913513	1	85.3294143676758	14506
True	False	False	False	False	-2615.12084960938	1347.68395996094	178.571853637695	0.815820634365082	0.966292321681976	1	71.6211166381836	11531
True	False	False	False	False	-2613.23852539063	1259.681640625	141.970169067383	0.747599303722382	0.953964829444885	0.640179634094238	74.953125	9594
True	False	False	False	False	-2612.56079101563	1474.81042480469	106.477630615234	0.56661194562912	0.943168342113495	0.309076368808746	67.9791641235352	6526
True	False	False	False	False	-2608.84716796875	1144.62084960938	87.6222152709961	0.703833937644958	0.940690338611603	0.512563169002533	65.9240493774414	5208
True	False	False	False	False	-2610.11352539063	1557.81469726563	358.252838134766	0.291591793298721	0.728538990020752	0.115494169294834	136.362228393555	44045
True	False	False	False	False	-2611.416015625	1665.59289550781	214.064392089844	0.586891353130341	0.920036494731903	0.330902934074402	74.3471527099609	14349
True	False	False	False	False	-2609.08129882813	1442.6962890625	204.082122802734	0.545376360416412	0.919283092021942	0.287982791662216	71.0434799194336	13072
True	False	False	False	False	-2593.94653320313	923.620178222656	171.917007446289	0.759923756122589	0.939697921276093	0.694775581359863	67.3161315917969	10434
True	False	False	False	False	-2599.11865234375	1160.31298828125	157.498153686523	0.644279181957245	0.939096808433533	0.404608070850372	67.9366226196289	9647
True	False	False	False	False	-2605.04833984375	1194.89990234375	225.155807495117	0.788748562335968	0.957748055458069	1	74.098518371582	15042
True	False	False	False	False	-2598.30151367188	1222.87341308594	145.297592163086	0.757178783416748	0.953644216060638	0.681305050849915	68.6183242797852	8989
True	False	False	False	False	-2601.81225585938	1389.53186035156	350.488861083984	0.443078756332397	0.829742431640625	0.204679325222969	74.4493637084961	23526
True	False	False	False	False	-2604.50512695313	1621.94836425781	272.848907470703	0.770155668258667	0.933452665805817	0.755448281764984	144.394302368164	35521
True	False	False	False	False	-2603.43139648438	1579.46020507813	72.0942230224609	0.762581646442413	0.965720891952515	0.708754479885101	69.5999984741211	4524
True	False	False	False	False	-2600.44287109375	1297.61364746094	110.914192199707	0.630966603755951	0.951566755771637	0.385590404272079	66.4199981689453	6642
True	False	False	False	False	-2596.2861328125	1481.9951171875	157.498153686523	0.744094371795654	0.958971083164215	0.626910030841827	76.1901397705078	10819
True	False	False	False	False	-2594.6484375	1710.7841796875	94.2770690917969	0.791837513446808	0.951156854629517	1	64.2588272094727	5462
True	False	False	False	False	-2598.30908203125	1817.72204589844	128.660461425781	0.771918535232544	0.953764379024506	0.768335938453674	107.87931060791	12514
True	False	False	False	False	-2597.13647460938	1754.81726074219	159.716445922852	0.668144762516022	0.905831217765808	0.4426029920578	147.826385498047	21287
True	False	False	False	False	-2593.21606445313	1513.48327636719	119.787330627441	0.785884737968445	0.958977937698364	1	72.7962951660156	7862
True	False	False	False	False	-2589.41088867188	1071.45935058594	141.970169067383	0.607505798339844	0.949568510055542	0.355087220668793	59.0546875	7559
True	False	False	False	False	-2586.76611328125	1258.60144042969	214.064392089844	0.337510585784912	0.866188645362854	0.139496579766273	64.4974060058594	12448
True	False	False	False	False	-2586.86840820313	1341.60388183594	184.117568969727	0.787859082221985	0.956260919570923	1	66.1265029907227	10977
True	False	False	False	False	-2585.2822265625	1288.32165527344	79.8582229614258	0.776177406311035	0.945610642433167	0.804480254650116	69.7361145019531	5021
True	False	False	False	False	-2583.80151367188	1562.17858886719	145.297592163086	0.727887332439423	0.971882104873657	0.574057817459106	71.2366409301758	9332
True	False	False	False	False	-2584.17211914063	1789.19311523438	531.278991699219	0.625684797763824	0.901269018650055	0.378409862518311	161.876831054688	77539
True	False	False	False	False	-2574.86279296875	870.935852050781	134.206176757813	0.73265141248703	0.936927378177643	0.588371932506561	87.5454559326172	10593
True	False	False	False	False	-2583.56201171875	1440.00915527344	127.551322937012	0.661842703819275	0.964867532253265	0.432018011808395	67.4173889160156	7753
True	False	False	False	False	-2582.77368164063	1542.44250488281	136.424453735352	0.683436155319214	0.960952281951904	0.470254987478256	67.4959335327148	8302
True	False	False	False	False	-2581.62377929688	1668.04650878906	194.099838256836	0.74627673625946	0.950607538223267	0.635077357292175	73.4285736083984	12850
True	False	False	False	False	-2581.26879882813	1458.15881347656	52.1296730041504	0.650069355964661	0.952678680419922	0.413330078125	58.319149017334	2741
True	False	False	False	False	-2577.73217773438	1306.04919433594	204.082122802734	0.680651724338531	0.957057535648346	0.46499228477478	80.1956558227539	14756
True	False	False	False	False	-2576.22778320313	1493.33483886719	113.132476806641	0.721733629703522	0.958051800727844	0.556770741939545	61.9509811401367	6319
True	False	False	False	False	-2574.82373046875	1518.79211425781	126.442184448242	0.767152667045593	0.962010085582733	0.735483109951019	68.3684234619141	7794
True	False	False	False	False	-2572.94311523438	1610.26806640625	202.97297668457	0.528869152069092	0.881146728992462	0.27266189455986	71.7978134155273	13139
True	False	False	False	False	-2573.57421875	1713.34265136719	201.863830566406	0.434793323278427	0.856704711914063	0.198943972587585	119.576919555664	21763
True	False	False	False	False	-2572.40258789063	1635.97937011719	174.135284423828	0.633660793304443	0.957873225212097	0.389329850673676	70.4458618164063	11060
True	False	False	False	False	-2571.82958984375	1824.330078125	204.082122802734	0.774829864501953	0.961587250232697	0.792114913463593	109.22826385498	20098
True	False	False	False	False	-2565.9052734375	1111.84301757813	252.884368896484	0.738563656806946	0.923342168331146	0.607464194297791	148	33744
True	False	False	False	False	-2568.01953125	1185.13659667969	164.153015136719	0.786518931388855	0.954791128635406	1	83.6824340820313	12385
True	False	False	False	False	-2557.57983398438	1211.85180664063	200.754699707031	0.70326840877533	0.959316194057465	0.511288344860077	70.5966873168945	12778
True	False	False	False	False	-2562.3984375	1402.80383300781	322.760314941406	0.449620515108109	0.832446396350861	0.209296405315399	75.3917541503906	21939
True	False	False	False	False	-2564.123046875	1757.75854492188	89.8404998779297	0.832318663597107	0.959212362766266	1	69.8765411376953	5660
True	False	False	False	False	-2563.49047851563	1854.50842285156	164.153015136719	0.599493980407715	0.944130718708038	0.34542527794838	116.304054260254	17213
True	False	False	False	False	-2562.58178710938	1455.87377929688	110.914192199707	0.779846131801605	0.959103643894196	0.844886004924774	63.5900001525879	6359
True	False	False	False	False	-2558.97680664063	1244.88488769531	237.356369018555	0.536946177482605	0.88086074590683	0.280049026012421	71.051399230957	15205
True	False	False	False	False	-2557.71435546875	1568.87768554688	114.241622924805	0.657020628452301	0.9478719830513	0.42420107126236	68.7961196899414	7086
True	False	False	False	False	-2558.22705078125	1790.75122070313	116.459907531738	0.71459025144577	0.937602996826172	0.538155138492584	80.6666641235352	8470
True	False	False	False	False	-2556.60302734375	976.736022949219	130.878753662109	0.781607866287231	0.946880519390106	0.870086967945099	67.0338973999023	7910
True	False	False	False	False	-2549.82275390625	909.334899902344	164.153015136719	0.718699157238007	0.947234630584717	0.548686504364014	69.2702713012695	10252
True	False	False	False	False	-2550.66943359375	1437.07238769531	155.279876708984	0.658236980438232	0.963575541973114	0.426150768995285	70.207145690918	9829
True	False	False	False	False	-2554.38403320313	1659.98095703125	166.371292114258	0.797147572040558	0.962288975715637	1	71.0133361816406	10652
True	False	False	False	False	-2551.11279296875	1807.97290039063	45.4748191833496	0.678500771522522	0.91912305355072	0.460999995470047	56.5609741210938	2319
True	False	False	False	False	-2550.51123046875	1583.107421875	153.061584472656	0.786026954650879	0.959122717380524	1	70.0072479248047	9661
True	False	False	False	False	-2550.42309570313	1070.32287597656	179.680999755859	0.52888160943985	0.930939495563507	0.2726731300354	59.7839508056641	9685
True	False	False	False	False	-2543.21533203125	1110.53723144531	229.592376708984	0.343573749065399	0.850813448429108	0.142836108803749	70.8357467651367	14663
True	False	False	False	False	-2550.28491210938	1327.0498046875	301.686614990234	0.411738008260727	0.835806667804718	0.183605089783669	74.345588684082	20222
True	False	False	False	False	-2549.50708007813	1370.88342285156	124.223899841309	0.783444225788116	0.96275532245636	0.904983460903168	73.8214263916016	8268
True	False	False	False	False	-2548.626953125	1726.83068847656	191.881561279297	0.692204535007477	0.948973715305328	0.487577885389328	67.9595413208008	11757
True	False	False	False	False	-2549.0751953125	1756.79565429688	92.0587844848633	0.824999392032623	0.962392508983612	1	70.6626510620117	5865
True	False	False	False	False	-2547.7705078125	1512.70202636719	103.150199890137	0.716568052768707	0.935066223144531	0.543167233467102	89.5914001464844	8332
True	False	False	False	False	-2546.19189453125	1688.91003417969	208.518692016602	0.422588974237442	0.824271023273468	0.190714403986931	97.9148941040039	18408
True	False	False	False	False	-2546.78637695313	1852.50634765625	62.1119499206543	0.624954640865326	0.952956557273865	0.377432435750961	88	4928
True	False	False	False	False	-2545.18896484375	1350.98510742188	78.7490768432617	0.832973837852478	0.965720891952515	1	60.1549301147461	4271
True	False	False	False	False	-2543.517578125	1475.18115234375	168.589569091797	0.621096134185791	0.93828958272934	0.372326284646988	66.4868392944336	10106
True	False	False	False	False	-2542.07299804688	1183.82397460938	151.952453613281	0.753516912460327	0.943818986415863	0.664619505405426	79.6569366455078	10913
True	False	False	False	False	-2539.16552734375	1421.18298339844	115.350761413574	0.656205236911774	0.940747320652008	0.422902166843414	66.5480804443359	6921
True	False	False	False	False	-2533.78833007813	1138.79321289063	180.790130615234	0.753389954566956	0.970225870609283	0.664064586162567	65.3190155029297	10647
True	False	False	False	False	-2533.49267578125	1884.11926269531	80.9673614501953	0.750114381313324	0.942545711994171	0.650226891040802	97.6301345825195	7127
True	False	False	False	False	-2533.4326171875	1803.96228027344	34.3833999633789	0.754140198230743	0.95063853263855	0.667366206645966	50.6129035949707	1569
True	False	False	False	False	-2530.291015625	354.892791748047	123.114753723145	0.798364579677582	0.953440308570862	1	63.8828811645508	7091
True	False	False	False	False	-2531.3876953125	1379.18688964844	105.36848449707	0.795948684215546	0.959238529205322	1	68.7789459228516	6534
True	False	False	False	False	-2532.55102539063	1407.23547363281	56.5662384033203	0.859050512313843	0.964499771595001	1	60.5490188598633	3088
True	False	False	False	False	-2532.44799804688	1510.6005859375	170.807861328125	0.671129822731018	0.937067568302155	0.447772175073624	75.2532501220703	11589
True	False	False	False	False	-2530.37890625	923.806518554688	160.825576782227	0.778323948383331	0.958474338054657	0.826640605926514	67.1034469604492	9730
True	False	False	False	False	-2525.21020507813	1052.53210449219	87.6222152709961	0.673781275749207	0.953265130519867	0.452452331781387	74.7341766357422	5904
True	False	False	False	False	-2525.69287109375	1607.73876953125	199.645553588867	0.557473421096802	0.936676561832428	0.299794524908066	70.8111114501953	12746
True	False	False	False	False	-2524.61865234375	1536.79846191406	138.64274597168	0.612841725349426	0.926857769489288	0.36172279715538	70.447998046875	8806
True	False	False	False	False	-2524.55224609375	1860.05358886719	183.008422851563	0.758493185043335	0.942108452320099	0.687642633914948	153.787872314453	25375
True	False	False	False	False	-2523.04711914063	373.545989990234	100.931915283203	0.847731947898865	0.965309083461761	1	65.3076934814453	5943
True	False	False	False	False	-2513.70336914063	1284.3134765625	117.569046020508	0.793545544147491	0.943527936935425	1	89.6132049560547	9499
True	False	False	False	False	-2513.96533203125	1361.33056640625	133.097030639648	0.79485547542572	0.967252373695374	1	60.625	7275
True	False	False	False	False	-2520.0693359375	1440.56701660156	184.117568969727	0.664196252822876	0.940556704998016	0.435920625925064	65.4277114868164	10861
True	False	False	False	False	-2522.82446289063	1566.40234375	166.371292114258	0.695984125137329	0.940834701061249	0.495427757501602	64.7333297729492	9710
True	False	False	False	False	-2522.90478515625	1837.80908203125	352.707153320313	0.726138114929199	0.935773968696594	0.569014191627502	167.735855102539	53340
True	False	False	False	False	-2520.263671875	1479.13208007813	146.40673828125	0.770961821079254	0.95204222202301	0.761220216751099	71.386360168457	9423
True	False	False	False	False	-2519.56030273438	1393.21704101563	109.805053710938	0.74999874830246	0.959691882133484	0.649754703044891	61.4747467041016	6086
True	False	False	False	False	-2516.07397460938	1634.34704589844	196.318130493164	0.848045706748962	0.964971780776978	1	82.7853088378906	14653
True	False	False	False	False	-2515.87670898438	1902.39758300781	181.899276733398	0.619048833847046	0.951797127723694	0.369656503200531	124.225608825684	20373
True	False	False	False	False	-2515.59790039063	1730.26904296875	198.536407470703	0.71621161699295	0.957123458385468	0.542256295681	76.9329605102539	13771
True	False	False	False	False	-2513.88793945313	1325.98120117188	120.896469116211	0.816004395484924	0.956214725971222	1	63.8073387145996	6955
True	False	False	False	False	-2510.96752929688	1652.74951171875	105.36848449707	0.731978118419647	0.96468061208725	0.586294770240784	70.042106628418	6654
True	False	False	False	False	-2510.81713867188	1059.263671875	163.043869018555	0.694964945316315	0.932398915290833	0.493286699056625	135.306121826172	19890
True	False	False	False	False	-2508.69799804688	577.024963378906	109.805053710938	0.785418212413788	0.954925775527954	1	66.3434371948242	6568
True	False	False	False	False	-2509.84155273438	1102.30688476563	98.7136306762695	0.759070038795471	0.947656095027924	0.690488159656525	53.2022476196289	4735
True	False	False	False	False	-2503.49755859375	1240.93444824219	135.315322875977	0.830285787582397	0.957392990589142	1	73.2459030151367	8936
True	False	False	False	False	-2509.37841796875	1792.13732910156	129.769607543945	0.787340879440308	0.957027733325958	1	66.538459777832	7785
True	False	False	False	False	-2508.14819335938	1540.58959960938	89.8404998779297	0.624107658863068	0.90293300151825	0.376303166151047	133.530868530273	10816
True	False	False	False	False	-2497.35131835938	1668.06335449219	238.465515136719	0.575341880321503	0.923685848712921	0.31825464963913	81.7162780761719	17569
True	False	False	False	False	-2505.91821289063	1701.11181640625	214.064392089844	0.719926178455353	0.943691492080688	0.551922738552094	81.5595855712891	15741
True	False	False	False	False	-2500.70751953125	1747.41296386719	207.409545898438	0.726581156253815	0.959316194057465	0.570281505584717	74.1069488525391	13858
True	False	False	False	False	-2504.3173828125	1814.89233398438	140.861022949219	0.70865386724472	0.960869550704956	0.523702561855316	72.826774597168	9249
True	False	False	False	False	-2500.56616210938	1874.43115234375	208.518692016602	0.582249999046326	0.930898606777191	0.325747758150101	72.8563842773438	13697
True	False	False	False	False	-2496.68139648438	532.600524902344	86.513069152832	0.608280003070831	0.856242537498474	0.356039762496948	113.320510864258	8839
True	False	False	False	False	-2494.6640625	580.376281738281	153.061584472656	0.723133981227875	0.96829754114151	0.560595393180847	66.2463760375977	9142
True	False	False	False	False	-2496.64013671875	1342.70068359375	128.660461425781	0.811424374580383	0.964859426021576	1	61.5603446960449	7141
True	False	False	False	False	-2495.99291992188	1569.72277832031	147.515884399414	0.757547676563263	0.959122717380524	0.683063745498657	84.481201171875	11236
True	False	False	False	False	-2495.15380859375	1268.16870117188	123.114753723145	0.798364579677582	0.954065203666687	1	57.8558540344238	6422
True	False	False	False	False	-2493.00756835938	1454.59191894531	202.97297668457	0.604104340076447	0.951184630393982	0.350942254066467	64.4152984619141	11788
True	False	False	False	False	-2492.59423828125	1489.89514160156	186.335845947266	0.779502213001251	0.957255184650421	0.840531468391418	68.273811340332	11470
True	False	False	False	False	-2491.74584960938	1918.57702636719	360.471130371094	0.31114473938942	0.745859324932098	0.125447884202003	133.883071899414	43512
True	False	False	False	False	-2482.484375	413.452270507813	159.716445922852	0.661957681179047	0.945099830627441	0.432207375764847	67.6319427490234	9739
True	False	False	False	False	-2485.40551757813	1412.74523925781	129.769607543945	0.652854382991791	0.937547087669373	0.417631298303604	55.8376083374023	6533
True	False	False	False	False	-2489.84204101563	1539.69702148438	129.769607543945	0.67625892162323	0.943849086761475	0.456904143095016	70.2649536132813	8221
True	False	False	False	False	-2489.06787109375	1767.13818359375	125.333038330078	0.82226824760437	0.956831932067871	1	71.6637191772461	8098
True	False	False	False	False	-2487.71826171875	1612.42944335938	205.191253662109	0.718810260295868	0.934470176696777	0.548977732658386	72.7297286987305	13455
True	False	False	False	False	-2486.22143554688	1865.56579589844	13.3097038269043	0.743378639221191	0.931919693946838	0.624296009540558	51.25	615
True	False	False	False	False	-2483.162109375	1508.900390625	149.734161376953	0.735035240650177	0.950527250766754	0.595879673957825	66.5111083984375	8979
True	False	False	False	False	-2479.00048828125	1700.65173339844	228.483245849609	0.637997329235077	0.927461206912994	0.395462572574615	79.019416809082	16278
True	False	False	False	False	-2482.68359375	1791.48315429688	158.607299804688	0.685144245624542	0.960257709026337	0.47353795170784	71.1748275756836	10178
True	False	False	False	False	-2477.37036132813	1101.28625488281	131.987884521484	0.654514670372009	0.951048910617828	0.420229583978653	54.7731094360352	6518
True	False	False	False	False	-2472.73510742188	1157.75366210938	153.061584472656	0.857496380805969	0.968282222747803	1	76.4855041503906	10555
True	False	False	False	False	-2471.25903320313	1281.41784667969	141.970169067383	0.747599303722382	0.95204222202301	0.640179634094238	61.71875	7900
True	False	False	False	False	-2472.2607421875	1947.36889648438	197.427261352539	0.555503249168396	0.924698948860168	0.29783496260643	122.960670471191	21887
True	False	False	False	False	-2472.05810546875	1901.46984863281	247.338653564453	0.824920296669006	0.956089794635773	1	173.991027832031	38800
True	False	False	False	False	-2470.55639648438	1255.10620117188	131.987884521484	0.822960138320923	0.961488008499146	1	62.873950958252	7482
True	False	False	False	False	-2469.7236328125	1555.53942871094	312.778015136719	0.433379560709	0.866523146629333	0.197977527976036	73.7092208862305	20786
True	False	False	False	False	-2468.22680664063	1878.56921386719	109.805053710938	0.804928004741669	0.962114334106445	1	67.1212158203125	6645
True	False	False	False	False	-2467.29052734375	1052.5439453125	151.952453613281	0.753516912460327	0.923812866210938	0.664619505405426	135.700729370117	18591
True	False	False	False	False	-2464.39526367188	979.286376953125	147.515884399414	0.749781250953674	0.954772591590881	0.648868799209595	69.2556381225586	9211
True	False	False	False	False	-2467.0947265625	1460.90087890625	178.571853637695	0.663666427135468	0.951858341693878	0.435036957263947	70.0683212280273	11281
True	False	False	False	False	-2466.88305664063	1637.46789550781	165.262145996094	0.839980483055115	0.966564297676086	1	72.7516784667969	10840
True	False	False	False	False	-2465.64038085938	1734.89782714844	104.259346008301	0.811947047710419	0.959297358989716	1	64.4468078613281	6058
True	False	False	False	False	-2463.18188476563	1760.74499511719	120.896469116211	0.714016377925873	0.950650691986084	0.536720037460327	70.3394470214844	7667
True	False	False	False	False	-2464.783203125	1960.72326660156	123.114753723145	0.708051383495331	0.944441914558411	0.522282242774963	124.486488342285	13818
True	False	False	False	False	-2461.96728515625	1809.9775390625	276.176330566406	0.392776697874069	0.854576230049133	0.171620845794678	85.2208862304688	21220
True	False	False	False	False	-2458.46948242188	127.431449890137	257.320922851563	0.771918535232544	0.960299789905548	0.768335938453674	66.7758636474609	15492
True	False	False	False	False	-2456.91552734375	441.932067871094	119.787330627441	0.75546407699585	0.927901446819305	0.673323512077332	135.407409667969	14624
True	False	False	False	False	-2457.75756835938	1605.97058105469	192.990692138672	0.704810500144958	0.958407580852509	0.51477974653244	65.8103485107422	11451
True	False	False	False	False	-2457.64111328125	1421.63842773438	135.315322875977	0.664254069328308	0.939621210098267	0.436017215251923	53.9590148925781	6583
True	False	False	False	False	-2455.33544921875	1666.69482421875	198.536407470703	0.654427230358124	0.959905624389648	0.420092135667801	70.0111694335938	12532
True	False	False	False	False	-2456.14331054688	1926.93701171875	22.1828384399414	0.666807174682617	0.957896709442139	0.440319865942001	54.9000015258789	1098
True	False	False	False	False	-2453.42065429688	1777.82446289063	135.315322875977	0.749961793422699	0.96508526802063	0.649603843688965	71.4098358154297	8712
True	False	False	False	False	-2452.28002929688	1911.90905761719	235.138092041016	0.775075852870941	0.96940153837204	0.794298112392426	91.8584899902344	19474
True	False	False	False	False	-2450.30126953125	1260.4599609375	185.226699829102	0.718570590019226	0.936146199703217	0.548350036144257	62.8083839416504	10489
True	False	False	False	False	-2449.68920898438	1708.38830566406	228.483245849609	0.706610441207886	0.956743657588959	0.518918395042419	89.9368896484375	18527
True	False	False	False	False	-2448.5322265625	1460.47302246094	99.8227767944336	0.629553437232971	0.927999675273895	0.383650004863739	68.0666656494141	6126
True	False	False	False	False	-2442.09619140625	1724.59765625	38.8199691772461	0.68638277053833	0.935147106647491	0.475945204496384	74.0285720825195	2591
True	False	False	False	False	-2442.92651367188	1748.34765625	164.153015136719	0.805816411972046	0.945984423160553	1	113.594596862793	16812
True	False	False	False	False	-2441.9619140625	683.128540039063	186.335845947266	0.779502213001251	0.96603125333786	0.840531468391418	67.023811340332	11260
True	False	False	False	False	-2438.51293945313	1589.99108886719	161.934722900391	0.775890290737152	0.951882898807526	0.801759004592896	74.315071105957	10850
True	False	False	False	False	-2440.7939453125	1830.13806152344	131.987884521484	0.66800981760025	0.967187404632568	0.442371755838394	62.7815132141113	7471
True	False	False	False	False	-2441.66796875	1982.71057128906	158.607299804688	0.75994735956192	0.954253971576691	0.694895327091217	123.440559387207	17652
True	False	False	False	False	-2440.74975585938	1636.94909667969	139.751892089844	0.693015515804291	0.953461170196533	0.489241719245911	75.6825408935547	9536
True	False	False	False	False	-2439.41088867188	1809.75012207031	128.660461425781	0.811424374580383	0.969939112663269	1	73.5862045288086	8536
True	False	False	False	False	-2436.61083984375	1867.17248535156	159.716445922852	0.784037590026855	0.949983537197113	0.920083165168762	67.4722213745117	9716
True	False	False	False	False	-2436.51025390625	1358.70288085938	214.064392089844	0.642156362533569	0.942290246486664	0.401481777429581	68.2694320678711	13176
True	False	False	False	False	-2429.17749023438	1421.61828613281	171.917007446289	0.728762328624725	0.975354671478271	0.576622068881989	64.5483856201172	10005
True	False	False	False	False	-2433.85083007813	1569.11267089844	158.607299804688	0.767588436603546	0.962160646915436	0.738245189189911	69.3146820068359	9912
True	False	False	False	False	-2434.03393554688	1960.6318359375	209.627822875977	0.63592916727066	0.933637976646423	0.392519921064377	80.6349182128906	15240
True	False	False	False	False	-2428.40063476563	1458.78747558594	252.884368896484	0.680857360363007	0.956678032875061	0.465377271175385	81.4122772216797	18562
True	False	False	False	False	-2424.70727539063	1387.22900390625	220.719253540039	0.637578904628754	0.938850581645966	0.394864529371262	62.9045219421387	12518
True	False	False	False	False	-2423.57543945313	1634.10876464844	143.079315185547	0.772836744785309	0.961401164531708	0.775464057922363	70.3798446655273	9079
True	False	False	False	False	-2413.43310546875	1498.3408203125	177.462707519531	0.703622102737427	0.949842095375061	0.512084782123566	67.2687530517578	10763
True	False	False	False	False	-2422.3486328125	1675.66369628906	186.335845947266	0.652757406234741	0.951285183429718	0.417480319738388	63.3809509277344	10648
True	False	False	False	False	-2421.35961914063	2002.02368164063	99.8227767944336	0.767598927021027	0.957231283187866	0.738312005996704	101.35555267334	9122
True	False	False	False	False	-2418.69677734375	1742.18835449219	191.881561279297	0.474349081516266	0.943860411643982	0.227508157491684	71.7630081176758	12415
True	False	False	False	False	-2413.03198242188	1785.11303710938	317.214599609375	0.532112956047058	0.895611941814423	0.27560418844223	87.4720306396484	25017
True	False	False	False	False	-2413.43774414063	1829.92407226563	76.5307922363281	0.781291306018829	0.952613890171051	0.865128993988037	62.1304359436035	4287
True	False	False	False	False	-2411.51440429688	1552.99133300781	183.008422851563	0.660195052623749	0.935708463191986	0.429320573806763	62.6181831359863	10332
True	False	False	False	False	-2410.73559570313	1335.86206054688	130.878753662109	0.834946751594543	0.96615344285965	1	71.7881393432617	8471
True	False	False	False	False	-2406.45703125	1418.32592773438	192.990692138672	0.676070153713226	0.944363057613373	0.456562250852585	65.7356338500977	11438
True	False	False	False	False	-2406.66528320313	1713.80981445313	153.061584472656	0.777968525886536	0.960668444633484	0.822720050811768	64.6159439086914	8917
True	False	False	False	False	-2407.05053710938	1845.47570800781	147.515884399414	0.673938751220703	0.944368064403534	0.452733039855957	70.5413513183594	9382
True	False	False	False	False	-2403.31811523438	1616.19738769531	146.40673828125	0.647160887718201	0.953783690929413	0.408912599086761	64.7727279663086	8550
True	False	False	False	False	-2401.40307617188	1662.49560546875	64.3302307128906	0.802213251590729	0.967830955982208	1	53.1724128723145	3084
True	False	False	False	False	-2402.064453125	1883.66772460938	249.556930541992	0.655060887336731	0.939627468585968	0.421090096235275	73.8844451904297	16624
True	False	False	False	False	-2398.69067382813	1309.35229492188	123.114753723145	0.807714879512787	0.956831932067871	1	75.1441421508789	8341
True	False	False	False	False	-2397.60986328125	1824.7783203125	23.2919807434082	0.725569725036621	0.937866926193237	0.567398190498352	59.7142868041992	1254
True	False	False	False	False	-2397.95068359375	1931.74719238281	110.914192199707	0.727671027183533	0.950133502483368	0.573428332805634	74.3099975585938	7431
True	False	False	False	False	-2395.76977539063	825.768371582031	149.734161376953	0.78029876947403	0.96152675151825	0.850861847400665	71.185188293457	9610
True	False	False	False	False	-2395.56787109375	1329.01098632813	110.914192199707	0.793351709842682	0.964160740375519	1	67.5100021362305	6751
True	False	False	False	False	-2394.78784179688	1577.5048828125	147.515884399414	0.796800673007965	0.944780588150024	1	69.7518768310547	9277
True	False	False	False	False	-2392.22314453125	1737.41235351563	167.480438232422	0.783472120761871	0.960454761981964	0.905631244182587	69.2781448364258	10461
True	False	False	False	False	-2393.56396484375	1964.27978515625	175.244430541992	0.819792032241821	0.961736083030701	1	67.9050598144531	10729
True	False	False	False	False	-2387.84423828125	1542.37365722656	290.595184326172	0.430051147937775	0.880819618701935	0.195715993642807	65.3396911621094	17119
True	False	False	False	False	-2387.0048828125	1688.0009765625	109.805053710938	0.396117061376572	0.857084631919861	0.173693209886551	53.3333320617676	5280
True	False	False	False	False	-2386.44775390625	1655.53857421875	54.3479537963867	0.746100842952728	0.960947930812836	0.634407699108124	54.2040824890137	2656
True	False	False	False	False	-2384.25512695313	161.623779296875	204.082122802734	0.791718482971191	0.957186877727509	1	74.3097839355469	13673
True	False	False	False	False	-2379.958984375	654.117797851563	129.769607543945	0.796257674694061	0.952634334564209	1	66.1880340576172	7744
True	False	False	False	False	-2383.20434570313	1666.83276367188	29.9468326568604	0.828017055988312	0.959619760513306	1	52.4074058532715	1415
True	False	False	False	False	-2383.78442382813	1812.77209472656	146.40673828125	0.782496511936188	0.955793738365173	0.885400652885437	99.3712158203125	13117
True	False	False	False	False	-2382.96484375	1710.82666015625	118.678184509277	0.748469054698944	0.949004113674164	0.643601417541504	63.3738327026367	6781
True	False	False	False	False	-2379.93188476563	1592.68054199219	231.810668945313	0.728536307811737	0.950658619403839	0.57595694065094	153.846893310547	32154
True	False	False	False	False	-2375.96630859375	1781.01916503906	183.008422851563	0.600328624248505	0.955894649028778	0.346415579319	65.10302734375	10742
True	False	False	False	False	-2379.87548828125	1926.2314453125	266.194061279297	0.72433477640152	0.949942111968994	0.563924849033356	110.295829772949	26471
True	False	False	False	False	-2372.9697265625	193.436264038086	205.191253662109	0.788921117782593	0.957378268241882	1	66.1621627807617	12240
True	False	False	False	False	-2372.68481445313	1620.13146972656	265.084930419922	0.359865248203278	0.92427384853363	0.152024433016777	63.9623413085938	15287
True	False	False	False	False	-2370.45922851563	1829.15661621094	227.374099731445	0.548581838607788	0.948463797569275	0.291062265634537	74.7951202392578	15333
True	False	False	False	False	-2365.56982421875	677.833435058594	140.861022949219	0.789145231246948	0.960109293460846	1	52.7480316162109	6699
True	False	False	False	False	-2369.28173828125	1519.6728515625	177.462707519531	0.76659494638443	0.954822361469269	0.732008516788483	68.3562469482422	10937
True	False	False	False	False	-2368.09545898438	1976.16418457031	33.2742576599121	0.56201583147049	0.890322983264923	0.304367929697037	54.2333335876465	1627
True	False	False	False	False	-2356.7001953125	163.062103271484	273.958068847656	0.643412113189697	0.932190120220184	0.403326600790024	70.4331970214844	17397
True	False	False	False	False	-2358.83129882813	848.748107910156	158.607299804688	0.724610865116119	0.963977038860321	0.564696907997131	59.4825172424316	8506
True	False	False	False	False	-2363.486328125	1700.06774902344	169.698715209961	0.81309050321579	0.952957212924957	1	77.3398666381836	11833
True	False	False	False	False	-2363.39892578125	1988.89575195313	110.914192199707	0.719247400760651	0.948289394378662	0.55012708902359	73.4700012207031	7347
True	False	False	False	False	-2363.017578125	1590.84912109375	49.9113883972168	0.726490080356598	0.954331636428833	0.570020496845245	68.5999984741211	3087
True	False	False	False	False	-2360.9599609375	1648.11950683594	138.64274597168	0.579986751079559	0.908311247825623	0.323269635438919	57.5519981384277	7194
True	False	False	False	False	-2361.6611328125	1739.38122558594	260.648345947266	0.775762379169464	0.966412961483002	0.800562739372253	78.4765930175781	18442
True	False	False	False	False	-2360.24243164063	1897.98657226563	179.680999755859	0.67369681596756	0.965071678161621	0.452302008867264	73.7407379150391	11946
True	False	False	False	False	-2359.83935546875	2014.71020507813	52.1296730041504	0.61575722694397	0.9251988530159	0.365419745445251	55.638298034668	2615
True	False	False	False	False	-2357.58520507813	1680.58642578125	181.899276733398	0.753896296024323	0.955747842788696	0.666286945343018	85.634147644043	14044
True	False	False	False	False	-2356.98657226563	425.670501708984	187.44499206543	0.584370851516724	0.922306895256042	0.328091025352478	57.230770111084	9672
True	False	False	False	False	-2347.58325195313	1041.96691894531	119.787330627441	0.776787161827087	0.944576799869537	0.810432493686676	71.9537048339844	7771
True	False	False	False	False	-2354.06298828125	1498.58618164063	168.589569091797	0.683335363864899	0.95455139875412	0.470062524080276	62.0328941345215	9429
True	False	False	False	False	-2354.751953125	1947.7998046875	75.4216537475586	0.546117842197418	0.946951866149902	0.288692027330399	57.3382339477539	3899
True	False	False	False	False	-2352.32373046875	1877.49389648438	174.135284423828	0.728463411331177	0.95846688747406	0.575742781162262	72.7770690917969	11426
True	False	False	False	False	-2348.85034179688	2003.39172363281	17.7462711334229	0.670732975006104	0.935202538967133	0.447078943252563	49.9375	799
True	False	False	False	False	-2348.53125	1349.04699707031	95.3862075805664	0.790671706199646	0.959713160991669	1	76.860466003418	6610
True	False	False	False	False	-2346.81762695313	1571.59326171875	156.389007568359	0.724425494670868	0.951413810253143	0.564178287982941	61.815601348877	8716
True	False	False	False	False	-2344.81982421875	400.934753417969	130.878753662109	0.803063333034515	0.960328042507172	1	55.0847473144531	6500
True	False	False	False	False	-2342.84350585938	861.351501464844	124.223899841309	0.838463246822357	0.962107300758362	1	80.5267868041992	9019
True	False	False	False	False	-2339.634765625	1751.75122070313	145.297592163086	0.746155977249146	0.950185596942902	0.634617507457733	60.435115814209	7917
True	False	False	False	False	-2339.37329101563	1953.42126464844	76.5307922363281	0.770033359527588	0.944661200046539	0.754589080810547	59.1739120483398	4083
True	False	False	False	False	-2338.3759765625	1332.88793945313	115.350761413574	0.811039984226227	0.965117812156677	1	77.2307662963867	8032
True	False	False	False	False	-2338.3671875	1518.0048828125	107.586769104004	0.705840885639191	0.951650977134705	0.517140507698059	57.783504486084	5605
True	False	False	False	False	-2337.99096679688	1365.03601074219	122.005615234375	0.823490679264069	0.965185582637787	1	59.8909072875977	6588
True	False	False	False	False	-2336.9287109375	1539.13330078125	191.881561279297	0.475760668516159	0.943303465843201	0.228586137294769	67.1502914428711	11617
True	False	False	False	False	-2337.78442382813	1621.10473632813	300.577453613281	0.498302757740021	0.883593201637268	0.246416509151459	72.2878265380859	19590
True	False	False	False	False	-2335.30419921875	1695.80578613281	221.828384399414	0.612794816493988	0.953378558158875	0.361663728952408	82.129997253418	16426
True	False	False	False	False	-2336.77685546875	1849.35388183594	378.217407226563	0.285237222909927	0.72071385383606	0.112339034676552	70.0234603881836	23878
True	False	False	False	False	-2331.7431640625	1800.17993164063	195.208984375	0.781058788299561	0.963427305221558	0.86162406206131	72.488639831543	12758
True	False	False	False	False	-2329.81176757813	1918.7119140625	207.409545898438	0.488530486822128	0.851874351501465	0.238540589809418	155.513366699219	29081
True	False	False	False	False	-2331.0771484375	2002.125	59.8936653137207	0.75905966758728	0.947202920913696	0.690436720848083	53.962963104248	2914
True	False	False	False	False	-2327.37866210938	1551.72766113281	84.2947845458984	0.755421161651611	0.959884345531464	0.673127472400665	68.5131607055664	5207
True	False	False	False	False	-2316.9130859375	1068.64221191406	123.114753723145	0.776449203491211	0.947516262531281	0.80710357427597	72.7297286987305	8073
True	False	False	False	False	-2326.01489257813	1486.46557617188	164.153015136719	0.760389924049377	0.956295371055603	0.697156250476837	69.8648681640625	10340
True	False	False	False	False	-2325.92407226563	2017.98986816406	109.805053710938	0.720394313335419	0.928681015968323	0.553169012069702	65.1414108276367	6449
True	False	False	False	False	-2323.94482421875	1328.72888183594	92.0587844848633	0.639517724514008	0.948040068149567	0.397646993398666	58.3734931945801	4845
True	False	False	False	False	-2315.65014648438	1516.43469238281	105.36848449707	0.723260998725891	0.955844879150391	0.560945451259613	57.6947364807129	5481
True	False	False	False	False	-2316.19750976563	1659.29772949219	307.232330322266	0.569451153278351	0.914872109889984	0.31202694773674	70.7942276000977	19610
True	False	False	False	False	-2316.1806640625	1962.87182617188	137.533599853516	0.770503997802734	0.958126187324524	0.757918477058411	73.9112930297852	9165
True	False	False	False	False	-2312.50146484375	571.959594726563	204.082122802734	0.809165418148041	0.964772999286652	1	63.9184799194336	11761
True	False	False	False	False	-2312.74340820313	1549.37512207031	116.459907531738	0.552476048469543	0.958352208137512	0.294851720333099	63.3142852783203	6648
True	False	False	False	False	-2311.97192382813	1825.060546875	79.8582229614258	0.571213245391846	0.928700804710388	0.313874661922455	53.5	3852
True	False	False	False	False	-2311.4560546875	1345.94641113281	126.442184448242	0.71930193901062	0.954978168010712	0.550270855426788	65.7631607055664	7497
True	False	False	False	False	-2300.11938476563	118.697998046875	285.049468994141	0.861891865730286	0.964689791202545	1	75.2373504638672	19336
True	False	False	False	False	-2300.53002929688	813.910705566406	211.846115112305	0.733247697353363	0.952033936977386	0.590227007865906	63.8481674194336	12195
True	False	False	False	False	-2307.55151367188	1364.00512695313	95.3862075805664	0.756393730640411	0.93878960609436	0.677612125873566	59.569766998291	5123
True	False	False	False	False	-2310.86206054688	1450.96508789063	221.828384399414	0.517360389232635	0.877647638320923	0.262475967407227	70.2350006103516	14047
True	False	False	False	False	-2306.47338867188	1471.00366210938	123.114753723145	0.746964454650879	0.951440989971161	0.637715458869934	64.2432403564453	7131
True	False	False	False	False	-2308.19921875	1902.34521484375	98.7136306762695	0.792926847934723	0.956287920475006	1	71.5505599975586	6368
True	False	False	False	False	-2309.86206054688	1939.29858398438	119.787330627441	0.699691891670227	0.896450400352478	0.503374934196472	170.787033081055	18445
True	False	False	False	False	-2308.85522460938	1920.84411621094	120.896469116211	0.783979654312134	0.946056306362152	0.918468296527863	165.706420898438	18062
True	False	False	False	False	-2308.0166015625	1760.87329101563	168.589569091797	0.70254772901535	0.974354982376099	0.509673357009888	65.9934234619141	10031
True	False	False	False	False	-2304.6748046875	841.703247070313	138.64274597168	0.806145071983337	0.962809503078461	1	66.3840026855469	8298
True	False	False	False	False	-2299.65161132813	1505.76782226563	157.498153686523	0.800518333911896	0.954219400882721	1	65.8309860229492	9348
True	False	False	False	False	-2302.58471679688	1793.23596191406	128.660461425781	0.56108546257019	0.942447662353516	0.303424805402756	66.3275833129883	7694
True	False	False	False	False	-2302.98852539063	1975.64892578125	108.695907592773	0.599758923053741	0.945489048957825	0.345739275217056	68.2040786743164	6684
True	False	False	False	False	-2301.12060546875	1807.87768554688	99.8227767944336	0.701861500740051	0.95596182346344	0.508145332336426	65	5850
True	False	False	False	False	-2300.22338867188	1565.64282226563	196.318130493164	0.828973293304443	0.951176822185516	1	88.5649719238281	15676
True	False	False	False	False	-2299.98071289063	1604.61010742188	271.739776611328	0.559446036815643	0.892260730266571	0.301771014928818	71.8244934082031	17597
True	False	False	False	False	-2299.09936523438	1860.00036621094	136.424453735352	0.764290273189545	0.955321669578552	0.718305766582489	68.4390258789063	8418
True	False	False	False	False	-2297.06616210938	1838.74523925781	145.297592163086	0.710281431674957	0.941624999046326	0.527580738067627	73.3129806518555	9604
True	False	False	False	False	-2296.10693359375	553.007263183594	273.958068847656	0.77924370765686	0.96192729473114	0.83735454082489	73.6072845458984	18181
True	False	False	False	False	-2295.06787109375	1880.90637207031	118.678184509277	0.700915157794952	0.955566346645355	0.506053328514099	66.766357421875	7144
True	False	False	False	False	-2287.04248046875	1528.73486328125	170.807861328125	0.714543700218201	0.95090252161026	0.538038432598114	64.9220809936523	9998
True	False	False	False	False	-2285.96411132813	1703.56701660156	147.515884399414	0.848385870456696	0.969872891902924	1	63.315788269043	8421
True	False	False	False	False	-2285.70288085938	1420.78833007813	180.790130615234	0.806861162185669	0.96012270450592	1	72.2085876464844	11770
True	False	False	False	False	-2285.5205078125	1642.47863769531	116.459907531738	0.843270182609558	0.962346732616425	1	64.5904769897461	6782
True	False	False	False	False	-2285.05517578125	1458.59802246094	137.533599853516	0.867384672164917	0.966347217559814	1	70.7338714599609	8771
True	False	False	False	False	-2284.40893554688	348.090698242188	116.459907531738	0.734479010105133	0.943854987621307	0.594105780124664	52.4285697937012	5505
True	False	False	False	False	-2282.51342773438	1370.93444824219	120.896469116211	0.816004395484924	0.952498853206635	1	72.2110061645508	7871
True	False	False	False	False	-2284.00708007813	2014.30798339844	258.430084228516	0.746511995792389	0.948821485042572	0.635976254940033	87.9227447509766	20486
True	False	False	False	False	-2283.69018554688	1941.64990234375	327.196868896484	0.852548658847809	0.961188495159149	1	204.257629394531	60256
True	False	False	False	False	-2283.41381835938	1965.95703125	110.914192199707	0.707581996917725	0.948710501194	0.521181464195251	73.9199981689453	7392
True	False	False	False	False	-2278.12329101563	599.214660644531	129.769607543945	0.774984061717987	0.962909042835236	0.793480038642883	60.2820510864258	7053
True	False	False	False	False	-2281.4482421875	1777.75793457031	138.64274597168	0.65770959854126	0.955236971378326	0.425303608179092	62.568000793457	7821
True	False	False	False	False	-2277.99291992188	1900.01318359375	180.790130615234	0.732787251472473	0.92658668756485	0.588793098926544	176.208587646484	28722
True	False	False	False	False	-2277.94262695313	787.709716796875	154.17073059082	0.832746565341949	0.960830867290497	1	57.7913665771484	8033
True	False	False	False	False	-2276.38232421875	1831.48547363281	129.769607543945	0.774984061717987	0.954470753669739	0.793480038642883	73.1623916625977	8560
True	False	False	False	False	-2276.51538085938	1917.20349121094	70.9850845336914	0.430682182312012	0.923474729061127	0.196143284440041	107.703125	6893
True	False	False	False	False	-2273.93823242188	1475.41552734375	144.188446044922	0.820256590843201	0.951566755771637	1	80.984619140625	10528
True	False	False	False	False	-2274.96826171875	1571.35607910156	109.805053710938	0.819165587425232	0.967975735664368	1	58.2626266479492	5768
True	False	False	False	False	-2272.30688476563	1600.16491699219	103.150199890137	0.506357610225677	0.936452269554138	0.253087073564529	50.4516143798828	4692
True	False	False	False	False	-2271.130859375	312.945007324219	208.518692016602	0.791674017906189	0.96321976184845	1	75.111701965332	14121
True	False	False	False	False	-2267.1083984375	345.621063232422	134.206176757813	0.554096043109894	0.939313352108002	0.296444028615952	49.3801651000977	5975
True	False	False	False	False	-2268.09912109375	1671.45471191406	216.282684326172	0.803819596767426	0.960852682590485	1	83.4307708740234	16269
True	False	False	False	False	-2266.60986328125	1798.09875488281	161.934722900391	0.811233162879944	0.975083351135254	1	65.5137023925781	9565
True	False	False	False	False	-2264.87744140625	1845.91174316406	88.7313537597656	0.83357036113739	0.958927392959595	1	70.6875	5655
True	False	False	False	False	-2263.82495117188	1541.48889160156	300.577453613281	0.449799448251724	0.851934731006622	0.209423825144768	81.4095916748047	22062
True	False	False	False	False	-2263.7607421875	1724.90234375	205.191253662109	0.583644092082977	0.910261690616608	0.32728573679924	68.5189208984375	12676
True	False	False	False	False	-2263.36376953125	1894.58715820313	55.4570960998535	0.793351709842682	0.960135102272034	1	78.9400024414063	3947
True	False	False	False	False	-2262.8359375	1923.94897460938	179.680999755859	0.812946498394012	0.964673638343811	1	178.277770996094	28881
True	False	False	False	False	-2262.80981445313	1765.74975585938	138.64274597168	0.593267381191254	0.930323481559753	0.33815124630928	65.0319976806641	8129
True	False	False	False	False	-2258.84057617188	1944.77111816406	82.0765075683594	0.809198617935181	0.965045392513275	1	86.8648681640625	6428
True	False	False	False	False	-2256.37036132813	795.736328125	143.079315185547	0.678756296634674	0.948190450668335	0.46147096157074	57.1472854614258	7372
True	False	False	False	False	-2254.16064453125	604.197448730469	133.097030639648	0.79485547542572	0.946880519390106	1	81.5833358764648	9790
True	False	False	False	False	-2253.98876953125	167.806869506836	180.790130615234	0.825955033302307	0.962710738182068	1	74.0613479614258	12072
True	False	False	False	False	-2244.1142578125	73.0372695922852	202.97297668457	0.757107615470886	0.95363837480545	0.680967330932617	69.2459030151367	12672
True	False	False	False	False	-2242.25122070313	1063.25231933594	153.061584472656	0.826755583286285	0.962207734584808	1	71.3695678710938	9849
True	False	False	False	False	-2252.271484375	1629.072265625	349.379699707031	0.57640153169632	0.91939777135849	0.319390475749969	83.3301620483398	26249
True	False	False	False	False	-2241.77587890625	1709.78820800781	153.061584472656	0.786026954650879	0.954476296901703	1	154.724639892578	21352
True	False	False	False	False	-2249.859375	1833.794921875	167.480438232422	0.730378448963165	0.964080274105072	0.581432998180389	79.0728454589844	11940
True	False	False	False	False	-2252.0693359375	1876.89184570313	231.810668945313	0.61947637796402	0.924443125724792	0.370211869478226	81.8851699829102	17114
True	False	False	False	False	-2249.1806640625	1743.49633789063	151.952453613281	0.55980372428894	0.917194426059723	0.302130997180939	60.5328483581543	8293
True	False	False	False	False	-2247.904296875	1983.09851074219	112.023338317871	0.801285207271576	0.964817047119141	1	64.900993347168	6555
True	False	False	False	False	-2244.08422851563	2016.08605957031	188.554138183594	0.709558069705963	0.935560822486877	0.525849580764771	70.3705902099609	11963
True	False	False	False	False	-2240.27734375	811.101806640625	157.498153686523	0.719543635845184	0.954063892364502	0.550909161567688	56.8661956787109	8075
True	False	False	False	False	-2238.74096679688	360.651184082031	168.589569091797	0.770215749740601	0.953539371490479	0.755871534347534	62.3355255126953	9475
True	False	False	False	False	-2237.61547851563	1725.4638671875	44.3656768798828	0.784437417984009	0.949666619300842	0.932413876056671	65.625	2625
True	False	False	False	False	-2239.47631835938	1930.49609375	79.8582229614258	0.705993711948395	0.95165091753006	0.517492473125458	64.8472213745117	4669
True	False	False	False	False	-2238.17944335938	1787.59191894531	155.279876708984	0.81768673658371	0.954761266708374	1	66.4928588867188	9309
True	False	False	False	False	-2237.26586914063	1907.10852050781	68.7667999267578	0.485934853553772	0.903066754341125	0.236487001180649	66.0967712402344	4098
True	False	False	False	False	-2234.63549804688	631.480346679688	234.028945922852	0.851607799530029	0.966252267360687	1	75.9810409545898	16032
True	False	False	False	False	-2231.09130859375	1439.09448242188	161.934722900391	0.783691704273224	0.964767277240753	0.910926580429077	69.184928894043	10101
True	False	False	False	False	-2234.36645507813	1664.72216796875	155.279876708984	0.81768673658371	0.96653026342392	1	67.8000030517578	9492
True	False	False	False	False	-2213.822265625	334.615417480469	176.353576660156	0.816905379295349	0.971158802509308	1	60.9056587219238	9684
True	False	False	False	False	-2224.60131835938	735.121154785156	174.135284423828	0.863519370555878	0.968839824199677	1	62.1528663635254	9758
True	False	False	False	False	-2221.57397460938	823.212036132813	74.3125076293945	0.758645176887512	0.943474054336548	0.688388466835022	51.0895538330078	3423
True	False	False	False	False	-2229.7275390625	1820.53588867188	119.787330627441	0.79902595281601	0.958636403083801	1	77.3425903320313	8353
True	False	False	False	False	-2227.82202148438	1873.65600585938	160.825576782227	0.825897872447968	0.960465252399445	1	78.3172378540039	11356
True	False	False	False	False	-2229.42700195313	1955.16845703125	334.960876464844	0.553956389427185	0.907466471195221	0.296306431293488	167.09602355957	50463
True	False	False	False	False	-2226.4091796875	1898.92456054688	13.3097038269043	0.66390061378479	0.925560414791107	0.435427129268646	65.8333358764648	790
True	False	False	False	False	-2221.87475585938	1851.24401855469	82.0765075683594	0.760389924049377	0.945095837116241	0.697156250476837	87.2837829589844	6459
True	False	False	False	False	-2220.48193359375	1460.40356445313	106.477630615234	0.794342398643494	0.954637885093689	1	55.6875	5346
True	False	False	False	False	-2218.77563476563	1673.75805664063	84.2947845458984	0.685940802097321	0.958393692970276	0.475083559751511	66.1447372436523	5027
True	False	False	False	False	-2220.35229492188	1837.40759277344	163.043869018555	0.800371706485748	0.954922199249268	1	163.857147216797	24087
True	False	False	False	False	-2220.09155273438	1910.9111328125	141.970169067383	0.63614410161972	0.943048655986786	0.392824232578278	123.28125	15780
True	False	False	False	False	-2217.19067382813	805.210876464844	88.7313537597656	0.795180141925812	0.953829169273376	1	56.125	4490
True	False	False	False	False	-2215.59716796875	1408.97790527344	150.843307495117	0.814773619174957	0.950858533382416	1	87.6176452636719	11916
True	False	False	False	False	-2211.8798828125	1687.04675292969	109.805053710938	0.741141617298126	0.953136384487152	0.616318583488464	69.3737411499023	6868
True	False	False	False	False	-2217.10717773438	1927.25244140625	21.0736961364746	0.765837788581848	0.945084035396576	0.727394282817841	61.5263175964355	1169
True	False	False	False	False	-2213.96533203125	1973.66735839844	169.698715209961	0.757360458374023	0.946051716804504	0.682169198989868	88.699348449707	13571
True	False	False	False	False	-2211.19995117188	1627.1259765625	82.0765075683594	0.809198617935181	0.96690559387207	1	55.0540542602539	4074
True	False	False	False	False	-2210.23706054688	652.534912109375	221.828384399414	0.678316593170166	0.948379933834076	0.460660934448242	58.0149993896484	11603
True	False	False	False	False	-2210.1220703125	780.580505371094	122.005615234375	0.736803710460663	0.963554084300995	0.601612448692322	47.9363632202148	5273
True	False	False	False	False	-2209.68872070313	960.617614746094	220.719253540039	0.803175151348114	0.966720402240753	1	62.9899482727051	12535
True	False	False	False	False	-2209.95434570313	1645.47570800781	140.861022949219	0.658946752548218	0.939161837100983	0.427295297384262	59.6614189147949	7577
True	False	False	False	False	-2209.40161132813	814.252990722656	56.5662384033203	0.789839804172516	0.965959846973419	1	52.7843132019043	2692
True	False	False	False	False	-2209.39868164063	845.569763183594	128.660461425781	0.538227736949921	0.948479056358337	0.281240075826645	51.0862083435059	5926
True	False	False	False	False	-2208.365234375	1734.54357910156	206.300399780273	0.547218382358551	0.957210302352905	0.289748072624207	62.6075286865234	11645
True	False	False	False	False	-2207.52270507813	1760.94262695313	192.990692138672	0.649052619934082	0.924007177352905	0.411777347326279	67.0574722290039	11668
True	False	False	False	False	-2205.65454101563	1802.69934082031	211.846115112305	0.449011653661728	0.904803156852722	0.208863288164139	60.1151847839355	11482
True	False	False	False	False	-2204.70385742188	270.074890136719	157.498153686523	0.800518333911896	0.966564297676086	1	63.3591537475586	8997
True	False	False	False	False	-2203.1396484375	1940.107421875	200.754699707031	0.821229100227356	0.951889395713806	1	80.2430953979492	14524
True	False	False	False	False	-2201.12524414063	831.343505859375	108.695907592773	0.685513734817505	0.946028470993042	0.474253714084625	56.3571434020996	5523
True	False	False	False	False	-2200.18115234375	1905.16442871094	164.153015136719	0.794427216053009	0.958474338054657	1	73.7364883422852	10913
True	False	False	False	False	-2196.3037109375	1675.830078125	86.513069152832	0.812731087207794	0.961495399475098	1	60.1153831481934	4689
True	False	False	False	False	-2193.22021484375	1013.224609375	87.6222152709961	0.749889969825745	0.933845043182373	0.649311125278473	102.886077880859	8128
True	False	False	False	False	-2194.34692382813	1866.46118164063	251.77522277832	0.305253624916077	0.839355111122131	0.122408963739872	60.4140968322754	13714
True	False	False	False	False	-2187.0224609375	1024.34985351563	82.0765075683594	0.771052539348602	0.954543590545654	0.761882483959198	135.837844848633	10052
True	False	False	False	False	-2188.16479492188	1654.91174316406	135.315322875977	0.808103084564209	0.960861563682556	1	61.2786903381348	7476
True	False	False	False	False	-2187.59423828125	1983.99963378906	98.7136306762695	0.792926847934723	0.962020635604858	1	65.3033676147461	5812
True	False	False	False	False	-2187.2275390625	2015.97351074219	66.5485153198242	0.740957856178284	0.947378277778625	0.615675687789917	59.0499992370605	3543
True	False	False	False	False	-2184.53588867188	654.269470214844	191.881561279297	0.821082055568695	0.972279787063599	1	65.6358413696289	11355
True	False	False	False	False	-2182.86645507813	1695.98876953125	140.861022949219	0.801327586174011	0.951566755771637	1	65.7716522216797	8353
True	False	False	False	False	-2183.28857421875	1964.80310058594	113.132476806641	0.809218764305115	0.95334130525589	1	66.9411773681641	6828
True	False	False	False	False	-2181.85668945313	1840.7490234375	134.206176757813	0.56890481710434	0.940913915634155	0.311456650495529	57.1652908325195	6917
True	False	False	False	False	-2171.91064453125	673.837951660156	123.114753723145	0.727117598056793	0.960482001304626	0.57182514667511	49.4144134521484	5485
True	False	False	False	False	-2180.5244140625	819.974426269531	86.513069152832	0.785991430282593	0.956037282943726	1	48.5128211975098	3784
True	False	False	False	False	-2173.93701171875	1783.16882324219	183.008422851563	0.709964990615845	0.95155268907547	0.526821851730347	60.3515167236328	9958
True	False	False	False	False	-2178.20654296875	1812.21606445313	204.082122802734	0.596033811569214	0.930350184440613	0.341358572244644	61.0054359436035	11225
True	False	False	False	False	-2173.22290039063	1017.14739990234	103.150199890137	0.737817108631134	0.95716655254364	0.604963421821594	65.2580642700195	6069
True	False	False	False	False	-2170.19970703125	1670.87976074219	141.970169067383	0.75548255443573	0.966354250907898	0.673407912254333	63.0078125	8065
True	False	False	False	False	-2173.02221679688	1907.02270507813	166.371292114258	0.582819104194641	0.91718327999115	0.326374530792236	57.466667175293	8620
True	False	False	False	False	-2168.259765625	1710.51232910156	135.315322875977	0.778218626976013	0.96301281452179	0.825467169284821	65.2704925537109	7963
True	False	False	False	False	-2167.419921875	785.790283203125	113.132476806641	0.725188553333282	0.944966673851013	0.566320717334747	54.029411315918	5511
True	False	False	False	False	-2166.54052734375	616.317993164063	194.099838256836	0.730427443981171	0.962906360626221	0.581580340862274	68.8628540039063	12051
True	False	False	False	False	-2163.58984375	823.320007324219	109.805053710938	0.804928004741669	0.963718354701996	1	56.3333320617676	5577
True	False	False	False	False	-2162.78662109375	1868.10791015625	179.680999755859	0.697056531906128	0.936245799064636	0.497700452804565	71.2222213745117	11538
True	False	False	False	False	-2162.4814453125	1996.83166503906	270.630645751953	0.512411773204803	0.921755611896515	0.258212447166443	85.6106567382813	20889
True	False	False	False	False	-2161.66186523438	1041.47351074219	196.318130493164	0.72962087392807	0.959162056446075	0.579165399074554	64.2033920288086	11364
True	False	False	False	False	-2157.69580078125	1838.55139160156	109.805053710938	0.465467572212219	0.912787437438965	0.220823526382446	57.5050506591797	5693
True	False	False	False	False	-2159.990234375	1970.1923828125	97.6044921875	0.666665554046631	0.924091339111328	0.440079391002655	61.375	5401
True	False	False	False	False	-2151.79638671875	792.607116699219	97.6044921875	0.846573948860168	0.960534572601318	1	53.7045440673828	4726
True	False	False	False	False	-2148.88500976563	897.88916015625	201.863830566406	0.818204164505005	0.952659964561462	1	67.3461532592773	12257
True	False	False	False	False	-2151.13745117188	1737.20288085938	260.648345947266	0.579995691776276	0.941914021968842	0.32327938079834	72.4978713989258	17037
True	False	False	False	False	-2148.86547851563	218.700531005859	171.917007446289	0.777819216251373	0.953242719173431	0.821106195449829	66.8064498901367	10355
True	False	False	False	False	-2144.1259765625	682.524353027344	107.586769104004	0.779021024703979	0.946951866149902	0.834679305553436	47.2577323913574	4584
True	False	False	False	False	-2148.09423828125	843.862487792969	271.739776611328	0.422585487365723	0.816131293773651	0.190712079405785	72.2326507568359	17697
True	False	False	False	False	-2144.26879882813	1844.54772949219	74.3125076293945	0.786045730113983	0.956417441368103	1	58.6567153930664	3930
True	False	False	False	False	-2143.8671875	1020.04052734375	267.30322265625	0.766194760799408	0.949869334697723	0.729555368423462	72.8423233032227	17555
True	False	False	False	False	-2143.04125976563	1888.986328125	126.442184448242	0.829544961452484	0.956831932067871	1	79.684211730957	9084
True	False	False	False	False	-2143.6025390625	1927.01477050781	34.3833999633789	0.565661311149597	0.960647881031036	0.308095723390579	112.806449890137	3497
True	False	False	False	False	-2142.81225585938	1639.240234375	136.424453735352	0.784597456455231	0.958162069320679	0.938117504119873	67.8536605834961	8346
True	False	False	False	False	-2142.53442382813	1955.74523925781	87.6222152709961	0.703833937644958	0.952234208583832	0.512563169002533	61.544303894043	4862
True	False	False	False	False	-2139.7880859375	1915.22790527344	261.757507324219	0.682038903236389	0.951763331890106	0.467600554227829	157.474578857422	37164
True	False	False	False	False	-2141.79077148438	1937.47399902344	133.097030639648	0.594008207321167	0.946702241897583	0.339006364345551	82.8249969482422	9939
True	False	False	False	False	-2137.96337890625	409.244598388672	78.7490768432617	0.754633009433746	0.928837180137634	0.669563829898834	86.0422515869141	6109
True	False	False	False	False	-2136.9619140625	1719.49487304688	115.350761413574	0.811039984226227	0.966688752174377	1	62.355770111084	6485
True	False	False	False	False	-2137.76293945313	1782.63879394531	118.678184509277	0.769594728946686	0.941629886627197	0.751542627811432	54.5420570373535	5836
True	False	False	False	False	-2132.32934570313	1760.49877929688	130.878753662109	0.682038903236389	0.954996645450592	0.467600554227829	55	6490
True	False	False	False	False	-2128.43310546875	373.657470703125	175.244430541992	0.792873740196228	0.954286634922028	1	63.7341766357422	10070
True	False	False	False	False	-2130.95874023438	1862.48693847656	158.607299804688	0.749334454536438	0.96518874168396	0.647060871124268	65.0069961547852	9296
True	False	False	False	False	-2131.10864257813	2020.99731445313	194.099838256836	0.442117989063263	0.908336937427521	0.204007893800735	71.1657180786133	12454
True	False	False	False	False	-2130.82470703125	771.975891113281	258.430084228516	0.683390498161316	0.953757882118225	0.470167756080627	68.8798294067383	16049
True	False	False	False	False	-2129.7421875	1044.73217773438	204.082122802734	0.774829864501953	0.953704714775085	0.792114913463593	60.7119560241699	11171
True	False	False	False	False	-2121.97290039063	1688.70080566406	159.716445922852	0.765261650085449	0.961275160312653	0.723958730697632	69.0763854980469	9947
True	False	False	False	False	-2120.86279296875	446.552642822266	241.792938232422	0.64416229724884	0.958318650722504	0.404434949159622	61.0825691223145	13316
True	False	False	False	False	-2120.92358398438	1464.06652832031	210.736968994141	0.683284997940063	0.92812192440033	0.469966500997543	68.1631546020508	12951
True	False	False	False	False	-2119.70703125	1076.69445800781	127.551322937012	0.827134490013123	0.957082509994507	1	60.0869560241699	6910
True	False	False	False	False	-2117.7763671875	814.214904785156	157.498153686523	0.781017482280731	0.954780399799347	0.861013054847717	58.5845069885254	8319
True	False	False	False	False	-2118.4150390625	1734.67163085938	115.350761413574	0.801323413848877	0.957141101360321	1	67.4711532592773	7017
True	False	False	False	False	-2117.76220703125	491.112945556641	138.64274597168	0.73007744550705	0.946041107177734	0.580529451370239	66.9199981689453	8365
True	False	False	False	False	-2114.6875	577.225341796875	116.459907531738	0.786059260368347	0.956214725971222	1	50.7809524536133	5332
True	False	False	False	False	-2113.94897460938	1708.10888671875	169.698715209961	0.666771829128265	0.949326038360596	0.44025981426239	66.3856201171875	10157
True	False	False	False	False	-2113.68603515625	794.338073730469	122.005615234375	0.748618364334106	0.955925464630127	0.64419424533844	55.4545440673828	6100
True	False	False	False	False	-2110.92016601563	327.110931396484	180.790130615234	0.825955033302307	0.953539371490479	1	56.8895721435547	9273
True	False	False	False	False	-2111.53051757813	1866.07641601563	127.551322937012	0.733566761016846	0.951301991939545	0.591225862503052	61.9130439758301	7120
True	False	False	False	False	-2110.41821289063	1017.70147705078	170.807861328125	0.724060654640198	0.965300559997559	0.563160717487335	62.1558456420898	9572
True	False	False	False	False	-2110.09301757813	1058.12927246094	123.114753723145	0.807714879512787	0.964158892631531	1	68.7387390136719	7630
True	False	False	False	False	-2096.20629882813	751.92333984375	120.896469116211	0.771264374256134	0.958928346633911	0.76343834400177	58.5871543884277	6386
True	False	False	False	False	-2098.50903320313	1044.97668457031	108.695907592773	0.65213805437088	0.953163266181946	0.416518241167068	60.5408172607422	5933
True	False	False	False	False	-2098.76635742188	1111.0439453125	184.117568969727	0.802932620048523	0.967791855335236	1	63.5481910705566	10549
True	False	False	False	False	-2105.43627929688	1752.18420410156	144.188446044922	0.820256590843201	0.950153708457947	1	66.2384643554688	8611
True	False	False	False	False	-2108.07836914063	1901.97338867188	188.554138183594	0.587828636169434	0.932469129562378	0.331956177949905	61.8058815002441	10507
True	False	False	False	False	-2104.80224609375	1952.47009277344	156.389007568359	0.749318718910217	0.950586080551147	0.646997332572937	70.2340393066406	9903
True	False	False	False	False	-2107.57958984375	2004.20263671875	77.6399383544922	0.821241796016693	0.965720891952515	1	64.8571395874023	4540
True	False	False	False	False	-2107.255859375	2017.72119140625	21.0736961364746	0.698733150959015	0.931073546409607	0.501295566558838	61.9473686218262	1177
True	False	False	False	False	-2100.45068359375	1728.80310058594	118.678184509277	0.801031827926636	0.968901455402374	1	64.0654220581055	6855
True	False	False	False	False	-2100.16796875	1786.93896484375	104.259346008301	0.77779358625412	0.961780726909637	0.82083135843277	52.4893608093262	4934
True	False	False	False	False	-2097.42529296875	1083.16003417969	150.843307495117	0.733056426048279	0.941230654716492	0.589630365371704	63.4338226318359	8627
True	False	False	False	False	-2093.12670898438	1137.15576171875	165.262145996094	0.819518387317657	0.951508343219757	1	56.308723449707	8390
True	False	False	False	False	-2094.40112304688	1967.54028320313	61.0028076171875	0.85178804397583	0.965959846973419	1	68.5454559326172	3770
True	False	False	False	False	-2093.654296875	1682.25927734375	134.206176757813	0.699378907680511	0.94108110666275	0.502694189548492	57.6363639831543	6974
True	False	False	False	False	-2093.3828125	1878.33776855469	161.934722900391	0.823068141937256	0.962004125118256	1	69.0684967041016	10084
True	False	False	False	False	-2091.74731445313	998.827209472656	178.571853637695	0.686574578285217	0.949872851371765	0.476320087909698	71.0621109008789	11441
True	False	False	False	False	-2090.29565429688	1848.27185058594	120.896469116211	0.67004781961441	0.951616525650024	0.445886552333832	56.8073387145996	6192
True	False	False	False	False	-2090.03295898438	444.063354492188	180.790130615234	0.799145638942719	0.966327965259552	1	69.9079742431641	11395
True	False	False	False	False	-2090.01416015625	465.621826171875	178.571853637695	0.747022986412048	0.943130254745483	0.637941479682922	63.4534149169922	10216
True	False	False	False	False	-2089.79467773438	582.245727539063	130.878753662109	0.772971868515015	0.964554309844971	0.776539385318756	53.2627105712891	6285
True	False	False	False	False	-2089.47314453125	1985.14562988281	180.790130615234	0.780968606472015	0.96199905872345	0.860293686389923	74.1104278564453	12080
True	False	False	False	False	-2088.30078125	538.031799316406	133.097030639648	0.777435421943665	0.94949072599411	0.817042171955109	55.4249992370605	6651
True	False	False	False	False	-2084.56005859375	763.813903808594	158.607299804688	0.710692226886749	0.966098189353943	0.528569459915161	70.0559463500977	10018
True	False	False	False	False	-2085.0224609375	1931.12084960938	109.805053710938	0.732440412044525	0.965390563011169	0.587718963623047	58.1818199157715	5760
True	False	False	False	False	-2082.08642578125	1825.80969238281	134.206176757813	0.792623698711395	0.945043623447418	1	67.6198348999023	8182
True	False	False	False	False	-2081.89526367188	1953.62329101563	92.0587844848633	0.773206055164337	0.953584969043732	0.778420686721802	68.0361480712891	5647
True	False	False	False	False	-2080.36450195313	289.006408691406	242.902084350586	0.823784232139587	0.962603986263275	1	78.8447494506836	17267
True	False	False	False	False	-2077.03662109375	596.014282226563	107.586769104004	0.769551157951355	0.95716655254364	0.75124317407608	51.9278335571289	5037
True	False	False	False	False	-2074.64379882813	1020.15612792969	546.807006835938	0.437828123569489	0.78037416934967	0.201030433177948	179.042602539063	88268
True	False	False	False	False	-2079.87670898438	1698.72412109375	155.279876708984	0.560165524482727	0.947189331054688	0.302495568990707	53.0071411132813	7421
True	False	False	False	False	-2079.83471679688	1210.83752441406	120.896469116211	0.839848577976227	0.96468061208725	1	64.5504608154297	7036
True	False	False	False	False	-2076.6962890625	1797.50109863281	165.262145996094	0.477383196353912	0.936010718345642	0.229830592870712	56.0872497558594	8357
True	False	False	False	False	-2071.62963867188	810.899047851563	168.589569091797	0.780941009521484	0.954492092132568	0.859888970851898	75.4671020507813	11471
True	False	False	False	False	-2070.78540039063	2006.8466796875	209.627822875977	0.765569984912872	0.954126000404358	0.725789487361908	84.4444427490234	15960
True	False	False	False	False	-2068.03149414063	727.619140625	159.716445922852	0.722619116306305	0.949925422668457	0.559182107448578	60.2013893127441	8669
True	False	False	False	False	-2068.19799804688	1239.30932617188	212.955261230469	0.801383256912231	0.950658798217773	1	73.75	14160
True	False	False	False	False	-2069.82397460938	1905.28649902344	157.498153686523	0.754633009433746	0.954253971576691	0.669563829898834	59.6408462524414	8469
True	False	False	False	False	-2068.74340820313	1855.6396484375	126.442184448242	0.806643486022949	0.962540864944458	1	74.3245620727539	8473
True	False	False	False	False	-2067.994140625	1088.26599121094	176.353576660156	0.787060856819153	0.963144242763519	1	64.9559783935547	10328
True	False	False	False	False	-2065.74560546875	1722.16198730469	107.586769104004	0.705840885639191	0.957460463047028	0.517140507698059	52.5257720947266	5095
True	False	False	False	False	-2063.87353515625	679.396057128906	196.318130493164	0.738775193691254	0.957833290100098	0.608177721500397	64.0960464477539	11345
True	False	False	False	False	-2063.84521484375	759.417114257813	141.970169067383	0.747599303722382	0.947400569915771	0.640179634094238	75.1171875	9615
True	False	False	False	False	-2062.24658203125	892.395141601563	185.226699829102	0.810964584350586	0.957510352134705	1	56.7784423828125	9482
True	False	False	False	False	-2060.63598632813	1066.37097167969	144.188446044922	0.799139618873596	0.95416671037674	1	54.707691192627	7112
True	False	False	False	False	-2059.09594726563	956.881896972656	151.952453613281	0.687491834163666	0.948084473609924	0.478120416402817	51.1459846496582	7007
True	False	False	False	False	-2058.48974609375	1922.79504394531	75.4216537475586	0.625182271003723	0.965536773204803	0.377736806869507	58.4411773681641	3974
True	False	False	False	False	-2058.00073242188	1934.0302734375	16.6371288299561	0.714476346969604	0.930929720401764	0.53786963224411	54.1333351135254	812
True	False	False	False	False	-2055.71850585938	457.715148925781	259.539215087891	0.7247154712677	0.947702050209045	0.564990103244781	70.6324768066406	16528
True	False	False	False	False	-2053.61181640625	1214.47827148438	110.914192199707	0.827440023422241	0.965687274932861	1	51.8199996948242	5182
True	False	False	False	False	-2054.96557617188	1705.06628417969	109.805053710938	0.673756539821625	0.944620370864868	0.452408254146576	52.0303039550781	5151
True	False	False	False	False	-2052.79028320313	1825.9853515625	135.315322875977	0.820987939834595	0.9549640417099	1	70.1311492919922	8556
True	False	False	False	False	-2052.203125	996.761352539063	150.843307495117	0.786078751087189	0.940494775772095	1	72.0661773681641	9801
True	False	False	False	False	-2049.03564453125	860.28125	174.135284423828	0.628185629844666	0.948314607143402	0.38178539276123	55.3184700012207	8685
True	False	False	False	False	-2051.326171875	1860.87915039063	134.206176757813	0.801479279994965	0.974242925643921	1	65.7438049316406	7955
True	False	False	False	False	-2045.68737792969	724.767700195313	197.427261352539	0.557267129421234	0.948650598526001	0.299588680267334	62.353931427002	11099
True	False	False	False	False	-2046.87646484375	1882.0986328125	178.571853637695	0.692753672599792	0.939600706100464	0.488703340291977	81.4906845092773	13120
True	False	False	False	False	-2045.67602539063	1033.02893066406	155.279876708984	0.80919873714447	0.96152675151825	1	59.1357154846191	8279
True	False	False	False	False	-2043.46984863281	283.071472167969	140.861022949219	0.760854780673981	0.954182624816895	0.699559509754181	51.6692924499512	6562
True	False	False	False	False	-2042.59631347656	818.9169921875	206.300399780273	0.800324141979218	0.961654186248779	1	67.5914001464844	12572
True	False	False	False	False	-2036.28466796875	1188.32299804688	117.569046020508	0.816733479499817	0.954018115997314	1	60.6037750244141	6424
True	False	False	False	False	-2041.29309082031	1917.18334960938	110.914192199707	0.739838838577271	0.956472516059875	0.6118004322052	58.2400016784668	5824
True	False	False	False	False	-2040.58984375	1949.20629882813	131.987884521484	0.305697292089462	0.893104672431946	0.12263660132885	65.2184906005859	7761
True	False	False	False	False	-2036.87622070313	1967.9990234375	136.424453735352	0.784597456455231	0.96301281452179	0.938117504119873	78.5447158813477	9661
True	False	False	False	False	-2034.78381347656	2017.33776855469	103.150199890137	0.769519209861755	0.965687274932861	0.751023590564728	73.4623641967773	6832
True	False	False	False	False	-2033.83642578125	920.1708984375	127.551322937012	0.782646477222443	0.955317556858063	0.888233423233032	60.1217384338379	6914
True	False	False	False	False	-2033.20861816406	1091.71362304688	214.064392089844	0.719926178455353	0.961223840713501	0.551922738552094	62.7461128234863	12110
True	False	False	False	False	-2033.33325195313	2002.01867675781	99.8227767944336	0.777396082878113	0.954621136188507	0.816632270812988	71.466667175293	6432
True	False	False	False	False	-2028.60327148438	745.600219726563	127.551322937012	0.77388209104538	0.936329662799835	0.783978283405304	155.930435180664	17932
True	False	False	False	False	-2028.80053710938	780.589233398438	94.2770690917969	0.817713499069214	0.964746832847595	1	50.4000015258789	4284
True	False	False	False	False	-2031.38781738281	976.030212402344	117.569046020508	0.771331310272217	0.950133502483368	0.763932764530182	56.1698112487793	5954
True	False	False	False	False	-2032.25854492188	1719.61022949219	159.716445922852	0.792017757892609	0.955326914787292	1	79.4166641235352	11436
True	False	False	False	False	-2032.603515625	1775.60595703125	138.64274597168	0.768403470516205	0.953589022159576	0.74352765083313	60.0320014953613	7504
True	False	False	False	False	-2030.88598632813	1063.43273925781	113.132476806641	0.678755939006805	0.958718836307526	0.46147033572197	49.6764717102051	5067
True	False	False	False	False	-2027.36279296875	850.800659179688	206.300399780273	0.625835061073303	0.94573438167572	0.378611505031586	55.8494606018066	10388
True	False	False	False	False	-2025.564453125	954.176879882813	158.607299804688	0.727544546127319	0.961366474628448	0.573061048984528	55.5664329528809	7946
True	False	False	False	False	-2026.97729492188	1842.61328125	221.828384399414	0.678316593170166	0.952414453029633	0.460660934448242	64.6849975585938	12937
True	False	False	False	False	-2026.21435546875	1132.60595703125	176.353576660156	0.805686175823212	0.959653615951538	1	68.0628967285156	10822
True	False	False	False	False	-2024.0673828125	765.575622558594	79.8582229614258	0.545453667640686	0.956595182418823	0.288056641817093	51.3611106872559	3698
True	False	False	False	False	-2023.83276367188	1251.31970214844	161.934722900391	0.794927000999451	0.955008804798126	1	55.0821914672852	8042
True	False	False	False	False	-2022.849609375	1892.51123046875	127.551322937012	0.753320038318634	0.950650691986084	0.663759410381317	55.347827911377	6365
True	False	False	False	False	-2017.92810058594	292.960357666016	154.17073059082	0.803418695926666	0.957469463348389	1	57.6978416442871	8020
True	False	False	False	False	-2014.67944335938	641.4892578125	202.97297668457	0.696614563465118	0.936648011207581	0.496761292219162	56.7103843688965	10378
True	False	False	False	False	-2017.05651855469	1926.22253417969	112.023338317871	0.778208315372467	0.95934933423996	0.825352907180786	70.6831665039063	7139
True	False	False	False	False	-2015.97692871094	734.647766113281	74.3125076293945	0.656966328620911	0.941384077072144	0.424114376306534	52.2388076782227	3500
True	False	False	False	False	-2009.32116699219	755.488647460938	75.4216537475586	0.733056426048279	0.95637571811676	0.589630365371704	48.8529396057129	3322
True	False	False	False	False	-2012.77966308594	929.898315429688	241.792938232422	0.513896405696869	0.911089539527893	0.259484440088272	57.6926612854004	12577
True	False	False	False	False	-2015.82141113281	1026.43273925781	97.6044921875	0.809059381484985	0.953183054924011	1	60.25	5302
True	False	False	False	False	-2012.51965332031	1768.21264648438	130.878753662109	0.573016881942749	0.932726562023163	0.315779268741608	59.8050842285156	7057
True	False	False	False	False	-2013.35339355469	1944.92895507813	72.0942230224609	0.725393772125244	0.944661200046539	0.566900193691254	60.6461524963379	3942
True	False	False	False	False	-2011.85412597656	881.856506347656	178.571853637695	0.771386206150055	0.957795083522797	0.76433938741684	61.8571434020996	9959
True	False	False	False	False	-2008.48510742188	975.100158691406	145.297592163086	0.621744215488434	0.95135885477066	0.373177081346512	55.1679382324219	7227
True	False	False	False	False	-2009.86437988281	1070.82189941406	215.173538208008	0.638335287570953	0.949578523635864	0.395946532487869	60.8814430236816	11811
True	False	False	False	False	-2008.70153808594	1683.11474609375	232.919815063477	0.453481048345566	0.885568678379059	0.212059065699577	60.6666679382324	12740
True	False	False	False	False	-2008.30029296875	612.061279296875	144.188446044922	0.77064049243927	0.935061454772949	0.758896112442017	93.4307708740234	12146
True	False	False	False	False	-2006.13659667969	673.350952148438	214.064392089844	0.725983381271362	0.9566969871521	0.568573176860809	61.2072525024414	11813
True	False	False	False	False	-2007.49182128906	694.994323730469	137.533599853516	0.643381059169769	0.934871554374695	0.403280854225159	57.677417755127	7152
True	False	False	False	False	-2003.39990234375	786.221252441406	153.061584472656	0.826755583286285	0.953376054763794	1	71.4420318603516	9859
True	False	False	False	False	-2007.466796875	1010.8583984375	110.914192199707	0.852887690067291	0.970772683620453	1	157.850006103516	15785
True	False	False	False	False	-2007.18334960938	1873.74780273438	137.533599853516	0.770503997802734	0.964075446128845	0.757918477058411	58.2338714599609	7221
True	False	False	False	False	-2001.26867675781	757.447631835938	13.3097038269043	0.769369602203369	0.941614151000977	0.75	35.1666679382324	422
True	False	False	False	False	-2002.2705078125	1117.23303222656	134.206176757813	0.856174230575562	0.969766020774841	1	70.0909118652344	8481
True	False	False	False	False	-2002.81005859375	1267.75109863281	145.297592163086	0.805286824703217	0.956139147281647	1	54.1603050231934	7095
True	False	False	False	False	-2002.09301757813	1574.61791992188	150.843307495117	0.705643773078918	0.950423657894135	0.516687095165253	59.1764717102051	8048
True	False	False	False	False	-2001.19689941406	2026.66589355469	18.8554134368896	0.704451441764832	0.95306122303009	0.51396244764328	46.4117660522461	789
True	False	False	False	False	-2000.98156738281	1756.76684570313	108.695907592773	0.78705221414566	0.951460897922516	1	76.1836700439453	7466
True	False	False	False	False	-2000.66943359375	1824.36853027344	187.44499206543	0.766782999038696	0.954838156700134	0.733172476291656	63.763313293457	10776
True	False	False	False	False	-1999.60302734375	813.505249023438	161.934722900391	0.692936301231384	0.944876670837402	0.489078670740128	53.6438369750977	7832
True	False	False	False	False	-1999.353515625	1179.8515625	153.061584472656	0.759016990661621	0.954780399799347	0.690224945545197	63.3405799865723	8741
True	False	False	False	False	-1982.59741210938	647.082885742188	192.990692138672	0.844957113265991	0.962982356548309	1	63.0804595947266	10976
True	False	False	False	False	-1981.30383300781	839.200012207031	196.318130493164	0.771363496780396	0.962583482265472	0.764171004295349	69.5480194091797	12310
True	False	False	False	False	-1989.93481445313	1987.3095703125	197.427261352539	0.782779574394226	0.955538034439087	0.890820920467377	68.9213485717773	12268
True	False	False	False	False	-1989.00012207031	863.637817382813	230.701522827148	0.839499652385712	0.958535254001617	1	71.4375	14859
True	False	False	False	False	-1988.78308105469	904.35009765625	189.663269042969	0.800872504711151	0.961211442947388	1	73.432746887207	12557
True	False	False	False	False	-1986.89208984375	987.584350585938	168.589569091797	0.844571530818939	0.962278246879578	1	62.4210510253906	9488
True	False	False	False	False	-1984.61486816406	1285.45385742188	149.734161376953	0.761056125164032	0.950994849205017	0.700609505176544	55.6666679382324	7515
True	False	False	False	False	-1987.56311035156	1386.25463867188	186.335845947266	0.762245774269104	0.950250804424286	0.70693165063858	58.4702377319336	9823
True	False	False	False	False	-1988.43701171875	1857.16418457031	151.952453613281	0.820764601230621	0.95888364315033	1	80.9270095825195	11087
True	False	False	False	False	-1986.05151367188	1596.78393554688	220.719253540039	0.763959646224976	0.962677657604218	0.716419696807861	66.87939453125	13309
True	False	False	False	False	-1985.55505371094	1314.20751953125	190.772415161133	0.694201648235321	0.951948344707489	0.491695135831833	62.8372077941895	10808
True	False	False	False	False	-1983.9140625	1010.39483642578	179.680999755859	0.768874526023865	0.956768572330475	0.74665355682373	73.1975326538086	11858
True	False	False	False	False	-1981.10424804688	1919.34289550781	131.987884521484	0.720541477203369	0.942437529563904	0.553562164306641	56.7226905822754	6750
True	False	False	False	False	-1980.39282226563	952.695617675781	209.627822875977	0.579091131687164	0.945540070533752	0.322295248508453	56.2698402404785	10635
True	False	False	False	False	-1977.294921875	1926.93872070313	21.0736961364746	0.633466780185699	0.950055003166199	0.389058798551559	47.1052627563477	895
True	False	False	False	False	-1975.44384765625	794.875610351563	200.754699707031	0.752710700035095	0.96115505695343	0.661119401454926	66.3149185180664	12003
True	False	False	False	False	-1974.8984375	1088.19714355469	217.391815185547	0.702471673488617	0.95571368932724	0.509503602981567	63.5918350219727	12464
True	False	False	False	False	-1971.68127441406	1408.24792480469	130.878753662109	0.825414478778839	0.96275532245636	1	64.6949157714844	7634
True	False	False	False	False	-1969.31884765625	1691.14489746094	77.6399383544922	0.754616916179657	0.951916694641113	0.669491648674011	54.5999984741211	3822
True	False	False	False	False	-1970.052734375	1962.69775390625	222.937530517578	0.780977606773376	0.952853322029114	0.860425651073456	79.7263717651367	16025
True	False	False	False	False	-1962.69897460938	670.163513183594	180.790130615234	0.866233706474304	0.970667481422424	1	65.1349716186523	10617
True	False	False	False	False	-1961.74035644531	926.44873046875	201.863830566406	0.684606075286865	0.961964905261993	0.472499012947083	70.7197799682617	12871
True	False	False	False	False	-1967.29943847656	1705.47973632813	148.625015258789	0.755418717861176	0.954219400882721	0.673116326332092	63.1940307617188	8468
True	False	False	False	False	-1964.83129882813	1879.93005371094	147.515884399414	0.817581295967102	0.955561459064484	1	61.9548873901367	8240
True	False	False	False	False	-1964.19860839844	1909.31103515625	90.9496383666992	0.84259420633316	0.963565766811371	1	55.1463432312012	4522
True	False	False	False	False	-1960.36889648438	1118.93737792969	143.079315185547	0.678756296634674	0.948785185813904	0.46147096157074	50.3410835266113	6494
True	False	False	False	False	-1959.86791992188	1280.74291992188	141.970169067383	0.687072157859802	0.943821728229523	0.477295190095901	53.234375	6814
True	False	False	False	False	-1959.33203125	762.986755371094	240.683807373047	0.765143632888794	0.961243748664856	0.723262846469879	65.5207366943359	14218
True	False	False	False	False	-1958.52941894531	1154.99633789063	232.919815063477	0.60689902305603	0.944485604763031	0.354343086481094	59.2904777526855	12451
True	False	False	False	False	-1945.13342285156	688.222290039063	153.061584472656	0.75136935710907	0.946045696735382	0.655422210693359	71.9927520751953	9935
True	False	False	False	False	-1950.71765136719	1968.07531738281	171.917007446289	0.620183229446411	0.955339074134827	0.371132552623749	76.4774169921875	11854
True	False	False	False	False	-1949.83666992188	1005.52905273438	150.843307495117	0.774635255336761	0.953982889652252	0.790409028530121	60.4779396057129	8225
True	False	False	False	False	-1949.61279296875	1923.91296386719	139.751892089844	0.746928453445435	0.952487111091614	0.637576758861542	57.9444427490234	7301
True	False	False	False	False	-1938.19299316406	719.646545410156	200.754699707031	0.73316490650177	0.953409969806671	0.589968621730804	69.0552520751953	12499
True	False	False	False	False	-1940.78784179688	987.688903808594	190.772415161133	0.813156247138977	0.965711534023285	1	64.3720932006836	11072
True	False	False	False	False	-1927.19482421875	1018.71990966797	168.589569091797	0.762764632701874	0.948202073574066	0.709754824638367	52.1118431091309	7921
True	False	False	False	False	-1934.01452636719	1384.45861816406	119.787330627441	0.785884737968445	0.955314457416534	1	49.6388893127441	5361
True	False	False	False	False	-1934.02722167969	1834.23095703125	171.917007446289	0.6527099609375	0.951874136924744	0.417406469583511	59.1741943359375	9172
True	False	False	False	False	-1933.67358398438	1058.92248535156	299.468322753906	0.738120377063751	0.970750451087952	0.605975925922394	66.4518508911133	17942
True	False	False	False	False	-1931.2802734375	1868.98876953125	255.102645874023	0.641694486141205	0.952303886413574	0.400806427001953	67.5999984741211	15548
True	False	False	False	False	-1930.64416503906	1997.42932128906	191.881561279297	0.715735614299774	0.961925446987152	0.541045010089874	64.9537582397461	11237
True	False	False	False	False	-1914.68762207031	965.661682128906	219.610107421875	0.8161860704422	0.96475213766098	1	62.0505065917969	12286
True	False	False	False	False	-1917.84838867188	1942.77038574219	169.698715209961	0.742979526519775	0.954517602920532	0.622851550579071	61.1307182312012	9353
True	False	False	False	False	-1916.61047363281	1815.2275390625	267.30322265625	0.506111621856689	0.857445895671844	0.252880901098251	134.879669189453	32506
True	False	False	False	False	-1903.99096679688	747.689514160156	133.097030639648	0.757159888744354	0.954912185668945	0.681215405464172	50.2333335876465	6028
True	False	False	False	False	-1904.11608886719	1044.36450195313	164.153015136719	0.775534987449646	0.955862283706665	0.798458695411682	61.0945930480957	9042
True	False	False	False	False	-1902.11840820313	1082.18933105469	271.739776611328	0.700736880302429	0.951313674449921	0.505661189556122	63.3877563476563	15530
True	False	False	False	False	-2388.74951171875	2028.69409179688	189.663269042969	0.489085733890533	0.898601651191711	0.238981932401657	112.081871032715	19166
True	False	False	False	False	-2363.85107421875	2045.29406738281	54.3479537963867	0.758865714073181	0.955270767211914	0.689475536346436	83.7551040649414	4104
True	False	False	False	False	-2351.27416992188	2062.05541992188	220.719253540039	0.632667064666748	0.946531295776367	0.387944400310516	116.02010345459	23088
True	False	False	False	False	-2329.76611328125	2059.45288085938	84.2947845458984	0.698733150959015	0.939830243587494	0.501295566558838	73.3421020507813	5574
True	False	False	False	False	-2327.33032226563	2096.25561523438	83.1856460571289	0.781472206115723	0.957111597061157	0.867934346199036	122.080001831055	9156
True	False	False	False	False	-2322.123046875	2079.78002929688	93.1679229736328	0.558975517749786	0.929746210575104	0.301298230886459	85.25	7161
True	False	False	False	False	-2307.34765625	2039.20458984375	129.769607543945	0.818419456481934	0.95916348695755	1	68.9059829711914	8062
True	False	False	False	False	-2293.54443359375	2119.95922851563	100.931915283203	0.622218787670135	0.881564557552338	0.373801827430725	136.70329284668	12440
True	False	False	False	False	-2286.57299804688	2061.93188476563	139.751892089844	0.717676758766174	0.963706493377686	0.546022891998291	72.7777786254883	9170
True	False	False	False	False	-2279.1181640625	2120.2705078125	139.751892089844	0.669603943824768	0.945277810096741	0.445116937160492	123.420631408691	15551
True	False	False	False	False	-2275.1005859375	2082.53125	215.173538208008	0.723656356334686	0.917738795280457	0.562038123607635	170.907211303711	33156
True	False	False	False	False	-2273.1796875	2136.59814453125	117.569046020508	0.635044157505035	0.943275213241577	0.391270726919174	127.594337463379	13525
True	False	False	False	False	-2259.82934570313	2152.48901367188	41.0382537841797	0.563382267951965	0.923270583152771	0.305759131908417	120.513511657715	4459
True	False	False	False	False	-2259.30590820313	2107.88305664063	48.80224609375	0.576453566551208	0.905496835708618	0.319446384906769	66.0681838989258	2907
True	False	False	False	False	-2243.0380859375	2062.40307617188	131.987884521484	0.611394584178925	0.909121155738831	0.359906733036041	61.2268905639648	7286
True	False	False	False	False	-2241.80419921875	2133.1748046875	85.4039306640625	0.765360891819	0.949547469615936	0.724545955657959	69.8701324462891	5380
True	False	False	False	False	-2239.32397460938	2144.41015625	43.256534576416	0.730620563030243	0.944926857948303	0.582162261009216	73.4102554321289	2863
True	False	False	False	False	-2233.474609375	2091.13427734375	186.335845947266	0.614211022853851	0.929564654827118	0.363452702760696	85.9940490722656	14447
True	False	False	False	False	-2234.02197265625	2169.44067382813	186.335845947266	0.755265355110168	0.941063106060028	0.672418296337128	137.184524536133	23047
True	False	False	False	False	-2222.06176757813	2184.2021484375	85.4039306640625	0.707926988601685	0.937305450439453	0.521990060806274	130.987014770508	10086
True	False	False	False	False	-2221.24560546875	2032.4287109375	220.719253540039	0.478602886199951	0.908350348472595	0.230769917368889	69.8994979858398	13910
True	False	False	False	False	-2219.1064453125	2067.125	136.424453735352	0.756108999252319	0.953589022159576	0.676289081573486	83.6666641235352	10291
True	False	False	False	False	-2216.20361328125	2118.97094726563	65.4393768310547	0.785227477550507	0.948626279830933	0.970944821834564	50.3559303283691	2971
True	False	False	False	False	-2209.6943359375	2079.58837890625	37.7108268737793	0.666771829128265	0.941161274909973	0.44025981426239	69.8529434204102	2375
True	False	False	False	False	-2209.42065429688	2156.73779296875	134.206176757813	0.532114207744598	0.918123960494995	0.275605350732803	76.8512420654297	9299
True	False	False	False	False	-2198.37524414063	2029.8955078125	75.4216537475586	0.769968271255493	0.950720965862274	0.754133403301239	57.8088226318359	3931
True	False	False	False	False	-2190.69140625	2079.53759765625	128.660461425781	0.705485999584198	0.916601181030273	0.516324877738953	148.206893920898	17192
True	False	False	False	False	-2193.03515625	2183.63037109375	28.8376903533936	0.613829612731934	0.919330537319183	0.362969666719437	94.3461532592773	2453
True	False	False	False	False	-2186.41137695313	2131.67138671875	89.8404998779297	0.779232859611511	0.965469539165497	0.837222635746002	61.7654304504395	5003
True	False	False	False	False	-2186.11840820313	2147.98852539063	136.424453735352	0.686334073543549	0.966735243797302	0.475850194692612	70.3495941162109	8653
True	False	False	False	False	-2182.74438476563	2205.42651367188	324.978576660156	0.584689319133759	0.934437453746796	0.328444719314575	148.737197875977	43580
True	False	False	False	False	-2174.123046875	2053.5029296875	17.7462711334229	0.689935445785522	0.934281527996063	0.482980132102966	69.8125	1117
True	False	False	False	False	-2175.94946289063	2086.50903320313	237.356369018555	0.760737001895905	0.940920829772949	0.698947727680206	190.766357421875	40824
True	False	False	False	False	-2175.84741210938	2177.34106445313	106.477630615234	0.392271220684052	0.826222121715546	0.171308651566505	77.7291641235352	7462
True	False	False	False	False	-2168.29833984375	2031.27099609375	167.480438232422	0.783472120761871	0.953517138957977	0.905631244182587	76.947021484375	11619
True	False	False	False	False	-2157.24829101563	2066.69165039063	358.252838134766	0.557122886180878	0.925311923027039	0.299444824457169	183.080490112305	59135
True	False	False	False	False	-2142.60717773438	2206.76049804688	195.208984375	0.608575522899628	0.925898551940918	0.356404304504395	82.2954559326172	14484
True	False	False	False	False	-2139.09741210938	2097.716796875	281.722045898438	0.663565456867218	0.953786134719849	0.434868901968002	104.437004089355	26527
True	False	False	False	False	-2136.947265625	2177.06176757813	180.790130615234	0.791540265083313	0.965975105762482	1	81.5828247070313	13298
True	False	False	False	False	-2131.77319335938	2142.1025390625	184.117568969727	0.669985294342041	0.953472018241882	0.445777982473373	61.5301208496094	10214
True	False	False	False	False	-2131.06005859375	2238.32690429688	159.716445922852	0.516101658344269	0.944693148136139	0.261385023593903	90.0347213745117	12965
True	False	False	False	False	-2123.81469726563	2041.17822265625	133.097030639648	0.700874388217926	0.955324351787567	0.505963504314423	78.6833343505859	9442
True	False	False	False	False	-2130.7587890625	2071.3017578125	171.917007446289	0.796354293823242	0.955488920211792	1	175.987091064453	27278
True	False	False	False	False	-2104.08154296875	2238.54321289063	300.577453613281	0.691362500190735	0.92497843503952	0.485861867666245	120.184501647949	32570
True	False	False	False	False	-2100.02807617188	2065.09545898438	123.114753723145	0.708051383495331	0.959582805633545	0.522282242774963	70.1801834106445	7790
True	False	False	False	False	-2097.1630859375	2280.47241210938	67.6576614379883	0.553535640239716	0.961670458316803	0.295892119407654	110.901641845703	6765
True	False	False	False	False	-2095.41650390625	2046.42297363281	139.751892089844	0.686032891273499	0.94860965013504	0.475262850522995	70.5317459106445	8887
True	False	False	False	False	-2094.08154296875	2139.5185546875	110.914192199707	0.803114473819733	0.958498001098633	1	76.3199996948242	7632
True	False	False	False	False	-2094.54516601563	2201.37280273438	246.229507446289	0.727117598056793	0.931376278400421	0.57182514667511	79.0135116577148	17541
True	False	False	False	False	-2090.1552734375	2158.62744140625	216.282684326172	0.773517906665802	0.946244359016418	0.780960738658905	164.405120849609	32059
True	False	False	False	False	-2089.12963867188	2115.80883789063	103.150199890137	0.769519209861755	0.963398873806	0.751023590564728	59.5806465148926	5541
True	False	False	False	False	-2087.09423828125	2173.73217773438	26.6194076538086	0.67927873134613	0.95398223400116	0.462436705827713	76.2083358764648	1829
True	False	False	False	False	-2083.3623046875	2294.42553710938	44.3656768798828	0.673765122890472	0.907149255275726	0.452423572540283	119.099998474121	4764
True	False	False	False	False	-2080.86401367188	2270.21606445313	122.005615234375	0.701672554016113	0.957573533058167	0.507726192474365	87.3454513549805	9608
True	False	False	False	False	-2075.2431640625	2085.47973632813	131.987884521484	0.731520116329193	0.961718082427979	0.584892332553864	62.4958000183105	7437
True	False	False	False	False	-2064.77172851563	2134.98608398438	137.533599853516	0.821350634098053	0.96435683965683	1	79.6854858398438	9881
True	False	False	False	False	-2062.52905273438	2107.16284179688	163.043869018555	0.828705549240112	0.965228617191315	1	79.326530456543	11661
True	False	False	False	False	-2059.67065429688	2188.447265625	139.751892089844	0.754863798618317	0.948104739189148	0.67060112953186	70.8650817871094	8929
True	False	False	False	False	-2059.59155273438	2056.93408203125	208.518692016602	0.701275229454041	0.948487341403961	0.506847262382507	86.7659606933594	16312
True	False	False	False	False	-2057.62646484375	2169.89086914063	119.787330627441	0.832143545150757	0.963119089603424	1	70.4074096679688	7604
True	False	False	False	False	-2057.35595703125	2306.95190429688	159.716445922852	0.776177406311035	0.935465574264526	0.804480254650116	131.5625	18945
True	False	False	False	False	-2057.01489257813	2239.17504882813	245.120376586914	0.841266751289368	0.972524881362915	1	94.3800888061523	20858
True	False	False	False	False	-2050.99609375	2281.5732421875	168.589569091797	0.718603193759918	0.953899919986725	0.548435270786285	79.6052627563477	12100
True	False	False	False	False	-2039.07397460938	2084.5966796875	238.465515136719	0.801990270614624	0.952718555927277	1	77.683723449707	16702
True	False	False	False	False	-2039.20910644531	2125.220703125	220.719253540039	0.77320671081543	0.961533904075623	0.778425931930542	73.9196014404297	14710
True	False	False	False	False	-2036.13732910156	2234.99365234375	125.333038330078	0.643630743026733	0.949892580509186	0.403649151325226	71.7787628173828	8111
True	False	False	False	False	-2034.86486816406	2311.89624023438	282.831207275391	0.48127269744873	0.931792259216309	0.232837587594986	118.960784912109	30335
True	False	False	False	False	-2030.57312011719	2044.91235351563	139.751892089844	0.774550676345825	0.958928644657135	0.789673984050751	67.9126968383789	8557
True	False	False	False	False	-2026.83020019531	2201.716796875	129.769607543945	0.727007806301117	0.945653915405273	0.571508407592773	68.2905960083008	7990
True	False	False	False	False	-2022.91845703125	2270.34033203125	155.279876708984	0.789243400096893	0.94910591840744	1	70.6285705566406	9888
True	False	False	False	False	-2013.62133789063	2180.4033203125	169.698715209961	0.821265935897827	0.958474338054657	1	78.3398666381836	11986
True	False	False	False	False	-2015.42712402344	2226.34399414063	92.0587844848633	0.787859082221985	0.956613540649414	1	63.2891578674316	5253
True	False	False	False	False	-2010.74670410156	2335.11010742188	250.666076660156	0.437961786985397	0.929252028465271	0.20112270116806	118.39380645752	26757
True	False	False	False	False	-2009.7529296875	2028.37231445313	156.389007568359	0.775517404079437	0.948410391807556	0.798297166824341	68.3191452026367	9633
True	False	False	False	False	-2008.93115234375	2150.25366210938	180.790130615234	0.825955033302307	0.955330193042755	1	76.8404922485352	12525
True	False	False	False	False	-2005.79504394531	2091.34619140625	192.990692138672	0.81492292881012	0.95999401807785	1	77.1321868896484	13421
True	False	False	False	False	-2004.65319824219	2120.03369140625	267.30322265625	0.817371487617493	0.956987500190735	1	96.4522857666016	23245
True	False	False	False	False	-1995.81005859375	2293.67602539063	177.462707519531	0.830169141292572	0.963548243045807	1	84.0625	13450
True	False	False	False	False	-1989.70422363281	2064.70166015625	166.371292114258	0.786015152931213	0.963901042938232	1	82.946662902832	12442
True	False	False	False	False	-1988.619140625	2212.00732421875	123.114753723145	0.830976963043213	0.961469709873199	1	69.0540542602539	7665
True	False	False	False	False	-1988.01892089844	2254.64501953125	175.244430541992	0.703833937644958	0.959304451942444	0.512563169002533	67.8607559204102	10722
True	False	False	False	False	-1983.62268066406	2356.2861328125	128.660461425781	0.844098389148712	0.962012887001038	1	114.75862121582	13312
True	False	False	False	False	-1975.62316894531	2096.8544921875	160.825576782227	0.829443633556366	0.964974105358124	1	69.4758605957031	10074
True	False	False	False	False	-1972.11071777344	2160.5625	106.477630615234	0.710245251655579	0.951248407363892	0.527493894100189	68.4791641235352	6574
True	False	False	False	False	-1975.06433105469	2228.79223632813	23.2919807434082	0.725569725036621	0.933190703392029	0.567398190498352	55.4285697937012	1164
True	False	False	False	False	-1973.60437011719	2183.88989257813	311.668884277344	0.215921372175217	0.788453698158264	0.0801956057548523	75.3345184326172	21169
True	False	False	False	False	-1973.22802734375	2238.6708984375	31.0559749603271	0.811063647270203	0.960755467414856	1	59.5357131958008	1667
True	False	False	False	False	-1972.19934082031	2289.11352539063	163.043869018555	0.828705549240112	0.965140461921692	1	164.340133666992	24158
True	False	False	False	False	-1966.23937988281	2123.76171875	237.356369018555	0.387975871562958	0.826044201850891	0.168670430779457	71.9532699584961	15398
True	False	False	False	False	-1967.146484375	2205.22021484375	78.7490768432617	0.739793658256531	0.957111597061157	0.611645519733429	69.7323913574219	4951
True	False	False	False	False	-1966.07897949219	2334.23706054688	250.666076660156	0.729728102684021	0.969222784042358	0.57948499917984	107.65486907959	24330
True	False	False	False	False	-1964.59057617188	2172.40356445313	23.2919807434082	0.725569725036621	0.941173493862152	0.567398190498352	68.523811340332	1439
True	False	False	False	False	-1961.90100097656	2046.91149902344	158.607299804688	0.724610865116119	0.931255161762238	0.564696907997131	61.9370613098145	8857
True	False	False	False	False	-1961.72143554688	2363.72900390625	115.350761413574	0.639311671257019	0.909931838512421	0.397349894046783	108.278846740723	11261
True	False	False	False	False	-1956.91809082031	2236.02026367188	100.931915283203	0.545179426670074	0.901020646095276	0.287794768810272	66.7912063598633	6078
True	False	False	False	False	-1955.78833007813	2281.42724609375	28.8376903533936	0.753130555152893	0.946136891841888	0.662934899330139	81.7307662963867	2125
True	False	False	False	False	-1951.21166992188	2075.515625	179.680999755859	0.648191511631012	0.955339074134827	0.410469472408295	63.679012298584	10316
True	False	False	False	False	-1950.76892089844	2217.80810546875	165.262145996094	0.713891565799713	0.962509095668793	0.536409020423889	72.8926162719727	10861
True	False	False	False	False	-1946.87365722656	2377.17163085938	119.787330627441	0.735007107257843	0.948231756687164	0.595789611339569	137.175918579102	14815
True	False	False	False	False	-1942.43530273438	2263.36181640625	119.787330627441	0.79902595281601	0.948188185691833	1	77.6944427490234	8391
True	False	False	False	False	-1943.14587402344	2328.21801757813	130.878753662109	0.744540572166443	0.929526269435883	0.628555476665497	113.398307800293	13381
True	False	False	False	False	-1941.86767578125	2284.16625976563	151.952453613281	0.635665476322174	0.87573117017746	0.392147123813629	168.532852172852	23089
True	False	False	False	False	-1938.34436035156	2122.46459960938	97.6044921875	0.501234591007233	0.919962525367737	0.248825281858444	56.9318199157715	5010
True	False	False	False	False	-1937.45739746094	2169.08764648438	248.447799682617	0.828619480133057	0.969221413135529	1	184.866073608398	41410
True	False	False	False	False	-1932.57922363281	2146.42919921875	99.8227767944336	0.583076596260071	0.945346415042877	0.326658576726913	62.3555564880371	5612
True	False	False	False	False	-1932.82019042969	2360.76220703125	226.264953613281	0.705394387245178	0.936069130897522	0.516114771366119	141.808822631836	28929
True	False	False	False	False	-1926.14367675781	2185.39428710938	124.223899841309	0.631394743919373	0.959332823753357	0.386181116104126	79.8482131958008	8943
True	False	False	False	False	-1930.33581542969	2392.91552734375	146.40673828125	0.832875907421112	0.956391155719757	1	125.212120056152	16528
True	False	False	False	False	-1924.23059082031	2265.67456054688	98.7136306762695	0.702530324459076	0.966486155986786	0.509634494781494	74.5280914306641	6633
True	False	False	False	False	-1922.52551269531	2077.02978515625	125.333038330078	0.769035220146179	0.954709708690643	0.747732698917389	61.5486717224121	6955
True	False	False	False	False	-1917.91967773438	2103.1357421875	47.6931037902832	0.654741525650024	0.942854642868042	0.42058664560318	50.9767456054688	2192
True	False	False	False	False	-1919.01672363281	2288.35766601563	265.084930419922	0.795209169387817	0.959273636341095	1	145.665267944336	34814
True	False	False	False	False	-1917.01489257813	2326.70776367188	281.722045898438	0.349993348121643	0.903259634971619	0.146418660879135	75.1377944946289	19085
True	False	False	False	False	-1915.5263671875	2117.22998046875	28.8376903533936	0.681263327598572	0.945891737937927	0.466138988733292	52.1923065185547	1357
True	False	False	False	False	-1909.32153320313	2030.00183105469	127.551322937012	0.77388209104538	0.955568492412567	0.783978283405304	60.2260856628418	6926
True	False	False	False	False	-1908.03442382813	2183.3271484375	116.459907531738	0.755209743976593	0.944647192955017	0.672165632247925	69.1047592163086	7256
True	False	False	False	False	-1904.70812988281	2218.21264648438	219.610107421875	0.826426446437836	0.955005049705505	1	94.0353546142578	18619
True	False	False	False	False	-1904.31909179688	2402.9912109375	249.556930541992	0.550012350082397	0.904708504676819	0.292448073625565	122.893333435059	27651
True	False	False	False	False	-1903.80883789063	2364.95458984375	136.424453735352	0.837091445922852	0.973891794681549	1	81.0487823486328	9969
True	False	False	False	False	-163.714416503906	-3529.62622070313	53.2388153076172	0.156199187040329	0.93299412727356	0.0553790964186192	87.9375	4221
True	False	False	False	False	-230.279800415039	-3529.55615234375	17.7462711334229	0.406403243541718	0.939881920814514	0.180178329348564	89.5625	1433
True	False	False	False	False	-343.991455078125	-3515.57934570313	84.2947845458984	0.677106082439423	0.909462809562683	0.458444207906723	145.986846923828	11095
True	False	False	False	False	-316.510192871094	-3515.16064453125	72.0942230224609	0.751398801803589	0.93431681394577	0.655545711517334	142.923080444336	9290
True	False	False	False	False	-432.375122070313	-3510.69604492188	43.256534576416	0.764826476573944	0.955680787563324	0.721405208110809	87.2820510864258	3404
True	False	False	False	False	-533.866271972656	-3499.4130859375	98.7136306762695	0.674241304397583	0.940663933753967	0.453273147344589	130.584274291992	11622
True	False	False	False	False	-618.497985839844	-3496.75537109375	11.0914192199707	0.497099369764328	0.84438145160675	0.245434045791626	97.5	975
True	False	False	False	False	-633.697265625	-3494.837890625	44.3656768798828	0.256313115358353	0.814479887485504	0.0984405651688576	98.2249984741211	3929
True	False	False	False	False	-658.341003417969	-3491.24487304688	61.0028076171875	0.282577335834503	0.858121693134308	0.111029580235481	99.4000015258789	5467
True	False	False	False	False	-842.834228515625	-3447.15649414063	155.279876708984	0.63520485162735	0.952441692352295	0.391497045755386	103.914283752441	14548
True	False	False	False	False	-926.562377929688	-3438.26879882813	301.686614990234	0.215842545032501	0.93248575925827	0.0801612287759781	107.518379211426	29245
True	False	False	False	False	-966.51416015625	-3414.44506835938	153.061584472656	0.806005537509918	0.951978802680969	1	192.702896118164	26593
True	False	False	False	False	-1071.73059082031	-3399.70678710938	905.059814453125	0.0789496004581451	0.920646846294403	0.026478910818696	112.229164123535	91579
True	False	False	False	False	-1130.03930664063	-3368.18774414063	59.8936653137207	0.822233557701111	0.958752870559692	1	86.8703689575195	4691
True	False	False	False	False	-1186.75891113281	-3346.18725585938	52.1296730041504	0.791674017906189	0.962191045284271	1	75.8510665893555	3565
True	False	False	False	False	-1247.53564453125	-3343.408203125	748.670837402344	0.121960178017616	0.936866700649261	0.0421638414263725	114.597038269043	77353
True	False	False	False	False	-1322.53454589844	-3317.3125	38.8199691772461	0.307834655046463	0.919923305511475	0.123736061155796	119.828575134277	4194
True	False	False	False	False	-1339.44677734375	-3310.39892578125	24.401123046875	0.546809315681458	0.91167414188385	0.28935506939888	118.545455932617	2608
True	False	False	False	False	-1350.14868164063	-3296.52758789063	86.513069152832	0.703991889953613	0.944384694099426	0.512920200824738	136.78205871582	10669
True	False	False	False	False	-1375.24133300781	-3295.95825195313	109.805053710938	0.501653671264648	0.946158885955811	0.249171391129494	116.343437194824	11518
True	False	False	False	False	-1419.03125	-3266.78051757813	175.244430541992	0.511811673641205	0.91401207447052	0.257699996232986	141.196197509766	22309
True	False	False	False	False	-1465.48266601563	-3258.02270507813	11.0914192199707	0.55325049161911	0.925560414791107	0.295611768960953	117.099998474121	1171
True	False	False	False	False	-1516.88269042969	-3234.533203125	11.0914192199707	0.367754280567169	0.862804472446442	0.156591340899467	114.099998474121	1141
True	False	False	False	False	-1498.86450195313	-3233.0146484375	84.2947845458984	0.698733150959015	0.925578653812408	0.501295566558838	160.947372436523	12232
True	False	False	False	False	-1549.68664550781	-3219.39965820313	16.6371288299561	0.604608774185181	0.911907911300659	0.351552903652191	114.666664123535	1720
True	False	False	False	False	-1623.38781738281	-3182.37963867188	105.36848449707	0.361630499362946	0.940540134906769	0.153039500117302	108.989471435547	10354
True	False	False	False	False	-1594.27954101563	-3182.07495117188	230.701522827148	0.520412385463715	0.881214201450348	0.265139669179916	158.913467407227	33054
True	False	False	False	False	-1673.20654296875	-3144.84448242188	99.8227767944336	0.767598927021027	0.96284031867981	0.738312005996704	121.377777099609	10924
True	False	False	False	False	-1712.23291015625	-3135.89624023438	328.306030273438	0.209661886096001	0.938887417316437	0.0774796679615974	105.834457397461	31327
True	False	False	False	False	-1701.95324707031	-3106.24853515625	299.468322753906	0.524537205696106	0.892598688602448	0.268782287836075	113.488891601563	30642
True	False	False	False	False	-1787.85961914063	-3093.0888671875	323.869445800781	0.166373163461685	0.929051399230957	0.0594411268830299	102.215751647949	29847
True	False	False	False	False	-1854.43811035156	-3053.52124023438	54.3479537963867	0.32606902718544	0.944705426692963	0.133307754993439	101.367347717285	4967
True	False	False	False	False	-1895.32641601563	-3004.03784179688	214.064392089844	0.734680891036987	0.936669230461121	0.594748139381409	180.606216430664	34857
True	False	False	False	False	-1848.46667480469	-2884.68286132813	25.5102653503418	0.815285325050354	0.956586837768555	1	69.3478240966797	1595
True	False	False	False	False	-1871.716796875	-2881.29150390625	99.8227767944336	0.801836133003235	0.957966983318329	1	79.9222259521484	7193
True	False	False	False	False	-1894.56201171875	-2811.63256835938	308.341461181641	0.692769587039948	0.956699073314667	0.488735944032669	103.553955078125	28788
True	False	False	False	False	-1853.11486816406	-2870.73754882813	144.188446044922	0.421110868453979	0.795290529727936	0.189734742045403	155.169235229492	20172
True	False	False	False	False	-1849.55395507813	-2844.275390625	19.9645557403564	0.798721373081207	0.951427280902863	1	52.0555572509766	937
True	False	False	False	False	-1821.63232421875	-3059.75415039063	118.678184509277	0.769594728946686	0.942414045333862	0.751542627811432	179.149536132813	19169
True	False	False	False	False	-1744.22253417969	-3038.63891601563	279.503784179688	0.695939123630524	0.94424968957901	0.495332807302475	99.4563522338867	25063
True	False	False	False	False	-1797.9091796875	-3011.30517578125	28.8376903533936	0.778573036193848	0.952666342258453	0.82945716381073	54.6153831481934	1420
True	False	False	False	False	-1817.60571289063	-2917.95922851563	154.17073059082	0.791722774505615	0.966947674751282	1	166.28776550293	23114
True	False	False	False	False	-1821.47937011719	-2852.1572265625	242.902084350586	0.757261633872986	0.955523490905762	0.681698560714722	88.7260284423828	19431
True	False	False	False	False	-1811.31652832031	-2991.80981445313	99.8227767944336	0.754056692123413	0.928955674171448	0.666995942592621	176.388885498047	15875
True	False	False	False	False	-1786.57434082031	-2981.11865234375	165.262145996094	0.297333478927612	0.836434781551361	0.118378065526485	80.6442947387695	12016
True	False	False	False	False	-1809.00756835938	-2967.41162109375	31.0559749603271	0.616013824939728	0.941411077976227	0.365747570991516	103.928573608398	2910
True	False	False	False	False	-1805.26513671875	-2977.29296875	125.333038330078	0.748488903045654	0.926877617835999	0.643680155277252	189.407073974609	21403
True	False	False	False	False	-1761.11987304688	-2936.77221679688	503.550445556641	0.662910342216492	0.940359354019165	0.433781087398529	165.889862060547	75314
True	False	False	False	False	-1793.46899414063	-2879.53369140625	326.087738037109	0.755252122879028	0.957684457302094	0.672358095645905	97.4523773193359	28651
True	False	False	False	False	-1777.78295898438	-2863.3349609375	24.401123046875	0.715491533279419	0.950671494007111	0.54042637348175	57.3636360168457	1262
True	False	False	False	False	-1752.32983398438	-3017.20141601563	133.097030639648	0.622626841068268	0.900419056415558	0.374340206384659	189.308334350586	22717
True	False	False	False	False	-1750.91809082031	-2997.02514648438	484.695037841797	0.557426929473877	0.877519488334656	0.299748152494431	190.643020629883	83311
True	False	False	False	False	-1748.52673339844	-2917.34155273438	148.625015258789	0.491590470075607	0.9110426902771	0.240981936454773	96.1716384887695	12887
True	False	False	False	False	-1742.44787597656	-3105.8134765625	163.043869018555	0.652361631393433	0.95476621389389	0.416865080595016	140.73469543457	20688
True	False	False	False	False	-1728.76782226563	-3062.13354492188	14.4188451766968	0.805326879024506	0.942608833312988	1	52.9230766296387	688
True	False	False	False	False	-1740.63928222656	-3018.24682617188	42.1473922729492	0.796495378017426	0.966616570949554	1	124.342102050781	4725
True	False	False	False	False	-1722.45349121094	-2933.45263671875	218.500961303711	0.573542177677155	0.94296795129776	0.316336572170258	84.4771575927734	16642
True	False	False	False	False	-1742.10437011719	-2875.1328125	270.630645751953	0.600515425205231	0.912407279014587	0.346637785434723	79.7581939697266	19461
True	False	False	False	False	-1738.4033203125	-2796.1865234375	188.554138183594	0.781477868556976	0.962777554988861	0.868022978305817	105.964706420898	18014
True	False	False	False	False	-1709.84582519531	-3006.50512695313	144.188446044922	0.681213140487671	0.941858172416687	0.466044723987579	162.376922607422	21109
True	False	False	False	False	-1699.51013183594	-2988.52075195313	126.442184448242	0.510558545589447	0.947494745254517	0.256633102893829	87.7631607055664	10005
True	False	False	False	False	-1699.74951171875	-2957.720703125	166.371292114258	0.665675103664398	0.954150259494781	0.438403218984604	97.3399963378906	14601
True	False	False	False	False	-1685.57092285156	-2946.03149414063	210.736968994141	0.488088101148605	0.865836620330811	0.238189488649368	169.115783691406	32132
True	False	False	False	False	-1696.50390625	-2928.00146484375	36.6016845703125	0.762958765029907	0.951878786087036	0.710821986198425	72.6969680786133	2399
True	False	False	False	False	-1693.26635742188	-2851.55004882813	330.524291992188	0.716701805591583	0.938751995563507	0.543509960174561	94.3657684326172	28121
True	False	False	False	False	-1684.80676269531	-3025.84692382813	397.072814941406	0.731422424316406	0.950229465961456	0.584594190120697	104.502792358398	37412
True	False	False	False	False	-1684.49353027344	-3124.755859375	116.459907531738	0.734479010105133	0.948387801647186	0.594105780124664	101.599998474121	10668
True	False	False	False	False	-1660.28637695313	-3024.16918945313	61.0028076171875	0.704861104488373	0.949587345123291	0.51489520072937	62.2181816101074	3422
True	False	False	False	False	-1673.73400878906	-2980.31689453125	98.7136306762695	0.792926847934723	0.946501493453979	1	175.977523803711	15662
True	False	False	False	False	-1684.47729492188	-2911.16381835938	245.120376586914	0.749539792537689	0.948270559310913	0.647889971733093	102.054298400879	22554
True	False	False	False	False	-1670.40490722656	-2885.44458007813	15.5279874801636	0.717676758766174	0.938069105148315	0.546022891998291	50.6428565979004	709
True	False	False	False	False	-1665.37036132813	-2967.52661132813	209.627822875977	0.690987408161163	0.929089725017548	0.485101282596588	113.476188659668	21447
True	False	False	False	False	-1657.52575683594	-2987.16943359375	98.7136306762695	0.829100430011749	0.965309083461761	1	169.303375244141	15068
True	False	False	False	False	-1656.70153808594	-3165.77319335938	98.7136306762695	0.244755491614342	0.913646519184113	0.0930877700448036	109.134834289551	9713
True	False	False	False	False	-1630.77258300781	-3161.23657226563	74.3125076293945	0.77451878786087	0.945590615272522	0.789397180080414	87.4328384399414	5858
True	False	False	False	False	-1648.71081542969	-3053.17651367188	9.98227787017822	0.754574596881866	0.933233201503754	0.669301986694336	49.6666679382324	447
True	False	False	False	False	-1631.04467773438	-3128.6396484375	257.320922851563	0.610354483127594	0.924745857715607	0.358609110116959	118.98706817627	27605
True	False	False	False	False	-1605.93371582031	-3134.841796875	31.0559749603271	0.792491853237152	0.946757137775421	1	60	1680
True	False	False	False	False	-1626.86853027344	-3034.84887695313	367.1259765625	0.583554267883301	0.931148052215576	0.3271863758564	102.14803314209	33811
True	False	False	False	False	-1625.5341796875	-2895.2021484375	392.636260986328	0.59222275018692	0.935146391391754	0.336950123310089	91.3700561523438	32345
True	False	False	False	False	-1621.8583984375	-3116.65209960938	134.206176757813	0.636662900447845	0.936178922653198	0.393560111522675	111.818183898926	13530
True	False	False	False	False	-1605.02746582031	-3094.6572265625	118.678184509277	0.603207468986511	0.947770297527313	0.349859982728958	74.448600769043	7966
True	False	False	False	False	-1606.14147949219	-3008.19750976563	42.1473922729492	0.745215535163879	0.947175443172455	0.631068110466003	54.8947372436523	2086
True	False	False	False	False	-1597.07641601563	-3065.86059570313	377.108276367188	0.403421819210052	0.772785425186157	0.178282290697098	89.1411743164063	30308
True	False	False	False	False	-1579.97705078125	-3204.70825195313	69.8759460449219	0.537319242954254	0.938080906867981	0.280395209789276	111.888885498047	7049
True	False	False	False	False	-1559.79321289063	-3203.62866210938	93.1679229736328	0.716425657272339	0.957231283187866	0.542802810668945	106.333335876465	8932
True	False	False	False	False	-1563.9462890625	-3158.611328125	305.014038085938	0.772821426391602	0.945647418498993	0.775342464447021	119.85090637207	32959
True	False	False	False	False	-1560.56689453125	-3034.70336914063	258.430084228516	0.598550140857697	0.945839822292328	0.344309836626053	95.5579376220703	22265
True	False	False	False	False	-1571.3759765625	-2845.59399414063	231.810668945313	0.749064207077026	0.958355009555817	0.645974457263947	108.401916503906	22656
True	False	False	False	False	-1569.76452636719	-3019.32739257813	22.1828384399414	0.755204319953918	0.955192744731903	0.672140836715698	62.7000007629395	1254
True	False	False	False	False	-1555.55224609375	-3072.3203125	194.099838256836	0.74627673625946	0.964148938655853	0.635077357292175	75.9942855834961	13299
True	False	False	False	False	-1539.693359375	-3048.05444335938	198.536407470703	0.64904373884201	0.941404104232788	0.411763846874237	75.7430191040039	13558
True	False	False	False	False	-1538.80261230469	-3179.05859375	218.500961303711	0.788232922554016	0.95328164100647	1	86.1065979003906	16963
True	False	False	False	False	-1533.75268554688	-2863.10961914063	210.736968994141	0.747227668762207	0.969380140304565	0.638733744621277	101.405265808105	19267
True	False	False	False	False	-1530.47436523438	-3217.96166992188	103.150199890137	0.635893940925598	0.9186732172966	0.392470061779022	148.258071899414	13788
True	False	False	False	False	-1492.63928222656	-3208.44653320313	183.008422851563	0.801252424716949	0.962982356548309	1	90.9030303955078	14999
True	False	False	False	False	-1518.201171875	-3157.50512695313	99.8227767944336	0.801836133003235	0.953913331031799	1	166.83332824707	15015
True	False	False	False	False	-1525.43420410156	-3094.07006835938	23.2919807434082	0.772283971309662	0.947545111179352	0.771135985851288	70.476188659668	1480
True	False	False	False	False	-1529.27514648438	-3079.6669921875	65.4393768310547	0.717649579048157	0.92109739780426	0.545952379703522	157.813552856445	9311
[truncated: 4,598 more rows]
