# Supplementary material for: Gene Delivery Mediated by Backbone-Degradable RAFT Copolymers
Source: Biomacromolecules. 2026 Feb 12;27(3):1846–56. doi: 10.1021/acs.biomac.5c01662 (PMC12977016; doi:10.1021/acs.biomac.5c01662)
Supplement: Supplementary file 2 [file bm5c01662_si_002.zip › Celigo Raw Data/Object (Cell)-Level Data/Blue/7-15-2024-9-01-21-PM_object_D4.csv]

Plate ID	PM_2024_07_15_PPP41-45_NP_5_10_20_PEIpro_200ngwell_U2OS_6k_Plate2
Plate Name
Plate Description
Scan ID	7/15/2024 9:01:21 PM
Scan Description
Scan Result ID	7/15/2024 9:01:21 PM
Scan Result Description
Software Version	5.1.0.0
Experiment Name
Application Name	Target 1
Plate Type	96-Well BD Falcon™ 353072 Plate
Acquisition Start/End Times	7/15/2024 9:01:21 PM - 7/15/2024 9:03:10 PM
Analysis Start Time	7/15/2024 9:01:21 PM
User ID	Local Administrator
Scan Area Object-Level Data CSV Report
Row	D
Column	4
Total	Class 1	Class 2	Class 3	Class 4	X Position (µm)	Y Position (µm)	Target 1: Area (µm²)	Target 1: Form Factor	Target 1: Smoothness	Target 1: Aspect Ratio	Target 1: Mean Intensity	Target 1: Integrated Intensity
True	False	False	False	False	-1981.26916503906	-2968.3603515625	19.9645557403564	0.776177406311035	0.952117681503296	0.804480254650116	54.1111106872559	974
True	False	False	False	False	-2022.96520996094	-2954.01245117188	129.769607543945	0.818419456481934	0.96275532245636	1	193.632476806641	22655
True	False	False	False	False	-2079.96850585938	-2920.12963867188	669.921752929688	0.250386625528336	0.963959634304047	0.0956820100545883	135.658935546875	81938
True	False	False	False	False	-2133.72509765625	-2870.4541015625	499.113861083984	0.244678527116776	0.822850525379181	0.0930524989962578	168.888885498047	76000
True	False	False	False	False	-2179.35131835938	-2842.208984375	409.273376464844	0.367901682853699	0.957863569259644	0.156677424907684	135.005416870117	49817
True	False	False	False	False	-2196.78686523438	-2811.27124023438	189.663269042969	0.793421924114227	0.960180521011353	1	195.397659301758	33413
True	False	False	False	False	-2248.81713867188	-2773.98217773438	215.173538208008	0.827301025390625	0.964630126953125	1	191.118560791016	37077
True	False	False	False	False	-2289.08374023438	-2745.63208007813	458.075622558594	0.301984488964081	0.909867584705353	0.120737642049789	142.646484375	58913
True	False	False	False	False	-2368.84545898438	-2672.52587890625	369.344268798828	0.259226024150848	0.848236918449402	0.0998071953654289	120.96696472168	40282
True	False	False	False	False	-2393.90844726563	-2650.61059570313	13.3097038269043	0.66390061378479	0.931477785110474	0.435427129268646	140.75	1689
True	False	False	False	False	-2402.48559570313	-2620.0595703125	123.114753723145	0.865629196166992	0.972052216529846	1	169.387390136719	18802
True	False	False	False	False	-2441.79150390625	-2605.63696289063	646.629760742188	0.257443577051163	0.951788902282715	0.098970077931881	131.79931640625	76839
True	False	False	False	False	-2527.83032226563	-2502.40576171875	107.586769104004	0.717643678188324	0.946024298667908	0.545937120914459	107.793815612793	10456
True	False	False	False	False	-2561.48828125	-2463.5810546875	141.970169067383	0.527635395526886	0.912877798080444	0.271551251411438	128.9453125	16505
True	False	False	False	False	-2603.05981445313	-2414.42578125	139.751892089844	0.795017898082733	0.955563426017761	1	125.976188659668	15873
True	False	False	False	False	-2632.5654296875	-2381.48071289063	52.1296730041504	0.687331438064575	0.93360960483551	0.477804660797119	99.6170196533203	4682
True	False	False	False	False	-2664.0966796875	-2327.40844726563	42.1473922729492	0.745215535163879	0.953189611434937	0.631068110466003	57.0526313781738	2168
True	False	False	False	False	-2706.00415039063	-2305.92944335938	1334.29772949219	0.118841804563999	0.932310044765472	0.0409935414791107	131.748962402344	158494
True	False	False	False	False	-2707.53247070313	-2262.67260742188	192.990692138672	0.825828194618225	0.953221380710602	1	161.856323242188	28163
True	False	False	False	False	-2772.9541015625	-2217.4501953125	161.934722900391	0.562467396259308	0.950388014316559	0.30482691526413	135.390411376953	19767
True	False	False	False	False	-2813.57202148438	-2159.52490234375	576.753784179688	0.17777281999588	0.911291003227234	0.0640701949596405	134.096160888672	69730
True	False	False	False	False	-2829.24951171875	-2108.77294921875	191.881561279297	0.828880786895752	0.96076774597168	1	181.549133300781	31408
True	False	False	False	False	-2916.16674804688	-2000.25988769531	1787.93676757813	0.103795669972897	0.928036093711853	0.0354212149977684	132.768615722656	214023
True	False	False	False	False	-2910.48315429688	-1930.55725097656	145.297592163086	0.784818708896637	0.941365599632263	0.947113275527954	164.992370605469	21614
True	False	False	False	False	-2850.22119140625	-2106.78540039063	87.6222152709961	0.59141606092453	0.925484597682953	0.336026251316071	138.949371337891	10977
True	False	False	False	False	-2845.29760742188	-2088.25341796875	96.4953460693359	0.799865543842316	0.957300961017609	1	113.908042907715	9910
True	False	False	False	False	-2841.005859375	-2035.86572265625	130.878753662109	0.772971868515015	0.942096889019012	0.776539385318756	160.728820800781	18966
True	False	False	False	False	-2845.21020507813	-1933.42163085938	27.7285480499268	0.766682505607605	0.944578170776367	0.732549428939819	48.439998626709	1211
True	False	False	False	False	-2840.02221679688	-1947.64282226563	145.297592163086	0.784818708896637	0.943339467048645	0.947113275527954	162.267181396484	21257
True	False	False	False	False	-2818.0244140625	-1946.43444824219	138.64274597168	0.776717782020569	0.936834692955017	0.809742450714111	160.880004882813	20110
True	False	False	False	False	-2810.19750976563	-2066.20727539063	23.2919807434082	0.594368875026703	0.93653929233551	0.339423686265945	43.2857131958008	909
True	False	False	False	False	-2798.27416992188	-2155.72021484375	109.805053710938	0.753714084625244	0.952097654342651	0.665484547615051	94.2323226928711	9329
True	False	False	False	False	-2772.88232421875	-2191.56958007813	187.44499206543	0.743200838565826	0.931930303573608	0.623651385307312	170.964492797852	28893
True	False	False	False	False	-2767.0986328125	-2158.61694335938	12.2005615234375	0.768196105957031	0.939064502716064	0.742168962955475	38.8181800842285	427
True	False	False	False	False	-2756.1962890625	-2044.39636230469	171.917007446289	0.832001447677612	0.967373907566071	1	176.580642700195	27370
True	False	False	False	False	-2771.390625	-1990.16552734375	151.952453613281	0.772331058979034	0.949659168720245	0.771500051021576	166.058395385742	22750
True	False	False	False	False	-2755.37182617188	-2114.94995117188	195.208984375	0.824289858341217	0.949398338794708	1	167.545455932617	29488
True	False	False	False	False	-2750.857421875	-2226.36010742188	99.8227767944336	0.767598927021027	0.93400627374649	0.738312005996704	154.088882446289	13868
True	False	False	False	False	-2706.42016601563	-2103.28881835938	218.500961303711	0.781451463699341	0.945758581161499	0.867608726024628	173.75634765625	34230
True	False	False	False	False	-2744.92358398438	-2024.26672363281	125.333038330078	0.694636762142181	0.90786737203598	0.492601156234741	165.646011352539	18718
True	False	False	False	False	-2749.03686523438	-1921.02941894531	13.3097038269043	0.685805439949036	0.934609174728394	0.474820286035538	65.0833358764648	781
True	False	False	False	False	-2741.4189453125	-1934.38195800781	297.250030517578	0.836375713348389	0.95629471540451	1	186.522384643555	49988
True	False	False	False	False	-2737.73217773438	-2100.33740234375	35.4925422668457	0.718531548976898	0.956346571445465	0.548247933387756	44.90625	1437
True	False	False	False	False	-2727.794921875	-2066.8779296875	161.934722900391	0.831593692302704	0.959909200668335	1	168.054794311523	24536
True	False	False	False	False	-2710.06201171875	-1946.64697265625	322.760314941406	0.832303822040558	0.957208275794983	1	186.05842590332	54143
True	False	False	False	False	-2705.3525390625	-2040.4150390625	164.153015136719	0.786518931388855	0.943504393100739	1	168.743240356445	24974
True	False	False	False	False	-2691.6982421875	-2301.83740234375	17.7462711334229	0.762108087539673	0.940302610397339	0.706189274787903	65.125	1042
True	False	False	False	False	-2646.8642578125	-2295.07543945313	14.4188451766968	0.719225645065308	0.935661971569061	0.550069808959961	44.8461532592773	583
True	False	False	False	False	-2690.87622070313	-1989.61743164063	179.680999755859	0.744702398777008	0.916972517967224	0.629155278205872	177.870376586914	28815
True	False	False	False	False	-2685.27465820313	-1945.28857421875	157.498153686523	0.800518333911896	0.962557375431061	1	170.274642944336	24179
True	False	False	False	False	-2675.44311523438	-2261.3349609375	201.863830566406	0.825766265392303	0.951889395713806	1	162.219787597656	29524
True	False	False	False	False	-2657.76489257813	-2223.55981445313	204.082122802734	0.751853168010712	0.930449724197388	0.657459616661072	164.211959838867	30215
True	False	False	False	False	-2675.22705078125	-2202.89916992188	198.536407470703	0.812154769897461	0.950691163539886	1	168.675979614258	30193
True	False	False	False	False	-2651.63232421875	-2182.23193359375	140.861022949219	0.841222047805786	0.963757157325745	1	153.188980102539	19455
True	False	False	False	False	-2674.73803710938	-2182.21801757813	139.751892089844	0.703073918819427	0.911794900894165	0.510851562023163	163.396820068359	20588
True	False	False	False	False	-2671.0908203125	-2134.57861328125	148.625015258789	0.832641422748566	0.960109293460846	1	161.492538452148	21640
True	False	False	False	False	-2674.62939453125	-2081.359375	117.569046020508	0.793545544147491	0.959930598735809	1	165.122634887695	17503
True	False	False	False	False	-2661.35620117188	-1940.98596191406	199.645553588867	0.801836133003235	0.940762162208557	1	176.227783203125	31721
True	False	False	False	False	-2664.5517578125	-1911.02624511719	131.987884521484	0.720541477203369	0.907203853130341	0.553562164306641	155.722686767578	18531
True	False	False	False	False	-2660.72534179688	-2166.521484375	16.6371288299561	0.714476346969604	0.940302610397339	0.53786963224411	43.3333320617676	650
True	False	False	False	False	-2657.28100585938	-2056.02685546875	134.206176757813	0.763469576835632	0.938347339630127	0.713658273220062	160.247940063477	19390
True	False	False	False	False	-2650.61059570313	-2015.12915039063	124.223899841309	0.814991533756256	0.962012887001038	1	160.830352783203	18013
True	False	False	False	False	-2640.85205078125	-2370.01879882813	99.8227767944336	0.714016556739807	0.928700804710388	0.536720454692841	141.422225952148	12728
True	False	False	False	False	-2635.21069335938	-2312.40258789063	145.297592163086	0.814000189304352	0.964896857738495	1	157.832061767578	20676
True	False	False	False	False	-2635.62646484375	-2155.18481445313	133.097030639648	0.816674590110779	0.949630796909332	1	158.625	19035
True	False	False	False	False	-2634.58618164063	-1947.16479492188	130.878753662109	0.803063333034515	0.953173696994781	1	154.881362915039	18276
True	False	False	False	False	-2629.23608398438	-2401.1611328125	245.120376586914	0.455497771501541	0.933315992355347	0.21351370215416	129.624435424805	28647
True	False	False	False	False	-2619.98315429688	-2351.96020507813	131.987884521484	0.762531578540802	0.932390451431274	0.708481431007385	148.369750976563	17656
True	False	False	False	False	-2607.63647460938	-2282.71557617188	130.878753662109	0.794070303440094	0.944298624992371	1	154.983047485352	18288
True	False	False	False	False	-2614.326171875	-2205.533203125	141.970169067383	0.766845762729645	0.965531826019287	0.733563005924225	155.7578125	19937
True	False	False	False	False	-2624.4267578125	-2130.5341796875	64.3302307128906	0.625254034996033	0.943763673305511	0.377832800149918	44.1034469604492	2558
True	False	False	False	False	-2612.29174804688	-2182.79809570313	129.769607543945	0.809128880500793	0.947104632854462	1	159.777770996094	18694
True	False	False	False	False	-2607.3994140625	-2075.2734375	129.769607543945	0.787340879440308	0.951977372169495	1	166.01708984375	19424
True	False	False	False	False	-2606.537109375	-2018.685546875	188.554138183594	0.833464741706848	0.96448427438736	1	177.194122314453	30123
True	False	False	False	False	-2605.4013671875	-2233.40283203125	131.987884521484	0.770956814289093	0.929993033409119	0.761183798313141	155.563018798828	18512
True	False	False	False	False	-2597.04443359375	-2296.33520507813	47.6931037902832	0.756393730640411	0.940937936306	0.677612125873566	56.9069786071777	2447
True	False	False	False	False	-2596.05102539063	-2063.71557617188	118.678184509277	0.81462025642395	0.950443029403687	1	166.364486694336	17801
True	False	False	False	False	-2592.1884765625	-2443.7626953125	303.904907226563	0.342771619558334	0.916830956935883	0.142391875386238	132.78466796875	36383
True	False	False	False	False	-2570.70727539063	-2439.9833984375	34.3833999633789	0.731873750686646	0.94477391242981	0.585974395275116	72	2232
True	False	False	False	False	-2576.76147460938	-2349.072265625	154.17073059082	0.863710165023804	0.968282222747803	1	154.021575927734	21409
True	False	False	False	False	-2587.75854492188	-2313.521484375	156.389007568359	0.775517404079437	0.931502223014832	0.798297166824341	156.66667175293	22090
True	False	False	False	False	-2573.02758789063	-2272.39282226563	159.716445922852	0.772956192493439	0.926038563251495	0.776414334774017	159.85417175293	23019
True	False	False	False	False	-2577.47924804688	-2156.107421875	138.64274597168	0.733251571655273	0.922655642032623	0.590239226818085	160.36799621582	20046
True	False	False	False	False	-2571.54223632813	-2125.47875976563	33.2742576599121	0.786073088645935	0.95572304725647	1	38.466667175293	1154
True	False	False	False	False	-2568.6845703125	-2174.59252929688	128.660461425781	0.771918535232544	0.94110631942749	0.768335938453674	158.818969726563	18423
True	False	False	False	False	-2567.5458984375	-2082.7578125	130.878753662109	0.848711907863617	0.968009173870087	1	160.584747314453	18949
True	False	False	False	False	-2565.89331054688	-2424.97265625	127.551322937012	0.706931173801422	0.90926206111908	0.519663214683533	152.886962890625	17582
True	False	False	False	False	-2558.19799804688	-2325.15991210938	17.7462711334229	0.64491605758667	0.927839636802673	0.405553311109543	38.6875	619
True	False	False	False	False	-2562.17431640625	-2291.45361328125	175.244430541992	0.869019508361816	0.97015905380249	1	163.012664794922	25756
True	False	False	False	False	-2553.68969726563	-2264.52661132813	13.3097038269043	0.517451584339142	0.908885061740875	0.262555181980133	50.5833320617676	607
True	False	False	False	False	-2556.1494140625	-2209.59887695313	181.899276733398	0.778366804122925	0.937652945518494	0.827120900154114	164.396347045898	26961
True	False	False	False	False	-2560.59545898438	-2195.98999023438	13.3097038269043	0.615151524543762	0.894881248474121	0.364647418260574	64.25	771
True	False	False	False	False	-2552.2119140625	-2158.38500976563	21.0736961364746	0.787328064441681	0.95306122303009	1	42.5263175964355	808
True	False	False	False	False	-2551.2490234375	-2240.50708007813	135.315322875977	0.808103084564209	0.953803479671478	1	154.565567016602	18857
True	False	False	False	False	-2550.35986328125	-2491.61254882813	305.014038085938	0.438134282827377	0.942375242710114	0.201241835951805	131.694549560547	36216
True	False	False	False	False	-2520.82421875	-2445.861328125	184.117568969727	0.861300468444824	0.971016585826874	1	160.084335327148	26574
True	False	False	False	False	-2529.66430664063	-2322.65942382813	154.17073059082	0.823992550373077	0.957640290260315	1	155.546768188477	21621
True	False	False	False	False	-2544.20239257813	-2280.56298828125	181.899276733398	0.76094263792038	0.920722544193268	0.700016915798187	165.896347045898	27207
True	False	False	False	False	-2533.13525390625	-2265.42260742188	22.1828384399414	0.806145071983337	0.95370626449585	1	47.0999984741211	942
True	False	False	False	False	-2540.73510742188	-2103.26953125	126.442184448242	0.797434329986572	0.954630613327026	1	154.114028930664	17569
True	False	False	False	False	-2540.68041992188	-2177.98608398438	138.64274597168	0.733251571655273	0.918003976345062	0.590239226818085	154.455993652344	19307
True	False	False	False	False	-2523.29443359375	-2426.28857421875	131.987884521484	0.842022597789764	0.963090896606445	1	155.739501953125	18533
True	False	False	False	False	-2506.17626953125	-2396.53979492188	136.424453735352	0.703597009181976	0.925525069236755	0.512028276920319	153.601623535156	18893
True	False	False	False	False	-2519.72631835938	-2302.86108398438	25.5102653503418	0.794671595096588	0.94915634393692	1	42.6086959838867	980
True	False	False	False	False	-2517.45776367188	-2132.9833984375	200.754699707031	0.795972466468811	0.938805937767029	1	169.331497192383	30649
True	False	False	False	False	-2513.37866210938	-2216.79541015625	153.061584472656	0.848317444324493	0.960323333740234	1	157.007247924805	21667
True	False	False	False	False	-2506.015625	-2365.84252929688	138.64274597168	0.7602219581604	0.935611844062805	0.696295320987701	152.455993652344	19057
True	False	False	False	False	-2496.10083007813	-2331.2412109375	136.424453735352	0.764290273189545	0.933449327945709	0.718305766582489	154.682922363281	19026
True	False	False	False	False	-2498.53295898438	-2191.53125	204.082122802734	0.816561460494995	0.959381341934204	1	166.565216064453	30648
True	False	False	False	False	-2498.39428710938	-2280.46459960938	217.391815185547	0.825362265110016	0.953650832176208	1	162.979598999023	31944
True	False	False	False	False	-2493.31787109375	-2546.83715820313	811.891906738281	0.186632409691811	0.883314549922943	0.0677262470126152	139.224044799805	101912
True	False	False	False	False	-2421.765625	-2555.86157226563	63.2210922241211	0.693322420120239	0.955623149871826	0.489874273538589	47.3859634399414	2701
True	False	False	False	False	-2458.15283203125	-2464.02563476563	28.8376903533936	0.719225645065308	0.944404602050781	0.550069808959961	58.769229888916	1528
True	False	False	False	False	-2487.8828125	-2427.80151367188	36.6016845703125	0.779091417789459	0.955238163471222	0.835518538951874	45.6969680786133	1508
True	False	False	False	False	-2476.39892578125	-2446.70483398438	155.279876708984	0.789243400096893	0.954219400882721	1	153.371429443359	21472
True	False	False	False	False	-2461.00610351563	-2432.27978515625	45.4748191833496	0.804048359394073	0.953189611434937	1	44.1951217651367	1812
True	False	False	False	False	-2475.00317382813	-2346.90698242188	135.315322875977	0.705158889293671	0.912014186382294	0.515575468540192	151.639343261719	18500
True	False	False	False	False	-2471.09838867188	-2406.16430664063	127.551322937012	0.827134490013123	0.960724711418152	1	156.252166748047	17969
True	False	False	False	False	-2458.99658203125	-2394.646484375	120.896469116211	0.839848577976227	0.975989878177643	1	166.944961547852	18197
True	False	False	False	False	-2465.06689453125	-2211.33569335938	189.663269042969	0.803989410400391	0.951001405715942	1	163.888885498047	28025
True	False	False	False	False	-2457.51098632813	-2314.09033203125	154.17073059082	0.863710165023804	0.968282222747803	1	158.971221923828	22097
True	False	False	False	False	-2453.37280273438	-2510.31640625	279.503784179688	0.816307187080383	0.94217187166214	1	168.984130859375	42584
True	False	False	False	False	-2449.345703125	-2480.19970703125	206.300399780273	0.817960679531097	0.946861207485199	1	165.048385620117	30699
True	False	False	False	False	-2447.24072265625	-2404.5400390625	125.333038330078	0.812749564647675	0.960724711418152	1	158.946899414063	17961
True	False	False	False	False	-2440.20458984375	-2289.51171875	153.061584472656	0.786026954650879	0.942765474319458	1	154.326080322266	21297
True	False	False	False	False	-2452.93408203125	-2244.38647460938	138.64274597168	0.722498834133148	0.91066175699234	0.558853149414063	152.744003295898	19093
True	False	False	False	False	-2452.23193359375	-2273.52465820313	13.3097038269043	0.66390061378479	0.925560414791107	0.435427129268646	41.8333320617676	502
True	False	False	False	False	-2431.6015625	-2323.54809570313	137.533599853516	0.790976285934448	0.958162069320679	1	152.685485839844	18933
True	False	False	False	False	-2425.70483398438	-2436.55493164063	207.409545898438	0.829874992370605	0.961001932621002	1	163.893051147461	30648
True	False	False	False	False	-2407.52270507813	-2430.69409179688	134.206176757813	0.780348420143127	0.939717471599579	0.851535737514496	158.768600463867	19211
True	False	False	False	False	-2419.3701171875	-2348.12084960938	129.769607543945	0.730268359184265	0.912822782993317	0.581102013587952	153.042739868164	17906
True	False	False	False	False	-2417.16235351563	-2277.91821289063	221.828384399414	0.824430346488953	0.95809531211853	1	169.955001831055	33991
True	False	False	False	False	-2415.34252929688	-2378.80249023438	140.861022949219	0.841222047805786	0.960793972015381	1	152.748031616211	19399
True	False	False	False	False	-2402.34790039063	-2296.98754882813	176.353576660156	0.816905379295349	0.954407930374146	1	162.886795043945	25899
True	False	False	False	False	-2401.47875976563	-2635.638671875	123.114753723145	0.708051383495331	0.951301991939545	0.522282242774963	166.954956054688	18532
True	False	False	False	False	-2385.28588867188	-2517.392578125	197.427261352539	0.772825837135315	0.934044778347015	0.775377213954926	165.101119995117	29388
True	False	False	False	False	-2399.61474609375	-2465.84326171875	136.424453735352	0.748058438301086	0.928036034107208	0.641979157924652	151.560974121094	18642
True	False	False	False	False	-2384.70458984375	-2374.27368164063	131.987884521484	0.770956814289093	0.932638764381409	0.761183798313141	152.621841430664	18162
True	False	False	False	False	-2389.7783203125	-2327.89135742188	135.315322875977	0.778218626976013	0.933159530162811	0.825467169284821	156.254104614258	19063
True	False	False	False	False	-2385.77026367188	-2347.23193359375	125.333038330078	0.856059193611145	0.968716204166412	1	155.353988647461	17555
True	False	False	False	False	-2382.18627929688	-2651.47119140625	56.5662384033203	0.678755939006805	0.919614017009735	0.46147033572197	112.450981140137	5735
True	False	False	False	False	-2334.49291992188	-2646.34838867188	177.462707519531	0.880019724369049	0.973344087600708	1	168.925003051758	27028
True	False	False	False	False	-2381.44580078125	-2639.9970703125	57.6753807067871	0.805326879024506	0.953056991100311	1	78.8269195556641	4099
True	False	False	False	False	-2367.64453125	-2589.71044921875	196.318130493164	0.821261286735535	0.953747928142548	1	164.536727905273	29123
True	False	False	False	False	-2371.58642578125	-2485.47216796875	139.751892089844	0.774550676345825	0.939146101474762	0.789673984050751	154.80158996582	19505
True	False	False	False	False	-2377.70776367188	-2444.53173828125	138.64274597168	0.827974438667297	0.954335570335388	1	151.255996704102	18907
True	False	False	False	False	-2355.74731445313	-2435.84716796875	180.790130615234	0.825955033302307	0.955271124839783	1	168.263809204102	27427
True	False	False	False	False	-2355.46020507813	-2549.23681640625	215.173538208008	0.860939800739288	0.962186992168427	1	165.711334228516	32148
True	False	False	False	False	-2351.16674804688	-2505.67553710938	122.005615234375	0.800438165664673	0.958349406719208	1	156.736358642578	17241
True	False	False	False	False	-2333.4912109375	-2705.31860351563	531.278991699219	0.244972586631775	0.877276837825775	0.0931873098015785	133.240081787109	63822
True	False	False	False	False	-2291.36450195313	-2697.94604492188	153.061584472656	0.806005537509918	0.958043396472931	1	161.869567871094	22338
True	False	False	False	False	-2330.1220703125	-2592.8037109375	134.206176757813	0.783914089202881	0.947371304035187	0.916682362556458	156.512390136719	18938
True	False	False	False	False	-2331.54443359375	-2412.23852539063	127.551322937012	0.827134490013123	0.962858259677887	1	156.06086730957	17947
True	False	False	False	False	-2330.15966796875	-2520.81005859375	118.678184509277	0.801031827926636	0.959930598735809	1	161.476638793945	17278
True	False	False	False	False	-2329.04956054688	-2675.06860351563	141.970169067383	0.758784472942352	0.920311093330383	0.689074516296387	160.3359375	20523
True	False	False	False	False	-2307.18481445313	-2658.375	166.371292114258	0.876092970371246	0.972531378269196	1	167.253326416016	25088
True	False	False	False	False	-2311.21826171875	-2639.17919921875	57.6753807067871	0.692064881324768	0.923406004905701	0.487292498350143	54.1923065185547	2818
True	False	False	False	False	-2314.17016601563	-2475.58544921875	136.424453735352	0.837091445922852	0.963802456855774	1	154.024383544922	18945
True	False	False	False	False	-2313.67822265625	-2626.42260742188	16.6371288299561	0.714476346969604	0.930929720401764	0.53786963224411	42.0666656494141	631
True	False	False	False	False	-2306.4189453125	-2602.98706054688	140.861022949219	0.810112833976746	0.942861080169678	1	157.874008178711	20050
True	False	False	False	False	-2311.75390625	-2519.58056640625	136.424453735352	0.827717363834381	0.965533077716827	1	161.016265869141	19805
True	False	False	False	False	-2308.81860351563	-2452.6064453125	17.7462711334229	0.689935445785522	0.952117681503296	0.482980132102966	38.375	614
True	False	False	False	False	-2306.44848632813	-2564.0810546875	131.987884521484	0.822960138320923	0.961488008499146	1	154.61344909668	18399
True	False	False	False	False	-2282.41235351563	-2528.42944335938	177.462707519531	0.830169141292572	0.961736083030701	1	166.34375	26615
True	False	False	False	False	-2281.00146484375	-2465.80517578125	138.64274597168	0.768403470516205	0.935778915882111	0.74352765083313	157.287994384766	19661
True	False	False	False	False	-2305.15893554688	-1937.05627441406	239.574661254883	0.79902595281601	0.93443775177002	1	186.370376586914	40256
True	False	False	False	False	-2279.80126953125	-2496.34399414063	139.751892089844	0.754863798618317	0.930458188056946	0.67060112953186	159.865081787109	20143
True	False	False	False	False	-2277.9931640625	-2636.943359375	179.680999755859	0.820887804031372	0.967034101486206	1	168.055557250977	27225
True	False	False	False	False	-2274.7236328125	-2576.91430664063	173.026138305664	0.817455768585205	0.950057804584503	1	167.66667175293	26156
True	False	False	False	False	-2271.38208007813	-2078.689453125	171.917007446289	0.852519094944	0.963789045810699	1	176.077423095703	27292
True	False	False	False	False	-2266.40185546875	-2768.93823242188	49.9113883972168	0.673765122890472	0.920834898948669	0.452423572540283	136.622222900391	6148
True	False	False	False	False	-2259.94213867188	-2729.06298828125	205.191253662109	0.839377820491791	0.964218497276306	1	176.399993896484	32634
True	False	False	False	False	-2244.85864257813	-2624.1787109375	135.315322875977	0.877481818199158	0.976802229881287	1	159.188522338867	19421
True	False	False	False	False	-2262.81274414063	-2512.84887695313	17.7462711334229	0.739838838577271	0.941181302070618	0.6118004322052	37.125	594
True	False	False	False	False	-2257.46044921875	-2612.9375	124.223899841309	0.753693819046021	0.927824378013611	0.665395557880402	159.696426391602	17886
True	False	False	False	False	-2234.10766601563	-2570.3525390625	167.480438232422	0.83051860332489	0.957965433597565	1	170.271530151367	25711
True	False	False	False	False	-2256.66284179688	-2485.25854492188	151.952453613281	0.800164878368378	0.961325526237488	1	158.175186157227	21670
True	False	False	False	False	-2231.08520507813	-2675.55908203125	13.3097038269043	0.769369602203369	0.941614151000977	0.75	42	504
True	False	False	False	False	-2227.56518554688	-2801.6728515625	303.904907226563	0.397641748189926	0.948038697242737	0.174644559621811	136.368606567383	37365
True	False	False	False	False	-2174.2158203125	-2807.8408203125	127.551322937012	0.753320038318634	0.94974011182785	0.663759410381317	180.556518554688	20764
True	False	False	False	False	-2174.56860351563	-2792.005859375	136.424453735352	0.547921359539032	0.848721206188202	0.290424883365631	176.227645874023	21676
True	False	False	False	False	-2226.03881835938	-2782.9375	21.0736961364746	0.765837788581848	0.95370626449585	0.727394282817841	67.2631607055664	1278
True	False	False	False	False	-2224.39526367188	-2494.29565429688	297.250030517578	0.80884051322937	0.945140063762665	1	178.570892333984	47857
True	False	False	False	False	-2223.35620117188	-2690.93579101563	141.970169067383	0.657634496688843	0.888510167598724	0.425183236598969	161.6640625	20693
True	False	False	False	False	-2216.32446289063	-2633.212890625	135.315322875977	0.76977926492691	0.959802567958832	0.752817690372467	160.819671630859	19620
True	False	False	False	False	-2218.32397460938	-2553.41674804688	124.223899841309	0.838463246822357	0.968901455402374	1	157.4375	17633
True	False	False	False	False	-2195.65771484375	-2783.7646484375	136.424453735352	0.805724918842316	0.96599406003952	1	170.227645874023	20938
True	False	False	False	False	-2128.40991210938	-2781.9609375	125.333038330078	0.82226824760437	0.955243647098541	1	167.769912719727	18958
True	False	False	False	False	-2171.38330078125	-2755.96508789063	136.424453735352	0.860389649868011	0.973530948162079	1	172.065048217773	21164
True	False	False	False	False	-2174.83520507813	-2627.27954101563	128.660461425781	0.834326982498169	0.964366912841797	1	160.939651489258	18669
True	False	False	False	False	-2187.46533203125	-2580.08569335938	126.442184448242	0.810504853725433	0.949988782405853	1	158.798248291016	18103
True	False	False	False	False	-2164.96948242188	-2695.50073242188	123.114753723145	0.776449203491211	0.932981133460999	0.80710357427597	165.84684753418	18409
True	False	False	False	False	-2164.07006835938	-2472.24584960938	224.046676635742	0.738515675067902	0.91900622844696	0.60730254650116	172.628707885742	34871
True	False	False	False	False	-2147.07080078125	-2762.67407226563	120.896469116211	0.850032269954681	0.964467108249664	1	172.247711181641	18775
True	False	False	False	False	-2107.89208984375	-2750.65478515625	139.751892089844	0.825376749038696	0.951995432376862	1	170.19841003418	21445
True	False	False	False	False	-2123.77856445313	-2610.388671875	133.097030639648	0.79485547542572	0.945365130901337	1	171.350006103516	20562
True	False	False	False	False	-2141.70971679688	-2550.01733398438	129.769607543945	0.818419456481934	0.961267530918121	1	161.888885498047	18941
True	False	False	False	False	-2118.94409179688	-2730.87646484375	149.734161376953	0.808782637119293	0.94744348526001	1	170.911117553711	23073
True	False	False	False	False	-2107.92260742188	-2697.693359375	137.533599853516	0.716718852519989	0.906899631023407	0.543553650379181	166.225799560547	20612
True	False	False	False	False	-2118.193359375	-2565.94262695313	139.751892089844	0.803734004497528	0.952722728252411	1	169.230163574219	21323
True	False	False	False	False	-2099.82153320313	-2649.29223632813	131.987884521484	0.809868931770325	0.965338468551636	1	166.344543457031	19795
True	False	False	False	False	-2095.20263671875	-2803.51782226563	9.98227787017822	0.785398185253143	0.931883156299591	1	49.7777786254883	448
True	False	False	False	False	-2094.4990234375	-2781.03881835938	135.315322875977	0.830285787582397	0.958252608776093	1	173.459014892578	21162
True	False	False	False	False	-2092.40454101563	-2718.26977539063	15.5279874801636	0.717676758766174	0.934041440486908	0.546022891998291	39.5714302062988	554
True	False	False	False	False	-2085.76342773438	-2816.48974609375	188.554138183594	0.833464741706848	0.965082406997681	1	181.005889892578	30771
True	False	False	False	False	-2085.11181640625	-2736.046875	128.660461425781	0.844098389148712	0.965676367282867	1	165.982757568359	19254
True	False	False	False	False	-2083.69213867188	-2862.22802734375	165.262145996094	0.870252311229706	0.969249248504639	1	178.100677490234	26537
True	False	False	False	False	-2062.32470703125	-2831.55615234375	128.660461425781	0.834326982498169	0.968009173870087	1	172.913787841797	20058
True	False	False	False	False	-2060.49438476563	-2672.11499023438	184.117568969727	0.821711361408234	0.954021155834198	1	177.096389770508	29398
True	False	False	False	False	-2060.05517578125	-2892.06762695313	216.282684326172	0.803819596767426	0.936381101608276	1	182.67692565918	35622
True	False	False	False	False	-2036.19189453125	-2886.08959960938	22.1828384399414	0.691018760204315	0.941173493862152	0.485164731740952	56.25	1125
True	False	False	False	False	-2043.02758789063	-2833.36083984375	200.754699707031	0.762196779251099	0.94571441411972	0.706667065620422	184.09944152832	33322
True	False	False	False	False	-2046.79016113281	-2633.19580078125	129.769607543945	0.827870965003967	0.959478318691254	1	164.119659423828	19202
True	False	False	False	False	-2041.91918945313	-2785.49560546875	141.970169067383	0.642328083515167	0.916318237781525	0.401733309030533	160.828125	20586
True	False	False	False	False	-2039.1416015625	-2718.69750976563	127.551322937012	0.795297622680664	0.949196755886078	1	165.747833251953	19061
True	False	False	False	False	-2034.58190917969	-2862.02026367188	150.843307495117	0.794324278831482	0.955260932445526	1	174.161758422852	23686
True	False	False	False	False	-2034.12268066406	-2941.873046875	141.970169067383	0.786845147609711	0.965663015842438	1	186.8125	23912
True	False	False	False	False	-1999.09350585938	-2936.55151367188	175.244430541992	0.782110810279846	0.939349114894867	0.878470003604889	197.905059814453	31269
True	False	False	False	False	-1978.83203125	-2910.4150390625	207.409545898438	0.848452150821686	0.971698641777039	1	195.235290527344	36509
True	False	False	False	False	-1971.42724609375	-2947.66381835938	134.206176757813	0.801479279994965	0.960793972015381	1	174.429748535156	21106
True	False	False	False	False	-2021.31225585938	-2897.55322265625	194.099838256836	0.819606363773346	0.954059064388275	1	182	31850
True	False	False	False	False	-2013.6640625	-2766.43823242188	161.934722900391	0.823068141937256	0.952242314815521	1	175.657531738281	25646
True	False	False	False	False	-2013.55029296875	-2647.61157226563	204.082122802734	0.791718482971191	0.943453192710876	1	176.961959838867	32561
True	False	False	False	False	-2007.54284667969	-2866.75341796875	14.4188451766968	0.666414141654968	0.928345501422882	0.43965283036232	42	546
True	False	False	False	False	-1995.86413574219	-2880.72265625	170.807861328125	0.788010478019714	0.940159440040588	1	193.038955688477	29728
True	False	False	False	False	-1971.21520996094	-2846.357421875	39.9291114807129	0.754574596881866	0.945388197898865	0.669301986694336	54.0833320617676	1947
True	False	False	False	False	-2004.91052246094	-2815.92456054688	167.480438232422	0.802461862564087	0.942942142486572	1	176.311264038086	26623
True	False	False	False	False	-1988.35083007813	-2772.3408203125	130.878753662109	0.794070303440094	0.946362376213074	1	177.423721313477	20936
True	False	False	False	False	-2001.68591308594	-2707.20434570313	145.297592163086	0.796712636947632	0.949008703231812	1	169.129776000977	22156
True	False	False	False	False	-1986.24877929688	-2799.43237304688	14.4188451766968	0.742955923080444	0.934609174728394	0.622766435146332	37.230770111084	484
True	False	False	False	False	-1983.78588867188	-2670.71606445313	221.828384399414	0.783765912055969	0.929148256778717	0.912798941135406	190.065002441406	38013
True	False	False	False	False	-1970.8857421875	-2997.5361328125	912.823791503906	0.176524072885513	0.95001745223999	0.0635590255260468	136.942886352539	112704
True	False	False	False	False	-1924.00061035156	-3009.5498046875	64.3302307128906	0.670478940010071	0.954825580120087	0.446636199951172	76.2758636474609	4424
True	False	False	False	False	-1945.3427734375	-2915.673828125	126.442184448242	0.829544961452484	0.967822372913361	1	173.5	19779
True	False	False	False	False	-1970.19763183594	-2818.4482421875	222.937530517578	0.853986918926239	0.964641332626343	1	194.55224609375	39105
True	False	False	False	False	-1948.13305664063	-2767.35620117188	128.660461425781	0.820795118808746	0.955865740776062	1	171.517242431641	19896
True	False	False	False	False	-1970.06066894531	-2731.08349609375	169.698715209961	0.793849229812622	0.95036381483078	1	183.437911987305	28066
True	False	False	False	False	-1943.02770996094	-2964.05712890625	15.5279874801636	0.800106346607208	0.94487601518631	1	33.2142868041992	465
True	False	False	False	False	-1912.89636230469	-2945.34814453125	195.208984375	0.871212005615234	0.96866899728775	1	187.051132202148	32921
True	False	False	False	False	-1934.95690917969	-2898.7900390625	18.8554134368896	0.685223281383514	0.936461865901947	0.473690927028656	30.470588684082	518
True	False	False	False	False	-1939.74011230469	-2871.38208007813	173.026138305664	0.837369203567505	0.961560010910034	1	183.012817382813	28550
True	False	False	False	False	-1917.4716796875	-2825.56982421875	227.374099731445	0.84504109621048	0.96475213766098	1	189.112197875977	38768
True	False	False	False	False	-1939.71838378906	-2464.5693359375	154.17073059082	0.811846137046814	0.958043396472931	1	176.187057495117	24490
True	False	False	False	False	-1908.74133300781	-2858.69848632813	23.2919807434082	0.725569725036621	0.941173493862152	0.567398190498352	58.238094329834	1223
True	False	False	False	False	-2965.53393554688	-1898.44702148438	161.934722900391	0.636265933513641	0.908736765384674	0.392996817827225	146.25341796875	21353
True	False	False	False	False	-2975.51123046875	-1881.92651367188	125.333038330078	0.637032151222229	0.937226116657257	0.394085198640823	107.17699432373	12111
True	False	False	False	False	-2987.478515625	-1837.34753417969	127.551322937012	0.745042264461517	0.9375941157341	0.630420386791229	148.095657348633	17031
True	False	False	False	False	-3039.60888671875	-1777.580078125	21.0736961364746	0.472244381904602	0.929793775081635	0.225908890366554	100.210525512695	1904
True	False	False	False	False	-3034.89331054688	-1701.431640625	139.751892089844	0.754863798618317	0.93660032749176	0.67060112953186	151.531753540039	19093
True	False	False	False	False	-3108.23583984375	-1598.2548828125	64.3302307128906	0.784255266189575	0.958205223083496	0.926509618759155	80.0172424316406	4641
True	False	False	False	False	-3147.970703125	-1500.29528808594	15.5279874801636	0.666844606399536	0.89867228269577	0.440383464097977	68.4285736083984	958
True	False	False	False	False	-3188.154296875	-1442.65197753906	13.3097038269043	0.532480955123901	0.907571315765381	0.275940030813217	108.166664123535	1298
True	False	False	False	False	-3242.31811523438	-1282.01123046875	11.0914192199707	0.619482219219208	0.927492141723633	0.37021940946579	109.099998474121	1091
True	False	False	False	False	-3240.76977539063	-1225.12292480469	140.861022949219	0.854635000228882	0.967596828937531	1	147.598419189453	18745
True	False	False	False	False	-3266.32397460938	-1031.49536132813	122.005615234375	0.79117214679718	0.948189854621887	1	127.37272644043	14011
True	False	False	False	False	-3347.15234375	-824.437255859375	138.64274597168	0.264850556850433	0.867426991462708	0.102466478943825	104.496002197266	13062
True	False	False	False	False	-3360.8486328125	-725.054565429688	332.742584228516	0.138719782233238	0.871793210506439	0.048547238111496	100.096664428711	30029
True	False	False	False	False	-3371.4873046875	-622.303039550781	65.4393768310547	0.26183220744133	0.900460839271545	0.10103602707386	97.0677947998047	5727
True	False	False	False	False	-3385.13427734375	-427.424896240234	69.8759460449219	0.333422303199768	0.929719090461731	0.137268453836441	93.0793685913086	5864
True	False	False	False	False	-3387.83666992188	-375.140197753906	51.0205307006836	0.568067669868469	0.956104457378387	0.310585170984268	94.4782638549805	4346
True	False	False	False	False	-3388.75146484375	-338.214996337891	36.6016845703125	0.343847751617432	0.923425436019897	0.142988041043282	96.1515121459961	3173
True	False	False	False	False	-3389.89624023438	-260.938812255859	253.993499755859	0.124417796730995	0.920764863491058	0.0430899672210217	92.1135406494141	21094
True	False	False	False	False	-3388.15209960938	-357.209075927734	27.7285480499268	0.4596928358078	0.862017214298248	0.216565191745758	97.6399993896484	2441
True	False	False	False	False	-3378.58471679688	-312.397491455078	214.064392089844	0.672763168811798	0.957264125347137	0.450645208358765	133.575134277344	25780
True	False	False	False	False	-3384.25537109375	-215.245361328125	36.6016845703125	0.634930491447449	0.917728781700134	0.391110688447952	86.363639831543	2850
True	False	False	False	False	-3377.71240234375	-397.944854736328	145.297592163086	0.70317542552948	0.953484714031219	0.511079430580139	129.167938232422	16921
True	False	False	False	False	-3372.49560546875	-356.657745361328	94.2770690917969	0.520199060440063	0.940645813941956	0.264952629804611	76.6941146850586	6519
True	False	False	False	False	-3371.94848632813	-455.431091308594	88.7313537597656	0.650446891784668	0.958241879940033	0.413908988237381	92.7624969482422	7421
True	False	False	False	False	-3366.64282226563	-104.514602661133	215.173538208008	0.508901476860046	0.954068601131439	0.255228728055954	137.979385375977	26768
True	False	False	False	False	-3365.51831054688	-682.253173828125	38.8199691772461	0.294772237539291	0.841351866722107	0.117087684571743	99.4857177734375	3482
True	False	False	False	False	-3359.09350585938	-653.751342773438	128.660461425781	0.768360316753387	0.960861563682556	0.743243813514709	115.939651489258	13449
True	False	False	False	False	-3355.29711914063	-391.348236083984	281.722045898438	0.463190674781799	0.872845470905304	0.219136402010918	133.267715454102	33850
True	False	False	False	False	-3343.93896484375	-349.791778564453	176.353576660156	0.844976425170898	0.964405953884125	1	84.2327041625977	13393
True	False	False	False	False	-3342.08178710938	-782.317993164063	24.401123046875	0.658792555332184	0.927292883396149	0.427046239376068	92.9545440673828	2045
True	False	False	False	False	-3340.2333984375	-437.861968994141	72.0942230224609	0.762581646442413	0.945187211036682	0.708754479885101	63.6923065185547	4140
True	False	False	False	False	-3340.58178710938	-278.421569824219	134.206176757813	0.743814587593079	0.918060958385468	0.625884413719177	141.92561340332	17173
True	False	False	False	False	-3334.267578125	-312.026611328125	161.934722900391	0.874683499336243	0.975504159927368	1	81.1301345825195	11845
True	False	False	False	False	-3331.38940429688	-921.525695800781	9.98227787017822	0.416159331798553	0.833099663257599	0.186478972434998	107.555557250977	968
True	False	False	False	False	-3321.06372070313	-877.556213378906	367.1259765625	0.633777856826782	0.919127404689789	0.389493554830551	147.640487670898	48869
True	False	False	False	False	-3305.99584960938	-798.778747558594	15.5279874801636	0.717676758766174	0.938069105148315	0.546022891998291	57.7857131958008	809
True	False	False	False	False	-3331.02758789063	-413.338836669922	153.061584472656	0.723133981227875	0.96518874168396	0.560595393180847	82.5942001342773	11398
True	False	False	False	False	-3318.56665039063	-112.75887298584	28.8376903533936	0.84558093547821	0.95841646194458	1	53.8076934814453	1399
True	False	False	False	False	-3318.26806640625	37.4685516357422	135.315322875977	0.799174308776855	0.960482001304626	1	153.778686523438	18761
True	False	False	False	False	-3313.57885742188	-69.2496871948242	273.958068847656	0.576824069023132	0.904080152511597	0.31984469294548	91.6720657348633	22643
True	False	False	False	False	-3307.88940429688	-188.860473632813	117.569046020508	0.784229159355164	0.960166454315186	0.925705969333649	147.066040039063	15589
True	False	False	False	False	-3306.89013671875	-768.227172851563	122.005615234375	0.720566987991333	0.909808158874512	0.553630292415619	136.618179321289	15028
True	False	False	False	False	-3305.91577148438	-626.989990234375	217.391815185547	0.843352317810059	0.965638160705566	1	98.6122436523438	19328
True	False	False	False	False	-3303.88061523438	-857.161987304688	127.551322937012	0.765264093875885	0.941707372665405	0.723973035812378	138.634780883789	15943
True	False	False	False	False	-3259.94580078125	-857.625915527344	131.987884521484	0.759082078933716	0.931150257587433	0.690548181533813	135.495803833008	16124
True	False	False	False	False	-3292.38110351563	-682.865112304688	149.734161376953	0.761056125164032	0.932050347328186	0.700609505176544	138.34814453125	18677
True	False	False	False	False	-3299.00805664063	-129.619781494141	235.138092041016	0.762402236461639	0.959351003170013	0.707778513431549	91.3396224975586	19364
True	False	False	False	False	-3292.58569335938	-32.0883407592773	262.866638183594	0.536206364631653	0.895004868507385	0.279363870620728	162.810119628906	38586
True	False	False	False	False	-3298.2890625	55.9676284790039	129.769607543945	0.818419456481934	0.966347217559814	1	153.820510864258	17997
True	False	False	False	False	-3293.34521484375	15.9060363769531	123.114753723145	0.798364579677582	0.965875566005707	1	155.216217041016	17229
True	False	False	False	False	-3280.89526367188	-828.795837402344	176.353576660156	0.764802634716034	0.927041172981262	0.721266210079193	137.522018432617	21866
True	False	False	False	False	-3272.654296875	-773.680847167969	186.335845947266	0.779502213001251	0.937086403369904	0.840531468391418	141.452377319336	23764
True	False	False	False	False	-3278.75903320313	-233.291564941406	134.206176757813	0.783914089202881	0.947371304035187	0.916682362556458	142.454544067383	17237
True	False	False	False	False	-3273.3701171875	-614.083984375	297.250030517578	0.523807525634766	0.911001563072205	0.268134295940399	131.294769287109	35187
True	False	False	False	False	-3255.94946289063	-335.904418945313	308.341461181641	0.695551156997681	0.959497511386871	0.494516015052795	99.7553939819336	27732
True	False	False	False	False	-3264.79614257813	-187.325302124023	202.97297668457	0.757107615470886	0.961925446987152	0.680967330932617	82.207649230957	15044
True	False	False	False	False	-3267.3525390625	14.4644975662231	153.061584472656	0.770033359527588	0.939654290676117	0.754589080810547	157.557968139648	21743
True	False	False	False	False	-3261.38427734375	-298.386749267578	321.651153564453	0.708904802799225	0.953231155872345	0.524296402931213	94.2758636474609	27340
True	False	False	False	False	-3258.7919921875	-121.972023010254	216.282684326172	0.668878793716431	0.955270230770111	0.443864583969116	86.8410263061523	16934
True	False	False	False	False	-3249.7587890625	-1206.07348632813	35.4925422668457	0.75548255443573	0.951372683048248	0.673407912254333	84	2688
True	False	False	False	False	-3243.54467773438	-690.894958496094	413.7099609375	0.783317983150482	0.954982817173004	0.902109801769257	98.1876678466797	36624
True	False	False	False	False	-3239.8251953125	-1247.84301757813	72.0942230224609	0.751398801803589	0.940973162651062	0.655545711517334	104.553848266602	6796
True	False	False	False	False	-3194.17114257813	-1219.84643554688	122.005615234375	0.79117214679718	0.953440308570862	1	143.018188476563	15732
True	False	False	False	False	-3220.70654296875	-868.671630859375	115.350761413574	0.692064881324768	0.905059278011322	0.487292498350143	136.057693481445	14150
True	False	False	False	False	-3235.24169921875	-637.669799804688	181.899276733398	0.78575986623764	0.96199905872345	1	95.115852355957	15599
True	False	False	False	False	-3235.12133789063	-823.129089355469	190.772415161133	0.790671706199646	0.941608846187592	1	143.145355224609	24621
True	False	False	False	False	-3232.00170898438	-490.407775878906	183.008422851563	0.77577930688858	0.951001405715942	0.80072009563446	143.054550170898	23604
True	False	False	False	False	-3219.34838867188	-49.6268882751465	227.374099731445	0.521491765975952	0.876483976840973	0.26608806848526	75.1902465820313	15414
True	False	False	False	False	-3228.71411132813	47.2400779724121	136.424453735352	0.71093887090683	0.913429737091064	0.529164910316467	152.626022338867	18773
True	False	False	False	False	-3218.62182617188	-386.482116699219	14.4188451766968	0.666414141654968	0.918621897697449	0.43965283036232	50.9230766296387	662
True	False	False	False	False	-3217.21801757813	-1153.99169921875	366.016845703125	0.820029497146606	0.949818253517151	1	110.596969604492	36497
True	False	False	False	False	-3210.65234375	-779.891845703125	175.244430541992	0.774631977081299	0.954299628734589	0.790380477905273	140.512664794922	22201
True	False	False	False	False	-3213.95825195313	-245.298446655273	324.978576660156	0.740231812000275	0.941019296646118	0.61315381526947	103.39249420166	30294
True	False	False	False	False	-3196.90405273438	-178.111022949219	204.082122802734	0.791718482971191	0.960003972053528	1	86.2010879516602	15861
True	False	False	False	False	-3208.52001953125	8.0392951965332	122.005615234375	0.769454181194305	0.936573028564453	0.750577867031097	155.62727355957	17119
True	False	False	False	False	-3192.50073242188	-1430.517578125	16.6371288299561	0.449176728725433	0.89428448677063	0.208980649709702	109.266670227051	1639
True	False	False	False	False	-3186.60986328125	-1389.75	200.754699707031	0.600264608860016	0.971281826496124	0.346339523792267	102.458564758301	18545
True	False	False	False	False	-3192.22998046875	-1259.5009765625	119.787330627441	0.80851811170578	0.94934868812561	1	146.25	15795
True	False	False	False	False	-3182.67309570313	-1245.17016601563	169.698715209961	0.742979526519775	0.913880288600922	0.622851550579071	149.20915222168	22829
True	False	False	False	False	-3191.78857421875	-850.580200195313	133.097030639648	0.807529091835022	0.949885427951813	1	134.383331298828	16126
True	False	False	False	False	-3180.798828125	-47.4578742980957	202.97297668457	0.723331272602081	0.962129294872284	0.561139225959778	81.0109252929688	14825
True	False	False	False	False	-3172.4140625	-1484.63012695313	18.8554134368896	0.509066939353943	0.859532356262207	0.255368679761887	108	1836
True	False	False	False	False	-3149.01635742188	-1450.23217773438	192.990692138672	0.81492292881012	0.952841639518738	1	150.609191894531	26206
True	False	False	False	False	-3136.88916015625	-1325.8583984375	339.397430419922	0.703330039978027	0.929643571376801	0.511426985263824	151.964050292969	46501
True	False	False	False	False	-3170.28491210938	-1282.6767578125	147.515884399414	0.731516420841217	0.932883083820343	0.584881007671356	142.518798828125	18955
True	False	False	False	False	-3171.85278320313	-789.335754394531	139.751892089844	0.816307187080383	0.95225989818573	1	135.285720825195	17046
True	False	False	False	False	-3171.60180664063	-1001.74237060547	171.917007446289	0.804226338863373	0.950423657894135	1	97.6903228759766	15142
True	False	False	False	False	-3170.18774414063	-12.7298831939697	15.5279874801636	0.603693544864655	0.894671499729156	0.350445985794067	54.0714302062988	757
True	False	False	False	False	-3165.20556640625	-1310.66271972656	129.769607543945	0.766421258449554	0.930229425430298	0.730939626693726	142.829055786133	16711
True	False	False	False	False	-3124.43310546875	-1261.72875976563	165.262145996094	0.799794971942902	0.962924122810364	1	142.751678466797	21270
True	False	False	False	False	-3158.046875	-1221.77490234375	167.480438232422	0.740312814712524	0.917802453041077	0.61343377828598	145.715225219727	22003
True	False	False	False	False	-3155.68408203125	-1157.77514648438	37.7108268737793	0.802700221538544	0.957971453666687	1	58.529411315918	1990
True	False	False	False	False	-3127.91015625	-850.021423339844	316.10546875	0.687346398830414	0.943642377853394	0.477834105491638	96.9438629150391	27629
True	False	False	False	False	-3146.08203125	59.3907241821289	187.44499206543	0.766782999038696	0.956532716751099	0.733172476291656	106.248519897461	17956
True	False	False	False	False	-3143.63916015625	-692.845581054688	313.887176513672	0.726994395256042	0.967292904853821	0.571469724178314	90.5865707397461	25636
True	False	False	False	False	-3138.08056640625	-35.2654457092285	301.686614990234	0.753415763378143	0.949623286724091	0.664177298545837	97.7095565795898	26577
True	False	False	False	False	-3127.39868164063	-1237.0087890625	117.569046020508	0.644668221473694	0.892122983932495	0.405185103416443	143.084899902344	15167
True	False	False	False	False	-3109.17431640625	-1183.34423828125	123.114753723145	0.719127774238586	0.923672616481781	0.549812078475952	136.189193725586	15117
True	False	False	False	False	-3117.49438476563	-890.720947265625	184.117568969727	0.652841031551361	0.8916836977005	0.417610466480255	137.903610229492	22892
True	False	False	False	False	-3108.52587890625	-1381.79919433594	147.515884399414	0.749781250953674	0.937251925468445	0.648868799209595	142.353378295898	18933
True	False	False	False	False	-3099.32250976563	-1568.80358886719	200.754699707031	0.839820861816406	0.963049352169037	1	157.651931762695	28535
True	False	False	False	False	-3086.822265625	-1489.83020019531	196.318130493164	0.821261286735535	0.951324462890625	1	152.745758056641	27036
True	False	False	False	False	-3091.38061523438	-1318.71533203125	133.097030639648	0.786073088645935	0.947703957557678	1	140.341659545898	16841
True	False	False	False	False	-3088.4091796875	-1366.17041015625	130.878753662109	0.764478147029877	0.925104439258575	0.719386100769043	143.745758056641	16962
True	False	False	False	False	-3085.69702148438	-1649.68139648438	53.2388153076172	0.80851811170578	0.95661723613739	1	92.875	4458
True	False	False	False	False	-3070.16528320313	-1646.5498046875	143.079315185547	0.772836744785309	0.956129848957062	0.775464057922363	154.27131652832	19901
True	False	False	False	False	-3071.07470703125	-1531.56652832031	159.716445922852	0.784037590026855	0.944102764129639	0.920083165168762	151.25	21780
True	False	False	False	False	-3075.20874023438	-996.963928222656	383.763122558594	0.69045227766037	0.951448678970337	0.484019964933395	97.7427749633789	33819
True	False	False	False	False	-3051.82397460938	-1436.24975585938	23.2919807434082	0.666415452957153	0.909642398357391	0.439655065536499	59.0476188659668	1240
True	False	False	False	False	-3044.65673828125	-1574.96618652344	194.099838256836	0.857978463172913	0.967573583126068	1	155.52571105957	27217
True	False	False	False	False	-3033.19946289063	-1475.26306152344	186.335845947266	0.815820634365082	0.963495850563049	1	153.428573608398	25776
True	False	False	False	False	-3040.79418945313	-1410.51916503906	125.333038330078	0.769035220146179	0.937437653541565	0.747732698917389	141.734512329102	16016
True	False	False	False	False	-3025.47045898438	-1239.34619140625	123.114753723145	0.789175748825073	0.949988782405853	1	140.774780273438	15626
True	False	False	False	False	-3037.39599609375	-1159.55114746094	349.379699707031	0.801316559314728	0.969618678092957	1	118.152381896973	37218
True	False	False	False	False	-3024.81982421875	-1736.76440429688	216.282684326172	0.757664859294891	0.924148261547089	0.683625519275665	159.800003051758	31161
True	False	False	False	False	-3020.716796875	-1646.61291503906	208.518692016602	0.808929800987244	0.943024337291718	1	158.297866821289	29760
True	False	False	False	False	-3020.63403320313	-1302.080078125	123.114753723145	0.764028012752533	0.937722265720367	0.716808378696442	138.603607177734	15385
True	False	False	False	False	-3017.14868164063	-1369.814453125	192.990692138672	0.853075683116913	0.963262736797333	1	147.902297973633	25735
True	False	False	False	False	-3012.63452148438	-158.299087524414	163.043869018555	0.781204581260681	0.934503138065338	0.86380922794342	147.387756347656	21666
True	False	False	False	False	-3011.55346679688	-1832.51306152344	24.401123046875	0.431440591812134	0.887784957885742	0.196657732129097	100.227272033691	2205
True	False	False	False	False	-2959.8388671875	-1775.40075683594	201.863830566406	0.730834186077118	0.90800541639328	0.582807719707489	162.879119873047	29644
True	False	False	False	False	-2987.19409179688	-1649.18798828125	169.698715209961	0.775282919406891	0.938170254230499	0.796160697937012	153.313720703125	23457
True	False	False	False	False	-2999.603515625	-1350.59338378906	128.660461425781	0.694953978061676	0.922433078289032	0.493263840675354	140.931030273438	16348
True	False	False	False	False	-2998.89819335938	-459.039978027344	221.828384399414	0.834774196147919	0.957757413387299	1	143.255004882813	28651
True	False	False	False	False	-2994.837890625	-1579.55798339844	125.333038330078	0.751955151557922	0.939655184745789	0.657891392707825	146.601776123047	16566
True	False	False	False	False	-2987.42651367188	-1474.02099609375	138.64274597168	0.73007744550705	0.916784942150116	0.580529451370239	145.119995117188	18140
True	False	False	False	False	-2986.66625976563	-1761.24047851563	14.4188451766968	0.805326879024506	0.942608833312988	1	56.538459777832	735
True	False	False	False	False	-2977.95068359375	-1701.47106933594	208.518692016602	0.808929800987244	0.962821066379547	1	160.734039306641	30218
True	False	False	False	False	-2977.11010742188	-1455.01904296875	171.917007446289	0.796354293823242	0.955020248889923	1	149.567749023438	23183
True	False	False	False	False	-2974.87036132813	-1521.58520507813	323.869445800781	0.770443975925446	0.92954820394516	0.757490038871765	158.859588623047	46387
True	False	False	False	False	-2960.47680664063	-1428.52783203125	200.754699707031	0.785851001739502	0.940876543521881	1	149.055252075195	26979
True	False	False	False	False	-2967.66381835938	-1370.32250976563	126.442184448242	0.806643486022949	0.952253222465515	1	137.622802734375	15689
True	False	False	False	False	-2945.09521484375	-620.642578125	112.023338317871	0.778208315372467	0.935640156269073	0.825352907180786	131.099014282227	13241
True	False	False	False	False	-2964.38208007813	-359.717956542969	173.026138305664	0.829033434391022	0.950977087020874	1	142.474365234375	22226
True	False	False	False	False	-2944.45922851563	-1840.42028808594	137.533599853516	0.790976285934448	0.936001062393188	1	153.741928100586	19064
True	False	False	False	False	-2938.30102539063	-1713.27307128906	130.878753662109	0.772971868515015	0.938091814517975	0.776539385318756	147.279663085938	17379
True	False	False	False	False	-2943.78955078125	-1649.79077148438	165.262145996094	0.75501412153244	0.934802174568176	0.67127937078476	152.711410522461	22754
True	False	False	False	False	-2941.18798828125	-1599.53161621094	195.208984375	0.843254446983337	0.963682949542999	1	154.875	27258
True	False	False	False	False	-2934.17749023438	-1877.89099121094	270.630645751953	0.483944535255432	0.837517380714417	0.234922960400581	165.692626953125	40429
True	False	False	False	False	-2917.45874023438	-1649.23022460938	136.424453735352	0.662984848022461	0.877565801143646	0.433904618024826	149.195129394531	18351
True	False	False	False	False	-2929.40380859375	-3.03125381469727	164.153015136719	0.767906427383423	0.933470606803894	0.740287721157074	157.229736328125	23270
True	False	False	False	False	-2924.52026367188	-1563.1611328125	197.427261352539	0.789934456348419	0.948373019695282	1	153.028091430664	27239
True	False	False	False	False	-2914.61279296875	-1090.42919921875	173.026138305664	0.801492035388947	0.95132964849472	1	141.442306518555	22065
True	False	False	False	False	-2856.22534179688	-1882.5107421875	287.267761230469	0.814505517482758	0.953718543052673	1	179.003860473633	46362
True	False	False	False	False	-2898.85327148438	-1784.02880859375	145.297592163086	0.765121161937714	0.953964829444885	0.723130643367767	153.732818603516	20139
True	False	False	False	False	-2899.70971679688	-1664.70434570313	151.952453613281	0.753516912460327	0.926997900009155	0.664619505405426	149.781021118164	20520
True	False	False	False	False	-2907.07055664063	-298.466552734375	139.751892089844	0.881374776363373	0.977122843265533	1	137.769836425781	17359
True	False	False	False	False	-2901.83715820313	-1030.75146484375	188.554138183594	0.841511607170105	0.957502722740173	1	141.970581054688	24135
True	False	False	False	False	-2876.18383789063	-1749.11938476563	183.008422851563	0.828001081943512	0.959849238395691	1	161.393936157227	26630
True	False	False	False	False	-2865.3828125	-1815.85766601563	196.318130493164	0.821261286735535	0.949610829353333	1	162.983047485352	28848
True	False	False	False	False	-2861.82983398438	-1718.42919921875	176.353576660156	0.816905379295349	0.951857805252075	1	155.559753417969	24734
True	False	False	False	False	-2827.27368164063	-1877.01782226563	24.401123046875	0.508639216423035	0.85956221818924	0.255007147789001	66.1818161010742	1456
True	False	False	False	False	-2837.12451171875	-646.164855957031	164.153015136719	0.775534987449646	0.969585299491882	0.798458695411682	122.506759643555	18131
True	False	False	False	False	-2822.62426757813	-1829.59655761719	189.663269042969	0.76875227689743	0.938127875328064	0.745836973190308	167.713455200195	28679
True	False	False	False	False	-2817.5087890625	-1895.33776855469	248.447799682617	0.877817809581757	0.97212290763855	1	179.174102783203	40135
True	False	False	False	False	-2814.25756835938	-1787.72326660156	137.533599853516	0.821350634098053	0.953803479671478	1	153.862899780273	19079
True	False	False	False	False	-2788.18872070313	-1834.130859375	16.6371288299561	0.76893937587738	0.938069105148315	0.747088372707367	52.2000007629395	783
True	False	False	False	False	-2781.46215820313	-1474.61767578125	249.556930541992	0.742751240730286	0.925129592418671	0.622029662132263	150.933334350586	33960
True	False	False	False	False	-2772.06982421875	-1878.27856445313	167.480438232422	0.757746458053589	0.951899349689484	0.684017658233643	151.291397094727	22845
True	False	False	False	False	-2758.00927734375	-1786.24182128906	118.678184509277	0.859332501888275	0.971638321876526	1	152.056076049805	16270
True	False	False	False	False	-2732.11596679688	-1856.58215332031	205.191253662109	0.796021342277527	0.944620072841644	1	168.545944213867	31181
True	False	False	False	False	-2724.3994140625	-692.49462890625	166.371292114258	0.778283536434174	0.948526918888092	0.826189339160919	135.080001831055	20262
True	False	False	False	False	-2642.4248046875	-1729.56713867188	120.896469116211	0.741812705993652	0.918794989585876	0.618682026863098	124.073394775391	13524
True	False	False	False	False	-2584.87817382813	-877.333435058594	169.698715209961	0.767782807350159	0.922841608524323	0.739490985870361	138.091506958008	21128
True	False	False	False	False	-2538.70263671875	-830.499084472656	102.041061401367	0.830349385738373	0.958314776420593	1	120.815216064453	11115
True	False	False	False	False	-2523.4091796875	-207.314605712891	137.533599853516	0.857538282871246	0.98082447052002	1	143.201614379883	17757
True	False	False	False	False	-2334.486328125	-486.891815185547	170.807861328125	0.791216492652893	0.93693482875824	1	143.590911865234	22113
True	False	False	False	False	-2264.61401367188	-1122.99230957031	134.206176757813	0.771839797496796	0.942338883876801	0.76773864030838	141.867767333984	17166
True	False	False	False	False	-2038.8974609375	-1195.15649414063	164.153015136719	0.805816411972046	0.95232230424881	1	172.087844848633	25469
True	False	False	False	False	-2023.36145019531	-1182.49499511719	155.279876708984	0.80919873714447	0.94234424829483	1	171.521423339844	24013
True	False	False	False	False	-2004.33776855469	-1188.23388671875	125.333038330078	0.812749564647675	0.946681201457977	1	154.601776123047	17470
True	False	False	False	False	-1995.45715332031	-1765.93713378906	128.660461425781	0.713078439235687	0.927045166492462	0.534392535686493	141.896545410156	16460
True	False	False	False	False	-1909.1953125	-378.118927001953	112.023338317871	0.787644565105438	0.952095925807953	1	114.485145568848	11563
True	False	False	False	False	-3335.45434570313	167.590911865234	88.7313537597656	0.749354422092438	0.94686633348465	0.647141218185425	109.199996948242	8736
True	False	False	False	False	-3325.91918945313	208.081481933594	79.8582229614258	0.803513050079346	0.957493424415588	1	112.722221374512	8116
True	False	False	False	False	-3318.791015625	192.195709228516	198.536407470703	0.770204424858093	0.929796576499939	0.755791664123535	160.81005859375	28785
True	False	False	False	False	-3314.96923828125	224.314331054688	191.881561279297	0.416071861982346	0.849444806575775	0.186421811580658	141.39306640625	24461
True	False	False	False	False	-3306.05981445313	317.874359130859	120.896469116211	0.80642431974411	0.956472516059875	1	127.091743469238	13853
True	False	False	False	False	-3296.53051757813	355.734893798828	24.401123046875	0.715491533279419	0.942926585674286	0.54042637348175	78.4545440673828	1726
True	False	False	False	False	-3279.31274414063	115.130599975586	535.715576171875	0.830329418182373	0.96324896812439	1	165.699798583984	80033
True	False	False	False	False	-3277.88696289063	423.1083984375	144.188446044922	0.829249382019043	0.96301281452179	1	146.615386962891	19060
True	False	False	False	False	-3263.892578125	247.314102172852	263.975769042969	0.589747071266174	0.957513511180878	0.334124952554703	94.0252075195313	22378
True	False	False	False	False	-3265.31518554688	379.486724853516	164.153015136719	0.735541641712189	0.919642627239227	0.597506582736969	145.108108520508	21476
True	False	False	False	False	-3265.61499023438	540.531188964844	11.0914192199707	0.673765122890472	0.928999543190002	0.452423572540283	109.900001525879	1099
True	False	False	False	False	-3264.7509765625	277.856811523438	175.244430541992	0.733103275299072	0.957965016365051	0.589776337146759	92.3607559204102	14593
True	False	False	False	False	-3252.09790039063	429.169586181641	139.751892089844	0.825376749038696	0.962518155574799	1	144.206344604492	18170
True	False	False	False	False	-3242.74609375	266.425598144531	33.2742576599121	0.745649039745331	0.94053065776825	0.63269704580307	63.0999984741211	1893
True	False	False	False	False	-3231.89086914063	360.752166748047	38.8199691772461	0.826309084892273	0.957971453666687	1	62.0857124328613	2173
True	False	False	False	False	-3223.5048828125	188.315277099609	151.952453613281	0.800164878368378	0.948107242584229	1	150.985397338867	20685
True	False	False	False	False	-3227.48315429688	577.699279785156	295.031768798828	0.832769989967346	0.962485373020172	1	148.5	39501
True	False	False	False	False	-3224.3291015625	516.008056640625	314.996307373047	0.634255826473236	0.941034853458405	0.390162944793701	147.876754760742	41997
True	False	False	False	False	-3219.43212890625	608.512939453125	669.921752929688	0.774228990077972	0.947752177715302	0.786907911300659	154.647354125977	93407
True	False	False	False	False	-3218.45288085938	338.699523925781	12.2005615234375	0.741141617298126	0.928999543190002	0.616318583488464	58	638
True	False	False	False	False	-3210.32299804688	258.252380371094	143.079315185547	0.669323861598969	0.90217137336731	0.444632470607758	126.782943725586	16355
True	False	False	False	False	-3211.32739257813	538.585205078125	138.64274597168	0.756871342658997	0.970647692680359	0.679850697517395	106.071998596191	13259
True	False	False	False	False	-3203.30810546875	112.897636413574	422.583068847656	0.313198447227478	0.724372267723083	0.126515626907349	126.065620422363	48031
True	False	False	False	False	-3207.63549804688	678.684692382813	146.40673828125	0.864680409431458	0.970909714698792	1	145.446975708008	19199
True	False	False	False	False	-3205.20068359375	498.984924316406	163.043869018555	0.730571746826172	0.947932541370392	0.582015097141266	102.891159057617	15125
True	False	False	False	False	-3204.00317382813	520.735595703125	168.589569091797	0.662413835525513	0.936302125453949	0.432959675788879	144.177627563477	21915
True	False	False	False	False	-3193.72705078125	719.390563964844	140.861022949219	0.801327586174011	0.941239356994629	1	144.118103027344	18303
True	False	False	False	False	-3187.22485351563	274.967071533203	11.0914192199707	0.673765122890472	0.94014710187912	0.452423572540283	57.5	575
True	False	False	False	False	-3191.39501953125	421.282165527344	281.722045898438	0.758499026298523	0.950654923915863	0.687671065330505	99.8149642944336	25353
True	False	False	False	False	-3180.814453125	460.0478515625	130.878753662109	0.772971868515015	0.94851952791214	0.776539385318756	143.940673828125	16985
True	False	False	False	False	-3188.96215820313	549.744018554688	29.9468326568604	0.67108416557312	0.94053065776825	0.447692304849625	64.8518524169922	1751
True	False	False	False	False	-3184.64965820313	641.109130859375	21.0736961364746	0.698733150959015	0.939309358596802	0.501295566558838	81.7894744873047	1554
True	False	False	False	False	-3184.59228515625	791.460815429688	42.1473922729492	0.505739748477936	0.908446788787842	0.2525694668293	115.921051025391	4405
True	False	False	False	False	-3181.28955078125	493.779357910156	12.2005615234375	0.681430399417877	0.931919693946838	0.46645313501358	58.9090919494629	648
True	False	False	False	False	-3180.79028320313	654.598937988281	189.663269042969	0.811589777469635	0.951995849609375	1	145.970764160156	24961
True	False	False	False	False	-3180.09765625	769.464111328125	73.203369140625	0.832875907421112	0.95962381362915	1	105.060607910156	6934
True	False	False	False	False	-3180.083984375	141.077697753906	131.987884521484	0.698055505752563	0.906119465827942	0.499836385250092	148.865539550781	17715
True	False	False	False	False	-3176.76342773438	209.390884399414	143.079315185547	0.74561882019043	0.950939357280731	0.63258308172226	146.612396240234	18913
True	False	False	False	False	-3178.64282226563	806.862609863281	53.2388153076172	0.255087226629257	0.835927486419678	0.0978675484657288	115.041664123535	5522
True	False	False	False	False	-3177.20629882813	441.107330322266	42.1473922729492	0.628854393959045	0.953762948513031	0.382695436477661	68.7368392944336	2612
True	False	False	False	False	-3172.91430664063	713.275573730469	169.698715209961	0.793849229812622	0.95655083656311	1	147.477127075195	22564
True	False	False	False	False	-3171.58154296875	228.944366455078	127.551322937012	0.782646477222443	0.955249071121216	0.888233423233032	147.504348754883	16963
True	False	False	False	False	-3163.99633789063	91.1166076660156	207.409545898438	0.757468700408936	0.941985845565796	0.682686030864716	159.176467895508	29766
True	False	False	False	False	-3164.91845703125	553.516174316406	226.264953613281	0.506927311420441	0.923859000205994	0.25356525182724	107.921569824219	22016
True	False	False	False	False	-3165.05834960938	688.945068359375	144.188446044922	0.820256590843201	0.956297934055328	1	143.261535644531	18624
True	False	False	False	False	-3164.11303710938	844.552917480469	26.6194076538086	0.387461394071579	0.874928712844849	0.16835618019104	114.958335876465	2759
True	False	False	False	False	-3160.60400390625	170.349243164063	140.861022949219	0.715956509113312	0.916392683982849	0.541606366634369	145.086608886719	18426
True	False	False	False	False	-3158.40942382813	822.183471679688	62.1119499206543	0.717676758766174	0.962158918380737	0.546022891998291	91.875	5145
True	False	False	False	False	-3155.00439453125	516.160278320313	59.8936653137207	0.75905966758728	0.952294647693634	0.690436720848083	62.7037048339844	3386
True	False	False	False	False	-3151.45361328125	639.027954101563	141.970169067383	0.816491663455963	0.956674993038177	1	142.546875	18246
True	False	False	False	False	-3154.85131835938	870.095764160156	88.7313537597656	0.147967770695686	0.723811328411102	0.0521391034126282	117.237503051758	9379
True	False	False	False	False	-3150.63305664063	661.820434570313	155.279876708984	0.729374051094055	0.910242080688477	0.578431367874146	141.657150268555	19832
True	False	False	False	False	-3145.05517578125	723.646240234375	134.206176757813	0.801479279994965	0.955850958824158	1	142.619827270508	17257
True	False	False	False	False	-3144.20874023438	795.569030761719	155.279876708984	0.695782601833344	0.936258852481842	0.495003014802933	138.728576660156	19422
True	False	False	False	False	-3141.72021484375	385.735748291016	238.465515136719	0.735038697719574	0.957677006721497	0.595890700817108	101.888374328613	21906
True	False	False	False	False	-3138.60107421875	80.1923904418945	186.335845947266	0.738803207874298	0.930239200592041	0.6082723736763	88.0416641235352	14791
True	False	False	False	False	-3134.31518554688	448.027801513672	258.430084228516	0.775245785713196	0.955345273017883	0.795824766159058	107.592277526855	25069
True	False	False	False	False	-3137.15844726563	701.254455566406	145.297592163086	0.757178783416748	0.933875381946564	0.681305050849915	142.106872558594	18616
True	False	False	False	False	-3133.01879882813	922.86279296875	24.401123046875	0.431440591812134	0.912006020545959	0.196657732129097	118.590911865234	2609
True	False	False	False	False	-3118.54638671875	323.855865478516	263.975769042969	0.55950140953064	0.935638666152954	0.30182671546936	90.5588226318359	21553
True	False	False	False	False	-3126.67358398438	900.994384765625	64.3302307128906	0.754962682723999	0.954934120178223	0.671047151088715	132.206893920898	7668
True	False	False	False	False	-3125.44750976563	492.607299804688	215.173538208008	0.729744970798492	0.936478078365326	0.579535305500031	109.082473754883	21162
True	False	False	False	False	-3120.72875976563	864.875549316406	517.969299316406	0.585873484611511	0.894317269325256	0.329763799905777	143.783721923828	67147
True	False	False	False	False	-3108.59350585938	716.469970703125	21.0736961364746	0.717444062232971	0.93504536151886	0.54542076587677	65.684211730957	1248
True	False	False	False	False	-3117.193359375	800.423278808594	14.4188451766968	0.666414141654968	0.924317836761475	0.43965283036232	64.3846130371094	837
True	False	False	False	False	-3115.10205078125	964.822631835938	39.9291114807129	0.369919419288635	0.900302350521088	0.157858625054359	117.25	4221
True	False	False	False	False	-3112.607421875	905.488830566406	277.285491943359	0.741000473499298	0.938872992992401	0.615824639797211	146.856002807617	36714
True	False	False	False	False	-3111.00708007813	767.421325683594	174.135284423828	0.842736959457397	0.964227437973022	1	144.605102539063	22703
True	False	False	False	False	-3110.39697265625	975.554504394531	14.4188451766968	0.523994266986847	0.915646016597748	0.268299996852875	117.076919555664	1522
True	False	False	False	False	-3108.53149414063	981.777221679688	15.5279874801636	0.483713120222092	0.844285428524017	0.234741687774658	119.571426391602	1674
True	False	False	False	False	-3105.53588867188	246.241989135742	195.208984375	0.750541150569916	0.935292422771454	0.651979506015778	152.352279663086	26814
True	False	False	False	False	-3107.01513671875	688.533630371094	235.138092041016	0.830791831016541	0.954174220561981	1	146.778305053711	31117
True	False	False	False	False	-3106.66333007813	825.912780761719	211.846115112305	0.829268157482147	0.958088576793671	1	143.230361938477	27357
True	False	False	False	False	-3091.8916015625	704.977722167969	13.3097038269043	0.517451584339142	0.921669483184814	0.262555181980133	83.3333358764648	1000
True	False	False	False	False	-3090.7568359375	790.137634277344	563.444091796875	0.41759791970253	0.856111824512482	0.187420785427094	138.159454345703	70185
True	False	False	False	False	-3086.07446289063	649.490661621094	148.625015258789	0.766520321369171	0.929624140262604	0.731548607349396	141.858215332031	19009
True	False	False	False	False	-3086.916015625	719.807006835938	256.211791992188	0.814507782459259	0.956580936908722	1	148.225112915039	34240
True	False	False	False	False	-3075.80590820313	357.051422119141	262.866638183594	0.487219929695129	0.886757731437683	0.237501740455627	91.0168762207031	21571
True	False	False	False	False	-3083.4306640625	486.443756103516	214.064392089844	0.778958797454834	0.95627498626709	0.833941400051117	95.0984420776367	18354
True	False	False	False	False	-3081.98388671875	976.832275390625	185.226699829102	0.785182654857635	0.93619692325592	0.967411279678345	146.796401977539	24515
True	False	False	False	False	-3078.08325195313	406.773162841797	44.3656768798828	0.749354422092438	0.944926857948303	0.647141218185425	59.375	2375
True	False	False	False	False	-3075.98876953125	755.815002441406	205.191253662109	0.788921117782593	0.950607538223267	1	146.372970581055	27079
True	False	False	False	False	-3076.64111328125	936.811340332031	236.24723815918	0.781408727169037	0.937432169914246	0.866941511631012	143.117370605469	30484
True	False	False	False	False	-3075.66137695313	1013.46215820313	17.7462711334229	0.5884068608284	0.907620012760162	0.332607984542847	91	1456
True	False	False	False	False	-3073.39526367188	276.057189941406	119.787330627441	0.767846703529358	0.937526285648346	0.739902198314667	142.925918579102	15436
True	False	False	False	False	-3053.08251953125	712.141418457031	127.551322937012	0.733566761016846	0.924290180206299	0.591225862503052	139.217391967773	16010
True	False	False	False	False	-3070.89086914063	899.198547363281	12.2005615234375	0.768196105957031	0.939064502716064	0.742168962955475	67.5454559326172	743
True	False	False	False	False	-3068.45581054688	1034.97570800781	95.3862075805664	0.790671706199646	0.959713160991669	1	110.639533996582	9515
True	False	False	False	False	-3068.3515625	883.491516113281	148.625015258789	0.729590535163879	0.910122692584991	0.579075038433075	140.082092285156	18771
True	False	False	False	False	-3052.61669921875	906.786193847656	134.206176757813	0.814258515834808	0.954867720603943	1	139.512390136719	16881
True	False	False	False	False	-3064.79077148438	980.840209960938	133.097030639648	0.807529091835022	0.944298624992371	1	142.383331298828	17086
True	False	False	False	False	-3052.62573242188	1008.64959716797	125.333038330078	0.812749564647675	0.955573856830597	1	140.265487670898	15850
True	False	False	False	False	-3054.2734375	1070.08605957031	153.061584472656	0.797638714313507	0.958821892738342	1	143.369567871094	19785
True	False	False	False	False	-3047.85546875	877.8837890625	167.480438232422	0.643930196762085	0.936431646347046	0.404091536998749	132.350997924805	19985
True	False	False	False	False	-3046.38793945313	1108.3134765625	55.4570960998535	0.57799905538559	0.922376990318298	0.321112036705017	112.800003051758	5640
True	False	False	False	False	-3044.98803710938	1089.34643554688	140.861022949219	0.78069794178009	0.958928644657135	0.856390178203583	143.685043334961	18248
True	False	False	False	False	-3040.96606445313	626.848205566406	334.960876464844	0.726321995258331	0.931404531002045	0.569539368152618	148.764907836914	44927
True	False	False	False	False	-3042.923828125	826.9658203125	153.061584472656	0.75136935710907	0.912809193134308	0.655422210693359	139.644927978516	19271
True	False	False	False	False	-3039.41088867188	663.502624511719	143.079315185547	0.712509095668793	0.90571117401123	0.532990455627441	142.503875732422	18383
True	False	False	False	False	-3039.31420898438	762.443542480469	165.262145996094	0.773095011711121	0.936623871326447	0.777525901794434	142.288589477539	21201
True	False	False	False	False	-3029.99877929688	577.983032226563	316.10546875	0.781442165374756	0.95217090845108	0.867463171482086	103.677192687988	29548
True	False	False	False	False	-3035.62646484375	860.266845703125	134.206176757813	0.832859396934509	0.963054418563843	1	140.59504699707	17012
True	False	False	False	False	-3029.4599609375	640.707092285156	192.990692138672	0.563640713691711	0.91677314043045	0.306023061275482	105.24137878418	18312
True	False	False	False	False	-3026.55737304688	741.912231445313	149.734161376953	0.78029876947403	0.940494775772095	0.850861847400665	140.133331298828	18918
True	False	False	False	False	-3025.01293945313	1002.91015625	77.6399383544922	0.821241796016693	0.963794112205505	1	69.9142837524414	4894
True	False	False	False	False	-3024.54565429688	688.70166015625	119.787330627441	0.79902595281601	0.945289552211761	1	136.75	14769
True	False	False	False	False	-3023.22900390625	839.244018554688	168.589569091797	0.788660645484924	0.95036381483078	1	141.861846923828	21563
True	False	False	False	False	-3018.15209960938	1135.27465820313	173.026138305664	0.64305567741394	0.947463691234589	0.402801632881165	133.365386962891	20805
True	False	False	False	False	-3017.123046875	784.918823242188	140.861022949219	0.734058856964111	0.928491830825806	0.592774868011475	139.141738891602	17671
True	False	False	False	False	-3014.04833984375	1064.65319824219	135.315322875977	0.820987939834595	0.958390712738037	1	137.942626953125	16829
True	False	False	False	False	-3005.43334960938	500.951873779297	130.878753662109	0.79038941860199	0.943535268306732	1	139.635589599609	16477
True	False	False	False	False	-3008.5439453125	950.953186035156	317.214599609375	0.752419769763947	0.941163003444672	0.659870684146881	93.1538467407227	26642
True	False	False	False	False	-3010.12524414063	1152.34655761719	14.4188451766968	0.619212806224823	0.921556770801544	0.369869381189346	100.769233703613	1310
True	False	False	False	False	-3006.04931640625	1013.98669433594	9.98227787017822	0.606388568878174	0.879486918449402	0.353718668222427	56.5555572509766	509
True	False	False	False	False	-3003.9140625	1192.654296875	88.7313537597656	0.264089316129684	0.899337112903595	0.102104976773262	111.762496948242	8941
True	False	False	False	False	-3003.00219726563	815.182739257813	130.878753662109	0.85865181684494	0.973003327846527	1	138.745758056641	16372
True	False	False	False	False	-2999.32006835938	970.414794921875	66.5485153198242	0.76893937587738	0.952435314655304	0.747088372707367	70.9833297729492	4259
True	False	False	False	False	-2993.24194335938	1056.37744140625	119.787330627441	0.80851811170578	0.959930598735809	1	138.268524169922	14933
True	False	False	False	False	-2988.92138671875	1138.48864746094	333.851715087891	0.613393723964691	0.929322957992554	0.3624187707901	145.275741577148	43728
True	False	False	False	False	-2986.68798828125	560.329223632813	21.0736961364746	0.787328064441681	0.95306122303009	1	53.684211730957	1020
True	False	False	False	False	-2986.45458984375	862.9052734375	261.757507324219	0.794070303440094	0.944029986858368	1	145.266952514648	34283
True	False	False	False	False	-2980.2978515625	905.142456054688	54.3479537963867	0.704862415790558	0.916427612304688	0.514898300170898	75.8979568481445	3719
True	False	False	False	False	-2981.64501953125	1187.9013671875	34.3833999633789	0.770503997802734	0.956876516342163	0.757918477058411	68.4838714599609	2123
True	False	False	False	False	-2979.837890625	1036.04052734375	177.462707519531	0.802910149097443	0.947596907615662	1	142.25	22760
True	False	False	False	False	-2975.83349609375	1094.14245605469	208.518692016602	0.526090025901794	0.891112387180328	0.270166486501694	137.026596069336	25761
True	False	False	False	False	-2971.93627929688	676.598999023438	236.24723815918	0.804008543491364	0.963631808757782	1	145.413146972656	30973
True	False	False	False	False	-2974.21142578125	1210.09729003906	46.5839614868164	0.485519230365753	0.902660429477692	0.236159637570381	82.0476226806641	3446
True	False	False	False	False	-2970.55932617188	789.79638671875	144.188446044922	0.759280562400818	0.945414543151855	0.691536962985992	140.907699584961	18318
True	False	False	False	False	-2964.8837890625	988.026428222656	306.123168945313	0.670138359069824	0.928184151649475	0.446043819189072	89.9021759033203	24813
True	False	False	False	False	-2963.1318359375	741.972595214844	236.24723815918	0.744971513748169	0.92190283536911	0.630156397819519	145.408447265625	30972
True	False	False	False	False	-2961.10546875	919.370239257813	164.153015136719	0.786518931388855	0.952420055866241	1	139.993240356445	20719
True	False	False	False	False	-2959.68310546875	1047.24975585938	216.282684326172	0.796800911426544	0.953206121921539	1	142.31282043457	27751
True	False	False	False	False	-2950.4140625	1110.71179199219	126.442184448242	0.758609592914581	0.931101560592651	0.688213586807251	141.307022094727	16109
True	False	False	False	False	-2958.50708007813	1251.05993652344	104.259346008301	0.848400473594666	0.965853691101074	1	130.585113525391	12275
True	False	False	False	False	-2954.77294921875	1283.12841796875	12.2005615234375	0.329396277666092	0.826583445072174	0.135092526674271	112.181816101074	1234
True	False	False	False	False	-2948.06396484375	852.194702148438	78.7490768432617	0.632559657096863	0.942447781562805	0.387795060873032	59.6760559082031	4237
True	False	False	False	False	-2938.3740234375	1161.23669433594	18.8554134368896	0.641923666000366	0.91473662853241	0.401141285896301	60.1176452636719	1022
True	False	False	False	False	-2936.2333984375	1253.26208496094	174.135284423828	0.834347784519196	0.966239869594574	1	145.777069091797	22887
True	False	False	False	False	-2935.41381835938	922.033569335938	429.237945556641	0.472074300050735	0.843575417995453	0.225780069828033	124.444442749023	48160
True	False	False	False	False	-2935.33544921875	1124.24365234375	210.736968994141	0.740853786468506	0.911621332168579	0.61531263589859	143.236846923828	27215
True	False	False	False	False	-2928.87548828125	1011.6435546875	200.754699707031	0.788795411586761	0.936224639415741	1	144.662979125977	26184
True	False	False	False	False	-2926.55615234375	1290.05627441406	329.415161132813	0.709525406360626	0.952478349208832	0.525771617889404	148.050506591797	43971
True	False	False	False	False	-2924.93188476563	796.159240722656	273.958068847656	0.699199080467224	0.951402068138123	0.502304017543793	94.6963577270508	23390
True	False	False	False	False	-2913.49487304688	925.538757324219	159.716445922852	0.747152209281921	0.937239229679108	0.638441383838654	140.777770996094	20272
True	False	False	False	False	-2922.86547851563	1060.99609375	126.442184448242	0.767152667045593	0.93931633234024	0.735483109951019	135.447372436523	15441
True	False	False	False	False	-2920.1904296875	983.526428222656	207.409545898438	0.829874992370605	0.94999361038208	1	144.989303588867	27113
True	False	False	False	False	-2913.42431640625	853.214599609375	262.866638183594	0.734006643295288	0.949747383594513	0.59261018037796	87.0337524414063	20627
True	False	False	False	False	-2910.05883789063	1335.5302734375	134.206176757813	0.792623698711395	0.959042251110077	1	146.016525268555	17668
True	False	False	False	False	-2907.36181640625	1015.49279785156	128.660461425781	0.789452075958252	0.946627259254456	1	140.267242431641	16271
True	False	False	False	False	-2901.97924804688	1261.69348144531	165.262145996094	0.799794971942902	0.962924122810364	1	141.469802856445	21079
True	False	False	False	False	-2899.83569335938	988.606628417969	137.533599853516	0.742881834506989	0.917161762714386	0.622499585151672	139.887100219727	17346
True	False	False	False	False	-2895.23608398438	1160.29248046875	137.533599853516	0.821350634098053	0.965804636478424	1	136.387100219727	16912
True	False	False	False	False	-2899.2060546875	1352.59423828125	196.318130493164	0.795726001262665	0.946328103542328	1	148.564971923828	26296
True	False	False	False	False	-2885.4462890625	1077.83361816406	228.483245849609	0.800404906272888	0.948994338512421	1	142.276702880859	29309
True	False	False	False	False	-2877.52563476563	1113.18310546875	191.881561279297	0.795268654823303	0.932737588882446	1	141.953750610352	24558
True	False	False	False	False	-2883.64526367188	1210.21704101563	28.8376903533936	0.778573036193848	0.960098087787628	0.82945716381073	57.730770111084	1501
True	False	False	False	False	-2876.76928710938	1288.16552734375	133.097030639648	0.765460968017578	0.951890468597412	0.725139915943146	141.824996948242	17019
True	False	False	False	False	-2881.17138671875	1307.50988769531	136.424453735352	0.71093887090683	0.908749103546143	0.529164910316467	140.414627075195	17271
True	False	False	False	False	-2877.60986328125	1328.83215332031	21.0736961364746	0.819298386573792	0.952117681503296	1	69.7894744873047	1326
True	False	False	False	False	-2879.84912109375	1380.66259765625	93.1679229736328	0.846452295780182	0.968230903148651	1	116.988098144531	9827
True	False	False	False	False	-2874.83984375	892.721862792969	127.551322937012	0.733566761016846	0.924812376499176	0.591225862503052	138.199996948242	15893
True	False	False	False	False	-2872.03076171875	935.331909179688	130.878753662109	0.725372850894928	0.918851017951965	0.566841185092926	139.87287902832	16505
True	False	False	False	False	-2869.771484375	1343.23254394531	148.625015258789	0.737016499042511	0.923812866210938	0.602312028408051	139.932830810547	18751
True	False	False	False	False	-2867.30859375	1398.37243652344	78.7490768432617	0.382698565721512	0.895411193370819	0.165464624762535	91.4929580688477	6496
True	False	False	False	False	-2857.58984375	1019.41082763672	194.099838256836	0.700206875801086	0.925691068172455	0.504499018192291	133.080001831055	23289
True	False	False	False	False	-2860.15209960938	1191.34643554688	127.551322937012	0.753320038318634	0.936652064323425	0.663759410381317	137.704345703125	15836
True	False	False	False	False	-2862.06616210938	1249.02221679688	194.099838256836	0.838463246822357	0.967944443225861	1	141.47428894043	24758
True	False	False	False	False	-2856.41845703125	1052.15893554688	166.371292114258	0.797147572040558	0.952334463596344	1	141.546661376953	21232
True	False	False	False	False	-2855.90747070313	161.421783447266	251.77522277832	0.583136856555939	0.937855303287506	0.326725095510483	138.374450683594	31411
True	False	False	False	False	-2849.55004882813	953.604858398438	249.556930541992	0.799840331077576	0.938360214233398	1	145.871109008789	32821
True	False	False	False	False	-2838.62158203125	1184.61596679688	12.2005615234375	0.681430399417877	0.931919693946838	0.46645313501358	52.3636360168457	576
True	False	False	False	False	-2824.765625	1209.39392089844	26.6194076538086	0.780536234378815	0.950671494007111	0.854119598865509	64.25	1542
True	False	False	False	False	-2837.94458007813	1338.21166992188	145.297592163086	0.784818708896637	0.951428830623627	0.947113275527954	139.274810791016	18245
True	False	False	False	False	-2833.00805664063	1446.12268066406	359.361999511719	0.451976120471954	0.875787258148193	0.210978701710701	137.293212890625	44483
True	False	False	False	False	-2832.14282226563	1233.9580078125	195.208984375	0.771082043647766	0.956798911094666	0.76209831237793	141.477279663086	24900
True	False	False	False	False	-2830.19262695313	1479.08129882813	106.477630615234	0.359341382980347	0.892788290977478	0.151723966002464	108.927085876465	10457
True	False	False	False	False	-2822.28759765625	1002.15673828125	222.937530517578	0.821317911148071	0.952713072299957	1	143.900497436523	28924
True	False	False	False	False	-2819.3232421875	1122.77563476563	119.787330627441	0.80851811170578	0.956780433654785	1	135.388885498047	14622
True	False	False	False	False	-2816.90063476563	1062.62231445313	388.199676513672	0.410599499940872	0.832588851451874	0.18287006020546	110.614288330078	38715
True	False	False	False	False	-2817.833984375	1305.00549316406	201.863830566406	0.83343368768692	0.957479000091553	1	142.774719238281	25985
True	False	False	False	False	-2811.8564453125	1230.13830566406	122.005615234375	0.847553610801697	0.968450367450714	1	138.62727355957	15249
True	False	False	False	False	-2806.14379882813	1199.80908203125	177.462707519531	0.756424427032471	0.925662457942963	0.677755117416382	143.056243896484	22889
True	False	False	False	False	-2802.21923828125	1493.18981933594	310.559753417969	0.836140632629395	0.961986601352692	1	153.007141113281	42842
True	False	False	False	False	-2799.16186523438	1524.09155273438	144.188446044922	0.273717075586319	0.887344360351563	0.106714434921741	108.015380859375	14042
True	False	False	False	False	-2791.88330078125	1160.66833496094	130.878753662109	0.706935942173004	0.910422623157501	0.519674301147461	137.288131713867	16200
True	False	False	False	False	-2797.35229492188	1352.03637695313	56.5662384033203	0.789839804172516	0.955270767211914	1	61.8823547363281	3156
True	False	False	False	False	-2795.02563476563	1266.94201660156	204.082122802734	0.809165418148041	0.948095917701721	1	145.211959838867	26719
True	False	False	False	False	-2784.07006835938	1371.623046875	140.861022949219	0.819043397903442	0.948043823242188	1	138.299209594727	17564
True	False	False	False	False	-2787.39501953125	1394.50830078125	43.256534576416	0.817455768585205	0.96039891242981	1	59.6923065185547	2328
True	False	False	False	False	-2780.37622070313	1107.20922851563	18.8554134368896	0.75434798002243	0.942380666732788	0.66828989982605	66.7647094726563	1135
True	False	False	False	False	-2774.17895507813	1209.09252929688	184.117568969727	0.841156661510468	0.970091223716736	1	141.01806640625	23409
True	False	False	False	False	-2776.25341796875	1433.24780273438	102.041061401367	0.784656643867493	0.957231283187866	0.940379023551941	102.913040161133	9468
True	False	False	False	False	-2773.20581054688	1121.85522460938	164.153015136719	0.814018249511719	0.956012606620789	1	141.891891479492	21000
True	False	False	False	False	-2772.23461914063	1545.88110351563	204.082122802734	0.834840655326843	0.957234621047974	1	151.342391967773	27847
True	False	False	False	False	-2767.54907226563	1271.39453125	143.079315185547	0.772836744785309	0.939924478530884	0.775464057922363	139.844955444336	18040
True	False	False	False	False	-2771.212890625	1315.88244628906	161.934722900391	0.725601851940155	0.921498954296112	0.567489385604858	142.657531738281	20828
True	False	False	False	False	-2765.98901367188	1162.56909179688	131.987884521484	0.759082078933716	0.929663181304932	0.690548181533813	136.84033203125	16284
True	False	False	False	False	-2752.02026367188	1375.35290527344	173.026138305664	0.820821583271027	0.957511186599731	1	142.256408691406	22192
True	False	False	False	False	-2750.35009765625	1572.44152832031	196.318130493164	0.813656330108643	0.952756464481354	1	153.745758056641	27213
True	False	False	False	False	-2746.22143554688	1395.96081542969	18.8554134368896	0.809739828109741	0.949675559997559	1	65.6470565795898	1116
True	False	False	False	False	-2741.90380859375	1602.80700683594	154.17073059082	0.266810029745102	0.871142864227295	0.103399321436882	103.884895324707	14440
True	False	False	False	False	-2734.36376953125	1221.83447265625	137.533599853516	0.716718852519989	0.916694760322571	0.543553650379181	140.016128540039	17362
True	False	False	False	False	-2737.45825195313	1410.24267578125	199.645553588867	0.835180938243866	0.95546156167984	1	145.422225952148	26176
True	False	False	False	False	-2732.61547851563	1451.037109375	126.442184448242	0.797434329986572	0.952595949172974	1	140.763153076172	16047
True	False	False	False	False	-2729.86352539063	1343.89453125	128.660461425781	0.834326982498169	0.966500520706177	1	139.836212158203	16221
True	False	False	False	False	-2728.15893554688	1160.25939941406	138.64274597168	0.788708209991455	0.943237721920013	1	139.016006469727	17377
True	False	False	False	False	-2710.01904296875	1301.30322265625	227.374099731445	0.890052199363708	0.979146718978882	1	147.16584777832	30169
True	False	False	False	False	-2715.04760742188	1410.07836914063	13.3097038269043	0.615151524543762	0.928345501422882	0.364647418260574	56.9166679382324	683
True	False	False	False	False	-2707.91674804688	1360.14453125	171.917007446289	0.759923756122589	0.932380080223083	0.694775581359863	144.096771240234	22335
True	False	False	False	False	-2697.955078125	1217.01306152344	147.515884399414	0.796800673007965	0.944625496864319	1	138.511276245117	18422
True	False	False	False	False	-2695.81787109375	1279.18603515625	184.117568969727	0.784790337085724	0.93649423122406	0.945866882801056	144.903610229492	24054
True	False	False	False	False	-2704.88208007813	1505.65600585938	125.333038330078	0.790439307689667	0.959779739379883	1	139.415924072266	15754
True	False	False	False	False	-2702.5390625	1637.95324707031	123.114753723145	0.830976963043213	0.961469709873199	1	156.252258300781	17344
True	False	False	False	False	-2701.95068359375	1477.53552246094	137.533599853516	0.754140198230743	0.929423332214355	0.667366206645966	139.330642700195	17277
True	False	False	False	False	-2696.6494140625	1623.07495117188	128.660461425781	0.789452075958252	0.958252608776093	1	154.112075805664	17877
True	False	False	False	False	-2694.78930664063	1249.66149902344	138.64274597168	0.806145071983337	0.952987968921661	1	138.800003051758	17350
True	False	False	False	False	-2693.79467773438	1403.07604980469	181.899276733398	0.880311191082001	0.97681325674057	1	145.57926940918	23875
True	False	False	False	False	-2688.24291992188	1318.11157226563	125.333038330078	0.82226824760437	0.964158892631531	1	142.132736206055	16061
True	False	False	False	False	-2688.86450195313	1521.74060058594	21.0736961364746	0.765837788581848	0.945084035396576	0.727394282817841	51.7368431091309	983
True	False	False	False	False	-2681.7529296875	1570.52587890625	221.828384399414	0.573768794536591	0.852585256099701	0.316577285528183	145.940002441406	29188
True	False	False	False	False	-2681.7666015625	1601.79333496094	22.1828384399414	0.806145071983337	0.945084035396576	1	57.3499984741211	1147
True	False	False	False	False	-2679.33642578125	1624.40014648438	169.698715209961	0.775282919406891	0.962710738182068	0.796160697937012	113.594772338867	17380
True	False	False	False	False	-2676.81323242188	1686.25842285156	171.917007446289	0.217795133590698	0.862666368484497	0.0810141861438751	100.619354248047	15596
True	False	False	False	False	-2670.8173828125	1647.48449707031	403.727661132813	0.472158700227737	0.909992754459381	0.225843966007233	155.244506835938	56509
True	False	False	False	False	-2664.09497070313	1325.10925292969	412.600799560547	0.75341808795929	0.947206676006317	0.664187371730804	148.545700073242	55259
True	False	False	False	False	-2661.65356445313	1705.93676757813	15.5279874801636	0.483713120222092	0.875001430511475	0.234741687774658	101.928573608398	1427
True	False	False	False	False	-2654.41040039063	1446.44152832031	179.680999755859	0.794242918491364	0.957306742668152	1	146.5	23733
True	False	False	False	False	-2655.98974609375	1570.90087890625	222.937530517578	0.797318458557129	0.935985624790192	1	149.174133300781	29984
True	False	False	False	False	-2645.31494140625	1610.24096679688	125.333038330078	0.845949530601501	0.971078157424927	1	147.044250488281	16616
True	False	False	False	False	-2643.02368164063	1706.06665039063	39.9291114807129	0.832318663597107	0.958408892154694	1	81.0277786254883	2917
True	False	False	False	False	-2642.16772460938	1507.59155273438	206.300399780273	0.843914985656738	0.957155525684357	1	147.370971679688	27411
True	False	False	False	False	-2635.78295898438	1456.44213867188	17.7462711334229	0.689935445785522	0.934281527996063	0.482980132102966	63.25	1012
True	False	False	False	False	-2638.2744140625	1672.8955078125	281.722045898438	0.686564922332764	0.95174515247345	0.476301223039627	93.7401580810547	23810
True	False	False	False	False	-2637.11450195313	1587.93896484375	123.114753723145	0.785416007041931	0.957431972026825	1	143.225219726563	15898
True	False	False	False	False	-2633.4619140625	1359.01684570313	144.188446044922	0.767287015914917	0.922946155071259	0.736330032348633	138.300003051758	17979
True	False	False	False	False	-2631.26977539063	1717.98986816406	131.987884521484	0.739435315132141	0.924389541149139	0.61041921377182	143.941177368164	17129
True	False	False	False	False	-2627.90771484375	1471.82299804688	177.462707519531	0.822043120861053	0.950054526329041	1	146.368743896484	23419
True	False	False	False	False	-2627.98852539063	1649.896484375	27.7285480499268	0.707581996917725	0.93653929233551	0.521181464195251	53.560001373291	1339
True	False	False	False	False	-2626.65649414063	1416.93481445313	187.44499206543	0.776880919933319	0.931531488895416	0.81136953830719	144.384613037109	24401
True	False	False	False	False	-2613.82568359375	1499.59130859375	14.4188451766968	0.619212806224823	0.913610816001892	0.369869381189346	76.9230804443359	1000
True	False	False	False	False	-2622.57470703125	1674.59631347656	29.9468326568604	0.594013333320618	0.931309521198273	0.339012265205383	64.0740737915039	1730
True	False	False	False	False	-2621.05810546875	1754.29846191406	103.150199890137	0.237257242202759	0.841608643531799	0.0896730720996857	98.1505355834961	9128
True	False	False	False	False	-2618.2900390625	1566.41088867188	341.61572265625	0.735804080963135	0.940414309501648	0.598354458808899	152.983764648438	47119
True	False	False	False	False	-2606.44213867188	1513.38024902344	257.320922851563	0.771918535232544	0.941837191581726	0.768335938453674	151.176727294922	35073
True	False	False	False	False	-2600.04052734375	1594.97827148438	130.878753662109	0.725372850894928	0.927649855613708	0.566841185092926	142.355926513672	16798
True	False	False	False	False	-2599.61840820313	1731.32580566406	158.607299804688	0.865860819816589	0.972031891345978	1	153.755249023438	21987
True	False	False	False	False	-2603.68969726563	1773.68444824219	94.2770690917969	0.327463895082474	0.864690244197845	0.134054511785507	97.4000015258789	8279
True	False	False	False	False	-2598.57080078125	1678.98181152344	12.2005615234375	0.768196105957031	0.939064502716064	0.742168962955475	50.2727279663086	553
True	False	False	False	False	-2595.517578125	1389.3515625	42.1473922729492	0.640076875686646	0.942204594612122	0.398454904556274	74.7368392944336	2840
True	False	False	False	False	-2588.53247070313	1404.86450195313	268.412353515625	0.730370938777924	0.905112683773041	0.58141028881073	148.698348999023	35985
True	False	False	False	False	-2590.345703125	1463.71472167969	166.371292114258	0.778283536434174	0.930907845497131	0.826189339160919	142.839996337891	21426
True	False	False	False	False	-2583.54516601563	1622.42687988281	117.569046020508	0.826636910438538	0.965044498443604	1	145.028305053711	15373
True	False	False	False	False	-2576.16870117188	1560.15893554688	185.226699829102	0.727783620357513	0.909402012825012	0.57375580072403	147.520965576172	24636
True	False	False	False	False	-2572.66137695313	1777.61120605469	11.0914192199707	0.571504533290863	0.930356502532959	0.314181357622147	65.4000015258789	654
True	False	False	False	False	-2555.38110351563	1609.0537109375	246.229507446289	0.705789387226105	0.957352757453918	0.517021954059601	155.702697753906	34566
True	False	False	False	False	-2557.92797851563	1732.86389160156	180.790130615234	0.788421750068665	0.938832879066467	1	151.042938232422	24620
True	False	False	False	False	-2555.92407226563	1634.03637695313	150.843307495117	0.689140379428864	0.944809019565582	0.481388688087463	83.5220565795898	11359
True	False	False	False	False	-2551.65771484375	481.262023925781	431.456207275391	0.594622552394867	0.897798478603363	0.339717537164688	147.753219604492	57476
True	False	False	False	False	-2545.0400390625	1620.29040527344	24.401123046875	0.658792555332184	0.90479451417923	0.427046239376068	91.636360168457	2016
True	False	False	False	False	-2548.6728515625	1814.54443359375	122.005615234375	0.534168243408203	0.942488789558411	0.277485370635986	93.6818161010742	10305
True	False	False	False	False	-2544.19653320313	1509.30310058594	129.769607543945	0.693576455116272	0.896208345890045	0.490398943424225	142.034194946289	16618
True	False	False	False	False	-2542.5546875	1562.13000488281	246.229507446289	0.719127774238586	0.948013246059418	0.549812078475952	79.4684677124023	17642
True	False	False	False	False	-2540.423828125	1470.56787109375	147.515884399414	0.788424491882324	0.938304126262665	1	142.195495605469	18912
True	False	False	False	False	-2532.62377929688	1580.47729492188	23.2919807434082	0.628847420215607	0.934724569320679	0.382685959339142	60.476188659668	1270
True	False	False	False	False	-2530.07275390625	1598.51391601563	136.424453735352	0.860389649868011	0.973530948162079	1	143.853652954102	17694
True	False	False	False	False	-2529.21801757813	1858.28161621094	28.8376903533936	0.405519992113113	0.884652078151703	0.179615214467049	95.6153869628906	2486
True	False	False	False	False	-2528.10571289063	1707.00854492188	23.2919807434082	0.846452295780182	0.95370626449585	1	47.2857131958008	993
True	False	False	False	False	-2526.16943359375	1753.28442382813	25.5102653503418	0.794671595096588	0.94915634393692	1	53.7826080322266	1237
True	False	False	False	False	-2513.93994140625	1582.47448730469	124.223899841309	0.774550676345825	0.937003076076508	0.789673984050751	139.616073608398	15637
True	False	False	False	False	-2507.03540039063	1529.22937011719	21.0736961364746	0.765837788581848	0.945084035396576	0.727394282817841	48.5789489746094	923
True	False	False	False	False	-2510.15014648438	1704.14733886719	31.0559749603271	0.792491853237152	0.95398223400116	1	49.9642868041992	1399
True	False	False	False	False	-2503.98754882813	1800.85778808594	185.226699829102	0.810964584350586	0.953196167945862	1	158.425155639648	26457
True	False	False	False	False	-2503.00732421875	1749.09448242188	418.146514892578	0.321466356515884	0.724842667579651	0.130858600139618	126.448272705078	47671
True	False	False	False	False	-2493.58984375	1713.65161132813	48.80224609375	0.773984313011169	0.949970483779907	0.784835934638977	53.1363639831543	2338
True	False	False	False	False	-2489.76245117188	1555.06652832031	158.607299804688	0.687841355800629	0.916790366172791	0.478809863328934	142.510482788086	20379
True	False	False	False	False	-2478.14526367188	1620.58044433594	131.987884521484	0.779522478580475	0.93370532989502	0.840783715248108	142.487396240234	16956
True	False	False	False	False	-2479.96459960938	1867.88781738281	145.297592163086	0.793201148509979	0.951105535030365	1	156.671752929688	20524
True	False	False	False	False	-2474.62646484375	1754.61743164063	183.008422851563	0.772771716117859	0.948685169219971	0.774948835372925	155.484848022461	25655
True	False	False	False	False	-2462.892578125	1900.65209960938	144.188446044922	0.8383908867836	0.961314260959625	1	166.538467407227	21650
True	False	False	False	False	-2460.85522460938	1573.14953613281	145.297592163086	0.72051614522934	0.91293853521347	0.553494393825531	143	18733
True	False	False	False	False	-2458.50415039063	1653.85693359375	215.173538208008	0.816940188407898	0.949633359909058	1	153.474227905273	29774
True	False	False	False	False	-2456.41748046875	1937.93054199219	13.3097038269043	0.66390061378479	0.925560414791107	0.435427129268646	121.916664123535	1463
True	False	False	False	False	-2452.2275390625	1602.64001464844	151.952453613281	0.745924651622772	0.912722527980804	0.633738994598389	140.532852172852	19253
True	False	False	False	False	-2448.34643554688	1858.90991210938	122.005615234375	0.778340220451355	0.94288295507431	0.826822757720947	155.090911865234	17060
True	False	False	False	False	-2441.90307617188	1952.40539550781	102.041061401367	0.304694592952728	0.869928300380707	0.122122406959534	118.739128112793	10924
True	False	False	False	False	-2441.373046875	1690.46557617188	198.536407470703	0.787177205085754	0.941653907299042	1	154.770950317383	27704
True	False	False	False	False	-2437.6982421875	1722.33862304688	114.241622924805	0.793618381023407	0.944167256355286	1	152.728149414063	15731
True	False	False	False	False	-2440.25024414063	1746.529296875	482.476745605469	0.45390847325325	0.788977026939392	0.212366700172424	157.218383789063	68390
True	False	False	False	False	-2434.97509765625	1781.67822265625	157.498153686523	0.800518333911896	0.949017763137817	1	155.295776367188	22052
True	False	False	False	False	-2419.59326171875	1600.36486816406	9.98227787017822	0.687235474586487	0.9244145154953	0.47761595249176	58.4444427490234	526
True	False	False	False	False	-2422.5849609375	1879.83605957031	125.333038330078	0.836017847061157	0.956371486186981	1	155.097351074219	17526
True	False	False	False	False	-2419.86547851563	1772.88562011719	11.0914192199707	0.763594925403595	0.936281979084015	0.714360892772675	49.2000007629395	492
True	False	False	False	False	-2413.1455078125	1955.09692382813	201.863830566406	0.807685792446136	0.950720191001892	1	183.285720825195	33358
True	False	False	False	False	-2411.0673828125	1614.53698730469	189.663269042969	0.830388844013214	0.9544358253479	1	151.678359985352	25937
True	False	False	False	False	-2407.62377929688	1987.17749023438	16.6371288299561	0.588328063488007	0.899546325206757	0.332519084215164	123.066665649414	1846
True	False	False	False	False	-2400.06494140625	1701.80822753906	149.734161376953	0.717432796955109	0.91064316034317	0.545391619205475	149.859252929688	20231
True	False	False	False	False	-2397.73364257813	1970.85437011719	57.6753807067871	0.760451793670654	0.943996608257294	0.697474420070648	74.75	3887
True	False	False	False	False	-2396.22875976563	1998.07141113281	41.0382537841797	0.421492695808411	0.913776576519012	0.18998746573925	120.432434082031	4456
True	False	False	False	False	-2390.65307617188	1829.21374511719	138.64274597168	0.768403470516205	0.939211189746857	0.74352765083313	154.52799987793	19316
True	False	False	False	False	-2383.134765625	1637.75463867188	126.442184448242	0.797434329986572	0.946801841259003	1	145.394729614258	16575
True	False	False	False	False	-2378.947265625	1905.1494140625	275.067199707031	0.773959577083588	0.925797641277313	0.784628331661224	174.717742919922	43330
True	False	False	False	False	-2371.04931640625	1742.21862792969	133.097030639648	0.829875767230988	0.973681628704071	1	147.116668701172	17654
True	False	False	False	False	-2375.12646484375	1922.17175292969	36.6016845703125	0.60215562582016	0.954846620559692	0.348596334457397	56.9696960449219	1880
True	False	False	False	False	-2374.39282226563	2017.03759765625	187.44499206543	0.226592496037483	0.88923966884613	0.0848924368619919	116.130180358887	19626
True	False	False	False	False	-2361.4697265625	1993.3642578125	168.589569091797	0.836018741130829	0.967520534992218	1	177.789474487305	27024
True	False	False	False	False	-2360.79736328125	1799.78820800781	114.241622924805	0.780301749706268	0.945308923721313	0.850902378559113	147.747573852539	15218
True	False	False	False	False	-2358.5595703125	1653.51794433594	126.442184448242	0.797434329986572	0.956118404865265	1	146.640350341797	16717
True	False	False	False	False	-2345.7998046875	1679.8388671875	186.335845947266	0.755265355110168	0.919579267501831	0.672418296337128	154.511901855469	25958
True	False	False	False	False	-2354.78442382813	1766.244140625	134.206176757813	0.792623698711395	0.953530192375183	1	155.322311401367	18794
True	False	False	False	False	-2351.60278320313	1864.86193847656	12.2005615234375	0.681430399417877	0.921230614185333	0.46645313501358	59.3636360168457	653
True	False	False	False	False	-2344.48388671875	1878.45397949219	156.389007568359	0.82352739572525	0.958543062210083	1	163.957443237305	23118
True	False	False	False	False	-2329.90625	1822.8134765625	219.610107421875	0.792234122753143	0.947774231433868	1	170.00505065918	33661
True	False	False	False	False	-2315.95092773438	1867.70678710938	15.5279874801636	0.564301550388336	0.927839636802673	0.306699156761169	50	700
True	False	False	False	False	-2284.5244140625	1796.58605957031	22.1828384399414	0.806145071983337	0.95370626449585	1	48.2999992370605	966
True	False	False	False	False	-2291.05078125	1904.50805664063	207.409545898438	0.770842373371124	0.94189578294754	0.760352671146393	174.941177368164	32714
True	False	False	False	False	-2288.0458984375	1828.69323730469	37.7108268737793	0.54890364408493	0.941157817840576	0.291373401880264	50.764705657959	1726
True	False	False	False	False	-2272.728515625	1858.84606933594	12.2005615234375	0.741141617298126	0.94014710187912	0.616318583488464	49.3636360168457	543
True	False	False	False	False	-2273.498046875	1971.32092285156	298.359191894531	0.745106041431427	0.946569323539734	0.630658507347107	196.052047729492	52738
True	False	False	False	False	-2269.23120117188	1778.04150390625	210.736968994141	0.766850650310516	0.954134047031403	0.733593344688416	167.126312255859	31754
True	False	False	False	False	-2265.65209960938	1943.51257324219	161.934722900391	0.831593692302704	0.963150382041931	1	187.794525146484	27418
True	False	False	False	False	-2261.06079101563	1842.83703613281	188.554138183594	0.833464741706848	0.963320910930634	1	169.188232421875	28762
True	False	False	False	False	-2242.19580078125	1796.99328613281	176.353576660156	0.833176076412201	0.952693343162537	1	167.723266601563	26668
True	False	False	False	False	-2253.35864257813	1821.76953125	15.5279874801636	0.717676758766174	0.938069105148315	0.546022891998291	55.5714302062988	778
True	False	False	False	False	-2246.84765625	1885.36169433594	197.427261352539	0.782779574394226	0.938805937767029	0.890820920467377	175.971908569336	31323
True	False	False	False	False	-2228.84936523438	1784.94958496094	13.3097038269043	0.66390061378479	0.925560414791107	0.435427129268646	56.9166679382324	683
True	False	False	False	False	-2229.935546875	2012.35717773438	139.751892089844	0.728278815746307	0.921312272548676	0.575201690196991	164.095245361328	20676
True	False	False	False	False	-2218.814453125	1809.26867675781	179.680999755859	0.737838208675385	0.919733941555023	0.605033755302429	170.765426635742	27664
True	False	False	False	False	-2220.26391601563	1931.07189941406	136.424453735352	0.860389649868011	0.969939112663269	1	177.764221191406	21865
True	False	False	False	False	-2207.06811523438	1841.53918457031	181.899276733398	0.880311191082001	0.97681325674057	1	177.164627075195	29055
True	False	False	False	False	-2206.40893554688	1909.86633300781	127.551322937012	0.886078774929047	0.979759633541107	1	164.504348754883	18918
True	False	False	False	False	-2205.58032226563	1862.56884765625	32.1651153564453	0.510125994682312	0.938578546047211	0.256265819072723	51.6206893920898	1497
True	False	False	False	False	-2204.41870117188	1957.53015136719	146.40673828125	0.656023621559143	0.921038031578064	0.422613710165024	169.863632202148	22422
True	False	False	False	False	-2200.71655273438	1977.17822265625	131.987884521484	0.779522478580475	0.952090442180634	0.840783715248108	180.974792480469	21536
True	False	False	False	False	-2191.38818359375	1663.39685058594	131.987884521484	0.842022597789764	0.958928346633911	1	152.739501953125	18176
True	False	False	False	False	-2170.501953125	1688.21594238281	134.206176757813	0.823480188846588	0.962334930896759	1	151.264465332031	18303
True	False	False	False	False	-2173.1572265625	1922.1748046875	21.0736961364746	0.673496544361115	0.940415441989899	0.451945692300797	52.2105255126953	992
True	False	False	False	False	-2182.54907226563	1979.47473144531	286.158630371094	0.469347834587097	0.894504964351654	0.223723441362381	191.058135986328	49293
True	False	False	False	False	-2167.57739257813	1904.62536621094	245.120376586914	0.807980000972748	0.951619625091553	1	186.895935058594	41304
True	False	False	False	False	-2156.45263671875	1662.39074707031	164.153015136719	0.86441171169281	0.969249248504639	1	163.033782958984	24129
True	False	False	False	False	-2135.91357421875	2003.75366210938	127.551322937012	0.782646477222443	0.937437653541565	0.888233423233032	169.878265380859	19536
True	False	False	False	False	-2118.26123046875	1925.40356445313	139.751892089844	0.795017898082733	0.941239356994629	1	165.531753540039	20857
True	False	False	False	False	-2068.96850585938	1760.22265625	179.680999755859	0.801911056041718	0.947186470031738	1	177.654327392578	28780
True	False	False	False	False	-1998.42834472656	1996.888671875	148.625015258789	0.854764699935913	0.967863619327545	1	180.074630737305	24130
True	False	False	False	False	-2336.70288085938	2022.87963867188	135.315322875977	0.808103084564209	0.955318808555603	1	167.926223754883	20487
True	False	False	False	False	-2334.6806640625	2056.14721679688	18.8554134368896	0.625182271003723	0.931073546409607	0.377736806869507	123.35294342041	2097
True	False	False	False	False	-2322.82934570313	2064.97998046875	12.2005615234375	0.443379789590836	0.844173908233643	0.204890042543411	120.363639831543	1324
True	False	False	False	False	-2313.38671875	2046.15307617188	127.551322937012	0.753320038318634	0.923182606697083	0.663759410381317	166.06086730957	19097
True	False	False	False	False	-2298.689453125	2065.509765625	58.7845230102539	0.807007014751434	0.9556485414505	1	86.5283050537109	4586
True	False	False	False	False	-2280.95141601563	2099.98071289063	200.754699707031	0.204753905534744	0.830145955085754	0.0753699243068695	115.071823120117	20828
True	False	False	False	False	-2255.20483398438	2080.23364257813	26.6194076538086	0.829222500324249	0.957139134407043	1	48.5416679382324	1165
True	False	False	False	False	-2252.26416015625	2109.74096679688	98.7136306762695	0.8182532787323	0.957300961017609	1	107.033706665039	9526
True	False	False	False	False	-2249.49975585938	2058.34692382813	127.551322937012	0.745042264461517	0.923672616481781	0.630420386791229	162.930435180664	18737
True	False	False	False	False	-2243.8681640625	2134.27587890625	66.5485153198242	0.52771657705307	0.85409551858902	0.271624147891998	121.683334350586	7301
True	False	False	False	False	-2229.01586914063	2143.61938476563	106.477630615234	0.612368762493134	0.919373095035553	0.361127883195877	115.625	11100
True	False	False	False	False	-2217.25854492188	2081.01953125	151.952453613281	0.85128265619278	0.968282222747803	1	172.306564331055	23606
True	False	False	False	False	-2185.75048828125	2178.94604492188	632.2109375	0.182508140802383	0.893333971500397	0.0660178363323212	118.945617675781	67799
True	False	False	False	False	-2166.63012695313	2108.7080078125	118.678184509277	0.748469054698944	0.917027652263641	0.643601417541504	168.887847900391	18071
True	False	False	False	False	-2147.37646484375	2149.34692382813	110.914192199707	0.761327385902405	0.931604385375977	0.702032923698425	157.009994506836	15701
True	False	False	False	False	-2144.22924804688	2051.01782226563	110.914192199707	0.719247400760651	0.925382375717163	0.55012708902359	170.259994506836	17026
True	False	False	False	False	-2142.69506835938	2215.65258789063	41.0382537841797	0.278356313705444	0.750105917453766	0.108964957296848	124	4588
True	False	False	False	False	-2135.83374023438	2123.3779296875	123.114753723145	0.755423963069916	0.923805415630341	0.673140406608582	162.261260986328	18011
True	False	False	False	False	-2113.14672851563	2157.646484375	150.843307495117	0.814773619174957	0.944689750671387	1	184.117645263672	25040
True	False	False	False	False	-2114.87768554688	2185.2509765625	180.790130615234	0.817964732646942	0.953681528568268	1	183.098159790039	29845
True	False	False	False	False	-2107.27783203125	2220.98388671875	27.7285480499268	0.766682505607605	0.952098965644836	0.732549428939819	70.7200012207031	1768
True	False	False	False	False	-2098.76440429688	2112.50219726563	149.734161376953	0.593681156635284	0.929750561714172	0.338628500699997	61.1481475830078	8255
True	False	False	False	False	-2091.24609375	2172.666015625	64.3302307128906	0.731921255588531	0.921724319458008	0.586120128631592	56.9482765197754	3303
True	False	False	False	False	-2080.5390625	2148.08081054688	130.878753662109	0.834946751594543	0.958928346633911	1	174.025421142578	20535
True	False	False	False	False	-2082.67700195313	2258.51220703125	298.359191894531	0.205140665173531	0.858404219150543	0.0755355581641197	121.457252502441	32672
True	False	False	False	False	-2081.85815429688	2196.91723632813	113.132476806641	0.705394387245178	0.898065745830536	0.516114771366119	168.137252807617	17150
True	False	False	False	False	-2072.34692382813	2112.033203125	15.5279874801636	0.800106346607208	0.94487601518631	1	44.5	623
True	False	False	False	False	-2068.69262695313	2241.5205078125	115.350761413574	0.748017251491547	0.926891028881073	0.641817271709442	174.519226074219	18150
True	False	False	False	False	-2052.14672851563	2135.54663085938	170.807861328125	0.772800981998444	0.9415123462677	0.775180578231812	194.006500244141	29877
True	False	False	False	False	-2049.4248046875	2282.30297851563	82.0765075683594	0.760389924049377	0.944229900836945	0.697156250476837	118.391891479492	8761
True	False	False	False	False	-2036.70788574219	2195.01123046875	167.480438232422	0.86007297039032	0.966391563415527	1	192.933776855469	29133
True	False	False	False	False	-2013.06628417969	2122.45971679688	119.787330627441	0.842233836650848	0.961251974105835	1	175.018524169922	18902
True	False	False	False	False	-2013.18908691406	2211.17895507813	9.98227787017822	0.754574596881866	0.933233201503754	0.669301986694336	41.7777786254883	376
True	False	False	False	False	-2005.29736328125	2312.87426757813	459.184753417969	0.136285990476608	0.847426056861877	0.0476102940738201	121.980674743652	50500
True	False	False	False	False	-1983.84375	2132.19702148438	124.223899841309	0.862963676452637	0.975989878177643	1	171.044647216797	19157
True	False	False	False	False	-1982.42517089844	2237.08056640625	131.987884521484	0.750850260257721	0.929592192173004	0.653257846832275	170.689071655273	20312
True	False	False	False	False	-1982.76904296875	2295.60107421875	127.551322937012	0.795297622680664	0.936905443668365	1	161.991302490234	18629
True	False	False	False	False	-1951.08630371094	2113.75561523438	176.353576660156	0.844976425170898	0.966239869594574	1	174.17610168457	27694
True	False	False	False	False	-1968.61352539063	2226.4140625	126.442184448242	0.797434329986572	0.956187844276428	1	173.08772277832	19732
True	False	False	False	False	-1967.86071777344	2181.61547851563	130.878753662109	0.816044509410858	0.950676083564758	1	161.254241943359	19028
True	False	False	False	False	-1945.7998046875	2195.744140625	18.8554134368896	0.733056426048279	0.934281527996063	0.589630365371704	43.1764717102051	734
True	False	False	False	False	-1967.51647949219	2208.80078125	123.114753723145	0.798364579677582	0.937263190746307	1	167.936935424805	18641
True	False	False	False	False	-1959.44812011719	2343.97607421875	42.1473922729492	0.455314695835114	0.886705815792084	0.213381320238113	92.9473648071289	3532
True	False	False	False	False	-1940.4208984375	2356.21264648438	46.5839614868164	0.259335249662399	0.852084815502167	0.0998585745692253	92.7619018554688	3896
True	False	False	False	False	-1928.23950195313	2248.29028320313	137.533599853516	0.834446728229523	0.951344668865204	1	161.346771240234	20007
True	False	False	False	False	-1921.83325195313	2212.5634765625	163.043869018555	0.828705549240112	0.958779573440552	1	167.5986328125	24637
True	False	False	False	False	-1919.63098144531	2369.42333984375	53.2388153076172	0.178175270557404	0.81024956703186	0.0642351508140564	92.375	4434
True	False	False	False	False	-1907.96716308594	2273.44091796875	127.551322937012	0.77388209104538	0.932806670665741	0.783978283405304	156.391311645508	17985
True	False	False	False	False	-548.096435546875	-3534.55029296875	31.0559749603271	0.347969561815262	0.837264060974121	0.145283982157707	99.6785736083984	2791
True	False	False	False	False	-596.6181640625	-3527.36987304688	64.3302307128906	0.369972795248032	0.899326503276825	0.157889947295189	97.931037902832	5680
True	False	False	False	False	-642.598876953125	-3520.99072265625	174.135284423828	0.118643641471863	0.82915210723877	0.0409193523228168	100.987258911133	15855
True	False	False	False	False	-746.774658203125	-3503.37548828125	131.987884521484	0.292874336242676	0.92667955160141	0.116135597229004	103.151260375977	12275
True	False	False	False	False	-838.567504882813	-3484.71142578125	627.774353027344	0.0915081202983856	0.913671851158142	0.03095942735672	106.005302429199	59999
True	False	False	False	False	-1021.42681884766	-3410.89331054688	46.5839614868164	0.823659300804138	0.961694955825806	1	53.976188659668	2267
True	False	False	False	False	-1121.11328125	-3409.20458984375	1734.69799804688	0.0604550093412399	0.931711196899414	0.0200217142701149	112.9462890625	176648
True	False	False	False	False	-1129.10412597656	-3376.69287109375	126.442184448242	0.853435814380646	0.967362284660339	1	173.561401367188	19786
True	False	False	False	False	-1271.33972167969	-3360.34985351563	16.6371288299561	0.714476346969604	0.930929720401764	0.53786963224411	123.466667175293	1852
True	False	False	False	False	-1308.03820800781	-3345.94213867188	103.150199890137	0.524283111095428	0.94565224647522	0.268556475639343	117.74193572998	10950
True	False	False	False	False	-1282.00964355469	-3344.92993164063	200.754699707031	0.771863341331482	0.936431646347046	0.767917037010193	193.79557800293	35077
True	False	False	False	False	-1371.04516601563	-3321.193359375	199.645553588867	0.386237114667892	0.937794864177704	0.16760990023613	115.777778625488	20840
True	False	False	False	False	-1452.77893066406	-3286.61108398438	606.700622558594	0.156643033027649	0.93266361951828	0.0555549748241901	113.755027770996	62224
True	False	False	False	False	-1545.09252929688	-3235.7841796875	175.244430541992	0.433220565319061	0.927892744541168	0.197869047522545	129.253158569336	20422
True	False	False	False	False	-1592.068359375	-3222.63012695313	103.150199890137	0.270758509635925	0.938123941421509	0.105289280414581	112.82795715332	10493
True	False	False	False	False	-1614.20227050781	-3199.0126953125	222.937530517578	0.828552484512329	0.960852682590485	1	188.985076904297	37986
True	False	False	False	False	-1689.05883789063	-3159.67309570313	45.4748191833496	0.599586963653564	0.943996608257294	0.345535457134247	93.6829299926758	3841
True	False	False	False	False	-1714.53356933594	-3157.19165039063	124.223899841309	0.29259580373764	0.89914071559906	0.115996159613132	108.321426391602	12132
True	False	False	False	False	-1753.52026367188	-3118.21899414063	286.158630371094	0.782101631164551	0.96344518661499	0.878310918807983	198.426361083984	51194
True	False	False	False	False	-1784.98400878906	-3110.06005859375	21.0736961364746	0.640076875686646	0.899019360542297	0.398454904556274	98.7894744873047	1877
True	False	False	False	False	-1862.29260253906	-3057.98608398438	200.754699707031	0.697305500507355	0.899208724498749	0.498231053352356	181.127075195313	32784
True	False	False	False	False	-1905.94653320313	-3030.31127929688	143.079315185547	0.801572740077972	0.957239329814911	1	185.108520507813	23879
True	False	False	False	False	-1890.27185058594	-3043.537109375	95.3862075805664	0.790671706199646	0.961418867111206	1	113.941864013672	9799
True	False	False	False	False	-1842.73852539063	-3039.13989257813	177.462707519531	0.838416218757629	0.955802142620087	1	184.875	29580
True	False	False	False	False	-1822.20263671875	-3094.16040039063	262.866638183594	0.149387300014496	0.923118889331818	0.0526949353516102	103.991561889648	24646
True	False	False	False	False	-1803.37121582031	-3068.13647460938	192.990692138672	0.841628134250641	0.967791855335236	1	185.856323242188	32339
True	False	False	False	False	-1774.39135742188	-3051.37915039063	187.44499206543	0.794586062431335	0.953946173191071	1	181.355026245117	30649
True	False	False	False	False	-1770.40026855469	-3117.10034179688	32.1651153564453	0.776993036270142	0.955226957798004	0.812498211860657	119.75862121582	3473
True	False	False	False	False	-1752.66723632813	-3082.70825195313	136.424453735352	0.805724918842316	0.961078405380249	1	180.731704711914	22230
True	False	False	False	False	-1736.44140625	-3135.06713867188	117.569046020508	0.713317394256592	0.942935705184937	0.534983396530151	131.556610107422	13945
True	False	False	False	False	-1731.40148925781	-3123.73950195313	25.5102653503418	0.650975465774536	0.929314136505127	0.414721727371216	86.6086959838867	1992
True	False	False	False	False	-1714.92724609375	-3051.80200195313	146.40673828125	0.744143784046173	0.93527489900589	0.627091646194458	166.969696044922	22040
True	False	False	False	False	-1683.61950683594	-3115.87158203125	255.102645874023	0.594964444637299	0.877075433731079	0.340114206075668	184.886962890625	42524
True	False	False	False	False	-1671.42248535156	-3058.095703125	130.878753662109	0.848711907863617	0.969517827033997	1	168.347457885742	19865
True	False	False	False	False	-1650.12646484375	-3016.94848632813	150.843307495117	0.806208491325378	0.956270635128021	1	169.139709472656	23003
True	False	False	False	False	-1649.7802734375	-3191.96875	114.241622924805	0.262768775224686	0.925564050674438	0.101479038596153	110.776695251465	11410
True	False	False	False	False	-1588.72045898438	-3179.29223632813	140.861022949219	0.831927359104156	0.96743381023407	1	174.905517578125	22213
True	False	False	False	False	-1627.34228515625	-3130.59301757813	126.442184448242	0.767152667045593	0.937857091426849	0.735483109951019	172.017547607422	19610
True	False	False	False	False	-1644.59802246094	-3094.62866210938	183.008422851563	0.790551066398621	0.944081664085388	1	175.387878417969	28939
True	False	False	False	False	-1608.71057128906	-3087.0830078125	169.698715209961	0.775282919406891	0.946565210819244	0.796160697937012	174.124176025391	26641
True	False	False	False	False	-1639.17199707031	-3067.63134765625	137.533599853516	0.762256264686584	0.935778915882111	0.706988096237183	168.25	20863
True	False	False	False	False	-1618.99462890625	-3067.17041015625	27.7285480499268	0.81305855512619	0.950671494007111	1	61.1599998474121	1529
True	False	False	False	False	-1626.14318847656	-3046.4755859375	139.751892089844	0.720757961273193	0.920436978340149	0.554141521453857	167.904754638672	21156
True	False	False	False	False	-1613.83666992188	-3022.15405273438	215.173538208008	0.880212426185608	0.975789725780487	1	179.809280395508	34883
True	False	False	False	False	-1603.79333496094	-3148.94775390625	126.442184448242	0.675792455673218	0.896272242069244	0.456060022115707	170.921051025391	19485
True	False	False	False	False	-1577.01257324219	-3074.15844726563	159.716445922852	0.871915757656097	0.975373685359955	1	168.22917175293	24225
True	False	False	False	False	-1586.52062988281	-3044.73364257813	177.462707519531	0.818712174892426	0.950648128986359	1	174.137496948242	27862
True	False	False	False	False	-1575.57397460938	-3207.5712890625	151.952453613281	0.842170178890228	0.963690519332886	1	188.218978881836	25786
True	False	False	False	False	-1572.80261230469	-3232.609375	13.3097038269043	0.483687043190002	0.89109206199646	0.234721258282661	115.583335876465	1387
True	False	False	False	False	-1540.90161132813	-3222.74731445313	48.80224609375	0.669968068599701	0.938464462757111	0.445748090744019	91.5	4026
True	False	False	False	False	-1571.11364746094	-3191.94067382813	135.315322875977	0.830285787582397	0.961795568466187	1	179.172134399414	21859
True	False	False	False	False	-1546.9951171875	-3191.31201171875	15.5279874801636	0.717676758766174	0.938069105148315	0.546022891998291	54.6428565979004	765
True	False	False	False	False	-1569.72961425781	-3134.56494140625	134.206176757813	0.792623698711395	0.943603873252869	1	168.801651000977	20425
True	False	False	False	False	-1552.85522460938	-3015.78979492188	158.607299804688	0.806155741214752	0.944457590579987	1	171.545455932617	24531
True	False	False	False	False	-1548.96398925781	-3126.04272460938	133.097030639648	0.83940452337265	0.968451261520386	1	169.116668701172	20294
True	False	False	False	False	-1531.30346679688	-3082.49389648438	401.509399414063	0.566659271717072	0.871315240859985	0.309125304222107	186.674026489258	67576
True	False	False	False	False	-1520.7509765625	-3175.39916992188	166.371292114258	0.825018525123596	0.962469756603241	1	178.133331298828	26720
True	False	False	False	False	-1517.53454589844	-3236.82299804688	201.863830566406	0.852390646934509	0.965367913246155	1	190.648345947266	34698
True	False	False	False	False	-1448.37756347656	-3223.86108398438	186.335845947266	0.839679360389709	0.959871053695679	1	186.529754638672	31337
True	False	False	False	False	-1480.78198242188	-3146.60571289063	206.300399780273	0.843914985656738	0.965913057327271	1	184.086029052734	34240
True	False	False	False	False	-1508.49963378906	-3127.8076171875	176.353576660156	0.853472471237183	0.973666846752167	1	179.314468383789	28511
True	False	False	False	False	-1492.36071777344	-3020.93896484375	179.680999755859	0.794242918491364	0.939181983470917	1	180.00617980957	29161
True	False	False	False	False	-1479.88061523438	-3088.59936523438	135.315322875977	0.799174308776855	0.945043623447418	1	168.647537231445	20575
True	False	False	False	False	-1461.36572265625	-3064.27514648438	185.226699829102	0.82666140794754	0.957101106643677	1	180.029937744141	30065
True	False	False	False	False	-1446.30480957031	-3142.0380859375	17.7462711334229	0.820201992988586	0.947792708873749	1	51.375	822
True	False	False	False	False	-1427.49780273438	-3135.96826171875	136.424453735352	0.837091445922852	0.9703488945961	1	174.66667175293	21484
True	False	False	False	False	-1437.69226074219	-3114.92260742188	122.005615234375	0.847553610801697	0.970658659934998	1	174.263641357422	19169
True	False	False	False	False	-1410.31140136719	-3155.10791015625	319.432891845703	0.617979347705841	0.926246047019958	0.368272513151169	193.545135498047	55741
True	False	False	False	False	-1395.08471679688	-3303.3330078125	137.533599853516	0.652447938919067	0.928658068180084	0.416999101638794	121.661293029785	15086
True	False	False	False	False	-1348.39086914063	-3250.271484375	202.97297668457	0.812123656272888	0.947859227657318	1	188.33332824707	34465
True	False	False	False	False	-1385.32763671875	-3214.02026367188	134.206176757813	0.814258515834808	0.957027733325958	1	178.173553466797	21559
True	False	False	False	False	-1391.64282226563	-3142.40966796875	185.226699829102	0.774862349033356	0.931794166564941	0.792401194572449	189.431137084961	31635
True	False	False	False	False	-1361.19555664063	-3236.64086914063	14.4188451766968	0.601119041442871	0.914882361888885	0.347356885671616	61.3846168518066	798
True	False	False	False	False	-1348.1533203125	-3219.728515625	143.079315185547	0.74561882019043	0.927345275878906	0.63258308172226	178.72868347168	23056
True	False	False	False	False	-1355.10913085938	-3162.06176757813	192.990692138672	0.833672046661377	0.961220324039459	1	184.040237426758	32023
True	False	False	False	False	-1354.8330078125	-3074.86987304688	180.790130615234	0.845734775066376	0.967923104763031	1	177.607360839844	28950
True	False	False	False	False	-1350.42590332031	-3128.55590820313	139.751892089844	0.791449069976807	0.955013513565063	1	169.468246459961	21353
True	False	False	False	False	-1340.17492675781	-3174.45678710938	125.333038330078	0.80339515209198	0.948488831520081	1	175.628311157227	19846
True	False	False	False	False	-1334.46228027344	-3325.9755859375	278.394622802734	0.470918506383896	0.883366227149963	0.224906295537949	159.179275512695	39954
True	False	False	False	False	-1283.99914550781	-3312.86865234375	124.223899841309	0.848483443260193	0.964978158473969	1	174.303573608398	19522
True	False	False	False	False	-1321.20776367188	-3272.96118164063	202.97297668457	0.787415683269501	0.940207242965698	1	188.109283447266	34424
True	False	False	False	False	-1306.32604980469	-3251.9814453125	127.551322937012	0.753320038318634	0.937181234359741	0.663759410381317	172.391311645508	19825
True	False	False	False	False	-1319.35400390625	-3185.73974609375	137.533599853516	0.799695909023285	0.943166375160217	1	171.806457519531	21304
True	False	False	False	False	-1311.39440917969	-3096.37182617188	154.17073059082	0.783605933189392	0.949571013450623	0.908817052841187	171.834533691406	23885
True	False	False	False	False	-1302.87805175781	-3144.90014648438	189.663269042969	0.838367521762848	0.957224488258362	1	180.719299316406	30903
True	False	False	False	False	-1284.40612792969	-3205.69116210938	135.315322875977	0.808103084564209	0.94886040687561	1	174.868850708008	21334
True	False	False	False	False	-1281.4873046875	-3181.69018554688	151.952453613281	0.753516912460327	0.934748828411102	0.664619505405426	177.62043762207	24334
True	False	False	False	False	-1280.84802246094	-3267.74682617188	183.008422851563	0.790551066398621	0.967944443225861	1	182.854537963867	30171
True	False	False	False	False	-1267.33288574219	-3192.02905273438	134.206176757813	0.823480188846588	0.963263034820557	1	179.462814331055	21715
True	False	False	False	False	-1262.51965332031	-3068.83422851563	118.678184509277	0.769594728946686	0.955503463745117	0.751542627811432	163.112152099609	17453
True	False	False	False	False	-1262.24438476563	-3154.36254882813	170.807861328125	0.799037754535675	0.944152057170868	1	179.850646972656	27697
True	False	False	False	False	-1254.48999023438	-3300.748046875	125.333038330078	0.799567699432373	0.954369366168976	1	170.982299804688	19321
True	False	False	False	False	-1253.22509765625	-3355.83544921875	134.206176757813	0.699378907680511	0.902282118797302	0.502694189548492	172.214874267578	20838
True	False	False	False	False	-1214.40087890625	-3347.7109375	122.005615234375	0.857830703258514	0.968259692192078	1	175.199996948242	19272
True	False	False	False	False	-1229.89636230469	-3302.21484375	113.132476806641	0.81917679309845	0.954544067382813	1	177.931365966797	18149
True	False	False	False	False	-1253.15539550781	-3243.783203125	217.391815185547	0.800887107849121	0.953206121921539	1	186.183670043945	36492
True	False	False	False	False	-1214.8251953125	-3238.9365234375	153.061584472656	0.770033359527588	0.924565136432648	0.754589080810547	176.942031860352	24418
True	False	False	False	False	-1226.84643554688	-3170.63745117188	137.533599853516	0.724236845970154	0.932196259498596	0.563651561737061	169.266128540039	20989
True	False	False	False	False	-1245.53198242188	-3101.72021484375	144.188446044922	0.790630877017975	0.940922975540161	1	167.223083496094	21739
True	False	False	False	False	-1218.77270507813	-3123.794921875	130.878753662109	0.803063333034515	0.951069951057434	1	165.830505371094	19568
True	False	False	False	False	-1213.81433105469	-3207.73486328125	147.515884399414	0.749781250953674	0.93527489900589	0.648868799209595	177.375946044922	23591
True	False	False	False	False	-1209.732421875	-3314.45336914063	17.7462711334229	0.762108087539673	0.940302610397339	0.706189274787903	51.375	822
True	False	False	False	False	-1188.3134765625	-3304.8564453125	133.097030639648	0.816674590110779	0.965338468551636	1	171.191665649414	20543
True	False	False	False	False	-1204.61059570313	-3189.40747070313	179.680999755859	0.820887804031372	0.965767860412598	1	182.524688720703	29569
True	False	False	False	False	-1189.92065429688	-3146.541015625	320.542022705078	0.806303083896637	0.933048844337463	1	187.179931640625	54095
True	False	False	False	False	-1183.18530273438	-3261.86865234375	163.043869018555	0.800371706485748	0.947271704673767	1	179.850341796875	26438
True	False	False	False	False	-1177.35119628906	-3368.07348632813	143.079315185547	0.801572740077972	0.953853964805603	1	176.224807739258	22733
True	False	False	False	False	-1108.00427246094	-3358.83203125	127.551322937012	0.717785120010376	0.908024430274963	0.546303808689117	173.434783935547	19945
True	False	False	False	False	-1030.24682617188	-3344.93188476563	131.987884521484	0.842022597789764	0.96615344285965	1	171.411758422852	20398
True	False	False	False	False	-1174.82287597656	-3344.74389648438	118.678184509277	0.739972531795502	0.920527637004852	0.612260043621063	172.149536132813	18420
True	False	False	False	False	-1141.6416015625	-3327.11059570313	151.952453613281	0.753516912460327	0.929698050022125	0.664619505405426	179.846710205078	24639
True	False	False	False	False	-1157.58776855469	-3271.15673828125	141.970169067383	0.766845762729645	0.93660032749176	0.733563005924225	176.6015625	22605
True	False	False	False	False	-1169.33239746094	-3216.08447265625	167.480438232422	0.881933569908142	0.979095637798309	1	177.927154541016	26867
True	False	False	False	False	-1168.46044921875	-3128.78466796875	46.5839614868164	0.752402067184448	0.951893091201782	0.659794867038727	57.6190490722656	2420
True	False	False	False	False	-1167.52770996094	-3099.4794921875	155.279876708984	0.838737607002258	0.967479050159454	1	169.585708618164	23742
True	False	False	False	False	-1130.91442871094	-3294.5986328125	12.2005615234375	0.681430399417877	0.931919693946838	0.46645313501358	50.5454559326172	556
True	False	False	False	False	-1111.37658691406	-3245.76123046875	9.98227787017822	0.785398185253143	0.931883156299591	1	47.5555572509766	428
True	False	False	False	False	-1104.22180175781	-3338.96069335938	127.551322937012	0.782646477222443	0.943984091281891	0.888233423233032	175.052169799805	20131
True	False	False	False	False	-1029.97570800781	-3305.82934570313	125.333038330078	0.82226824760437	0.958907127380371	1	167.327438354492	18908
True	False	False	False	False	-1088.39416503906	-3247.68115234375	192.990692138672	0.755458950996399	0.919310212135315	0.67330002784729	181.942535400391	31658
True	False	False	False	False	-1087.89489746094	-3129.88403320313	125.333038330078	0.790439307689667	0.945313990116119	1	165.247787475586	18673
True	False	False	False	False	-1076.59252929688	-3286.31787109375	187.44499206543	0.856358289718628	0.968300402164459	1	188.130172729492	31794
True	False	False	False	False	-1071.67150878906	-3216.4091796875	131.987884521484	0.809868931770325	0.958252608776093	1	169.142852783203	20128
True	False	False	False	False	-1048.43518066406	-3191.5576171875	127.551322937012	0.795297622680664	0.949196755886078	1	171.600006103516	19734
True	False	False	False	False	-1075.44592285156	-3164.24291992188	125.333038330078	0.845949530601501	0.971078157424927	1	168.752212524414	19069
True	False	False	False	False	-1023.97393798828	-3190.9912109375	226.264953613281	0.673427760601044	0.909678161144257	0.451823472976685	184.235290527344	37584
True	False	False	False	False	-997.625183105469	-3348.72216796875	119.787330627441	0.867363631725311	0.975487053394318	1	174.101852416992	18803
True	False	False	False	False	-986.745483398438	-3258.08251953125	216.282684326172	0.821151196956635	0.95086395740509	1	185.733337402344	36218
True	False	False	False	False	-995.307250976563	-3182.85424804688	137.533599853516	0.812275528907776	0.951995432376862	1	173.806457519531	21552
True	False	False	False	False	-984.558349609375	-3212.15380859375	130.878753662109	0.825414478778839	0.956187844276428	1	174.152542114258	20550
True	False	False	False	False	-980.445983886719	-3393.375	205.191253662109	0.755939364433289	0.933914184570313	0.675504744052887	189.108108520508	34985
True	False	False	False	False	-974.923889160156	-3226.35522460938	126.442184448242	0.853435814380646	0.968901455402374	1	176.83332824707	20159
True	False	False	False	False	-969.822875976563	-3176.99584960938	19.9645557403564	0.571213245391846	0.89434140920639	0.313874661922455	48.6111106872559	875
True	False	False	False	False	-958.774353027344	-3204.01806640625	24.401123046875	0.698149502277374	0.948104023933411	0.500038266181946	51	1122
True	False	False	False	False	-948.886962890625	-3459.12622070313	153.061584472656	0.225996002554893	0.899530053138733	0.0846276432275772	111.304344177246	15360
True	False	False	False	False	-916.368225097656	-3452.5712890625	258.430084228516	0.496807068586349	0.91949987411499	0.245195955038071	155.828323364258	36308
True	False	False	False	False	-945.521057128906	-3374.00024414063	225.155807495117	0.854839503765106	0.95922464132309	1	190.733993530273	38719
True	False	False	False	False	-947.246704101563	-3304.00732421875	14.4188451766968	0.619212806224823	0.927047312259674	0.369869381189346	46.8461532592773	609
True	False	False	False	False	-946.520324707031	-3278.2216796875	199.645553588867	0.798810124397278	0.940461397171021	1	187.25	33705
True	False	False	False	False	-936.326354980469	-3333.01782226563	15.5279874801636	0.483713120222092	0.925207853317261	0.234741687774658	47.5	665
True	False	False	False	False	-932.597351074219	-3204.06811523438	154.17073059082	0.811846137046814	0.955324351787567	1	177.625900268555	24690
True	False	False	False	False	-928.28857421875	-3434.56494140625	143.079315185547	0.74561882019043	0.936374366283417	0.63258308172226	189.248062133789	24413
True	False	False	False	False	-905.578369140625	-3411.59497070313	114.241622924805	0.803241491317749	0.94987428188324	1	173.291259765625	17849
True	False	False	False	False	-888.84521484375	-3390.20678710938	125.333038330078	0.82226824760437	0.955243647098541	1	173.486724853516	19604
True	False	False	False	False	-921.368957519531	-3309.43408203125	208.518692016602	0.784687757492065	0.941109955310822	0.941606044769287	186.255325317383	35016
True	False	False	False	False	-926.015197753906	-3278.29296875	22.1828384399414	0.806145071983337	0.945084035396576	1	53.25	1065
True	False	False	False	False	-916.927917480469	-3243.98583984375	192.990692138672	0.881694316864014	0.971357524394989	1	184.321838378906	32072
True	False	False	False	False	-905.315185546875	-3187.20190429688	119.787330627441	0.746888160705566	0.931883275508881	0.637421369552612	168.861114501953	18237
True	False	False	False	False	-900.548767089844	-3261.10913085938	118.678184509277	0.824438512325287	0.95934933423996	1	168.71028137207	18052
True	False	False	False	False	-891.324157714844	-3297.1923828125	123.114753723145	0.798364579677582	0.944547653198242	1	169.909912109375	18860
True	False	False	False	False	-881.827880859375	-3361.89086914063	207.409545898438	0.697545051574707	0.936930060386658	0.498742699623108	190.245986938477	35576
True	False	False	False	False	-879.284118652344	-3323.24194335938	115.350761413574	0.78787750005722	0.949046909809113	1	172.163467407227	17905
True	False	False	False	False	-862.56103515625	-3198.44409179688	117.569046020508	0.793545544147491	0.943426370620728	1	170.028305053711	18023
True	False	False	False	False	-857.934448242188	-3392.8828125	157.498153686523	0.829367995262146	0.961325526237488	1	179.943664550781	25552
True	False	False	False	False	-844.873901367188	-3358.58178710938	151.952453613281	0.783681273460388	0.941360116004944	0.910666465759277	176.956207275391	24243
True	False	False	False	False	-827.231506347656	-3208.51318359375	178.571853637695	0.807928323745728	0.94633674621582	1	183.397521972656	29527
True	False	False	False	False	-824.274047851563	-3340.5341796875	59.8936653137207	0.519488573074341	0.93833589553833	0.264330595731735	51.3333320617676	2772
True	False	False	False	False	-778.383117675781	-3313.6240234375	170.807861328125	0.847019016742706	0.960604012012482	1	186.123382568359	28663
True	False	False	False	False	-798.759704589844	-3244.39868164063	230.701522827148	0.576141476631165	0.893440783023834	0.319111257791519	179.216339111328	37277
True	False	False	False	False	-792.052978515625	-3213.9306640625	169.698715209961	0.750118315219879	0.923276603221893	0.650242984294891	180.320266723633	27589
True	False	False	False	False	-784.512512207031	-3292.71655273438	125.333038330078	0.80339515209198	0.94274640083313	1	171.876098632813	19422
True	False	False	False	False	-770.724426269531	-3499.82641601563	17.7462711334229	0.442600399255753	0.905536293983459	0.20434482395649	109	1744
True	False	False	False	False	-719.432434082031	-3494.80444335938	93.1679229736328	0.725569725036621	0.919164955615997	0.567398190498352	131.821426391602	11073
True	False	False	False	False	-769.4853515625	-3452.92578125	135.315322875977	0.808103084564209	0.945365130901337	1	183.975402832031	22445
True	False	False	False	False	-767.915161132813	-3349.91796875	147.515884399414	0.839185535907745	0.952886521816254	1	176.473678588867	23471
True	False	False	False	False	-766.917236328125	-3485.42456054688	67.6576614379883	0.781755030155182	0.94757354259491	0.872471511363983	76.5737686157227	4671
True	False	False	False	False	-721.855285644531	-3474.45263671875	127.551322937012	0.836821675300598	0.962012887001038	1	176.860870361328	20339
True	False	False	False	False	-742.250549316406	-3374.59106445313	23.2919807434082	0.682969212532043	0.95841646194458	0.469364792108536	48.238094329834	1013
True	False	False	False	False	-751.563049316406	-3082.2373046875	165.262145996094	0.811261117458344	0.951753258705139	1	174.161071777344	25950
True	False	False	False	False	-740.595092773438	-3446.70483398438	154.17073059082	0.783605933189392	0.93527489900589	0.908817052841187	180.460433959961	25084
True	False	False	False	False	-717.255859375	-3412.3740234375	165.262145996094	0.819518387317657	0.964335501194	1	185.362411499023	27619
True	False	False	False	False	-716.77685546875	-3332.43798828125	146.40673828125	0.864680409431458	0.970909714698792	1	171.757568359375	22672
True	False	False	False	False	-710.656188964844	-3239.84228515625	151.952453613281	0.864424228668213	0.973448038101196	1	173.540145874023	23775
True	False	False	False	False	-699.521667480469	-3512.31323242188	84.2947845458984	0.200526505708694	0.854782521724701	0.0735664442181587	103.986839294434	7903
True	False	False	False	False	-674.524475097656	-3496.12939453125	299.468322753906	0.836210131645203	0.954052031040192	1	208.903701782227	56404
True	False	False	False	False	-655.281066894531	-3487.41186523438	120.896469116211	0.816004395484924	0.956214725971222	1	181.238525390625	19755
True	False	False	False	False	-652.861022949219	-3445.32055664063	119.787330627441	0.72677618265152	0.915095269680023	0.570841550827026	180.25	19467
True	False	False	False	False	-694.571472167969	-3437.08813476563	215.173538208008	0.860939800739288	0.966288268566132	1	195.273193359375	37883
True	False	False	False	False	-648.643920898438	-3415.6181640625	143.079315185547	0.854469656944275	0.970747649669647	1	184.968994140625	23861
True	False	False	False	False	-691.831604003906	-3398.57470703125	145.297592163086	0.730973720550537	0.920028269290924	0.583230257034302	171.832061767578	22510
True	False	False	False	False	-646.3642578125	-3372.58251953125	140.861022949219	0.789145231246948	0.946475327014923	1	172.842514038086	21951
True	False	False	False	False	-683.650085449219	-3279.50903320313	204.082122802734	0.745316803455353	0.918837785720825	0.631447553634644	185.804351806641	34188
True	False	False	False	False	-676.725524902344	-3367.33349609375	141.970169067383	0.786845147609711	0.955561459064484	1	177.5625	22728
True	False	False	False	False	-645.513916015625	-3322.314453125	180.790130615234	0.85413646697998	0.97087299823761	1	191.723922729492	31251
True	False	False	False	False	-633.828491210938	-3284.38208007813	147.515884399414	0.848385870456696	0.967863619327545	1	177.609024047852	23622
True	False	False	False	False	-627.153869628906	-3466.94799804688	139.751892089844	0.774550676345825	0.939146101474762	0.789673984050751	179.071426391602	22563
True	False	False	False	False	-624.106384277344	-3341.34545898438	151.952453613281	0.85128265619278	0.964896857738495	1	187.781021118164	25726
True	False	False	False	False	-622.934692382813	-3492.60205078125	141.970169067383	0.778467297554016	0.932171106338501	0.828254580497742	184.6484375	23635
True	False	False	False	False	-620.473022460938	-3419.52856445313	130.878753662109	0.848711907863617	0.969517827033997	1	174.974578857422	20647
True	False	False	False	False	-615.651428222656	-3261.24462890625	187.44499206543	0.848073840141296	0.961026251316071	1	186.337280273438	31491
True	False	False	False	False	-613.849975585938	-3390.68334960938	117.569046020508	0.72139585018158	0.925341427326202	0.555857241153717	179.801879882813	19059
True	False	False	False	False	-610.192993164063	-3526.0166015625	24.401123046875	0.404529690742493	0.771452963352203	0.17898528277874	99.363639831543	2186
True	False	False	False	False	-591.429870605469	-3436.09765625	118.678184509277	0.757112741470337	0.938422799110413	0.680991768836975	176.401870727539	18875
True	False	False	False	False	-609.043090820313	-3335.72924804688	126.442184448242	0.767152667045593	0.941380083560944	0.735483109951019	182.070175170898	20756
True	False	False	False	False	-589.120483398438	-3407.78173828125	134.206176757813	0.780348420143127	0.944661617279053	0.851535737514496	186.173553466797	22527
True	False	False	False	False	-583.985229492188	-3336.2314453125	199.645553588867	0.835180938243866	0.956673264503479	1	193.938888549805	34909
True	False	False	False	False	-573.294311523438	-3531.27685546875	72.0942230224609	0.181892812252045	0.82840359210968	0.065763920545578	99.6769256591797	6479
True	False	False	False	False	-524.580871582031	-3516.7216796875	199.645553588867	0.843023717403412	0.960707128047943	1	202.738891601563	36493
True	False	False	False	False	-573.093627929688	-3414.55444335938	122.005615234375	0.823490679264069	0.963646411895752	1	181.37272644043	19951
True	False	False	False	False	-569.983032226563	-3492.75732421875	120.896469116211	0.839848577976227	0.960910856723785	1	181.605499267578	19795
True	False	False	False	False	-471.535614013672	-3463.962890625	347.161437988281	0.404834508895874	0.810931801795959	0.179179012775421	205.932907104492	64457
True	False	False	False	False	-568.624877929688	-3378.71240234375	144.188446044922	0.861093401908875	0.970747649669647	1	186.269226074219	24215
True	False	False	False	False	-566.013671875	-3456.740234375	15.5279874801636	0.774550676345825	0.945763468742371	0.789673984050751	44.7142868041992	626
True	False	False	False	False	-523.548583984375	-3425.74169921875	149.734161376953	0.78029876947403	0.947024881839752	0.850861847400665	186.681488037109	25202
True	False	False	False	False	-547.900390625	-3343.18872070313	138.64274597168	0.818826138973236	0.951995432376862	1	183.007995605469	22876
True	False	False	False	False	-519.316650390625	-3398.00732421875	31.0559749603271	0.733668208122253	0.948771238327026	0.591544389724731	46.8928565979004	1313
True	False	False	False	False	-483.84765625	-3334.63452148438	126.442184448242	0.819941997528076	0.946056306362152	1	174.83332824707	19931
True	False	False	False	False	-465.571166992188	-3543.53784179688	44.3656768798828	0.208392590284348	0.81529438495636	0.0769324004650116	95.1500015258789	3806
True	False	False	False	False	-190.236145019531	-3539.79858398438	16.6371288299561	0.665601134300232	0.942380666732788	0.438278526067734	54.6666679382324	820
True	False	False	False	False	-166.625076293945	-3539.57641601563	9.98227787017822	0.785398185253143	0.931883156299591	1	53.3333320617676	480
True	False	False	False	False	-293.043243408203	-3539.0634765625	98.7136306762695	0.8182532787323	0.959713160991669	1	78.5955047607422	6995
True	False	False	False	False	-432.913543701172	-3530.39086914063	79.8582229614258	0.815260469913483	0.952613890171051	1	66.3888854980469	4780
True	False	False	False	False	-411.8291015625	-3500.3583984375	232.919815063477	0.62244039773941	0.930655181407928	0.374094069004059	202.580947875977	42542
True	False	False	False	False	-436.380432128906	-3461.63891601563	202.97297668457	0.757107615470886	0.929520666599274	0.680967330932617	200.874313354492	36760
True	False	False	False	False	-429.679809570313	-3431.67749023438	188.554138183594	0.841511607170105	0.965647399425507	1	205.04118347168	34857
True	False	False	False	False	-457.495208740234	-3392.55200195313	133.097030639648	0.765460968017578	0.943477034568787	0.725139915943146	175.449996948242	21054
True	False	False	False	False	-455.656646728516	-3343.26489257813	23.2919807434082	0.792964518070221	0.955192744731903	1	47.761905670166	1003
True	False	False	False	False	-455.119384765625	-3304.84814453125	118.678184509277	0.682536005973816	0.92549467086792	0.468541741371155	177.691589355469	19013
True	False	False	False	False	-434.434173583984	-3327.06494140625	117.569046020508	0.826636910438538	0.968259692192078	1	186.528305053711	19772
True	False	False	False	False	-419.645477294922	-3323.07299804688	108.695907592773	0.78705221414566	0.953055143356323	1	183.469390869141	17980
True	False	False	False	False	-413.187194824219	-3439.0263671875	118.678184509277	0.834435343742371	0.953666865825653	1	188.523361206055	20172
True	False	False	False	False	-401.367950439453	-3410.931640625	13.3097038269043	0.743378639221191	0.942608833312988	0.624296009540558	57.1666679382324	686
True	False	False	False	False	-404.875885009766	-3397.17138671875	113.132476806641	0.785913348197937	0.935066223144531	1	179.66667175293	18326
True	False	False	False	False	-401.868103027344	-3364.84399414063	123.114753723145	0.776449203491211	0.940164923667908	0.80710357427597	179.864868164063	19965
True	False	False	False	False	-384.995208740234	-3474.56762695313	16.6371288299561	0.693598926067352	0.941181302070618	0.490445405244827	45.7333335876465	686
True	False	False	False	False	-348.214019775391	-3412.90380859375	112.023338317871	0.846219122409821	0.967100620269775	1	187.148513793945	18902
True	False	False	False	False	-373.903442382813	-3359.35424804688	127.551322937012	0.706931173801422	0.915483832359314	0.519663214683533	185.747833251953	21361
True	False	False	False	False	-381.150482177734	-3299.15698242188	145.297592163086	0.784818708896637	0.934653162956238	0.947113275527954	186.671752929688	24454
True	False	False	False	False	-367.573211669922	-3335.50244140625	110.914192199707	0.837840735912323	0.957610249519348	1	182.039993286133	18204
True	False	False	False	False	-360.101531982422	-3374.83959960938	125.333038330078	0.82226824760437	0.956831932067871	1	191.433624267578	21632
True	False	False	False	False	-337.291412353516	-3315.18969726563	114.241622924805	0.793618381023407	0.937201619148254	1	179.80583190918	18520
True	False	False	False	False	-354.718994140625	-3289.95336914063	112.023338317871	0.787644565105438	0.940614581108093	1	182.653472900391	18448
True	False	False	False	False	-351.513153076172	-3269.4462890625	130.878753662109	0.772971868515015	0.93370532989502	0.776539385318756	184.00846862793	21713
True	False	False	False	False	-330.009826660156	-3524.76147460938	122.005615234375	0.847553610801697	0.963119089603424	1	188	20680
True	False	False	False	False	-320.325073242188	-3537.06225585938	110.914192199707	0.803114473819733	0.949132025241852	1	180.009994506836	18001
True	False	False	False	False	47.2975387573242	-3534.12573242188	67.6576614379883	0.843707025051117	0.962780237197876	1	60.5409851074219	3693
True	False	False	False	False	-69.6883239746094	-3530.17846679688	24.401123046875	0.830724716186523	0.955192744731903	1	56.5909080505371	1245
True	False	False	False	False	-304.155578613281	-3516.08325195313	183.008422851563	0.808951079845428	0.956061124801636	1	209.242431640625	34525
True	False	False	False	False	-306.330871582031	-3494.69189453125	129.769607543945	0.818419456481934	0.953985571861267	1	190.794876098633	22323
True	False	False	False	False	-273.254638671875	-3469.74462890625	92.0587844848633	0.763090133666992	0.945653796195984	0.711547255516052	54.975902557373	4563
True	False	False	False	False	-305.888061523438	-3433.58618164063	122.005615234375	0.78206604719162	0.952110052108765	0.877696514129639	186.790908813477	20547
True	False	False	False	False	-253.803314208984	-3411.990234375	216.282684326172	0.839049518108368	0.958353757858276	1	102.364105224609	19961
True	False	False	False	False	-253.467208862305	-3375.05688476563	179.680999755859	0.751662850379944	0.931292235851288	0.656655788421631	203.302474975586	32935
True	False	False	False	False	-318.563934326172	-3369.42626953125	124.223899841309	0.838463246822357	0.963646411895752	1	185.196426391602	20742
True	False	False	False	False	-223.487731933594	-3364.88623046875	161.934722900391	0.803017973899841	0.943272531032562	1	201.520553588867	29422
True	False	False	False	False	-277.67919921875	-3351.39331054688	57.6753807067871	0.560572564601898	0.942998588085175	0.302906334400177	48.9423065185547	2545
True	False	False	False	False	-252.309860229492	-3334.080078125	113.132476806641	0.84398877620697	0.965687274932861	1	185.647064208984	18936
True	False	False	False	False	-223.938110351563	-3332.6669921875	130.878753662109	0.85865181684494	0.962570607662201	1	183.211868286133	21619
True	False	False	False	False	-215.438537597656	-3405.84301757813	118.678184509277	0.834435343742371	0.970481276512146	1	188.71028137207	20192
True	False	False	False	False	-198.12809753418	-3389.044921875	164.153015136719	0.767906427383423	0.929906129837036	0.740287721157074	197.506759643555	29231
True	False	False	False	False	-190.928100585938	-3425.91040039063	119.787330627441	0.743378639221191	0.945781707763672	0.624296009540558	183.944442749023	19866
True	False	False	False	False	-186.244491577148	-3330.0478515625	186.335845947266	0.815820634365082	0.950203418731689	1	206.970245361328	34771
True	False	False	False	False	-177.826171875	-3448.61987304688	287.267761230469	0.735385239124298	0.936195075511932	0.597002863883972	97.6409301757813	25289
True	False	False	False	False	-163.135467529297	-3429.90625	42.1473922729492	0.745215535163879	0.943652451038361	0.631068110466003	53.7368431091309	2042
True	False	False	False	False	-177.782409667969	-3403.65649414063	151.952453613281	0.780331075191498	0.940929472446442	0.851300001144409	199.204376220703	27291
True	False	False	False	False	-177.149230957031	-3353.4658203125	129.769607543945	0.851375102996826	0.969339847564697	1	188.675216674805	22075
True	False	False	False	False	-144.617385864258	-3480.47338867188	135.315322875977	0.839742541313171	0.970180511474609	1	186.327865600586	22732
True	False	False	False	False	-127.952156066895	-3445.10278320313	126.442184448242	0.727187871932983	0.92367422580719	0.572028160095215	186.298248291016	21238
True	False	False	False	False	-134.064193725586	-3338.2490234375	189.663269042969	0.846461713314056	0.966165840625763	1	203.830413818359	34855
True	False	False	False	False	-126.28483581543	-3499.49340820313	122.005615234375	0.857830703258514	0.968259692192078	1	186.981811523438	20568
True	False	False	False	False	-109.831092834473	-3362.24755859375	14.4188451766968	0.666414141654968	0.938069105148315	0.43965283036232	49.769229888916	647
True	False	False	False	False	-91.0593872070313	-3361.29467773438	122.005615234375	0.857830703258514	0.968259692192078	1	184.536361694336	20299
True	False	False	False	False	-120.387908935547	-3256.47216796875	21.0736961364746	0.698733150959015	0.902729630470276	0.501295566558838	43.3684196472168	824
True	False	False	False	False	-93.5492553710938	-3324.48291015625	136.424453735352	0.767718017101288	0.963994979858398	0.739074528217316	188.382110595703	23171
True	False	False	False	False	-87.9066009521484	-3520.92016601563	265.084930419922	0.768199145793915	0.942376732826233	0.742188453674316	215.230133056641	51440
True	False	False	False	False	-40.4610023498535	-3520.92407226563	15.5279874801636	0.666844606399536	0.921556770801544	0.440383464097977	47.8571434020996	670
True	False	False	False	False	-83.9622039794922	-3497.990234375	13.3097038269043	0.685805439949036	0.924342334270477	0.474820286035538	55.25	663
True	False	False	False	False	39.4399757385254	-3509.05517578125	118.678184509277	0.859332501888275	0.975487053394318	1	166.971969604492	17866
True	False	False	False	False	24.97190284729	-3467.3916015625	23.2919807434082	0.682969212532043	0.939718544483185	0.469364792108536	48.476188659668	1018
True	False	False	False	False	-83.4909057617188	-3407.38012695313	169.698715209961	0.793849229812622	0.960370182991028	1	197.960784912109	30288
True	False	False	False	False	-70.8100814819336	-3319.638671875	124.223899841309	0.774550676345825	0.931241929531097	0.789673984050751	182.732147216797	20466
True	False	False	False	False	-63.9978637695313	-3391.81811523438	137.533599853516	0.754140198230743	0.925472676753998	0.667366206645966	185.806457519531	23040
True	False	False	False	False	-57.7228088378906	-3285.69482421875	123.114753723145	0.755423963069916	0.958252608776093	0.673140406608582	178.738739013672	19840
True	False	False	False	False	-50.3011360168457	-3454.18115234375	167.480438232422	0.757746458053589	0.932824313640594	0.684017658233643	199.827819824219	30174
True	False	False	False	False	-26.0664825439453	-3441.73120117188	135.315322875977	0.830285787582397	0.956716597080231	1	175.114761352539	21364
True	False	False	False	False	-0.657737255096436	-3453.318359375	122.005615234375	0.833331942558289	0.964978158473969	1	172.354537963867	18959
True	False	False	False	False	29.0245418548584	-3436.12841796875	285.049468994141	0.756102800369263	0.915678203105927	0.67626029253006	195.268478393555	50184
True	False	False	False	False	36.6119728088379	-3420.35034179688	14.4188451766968	0.666414141654968	0.928345501422882	0.43965283036232	72.3076934814453	940
True	False	False	False	False	-41.021167755127	-3387.611328125	149.734161376953	0.693598926067352	0.927675247192383	0.490445405244827	182.829635620117	24682
True	False	False	False	False	-10.2917556762695	-3413.05249023438	127.551322937012	0.782646477222443	0.930351853370667	0.888233423233032	173.973907470703	20007
True	False	False	False	False	-12.1235847473145	-3337.9599609375	133.097030639648	0.816674590110779	0.966805994510651	1	151.29167175293	18155
True	False	False	False	False	-26.4669055938721	-3292.07763671875	138.64274597168	0.748872816562653	0.959453940391541	0.645208597183228	170.608001708984	21326
True	False	False	False	False	-36.7588386535645	-3271.06274414063	168.589569091797	0.865768790245056	0.976115167140961	1	188.223678588867	28610
True	False	False	False	False	5.60414791107178	-3293.4287109375	127.551322937012	0.765264093875885	0.929049372673035	0.723973035812378	165.860870361328	19074
True	False	False	False	False	41.2800903320313	-3399.30688476563	110.914192199707	0.770503282546997	0.946375548839569	0.75791335105896	163.479995727539	16348
True	False	False	False	False	-1822.99328613281	-3008.81860351563	12.2005615234375	0.658792555332184	0.933060109615326	0.427046239376068	49.9090919494629	549
True	False	False	False	False	-1700.9033203125	-3005.15698242188	209.627822875977	0.813232600688934	0.965638160705566	1	177.767196655273	33598
True	False	False	False	False	-1886.861328125	-2977.52294921875	34.3833999633789	0.830578744411469	0.962256669998169	1	49	1519
True	False	False	False	False	-1835.47583007813	-2981.95458984375	22.1828384399414	0.806145071983337	0.95370626449585	1	52.4500007629395	1049
True	False	False	False	False	-1777.10070800781	-2975.31469726563	195.208984375	0.788230717182159	0.951010584831238	1	181.659088134766	31972
True	False	False	False	False	-1756.87683105469	-2964.09692382813	14.4188451766968	0.742955923080444	0.934609174728394	0.622766435146332	50.6923065185547	659
True	False	False	False	False	-1753.75109863281	-2938.4091796875	146.40673828125	0.842007040977478	0.961003601551056	1	169.492431640625	22373
True	False	False	False	False	-1775.49462890625	-2937.56201171875	216.282684326172	0.86537766456604	0.97033429145813	1	182.702560424805	35627
True	False	False	False	False	-1823.73522949219	-2899.6201171875	33.2742576599121	0.849098384380341	0.961207389831543	1	58.6333351135254	1759
True	False	False	False	False	-1742.25231933594	-2912.83251953125	157.498153686523	0.820758700370789	0.951642334461212	1	169.443664550781	24061
True	False	False	False	False	-1711.02258300781	-2960.26513671875	9.98227787017822	0.754574596881866	0.933233201503754	0.669301986694336	46	414
True	False	False	False	False	-1691.41931152344	-2929.58374023438	139.751892089844	0.795017898082733	0.948062121868134	1	162.888885498047	20524
True	False	False	False	False	-1673.41235351563	-2968.94409179688	159.716445922852	0.661957681179047	0.884020805358887	0.432207375764847	166.527770996094	23980
True	False	False	False	False	-1666.76184082031	-3008.54907226563	137.533599853516	0.762256264686584	0.945367872714996	0.706988096237183	171.298385620117	21241
True	False	False	False	False	-1503.39624023438	-3008.24975585938	9.98227787017822	0.661957681179047	0.925817608833313	0.432207375764847	60.8888893127441	548
True	False	False	False	False	-1443.54345703125	-3003.236328125	195.208984375	0.824289858341217	0.955276489257813	1	174.829544067383	30770
True	False	False	False	False	-1525.2978515625	-2985.58081054688	135.315322875977	0.73089987039566	0.918512046337128	0.583006620407104	166.581970214844	20323
True	False	False	False	False	-1655.49621582031	-2979.4931640625	14.4188451766968	0.68755978345871	0.933003187179565	0.478254348039627	51.9230766296387	675
True	False	False	False	False	-1579.49841308594	-2973.75366210938	133.097030639648	0.873205244541168	0.973003327846527	1	165.733337402344	19888
True	False	False	False	False	-1643.55395507813	-2956.31689453125	212.955261230469	0.85206413269043	0.961751401424408	1	175.54167175293	33704
True	False	False	False	False	-1634.80895996094	-2899.12475585938	374.889984130859	0.705384194850922	0.93557208776474	0.516091406345367	185.431945800781	62676
True	False	False	False	False	-1597.97277832031	-2925.30224609375	240.683807373047	0.850385963916779	0.968320846557617	1	177.184326171875	38449
True	False	False	False	False	-1517.2392578125	-2959.03466796875	212.955261230469	0.791453123092651	0.932428359985352	1	177.21875	34026
True	False	False	False	False	-1401.30200195313	-2987.751953125	179.680999755859	0.776177406311035	0.943836748600006	0.804480254650116	173.796295166016	28155
True	False	False	False	False	-1045.39392089844	-2952.52880859375	123.114753723145	0.821221113204956	0.951147437095642	1	157.063064575195	17434
True	False	False	False	False	-1645.65942382813	-2882.75805664063	17.7462711334229	0.762108087539673	0.940302610397339	0.706189274787903	80.3125	1285
True	False	False	False	False	-1817.19250488281	-2878.5146484375	300.577453613281	0.839307188987732	0.967467546463013	1	185.682662963867	50320
True	False	False	False	False	-1903.35864257813	-2741.70825195313	230.701522827148	0.857407569885254	0.968651533126831	1	186.543273925781	38801
True	False	False	False	False	-1898.60705566406	-2874.32348632813	179.680999755859	0.783584833145142	0.936300754547119	0.908305883407593	179.049377441406	29006
True	False	False	False	False	-1700.05676269531	-2864.93725585938	197.427261352539	0.789934456348419	0.935175061225891	1	174.803375244141	31115
True	False	False	False	False	-1826.88232421875	-2849.22338867188	125.333038330078	0.82226824760437	0.967822372913361	1	173.203536987305	19572
True	False	False	False	False	-1889.72937011719	-2779.94970703125	9.98227787017822	0.687235474586487	0.9244145154953	0.47761595249176	50.6666679382324	456
True	False	False	False	False	-1893.40234375	-2186.11865234375	120.896469116211	0.80642431974411	0.948983550071716	1	164.642196655273	17946
True	False	False	False	False	-1867.5517578125	-2844.63232421875	148.625015258789	0.854764699935913	0.964955806732178	1	172.082092285156	23059
True	False	False	False	False	-1839.37170410156	-2840.68530273438	126.442184448242	0.797434329986572	0.953142821788788	1	175.649124145508	20024
True	False	False	False	False	-1770.93884277344	-2840.62841796875	214.064392089844	0.837951600551605	0.961426556110382	1	179	34547
True	False	False	False	False	-1808.4814453125	-2813.84765625	125.333038330078	0.812749564647675	0.960724711418152	1	168.787612915039	19073
True	False	False	False	False	-1851.54614257813	-2769.6025390625	255.102645874023	0.810981750488281	0.942196846008301	1	182.404342651367	41953
True	False	False	False	False	-1864.14660644531	-2441.119140625	176.353576660156	0.76180374622345	0.934384822845459	0.704558432102203	174.528305053711	27750
True	False	False	False	False	-1840.0263671875	-2811.31567382813	140.861022949219	0.715956509113312	0.90532112121582	0.541606366634369	172.905517578125	21959
True	False	False	False	False	-1793.3759765625	-2835.01196289063	127.551322937012	0.782646477222443	0.940980553627014	0.888233423233032	172.208694458008	19804
True	False	False	False	False	-1786.59460449219	-2789.92504882813	163.043869018555	0.789059460163116	0.943221032619476	1	174.03401184082	25583
True	False	False	False	False	-1742.87158203125	-2863.08520507813	204.082122802734	0.791718482971191	0.955536663532257	1	175.858688354492	32358
True	False	False	False	False	-1731.81140136719	-2617.87109375	180.790130615234	0.806861162185669	0.957042694091797	1	170.220855712891	27746
True	False	False	False	False	-1615.64416503906	-2884.04760742188	122.005615234375	0.823490679264069	0.959930598735809	1	166.663635253906	18333
True	False	False	False	False	-341.906433105469	-2868.28247070313	123.114753723145	0.785416007041931	0.949260473251343	1	126.279281616211	14017
True	False	False	False	False	-1610.91613769531	-2750.24291992188	161.934722900391	0.814673006534576	0.954365730285645	1	165.198623657227	24119
True	False	False	False	False	-1449.93041992188	-2822.83032226563	102.041061401367	0.729883551597595	0.929283142089844	0.579949259757996	154.15217590332	14182
True	False	False	False	False	-807.514953613281	-2731.14916992188	158.607299804688	0.81450617313385	0.963150382041931	1	159.062942504883	22746
True	False	False	False	False	-1435.22387695313	-2265.84765625	13.3097038269043	0.80851811170578	0.94014710187912	1	41.25	495
True	False	False	False	False	-1343.04028320313	-2417.21655273438	186.335845947266	0.779502213001251	0.937142968177795	0.840531468391418	159.678573608398	26826
True	False	False	False	False	-1847.52319335938	-1520.26293945313	180.790130615234	0.866233706474304	0.967536687850952	1	154.723922729492	25220
True	False	False	False	False	-1802.89428710938	-1874.94592285156	207.409545898438	0.651848256587982	0.912663221359253	0.416069269180298	143.770050048828	26885
True	False	False	False	False	-1818.39001464844	-1516.59265136719	248.447799682617	0.859934449195862	0.969747424125671	1	160.15625	35875
True	False	False	False	False	45.2198371887207	-1899.28271484375	428.128784179688	0.467686772346497	0.870760321617126	0.222478210926056	182.111404418945	70295
True	False	False	False	False	-494.335662841797	-1865.38647460938	175.244430541992	0.84810471534729	0.967373907566071	1	174.993667602539	27649
True	False	False	False	False	-158.103103637695	-1823.04479980469	109.805053710938	0.695804715156555	0.902399897575378	0.495049506425858	117.010101318359	11584
True	False	False	False	False	-1330.90637207031	-1487.20043945313	265.084930419922	0.774196147918701	0.931315422058105	0.78662782907486	155.322174072266	37122
True	False	False	False	False	-1247.67309570313	-60.0547180175781	160.825576782227	0.846889853477478	0.963184654712677	1	149.993103027344	21749
True	False	False	False	False	-1218.20837402344	-1547.9853515625	188.554138183594	0.778482019901276	0.938758492469788	0.828421533107758	149.335296630859	25387
True	False	False	False	False	-493.798217773438	-1409.63952636719	94.2770690917969	0.817713499069214	0.948538959026337	1	133.91764831543	11383
True	False	False	False	False	-1125.42663574219	-601.337219238281	135.315322875977	0.749961793422699	0.915996432304382	0.649603843688965	136.204925537109	16617
True	False	False	False	False	-1169.76550292969	-42.7017822265625	112.023338317871	0.718078851699829	0.914299130439758	0.547066926956177	149.247528076172	15074
True	False	False	False	False	-984.707397460938	-1300.69226074219	159.716445922852	0.871915757656097	0.972031891345978	1	149.673614501953	21553
True	False	False	False	False	-156.401275634766	-1060.17797851563	93.1679229736328	0.875248849391937	0.972078859806061	1	145.16667175293	12194
True	False	False	False	False	-367.661773681641	-475.302429199219	168.589569091797	0.807776212692261	0.94423896074295	1	150.690795898438	22905
True	False	False	False	False	-978.749755859375	12.1429557800293	151.952453613281	0.833203315734863	0.953745186328888	1	159.18977355957	21809
True	False	False	False	False	-962.689758300781	46.5143928527832	114.241622924805	0.827207922935486	0.956243515014648	1	162.796112060547	16768
True	False	False	False	False	-940.28857421875	57.2408447265625	176.353576660156	0.797891974449158	0.950639188289642	1	169.987426757813	27028
True	False	False	False	False	-903.335998535156	-444.155883789063	90.9496383666992	0.854409575462341	0.96769505739212	1	129.402435302734	10611
True	False	False	False	False	-442.063812255859	-325.457092285156	135.315322875977	0.820987939834595	0.951344668865204	1	149.754104614258	18270
True	False	False	False	False	-609.507629394531	-26.977897644043	39.9291114807129	0.548155725002289	0.926956415176392	0.290650874376297	83.2777786254883	2998
True	False	False	False	False	-600.969421386719	-35.1930847167969	103.150199890137	0.737817108631134	0.928044497966766	0.604963421821594	160.849456787109	14959
True	False	False	False	False	-352.786193847656	-778.29150390625	100.931915283203	0.752970397472382	0.931686460971832	0.662240564823151	133.31867980957	12132
True	False	False	False	False	-292.596801757813	-724.145385742188	88.7313537597656	0.769612729549408	0.929829895496368	0.751666605472565	130.699996948242	10456
True	False	False	False	False	-348.557586669922	-719.706665039063	104.259346008301	0.76819783449173	0.933717250823975	0.742179989814758	133.968078613281	12593
True	False	False	False	False	-165.342987060547	-363.918853759766	102.041061401367	0.819654762744904	0.958584129810333	1	136.228256225586	12533
True	False	False	False	False	-237.974411010742	-3.8226842880249	95.3862075805664	0.816335916519165	0.950581789016724	1	153.302322387695	13184
True	False	False	False	False	-259.031066894531	20.1047668457031	102.041061401367	0.661707580089569	0.895190894603729	0.431795805692673	114.532608032227	10537
True	False	False	False	False	-204.049880981445	35.2706909179688	103.150199890137	0.793185532093048	0.96119749546051	1	151.279571533203	14069
True	False	False	False	False	-187.76481628418	-103.188453674316	94.2770690917969	0.802404582500458	0.957368314266205	1	112.023529052734	9522
True	False	False	False	False	-170.364028930664	-3.61937284469604	96.4953460693359	0.799865543842316	0.953889608383179	1	166.528732299805	14488
True	False	False	False	False	-89.0538101196289	43.7962417602539	119.787330627441	0.75546407699585	0.927901446819305	0.673323512077332	166.074081420898	17936
True	False	False	False	False	-53.2804718017578	-1860.85485839844	250.666076660156	0.454914808273315	0.857966065406799	0.213092401623726	194.792037963867	44023
True	False	False	False	False	-29.8712844848633	-1846.4599609375	200.754699707031	0.795972466468811	0.942833542823792	1	193.767959594727	35072
True	False	False	False	False	-20.274341583252	-969.860168457031	117.569046020508	0.816733479499817	0.94793701171875	1	155.933959960938	16529
True	False	False	False	False	-15.6298274993896	-1755.24255371094	114.241622924805	0.762033998966217	0.925188541412354	0.705790936946869	132.679611206055	13666
True	False	False	False	False	43.9035301208496	-1110.86303710938	128.660461425781	0.834326982498169	0.966500520706177	1	148.844833374023	17266
True	False	False	False	False	-5.47707080841064	-1093.67199707031	124.223899841309	0.873427629470825	0.975844740867615	1	153.660720825195	17210
True	False	False	False	False	19.0221061706543	-956.611145019531	114.241622924805	0.762033998966217	0.938535392284393	0.705790936946869	137.669906616211	14180
True	False	False	False	False	23.4520435333252	-778.216979980469	176.353576660156	0.816905379295349	0.948251307010651	1	160.779876708984	25564
True	False	False	False	False	51.8811950683594	-544.030334472656	166.371292114258	0.845617949962616	0.962004125118256	1	163.553329467773	24533
True	False	False	False	False	52.0274658203125	5.13339042663574	98.7136306762695	0.768758356571198	0.932901620864868	0.745877683162689	152.966293334961	13614
True	False	False	False	False	-1868.26684570313	1817.22204589844	161.934722900391	0.803017973899841	0.956584572792053	1	166.157531738281	24259
True	False	False	False	False	-1854.9111328125	1774.6865234375	120.896469116211	0.839848577976227	0.955476522445679	1	157.045867919922	17118
True	False	False	False	False	-1825.27331542969	748.693481445313	129.769607543945	0.818419456481934	0.964859426021576	1	142.111114501953	16627
True	False	False	False	False	-1819.76342773438	1143.95227050781	179.680999755859	0.86091935634613	0.963023543357849	1	149.253082275391	24179
True	False	False	False	False	-1787.91259765625	1752.87963867188	173.026138305664	0.837369203567505	0.96921706199646	1	163.205123901367	25460
True	False	False	False	False	-1783.52844238281	1989.70617675781	128.660461425781	0.739945590496063	0.919961631298065	0.612167298793793	153.560348510742	17813
True	False	False	False	False	-1755.37329101563	462.365692138672	180.790130615234	0.773620665073395	0.938160538673401	0.781806230545044	151.214721679688	24648
True	False	False	False	False	-1747.59692382813	1851.99792480469	183.008422851563	0.758493185043335	0.927413582801819	0.687642633914948	169.151519775391	27910
True	False	False	False	False	-1637.47314453125	1750.02514648438	106.477630615234	0.829222500324249	0.956959247589111	1	146.02082824707	14018
True	False	False	False	False	-1608.2275390625	1641.59826660156	158.607299804688	0.794564008712769	0.963604271411896	1	126.335662841797	18066
True	False	False	False	False	-962.829711914063	62.1856460571289	109.805053710938	0.819165587425232	0.960162580013275	1	157.010101318359	15544
True	False	False	False	False	-872.328979492188	304.368255615234	97.6044921875	0.773984313011169	0.93867951631546	0.784835934638977	140.386367797852	12354
True	False	False	False	False	-728.442260742188	947.073059082031	92.0587844848633	0.809303224086761	0.952431917190552	1	129.867477416992	10779
True	False	False	False	False	-637.795532226563	106.894432067871	115.350761413574	0.778573036193848	0.947809517383575	0.82945716381073	150.663467407227	15669
True	False	False	False	False	-567.1171875	1573.52001953125	135.315322875977	0.820987939834595	0.951344668865204	1	145.09016418457	17701
True	False	False	False	False	-471.609527587891	1941.1220703125	141.970169067383	0.766845762729645	0.932679295539856	0.733563005924225	124.3046875	15911
True	False	False	False	False	-319.930908203125	246.589965820313	95.3862075805664	0.854818642139435	0.968447744846344	1	147.418609619141	12678
True	False	False	False	False	-280.342529296875	1937.52758789063	108.695907592773	0.733655333518982	0.941916942596436	0.591503977775574	161.122451782227	15790
True	False	False	False	False	-154.350341796875	336.358489990234	138.64274597168	0.797355175018311	0.936001062393188	1	176.031997680664	22004
True	False	False	False	False	-124.414566040039	692.211486816406	125.333038330078	0.790439307689667	0.96275532245636	1	153.469024658203	17342
True	False	False	False	False	-75.7097625732422	419.316284179688	112.023338317871	0.726439833641052	0.929024577140808	0.569876611232758	157.287124633789	15886
True	False	False	False	False	-16.8849830627441	471.661743164063	115.350761413574	0.801323413848877	0.949601590633392	1	166.115386962891	17276
True	False	False	False	False	-4.82511520385742	460.327087402344	105.36848449707	0.846382617950439	0.966074287891388	1	163.800003051758	15561
True	False	False	False	False	25.2317199707031	784.839599609375	150.843307495117	0.806208491325378	0.951594412326813	1	130.382354736328	17732
True	False	False	False	False	42.7793273925781	936.875793457031	129.769607543945	0.875894665718079	0.972617328166962	1	148.71794128418	17400
True	False	False	False	False	-1904.87036132813	2378.0849609375	15.5279874801636	0.444276958703995	0.920670986175537	0.205519050359726	90.9285736083984	1273
True	False	False	False	False	-1898.31555175781	2160.232421875	140.861022949219	0.78069794178009	0.940540850162506	0.856390178203583	163.039367675781	20706
True	False	False	False	False	-1877.71496582031	2221.26025390625	126.442184448242	0.767152667045593	0.938393414020538	0.735483109951019	158.350875854492	18052
True	False	False	False	False	-1887.49645996094	2267.3369140625	27.7285480499268	0.748627901077271	0.945234656333923	0.644232213497162	43.7599983215332	1094
True	False	False	False	False	-1887.21838378906	2390.1728515625	21.0736961364746	0.462214976549149	0.941165506839752	0.218416675925255	93.5789489746094	1778
True	False	False	False	False	-1880.025390625	2395.0947265625	18.8554134368896	0.435732305049896	0.878587186336517	0.199587792158127	95.2352905273438	1619
True	False	False	False	False	-1868.68542480469	2247.87817382813	28.8376903533936	0.84558093547821	0.95841646194458	1	43.769229888916	1138
True	False	False	False	False	-1868.4306640625	2194.51147460938	146.40673828125	0.762958765029907	0.929844260215759	0.710821986198425	164.424240112305	21704
True	False	False	False	False	-1865.24584960938	2404.12768554688	22.1828384399414	0.486542075872421	0.907490372657776	0.236966013908386	95.4000015258789	1908
True	False	False	False	False	-1858.65588378906	2326.3515625	19.9645557403564	0.798721373081207	0.951427280902863	1	42.9444427490234	773
True	False	False	False	False	-1851.18127441406	2118.70288085938	219.610107421875	0.8161860704422	0.956899881362915	1	173.257568359375	34305
True	False	False	False	False	-1846.99816894531	2268.18432617188	126.442184448242	0.829544961452484	0.955243647098541	1	152.543853759766	17390
True	False	False	False	False	-1839.19506835938	2218.57861328125	130.878753662109	0.794070303440094	0.946362376213074	1	155.313552856445	18327
True	False	False	False	False	-1835.87768554688	2405.29174804688	122.005615234375	0.769454181194305	0.93149334192276	0.750577867031097	111.172729492188	12229
True	False	False	False	False	-1824.30517578125	2429.24365234375	26.6194076538086	0.422173261642456	0.908496499061584	0.190438508987427	97.5	2340
True	False	False	False	False	-1809.15161132813	2209.77172851563	131.987884521484	0.80079972743988	0.951344668865204	1	154.033615112305	18330
True	False	False	False	False	-1811.87036132813	2292.62231445313	131.987884521484	0.832409501075745	0.96275532245636	1	153.596633911133	18278
True	False	False	False	False	-1790.01892089844	2238.9189453125	196.318130493164	0.768484115600586	0.939218878746033	0.744058847427368	162.016952514648	28677
True	False	False	False	False	-1791.17761230469	2412.20336914063	251.77522277832	0.823089003562927	0.948091089725494	1	162.916305541992	36982
True	False	False	False	False	-1793.17858886719	2447.56225585938	25.5102653503418	0.602656006813049	0.89703905582428	0.349196761846542	99.0869598388672	2279
True	False	False	False	False	-1789.74230957031	2368.9150390625	147.515884399414	0.77680242061615	0.937990427017212	0.810584485530853	153.774429321289	20452
True	False	False	False	False	-1786.46716308594	2451.5556640625	21.0736961364746	0.439279288053513	0.837088525295258	0.202033936977386	99	1881
True	False	False	False	False	-1778.26171875	2189.85888671875	153.061584472656	0.777968525886536	0.93527489900589	0.822720050811768	158.601455688477	21887
True	False	False	False	False	-1777.49987792969	2327.00415039063	12.2005615234375	0.741141617298126	0.928999543190002	0.616318583488464	45.9090919494629	505
True	False	False	False	False	-1763.14587402344	2331.79833984375	24.401123046875	0.760120630264282	0.941173493862152	0.695777595043182	48.2272720336914	1061
True	False	False	False	False	-1773.99011230469	2458.81323242188	64.3302307128906	0.281652361154556	0.898940563201904	0.110575750470161	99.8275833129883	5790
True	False	False	False	False	-1772.64074707031	2362.98388671875	23.2919807434082	0.725569725036621	0.941173493862152	0.567398190498352	47.3333320617676	994
True	False	False	False	False	-1750.70922851563	2472.15087890625	12.2005615234375	0.563888907432556	0.914594233036041	0.306276768445969	100.818183898926	1109
True	False	False	False	False	-1749.9892578125	2352.06469726563	136.424453735352	0.837091445922852	0.961795568466187	1	151.268295288086	18606
True	False	False	False	False	-1664.11413574219	2283.54541015625	190.772415161133	0.824089586734772	0.956506252288818	1	158.162796020508	27204
True	False	False	False	False	-1724.73291015625	2317.31372070313	311.668884277344	0.832884550094604	0.963497877120972	1	166.658355712891	46831
True	False	False	False	False	-1715.75915527344	2365.6298828125	143.079315185547	0.709515929222107	0.909666419029236	0.52574896812439	151.806198120117	19583
True	False	False	False	False	-1738.13342285156	2367.88647460938	22.1828384399414	0.691018760204315	0.933190703392029	0.485164731740952	45.6500015258789	913
True	False	False	False	False	-1721.96813964844	2416.13671875	140.861022949219	0.789145231246948	0.948550999164581	1	153.338577270508	19474
True	False	False	False	False	-1718.43334960938	2473.81884765625	169.698715209961	0.726159274578094	0.92755138874054	0.56907457113266	158.104568481445	24190
True	False	False	False	False	-1715.56591796875	2440.14624023438	190.772415161133	0.851411759853363	0.970438957214355	1	156.494186401367	26917
True	False	False	False	False	-1713.28930664063	2337.1953125	145.297592163086	0.749359428882599	0.928278684616089	0.647161543369293	153.946563720703	20167
True	False	False	False	False	-1712.03466796875	2494.93896484375	12.2005615234375	0.628655016422272	0.920089662075043	0.382423788309097	102.363639831543	1126
True	False	False	False	False	-1695.02197265625	2299.35888671875	181.899276733398	0.804048359394073	0.939639806747437	1	156.408538818359	25651
True	False	False	False	False	-1662.07556152344	2314.14501953125	200.754699707031	0.795972466468811	0.941708922386169	1	159.381210327148	28848
True	False	False	False	False	-1679.45837402344	2347.96948242188	170.807861328125	0.799037754535675	0.936564087867737	1	153.759735107422	23679
True	False	False	False	False	-1687.75341796875	2386.42504882813	130.878753662109	0.772971868515015	0.947703957557678	0.776539385318756	150.754241943359	17789
True	False	False	False	False	-1647.08996582031	2413.59985351563	136.424453735352	0.784597456455231	0.934580266475677	0.938117504119873	149.024383544922	18330
True	False	False	False	False	-1677.77893066406	2443.99462890625	144.188446044922	0.778827726840973	0.931329011917114	0.832400798797607	147.67692565918	19198
True	False	False	False	False	-1653.35681152344	2504.75317382813	198.536407470703	0.838340222835541	0.958719789981842	1	160.860336303711	28794
True	False	False	False	False	-1645.84204101563	2321.1708984375	18.8554134368896	0.809739828109741	0.949675559997559	1	57.529411315918	978
True	False	False	False	False	-1628.27465820313	2109.46166992188	131.987884521484	0.80079972743988	0.94782167673111	1	145.747894287109	17344
True	False	False	False	False	-1636.06396484375	2292.7021484375	246.229507446289	0.724763691425323	0.90666002035141	0.565125465393066	161.977478027344	35959
True	False	False	False	False	-1617.04541015625	2336.26928710938	23.2919807434082	0.550251126289368	0.938939929008484	0.292680114507675	47.761905670166	1003
True	False	False	False	False	-1629.02392578125	2537.15161132813	155.279876708984	0.1105952039361	0.832009077072144	0.0379243195056915	105.199996948242	14728
True	False	False	False	False	-1613.85461425781	2310.71899414063	180.790130615234	0.85413646697998	0.964655339717865	1	160.975463867188	26239
True	False	False	False	False	-1602.28747558594	2254.75390625	166.371292114258	0.805162727832794	0.947670817375183	1	153.639999389648	23046
True	False	False	False	False	-1599.27893066406	2386.8037109375	175.244430541992	0.800619006156921	0.939902007579803	1	156.430374145508	24716
True	False	False	False	False	-1594.236328125	2435.60620117188	9.98227787017822	0.606388568878174	0.91785192489624	0.353718668222427	44.8888893127441	404
True	False	False	False	False	-1574.77233886719	2291.79663085938	133.097030639648	0.849098384380341	0.969766020774841	1	152.125	18255
True	False	False	False	False	-1522.0185546875	2308.96508789063	174.135284423828	0.863519370555878	0.973344087600708	1	155.203826904297	24367
True	False	False	False	False	-1551.3447265625	2346.40795898438	181.899276733398	0.804048359394073	0.939639806747437	1	153.57926940918	25187
True	False	False	False	False	-1568.48156738281	2369.77734375	195.208984375	0.791230380535126	0.938072204589844	1	155.721588134766	27407
True	False	False	False	False	-1526.88586425781	2382.0869140625	135.315322875977	0.778218626976013	0.931150257587433	0.825467169284821	147.385238647461	17981
True	False	False	False	False	-1565.833984375	2483.2587890625	195.208984375	0.798543214797974	0.939040899276733	1	155.6875	27401
True	False	False	False	False	-1537.50256347656	2492.82739257813	15.5279874801636	0.666844606399536	0.940302610397339	0.440383464097977	53.5	749
True	False	False	False	False	-1536.69934082031	2582.5712890625	555.680114746094	0.0750340819358826	0.872170507907867	0.0250980202108622	110.223556518555	55222
True	False	False	False	False	-1535.943359375	2476.6083984375	118.678184509277	0.769594728946686	0.944547653198242	0.751542627811432	148.196258544922	15857
True	False	False	False	False	-1506.6435546875	2488.54223632813	119.787330627441	0.832143545150757	0.969097137451172	1	145.824081420898	15749
True	False	False	False	False	-1520.89050292969	2559.06298828125	189.663269042969	0.758869647979736	0.934425532817841	0.689494967460632	156.33332824707	26733
True	False	False	False	False	-1503.56127929688	2341.15942382813	163.043869018555	0.80851811170578	0.945623159408569	1	153.707489013672	22595
True	False	False	False	False	-1454.26831054688	2354.10913085938	190.772415161133	0.798061788082123	0.948342561721802	1	157.052322387695	27013
True	False	False	False	False	-1498.46301269531	2408.04736328125	134.206176757813	0.832859396934509	0.959491431713104	1	148.099166870117	17920
True	False	False	False	False	-1476.48559570313	2430.31298828125	34.3833999633789	0.812275528907776	0.95572304725647	1	46.7419357299805	1449
True	False	False	False	False	-1465.05944824219	2496.01342773438	16.6371288299561	0.714476346969604	0.930929720401764	0.53786963224411	47.8666648864746	718
True	False	False	False	False	-1467.7607421875	2552.294921875	151.952453613281	0.694207608699799	0.947866141796112	0.491707503795624	147.554748535156	20215
True	False	False	False	False	-1463.56506347656	2473.26513671875	140.861022949219	0.752856492996216	0.926420867443085	0.661748111248016	148.661422729492	18880
True	False	False	False	False	-1460.96447753906	2603.884765625	99.8227767944336	0.722803056240082	0.952394783496857	0.559686005115509	131.477783203125	11833
True	False	False	False	False	-1424.12023925781	2239.31884765625	136.424453735352	0.669698774814606	0.953152477741241	0.445281118154526	57.3008117675781	7048
True	False	False	False	False	-1438.85534667969	2397.97216796875	146.40673828125	0.744143784046173	0.915839493274689	0.627091646194458	148.628784179688	19619
True	False	False	False	False	-1435.83776855469	2628.5244140625	170.807861328125	0.191882222890854	0.845335602760315	0.0699174180626869	114.785713195801	17677
True	False	False	False	False	-1427.07153320313	2374.59887695313	149.734161376953	0.753293514251709	0.93049281835556	0.663643836975098	151.3037109375	20426
True	False	False	False	False	-1411.00073242188	2411.94653320313	145.297592163086	0.814000189304352	0.957239329814911	1	150.793899536133	19754
True	False	False	False	False	-1426.27758789063	2427.06225585938	9.98227787017822	0.687235474586487	0.9244145154953	0.47761595249176	47.5555572509766	428
True	False	False	False	False	-1419.58715820313	2512.8759765625	118.678184509277	0.769594728946686	0.951931655406952	0.751542627811432	149.598129272461	16007
True	False	False	False	False	-1421.54174804688	2559.33032226563	124.223899841309	0.814991533756256	0.950062692165375	1	151.482147216797	16966
True	False	False	False	False	-1404.82556152344	2172.56372070313	104.259346008301	0.848400473594666	0.965853691101074	1	141.446807861328	13296
True	False	False	False	False	-1399.88525390625	2490.54711914063	156.389007568359	0.814978718757629	0.951642334461212	1	152.723403930664	21534
True	False	False	False	False	-1394.1279296875	2542.47265625	145.297592163086	0.867717206478119	0.970747649669647	1	157.221374511719	20596
True	False	False	False	False	-1403.88391113281	2627.61645507813	82.0765075683594	0.781941115856171	0.93982321023941	0.87556529045105	106.824325561523	7905
True	False	False	False	False	-1398.22314453125	2645.20581054688	16.6371288299561	0.414937883615494	0.898393452167511	0.185681909322739	120.333335876465	1805
True	False	False	False	False	-1392.33703613281	2524.689453125	118.678184509277	0.801031827926636	0.95685225725174	1	151.252334594727	16184
True	False	False	False	False	-1370.27416992188	2543.83715820313	42.1473922729492	0.759709894657135	0.949179470539093	0.693692982196808	53.1578941345215	2020
True	False	False	False	False	-1382.5771484375	2635.35522460938	51.0205307006836	0.824059367179871	0.957641243934631	1	92	4232
True	False	False	False	False	-1373.88952636719	2606.80224609375	139.751892089844	0.816307187080383	0.955716669559479	1	152.611114501953	19229
True	False	False	False	False	-1362.2236328125	2642.83935546875	258.430084228516	0.760675430297852	0.953313052654266	0.698628664016724	162.206008911133	37794
True	False	False	False	False	-1355.77087402344	2663.28442382813	27.7285480499268	0.524010121822357	0.936595141887665	0.268314033746719	121.959999084473	3049
True	False	False	False	False	-1334.79931640625	2047.72143554688	134.206176757813	0.763469576835632	0.924608588218689	0.713658273220062	147.214874267578	17813
True	False	False	False	False	-1285.11437988281	2536.16625976563	22.1828384399414	0.806145071983337	0.95370626449585	1	47.8499984741211	957
True	False	False	False	False	-1262.11865234375	2539.1025390625	117.569046020508	0.816733479499817	0.963119089603424	1	150.386795043945	15941
True	False	False	False	False	-1319.36999511719	2576.57861328125	129.769607543945	0.827870965003967	0.952253222465515	1	149.188034057617	17455
True	False	False	False	False	-1335.61791992188	2654.43896484375	106.477630615234	0.770989894866943	0.942094922065735	0.761425018310547	136.63542175293	13117
True	False	False	False	False	-1324.39025878906	2674.72192382813	73.203369140625	0.331200420856476	0.87005078792572	0.136065393686295	119.575759887695	7892
True	False	False	False	False	-1302.38696289063	2663.9130859375	219.610107421875	0.8161860704422	0.947958886623383	1	163.151519775391	32304
True	False	False	False	False	-1292.40893554688	2686.66333007813	125.333038330078	0.418008923530579	0.929149925708771	0.187690481543541	117.681419372559	13298
True	False	False	False	False	-1284.68273925781	2582.16918945313	117.569046020508	0.741474032402039	0.942983448505402	0.61748605966568	152.462265014648	16161
True	False	False	False	False	-1274.63366699219	2649.6298828125	168.589569091797	0.745215535163879	0.914713144302368	0.631068110466003	156.578948974609	23800
True	False	False	False	False	-1271.01904296875	2569.19311523438	136.424453735352	0.793246746063232	0.941737771034241	1	151.219512939453	18600
True	False	False	False	False	-1266.2080078125	2593.7060546875	11.0914192199707	0.619482219219208	0.921230614185333	0.37021940946579	53.5	535
True	False	False	False	False	-1267.58117675781	2683.51513671875	90.9496383666992	0.788853049278259	0.95210999250412	1	127.121948242188	10424
True	False	False	False	False	-1258.08764648438	2700.42456054688	21.0736961364746	0.334220498800278	0.852202832698822	0.137702003121376	121.315788269043	2305
True	False	False	False	False	-1254.83447265625	2186.63330078125	173.026138305664	0.866797089576721	0.970006823539734	1	159.224365234375	24839
True	False	False	False	False	-1248.30126953125	2703.81030273438	9.98227787017822	0.497925460338593	0.88669216632843	0.246108084917068	122.444442749023	1102
True	False	False	False	False	-1237.41943359375	2459.7705078125	36.6016845703125	0.762958765029907	0.958408892154694	0.710821986198425	50.7878799438477	1676
True	False	False	False	False	-1241.98559570313	2628.8818359375	14.4188451766968	0.742955923080444	0.94487601518631	0.622766435146332	52.1538467407227	678
True	False	False	False	False	-1236.42163085938	2658.416015625	163.043869018555	0.755252122879028	0.937741279602051	0.672358095645905	155.653060913086	22881
True	False	False	False	False	-1240.84692382813	2689.72265625	100.931915283203	0.810745477676392	0.960341572761536	1	91.5054931640625	8327
True	False	False	False	False	-1219.732421875	2698.51708984375	73.203369140625	0.802794396877289	0.951699316501617	1	88.8939361572266	5867
True	False	False	False	False	-1237.38293457031	2707.90649414063	16.6371288299561	0.294164031744003	0.818429827690125	0.116782203316689	121.400001525879	1821
True	False	False	False	False	-1214.88195800781	2553.53637695313	231.810668945313	0.86152970790863	0.968651533126831	1	161.502395629883	33754
True	False	False	False	False	-1193.75109863281	2722.29467773438	372.671691894531	0.235207587480545	0.926485478878021	0.0887474194169044	116.836311340332	39257
True	False	False	False	False	-1182.96508789063	2603.4140625	221.828384399414	0.817231714725494	0.948359668254852	1	157.699996948242	31540
True	False	False	False	False	-1093.91552734375	2174.88330078125	98.7136306762695	0.829100430011749	0.965309083461761	1	140.01123046875	12461
True	False	False	False	False	-1144.55895996094	2602.22412109375	11.0914192199707	0.763594925403595	0.936281979084015	0.714360892772675	48.2000007629395	482
True	False	False	False	False	-1152.85729980469	2723.75634765625	94.2770690917969	0.757289707660675	0.952929735183716	0.681832194328308	142.858825683594	12143
True	False	False	False	False	-1115.34973144531	2521.78442382813	175.244430541992	0.774631977081299	0.938394248485565	0.790380477905273	153.411392211914	24239
True	False	False	False	False	-1056.72778320313	2560.62622070313	158.607299804688	0.806155741214752	0.94768214225769	1	153.685317993164	21977
True	False	False	False	False	-1111.78088378906	2604.75537109375	125.333038330078	0.790439307689667	0.938677072525024	1	150.477874755859	17004
True	False	False	False	False	-1100.22814941406	2684.1494140625	176.353576660156	0.754636108875275	0.925043165683746	0.669577658176422	157.57861328125	25055
True	False	False	False	False	-1107.78967285156	2702.890625	16.6371288299561	0.793338239192963	0.946970880031586	1	54.2666664123535	814
True	False	False	False	False	-1074.32287597656	2621.0595703125	155.279876708984	0.80919873714447	0.955556869506836	1	156.742858886719	21944
True	False	False	False	False	-1053.54260253906	2704.044921875	210.736968994141	0.760224640369415	0.931814134120941	0.69630891084671	158.242111206055	30066
True	False	False	False	False	-1062.7568359375	2764.56420898438	1152.3984375	0.0893850103020668	0.908628821372986	0.0301963798701763	116.624641418457	121173
True	False	False	False	False	-1042.80139160156	2591.888671875	19.9645557403564	0.725530564785004	0.927839636802673	0.56728732585907	49.7777786254883	896
True	False	False	False	False	-1017.31011962891	2596.84033203125	126.442184448242	0.738563656806946	0.918717205524445	0.607464194297791	149.710525512695	17067
True	False	False	False	False	-1037.32666015625	2607.98559570313	16.6371288299561	0.714476346969604	0.936420261859894	0.53786963224411	67.7333297729492	1016
True	False	False	False	False	-1028.41772460938	2617.65307617188	126.442184448242	0.71930193901062	0.908136963844299	0.550270855426788	150.184204101563	17121
True	False	False	False	False	-1011.06188964844	2673.86083984375	18.8554134368896	0.733056426048279	0.934281527996063	0.589630365371704	48.470588684082	824
True	False	False	False	False	-1008.92651367188	2713.94165039063	225.155807495117	0.795522391796112	0.941823959350586	1	159.620697021484	32403
True	False	False	False	False	-979.596801757813	2682.890625	114.241622924805	0.852263212203979	0.965687274932861	1	154.41748046875	15905
True	False	False	False	False	-977.176330566406	2539.81005859375	166.371292114258	0.752728283405304	0.937209904193878	0.66119509935379	155.233337402344	23285
True	False	False	False	False	-973.197692871094	2603.943359375	191.881561279297	0.737747848033905	0.92667955160141	0.604732811450958	157.658966064453	27275
True	False	False	False	False	-973.160217285156	2721.517578125	22.1828384399414	0.806145071983337	0.95370626449585	1	49.3499984741211	987
True	False	False	False	False	-971.2939453125	2668.60961914063	118.678184509277	0.824438512325287	0.965327382087708	1	159.831771850586	17102
True	False	False	False	False	-967.744812011719	2780.11694335938	83.1856460571289	0.80851811170578	0.95637571811676	1	112.906669616699	8468
True	False	False	False	False	-953.667602539063	2662.45751953125	145.297592163086	0.858129799365997	0.977861523628235	1	155.900756835938	20423
True	False	False	False	False	-959.62548828125	2705.3408203125	22.1828384399414	0.755204319953918	0.938502132892609	0.672140836715698	47.3499984741211	947
True	False	False	False	False	-952.99462890625	2683.9697265625	14.4188451766968	0.805326879024506	0.942608833312988	1	49.769229888916	647
True	False	False	False	False	-948.616638183594	2796.94482421875	154.17073059082	0.438521772623062	0.913142442703247	0.20150962471962	114.496406555176	15915
True	False	False	False	False	-929.093688964844	2306.134765625	138.64274597168	0.827974438667297	0.96284145116806	1	138.167999267578	17271
True	False	False	False	False	-922.613159179688	2792.11279296875	112.023338317871	0.801285207271576	0.947170734405518	1	153.485153198242	15502
True	False	False	False	False	-762.968200683594	2155.26953125	117.569046020508	0.793545544147491	0.946198523044586	1	148.669815063477	15759
True	False	False	False	False	-876.464111328125	2565.7998046875	118.678184509277	0.765907049179077	0.934985876083374	0.727811515331268	146.24299621582	15648
True	False	False	False	False	-896.143981933594	2646.537109375	15.5279874801636	0.603693544864655	0.885753393173218	0.350445985794067	47.5714302062988	666
True	False	False	False	False	-886.000122070313	2653.8447265625	23.2919807434082	0.846452295780182	0.95370626449585	1	49.9523811340332	1049
True	False	False	False	False	-865.880493164063	2722.72534179688	159.716445922852	0.820201992988586	0.96180784702301	1	157.076385498047	22619
True	False	False	False	False	-862.339233398438	2581.38720703125	122.005615234375	0.813822686672211	0.951147437095642	1	151	16610
True	False	False	False	False	-859.342712402344	2801.64624023438	166.371292114258	0.854377090930939	0.969632744789124	1	159.646667480469	23947
True	False	False	False	False	-852.901794433594	2310.29565429688	178.571853637695	0.885519862174988	0.976529121398926	1	152.782608032227	24598
True	False	False	False	False	-842.256103515625	2560.23657226563	109.805053710938	0.85513573884964	0.968933463096619	1	148.555557250977	14707
True	False	False	False	False	-848.180114746094	2613.91552734375	107.586769104004	0.779021024703979	0.935886442661285	0.834679305553436	148.144332885742	14370
True	False	False	False	False	-851.748168945313	2820.85620117188	750.889099121094	0.0965261161327362	0.871478021144867	0.0327720753848553	112.791725158691	76360
True	False	False	False	False	-836.962829589844	2725.99609375	131.987884521484	0.712926924228668	0.941898286342621	0.534018695354462	148.588241577148	17682
True	False	False	False	False	-832.724548339844	2587.74536132813	109.805053710938	0.785418212413788	0.941761016845703	1	151.828277587891	15031
True	False	False	False	False	-813.315246582031	2602.24755859375	9.98227787017822	0.785398185253143	0.931883156299591	1	46.7777786254883	421
True	False	False	False	False	-769.596862792969	2605.80151367188	174.135284423828	0.854818761348724	0.965828239917755	1	158.885345458984	24945
True	False	False	False	False	-817.134643554688	2741.03735351563	120.896469116211	0.797011971473694	0.947760999202728	1	151.944961547852	16562
True	False	False	False	False	-800.312622070313	2624.81591796875	31.0559749603271	0.792491853237152	0.946757137775421	1	48.3928565979004	1355
True	False	False	False	False	-733.333557128906	2650.94018554688	170.807861328125	0.847019016742706	0.962954640388489	1	158.428573608398	24398
True	False	False	False	False	-772.639709472656	2739.38232421875	197.427261352539	0.800221621990204	0.945135354995728	1	162.129211425781	28859
True	False	False	False	False	-788.673522949219	2750.7783203125	14.4188451766968	0.666414141654968	0.918621897697449	0.43965283036232	50.3846168518066	655
True	False	False	False	False	-765.624328613281	2840.283203125	196.318130493164	0.22623498737812	0.868553400039673	0.0847336947917938	112.824859619141	19970
True	False	False	False	False	-761.354248046875	2676.27368164063	198.536407470703	0.838340222835541	0.968306958675385	1	161.804473876953	28963
True	False	False	False	False	-734.932189941406	2717.54931640625	291.704345703125	0.79375022649765	0.946586608886719	1	166.182510375977	43706
True	False	False	False	False	-731.471618652344	2834.06201171875	103.150199890137	0.769519209861755	0.940522968769073	0.751023590564728	155.870971679688	14496
True	False	False	False	False	-698.087585449219	2094.68774414063	122.005615234375	0.857830703258514	0.964467108249664	1	152.927276611328	16822
True	False	False	False	False	-719.622985839844	2614.58374023438	173.026138305664	0.790484547615051	0.956537425518036	1	158.557693481445	24735
True	False	False	False	False	-643.296508789063	2654.45629882813	125.333038330078	0.845949530601501	0.962035417556763	1	149.194686889648	16859
True	False	False	False	False	-719.490905761719	2703.109375	26.6194076538086	0.554879128932953	0.91751754283905	0.297217160463333	53.5416679382324	1285
True	False	False	False	False	-702.665954589844	2748.66235351563	159.716445922852	0.722619116306305	0.9106724858284	0.559182107448578	154.777770996094	22288
True	False	False	False	False	-679.35009765625	2783.04931640625	115.350761413574	0.769432365894318	0.940065443515778	0.750428736209869	149.644226074219	15563
True	False	False	False	False	-708.011108398438	2802.80004882813	128.660461425781	0.811424374580383	0.959779739379883	1	156.50862121582	18155
True	False	False	False	False	-703.87744140625	2829.72778320313	140.861022949219	0.78069794178009	0.937238752841949	0.856390178203583	154.850387573242	19666
True	False	False	False	False	-649.0478515625	2754.05590820313	126.442184448242	0.819941997528076	0.953340709209442	1	149.043853759766	16991
True	False	False	False	False	-604.531982421875	2608.4033203125	195.208984375	0.791230380535126	0.947520852088928	1	160.897720336914	28318
True	False	False	False	False	-528.262878417969	2070.46215820313	153.061584472656	0.794211208820343	0.93921023607254	1	154.840576171875	21368
True	False	False	False	False	-593.192443847656	2714.06591796875	109.805053710938	0.829462349414825	0.959837019443512	1	148.66667175293	14718
True	False	False	False	False	-580.192932128906	2809.861328125	102.041061401367	0.721064627170563	0.919849872589111	0.554964780807495	147.336959838867	13555
True	False	False	False	False	-517.203063964844	2876.06225585938	2588.7373046875	0.0308437123894691	0.896113038063049	0.0100155053660274	103.220649719238	240917
True	False	False	False	False	-512.409484863281	2773.46337890625	116.459907531738	0.786059260368347	0.941249668598175	1	150.838088989258	15838
True	False	False	False	False	-498.236328125	2563.09887695313	27.7285480499268	0.748627901077271	0.945234656333923	0.644232213497162	42.5999984741211	1065
True	False	False	False	False	-282.403991699219	2834.34936523438	114.241622924805	0.793618381023407	0.940397500991821	1	160.844665527344	16567
True	False	False	False	False	-266.694671630859	2880.80346679688	115.350761413574	0.860537588596344	0.971212029457092	1	165.855773925781	17249
True	False	False	False	False	-251.757507324219	2897.830078125	79.8582229614258	0.319524049758911	0.876254558563232	0.129831880331039	91.5555572509766	6592
True	False	False	False	False	-230.369384765625	2898.47778320313	16.6371288299561	0.518264055252075	0.867018580436707	0.263261914253235	90.3333358764648	1355
True	False	False	False	False	-237.979537963867	2899.14501953125	13.3097038269043	0.571581065654755	0.921556770801544	0.314262002706528	93.9166641235352	1127
True	False	False	False	False	-203.19450378418	2898.974609375	114.241622924805	0.150395959615707	0.853495299816132	0.0530906170606613	89.8932037353516	9259
True	False	False	False	False	-147.275924682617	2159.77490234375	130.878753662109	0.825414478778839	0.96275532245636	1	166.457626342773	19642
True	False	False	False	False	-162.125823974609	2899.51831054688	51.0205307006836	0.25559401512146	0.872288584709167	0.0981042832136154	89.7173919677734	4127
True	False	False	False	False	-128.652984619141	2899.8173828125	38.8199691772461	0.216512113809586	0.941725432872772	0.0804534032940865	90.4285736083984	3165
True	False	False	False	False	-101.055320739746	2899.16235351563	16.6371288299561	0.566403210163116	0.930156767368317	0.308860749006271	89.6666641235352	1345
True	False	False	False	False	-79.7486267089844	2898.611328125	15.5279874801636	0.496260613203049	0.956586837768555	0.244751408696175	89.5	1253
True	False	False	False	False	-37.7935752868652	2895.79760742188	29.9468326568604	0.25974428653717	0.832943797111511	0.10005109757185	80.2962951660156	2168
True	False	False	False	False	-28.4472103118896	2895.84838867188	9.98227787017822	0.497925460338593	0.92137622833252	0.246108084917068	80.7777786254883	727
True	False	False	False	False	-15.7843227386475	2895.24682617188	22.1828384399414	0.472176611423492	0.900666356086731	0.22585754096508	81.25	1625
True	False	False	False	False	-1.74236297607422	2894.25024414063	56.5662384033203	0.360866814851761	0.909295856952667	0.152599900960922	81.4901962280273	4156
True	False	False	False	False	34.2695693969727	2892.55297851563	187.44499206543	0.202428981661797	0.899142980575562	0.0743765160441399	83.6508865356445	14137
True	False	False	False	False	115.668594360352	-3525.8134765625	156.389007568359	0.814978718757629	0.965351998806	1	179.127655029297	25257
True	False	False	False	False	262.328491210938	-3528.00048828125	56.5662384033203	0.268345504999161	0.86082661151886	0.104132667183876	86.5490188598633	4414
True	False	False	False	False	175.636474609375	-3522.39184570313	103.150199890137	0.72525691986084	0.927666068077087	0.566513538360596	146.419357299805	13617
True	False	False	False	False	282.425994873047	-3525.74267578125	44.3656768798828	0.266178816556931	0.84699022769928	0.103098452091217	88.9250030517578	3557
True	False	False	False	False	307.044158935547	-3521.96850585938	57.6753807067871	0.174153611063957	0.804304838180542	0.0625914856791496	88.8461532592773	4620
True	False	False	False	False	113.82251739502	-3480.95947265625	181.899276733398	0.822982907295227	0.950639188289642	1	179.402435302734	29422
True	False	False	False	False	58.2935218811035	-3473.64892578125	105.36848449707	0.786068022251129	0.952349483966827	1	167.473678588867	15910
True	False	False	False	False	72.1923675537109	-3468.38891601563	115.350761413574	0.778573036193848	0.952498853206635	0.82945716381073	172.615386962891	17952
True	False	False	False	False	192.623672485352	-3499.15502929688	129.769607543945	0.787340879440308	0.942839384078979	1	165.931625366211	19414
True	False	False	False	False	203.088348388672	-3518.35424804688	76.5307922363281	0.781291306018829	0.946151077747345	0.865128993988037	63.4782600402832	4380
True	False	False	False	False	324.385772705078	-3519.2744140625	28.8376903533936	0.449162185192108	0.850289821624756	0.208970308303833	89.1923065185547	2319
True	False	False	False	False	334.751892089844	-3518.00219726563	15.5279874801636	0.549106180667877	0.861769497394562	0.291569441556931	89.7857131958008	1257
True	False	False	False	False	227.642059326172	-3517.7421875	75.4216537475586	0.809739828109741	0.95883721113205	1	91.9558792114258	6253
True	False	False	False	False	306.750061035156	-3497.94091796875	140.861022949219	0.810112833976746	0.953244924545288	1	170.35432434082	21635
True	False	False	False	False	289.547790527344	-3491.8232421875	148.625015258789	0.854764699935913	0.964433610439301	1	169.402984619141	22700
True	False	False	False	False	289.610809326172	-3473.02905273438	27.7285480499268	0.81305855512619	0.95841646194458	1	59.0400009155273	1476
True	False	False	False	False	358.224090576172	-3513.76977539063	85.4039306640625	0.236668273806572	0.879175186157227	0.089406743645668	90.3506469726563	6957
True	False	False	False	False	379.019256591797	-3510.2841796875	45.4748191833496	0.39442652463913	0.922209441661835	0.172642365098	92.1707305908203	3779
True	False	False	False	False	390.600036621094	-3493.7568359375	47.6931037902832	0.843270242214203	0.961694955825806	1	87.2093048095703	3750
True	False	False	False	False	375.239440917969	-3485.53979492188	27.7285480499268	0.748627901077271	0.937802910804749	0.644232213497162	53.1599998474121	1329
True	False	False	False	False	400.318969726563	-3482.6552734375	130.878753662109	0.744540572166443	0.920677840709686	0.628555476665497	168.118637084961	19838
True	False	False	False	False	432.562957763672	-3500.22534179688	242.902084350586	0.124205231666565	0.865854799747467	0.0430097319185734	94.7808227539063	20757
True	False	False	False	False	484.26318359375	-3472.1435546875	42.1473922729492	0.711886703968048	0.948370218276978	0.531466901302338	65.5263137817383	2490
True	False	False	False	False	124.166313171387	-3460.466796875	15.5279874801636	0.647358953952789	0.922711372375488	0.409211099147797	50.5	707
True	False	False	False	False	155.934936523438	-3457.6201171875	298.359191894531	0.653142094612122	0.924034714698792	0.418079733848572	181.79182434082	48902
True	False	False	False	False	206.079727172852	-3464.65356445313	136.424453735352	0.756108999252319	0.931807100772858	0.676289081573486	167.878051757813	20649
True	False	False	False	False	389.299682617188	-3460.7587890625	125.333038330078	0.69773530960083	0.898302853107452	0.499149739742279	163.769912719727	18506
True	False	False	False	False	278.689514160156	-3451.5322265625	11.0914192199707	0.673765122890472	0.91785192489624	0.452423572540283	46.2999992370605	463
True	False	False	False	False	250.432373046875	-3427.93359375	128.660461425781	0.820795118808746	0.955865740776062	1	161.689651489258	18756
True	False	False	False	False	301.717224121094	-3459.97607421875	116.459907531738	0.81883841753006	0.952095925807953	1	163.190475463867	17135
True	False	False	False	False	511.561279296875	-3460.73095703125	18.8554134368896	0.572700321674347	0.891136825084686	0.315444022417068	61.0588226318359	1038
True	False	False	False	False	422.662506103516	-3432.08471679688	144.188446044922	0.762581646442413	0.920702517032623	0.708754479885101	167.992309570313	21839
True	False	False	False	False	303.719512939453	-3428.1259765625	116.459907531738	0.734479010105133	0.927901446819305	0.594105780124664	161.676193237305	16976
True	False	False	False	False	369.793579101563	-3429.08984375	155.279876708984	0.789243400096893	0.941723942756653	1	168.528564453125	23594
True	False	False	False	False	400.821258544922	-3422.0380859375	130.878753662109	0.752703249454498	0.922869443893433	0.661087512969971	164.661010742188	19430
True	False	False	False	False	459.197296142578	-3448.08178710938	173.026138305664	0.747430086135864	0.954043626785278	0.639520108699799	170.288467407227	26565
True	False	False	False	False	476.554229736328	-3433.45263671875	170.807861328125	0.799037754535675	0.944092273712158	1	172.194808959961	26518
True	False	False	False	False	613.456237792969	-3421.4462890625	12.2005615234375	0.608575522899628	0.92137622833252	0.356404304504395	51.3636360168457	565
True	False	False	False	False	174.166259765625	-3413.98681640625	140.861022949219	0.831927359104156	0.959571421146393	1	165.070861816406	20964
True	False	False	False	False	671.963928222656	-3412.14672851563	153.061584472656	0.857496380805969	0.966879963874817	1	166.101455688477	22922
True	False	False	False	False	139.131729125977	-3411.78491210938	146.40673828125	0.799256145954132	0.946314871311188	1	170.590911865234	22518
True	False	False	False	False	228.175872802734	-3408.06323242188	118.678184509277	0.728201508522034	0.923805415630341	0.574975252151489	157.046722412109	16804
True	False	False	False	False	336.551666259766	-3408.8447265625	231.810668945313	0.716900885105133	0.930155813694	0.54402095079422	173.066986083984	36171
True	False	False	False	False	550.736755371094	-3406.6611328125	11.0914192199707	0.763594925403595	0.936281979084015	0.714360892772675	48.5999984741211	486
True	False	False	False	False	716.742492675781	-3416.82080078125	131.987884521484	0.731520116329193	0.916061520576477	0.584892332553864	164.394958496094	19563
True	False	False	False	False	736.640686035156	-3408.12060546875	119.787330627441	0.79902595281601	0.940699279308319	1	165.120376586914	17833
True	False	False	False	False	788.220153808594	-3406.25122070313	3815.4482421875	0.0238371845334768	0.924597799777985	0.00770498719066381	105.350288391113	362405
True	False	False	False	False	199.513137817383	-3399.59765625	108.695907592773	0.777484655380249	0.945690810680389	0.817557096481323	161.540817260742	15831
True	False	False	False	False	160.069412231445	-3389.39575195313	16.6371288299561	0.76893937587738	0.938069105148315	0.747088372707367	46.7333335876465	701
True	False	False	False	False	123.640357971191	-3379.09521484375	114.241622924805	0.803241491317749	0.955311119556427	1	163.504852294922	16841
True	False	False	False	False	66.1896438598633	-3376.5146484375	198.536407470703	0.777167558670044	0.955821633338928	0.814273357391357	175.173187255859	31356
True	False	False	False	False	176.124877929688	-3362.59936523438	137.533599853516	0.790976285934448	0.949814915657043	1	161.104843139648	19977
True	False	False	False	False	59.4694023132324	-3306.77319335938	177.462707519531	0.858840227127075	0.967373907566071	1	174.1875	27870
True	False	False	False	False	57.2985992431641	-3254.43115234375	141.970169067383	0.816491663455963	0.949198961257935	1	165.6640625	21205
True	False	False	False	False	105.496109008789	-3291.7939453125	129.769607543945	0.787340879440308	0.93931633234024	1	156.307693481445	18288
True	False	False	False	False	183.205368041992	-3312.09301757813	179.680999755859	0.891019999980927	0.979714155197144	1	171.839508056641	27838
True	False	False	False	False	210.020477294922	-3298.29077148438	129.769607543945	0.809128880500793	0.95424747467041	1	157.692306518555	18450
True	False	False	False	False	190.808776855469	-3280.95336914063	165.262145996094	0.747710049152374	0.916293919086456	0.640612363815308	164.214767456055	24468
True	False	False	False	False	204.628707885742	-3246.86206054688	185.226699829102	0.818756580352783	0.952455937862396	1	167.053894042969	27898
True	False	False	False	False	211.02880859375	-3365.44750976563	257.320922851563	0.84819620847702	0.956813097000122	1	176.150863647461	40867
True	False	False	False	False	253.378509521484	-3255.69970703125	115.350761413574	0.801323413848877	0.948040068149567	1	153.663467407227	15981
True	False	False	False	False	234.02946472168	-3245.81396484375	176.353576660156	0.805686175823212	0.942959070205688	1	165.685531616211	26344
True	False	False	False	False	256.625	-3382.78833007813	120.896469116211	0.7624591588974	0.932981133460999	0.708087503910065	158.513763427734	17278
True	False	False	False	False	259.606231689453	-3404.27392578125	116.459907531738	0.786059260368347	0.938099503517151	1	162.209518432617	17032
True	False	False	False	False	779.015563964844	-3401.04858398438	79.8582229614258	0.815260469913483	0.959860801696777	1	109.527778625488	7886
True	False	False	False	False	460.128143310547	-3384.32739257813	51.0205307006836	0.824059367179871	0.957641243934631	1	50.4782600402832	2322
True	False	False	False	False	335.714294433594	-3340.40502929688	259.539215087891	0.838665187358856	0.958305299282074	1	174.380340576172	40805
True	False	False	False	False	298.322021484375	-3244.025390625	130.878753662109	0.825414478778839	0.968451261520386	1	156.62712097168	18482
True	False	False	False	False	303.582305908203	-3322.95043945313	143.079315185547	0.781091213226318	0.962006449699402	0.862106204032898	159.589141845703	20587
True	False	False	False	False	329.056976318359	-3319.5068359375	130.878753662109	0.803063333034515	0.946087896823883	1	152.711868286133	18020
True	False	False	False	False	308.305694580078	-3270.3515625	141.970169067383	0.786845147609711	0.945367872714996	1	160.1796875	20503
True	False	False	False	False	341.433288574219	-3245.97485351563	177.462707519531	0.850290715694427	0.966239869594574	1	166.587493896484	26654
True	False	False	False	False	343.529632568359	-3303.91748046875	104.259346008301	0.787570297718048	0.946415603160858	1	155.446807861328	14612
True	False	False	False	False	365.876068115234	-3285.28930664063	106.477630615234	0.829222500324249	0.964942038059235	1	158.84375	15249
True	False	False	False	False	353.480529785156	-3280.70751953125	124.223899841309	0.770911157131195	0.93351936340332	0.760851919651031	160.071426391602	17928
True	False	False	False	False	374.181396484375	-3376.1240234375	125.333038330078	0.790439307689667	0.952595949172974	1	159.132736206055	17982
True	False	False	False	False	394.011566162109	-3365.6552734375	28.8376903533936	0.735885262489319	0.943764388561249	0.598617315292358	48.3076934814453	1256
True	False	False	False	False	388.805999755859	-3330.37329101563	116.459907531738	0.755209743976593	0.924757480621338	0.672165632247925	154.68571472168	16242
True	False	False	False	False	415.955474853516	-3306.3994140625	127.551322937012	0.745042264461517	0.925104439258575	0.630420386791229	165.034790039063	18979
True	False	False	False	False	396.778167724609	-3277.9755859375	120.896469116211	0.850032269954681	0.961251974105835	1	158.064224243164	17229
True	False	False	False	False	417.773590087891	-3321.80053710938	133.097030639648	0.786073088645935	0.935212314128876	1	164.800003051758	19776
True	False	False	False	False	489.062255859375	-3317.34741210938	110.914192199707	0.793351709842682	0.95334130525589	1	155.360000610352	15536
True	False	False	False	False	428.785278320313	-3234.41040039063	120.896469116211	0.839848577976227	0.95934933423996	1	151.238525390625	16485
True	False	False	False	False	460.20458984375	-3287.82421875	137.533599853516	0.790976285934448	0.948394179344177	1	162.467742919922	20146
True	False	False	False	False	503.253112792969	-3271.26977539063	125.333038330078	0.845949530601501	0.971078157424927	1	154.300888061523	17436
True	False	False	False	False	463.273468017578	-3251.4599609375	120.896469116211	0.875394761562347	0.975487053394318	1	151.541290283203	16518
True	False	False	False	False	478.113525390625	-3209.25073242188	117.569046020508	0.762402236461639	0.965875566005707	0.707778513431549	148.839630126953	15777
True	False	False	False	False	506.806610107422	-3347.69165039063	320.542022705078	0.847638845443726	0.960355043411255	1	174.951553344727	50561
True	False	False	False	False	531.902160644531	-3330.77319335938	119.787330627441	0.80851811170578	0.959930598735809	1	160.157409667969	17297
True	False	False	False	False	514.86767578125	-3237.13525390625	109.805053710938	0.785418212413788	0.943345487117767	1	155.555557250977	15400
True	False	False	False	False	547.964416503906	-3229.56518554688	138.64274597168	0.768403470516205	0.943973124027252	0.74352765083313	158.151992797852	19769
True	False	False	False	False	558.160827636719	-3323.4365234375	283.940338134766	0.483160048723221	0.854370296001434	0.23430897295475	168.93359375	43247
True	False	False	False	False	566.264038085938	-3261.64208984375	112.023338317871	0.778208315372467	0.95024836063385	0.825352907180786	155.287124633789	15684
True	False	False	False	False	573.132873535156	-3380.97729492188	191.881561279297	0.810239434242249	0.956998109817505	1	170.734100341797	29537
True	False	False	False	False	829.176574707031	-3380.42529296875	137.533599853516	0.770503997802734	0.930064022541046	0.757918477058411	159.161285400391	19736
True	False	False	False	False	605.399841308594	-3365.04833984375	134.206176757813	0.792623698711395	0.959042251110077	1	156.115707397461	18890
True	False	False	False	False	590.043334960938	-3336.021484375	139.751892089844	0.774550676345825	0.943395435810089	0.789673984050751	160.261901855469	20193
True	False	False	False	False	586.64453125	-3177.39965820313	112.023338317871	0.87241119146347	0.974578142166138	1	154.198013305664	15574
True	False	False	False	False	657.607299804688	-3356.52221679688	134.206176757813	0.771839797496796	0.933093190193176	0.76773864030838	162.685943603516	19685
True	False	False	False	False	698.907958984375	-3334.384765625	219.610107421875	0.769321203231812	0.935965120792389	0.749670028686523	170.434341430664	33746
True	False	False	False	False	704.630981445313	-3133.71923828125	128.660461425781	0.789452075958252	0.965338468551636	1	157.577590942383	18279
True	False	False	False	False	718.37744140625	-3288.84399414063	150.843307495117	0.705643773078918	0.904793918132782	0.516687095165253	164.441177368164	22364
True	False	False	False	False	723.04150390625	-3224.08374023438	146.40673828125	0.762958765029907	0.947024881839752	0.710821986198425	158.492431640625	20921
True	False	False	False	False	734.652770996094	-3152.86157226563	190.772415161133	0.805555999279022	0.949902594089508	1	163.058135986328	28046
True	False	False	False	False	735.560668945313	-3370.56176757813	151.952453613281	0.780331075191498	0.942765474319458	0.851300001144409	166.781021118164	22849
True	False	False	False	False	866.772766113281	-3364.07592773438	24.401123046875	0.760120630264282	0.941173493862152	0.695777595043182	56.4090919494629	1241
True	False	False	False	False	774.314208984375	-3337.1240234375	119.787330627441	0.764188587665558	0.935360193252563	0.717723667621613	156.212966918945	16871
True	False	False	False	False	738.625671386719	-3327.4775390625	154.17073059082	0.886658906936646	0.978153705596924	1	162.553955078125	22595
True	False	False	False	False	763.129333496094	-3301.25073242188	115.350761413574	0.801323413848877	0.94793701171875	1	161.5	16796
True	False	False	False	False	741.076049804688	-3187.32080078125	15.5279874801636	0.800106346607208	0.94487601518631	1	49.2142868041992	689
True	False	False	False	False	780.052185058594	-3293.962890625	109.805053710938	0.785418212413788	0.938518106937408	1	155.484848022461	15393
True	False	False	False	False	803.405883789063	-3346.70727539063	168.589569091797	0.856892824172974	0.971677720546722	1	175.388153076172	26659
True	False	False	False	False	812.391906738281	-3330.3798828125	196.318130493164	0.803080379962921	0.953584015369415	1	173.62712097168	30732
True	False	False	False	False	879.312255859375	-3307.14038085938	116.459907531738	0.786059260368347	0.940305948257446	1	155.828567504883	16362
True	False	False	False	False	858.654968261719	-3283.72680664063	105.36848449707	0.85742598772049	0.965853691101074	1	158.442108154297	15052
True	False	False	False	False	841.092590332031	-3272.0146484375	119.787330627441	0.735007107257843	0.927416801452637	0.595789611339569	157.287033081055	16987
True	False	False	False	False	840.062622070313	-3215.724609375	118.678184509277	0.824438512325287	0.951706767082214	1	151.943923950195	16258
True	False	False	False	False	844.994506835938	-3171.55712890625	154.17073059082	0.791722774505615	0.942765474319458	1	163.223022460938	22688
True	False	False	False	False	880.211181640625	-3077.224609375	96.4953460693359	0.785221695899963	0.944384694099426	0.970463275909424	149.137924194336	12975
True	False	False	False	False	902.5107421875	-3275.92138671875	130.878753662109	0.725372850894928	0.911234498023987	0.566841185092926	158.101699829102	18656
True	False	False	False	False	905.318115234375	-3243.93041992188	104.259346008301	0.754927635192871	0.930443584918976	0.670888781547546	154.234039306641	14498
True	False	False	False	False	912.655578613281	-3116.53002929688	187.44499206543	0.791505575180054	0.955252945423126	1	164.260360717773	27760
True	False	False	False	False	923.338989257813	-3223.24462890625	115.350761413574	0.811039984226227	0.957532703876495	1	154.192306518555	16036
True	False	False	False	False	933.612426757813	-3147.76025390625	114.241622924805	0.712310016155243	0.902278542518616	0.532502174377441	150.912628173828	15544
True	False	False	False	False	941.278747558594	-3100.37890625	103.150199890137	0.716568052768707	0.909148752689362	0.543167233467102	149.290328979492	13884
True	False	False	False	False	945.512023925781	-3284.62280273438	217.391815185547	0.647018849849701	0.897225499153137	0.40869876742363	166.341842651367	32603
True	False	False	False	False	953.039794921875	-3208.17797851563	126.442184448242	0.797434329986572	0.946801841259003	1	153.447372436523	17493
True	False	False	False	False	954.057434082031	-3320.30346679688	110.914192199707	0.719247400760651	0.909134864807129	0.55012708902359	155.75	15575
True	False	False	False	False	972.877014160156	-3301.70727539063	116.459907531738	0.764054596424103	0.934449017047882	0.716959476470947	160.914291381836	16896
True	False	False	False	False	992.934387207031	-3297.4462890625	106.477630615234	0.794342398643494	0.940522968769073	1	157.82292175293	15151
True	False	False	False	False	974.211975097656	-3266.04150390625	119.787330627441	0.785884737968445	0.953726172447205	1	156.824081420898	16937
True	False	False	False	False	1014.78228759766	-3214.08422851563	118.678184509277	0.791627526283264	0.942229330539703	1	157.971969604492	16903
True	False	False	False	False	964.489379882813	-3170.1083984375	21.0736961364746	0.819298386573792	0.952117681503296	1	50.8947372436523	967
True	False	False	False	False	966.297241210938	-3100.4013671875	96.4953460693359	0.864758431911469	0.972729384899139	1	150.18391418457	13066
True	False	False	False	False	983.529907226563	-3136.66967773438	178.571853637695	0.815820634365082	0.959594488143921	1	164.322982788086	26456
True	False	False	False	False	991.346008300781	-3194.5439453125	159.716445922852	0.841049253940582	0.964607656002045	1	168.902770996094	24322
True	False	False	False	False	1018.16461181641	-3254.98046875	110.914192199707	0.779846131801605	0.952095925807953	0.844886004924774	162.669998168945	16267
True	False	False	False	False	1030.33288574219	-3161.5849609375	105.36848449707	0.835551202297211	0.964623808860779	1	154.578948974609	14685
True	False	False	False	False	1041.67431640625	-3295.96044921875	97.6044921875	0.809059381484985	0.943129003047943	1	158.602279663086	13957
True	False	False	False	False	1079.99877929688	-3295.81909179688	51.0205307006836	0.612211227416992	0.942469656467438	0.360930055379868	92.0652160644531	4235
True	False	False	False	False	1042.81872558594	-3246.28442382813	11.0914192199707	0.763594925403595	0.936281979084015	0.714360892772675	48.9000015258789	489
True	False	False	False	False	1049.26916503906	-3220.14135742188	113.132476806641	0.733632326126099	0.922294676303864	0.591431677341461	157.215682983398	16036
True	False	False	False	False	1051.57641601563	-3191.15551757813	126.442184448242	0.829544961452484	0.957389652729034	1	160.91227722168	18344
True	False	False	False	False	1060.392578125	-3152.51806640625	102.041061401367	0.804879486560822	0.95834755897522	1	155.663040161133	14321
True	False	False	False	False	1081.21423339844	-3276.85375976563	105.36848449707	0.675420701503754	0.895145535469055	0.455389380455017	158.399993896484	15048
True	False	False	False	False	1106.30712890625	-3221.755859375	102.041061401367	0.748013913631439	0.928441226482391	0.641803920269012	151.380432128906	13927
True	False	False	False	False	1092.55090332031	-3034.70971679688	246.229507446289	0.495791524648666	0.868817806243896	0.244370386004448	161.554046630859	35865
True	False	False	False	False	1092.69665527344	-3201.33813476563	27.7285480499268	0.81305855512619	0.95841646194458	1	53.2400016784668	1331
True	False	False	False	False	1094.18859863281	-3175.20654296875	150.843307495117	0.823476016521454	0.955831587314606	1	162.823532104492	22144
True	False	False	False	False	1107.56176757813	-3294.74340820313	215.173538208008	0.335408121347427	0.942990124225616	0.138348385691643	109.608245849609	21264
True	False	False	False	False	1130.72521972656	-3275.80004882813	80.9673614501953	0.735607385635376	0.932494878768921	0.59771865606308	162.726028442383	11879
True	False	False	False	False	1145.56823730469	-3266.95458984375	97.6044921875	0.784017562866211	0.950555145740509	0.919521510601044	157.102279663086	13825
True	False	False	False	False	1113.91064453125	-3148.93896484375	133.097030639648	0.79485547542572	0.947345077991486	1	162.908340454102	19549
True	False	False	False	False	1119.13696289063	-3245.2841796875	113.132476806641	0.763600468635559	0.938171327114105	0.714391827583313	158.911758422852	16209
True	False	False	False	False	1166.42016601563	-3236.94213867188	118.678184509277	0.748469054698944	0.940234303474426	0.643601417541504	166.233642578125	17787
True	False	False	False	False	1130.33422851563	-3206.67163085938	173.026138305664	0.677308022975922	0.876905977725983	0.458812654018402	167.288467407227	26097
True	False	False	False	False	1120.14294433594	-3097.45922851563	153.061584472656	0.806005537509918	0.955324351787567	1	168.978256225586	23319
True	False	False	False	False	1123.03601074219	-3116.677734375	143.079315185547	0.801572740077972	0.951936304569244	1	163.72868347168	21121
True	False	False	False	False	1153.36633300781	-3234.2822265625	104.259346008301	0.745750606060028	0.920945703983307	0.63308048248291	164.106384277344	15426
True	False	False	False	False	1189.77807617188	-3199.72875976563	105.36848449707	0.786068022251129	0.942141115665436	1	154.431579589844	14671
True	False	False	False	False	1161.98449707031	-3148.4072265625	173.026138305664	0.79824435710907	0.94757604598999	1	165.53205871582	25823
True	False	False	False	False	1163.49536132813	-3174.39697265625	15.5279874801636	0.717676758766174	0.938069105148315	0.546022891998291	50	700
True	False	False	False	False	1200.30041503906	-3117.9375	126.442184448242	0.829544961452484	0.964158892631531	1	162.657897949219	18543
True	False	False	False	False	1178.20910644531	-3096.20849609375	102.041061401367	0.774829864501953	0.943935871124268	0.792114913463593	157.65217590332	14504
True	False	False	False	False	1200.43103027344	-3253.58276367188	452.529907226563	0.147548750042915	0.93121325969696	0.0519752614200115	109.463233947754	44661
True	False	False	False	False	1225.30505371094	-3210.80151367188	119.787330627441	0.72677618265152	0.911572217941284	0.570841550827026	163.703704833984	17680
True	False	False	False	False	1241.736328125	-3223.15502929688	112.023338317871	0.787644565105438	0.942258834838867	1	172.17822265625	17390
True	False	False	False	False	1291.10485839844	-3209.7734375	458.075622558594	0.180988326668739	0.94191175699234	0.0653911307454109	108.150123596191	44666
True	False	False	False	False	1278.296875	-3175.83032226563	154.17073059082	0.811846137046814	0.957183539867401	1	170.942443847656	23761
True	False	False	False	False	1204.77416992188	-3078.41967773438	113.132476806641	0.829319775104523	0.954369425773621	1	155.70588684082	15882
True	False	False	False	False	1210.49938964844	-3166.52880859375	153.061584472656	0.748235404491425	0.92566579580307	0.642676770687103	166.956527709961	23040
True	False	False	False	False	1234.82177734375	-3132.83837890625	161.934722900391	0.765054762363434	0.934488773345947	0.722740411758423	162.006851196289	23653
True	False	False	False	False	1238.53894042969	-3076.45288085938	126.442184448242	0.767152667045593	0.932806670665741	0.735483109951019	160.710525512695	18321
True	False	False	False	False	1296.74670410156	-3107.50927734375	96.4953460693359	0.825828194618225	0.950581789016724	1	155.597702026367	13537
True	False	False	False	False	1296.76086425781	-3063.68090820313	187.44499206543	0.791505575180054	0.953611612319946	1	166.911239624023	28208
True	False	False	False	False	1313.662109375	-3019.20068359375	98.7136306762695	0.768758356571198	0.933509290218353	0.745877683162689	153.539321899414	13665
True	False	False	False	False	1331.26916503906	-3181.44140625	51.0205307006836	0.688737690448761	0.916914463043213	0.480586379766464	95.8695678710938	4410
True	False	False	False	False	1351.12683105469	-3167.974609375	149.734161376953	0.800280511379242	0.936340689659119	1	177.681488037109	23987
True	False	False	False	False	1332.74475097656	-3147.78344726563	109.805053710938	0.839954435825348	0.966893196105957	1	162.383834838867	16076
True	False	False	False	False	1379.10974121094	-3098.05395507813	110.914192199707	0.770503282546997	0.93343186378479	0.75791335105896	157.449996948242	15745
True	False	False	False	False	1338.6474609375	-3094.92724609375	128.660461425781	0.820795118808746	0.957981944084167	1	163.75	18995
True	False	False	False	False	1342.970703125	-3059.95654296875	196.318130493164	0.836794495582581	0.963475108146667	1	169.796615600586	30054
True	False	False	False	False	1372.54211425781	-3039.9892578125	126.442184448242	0.806643486022949	0.944081664085388	1	157.543853759766	17960
True	False	False	False	False	1407.96350097656	-3119.85668945313	221.828384399414	0.567865014076233	0.866808593273163	0.310374617576599	165.509994506836	33102
True	False	False	False	False	1423.74755859375	-3035.89111328125	110.914192199707	0.727671027183533	0.91969496011734	0.573428332805634	161.770004272461	16177
True	False	False	False	False	1410.25573730469	-3015.22924804688	99.8227767944336	0.744696021080017	0.923797786235809	0.629131495952606	155.766662597656	14019
True	False	False	False	False	1424.32946777344	-3138.81079101563	645.520629882813	0.129217028617859	0.944448232650757	0.0449082553386688	105.28865814209	61278
True	False	False	False	False	1481.8369140625	-3094.21630859375	137.533599853516	0.770503997802734	0.955321669578552	0.757918477058411	166.82258605957	20686
True	False	False	False	False	1445.34423828125	-3082.65869140625	341.61572265625	0.539897382259369	0.869288384914398	0.28279983997345	176.775970458984	54447
True	False	False	False	False	1426.36669921875	-3059.54663085938	115.350761413574	0.78787750005722	0.965619504451752	1	155.855773925781	16209
True	False	False	False	False	1470.0498046875	-3052.5625	106.477630615234	0.761617660522461	0.95334130525589	0.703567922115326	159.94792175293	15355
True	False	False	False	False	1449.06774902344	-3045.31323242188	108.695907592773	0.755093216896057	0.935066223144531	0.671637296676636	160.153060913086	15695
True	False	False	False	False	1475.68054199219	-3024.64331054688	120.896469116211	0.793161451816559	0.948545217514038	1	161.871566772461	17644
True	False	False	False	False	1504.005859375	-3018.40869140625	128.660461425781	0.820795118808746	0.962540864944458	1	158.327590942383	18366
True	False	False	False	False	1507.59289550781	-3089.67822265625	144.188446044922	0.430546700954437	0.955024302005768	0.196051493287086	105.45384979248	13709
True	False	False	False	False	1521.64794921875	-3072.60278320313	62.1119499206543	0.818948090076447	0.959577143192291	1	93.4285736083984	5232
True	False	False	False	False	1538.84228515625	-3070.20141601563	90.9496383666992	0.531247556209564	0.941889643669128	0.274816066026688	105.74390411377	8671
True	False	False	False	False	1549.46020507813	-3053.73266601563	86.513069152832	0.801492035388947	0.961762547492981	1	105.923080444336	8262
True	False	False	False	False	1573.71630859375	-3048.14501953125	159.716445922852	0.344967722892761	0.939817190170288	0.143609911203384	105.506942749023	15193
True	False	False	False	False	1109.27795410156	-3009.14575195313	95.3862075805664	0.742845177650452	0.92552649974823	0.62236750125885	150.697677612305	12960
True	False	False	False	False	1333.884765625	-3001.462890625	175.244430541992	0.827935993671417	0.963367640972137	1	168.322784423828	26595
True	False	False	False	False	1222.1796875	-2991.48803710938	95.3862075805664	0.801153242588043	0.951787889003754	1	151.779067993164	13053
True	False	False	False	False	1117.13696289063	-2981.97338867188	116.459907531738	0.677161872386932	0.951626062393188	0.45854589343071	148.504760742188	15593
True	False	False	False	False	1215.78198242188	-2962.9150390625	94.2770690917969	0.747598469257355	0.942707121372223	0.640176296234131	156.823532104492	13330
True	False	False	False	False	1273.78723144531	-2979.83935546875	219.610107421875	0.785418212413788	0.952774465084076	1	167.136367797852	33093
True	False	False	False	False	1394.42199707031	-2977.97705078125	106.477630615234	0.770989894866943	0.934323072433472	0.761425018310547	153.78125	14763
True	False	False	False	False	1354.07470703125	-2964.66577148438	105.36848449707	0.810243308544159	0.949190497398376	1	157.094741821289	14924
True	False	False	False	False	1311.02612304688	-2963.51416015625	164.153015136719	0.842985391616821	0.965049028396606	1	166.979736328125	24713
True	False	False	False	False	1425.60632324219	-2966.43701171875	94.2770690917969	0.654927790164948	0.863394916057587	0.420880168676376	156.29411315918	13285
True	False	False	False	False	1456.46044921875	-2958.91162109375	102.041061401367	0.819654762744904	0.960341572761536	1	160.630432128906	14778
True	False	False	False	False	1467.62756347656	-2988.8115234375	105.36848449707	0.820584774017334	0.96260392665863	1	156.621047973633	14879
True	False	False	False	False	1570.04479980469	-2973.84814453125	251.77522277832	0.499131917953491	0.860401153564453	0.247095555067062	139.986785888672	31777
True	False	False	False	False	1492.89721679688	-2959.9921875	109.805053710938	0.804928004741669	0.956562995910645	1	160.898986816406	15929
True	False	False	False	False	1508.97546386719	-2969.45825195313	25.5102653503418	0.748013913631439	0.942926585674286	0.641803920269012	52.4347839355469	1206
True	False	False	False	False	1609.91174316406	-2992.14501953125	185.226699829102	0.782138645648956	0.946435689926147	0.878954946994781	174.964065551758	29219
True	False	False	False	False	1651.30834960938	-2996.607421875	867.348999023438	0.0985423550009727	0.947587549686432	0.0335040576756001	104.932228088379	82057
True	False	False	False	False	1548.9501953125	-2943.37890625	90.9496383666992	0.537149906158447	0.932332754135132	0.280238062143326	55.2682914733887	4532
True	False	False	False	False	1284.31262207031	-2940.3095703125	113.132476806641	0.785913348197937	0.937201619148254	1	156.107849121094	15923
True	False	False	False	False	1417.67443847656	-2939.03198242188	167.480438232422	0.839015126228333	0.966805577278137	1	165.258285522461	24954
True	False	False	False	False	1333.02563476563	-2931.00756835938	109.805053710938	0.741141617298126	0.927517652511597	0.616318583488464	153.585861206055	15205
True	False	False	False	False	1288.75561523438	-2913.48120117188	96.4953460693359	0.719872772693634	0.914366483688354	0.551781058311462	153.724136352539	13374
True	False	False	False	False	1376.43505859375	-2936.09423828125	107.586769104004	0.769551157951355	0.932452082633972	0.75124317407608	155.886596679688	15121
True	False	False	False	False	1504.89562988281	-2928.38159179688	29.9468326568604	0.828017055988312	0.959619760513306	1	50.2222213745117	1356
True	False	False	False	False	1412.12548828125	-2910.56396484375	165.262145996094	0.737560153007507	0.906949281692505	0.604109227657318	164.805374145508	24556
True	False	False	False	False	1449.38317871094	-2920.93579101563	99.8227767944336	0.791574835777283	0.940347790718079	1	156.78889465332	14111
True	False	False	False	False	1471.38525390625	-2922.8291015625	9.98227787017822	0.754574596881866	0.933233201503754	0.669301986694336	49.3333320617676	444
True	False	False	False	False	1588.14099121094	-2947.44653320313	319.432891845703	0.48724952340126	0.896020829677582	0.237525150179863	160.392364501953	46193
True	False	False	False	False	1697.9375	-2942.24145507813	104.259346008301	0.745750606060028	0.922530174255371	0.63308048248291	167.542556762695	15749
True	False	False	False	False	1701.53747558594	-2923.44165039063	150.843307495117	0.651605725288391	0.933744788169861	0.415694087743759	148.20588684082	20156
True	False	False	False	False	1730.71447753906	-2925.26147460938	321.651153564453	0.413833945989609	0.835027694702148	0.184963598847389	184.927581787109	53629
True	False	False	False	False	1755.31860351563	-2923.81127929688	58.7845230102539	0.466149628162384	0.942739367485046	0.221330985426903	106.981132507324	5670
True	False	False	False	False	1766.3994140625	-2902.923828125	95.3862075805664	0.699230372905731	0.918986439704895	0.502371847629547	171.813949584961	14776
True	False	False	False	False	1378.09423828125	-2894.41845703125	109.805053710938	0.85513573884964	0.970586776733398	1	151.454544067383	14994
True	False	False	False	False	1700.83374023438	-2895.16674804688	28.8376903533936	0.696614444255829	0.928178429603577	0.496761053800583	50.3461532592773	1309
True	False	False	False	False	1520.20520019531	-2894.15405273438	109.805053710938	0.785418212413788	0.947170734405518	1	151.909088134766	15039
True	False	False	False	False	1450.04296875	-2887.24194335938	124.223899841309	0.805557072162628	0.946056306362152	1	161.625	18102
True	False	False	False	False	1393.88134765625	-2876.6044921875	97.6044921875	0.760120630264282	0.933509290218353	0.695777595043182	153.272720336914	13488
True	False	False	False	False	1620.91259765625	-2868.79833984375	105.36848449707	0.810243308544159	0.949190497398376	1	156.894729614258	14905
True	False	False	False	False	1664.73559570313	-2887.94506835938	206.300399780273	0.547218382358551	0.863437414169312	0.289748072624207	106.607528686523	19829
True	False	False	False	False	1784.46887207031	-2889.57055664063	102.041061401367	0.589520215988159	0.933908402919769	0.333867579698563	106.130432128906	9764
True	False	False	False	False	1827.55322265625	-2868.91357421875	297.250030517578	0.243181303143501	0.963157713413239	0.0923671573400497	102.197761535645	27389
True	False	False	False	False	1742.82800292969	-2859.55249023438	12.2005615234375	0.681430399417877	0.931919693946838	0.46645313501358	50.9090919494629	560
True	False	False	False	False	1444.60339355469	-2859.0458984375	98.7136306762695	0.749563694000244	0.916839301586151	0.647986531257629	155.123596191406	13806
True	False	False	False	False	1505.11572265625	-2834.52563476563	99.8227767944336	0.854305028915405	0.971617162227631	1	157.033340454102	14133
True	False	False	False	False	1459.08923339844	-2829.36328125	108.695907592773	0.755093216896057	0.935640156269073	0.671637296676636	156.377548217773	15325
True	False	False	False	False	1488.01806640625	-2825.14721679688	147.515884399414	0.696933448314667	0.912385880947113	0.49743863940239	164.142852783203	21831
True	False	False	False	False	1522.10900878906	-2854.42846679688	92.0587844848633	0.864829242229462	0.972078859806061	1	156.746994018555	13010
True	False	False	False	False	1610.53295898438	-2848.52978515625	103.150199890137	0.72525691986084	0.921339392662048	0.566513538360596	163.903228759766	15243
True	False	False	False	False	1635.91455078125	-2834.12426757813	9.98227787017822	0.754574596881866	0.933233201503754	0.669301986694336	57.1111106872559	514
True	False	False	False	False	1619.30346679688	-2832.39965820313	114.241622924805	0.803241491317749	0.942866623401642	1	162.456314086914	16733
True	False	False	False	False	1539.59155273438	-2814.70043945313	9.98227787017822	0.754574596881866	0.933233201503754	0.669301986694336	47.5555572509766	428
True	False	False	False	False	1583.01110839844	-2778.2900390625	145.297592163086	0.738506317138672	0.92749011516571	0.607271134853363	168	22008
True	False	False	False	False	1616.96081542969	-2745.65893554688	236.24723815918	0.46117377281189	0.854222297668457	0.217650771141052	166.553985595703	35476
True	False	False	False	False	1644.71032714844	-2782.00390625	106.477630615234	0.829222500324249	0.966595351696014	1	157.60417175293	15130
True	False	False	False	False	1654.77941894531	-2819.0576171875	144.188446044922	0.732868850231171	0.925575435161591	0.589046716690063	173.084609985352	22501
True	False	False	False	False	1657.90869140625	-2796.748046875	82.0765075683594	0.771052539348602	0.944627523422241	0.761882483959198	154.918914794922	11464
True	False	False	False	False	1678.63879394531	-2775.04565429688	112.023338317871	0.87241119146347	0.970586776733398	1	166.534652709961	16820
True	False	False	False	False	1681.54406738281	-2834.93627929688	240.683807373047	0.819107294082642	0.96299159526825	1	82.6128997802734	17927
True	False	False	False	False	1729.15649414063	-2835.3896484375	66.5485153198242	0.798536419868469	0.951528549194336	1	59.7000007629395	3582
True	False	False	False	False	1696.21923828125	-2805.712890625	174.135284423828	0.622781097888947	0.858851790428162	0.374543994665146	174.828018188477	27448
True	False	False	False	False	1690.38342285156	-2747.64111328125	106.477630615234	0.727271556854248	0.919609844684601	0.572269976139069	159.10417175293	15274
True	False	False	False	False	1702.56994628906	-2796.71801757813	14.4188451766968	0.523994266986847	0.840435802936554	0.268299996852875	102.461540222168	1332
True	False	False	False	False	1721.36669921875	-2778.91088867188	102.041061401367	0.729883551597595	0.915462076663971	0.579949259757996	164.59782409668	15143
True	False	False	False	False	1740.36474609375	-2820.353515625	98.7136306762695	0.856194138526917	0.968959093093872	1	160.606735229492	14294
True	False	False	False	False	1756.9677734375	-2867.10791015625	150.843307495117	0.705643773078918	0.953517138957977	0.516687095165253	72.8161773681641	9903
True	False	False	False	False	1851.82116699219	-2838.15307617188	97.6044921875	0.64345920085907	0.965593159198761	0.403396040201187	104.295455932617	9178
True	False	False	False	False	1829.62329101563	-2838.10131835938	195.208984375	0.791230380535126	0.960310459136963	1	86.6590881347656	15252
True	False	False	False	False	1769.1259765625	-2831.03198242188	12.2005615234375	0.741141617298126	0.94014710187912	0.616318583488464	51.0909080505371	562
True	False	False	False	False	1760.73083496094	-2745.45703125	280.612915039063	0.648064017295837	0.966439545154572	0.410276293754578	79.3913040161133	20086
True	False	False	False	False	1800.84204101563	-2734.29296875	19.9645557403564	0.725530564785004	0.936461865901947	0.56728732585907	51.7777786254883	932
True	False	False	False	False	1825.19226074219	-2823.74780273438	36.6016845703125	0.606794536113739	0.945438027381897	0.354215174913406	64.8787841796875	2141
True	False	False	False	False	1828.60107421875	-2805.91479492188	44.3656768798828	0.716573357582092	0.94376403093338	0.543180823326111	55.4500007629395	2218
True	False	False	False	False	1830.54113769531	-2763.81298828125	150.843307495117	0.748016774654388	0.942499697208405	0.64181524515152	183.477935791016	24953
True	False	False	False	False	1877.34741210938	-2830.0634765625	76.5307922363281	0.331895470619202	0.937258183956146	0.136441141366959	103.202896118164	7121
True	False	False	False	False	1892.81005859375	-2818.09643554688	9.98227787017822	0.687235474586487	0.936281979084015	0.47761595249176	104.777778625488	943
True	False	False	False	False	1889.96203613281	-2801.29077148438	32.1651153564453	0.720794081687927	0.956876516342163	0.554238379001617	69.6551742553711	2020
True	False	False	False	False	1912.93530273438	-2800.29077148438	159.716445922852	0.305905759334564	0.954345226287842	0.122743643820286	101.465278625488	14611
True	False	False	False	False	1934.85852050781	-2770.0556640625	186.335845947266	0.396030247211456	0.907604217529297	0.17363914847374	140.422622680664	23591
True	False	False	False	False	1966.42761230469	-2755.12524414063	224.046676635742	0.341421484947205	0.961076438426971	0.141645804047585	130.405944824219	26342
True	False	False	False	False	1977.47912597656	-2729.17895507813	113.132476806641	0.754635572433472	0.943759441375732	0.669575393199921	187.754898071289	19151
True	False	False	False	False	1850.27075195313	-2716.47534179688	159.716445922852	0.841049253940582	0.967889785766602	1	185.4375	26703
True	False	False	False	False	1630.83459472656	-2712.3427734375	131.987884521484	0.865928530693054	0.966234087944031	1	162.54621887207	19343
True	False	False	False	False	530.01953125	-2260.68969726563	88.7313537597656	0.822043120861053	0.961762547492981	1	134.462493896484	10757
True	False	False	False	False	57.1618690490723	-1925.66369628906	210.736968994141	0.669941425323486	0.933898687362671	0.445701867341995	175.631576538086	33370
True	False	False	False	False	103.785514831543	-1990.64013671875	160.825576782227	0.817430675029755	0.963892996311188	1	183.206893920898	26565
True	False	False	False	False	113.316596984863	-2253.60546875	98.7136306762695	0.856194138526917	0.968959093093872	1	133.98876953125	11925
True	False	False	False	False	950.632751464844	-2243.365234375	175.244430541992	0.811767578125	0.965530335903168	1	153.27848815918	24218
True	False	False	False	False	737.837463378906	-2129.89208984375	108.695907592773	0.846498012542725	0.963211596012115	1	138.5	13573
True	False	False	False	False	378.342498779297	-1941.53955078125	146.40673828125	0.73655366897583	0.911645174026489	0.60079300403595	163.893936157227	21634
True	False	False	False	False	740.7509765625	-1932.54870605469	103.150199890137	0.779191911220551	0.944112837314606	0.836726665496826	151.462371826172	14086
True	False	False	False	False	534.74169921875	-1918.0478515625	102.041061401367	0.819654762744904	0.960341572761536	1	149.695648193359	13772
True	False	False	False	False	618.868408203125	-1901.50793457031	171.917007446289	0.823719143867493	0.953631222248077	1	171.800003051758	26629
True	False	False	False	False	762.38818359375	-1934.50256347656	113.132476806641	0.795443058013916	0.94508820772171	1	133.029418945313	13569
True	False	False	False	False	807.870300292969	-2107.66040039063	96.4953460693359	0.836953818798065	0.968959093093872	1	144.908050537109	12607
True	False	False	False	False	867.441955566406	-2046.20361328125	93.1679229736328	0.762245774269104	0.925329267978668	0.70693165063858	140.08332824707	11767
True	False	False	False	False	878.7861328125	-1980.07849121094	103.150199890137	0.803309321403503	0.956959247589111	1	149.849456787109	13936
True	False	False	False	False	1090.22106933594	-2141.29296875	119.787330627441	0.776787161827087	0.946056306362152	0.810432493686676	136.898147583008	14785
True	False	False	False	False	1624.66845703125	-2679.05932617188	148.625015258789	0.702173590660095	0.904262125492096	0.508839070796967	165.194030761719	22136
True	False	False	False	False	1660.32385253906	-2665.23046875	171.917007446289	0.852519094944	0.962954640388489	1	170.148391723633	26373
True	False	False	False	False	1660.85339355469	-2716.19653320313	83.1856460571289	0.770665466785431	0.93807327747345	0.759075462818146	159.653335571289	11974
True	False	False	False	False	1972.65368652344	-2714.880859375	89.8404998779297	0.76464432477951	0.943121910095215	0.720346689224243	178.123458862305	14428
True	False	False	False	False	1890.23974609375	-2713.2373046875	133.097030639648	0.773899257183075	0.939717471599579	0.784122228622437	174.766662597656	20972
True	False	False	False	False	1668.87976074219	-2624.37573242188	115.350761413574	0.748017251491547	0.945201694965363	0.641817271709442	154.240386962891	16041
True	False	False	False	False	1675.10583496094	-2712.77221679688	90.9496383666992	0.753896296024323	0.927284359931946	0.666286945343018	155.5	12751
True	False	False	False	False	1801.5546875	-2706.86938476563	35.4925422668457	0.704015791416168	0.953058242797852	0.512974381446838	60	1920
True	False	False	False	False	1728.21264648438	-2686.580078125	195.208984375	0.69566285610199	0.954492449760437	0.49475085735321	66.4943161010742	11703
True	False	False	False	False	1696.74768066406	-2643.96459960938	148.625015258789	0.755418717861176	0.938499391078949	0.673116326332092	172.843276977539	23161
True	False	False	False	False	1769.46728515625	-2633.22412109375	9.98227787017822	0.754574596881866	0.933233201503754	0.669301986694336	50.5555572509766	455
True	False	False	False	False	1777.97412109375	-2640.67724609375	24.401123046875	0.760120630264282	0.957139134407043	0.695777595043182	55	1210
True	False	False	False	False	1795.50354003906	-2680.970703125	95.3862075805664	0.766198992729187	0.950555145740509	0.729580998420715	167.267440795898	14385
True	False	False	False	False	1799.65686035156	-2639.9072265625	119.787330627441	0.75546407699585	0.932981133460999	0.673323512077332	168.055557250977	18150
True	False	False	False	False	1802.87683105469	-2608.47241210938	123.114753723145	0.798364579677582	0.946056306362152	1	173.585586547852	19268
True	False	False	False	False	1811.16247558594	-2558.80981445313	89.8404998779297	0.843989968299866	0.96769505739212	1	162.864196777344	13192
True	False	False	False	False	1817.95385742188	-2697.05322265625	99.8227767944336	0.665854930877686	0.887179970741272	0.438706755638123	171.433334350586	15429
True	False	False	False	False	1935.66491699219	-2689.54418945313	88.7313537597656	0.83357036113739	0.96769505739212	1	174.4375	13955
True	False	False	False	False	1820.810546875	-2676.6982421875	104.259346008301	0.745750606060028	0.925457894802094	0.63308048248291	174.574462890625	16410
True	False	False	False	False	1830.39208984375	-2660.64697265625	158.607299804688	0.778592884540558	0.931340336799622	0.829684317111969	185.041961669922	26461
True	False	False	False	False	1824.79663085938	-2598.82397460938	137.533599853516	0.770503997802734	0.940220057964325	0.757918477058411	183.895156860352	22803
True	False	False	False	False	1844.20153808594	-2597.12524414063	90.9496383666992	0.753896296024323	0.933814465999603	0.666286945343018	166.67073059082	13667
True	False	False	False	False	1845.32971191406	-2573.64453125	98.7136306762695	0.768758356571198	0.943939328193665	0.745877683162689	172.382019042969	15342
True	False	False	False	False	1863.19519042969	-2543.71826171875	97.6044921875	0.741141617298126	0.920780539512634	0.616318583488464	167.090911865234	14704
True	False	False	False	False	1865.9248046875	-2497.18920898438	190.772415161133	0.83195424079895	0.965317487716675	1	80.8372116088867	13904
True	False	False	False	False	1869.18078613281	-2450.44384765625	209.627822875977	0.674143075942993	0.957342743873596	0.45309767127037	72.3280410766602	13670
True	False	False	False	False	1879.20617675781	-2672.796875	90.9496383666992	0.778366804122925	0.943682730197906	0.827120900154114	182.17073059082	14938
True	False	False	False	False	1891.33471679688	-2671.50146484375	97.6044921875	0.647894322872162	0.94758129119873	0.41001957654953	173.556823730469	15273
True	False	False	False	False	1882.45349121094	-2635.5029296875	19.9645557403564	0.679683864116669	0.93504536151886	0.463188141584396	53.1666679382324	957
True	False	False	False	False	1896.81530761719	-2569.2705078125	214.064392089844	0.563619792461395	0.897278070449829	0.306001722812653	193.880828857422	37419
True	False	False	False	False	1888.92456054688	-2525.31103515625	97.6044921875	0.846573948860168	0.964746832847595	1	168.625	14839
True	False	False	False	False	1904.68469238281	-2616.56860351563	92.0587844848633	0.809303224086761	0.948191165924072	1	168.277114868164	13967
True	False	False	False	False	1906.86767578125	-2507.24243164063	89.8404998779297	0.81622189283371	0.951642870903015	1	170.358032226563	13799
True	False	False	False	False	1912.822265625	-2643.13989257813	131.987884521484	0.809868931770325	0.956716597080231	1	184.268905639648	21928
True	False	False	False	False	1930.76623535156	-2668.02319335938	134.206176757813	0.771839797496796	0.938010275363922	0.76773864030838	194.206604003906	23499
True	False	False	False	False	1923.78381347656	-2614.81225585938	97.6044921875	0.773984313011169	0.940347790718079	0.784835934638977	177.363632202148	15608
True	False	False	False	False	1941.21313476563	-2565.2587890625	102.041061401367	0.761244773864746	0.94122451543808	0.701598525047302	186.739135742188	17180
True	False	False	False	False	1952.71557617188	-2643.82275390625	173.026138305664	0.747430086135864	0.943384170532227	0.639520108699799	191.987182617188	29950
True	False	False	False	False	1953.90368652344	-2563.77075195313	136.424453735352	0.451236009597778	0.908441483974457	0.210449010133743	105.430892944336	12968
True	False	False	False	False	2011.90441894531	-2611.51098632813	90.9496383666992	0.815059661865234	0.951972842216492	1	168.378051757813	13807
True	False	False	False	False	1914.22265625	-2561.12036132813	127.551322937012	0.648307085037231	0.857820808887482	0.410644590854645	189.460876464844	21788
True	False	False	False	False	1965.92858886719	-2547.25463867188	16.6371288299561	0.76893937587738	0.947792708873749	0.747088372707367	67.5999984741211	1014
True	False	False	False	False	1921.99230957031	-2499.74145507813	83.1856460571289	0.849229693412781	0.969000637531281	1	184.226669311523	13817
True	False	False	False	False	1962.88342285156	-2418.56762695313	272.848907470703	0.75373762845993	0.944231569766998	0.665588140487671	83.3252029418945	20498
True	False	False	False	False	1946.85620117188	-2405.52172851563	18.8554134368896	0.809739828109741	0.949675559997559	1	62.0588226318359	1055
True	False	False	False	False	1966.51721191406	-2556.3544921875	9.98227787017822	0.754574596881866	0.933233201503754	0.669301986694336	70	630
True	False	False	False	False	1987.46459960938	-2543.38842773438	25.5102653503418	0.815285325050354	0.956586837768555	1	57.652172088623	1326
True	False	False	False	False	2011.33825683594	-2469.0810546875	87.6222152709961	0.63446044921875	0.856685280799866	0.390450000762939	162.632904052734	12848
True	False	False	False	False	95.3783416748047	-1341.32312011719	116.459907531738	0.843270182609558	0.967789649963379	1	144.514282226563	15174
True	False	False	False	False	57.6159973144531	-113.651512145996	173.026138305664	0.717120826244354	0.914504051208496	0.544586777687073	176.788467407227	27579
True	False	False	False	False	62.3982543945313	-1187.68493652344	120.896469116211	0.741812705993652	0.913716018199921	0.618682026863098	131.559631347656	14340
True	False	False	False	False	95.7306594848633	-764.557983398438	156.389007568359	0.775517404079437	0.942463636398315	0.798297166824341	152.269500732422	21470
True	False	False	False	False	72.0458068847656	-686.464477539063	106.477630615234	0.770989894866943	0.928189039230347	0.761425018310547	149.60417175293	14362
True	False	False	False	False	89.1302795410156	-667.404418945313	159.716445922852	0.754574596881866	0.918070137500763	0.669301986694336	156.89582824707	22593
True	False	False	False	False	105.641662597656	-467.388916015625	138.64274597168	0.874379754066467	0.977122843265533	1	152.272003173828	19034
True	False	False	False	False	84.6852035522461	-333.895874023438	99.8227767944336	0.86581426858902	0.968959093093872	1	144.744445800781	13027
True	False	False	False	False	76.4001617431641	-150.676376342773	150.843307495117	0.786078751087189	0.948377311229706	1	164.308822631836	22346
True	False	False	False	False	100.050750732422	-356.607086181641	114.241622924805	0.817152261734009	0.950995981693268	1	140.854370117188	14508
True	False	False	False	False	110.768852233887	-601.547607421875	93.1679229736328	0.782521784305573	0.959447026252747	0.885872364044189	135.678573608398	11397
True	False	False	False	False	111.219528198242	-383.187774658203	120.896469116211	0.741812705993652	0.928884327411652	0.618682026863098	137.256881713867	14961
True	False	False	False	False	111.719551086426	-189.328735351563	107.586769104004	0.769551157951355	0.937935769557953	0.75124317407608	141.628860473633	13738
True	False	False	False	False	248.928604125977	-1897.0966796875	113.132476806641	0.725188553333282	0.915799081325531	0.566320717334747	146.882354736328	14982
True	False	False	False	False	120.255409240723	-1173.8515625	93.1679229736328	0.834939122200012	0.962392508983612	1	139.107147216797	11685
True	False	False	False	False	118.174018859863	-812.656311035156	197.427261352539	0.860975921154022	0.972015917301178	1	156.516860961914	27860
True	False	False	False	False	117.11686706543	-711.620971679688	106.477630615234	0.829222500324249	0.959220170974731	1	139.375	13380
True	False	False	False	False	119.963706970215	-411.205291748047	105.36848449707	0.776370167732239	0.933020055294037	0.80633556842804	142.93684387207	13579
True	False	False	False	False	146.217407226563	-774.992919921875	131.987884521484	0.712926924228668	0.91578483581543	0.534018695354462	142.689071655273	16980
True	False	False	False	False	147.694229125977	-817.573974609375	129.769607543945	0.875894665718079	0.976333200931549	1	145.085464477539	16975
True	False	False	False	False	153.84358215332	-1868.47546386719	112.023338317871	0.734947741031647	0.921212375164032	0.595599770545959	119.287132263184	12048
True	False	False	False	False	351.343627929688	-1831.50048828125	120.896469116211	0.721993744373322	0.919887065887451	0.557476460933685	118.834861755371	12953
True	False	False	False	False	272.909698486328	-1539.99279785156	235.138092041016	0.673997044563293	0.941100656986237	0.45283704996109	161.547164916992	34248
True	False	False	False	False	166.169586181641	-1384.12719726563	107.586769104004	0.802616775035858	0.945131063461304	1	137.556701660156	13343
True	False	False	False	False	188.464111328125	-1042.11950683594	113.132476806641	0.725188553333282	0.925813019275665	0.566320717334747	142.078430175781	14492
True	False	False	False	False	157.421768188477	-1023.78094482422	98.7136306762695	0.778633415699005	0.939485847949982	0.830149054527283	130.910110473633	11651
True	False	False	False	False	165.053131103516	-959.077697753906	100.931915283203	0.875434458255768	0.977383673191071	1	142.780212402344	12993
True	False	False	False	False	158.99169921875	-737.180236816406	102.041061401367	0.761244773864746	0.923797786235809	0.701598525047302	137.5	12650
True	False	False	False	False	167.844299316406	-496.600494384766	133.097030639648	0.898353457450867	0.980049014091492	1	150.641662597656	18077
True	False	False	False	False	160.53759765625	-411.859100341797	119.787330627441	0.893635213375092	0.97902512550354	1	143.490737915039	15497
True	False	False	False	False	191.195663452148	-1285.451171875	106.477630615234	0.804327130317688	0.955905973911285	1	136.02082824707	13058
True	False	False	False	False	260.926910400391	-952.467895507813	119.787330627441	0.75546407699585	0.922752320766449	0.673323512077332	132.768524169922	14339
True	False	False	False	False	207.196533203125	-789.946838378906	113.132476806641	0.697432041168213	0.89717173576355	0.498501241207123	136.372543334961	13910
True	False	False	False	False	196.12174987793	-761.294616699219	99.8227767944336	0.757985770702362	0.938362061977386	0.685172200202942	136.78889465332	12311
True	False	False	False	False	213.987106323242	-591.876586914063	102.041061401367	0.819654762744904	0.952851355075836	1	141.90217590332	13055
True	False	False	False	False	217.818557739258	-510.820495605469	109.805053710938	0.85513573884964	0.963211596012115	1	139.060607910156	13767
True	False	False	False	False	225.465896606445	-423.710357666016	107.586769104004	0.802616775035858	0.961780726909637	1	142.958755493164	13867
True	False	False	False	False	223.107696533203	16.0942077636719	145.297592163086	0.83562821149826	0.966442883014679	1	168.931304931641	22130
True	False	False	False	False	226.484771728516	-827.079162597656	158.607299804688	0.879053592681885	0.977159261703491	1	148.139862060547	21184
True	False	False	False	False	269.614990234375	-64.690055847168	96.4953460693359	0.765188992023468	0.934651851654053	0.723530054092407	161.022994995117	14009
True	False	False	False	False	256.359405517578	-61.0288391113281	94.2770690917969	0.844878911972046	0.959884345531464	1	161.176467895508	13700
True	False	False	False	False	272.668884277344	-1417.880859375	117.569046020508	0.758749008178711	0.959243655204773	0.68889969587326	123.386795043945	13079
True	False	False	False	False	297.692779541016	-1292.12145996094	177.462707519531	0.719300389289856	0.936441123485565	0.550266742706299	150.256256103516	24041
True	False	False	False	False	278.826354980469	-972.182312011719	102.041061401367	0.761244773864746	0.927704334259033	0.701598525047302	131.282608032227	12078
True	False	False	False	False	274.115814208984	-523.069274902344	119.787330627441	0.842233836650848	0.960674583911896	1	146.898147583008	15865
True	False	False	False	False	276.129058837891	-345.154571533203	119.787330627441	0.842233836650848	0.968259692192078	1	148.324081420898	16019
True	False	False	False	False	293.071746826172	-3.49462032318115	164.153015136719	0.814018249511719	0.954718828201294	1	172.452697753906	25523
True	False	False	False	False	301.781951904297	-660.4521484375	99.8227767944336	0.86581426858902	0.968959093093872	1	130.71110534668	11764
True	False	False	False	False	304.418273925781	-556.506958007813	129.769607543945	0.738230884075165	0.914959728717804	0.606346130371094	145.623931884766	17038
True	False	False	False	False	313.944458007813	-17.9654350280762	106.477630615234	0.804327130317688	0.940780282020569	1	157.59375	15129
True	False	False	False	False	314.054016113281	-1047.10412597656	106.477630615234	0.770989894866943	0.942094922065735	0.761425018310547	134.11457824707	12875
True	False	False	False	False	325.016021728516	-309.350952148438	107.586769104004	0.747388184070587	0.931870400905609	0.639357089996338	147.391754150391	14297
True	False	False	False	False	328.749603271484	-233.765365600586	158.607299804688	0.835208594799042	0.958043396472931	1	157.755249023438	22559
True	False	False	False	False	334.001892089844	-90.5019073486328	105.36848449707	0.810243308544159	0.945224344730377	1	149.178939819336	14172
True	False	False	False	False	347.640808105469	-1687.97619628906	47.6931037902832	0.72429746389389	0.942204594612122	0.563820719718933	36.8837203979492	1586
True	False	False	False	False	445.096923828125	-1658.44934082031	102.041061401367	0.751853168010712	0.92595249414444	0.657459616661072	146.728256225586	13499
True	False	False	False	False	350.763671875	-1377.93359375	139.751892089844	0.857508301734924	0.973891794681549	1	146.944442749023	18515
True	False	False	False	False	351.731353759766	-724.882751464844	207.409545898438	0.822358310222626	0.946861207485199	1	152.534759521484	28524
True	False	False	False	False	353.427581787109	-1635.56774902344	140.861022949219	0.719014465808868	0.910509705543518	0.54951399564743	157.22834777832	19968
True	False	False	False	False	496.745300292969	-1606.64123535156	155.279876708984	0.81768673658371	0.953901410102844	1	158.557144165039	22198
True	False	False	False	False	409.889862060547	-1249.42907714844	109.805053710938	0.809059381484985	0.950263917446136	1	136.969696044922	13560
True	False	False	False	False	372.835327148438	-1016.51763916016	170.807861328125	0.82663369178772	0.954442799091339	1	147.136367797852	22659
True	False	False	False	False	365.964050292969	-966.466613769531	154.17073059082	0.832746565341949	0.960739970207214	1	148.467620849609	20637
True	False	False	False	False	381.60498046875	-1123.87768554688	102.041061401367	0.830349385738373	0.965853691101074	1	135.684783935547	12483
True	False	False	False	False	416.512237548828	-963.094055175781	95.3862075805664	0.780394494533539	0.941805243492126	0.852164566516876	135.488372802734	11652
True	False	False	False	False	418.924438476563	-108.285484313965	138.64274597168	0.768403470516205	0.935778915882111	0.74352765083313	158.432006835938	19804
True	False	False	False	False	433.992370605469	-543.877075195313	108.695907592773	0.755093216896057	0.936627745628357	0.671637296676636	134.948974609375	13225
True	False	False	False	False	437.919311523438	-1582.4296875	161.934722900391	0.831593692302704	0.956667959690094	1	157.178085327148	22948
True	False	False	False	False	508.881927490234	-1485.75646972656	123.114753723145	0.840907692909241	0.961240172386169	1	149.099105834961	16550
True	False	False	False	False	471.488006591797	-1365.3037109375	114.241622924805	0.827207922935486	0.95690381526947	1	139.165054321289	14334
True	False	False	False	False	445.946228027344	-1364.13049316406	147.515884399414	0.817581295967102	0.953496932983398	1	153.586471557617	20427
True	False	False	False	False	443.972595214844	-1151.14318847656	144.188446044922	0.829249382019043	0.965022087097168	1	146.192306518555	19005
True	False	False	False	False	453.843902587891	-927.149291992188	97.6044921875	0.71916389465332	0.91808158159256	0.549907207489014	135.386367797852	11914
True	False	False	False	False	451.635772705078	3.4148097038269	159.716445922852	0.885200798511505	0.977159261703491	1	170.97917175293	24621
True	False	False	False	False	455.679779052734	-500.844848632813	92.0587844848633	0.864829242229462	0.972078859806061	1	140.674697875977	11676
True	False	False	False	False	479.876159667969	-1465.28576660156	147.515884399414	0.796800673007965	0.959453940391541	1	151.857147216797	20197
True	False	False	False	False	530.209411621094	-1177.23205566406	100.931915283203	0.810745477676392	0.960341572761536	1	132.879119873047	12092
True	False	False	False	False	490.422821044922	-944.415222167969	108.695907592773	0.755093216896057	0.931870400905609	0.671637296676636	139.959182739258	13716
True	False	False	False	False	483.365661621094	-53.7896766662598	158.607299804688	0.734701037406921	0.921459078788757	0.594812333583832	164.517486572266	23526
True	False	False	False	False	491.518615722656	-1036.53894042969	107.586769104004	0.738487541675568	0.913438618183136	0.607207953929901	138.319580078125	13417
True	False	False	False	False	501.384490966797	-366.305114746094	157.498153686523	0.808810293674469	0.959909200668335	1	155.190139770508	22037
True	False	False	False	False	517.818908691406	-363.541412353516	137.533599853516	0.812275528907776	0.954126596450806	1	154.338714599609	19138
True	False	False	False	False	692.103881835938	-1853.92456054688	117.569046020508	0.784229159355164	0.936933875083923	0.925705969333649	158.698120117188	16822
True	False	False	False	False	543.364868164063	-1578.02282714844	187.44499206543	0.809715926647186	0.958247601985931	1	161.426040649414	27281
True	False	False	False	False	580.992919921875	-1520.53051757813	97.6044921875	0.809059381484985	0.949692070484161	1	142.375	12529
True	False	False	False	False	549.520874023438	-559.802062988281	159.716445922852	0.862701535224915	0.972180068492889	1	144.3125	20781
True	False	False	False	False	542.132141113281	-307.001892089844	112.023338317871	0.835714399814606	0.956180512905121	1	140.158416748047	14156
True	False	False	False	False	556.10205078125	-501.93017578125	145.297592163086	0.858129799365997	0.96599406003952	1	146.068695068359	19135
True	False	False	False	False	558.872253417969	-1371.70764160156	112.023338317871	0.801285207271576	0.949411511421204	1	146.306930541992	14777
True	False	False	False	False	566.273559570313	-1312.08178710938	124.223899841309	0.805557072162628	0.942968547344208	1	145.241073608398	16267
True	False	False	False	False	561.263122558594	-929.16064453125	102.041061401367	0.809165418148041	0.952430725097656	1	131.282608032227	12078
True	False	False	False	False	597.158447265625	-845.715393066406	126.442184448242	0.797434329986572	0.950393676757813	1	143.508773803711	16360
True	False	False	False	False	571.650573730469	-464.998138427734	157.498153686523	0.841776549816132	0.957640290260315	1	149.267608642578	21196
True	False	False	False	False	562.777648925781	-355.94482421875	103.150199890137	0.760025501251221	0.93144303560257	0.695292770862579	135.387100219727	12591
True	False	False	False	False	570.999633789063	-68.405387878418	135.315322875977	0.820987939834595	0.959091484546661	1	161.786880493164	19738
True	False	False	False	False	592.854125976563	-579.505065917969	86.513069152832	0.740397691726685	0.944778859615326	0.613727450370789	134.025634765625	10454
True	False	False	False	False	598.74609375	-1571.380859375	100.931915283203	0.847731947898865	0.961163997650146	1	145.494506835938	13240
True	False	False	False	False	627.382629394531	-1199.08703613281	94.2770690917969	0.844878911972046	0.968447744846344	1	137.894119262695	11721
True	False	False	False	False	602.978088378906	-156.577819824219	156.389007568359	0.876137614250183	0.975052952766418	1	162.354614257813	22892
True	False	False	False	False	603.294616699219	-112.60920715332	135.315322875977	0.820987939834595	0.954867720603943	1	165.934432983398	20244
True	False	False	False	False	607.788269042969	-94.0896301269531	144.188446044922	0.874823212623596	0.974038422107697	1	163.476928710938	21252
True	False	False	False	False	630.930786132813	-1680.50927734375	270.630645751953	0.784270226955414	0.944811582565308	0.926974773406982	174.336059570313	42538
True	False	False	False	False	657.641784667969	-1521.09790039063	122.005615234375	0.740235030651093	0.915095269680023	0.613164842128754	150.300003051758	16533
True	False	False	False	False	631.785766601563	-1476.73010253906	114.241622924805	0.749501168727875	0.930127680301666	0.647733688354492	129.902908325195	13380
True	False	False	False	False	694.03466796875	-1169.96704101563	116.459907531738	0.706587970256805	0.917158961296082	0.518866300582886	145.533340454102	15281
True	False	False	False	False	632.546997070313	-924.964721679688	131.987884521484	0.832409501075745	0.968451261520386	1	143.621841430664	17091
True	False	False	False	False	635.849182128906	-516.089904785156	163.043869018555	0.828705549240112	0.959270477294922	1	150.809524536133	22169
True	False	False	False	False	647.542663574219	-971.828002929688	119.787330627441	0.80851811170578	0.954038023948669	1	144.33332824707	15588
True	False	False	False	False	709.991455078125	-677.044738769531	164.153015136719	0.86441171169281	0.972531378269196	1	146.925674438477	21745
True	False	False	False	False	689.104553222656	-476.202392578125	114.241622924805	0.693129122257233	0.948454320430756	0.489475697278976	135.504852294922	13957
True	False	False	False	False	675.029846191406	-261.9482421875	165.262145996094	0.870252311229706	0.969249248504639	1	155.610733032227	23186
True	False	False	False	False	689.561462402344	-571.61572265625	129.769607543945	0.766421258449554	0.940657138824463	0.730939626693726	143.170944213867	16751
True	False	False	False	False	719.670104980469	-1887.4736328125	167.480438232422	0.86007297039032	0.969632744789124	1	171.887420654297	25955
True	False	False	False	False	759.409912109375	-1736.20861816406	113.132476806641	0.84398877620697	0.965687274932861	1	146.578430175781	14951
True	False	False	False	False	724.026062011719	-1455.50268554688	147.515884399414	0.826427698135376	0.957239329814911	1	157.977447509766	21011
True	False	False	False	False	723.005310058594	-32.0911407470703	108.695907592773	0.764249205589294	0.946732461452484	0.718070447444916	168.908157348633	16553
True	False	False	False	False	728.874694824219	-1334.07067871094	137.533599853516	0.716718852519989	0.910164654254913	0.543553650379181	151.516128540039	18788
True	False	False	False	False	736.41455078125	-1574.81921386719	98.7136306762695	0.792926847934723	0.94306492805481	1	144.438201904297	12855
True	False	False	False	False	756.877075195313	-1146.56262207031	239.574661254883	0.805720508098602	0.947421908378601	1	162.444442749023	35088
True	False	False	False	False	740.951171875	-744.127014160156	118.678184509277	0.700915157794952	0.90633225440979	0.506053328514099	124.626167297363	13335
True	False	False	False	False	790.344421386719	-1894.50695800781	167.480438232422	0.822150528430939	0.965828239917755	1	175.774841308594	26542
True	False	False	False	False	798.010498046875	-1645.00244140625	112.023338317871	0.756114184856415	0.944965541362762	0.676312983036041	151.742568969727	15326
True	False	False	False	False	765.498413085938	-1296.67297363281	133.097030639648	0.816674590110779	0.955249071121216	1	144.766662597656	17372
True	False	False	False	False	773.708190917969	-888.715759277344	105.36848449707	0.873416423797607	0.973772585391998	1	139.673690795898	13269
True	False	False	False	False	775.716064453125	-495.945678710938	112.023338317871	0.787644565105438	0.964467108249664	1	134.970291137695	13632
True	False	False	False	False	777.050964355469	-6.50703907012939	169.698715209961	0.81309050321579	0.947846353054047	1	177.124176025391	27100
True	False	False	False	False	777.06689453125	-868.58642578125	102.041061401367	0.819654762744904	0.956905007362366	1	138.032608032227	12699
True	False	False	False	False	792.586120605469	-820.410522460938	150.843307495117	0.814773619174957	0.943248569965363	1	147.220581054688	20022
True	False	False	False	False	789.218505859375	-650.765686035156	131.987884521484	0.759082078933716	0.932570993900299	0.690548181533813	144.630249023438	17211
True	False	False	False	False	794.018920898438	-437.947570800781	112.023338317871	0.861416518688202	0.970772683620453	1	137.623764038086	13900
True	False	False	False	False	798.971618652344	-1806.94409179688	167.480438232422	0.802461862564087	0.941584825515747	1	167.920532226563	25356
True	False	False	False	False	806.838256835938	-67.6401290893555	208.518692016602	0.808929800987244	0.960003972053528	1	166.420211791992	31287
True	False	False	False	False	824.082153320313	-1846.21789550781	107.586769104004	0.779021024703979	0.949206411838531	0.834679305553436	160.432983398438	15562
True	False	False	False	False	833.960571289063	-1038.05871582031	90.9496383666992	0.768088281154633	0.932447969913483	0.741466164588928	134.548782348633	11033
True	False	False	False	False	825.9921875	-729.69677734375	148.625015258789	0.832641422748566	0.962026953697205	1	146.126861572266	19581
True	False	False	False	False	812.589904785156	-375.980133056641	143.079315185547	0.831941723823547	0.957865417003632	1	147.813949584961	19068
True	False	False	False	False	820.395812988281	-20.8845138549805	14.4188451766968	0.742955923080444	0.94487601518631	0.622766435146332	31.5384616851807	410
True	False	False	False	False	826.279174804688	-413.353393554688	133.097030639648	0.849098384380341	0.959478318691254	1	144.891662597656	17387
True	False	False	False	False	828.263610839844	-824.6025390625	98.7136306762695	0.856194138526917	0.968959093093872	1	140	12460
True	False	False	False	False	838.180053710938	-767.130249023438	159.716445922852	0.811793208122253	0.948173046112061	1	146.1875	21051
True	False	False	False	False	839.345581054688	-267.785369873047	118.678184509277	0.791627526283264	0.960166454315186	1	146.616821289063	15688
True	False	False	False	False	839.938903808594	-1687.37036132813	107.586769104004	0.812705516815186	0.950346648693085	1	142.020614624023	13776
True	False	False	False	False	869.249816894531	-1659.42980957031	154.17073059082	0.832746565341949	0.954091727733612	1	161.856109619141	22498
True	False	False	False	False	848.260131835938	-362.436401367188	144.188446044922	0.807786464691162	0.95333856344223	1	149.630767822266	19452
True	False	False	False	False	848.64208984375	-1484.080078125	110.914192199707	0.770503282546997	0.931870400905609	0.75791335105896	145.830001831055	14583
True	False	False	False	False	862.129638671875	-1456.04272460938	105.36848449707	0.753684103488922	0.923217117786407	0.665352880954742	143.263153076172	13610
True	False	False	False	False	860.160827636719	-850.411193847656	164.153015136719	0.855438649654388	0.961437463760376	1	145.168914794922	21485
True	False	False	False	False	860.059265136719	-644.239440917969	114.241622924805	0.827207922935486	0.966195464134216	1	128.951461791992	13282
True	False	False	False	False	854.284362792969	-108.137367248535	158.607299804688	0.78651762008667	0.937387347221375	1	161.79020690918	23136
True	False	False	False	False	861.314208984375	-671.353454589844	82.0765075683594	0.825832903385162	0.964687943458557	1	136.5	10101
True	False	False	False	False	861.929138183594	-1393.42651367188	96.4953460693359	0.864758431911469	0.972729384899139	1	135.804595947266	11815
True	False	False	False	False	865.264892578125	-1312.03979492188	100.931915283203	0.847731947898865	0.961163997650146	1	144.956039428711	13191
True	False	False	False	False	864.378601074219	-727.061889648438	151.952453613281	0.81213653087616	0.952964067459106	1	147.729919433594	20239
True	False	False	False	False	864.134460449219	43.935359954834	110.914192199707	0.770503282546997	0.946375548839569	0.75791335105896	161.179992675781	16118
True	False	False	False	False	871.260314941406	-1193.17980957031	104.259346008301	0.837473332881927	0.960341572761536	1	140.255325317383	13184
True	False	False	False	False	894.268676757813	-1878.71179199219	167.480438232422	0.802461862564087	0.944715559482574	1	174.251663208008	26312
True	False	False	False	False	900.1416015625	-1695.70886230469	184.117568969727	0.813853800296783	0.943892478942871	1	167.343368530273	27779
True	False	False	False	False	915.85986328125	-1634.07019042969	135.315322875977	0.887758672237396	0.976666808128357	1	156.270492553711	19065
True	False	False	False	False	938.610046386719	-1543.76721191406	109.805053710938	0.762798249721527	0.928100645542145	0.709939241409302	147.080810546875	14561
True	False	False	False	False	905.373168945313	-1526.58410644531	93.1679229736328	0.875248849391937	0.972078859806061	1	151.369049072266	12715
True	False	False	False	False	884.841796875	-1294.07080078125	136.424453735352	0.748058438301086	0.919858813285828	0.641979157924652	154.040649414063	18947
True	False	False	False	False	902.058471679688	-473.463256835938	106.477630615234	0.730874300003052	0.926304936408997	0.582929074764252	132.70832824707	12740
True	False	False	False	False	885.916809082031	24.5987167358398	98.7136306762695	0.856194138526917	0.973171412944794	1	149.123596191406	13272
True	False	False	False	False	896.398010253906	-353.615447998047	134.206176757813	0.814258515834808	0.953504741191864	1	149.289260864258	18064
True	False	False	False	False	905.298522949219	-1049.38427734375	129.769607543945	0.805326879024506	0.952907800674438	1	143.641021728516	16806
True	False	False	False	False	914.939880371094	-983.968200683594	163.043869018555	0.820252954959869	0.951157689094543	1	152.088439941406	22357
True	False	False	False	False	906.032409667969	-397.828704833984	180.790130615234	0.845734775066376	0.959113538265228	1	150.644165039063	24555
True	False	False	False	False	906.396728515625	-309.356628417969	130.878753662109	0.764478147029877	0.926536321640015	0.719386100769043	146.720336914063	17313
True	False	False	False	False	907.650634765625	-252.32958984375	118.678184509277	0.834435343742371	0.957459390163422	1	146.457946777344	15671
True	False	False	False	False	911.093078613281	-721.918029785156	140.861022949219	0.864313900470734	0.966805994510651	1	145.503936767578	18479
True	False	False	False	False	919.024963378906	-1349.67724609375	114.241622924805	0.793618381023407	0.940397500991821	1	152.058258056641	15662
True	False	False	False	False	951.052307128906	-1055.90502929688	87.6222152709961	0.785240411758423	0.9501993060112	0.972049474716187	138.772155761719	10963
True	False	False	False	False	923.571411132813	-772.699462890625	129.769607543945	0.778573036193848	0.932552695274353	0.82945716381073	144.940170288086	16958
True	False	False	False	False	931.775573730469	-955.797485351563	126.442184448242	0.819941997528076	0.953340709209442	1	143.859649658203	16400
True	False	False	False	False	952.337829589844	-411.752166748047	100.931915283203	0.875434458255768	0.973171412944794	1	140.02197265625	12742
True	False	False	False	False	944.468078613281	-39.151252746582	114.241622924805	0.841748654842377	0.963625371456146	1	163.368927001953	16827
True	False	False	False	False	944.671752929688	-0.300407409667969	105.36848449707	0.776370167732239	0.934734344482422	0.80633556842804	159.326309204102	15136
True	False	False	False	False	961.025634765625	-293.968627929688	154.17073059082	0.803418695926666	0.944256901741028	1	155.460433959961	21609
True	False	False	False	False	963.313354492188	-1537.689453125	100.931915283203	0.875434458255768	0.973171412944794	1	148.956039428711	13555
True	False	False	False	False	965.169311523438	-1142.23291015625	120.896469116211	0.7624591588974	0.943854987621307	0.708087503910065	146.348617553711	15952
True	False	False	False	False	966.746887207031	-1615.46325683594	144.188446044922	0.874823212623596	0.977561414241791	1	158.923080444336	20660
True	False	False	False	False	986.934875488281	-961.031494140625	153.061584472656	0.777968525886536	0.952883720397949	0.822720050811768	152.434783935547	21036
True	False	False	False	False	967.754089355469	-737.82080078125	123.114753723145	0.76763504743576	0.945625305175781	0.738543272018433	143.468475341797	15925
True	False	False	False	False	968.7978515625	-320.568084716797	124.223899841309	0.862963676452637	0.970658659934998	1	144.017852783203	16130
True	False	False	False	False	969.160705566406	-167.611831665039	130.878753662109	0.772971868515015	0.931669175624847	0.776539385318756	154.728820800781	18258
True	False	False	False	False	969.37353515625	-929.052978515625	151.952453613281	0.783681273460388	0.950547277927399	0.910666465759277	149.635040283203	20500
True	False	False	False	False	976.640991210938	-380.145660400391	96.4953460693359	0.864758431911469	0.972729384899139	1	137.022994995117	11921
True	False	False	False	False	974.884338378906	43.8305740356445	94.2770690917969	0.844878911972046	0.964166045188904	1	150.823532104492	12820
True	False	False	False	False	990.856567382813	-1694.90686035156	256.211791992188	0.814507782459259	0.944746971130371	1	180.138534545898	41612
True	False	False	False	False	1058.08483886719	-1657.7431640625	99.8227767944336	0.838416218757629	0.957018911838531	1	145.66667175293	13110
True	False	False	False	False	1002.63323974609	-1487.78869628906	236.24723815918	0.827603161334991	0.961993157863617	1	150.995300292969	32162
True	False	False	False	False	1001.8564453125	-1438.46435546875	199.645553588867	0.665854930877686	0.946110665798187	0.438706755638123	159.155548095703	28648
True	False	False	False	False	993.5419921875	-461.447601318359	125.333038330078	0.845949530601501	0.965185582637787	1	144.371688842773	16314
True	False	False	False	False	1000.89788818359	-423.777160644531	145.297592163086	0.796712636947632	0.945659458637238	1	148.564880371094	19462
True	False	False	False	False	1007.75921630859	-1459.86804199219	105.36848449707	0.786068022251129	0.938829302787781	1	143.399993896484	13623
True	False	False	False	False	1014.58850097656	-1309.6669921875	110.914192199707	0.803114473819733	0.963940918445587	1	133.539993286133	13354
True	False	False	False	False	1007.96295166016	-1123.65588378906	99.8227767944336	0.827447116374969	0.963831067085266	1	139.122222900391	12521
True	False	False	False	False	1031.85961914063	-1054.52880859375	165.262145996094	0.831412851810455	0.955694556236267	1	155.993286132813	23243
True	False	False	False	False	1020.96557617188	-332.135620117188	166.371292114258	0.789251506328583	0.931153655052185	1	154.733337402344	23210
True	False	False	False	False	1008.75244140625	-283.786590576172	170.807861328125	0.847019016742706	0.965654790401459	1	156.350646972656	24078
True	False	False	False	False	1021.31115722656	-163.325729370117	123.114753723145	0.689725339412689	0.922471880912781	0.482558608055115	136.072067260742	15104
True	False	False	False	False	1012.70745849609	33.2314987182617	99.8227767944336	0.827447116374969	0.965536773204803	1	149.266662597656	13434
True	False	False	False	False	1022.466796875	-944.779418945313	131.987884521484	0.832409501075745	0.958222508430481	1	152.117645263672	18102
True	False	False	False	False	1037.0966796875	-429.463439941406	108.695907592773	0.846498012542725	0.970586776733398	1	140.959182739258	13814
True	False	False	False	False	1038.78723144531	-1620.58044433594	123.114753723145	0.76763504743576	0.927670478820801	0.738543272018433	153.189193725586	17004
True	False	False	False	False	1050.25134277344	-1515.78112792969	256.211791992188	0.539458930492401	0.896807491779327	0.282389342784882	165.597396850586	38253
True	False	False	False	False	1048.79504394531	-827.084289550781	277.285491943359	0.831808745861053	0.956371366977692	1	156.164001464844	39041
True	False	False	False	False	1071.88854980469	-429.829284667969	103.150199890137	0.817960679531097	0.948403060436249	1	137.82795715332	12818
True	False	False	False	False	1077.9560546875	-176.193420410156	98.7136306762695	0.884637892246246	0.97701108455658	1	146.494384765625	13038
True	False	False	False	False	1078.63134765625	-1254.74548339844	161.934722900391	0.831593692302704	0.951172471046448	1	155.095886230469	22644
True	False	False	False	False	1082.17102050781	-1860.80578613281	114.241622924805	0.827207922935486	0.956829428672791	1	157.398056030273	16212
True	False	False	False	False	1085.91516113281	-1604.52319335938	166.371292114258	0.876092970371246	0.969249248504639	1	167.33332824707	25100
True	False	False	False	False	1086.53076171875	-818.430786132813	89.8404998779297	0.682187139987946	0.891451418399811	0.46788090467453	132.950622558594	10769
True	False	False	False	False	1082.27868652344	-376.598968505859	187.44499206543	0.794586062431335	0.951001405715942	1	155.44970703125	26271
True	False	False	False	False	1086.45336914063	-115.321220397949	88.7313537597656	0.862419307231903	0.971599817276001	1	143.112503051758	11449
True	False	False	False	False	1090.04187011719	-1298.68688964844	197.427261352539	0.576597929000854	0.905619502067566	0.319601505994797	153.483139038086	27320
True	False	False	False	False	1182.27209472656	-1675.45629882813	87.6222152709961	0.785240411758423	0.937237203121185	0.972049474716187	145.126586914063	11465
True	False	False	False	False	1128.61535644531	-1428.59338378906	107.586769104004	0.779021024703979	0.932037770748138	0.834679305553436	146.54638671875	14215
True	False	False	False	False	1203.84741210938	-1353.63171386719	105.36848449707	0.723260998725891	0.911315977573395	0.560945451259613	147.463165283203	14009
True	False	False	False	False	1124.88134765625	-1322.08898925781	133.097030639648	0.777435421943665	0.94036328792572	0.817042171955109	158.483337402344	19018
True	False	False	False	False	1101.25207519531	-490.817443847656	115.350761413574	0.778573036193848	0.953064560890198	0.82945716381073	143.942306518555	14970
True	False	False	False	False	1118.17309570313	-389.421173095703	110.914192199707	0.739838838577271	0.9183629155159	0.6118004322052	142.779998779297	14278
True	False	False	False	False	1097.10888671875	58.2438697814941	103.150199890137	0.760025501251221	0.921372890472412	0.695292770862579	155.774200439453	14487
True	False	False	False	False	1100.9208984375	-143.929779052734	85.4039306640625	0.802311480045319	0.957111597061157	1	142.948059082031	11007
[truncated: 965 more rows]
