# Supplementary material for: Gene Delivery Mediated by Backbone-Degradable RAFT Copolymers
Source: Biomacromolecules. 2026 Feb 12;27(3):1846–56. doi: 10.1021/acs.biomac.5c01662 (PMC12977016; doi:10.1021/acs.biomac.5c01662)
Supplement: Supplementary file 2 [file bm5c01662_si_002.zip › Celigo Raw Data/Object (Cell)-Level Data/Blue/7-15-2024-8-55-08-PM_object_F2.csv]

Plate ID	PM_2024_07_15_PPP41-45_NP_5_10_20_PEIpro_200ngwell_U2OS_6k_Plate2
Plate Name
Plate Description
Scan ID	7/15/2024 8:55:08 PM
Scan Description
Scan Result ID	7/15/2024 8:55:08 PM
Scan Result Description
Software Version	5.1.0.0
Experiment Name
Application Name	Target 1
Plate Type	96-Well BD Falcon™ 353072 Plate
Acquisition Start/End Times	7/15/2024 8:55:08 PM - 7/15/2024 8:56:55 PM
Analysis Start Time	7/15/2024 8:55:08 PM
User ID	Local Administrator
Scan Area Object-Level Data CSV Report
Row	F
Column	2
Total	Class 1	Class 2	Class 3	Class 4	X Position (µm)	Y Position (µm)	Target 1: Area (µm²)	Target 1: Form Factor	Target 1: Smoothness	Target 1: Aspect Ratio	Target 1: Mean Intensity	Target 1: Integrated Intensity
True	False	False	False	False	-2032.3076171875	-2939.42431640625	90.9496383666992	0.699367880821228	0.954907953739166	0.502670288085938	135.804870605469	11136
True	False	False	False	False	-2051.62329101563	-2924.59643554688	214.064392089844	0.495794773101807	0.904913663864136	0.244373008608818	136.362701416016	26318
True	False	False	False	False	-2101.03173828125	-2891.51416015625	319.432891845703	0.336286097764969	0.885825455188751	0.138827249407768	168.9375	48654
True	False	False	False	False	-2108.02954101563	-2866.9755859375	99.8227767944336	0.744696021080017	0.963398873806	0.629131495952606	137.477783203125	12373
True	False	False	False	False	-2137.30200195313	-2861.07690429688	534.6064453125	0.262077897787094	0.868517100811005	0.101152166724205	179.885894775391	86705
True	False	False	False	False	-2128.537109375	-2840.9228515625	46.5839614868164	0.398675680160522	0.928598165512085	0.175291612744331	71.8809509277344	3019
True	False	False	False	False	-2200.26147460938	-2799.59399414063	119.787330627441	0.79902595281601	0.96386045217514	1	123.444442749023	13332
True	False	False	False	False	-2223.46655273438	-2793.39477539063	357.143707275391	0.340238869190216	0.836550652980804	0.140994071960449	178.037261962891	57328
True	False	False	False	False	-2205.73413085938	-2767.0205078125	35.4925422668457	0.75548255443573	0.948639392852783	0.673407912254333	75.09375	2403
True	False	False	False	False	-2257.744140625	-2765.2529296875	332.742584228516	0.294958293437958	0.862013220787048	0.117181211709976	144.449996948242	43335
True	False	False	False	False	-2266.837890625	-2734.7265625	138.64274597168	0.704681634902954	0.960668444633484	0.514486134052277	87.447998046875	10931
True	False	False	False	False	-2243.49755859375	-2734.25927734375	104.259346008301	0.77779358625412	0.950061023235321	0.82083135843277	101.5	9541
True	False	False	False	False	-2302.3134765625	-2729.72338867188	309.450592041016	0.302036345005035	0.91245311498642	0.120764061808586	156.010757446289	43527
True	False	False	False	False	-2282.09057617188	-2710.22314453125	110.914192199707	0.779846131801605	0.956881999969482	0.844886004924774	79.8000030517578	7980
True	False	False	False	False	-2312.33325195313	-2697.3359375	89.8404998779297	0.424448192119598	0.874738812446594	0.191951811313629	79.543212890625	6443
True	False	False	False	False	-2343.17529296875	-2690.68481445313	312.778015136719	0.263434171676636	0.796603262424469	0.101794250309467	143.875885009766	40573
True	False	False	False	False	-2369.8984375	-2669.26196289063	96.4953460693359	0.751482903957367	0.951314508914948	0.655898630619049	153.655166625977	13368
True	False	False	False	False	-2358.35913085938	-2654.91186523438	151.952453613281	0.594815373420715	0.911127805709839	0.339941203594208	103.781021118164	14218
True	False	False	False	False	-2425.08618164063	-2612.82885742188	298.359191894531	0.316188842058182	0.850188910961151	0.128078147768974	143.249069213867	38534
True	False	False	False	False	-2451.47119140625	-2585.06103515625	228.483245849609	0.346564561128616	0.789229571819305	0.144499123096466	141.563110351563	29162
True	False	False	False	False	-2500.05126953125	-2553.32055664063	69.8759460449219	0.303034991025925	0.933499395847321	0.121273547410965	135.476196289063	8535
True	False	False	False	False	-2519.3515625	-2516.1015625	228.483245849609	0.436473727226257	0.920264780521393	0.200097247958183	157.402908325195	32425
True	False	False	False	False	-2540.41186523438	-2497.65942382813	28.8376903533936	0.681263327598572	0.948771238327026	0.466138988733292	131.923080444336	3430
True	False	False	False	False	-2544.94409179688	-2483.31201171875	197.427261352539	0.706082999706268	0.953483045101166	0.517698526382446	168.853927612305	30056
True	False	False	False	False	-2582.36865234375	-2447.68017578125	161.934722900391	0.425061732530594	0.90291291475296	0.192361414432526	152.815063476563	22311
True	False	False	False	False	-2610.82690429688	-2433.10522460938	23.2919807434082	0.45277014374733	0.953530073165894	0.211548179388046	136.66667175293	2870
True	False	False	False	False	-2627.982421875	-2413.23461914063	17.7462711334229	0.520357489585876	0.902172982692719	0.265091508626938	137.3125	2197
True	False	False	False	False	-2658.26708984375	-2376.26733398438	59.8936653137207	0.460559338331223	0.914810955524445	0.217199832201004	134.944442749023	7287
True	False	False	False	False	-2687.47216796875	-2323.37182617188	312.778015136719	0.436687499284744	0.929668962955475	0.200244322419167	160.861709594727	45363
True	False	False	False	False	-2707.25219726563	-2294.32397460938	192.990692138672	0.755458950996399	0.94727748632431	0.67330002784729	170.137924194336	29604
True	False	False	False	False	-2725.49829101563	-2277.41259765625	100.931915283203	0.681251406669617	0.932946085929871	0.466116547584534	161.31867980957	14680
True	False	False	False	False	-2711.30053710938	-2265.85327148438	32.1651153564453	0.759870648384094	0.941819429397583	0.694506108760834	94.2068939208984	2732
True	False	False	False	False	-2755.01000976563	-2230.505859375	554.570983886719	0.474654674530029	0.917739391326904	0.227741152048111	167.828002929688	83914
True	False	False	False	False	-2785.01635742188	-2198.8369140625	105.36848449707	0.683284997940063	0.955573856830597	0.469966500997543	166.673690795898	15834
True	False	False	False	False	-2793.79223632813	-2184.0625	80.9673614501953	0.814673006534576	0.960151076316833	1	150.630142211914	10996
True	False	False	False	False	-2813.529296875	-2155.91381835938	226.264953613281	0.458553969860077	0.940016388893127	0.21573331952095	139.632354736328	28485
True	False	False	False	False	-2833.60717773438	-2147.48095703125	16.6371288299561	0.487835139036179	0.897636115550995	0.237988919019699	140.266662597656	2104
True	False	False	False	False	-2843.57153320313	-2132.98095703125	14.4188451766968	0.560572564601898	0.930587589740753	0.302906334400177	140.076919555664	1821
True	False	False	False	False	-2836.869140625	-2116.796875	343.834014892578	0.202759563922882	0.850972473621368	0.0745175331830978	124.725807189941	38665
True	False	False	False	False	-2861.60791015625	-2103.083984375	70.9850845336914	0.516615152359009	0.900965631008148	0.261829555034637	138.28125	8850
True	False	False	False	False	-2863.03588867188	-2080.61987304688	145.297592163086	0.594370245933533	0.939096808433533	0.33942523598671	149.442749023438	19577
True	False	False	False	False	-2878.38110351563	-2061.3857421875	104.259346008301	0.676092565059662	0.953440308570862	0.45660275220871	152	14288
True	False	False	False	False	-2887.81713867188	-2047.24194335938	47.6931037902832	0.665943384170532	0.947712421417236	0.43885612487793	127.465118408203	5481
True	False	False	False	False	-2917.59619140625	-2014.67016601563	57.6753807067871	0.471866428852081	0.921350061893463	0.225622713565826	138.038467407227	7178
True	False	False	False	False	-2916.08984375	-2001.65393066406	65.4393768310547	0.756123721599579	0.955283284187317	0.676357209682465	126.084747314453	7439
True	False	False	False	False	-2953.18969726563	-1934.62915039063	70.9850845336914	0.750849604606628	0.9591423869133	0.653255343437195	109.796875	7027
True	False	False	False	False	-2946.19677734375	-1949.59045410156	24.401123046875	0.576453566551208	0.910942673683167	0.319446384906769	106.954544067383	2353
True	False	False	False	False	-2966.81494140625	-1933.58459472656	32.1651153564453	0.684656083583832	0.935441792011261	0.472595363855362	146.344833374023	4244
True	False	False	False	False	-2976.35595703125	-1892.24548339844	198.536407470703	0.731422424316406	0.953259170055389	0.584594190120697	146.888275146484	26293
True	False	False	False	False	-2962.7880859375	-1914.65026855469	130.878753662109	0.781607866287231	0.95037579536438	0.870086967945099	140.847457885742	16620
True	False	False	False	False	-2938.20971679688	-1898.78088378906	18.8554134368896	0.733056426048279	0.934281527996063	0.589630365371704	81.8823547363281	1392
True	False	False	False	False	-2950.89135742188	-1896.28076171875	64.3302307128906	0.759870648384094	0.958860158920288	0.694506108760834	86.6379318237305	5025
True	False	False	False	False	-2938.16088867188	-1983.12121582031	17.7462711334229	0.507745087146759	0.928321480751038	0.254253089427948	144.75	2316
True	False	False	False	False	-2924.1181640625	-1983.66748046875	61.0028076171875	0.645261406898499	0.954490661621094	0.406067341566086	112.072731018066	6164
True	False	False	False	False	-2932.90307617188	-1961.18359375	120.896469116211	0.7624591588974	0.957675635814667	0.708087503910065	117.091743469238	12763
True	False	False	False	False	-2934.53125	-1932.07287597656	54.3479537963867	0.716579556465149	0.96172833442688	0.543196678161621	82.9183654785156	4063
True	False	False	False	False	-2916.99536132813	-1955.05639648438	48.80224609375	0.64345920085907	0.943996608257294	0.403396040201187	83.5454559326172	3676
True	False	False	False	False	-2915.72021484375	-1915.1435546875	105.36848449707	0.656984984874725	0.943630814552307	0.424144089221954	77.9789505004883	7408
True	False	False	False	False	-2911.99340820313	-1979.61120605469	84.2947845458984	0.755421161651611	0.940984129905701	0.673127472400665	101.131576538086	7686
True	False	False	False	False	-2899.7080078125	-1954.93920898438	80.9673614501953	0.57914674282074	0.942521870136261	0.322355687618256	80.0684967041016	5845
True	False	False	False	False	-2901.55834960938	-1933.18395996094	98.7136306762695	0.632762551307678	0.916350424289703	0.388077229261398	90.2134857177734	8029
True	False	False	False	False	-2898.5615234375	-2004.70043945313	52.1296730041504	0.791674017906189	0.953352153301239	1	83.2978744506836	3915
True	False	False	False	False	-2896.62182617188	-2029.234375	146.40673828125	0.427589476108551	0.925232529640198	0.194055646657944	126.613639831543	16713
True	False	False	False	False	-2870.84204101563	-2019.71862792969	90.9496383666992	0.537149906158447	0.935212314128876	0.280238062143326	62.0365867614746	5087
True	False	False	False	False	-2895.55932617188	-2014.52685546875	22.1828384399414	0.691018760204315	0.933190703392029	0.485164731740952	90.25	1805
True	False	False	False	False	-2873.62182617188	-1971.9326171875	183.008422851563	0.654515147209167	0.947312414646149	0.420230358839035	92.1878814697266	15211
True	False	False	False	False	-2892.2734375	-1969.24731445313	14.4188451766968	0.666414141654968	0.924317836761475	0.43965283036232	58.538459777832	761
True	False	False	False	False	-2887.08666992188	-1935.02294921875	104.259346008301	0.837473332881927	0.962020635604858	1	99.8936157226563	9390
True	False	False	False	False	-2880.68725585938	-1914.28210449219	208.518692016602	0.520743250846863	0.933121919631958	0.26543003320694	95.5638275146484	17966
True	False	False	False	False	-2866.65893554688	-2060.18041992188	59.8936653137207	0.633529365062714	0.949838936328888	0.389146208763123	110.018516540527	5941
True	False	False	False	False	-2862.97290039063	-2042.69653320313	92.0587844848633	0.787859082221985	0.954880356788635	1	83.3012084960938	6914
True	False	False	False	False	-2843.4755859375	-2012.91845703125	23.2919807434082	0.725569725036621	0.945849716663361	0.567398190498352	61.2857131958008	1287
True	False	False	False	False	-2865.88623046875	-1926.349609375	43.256534576416	0.656920969486237	0.93663078546524	0.424041956663132	79.2307662963867	3090
True	False	False	False	False	-2853.673828125	-1996.26013183594	130.878753662109	0.682038903236389	0.95690929889679	0.467600554227829	67.2627105712891	7937
True	False	False	False	False	-2851.4130859375	-1960.87915039063	191.881561279297	0.767745316028595	0.955826163291931	0.739249765872955	103.763008117676	17951
True	False	False	False	False	-2846.89013671875	-1939.70556640625	118.678184509277	0.824438512325287	0.95934933423996	1	88.7289733886719	9494
True	False	False	False	False	-2843.31689453125	-2032.25903320313	236.24723815918	0.703137814998627	0.960455894470215	0.510995030403137	81.7699508666992	17417
True	False	False	False	False	-2831.4208984375	-1991.67150878906	148.625015258789	0.823728501796722	0.960323333740234	1	76.5820922851563	10262
True	False	False	False	False	-2840.35009765625	-1906.84912109375	167.480438232422	0.476379781961441	0.908922612667084	0.229060292243958	79.5761566162109	12016
True	False	False	False	False	-2827.51440429688	-2063.1845703125	158.607299804688	0.654840767383575	0.951017618179321	0.420742988586426	68.4475555419922	9788
True	False	False	False	False	-2823.6005859375	-2096.3447265625	103.150199890137	0.793185532093048	0.96284031867981	1	86.5483856201172	8049
True	False	False	False	False	-2822.44384765625	-2038.31652832031	21.0736961364746	0.765837788581848	0.95370626449585	0.727394282817841	55	1045
True	False	False	False	False	-2817.70385742188	-2004.27416992188	179.680999755859	0.642614901065826	0.948432803153992	0.402153879404068	73.8765411376953	11968
True	False	False	False	False	-2822.04321289063	-1911.53112792969	35.4925422668457	0.5884068608284	0.922983646392822	0.332607984542847	73.125	2340
True	False	False	False	False	-2815.06909179688	-2028.14343261719	143.079315185547	0.753439962863922	0.94346559047699	0.664282858371735	70.8682174682617	9142
True	False	False	False	False	-2810.13891601563	-1960.02575683594	218.500961303711	0.633201777935028	0.913652777671814	0.388688981533051	96.9543151855469	19100
True	False	False	False	False	-2807.17138671875	-2112.7529296875	45.4748191833496	0.748132705688477	0.963050842285156	0.642271757125854	67.2926864624023	2759
True	False	False	False	False	-2798.52587890625	-2135.685546875	100.931915283203	0.730834186077118	0.941509008407593	0.582807719707489	83.1208801269531	7564
True	False	False	False	False	-2795.32373046875	-2119.92333984375	75.4216537475586	0.733056426048279	0.938539564609528	0.589630365371704	72.720588684082	4945
True	False	False	False	False	-2795.05737304688	-2039.60656738281	153.061584472656	0.70901221036911	0.929034471511841	0.524551153182983	66.4057998657227	9164
True	False	False	False	False	-2790.30151367188	-2006.02526855469	49.9113883972168	0.806145071983337	0.961008429527283	1	57.6222229003906	2593
True	False	False	False	False	-2789.14404296875	-1912.49340820313	136.424453735352	0.653661012649536	0.930956244468689	0.418890386819839	76.8699188232422	9455
True	False	False	False	False	-2786.22729492188	-2099.87231445313	198.536407470703	0.525008141994476	0.930307686328888	0.269201338291168	68.2849197387695	12223
True	False	False	False	False	-2785.22241210938	-2148.52807617188	139.751892089844	0.514855980873108	0.930502831935883	0.260309815406799	75.7777786254883	9548
True	False	False	False	False	-2783.7626953125	-2015.09619140625	26.6194076538086	0.62885844707489	0.927915811538696	0.382700979709625	59.4583320617676	1427
True	False	False	False	False	-2785.05786132813	-1997.43395996094	22.1828384399414	0.524048745632172	0.880065858364105	0.268348306417465	54.7000007629395	1094
True	False	False	False	False	-2782.0244140625	-2168.02978515625	86.513069152832	0.775300621986389	0.951321005821228	0.796320915222168	77.5641021728516	6050
True	False	False	False	False	-2780.02758789063	-1967.44689941406	77.6399383544922	0.695782601833344	0.947773933410645	0.495003014802933	67.2142868041992	4705
True	False	False	False	False	-2775.39965820313	-2190.04028320313	63.2210922241211	0.758609592914581	0.951528549194336	0.688213586807251	99.4736862182617	5670
True	False	False	False	False	-2753.49389648438	-2170.25268554688	43.256534576416	0.817455768585205	0.954181313514709	1	56.3846168518066	2199
True	False	False	False	False	-2770.24267578125	-2044.70727539063	133.097030639648	0.456796407699585	0.860177755355835	0.214454621076584	53.6916656494141	6443
True	False	False	False	False	-2773.20849609375	-2013.45251464844	67.6576614379883	0.741976678371429	0.935436367988586	0.619263112545013	57.4590148925781	3505
True	False	False	False	False	-2772.2138671875	-1988.79724121094	89.8404998779297	0.661957681179047	0.933126211166382	0.432207375764847	58.3950614929199	4730
True	False	False	False	False	-2769.50170898438	-1902.15637207031	13.3097038269043	0.685805439949036	0.934609174728394	0.474820286035538	52.8333320617676	634
True	False	False	False	False	-2764.45092773438	-1939.11462402344	64.3302307128906	0.802213251590729	0.952678680419922	1	79.6034469604492	4617
True	False	False	False	False	-2767.43212890625	-1926.04113769531	120.896469116211	0.611874520778656	0.944372653961182	0.360507637262344	85.2477035522461	9292
True	False	False	False	False	-2762.4326171875	-2130.9287109375	125.333038330078	0.669864416122437	0.94450432062149	0.445568263530731	68.5044250488281	7741
True	False	False	False	False	-2749.76293945313	-2065.8076171875	136.424453735352	0.583775103092194	0.910643041133881	0.327430725097656	56.7967491149902	6986
True	False	False	False	False	-2750.99658203125	-1944.83581542969	23.2919807434082	0.725569725036621	0.94915634393692	0.567398190498352	68.4285736083984	1437
True	False	False	False	False	-2754.82421875	-1896.73522949219	78.7490768432617	0.652763843536377	0.915716767311096	0.41749033331871	70.0140838623047	4971
True	False	False	False	False	-2750.4404296875	-2025.47937011719	136.424453735352	0.718396246433258	0.961325526237488	0.547894239425659	59.8780479431152	7365
True	False	False	False	False	-2749.37890625	-2205.67309570313	145.297592163086	0.563669145107269	0.897729396820068	0.306052148342133	92.6793899536133	12141
True	False	False	False	False	-2740.4111328125	-2184.9921875	159.716445922852	0.606388568878174	0.956969738006592	0.353718668222427	70.0555572509766	10088
True	False	False	False	False	-2744.90502929688	-2120.80932617188	104.259346008301	0.745750606060028	0.953267395496368	0.63308048248291	53.1063842773438	4992
True	False	False	False	False	-2748.80517578125	-1969.23205566406	126.442184448242	0.708366572856903	0.945073068141937	0.523024260997772	75.5526351928711	8613
True	False	False	False	False	-2746.16455078125	-1929.97265625	54.3479537963867	0.791067004203796	0.957528114318848	1	74.8775482177734	3669
True	False	False	False	False	-2745.56494140625	-2046.59729003906	51.0205307006836	0.636238098144531	0.941351592540741	0.392957359552383	48.9782600402832	2253
True	False	False	False	False	-2737.22900390625	-2144.189453125	153.061584472656	0.308194726705551	0.760963380336761	0.123921737074852	56.898551940918	7852
True	False	False	False	False	-2737.19799804688	-2259.4306640625	116.459907531738	0.74296110868454	0.945647895336151	0.622785210609436	163.447616577148	17162
True	False	False	False	False	-2713.76708984375	-2249.06665039063	116.459907531738	0.604291141033173	0.946348249912262	0.351168215274811	88.6095275878906	9304
True	False	False	False	False	-2733.81396484375	-2095.01416015625	216.282684326172	0.400877147912979	0.801922023296356	0.176674634218216	69.3846130371094	13530
True	False	False	False	False	-2735.12377929688	-1997.984375	130.878753662109	0.542437553405762	0.924105167388916	0.285190314054489	71.338981628418	8418
True	False	False	False	False	-2733.29663085938	-1915.31237792969	118.678184509277	0.675134241580963	0.928179144859314	0.454873770475388	71.3457946777344	7634
True	False	False	False	False	-2733.23608398438	-2078.53930664063	49.9113883972168	0.346726477146149	0.911490321159363	0.144589453935623	54.1111106872559	2435
True	False	False	False	False	-2730.19360351563	-2041.32800292969	69.8759460449219	0.66570657491684	0.961224436759949	0.438456356525421	49.0476188659668	3090
True	False	False	False	False	-2731.21704101563	-2011.80981445313	123.114753723145	0.526821434497833	0.915716707706451	0.27082097530365	72.2882919311523	8024
True	False	False	False	False	-2727.45068359375	-2242.30688476563	47.6931037902832	0.805555999279022	0.956683158874512	1	98.0232543945313	4215
True	False	False	False	False	-2716.68725585938	-2227.328125	44.3656768798828	0.749354422092438	0.944926857948303	0.647141218185425	66.125	2645
True	False	False	False	False	-2717.62817382813	-2206.703125	108.695907592773	0.65948212146759	0.939920783042908	0.428161919116974	63.5204086303711	6225
True	False	False	False	False	-2720.31396484375	-1966.64367675781	112.023338317871	0.861416518688202	0.970772683620453	1	82.5445556640625	8337
True	False	False	False	False	-2719.9462890625	-2159.60693359375	102.041061401367	0.761244773864746	0.956256031990051	0.701598525047302	61.4565200805664	5654
True	False	False	False	False	-2709.54345703125	-2078.77685546875	95.3862075805664	0.801153242588043	0.955301940441132	1	58.8953475952148	5065
True	False	False	False	False	-2711.177734375	-1936.56921386719	96.4953460693359	0.58545857667923	0.91220486164093	0.329300910234451	68.2643661499023	5939
True	False	False	False	False	-2708.11010742188	-2220.79052734375	18.8554134368896	0.733056426048279	0.934281527996063	0.589630365371704	61.3529396057129	1043
True	False	False	False	False	-2704.9375	-2144.16918945313	108.695907592773	0.608946740627289	0.950441539287567	0.356862813234329	54.7755088806152	5368
True	False	False	False	False	-2705.91381835938	-2052.33764648438	231.810668945313	0.432337403297424	0.828643798828125	0.197267353534698	77.3971328735352	16176
True	False	False	False	False	-2707.32934570313	-1894.51525878906	108.695907592773	0.764249205589294	0.949947655200958	0.718070447444916	79.7653045654297	7817
True	False	False	False	False	-2705.44140625	-1981.0703125	74.3125076293945	0.758645176887512	0.950720965862274	0.688388466835022	68.8507461547852	4613
True	False	False	False	False	-2703.37915039063	-2122.3427734375	133.097030639648	0.608065068721771	0.947949707508087	0.355774968862534	53.0750007629395	6369
True	False	False	False	False	-2702.1552734375	-2272.25634765625	22.1828384399414	0.735508561134338	0.939309358596802	0.597400009632111	93.8499984741211	1877
True	False	False	False	False	-2701.47534179688	-2195.982421875	26.6194076538086	0.780536234378815	0.950671494007111	0.854119598865509	46.5	1116
True	False	False	False	False	-2700.34033203125	-1910.89819335938	75.4216537475586	0.605831742286682	0.908734858036041	0.35303920507431	68.6764678955078	4670
True	False	False	False	False	-2698.84204101563	-2161.54028320313	104.259346008301	0.77779358625412	0.961780726909637	0.82083135843277	52.4255332946777	4928
True	False	False	False	False	-2690.70703125	-2096.97705078125	155.279876708984	0.736634731292725	0.952121794223785	0.601058423519135	89.6500015258789	12551
True	False	False	False	False	-2698.52124023438	-2014.44750976563	86.513069152832	0.717120826244354	0.953889608383179	0.544586777687073	60.038459777832	4683
True	False	False	False	False	-2691.50537109375	-1999.00048828125	78.7490768432617	0.452897727489471	0.873480319976807	0.211639791727066	52.8873252868652	3755
True	False	False	False	False	-2696.02075195313	-1950.77868652344	88.7313537597656	0.795180141925812	0.955602645874023	1	70.125	5610
True	False	False	False	False	-2689.20556640625	-1928.28674316406	29.9468326568604	0.764188587665558	0.946757137775421	0.717723667621613	64.9259262084961	1753
True	False	False	False	False	-2688.69702148438	-2285.8525390625	145.297592163086	0.427675873041153	0.842532992362976	0.194113731384277	100.931297302246	13222
True	False	False	False	False	-2685.96435546875	-2252.60522460938	168.589569091797	0.529844582080841	0.916527330875397	0.273543268442154	78.2894744873047	11900
True	False	False	False	False	-2688.349609375	-2109.46948242188	9.98227787017822	0.785398185253143	0.931883156299591	1	54.5555572509766	491
True	False	False	False	False	-2687.82446289063	-2214.89721679688	290.595184326172	0.565771639347076	0.930961966514587	0.308209300041199	70.5114517211914	18474
True	False	False	False	False	-2673.71118164063	-2175.35400390625	168.589569091797	0.659941136837006	0.906562983989716	0.428907334804535	62.815788269043	9548
True	False	False	False	False	-2684.42163085938	-2071.1806640625	212.955261230469	0.399655669927597	0.820562958717346	0.175906389951706	92.9427108764648	17845
True	False	False	False	False	-2683.31762695313	-1969.96264648438	90.9496383666992	0.753896296024323	0.934893250465393	0.666286945343018	70.9878082275391	5821
True	False	False	False	False	-2679.21264648438	-1915.1162109375	113.132476806641	0.713493883609772	0.933050572872162	0.535420715808868	78.6274490356445	8020
True	False	False	False	False	-2677.65795898438	-2034.98669433594	146.40673828125	0.416437953710556	0.860044479370117	0.18666110932827	54.8181800842285	7236
True	False	False	False	False	-2672.01489257813	-2002.74560546875	28.8376903533936	0.681263327598572	0.948771238327026	0.466138988733292	46.461540222168	1208
True	False	False	False	False	-2671.58911132813	-2162.83129882813	27.7285480499268	0.707581996917725	0.914666414260864	0.521181464195251	51.0400009155273	1276
True	False	False	False	False	-2669.81494140625	-2134.48999023438	143.079315185547	0.792992413043976	0.958928644657135	1	56.4806213378906	7286
True	False	False	False	False	-2667.5966796875	-2303.74536132813	108.695907592773	0.713117599487305	0.936896860599518	0.534489333629608	83.2959213256836	8163
True	False	False	False	False	-2666.45288085938	-2108.48852539063	87.6222152709961	0.785240411758423	0.953829169273376	0.972049474716187	64.7341766357422	5114
True	False	False	False	False	-2664.99145507813	-1988.05529785156	14.4188451766968	0.449162185192108	0.832996010780334	0.208970308303833	44.0769233703613	573
True	False	False	False	False	-2664.70239257813	-2356.59716796875	85.4039306640625	0.730905413627625	0.969166100025177	0.583023309707642	136.883117675781	10540
True	False	False	False	False	-2630.08349609375	-2356.56396484375	126.442184448242	0.775840818881989	0.956785082817078	0.801295220851898	77.315788269043	8814
True	False	False	False	False	-2652.14501953125	-2294.79541015625	128.660461425781	0.563304722309113	0.91949200630188	0.305680006742477	76.0517272949219	8822
True	False	False	False	False	-2662.55834960938	-2087.94262695313	200.754699707031	0.482939958572388	0.912695705890656	0.234136968851089	99.0441970825195	17927
True	False	False	False	False	-2663.623046875	-1930.00549316406	114.241622924805	0.539730429649353	0.925670802593231	0.282643437385559	71.019416809082	7315
True	False	False	False	False	-2661.16186523438	-2010.18981933594	39.9291114807129	0.754574596881866	0.95160585641861	0.669301986694336	51.7777786254883	1864
True	False	False	False	False	-2659.30224609375	-1979.70385742188	42.1473922729492	0.602947294712067	0.907746374607086	0.349546879529953	61.5789489746094	2340
True	False	False	False	False	-2658.34692382813	-2270.05810546875	216.282684326172	0.484562903642654	0.860193908214569	0.235407903790474	112.184616088867	21876
True	False	False	False	False	-2657.10083007813	-2240.2998046875	131.987884521484	0.623572051525116	0.916842520236969	0.375591456890106	57.6806716918945	6864
True	False	False	False	False	-2658.32958984375	-1958.50512695313	57.6753807067871	0.681263327598572	0.925159454345703	0.466138988733292	62.5	3250
True	False	False	False	False	-2651.66333007813	-2019.93103027344	66.5485153198242	0.729813098907471	0.958397746086121	0.579738736152649	52.0499992370605	3123
True	False	False	False	False	-2651.02661132813	-2350.54467773438	59.8936653137207	0.620450556278229	0.950359404087067	0.371481567621231	86.0925903320313	4649
True	False	False	False	False	-2642.46997070313	-2337.21264648438	34.3833999633789	0.812275528907776	0.95572304725647	1	58.2258071899414	1805
True	False	False	False	False	-2632.65112304688	-2236.1123046875	107.586769104004	0.628426969051361	0.934137403964996	0.382113456726074	54.8041229248047	5316
True	False	False	False	False	-2649.88012695313	-2053.81762695313	153.061584472656	0.62613046169281	0.939119935035706	0.379008322954178	59.2246360778809	8173
True	False	False	False	False	-2649.50537109375	-2206.91015625	141.970169067383	0.599483549594879	0.921406745910645	0.345412909984589	56.890625	7282
True	False	False	False	False	-2638.00927734375	-2172.45947265625	192.990692138672	0.28880113363266	0.720291078090668	0.114103868603706	64.7298812866211	11263
True	False	False	False	False	-2646.34643554688	-2148.19458007813	175.244430541992	0.703833937644958	0.917752802371979	0.512563169002533	68.8227844238281	10874
True	False	False	False	False	-2645.43212890625	-2093.14965820313	31.0559749603271	0.838463246822357	0.960098087787628	1	55.8571434020996	1564
True	False	False	False	False	-2645.37719726563	-1905.48449707031	31.0559749603271	0.695939123630524	0.94053065776825	0.495332807302475	61.8928565979004	1733
True	False	False	False	False	-2642.43994140625	-2029.40515136719	15.5279874801636	0.717676758766174	0.928345501422882	0.546022891998291	45.8571434020996	642
True	False	False	False	False	-2639.49438476563	-1944.58923339844	64.3302307128906	0.557969212532043	0.93833589553833	0.300289928913116	60.8448257446289	3529
True	False	False	False	False	-2631.73217773438	-1927.30261230469	16.6371288299561	0.42454919219017	0.891237914562225	0.192019209265709	49.3333320617676	740
True	False	False	False	False	-2630.94091796875	-2253.63623046875	103.150199890137	0.661201298236847	0.944896638393402	0.430964648723602	56.1827964782715	5225
True	False	False	False	False	-2629.0009765625	-2394.26635742188	229.592376708984	0.228614285588264	0.867881000041962	0.0857919976115227	115.22705078125	23852
True	False	False	False	False	-2614.38745117188	-2325.56665039063	18.8554134368896	0.733056426048279	0.934281527996063	0.589630365371704	49.4117660522461	840
True	False	False	False	False	-2628.69921875	-2277.95874023438	206.300399780273	0.728902280330658	0.93581622838974	0.577034711837769	80.0806427001953	14895
True	False	False	False	False	-2625.66186523438	-2213.375	112.023338317871	0.651365220546722	0.946748614311218	0.415322601795197	49.4752464294434	4997
True	False	False	False	False	-2624.54052734375	-2106.82958984375	384.872253417969	0.692447781562805	0.930920660495758	0.488075792789459	84.815559387207	29431
True	False	False	False	False	-2625.09497070313	-2010.00305175781	181.899276733398	0.690609216690063	0.95086395740509	0.484336644411087	60.365852355957	9900
True	False	False	False	False	-2627.91870117188	-1967.73120117188	113.132476806641	0.785913348197937	0.95934933423996	1	69.7941207885742	7119
True	False	False	False	False	-2624.07299804688	-2032.10205078125	112.023338317871	0.801285207271576	0.956510245800018	1	60.6831665039063	6129
True	False	False	False	False	-2620.88452148438	-2177.48364257813	51.0205307006836	0.672707319259644	0.940954327583313	0.450546443462372	53.3260879516602	2453
True	False	False	False	False	-2616.423828125	-2138.02490234375	169.698715209961	0.470262914896011	0.838727176189423	0.224411964416504	61.228759765625	9368
True	False	False	False	False	-2616.32153320313	-2071.498046875	225.155807495117	0.367146223783493	0.79191642999649	0.15623651444912	64.4187164306641	13077
True	False	False	False	False	-2614.2421875	-1985.62548828125	23.2919807434082	0.521954357624054	0.903687536716461	0.266495555639267	45	945
True	False	False	False	False	-2614.76611328125	-1936.6982421875	15.5279874801636	0.647358953952789	0.922711372375488	0.409211099147797	60.5	847
True	False	False	False	False	-2611.83056640625	-2418.228515625	87.6222152709961	0.796068251132965	0.953511893749237	1	134.810119628906	10650
True	False	False	False	False	-2602.36303710938	-2369.49829101563	47.6931037902832	0.805555999279022	0.950805008411407	1	60.7209320068359	2611
True	False	False	False	False	-2610.90014648438	-2365.21142578125	47.6931037902832	0.594744265079498	0.957729458808899	0.339858740568161	60.1627922058105	2587
True	False	False	False	False	-2599.49389648438	-2325.07275390625	114.241622924805	0.700978994369507	0.941049098968506	0.506193876266479	65.8932037353516	6787
True	False	False	False	False	-2608.06396484375	-2300.62255859375	214.064392089844	0.812729179859161	0.968793570995331	1	77.0673599243164	14874
True	False	False	False	False	-2598.80224609375	-2229.98706054688	145.297592163086	0.594370245933533	0.948350608348846	0.33942523598671	54.9312973022461	7196
True	False	False	False	False	-2605.00756835938	-2158.30590820313	88.7313537597656	0.661952018737793	0.929473519325256	0.432197988033295	51.6624984741211	4133
True	False	False	False	False	-2602.69653320313	-2042.07702636719	134.206176757813	0.574282824993134	0.894657671451569	0.317124217748642	55.8429756164551	6757
True	False	False	False	False	-2603.28002929688	-1965.70288085938	99.8227767944336	0.636823832988739	0.964657068252563	0.393788814544678	73.0111083984375	6571
True	False	False	False	False	-2602.8984375	-2002.50048828125	22.1828384399414	0.691018760204315	0.941173493862152	0.485164731740952	45.6500015258789	913
True	False	False	False	False	-2601.61083984375	-2136.869140625	16.6371288299561	0.693598926067352	0.931946337223053	0.490445405244827	51.7999992370605	777
True	False	False	False	False	-2598.58642578125	-2103.978515625	77.6399383544922	0.655685126781464	0.955179274082184	0.422076970338821	53.9714279174805	3778
True	False	False	False	False	-2600.150390625	-2014.50012207031	23.2919807434082	0.772283971309662	0.955780923366547	0.771135985851288	46.7142868041992	981
True	False	False	False	False	-2598.18579101563	-1913.083984375	25.5102653503418	0.748013913631439	0.942926585674286	0.641803920269012	45.4347839355469	1045
True	False	False	False	False	-2598.1083984375	-2184.55517578125	105.36848449707	0.656984984874725	0.931952297687531	0.424144089221954	62.2842102050781	5917
True	False	False	False	False	-2595.17895507813	-2430.69360351563	110.914192199707	0.614722788333893	0.950799524784088	0.364102095365524	118.110000610352	11811
True	False	False	False	False	-2581.78955078125	-2420.8798828125	109.805053710938	0.712054908275604	0.958591163158417	0.531877756118774	81.4444427490234	8063
True	False	False	False	False	-2589.33642578125	-2387.7822265625	125.333038330078	0.481881529092789	0.910456299781799	0.233311355113983	59.0707969665527	6675
True	False	False	False	False	-2587.69091796875	-2277.53588867188	38.8199691772461	0.770017266273499	0.946688234806061	0.754476308822632	60.0285720825195	2101
True	False	False	False	False	-2595.15185546875	-2265.1337890625	95.3862075805664	0.742845177650452	0.948007941246033	0.62236750125885	68.1976776123047	5865
True	False	False	False	False	-2586.1796875	-2180.36254882813	32.1651153564453	0.759870648384094	0.952843487262726	0.694506108760834	61.1034469604492	1772
True	False	False	False	False	-2589.21875	-1929.30993652344	97.6044921875	0.728147208690643	0.942247927188873	0.574816465377808	64.0227279663086	5634
True	False	False	False	False	-2585.01635742188	-2344.18798828125	138.64274597168	0.559822976589203	0.946923077106476	0.302150338888168	56.8400001525879	7105
True	False	False	False	False	-2575.54223632813	-2318.7236328125	155.279876708984	0.62938779592514	0.949780404567719	0.383423566818237	57.7357139587402	8083
True	False	False	False	False	-2578.15795898438	-2271.59252929688	76.5307922363281	0.74383670091629	0.958222687244415	0.625965297222137	66.0289840698242	4556
True	False	False	False	False	-2584.9091796875	-1977.0302734375	84.2947845458984	0.413797616958618	0.873603999614716	0.184939980506897	69	5244
True	False	False	False	False	-2584.83374023438	-2251.41381835938	94.2770690917969	0.712164640426636	0.950422644615173	0.532146096229553	75.2705917358398	6398
True	False	False	False	False	-2579.93969726563	-2198.44409179688	141.970169067383	0.816491663455963	0.958162069320679	1	73.9609375	9467
True	False	False	False	False	-2581.8271484375	-2002.09814453125	129.769607543945	0.70094496011734	0.936664640903473	0.506118953227997	61.0683746337891	7145
True	False	False	False	False	-2583.8828125	-1952.16271972656	24.401123046875	0.674680590629578	0.952098965644836	0.454059302806854	58.6818199157715	1291
True	False	False	False	False	-2580.4462890625	-2160.92529296875	85.4039306640625	0.485844284296036	0.904698312282562	0.23641562461853	56.0909080505371	4319
True	False	False	False	False	-2567.7744140625	-2136.5927734375	62.1119499206543	0.818948090076447	0.966921865940094	1	57.1071434020996	3198
True	False	False	False	False	-2575.3701171875	-2071.80224609375	125.333038330078	0.740218818187714	0.92960524559021	0.61310887336731	62.3982315063477	7051
True	False	False	False	False	-2573.36572265625	-2113.15161132813	112.023338317871	0.672101497650146	0.900104820728302	0.449477463960648	54.6138610839844	5516
True	False	False	False	False	-2572.86450195313	-2045.45617675781	70.9850845336914	0.615690171718597	0.906989932060242	0.365334123373032	51.140625	3273
True	False	False	False	False	-2568.251953125	-2026.2255859375	39.9291114807129	0.832318663597107	0.958408892154694	1	52.6666679382324	1896
True	False	False	False	False	-2567.02026367188	-2292.9248046875	134.206176757813	0.751862764358521	0.94510018825531	0.657500267028809	66.752067565918	8077
True	False	False	False	False	-2562.29296875	-2419.2900390625	103.150199890137	0.769519209861755	0.950061023235321	0.751023590564728	71.1720428466797	6619
True	False	False	False	False	-2561.58203125	-1941.63940429688	124.223899841309	0.654149413108826	0.957247018814087	0.419655740261078	65.1160736083984	7293
True	False	False	False	False	-2561.341796875	-2471.5146484375	127.551322937012	0.664698958396912	0.929907381534576	0.436761826276779	158.913040161133	18275
True	False	False	False	False	-2535.28149414063	-2469.84057617188	89.8404998779297	0.690838992595673	0.946975588798523	0.484800934791565	101.592590332031	8229
True	False	False	False	False	-2545.13500976563	-2406.92797851563	72.0942230224609	0.833017647266388	0.964172780513763	1	80.9230804443359	5260
True	False	False	False	False	-2559.578125	-2241.66723632813	43.256534576416	0.764826476573944	0.949666619300842	0.721405208110809	57.2051277160645	2231
True	False	False	False	False	-2561.31811523438	-2219.615234375	137.533599853516	0.619763374328613	0.970816850662231	0.370585262775421	53.7016143798828	6659
True	False	False	False	False	-2559.90478515625	-2153.67749023438	73.203369140625	0.432340204715729	0.889521300792694	0.19726924598217	58.8484840393066	3884
True	False	False	False	False	-2559.638671875	-2015.48596191406	66.5485153198242	0.693598926067352	0.915720641613007	0.490445405244827	52.4333343505859	3146
True	False	False	False	False	-2558.17138671875	-2399.32543945313	113.132476806641	0.686399757862091	0.963469326496124	0.475978404283524	68.4803924560547	6985
True	False	False	False	False	-2556.05712890625	-2372.17041015625	149.734161376953	0.677455425262451	0.951126754283905	0.45908197760582	59.8666648864746	8082
True	False	False	False	False	-2557.89794921875	-2259.9091796875	179.680999755859	0.433513432741165	0.8746178150177	0.198068886995316	81.1481475830078	13146
True	False	False	False	False	-2555.10180664063	-2174.0205078125	90.9496383666992	0.517392575740814	0.87644761800766	0.262503951787949	56.0853652954102	4599
True	False	False	False	False	-2553.07690429688	-1910.28930664063	27.7285480499268	0.81305855512619	0.950671494007111	1	56.8800010681152	1422
True	False	False	False	False	-2551.23950195313	-2193.24267578125	106.477630615234	0.718682765960693	0.961469709873199	0.54864364862442	58.6041679382324	5626
True	False	False	False	False	-2550.46875	-2047.63464355469	84.2947845458984	0.668440997600555	0.950181484222412	0.44311136007309	49.4078941345215	3755
True	False	False	False	False	-2549.59326171875	-2335.44799804688	180.790130615234	0.638769209384918	0.946548581123352	0.39656925201416	62.6625785827637	10214
True	False	False	False	False	-2547.337890625	-2288.6396484375	117.569046020508	0.750036954879761	0.961664319038391	0.649910449981689	67.7830200195313	7185
True	False	False	False	False	-2547.56640625	-2091.65698242188	251.77522277832	0.3083416223526	0.83717954158783	0.123997516930103	58.7577095031738	13338
True	False	False	False	False	-2543.03271484375	-1990.38500976563	120.896469116211	0.725337266921997	0.927694022655487	0.5667405128479	54.6605491638184	5958
True	False	False	False	False	-2545.263671875	-1960.47766113281	93.1679229736328	0.550251126289368	0.927417099475861	0.292680114507675	64.1190490722656	5386
True	False	False	False	False	-2540.28759765625	-2452.1923828125	184.117568969727	0.601906478404999	0.878102481365204	0.348297923803329	87.4277114868164	14513
True	False	False	False	False	-2534.94165039063	-2426.89697265625	156.389007568359	0.783451199531555	0.947308480739594	0.905145168304443	68.6879425048828	9685
True	False	False	False	False	-2534.24780273438	-2320.72314453125	63.2210922241211	0.605832159519196	0.931952118873596	0.353039652109146	58.7017555236816	3346
True	False	False	False	False	-2538.14697265625	-2129.26245117188	155.279876708984	0.567088901996613	0.922083854675293	0.309569776058197	60.8285713195801	8516
True	False	False	False	False	-2537.6396484375	-2259.60498046875	107.586769104004	0.769551157951355	0.954925775527954	0.75124317407608	68.9278335571289	6686
True	False	False	False	False	-2537.42944335938	-2156.583984375	69.8759460449219	0.807386338710785	0.959310948848724	1	52.7936515808105	3326
True	False	False	False	False	-2537.12646484375	-2062.98266601563	73.203369140625	0.606794536113739	0.943948149681091	0.354215174913406	48.8030319213867	3221
True	False	False	False	False	-2534.53881835938	-2018.64343261719	125.333038330078	0.705301880836487	0.964818239212036	0.515902817249298	54.7876091003418	6191
True	False	False	False	False	-2533.65844726563	-2394.50927734375	73.203369140625	0.774313688278198	0.952563881874084	0.787631273269653	64.4242401123047	4252
True	False	False	False	False	-2531.26220703125	-2371.68115234375	161.934722900391	0.642055153846741	0.934778273105621	0.401333630084991	65.2739715576172	9530
True	False	False	False	False	-2530.27514648438	-2178.10546875	68.7667999267578	0.691914021968842	0.930962860584259	0.486984550952911	54.8387107849121	3400
True	False	False	False	False	-2529.26831054688	-2302.1611328125	197.427261352539	0.620475888252258	0.928618729114532	0.371514648199081	84.5842666625977	15056
True	False	False	False	False	-2525.482421875	-2226.26245117188	168.589569091797	0.48324316740036	0.866345405578613	0.234373971819878	61.4013175964355	9333
True	False	False	False	False	-2524.71899414063	-2489.7119140625	56.5662384033203	0.776553928852081	0.950349152088165	0.808126747608185	86.4901962280273	4411
True	False	False	False	False	-2515.24658203125	-2471.38403320313	76.5307922363281	0.770033359527588	0.971104025840759	0.754589080810547	61.101448059082	4216
True	False	False	False	False	-2514.39501953125	-2398.99291992188	104.259346008301	0.608991086483002	0.943942248821259	0.356917679309845	57.2021293640137	5377
True	False	False	False	False	-2518.55737304688	-2329.83056640625	107.586769104004	0.376889705657959	0.856519818305969	0.161980152130127	57.9690704345703	5623
True	False	False	False	False	-2521.44677734375	-2203.53149414063	115.350761413574	0.566249370574951	0.921633720397949	0.308701932430267	57.538459777832	5984
True	False	False	False	False	-2520.19848632813	-2087.09790039063	26.6194076538086	0.62885844707489	0.890087246894836	0.382700979709625	42.2916679382324	1015
True	False	False	False	False	-2522.05322265625	-2035.15673828125	82.0765075683594	0.57708615064621	0.936895370483398	0.320126831531525	51.972972869873	3846
True	False	False	False	False	-2523.61181640625	-1913.90942382813	73.203369140625	0.762958765029907	0.936229407787323	0.710821986198425	62.6212120056152	4133
True	False	False	False	False	-2522.435546875	-1971.50793457031	126.442184448242	0.767152667045593	0.952045440673828	0.735483109951019	68.9912261962891	7865
True	False	False	False	False	-2519.67407226563	-2059.09008789063	131.987884521484	0.809868931770325	0.958252608776093	1	62.8991584777832	7485
True	False	False	False	False	-2519.36474609375	-2182.80639648438	12.2005615234375	0.741141617298126	0.928999543190002	0.616318583488464	48.9090919494629	538
True	False	False	False	False	-2513.70483398438	-1933.22351074219	97.6044921875	0.592188000679016	0.915163338184357	0.336910277605057	59.375	5225
True	False	False	False	False	-2512.46630859375	-1901.59704589844	14.4188451766968	0.742955923080444	0.94487601518631	0.622766435146332	60.461540222168	786
True	False	False	False	False	-2509.79760742188	-2263.60375976563	257.320922851563	0.831497073173523	0.963056027889252	1	75.2586212158203	17460
True	False	False	False	False	-2509.43505859375	-2119.87255859375	88.7313537597656	0.598902344703674	0.902986288070679	0.344725489616394	50.0999984741211	4008
True	False	False	False	False	-2505.07275390625	-2342.125	124.223899841309	0.774550676345825	0.952253043651581	0.789673984050751	68.5535736083984	7678
True	False	False	False	False	-2504.77490234375	-2415.50708007813	138.64274597168	0.680588185787201	0.954178631305695	0.464873433113098	62.9280014038086	7866
True	False	False	False	False	-2503.96850585938	-2310.16040039063	201.863830566406	0.427854031324387	0.845878481864929	0.194233581423759	82.2692337036133	14973
True	False	False	False	False	-2503.03344726563	-2513.19262695313	82.0765075683594	0.594304740428925	0.93672639131546	0.339349389076233	95.2432403564453	7048
True	False	False	False	False	-2498.00708007813	-2439.65063476563	168.589569091797	0.529844582080841	0.868111371994019	0.273543268442154	63.3684196472168	9632
True	False	False	False	False	-2501.46948242188	-2036.69519042969	108.695907592773	0.602428317070007	0.920098483562469	0.34892338514328	52.5816345214844	5153
True	False	False	False	False	-2501.77661132813	-2010.75939941406	125.333038330078	0.676981031894684	0.943339467048645	0.458216309547424	69.8672561645508	7895
True	False	False	False	False	-2500.513671875	-1961.24011230469	130.878753662109	0.649014532566071	0.939314663410187	0.411719381809235	70.7372894287109	8347
True	False	False	False	False	-2500.60205078125	-1895.18664550781	43.256534576416	0.570338845252991	0.936651885509491	0.312956184148788	59.0512809753418	2303
True	False	False	False	False	-2498.2021484375	-2243.40014648438	77.6399383544922	0.80919873714447	0.959443032741547	1	53.4714279174805	3743
True	False	False	False	False	-2496.46923828125	-2227.8740234375	85.4039306640625	0.730905413627625	0.960797727108002	0.583023309707642	49.5454559326172	3815
True	False	False	False	False	-2497.23071289063	-2192.041015625	99.8227767944336	0.827447116374969	0.955595314502716	1	50.5666656494141	4551
True	False	False	False	False	-2493.72778320313	-2162.58032226563	114.241622924805	0.589191019535065	0.887599050998688	0.333494544029236	56.6601943969727	5836
True	False	False	False	False	-2495.89501953125	-1914.97766113281	104.259346008301	0.764275074005127	0.962114334106445	0.718218624591827	71.0212783813477	6676
True	False	False	False	False	-2493.47485351563	-2537.97924804688	163.043869018555	0.410126477479935	0.930699408054352	0.182565271854401	118.687072753906	17447
True	False	False	False	False	-2475.22631835938	-2538.8935546875	33.2742576599121	0.729813098907471	0.947863936424255	0.579738736152649	83.3666687011719	2501
True	False	False	False	False	-2488.173828125	-2481.39697265625	191.881561279297	0.447516739368439	0.796885371208191	0.20780286192894	70.8323669433594	12254
True	False	False	False	False	-2489.34545898438	-2380.46362304688	186.335845947266	0.716425657272339	0.953357815742493	0.542802810668945	81.8392868041992	13749
True	False	False	False	False	-2492.61474609375	-2144.65942382813	34.3833999633789	0.580749690532684	0.919874429702759	0.324102401733398	47.4838714599609	1472
True	False	False	False	False	-2493.28149414063	-2060.3857421875	174.135284423828	0.512558102607727	0.934390068054199	0.258337557315826	60.2929954528809	9466
True	False	False	False	False	-2489.42749023438	-2083.30712890625	22.1828384399414	0.598902344703674	0.876199066638947	0.344725489616394	45	900
True	False	False	False	False	-2488.95825195313	-2319.23315429688	69.8759460449219	0.626204371452332	0.947039306163788	0.379107654094696	54.6349220275879	3442
True	False	False	False	False	-2484.25463867188	-2291.4267578125	144.188446044922	0.81140923500061	0.960019946098328	1	69.8000030517578	9074
True	False	False	False	False	-2486.48291015625	-2119.06494140625	26.6194076538086	0.829222500324249	0.957139134407043	1	43.4583320617676	1043
True	False	False	False	False	-2483.21166992188	-2008.23901367188	69.8759460449219	0.440687388181686	0.893861591815948	0.203011259436607	48.8412704467773	3077
True	False	False	False	False	-2486.36206054688	-1977.31323242188	87.6222152709961	0.749889969825745	0.960797727108002	0.649311125278473	63.0759506225586	4983
True	False	False	False	False	-2484.88989257813	-1934.07104492188	46.5839614868164	0.678057432174683	0.942094027996063	0.460184723138809	58.261905670166	2447
True	False	False	False	False	-2482.89086914063	-2462.79052734375	107.586769104004	0.827301025390625	0.96119749546051	1	62.2989692687988	6043
True	False	False	False	False	-2476.04541015625	-2433.74365234375	102.041061401367	0.609389185905457	0.950308203697205	0.357410460710526	53.3804359436035	4911
True	False	False	False	False	-2479.24291992188	-2356.51904296875	52.1296730041504	0.791674017906189	0.945469677448273	1	46.7659568786621	2198
True	False	False	False	False	-2478.29516601563	-1963.47277832031	57.6753807067871	0.666414141654968	0.937717020511627	0.43965283036232	60.1538467407227	3128
True	False	False	False	False	-2477.935546875	-2094.02954101563	36.6016845703125	0.820213973522186	0.963647246360779	1	48	1584
True	False	False	False	False	-2477.00390625	-2406.0029296875	170.807861328125	0.799037754535675	0.957361221313477	1	69.9935073852539	10779
True	False	False	False	False	-2475.70263671875	-2203.20971679688	122.005615234375	0.48374018073082	0.919335901737213	0.234762877225876	51.4636344909668	5661
True	False	False	False	False	-2476.21362304688	-2146.55200195313	17.7462711334229	0.64491605758667	0.936461865901947	0.405553311109543	44.3125	709
True	False	False	False	False	-2475.21923828125	-2039.00549316406	99.8227767944336	0.701861500740051	0.961325287818909	0.508145332336426	51.5999984741211	4644
True	False	False	False	False	-2474.37963867188	-2521.673828125	128.660461425781	0.759870648384094	0.939312398433685	0.694506108760834	81.4655151367188	9450
True	False	False	False	False	-2473.35229492188	-2059.02880859375	33.2742576599121	0.693598926067352	0.936113715171814	0.490445405244827	48.7000007629395	1461
True	False	False	False	False	-2473.07373046875	-2563.69946289063	204.082122802734	0.580489277839661	0.901394009590149	0.323817849159241	149.47282409668	27503
True	False	False	False	False	-2444.28344726563	-2552.69189453125	181.899276733398	0.737282872200012	0.954346716403961	0.603190720081329	88.2865829467773	14479
True	False	False	False	False	-2427.15258789063	-2526.63891601563	149.734161376953	0.788483679294586	0.948196947574615	1	80.6370391845703	10886
True	False	False	False	False	-2461.43286132813	-2498.73510742188	134.206176757813	0.675174176692963	0.921419084072113	0.454945594072342	79.6033020019531	9632
True	False	False	False	False	-2459.08178710938	-2466.69921875	118.678184509277	0.824438512325287	0.95934933423996	1	58.9719619750977	6310
True	False	False	False	False	-2463.89965820313	-2378.24487304688	99.8227767944336	0.744696021080017	0.956256031990051	0.629131495952606	59.0666656494141	5316
True	False	False	False	False	-2469.39379882813	-2315.40893554688	62.1119499206543	0.818948090076447	0.951341331005096	1	71.2678604125977	3991
True	False	False	False	False	-2467.9912109375	-2081.7490234375	109.805053710938	0.641384243965149	0.96415650844574	0.400353789329529	51.5454559326172	5103
True	False	False	False	False	-2472.09399414063	-1908.36169433594	37.7108268737793	0.572700321674347	0.896001696586609	0.315444022417068	56.0882339477539	1907
True	False	False	False	False	-2467.44213867188	-2183.02978515625	110.914192199707	0.586601257324219	0.959314703941345	0.330577790737152	60.6100006103516	6061
True	False	False	False	False	-2467.4326171875	-1934.828125	69.8759460449219	0.703073918819427	0.949198067188263	0.510851562023163	60.1587295532227	3790
True	False	False	False	False	-2466.74389648438	-2333.10913085938	256.211791992188	0.734402477741241	0.951922178268433	0.59386283159256	84.0259704589844	19410
True	False	False	False	False	-2457.11303710938	-2302.74072265625	98.7136306762695	0.501733303070068	0.935916244983673	0.249237209558487	62.1685409545898	5533
True	False	False	False	False	-2464.83862304688	-2272.97094726563	94.2770690917969	0.757289707660675	0.954608798027039	0.681832194328308	52.4235305786133	4456
True	False	False	False	False	-2463.54711914063	-2248.4404296875	61.0028076171875	0.668995320796967	0.944188296794891	0.444065421819687	52.6363639831543	2895
True	False	False	False	False	-2464.46313476563	-2231.76391601563	119.787330627441	0.568261086940765	0.889058887958527	0.310786247253418	52.1481475830078	5632
True	False	False	False	False	-2463.57788085938	-2162.87036132813	100.931915283203	0.654515147209167	0.943068146705627	0.42023029923439	55.2637367248535	5029
True	False	False	False	False	-2460.90942382813	-2112.59838867188	102.041061401367	0.551170408725739	0.935287714004517	0.29357522726059	54.1413040161133	4981
True	False	False	False	False	-2463.70239257813	-1955.05786132813	55.4570960998535	0.731203615665436	0.949190139770508	0.583928167819977	59.5400009155273	2977
True	False	False	False	False	-2463.1591796875	-2052.13305664063	27.7285480499268	0.655060887336731	0.95572304725647	0.421090096235275	44.5200004577637	1113
True	False	False	False	False	-2460.82202148438	-2008.64501953125	125.333038330078	0.377210348844528	0.868646800518036	0.162171304225922	51.2743377685547	5794
True	False	False	False	False	-2456.48974609375	-2137.94653320313	34.3833999633789	0.696077466011047	0.949911177158356	0.495624750852585	49.1612892150879	1524
True	False	False	False	False	-2453.6640625	-1915.03039550781	116.459907531738	0.755209743976593	0.959216058254242	0.672165632247925	62.9714279174805	6612
True	False	False	False	False	-2453.0146484375	-2445.43920898438	108.695907592773	0.666950881481171	0.928884327411652	0.44056424498558	59.7040824890137	5851
True	False	False	False	False	-2443.97314453125	-2427.47412109375	117.569046020508	0.771331310272217	0.947358906269073	0.763932764530182	57.0471687316895	6047
True	False	False	False	False	-2450.63427734375	-2350.27392578125	112.023338317871	0.549915254116058	0.930535554885864	0.29235377907753	65.188117980957	6584
True	False	False	False	False	-2450.30078125	-2125.94580078125	33.2742576599121	0.708264887332916	0.942040622234344	0.52278470993042	53.466667175293	1604
True	False	False	False	False	-2451.18994140625	-1971.40063476563	149.734161376953	0.684073209762573	0.949132442474365	0.471474379301071	68.9703674316406	9311
True	False	False	False	False	-2450.26391601563	-2183.33911132813	15.5279874801636	0.717676758766174	0.938069105148315	0.546022891998291	49.9285697937012	699
True	False	False	False	False	-2448.96923828125	-2038.0869140625	129.769607543945	0.498939275741577	0.929737627506256	0.246937647461891	48.9914512634277	5732
True	False	False	False	False	-2449.03515625	-1894.26806640625	47.6931037902832	0.594744265079498	0.953447580337524	0.339858740568161	53.4883728027344	2300
True	False	False	False	False	-2448.10766601563	-2402.70263671875	147.515884399414	0.560067236423492	0.92033576965332	0.302396476268768	54.7293243408203	7279
True	False	False	False	False	-2447.83056640625	-2370.53833007813	103.150199890137	0.69622391462326	0.936632215976715	0.495934218168259	60.4623641967773	5623
True	False	False	False	False	-2444.435546875	-2278.05102539063	115.350761413574	0.6888747215271	0.953022956848145	0.480859190225601	61.4326934814453	6389
True	False	False	False	False	-2445.7841796875	-1932.80053710938	11.0914192199707	0.619482219219208	0.927492141723633	0.37021940946579	53	530
True	False	False	False	False	-2445.32763671875	-2211.2919921875	118.678184509277	0.728201508522034	0.950915038585663	0.574975252151489	54.0373840332031	5782
True	False	False	False	False	-2442.3984375	-1946.13452148438	27.7285480499268	0.621374189853668	0.92003345489502	0.372691035270691	55.7599983215332	1394
True	False	False	False	False	-2445.052734375	-1936.12963867188	16.6371288299561	0.646814525127411	0.939505636692047	0.408391445875168	43.9333343505859	659
True	False	False	False	False	-2441.65551757813	-2301.88598632813	52.1296730041504	0.758778512477875	0.944354295730591	0.689045190811157	56.8297882080078	2671
True	False	False	False	False	-2441.50659179688	-2183.57495117188	66.5485153198242	0.608065068721771	0.938618183135986	0.355774968862534	52.3833351135254	3143
True	False	False	False	False	-2441.35961914063	-2007.47985839844	100.931915283203	0.66998165845871	0.955052018165588	0.445771604776382	49.2527465820313	4482
True	False	False	False	False	-2440.2509765625	-2154.70776367188	72.0942230224609	0.700715720653534	0.949304640293121	0.505614638328552	105.33846282959	6847
True	False	False	False	False	-2440.04272460938	-2119.5732421875	49.9113883972168	0.757985770702362	0.945469677448273	0.685172200202942	51.2888870239258	2308
True	False	False	False	False	-2439.99438476563	-2481.21264648438	156.389007568359	0.707564532756805	0.942855715751648	0.52114063501358	58.7588653564453	8285
True	False	False	False	False	-2437.44482421875	-2458.86596679688	76.5307922363281	0.74383670091629	0.951916694641113	0.625965297222137	55.188404083252	3808
True	False	False	False	False	-2426.40795898438	-2396.91967773438	113.132476806641	0.772725999355316	0.95595383644104	0.774587631225586	57.6666679382324	5882
True	False	False	False	False	-2439.50903320313	-2336.0615234375	151.952453613281	0.665282309055328	0.94553941488266	0.437741488218307	66.357666015625	9091
True	False	False	False	False	-2436.8623046875	-2094.18505859375	47.6931037902832	0.515224516391754	0.933972895145416	0.260627448558807	48.1627922058105	2071
True	False	False	False	False	-2437.7802734375	-2078.76049804688	118.678184509277	0.618459045886993	0.94108110666275	0.368892341852188	52.3084106445313	5597
True	False	False	False	False	-2435.1435546875	-2295.68090820313	42.1473922729492	0.640076875686646	0.915139555931091	0.398454904556274	54.6052627563477	2075
True	False	False	False	False	-2431.44140625	-2255.45971679688	66.5485153198242	0.431548416614532	0.862340569496155	0.196730971336365	49.3166656494141	2959
True	False	False	False	False	-2430.93994140625	-1989.51159667969	55.4570960998535	0.719247400760651	0.936288177967072	0.55012708902359	46.0400009155273	2302
True	False	False	False	False	-2430.16430664063	-2229.7978515625	44.3656768798828	0.661952018737793	0.921411514282227	0.432197988033295	50.2249984741211	2009
True	False	False	False	False	-2429.81494140625	-1974.43688964844	21.0736961364746	0.698733150959015	0.931073546409607	0.501295566558838	52.8421058654785	1004
True	False	False	False	False	-2429.14233398438	-1892.7734375	53.2388153076172	0.543506979942322	0.893362641334534	0.286203145980835	58.0625	2787
True	False	False	False	False	-2428.79443359375	-2367.8505859375	89.8404998779297	0.650522708892822	0.932142972946167	0.414025485515594	61.4074058532715	4974
True	False	False	False	False	-2428.04028320313	-2190.908203125	19.9645557403564	0.621916890144348	0.937866926193237	0.373404234647751	46.5	837
True	False	False	False	False	-2424.60546875	-1949.29333496094	62.1119499206543	0.531567573547363	0.90587705373764	0.275107234716415	55.9821434020996	3135
True	False	False	False	False	-2423.8564453125	-2450.9755859375	95.3862075805664	0.766198992729187	0.962716162204742	0.729580998420715	58.2209320068359	5007
True	False	False	False	False	-2418.8662109375	-2295.9794921875	42.1473922729492	0.836018741130829	0.959428310394287	1	64.5	2451
True	False	False	False	False	-2419.81494140625	-2232.8369140625	53.2388153076172	0.774922788143158	0.948874831199646	0.792935788631439	52.6666679382324	2528
True	False	False	False	False	-2421.64868164063	-2101.111328125	113.132476806641	0.795443058013916	0.953089475631714	1	55.7254905700684	5684
True	False	False	False	False	-2420.81201171875	-1896.11083984375	54.3479537963867	0.618347227573395	0.901069521903992	0.368747800588608	60.0408172607422	2942
True	False	False	False	False	-2419.24877929688	-2170.01318359375	94.2770690917969	0.757289707660675	0.944822371006012	0.681832194328308	52.470588684082	4460
True	False	False	False	False	-2419.16821289063	-2278.18017578125	90.9496383666992	0.753896296024323	0.962125420570374	0.666286945343018	56.1829261779785	4607
True	False	False	False	False	-2418.41015625	-1912.99548339844	54.3479537963867	0.791067004203796	0.948874831199646	1	59.2244911193848	2902
True	False	False	False	False	-2418.3818359375	-2507.47705078125	177.462707519531	0.697277724742889	0.935329258441925	0.498171836137772	74.0500030517578	11848
True	False	False	False	False	-2414.49877929688	-2429.26318359375	118.678184509277	0.757112741470337	0.952323019504547	0.680991768836975	60.3364486694336	6456
True	False	False	False	False	-2416.06005859375	-2342.41943359375	138.64274597168	0.73007744550705	0.950682699680328	0.580529451370239	73.9599990844727	9245
True	False	False	False	False	-2414.6181640625	-2255.3662109375	16.6371288299561	0.714476346969604	0.940302610397339	0.53786963224411	49.466667175293	742
True	False	False	False	False	-2418.28833007813	-2214.79174804688	61.0028076171875	0.77311635017395	0.952294647693634	0.777697443962097	53.2727279663086	2930
True	False	False	False	False	-2417.36889648438	-2131.25	138.64274597168	0.61875855922699	0.950324833393097	0.369280129671097	50.8639984130859	6358
True	False	False	False	False	-2414.85400390625	-2038.62475585938	143.079315185547	0.623965680599213	0.927397966384888	0.376114338636398	57.4108543395996	7406
True	False	False	False	False	-2412.42797851563	-2304.6220703125	54.3479537963867	0.746100842952728	0.960947930812836	0.634407699108124	71.4285736083984	3500
True	False	False	False	False	-2408.85473632813	-2404.00048828125	113.132476806641	0.742224454879761	0.951650977134705	0.620144486427307	62.6470603942871	6390
True	False	False	False	False	-2408.64965820313	-2547.40063476563	226.264953613281	0.792634010314941	0.957098484039307	1	65.8284301757813	13429
True	False	False	False	False	-2404.40380859375	-2519.52490234375	14.4188451766968	0.805326879024506	0.942608833312988	1	47.8461532592773	622
True	False	False	False	False	-2407.24755859375	-2367.84692382813	120.896469116211	0.546982526779175	0.900772988796234	0.289521425962448	64.3944931030273	7019
True	False	False	False	False	-2407.81176757813	-2205.171875	63.2210922241211	0.605832159519196	0.945234835147858	0.353039652109146	48.4912261962891	2764
True	False	False	False	False	-2407.29858398438	-1918.78369140625	54.3479537963867	0.746100842952728	0.932110965251923	0.634407699108124	57.1020393371582	2798
True	False	False	False	False	-2406.39306640625	-2480.50708007813	196.318130493164	0.745352625846863	0.96321976184845	0.631581962108612	71.1186447143555	12588
True	False	False	False	False	-2398.990234375	-2442.44458007813	158.607299804688	0.78651762008667	0.951595425605774	1	84.5034942626953	12084
True	False	False	False	False	-2404.02172851563	-2321.38110351563	194.099838256836	0.449554830789566	0.838540852069855	0.209249660372734	71.2971420288086	12477
True	False	False	False	False	-2402.72338867188	-2295.17114257813	93.1679229736328	0.782521784305573	0.957730054855347	0.885872364044189	66.8095245361328	5612
True	False	False	False	False	-2400.65600585938	-2242.4287109375	72.0942230224609	0.833017647266388	0.959310948848724	1	57.6307678222656	3746
True	False	False	False	False	-2403.74682617188	-2102.369140625	68.7667999267578	0.782398581504822	0.964448213577271	0.883594453334808	51	3162
True	False	False	False	False	-2399.25	-2271.5166015625	46.5839614868164	0.580913007259369	0.946402370929718	0.32428103685379	51.023811340332	2143
True	False	False	False	False	-2397.81616210938	-2256.095703125	93.1679229736328	0.628847420215607	0.90150660276413	0.382685959339142	59.1547622680664	4969
True	False	False	False	False	-2396.9443359375	-1959.04614257813	102.041061401367	0.596033811569214	0.934137403964996	0.341358572244644	60.3804359436035	5555
True	False	False	False	False	-2396.88208007813	-2163.21948242188	78.7490768432617	0.652763843536377	0.945653796195984	0.41749033331871	47.7746467590332	3392
True	False	False	False	False	-2396.7802734375	-2087.16723632813	77.6399383544922	0.673411130905151	0.95210999250412	0.451793849468231	46.8571434020996	3280
True	False	False	False	False	-2396.49047851563	-2602.09741210938	90.9496383666992	0.740094006061554	0.944384694099426	0.612678289413452	69.4634170532227	5696
True	False	False	False	False	-2396.07055664063	-2353.04028320313	33.2742576599121	0.588328063488007	0.905943691730499	0.332519084215164	54.2999992370605	1629
True	False	False	False	False	-2395.50122070313	-2052.91186523438	72.0942230224609	0.594364702701569	0.966334819793701	0.339418858289719	50.9692306518555	3313
True	False	False	False	False	-2396.02368164063	-1942.92456054688	36.6016845703125	0.705608725547791	0.966282486915588	0.516606628894806	51.6666679382324	1705
True	False	False	False	False	-2395.42431640625	-2018.80212402344	38.8199691772461	0.770017266273499	0.940318167209625	0.754476308822632	39.5142860412598	1383
True	False	False	False	False	-2395.24682617188	-2129.26098632813	103.150199890137	0.632922768592834	0.953850090503693	0.388300240039825	46.0645179748535	4284
True	False	False	False	False	-2394.69995117188	-2639.21728515625	377.108276367188	0.305680125951767	0.84518438577652	0.122627802193165	147.755889892578	50237
True	False	False	False	False	-2367.29150390625	-2642.3818359375	37.7108268737793	0.748016774654388	0.953058242797852	0.64181524515152	87.3823547363281	2971
True	False	False	False	False	-2369.86669921875	-2626.13793945313	128.660461425781	0.677511870861053	0.944055020809174	0.459185183048248	77.7327575683594	9017
True	False	False	False	False	-2372.806640625	-2567.92553710938	158.607299804688	0.752419769763947	0.952656269073486	0.659870684146881	70.1118850708008	10026
True	False	False	False	False	-2371.49682617188	-2534.24536132813	154.17073059082	0.795121848583221	0.966319501399994	1	69.2733840942383	9629
True	False	False	False	False	-2386.68530273438	-2407.974609375	205.191253662109	0.457881331443787	0.830911099910736	0.215243205428123	73.5783767700195	13612
True	False	False	False	False	-2390.75170898438	-2362.44287109375	44.3656768798828	0.716573357582092	0.955260276794434	0.543180823326111	56.7999992370605	2272
True	False	False	False	False	-2390.78271484375	-2219.30395507813	94.2770690917969	0.636333703994751	0.938272953033447	0.393092930316925	49.9764709472656	4248
True	False	False	False	False	-2391.609375	-2009.76708984375	17.7462711334229	0.689935445785522	0.934281527996063	0.482980132102966	39.75	636
True	False	False	False	False	-2387.48706054688	-1996.65161132813	83.1856460571289	0.745481371879578	0.952055633068085	0.63206559419632	48.0533332824707	3604
True	False	False	False	False	-2388.66821289063	-1924.25817871094	35.4925422668457	0.795358955860138	0.963647246360779	1	52.3125	1674
True	False	False	False	False	-2386.27880859375	-2311.1318359375	56.5662384033203	0.705394387245178	0.957729458808899	0.516114771366119	52.764705657959	2691
True	False	False	False	False	-2384.58032226563	-2197.89404296875	72.0942230224609	0.762581646442413	0.949838936328888	0.708754479885101	49.292308807373	3204
True	False	False	False	False	-2383.72827148438	-2070.11987304688	86.513069152832	0.694924652576447	0.942336976528168	0.49320250749588	47.4743576049805	3703
True	False	False	False	False	-2383.15380859375	-2106.31420898438	94.2770690917969	0.674348950386047	0.938696622848511	0.453465551137924	47.5529403686523	4042
True	False	False	False	False	-2382.52416992188	-2387.0048828125	138.64274597168	0.687515437602997	0.932074189186096	0.478166908025742	66.7600021362305	8345
True	False	False	False	False	-2382.18774414063	-2286.42407226563	57.6753807067871	0.544970512390137	0.959477543830872	0.287595450878143	50.8269233703613	2643
True	False	False	False	False	-2381.8291015625	-2507.85278320313	131.987884521484	0.720541477203369	0.956469535827637	0.553562164306641	73.4453811645508	8740
True	False	False	False	False	-2378.09008789063	-2490.36108398438	110.914192199707	0.699503779411316	0.961267530918121	0.502965569496155	67.2300033569336	6723
True	False	False	False	False	-2374.9970703125	-2459.39868164063	66.5485153198242	0.569536685943604	0.927927672863007	0.312116354703903	51.966667175293	3118
True	False	False	False	False	-2378.59765625	-2337.61450195313	54.3479537963867	0.362521022558212	0.908578157424927	0.153553053736687	47.3877563476563	2322
True	False	False	False	False	-2378.5751953125	-2298.76416015625	83.1856460571289	0.422808974981308	0.913783729076385	0.190860524773598	53.1466674804688	3986
True	False	False	False	False	-2367.44873046875	-2274.5947265625	14.4188451766968	0.666414141654968	0.918621897697449	0.43965283036232	52.538459777832	683
True	False	False	False	False	-2376.04736328125	-2174.861328125	148.625015258789	0.516237199306488	0.907976746559143	0.261502325534821	58.8805961608887	7890
True	False	False	False	False	-2377.18676757813	-1972.84899902344	48.80224609375	0.484010845422745	0.905046284198761	0.234974905848503	54.7045440673828	2407
True	False	False	False	False	-2378.08325195313	-1930.66784667969	23.2919807434082	0.725569725036621	0.941173493862152	0.567398190498352	54.238094329834	1139
True	False	False	False	False	-2374.11303710938	-1901.93579101563	9.98227787017822	0.606388568878174	0.928999543190002	0.353718668222427	49	441
True	False	False	False	False	-2373.43676757813	-2124.73657226563	47.6931037902832	0.72429746389389	0.953352153301239	0.563820719718933	40.5348854064941	1743
True	False	False	False	False	-2368.00244140625	-1977.16748046875	24.401123046875	0.622672140598297	0.911731481552124	0.374400079250336	41.2727279663086	908
True	False	False	False	False	-2371.943359375	-1913.69982910156	26.6194076538086	0.470662444829941	0.918020188808441	0.224713116884232	43.4583320617676	1043
True	False	False	False	False	-2368.3232421875	-1920.98229980469	33.2742576599121	0.803785860538483	0.962256669998169	1	54.2999992370605	1629
True	False	False	False	False	-2366.88745117188	-2263.03295898438	159.716445922852	0.747152209281921	0.930352330207825	0.638441383838654	63.2083320617676	9102
True	False	False	False	False	-2365.88989257813	-1942.70764160156	94.2770690917969	0.757289707660675	0.958662450313568	0.681832194328308	63.470588684082	5395
True	False	False	False	False	-2364.908203125	-2410.86645507813	72.0942230224609	0.751398801803589	0.954825580120087	0.655545711517334	58.8769226074219	3827
True	False	False	False	False	-2362.81640625	-2475.92431640625	189.663269042969	0.838367521762848	0.96031379699707	1	69.1695938110352	11828
True	False	False	False	False	-2353.3466796875	-2453.50952148438	62.1119499206543	0.818948090076447	0.959577143192291	1	51.4821434020996	2883
True	False	False	False	False	-2362.091796875	-2146.5419921875	103.150199890137	0.74689644575119	0.953055143356323	0.637453377246857	44.2042999267578	4111
True	False	False	False	False	-2362.69213867188	-2092.63208007813	99.8227767944336	0.673765122890472	0.932916343212128	0.452423572540283	47.533332824707	4278
True	False	False	False	False	-2361.58935546875	-2432.3193359375	87.6222152709961	0.703833937644958	0.932550549507141	0.512563169002533	50.1898727416992	3965
True	False	False	False	False	-2356.68237304688	-2387.5556640625	79.8582229614258	0.715662121772766	0.93909353017807	0.540858566761017	58.875	4239
True	False	False	False	False	-2361.33471679688	-2368.81787109375	134.206176757813	0.548998475074768	0.910033702850342	0.291465163230896	55.9008255004883	6764
True	False	False	False	False	-2358.3828125	-2335.41918945313	134.206176757813	0.598958253860474	0.947220683097839	0.34479159116745	63.1487617492676	7641
True	False	False	False	False	-2357.96044921875	-2232.51831054688	222.937530517578	0.73738569021225	0.942584335803986	0.603530824184418	103.179107666016	20739
True	False	False	False	False	-2352.96459960938	-2292.708984375	73.203369140625	0.687695503234863	0.957863688468933	0.478522002696991	53.0151519775391	3499
True	False	False	False	False	-2352.52856445313	-2563.73315429688	108.695907592773	0.777484655380249	0.937935769557953	0.817557096481323	62.7959175109863	6154
True	False	False	False	False	-2352.04174804688	-2184.0244140625	164.153015136719	0.592175006866455	0.906653344631195	0.336895346641541	54.4121627807617	8053
True	False	False	False	False	-2350.65014648438	-2119.07568359375	61.0028076171875	0.613794684410095	0.923732042312622	0.36292552947998	41.8909072875977	2304
True	False	False	False	False	-2351.61596679688	-2046.64038085938	115.350761413574	0.801323413848877	0.960910856723785	1	48.125	5005
True	False	False	False	False	-2349.03173828125	-2024.27893066406	61.0028076171875	0.475075393915176	0.876145899295807	0.228062272071838	37.5818176269531	2067
True	False	False	False	False	-2351.29809570313	-1927.70825195313	92.0587844848633	0.798473179340363	0.946152925491333	1	65.0722885131836	5401
True	False	False	False	False	-2348.79760742188	-2163.837890625	13.3097038269043	0.685805439949036	0.924342334270477	0.474820286035538	43.5833320617676	523
True	False	False	False	False	-2348.29125976563	-2585.7783203125	190.772415161133	0.68820333480835	0.916394352912903	0.479525864124298	69.4651184082031	11948
True	False	False	False	False	-2341.75830078125	-2532.10498046875	180.790130615234	0.791540265083313	0.936397552490234	1	86.4294509887695	14088
True	False	False	False	False	-2347.89770507813	-2281.11108398438	38.8199691772461	0.770017266273499	0.95678973197937	0.754476308822632	56.5999984741211	1981
True	False	False	False	False	-2347.47412109375	-2504.18579101563	230.701522827148	0.656205236911774	0.936494708061218	0.422902166843414	72.1394195556641	15005
True	False	False	False	False	-2338.765625	-2470.2646484375	139.751892089844	0.717676758766174	0.958566606044769	0.546022891998291	67.2301559448242	8471
True	False	False	False	False	-2346.97119140625	-1942.71704101563	65.4393768310547	0.816044509410858	0.952678680419922	1	60	3540
True	False	False	False	False	-2345.93969726563	-2250.14868164063	123.114753723145	0.64830881357193	0.94538825750351	0.410647183656693	71.4324340820313	7929
True	False	False	False	False	-2341.79931640625	-2098.74267578125	26.6194076538086	0.38080883026123	0.851155936717987	0.164326012134552	39.75	954
True	False	False	False	False	-2337.61303710938	-2626.001953125	168.589569091797	0.770215749740601	0.967034101486206	0.755871534347534	75.2894744873047	11444
True	False	False	False	False	-2336.03833007813	-2443.9287109375	88.7313537597656	0.795180141925812	0.947691142559052	1	55.5374984741211	4443
True	False	False	False	False	-2331.333984375	-2372.1279296875	72.0942230224609	0.762581646442413	0.9591423869133	0.708754479885101	51	3315
True	False	False	False	False	-2336.3359375	-2267.00317382813	66.5485153198242	0.534557461738586	0.940768718719482	0.277843058109283	52.0499992370605	3123
True	False	False	False	False	-2333.20434570313	-2169.99169921875	103.150199890137	0.593232214450836	0.941534101963043	0.338110774755478	48.9784927368164	4555
True	False	False	False	False	-2333.83374023438	-1989.89196777344	113.132476806641	0.754635572433472	0.936371505260468	0.669575393199921	76.8235321044922	7836
True	False	False	False	False	-2333.244140625	-2120.73364257813	66.5485153198242	0.740957856178284	0.953308761119843	0.615675687789917	40.8333320617676	2450
True	False	False	False	False	-2332.7216796875	-2203.93603515625	188.554138183594	0.771320164203644	0.94608062505722	0.763850271701813	57.4411773681641	9765
True	False	False	False	False	-2331.79663085938	-2335.173828125	95.3862075805664	0.636261403560638	0.93178117275238	0.392990410327911	49.3372077941895	4243
True	False	False	False	False	-2329.57446289063	-2390.90087890625	150.843307495117	0.53485769033432	0.955260396003723	0.27811935544014	62.0882339477539	8444
True	False	False	False	False	-2327.06591796875	-2314.02416992188	107.586769104004	0.788666844367981	0.959845900535583	1	55.6082458496094	5394
True	False	False	False	False	-2327.64453125	-2289.55712890625	89.8404998779297	0.650522708892822	0.933706343173981	0.414025485515594	59.6543197631836	4832
True	False	False	False	False	-2324.13818359375	-1936.57104492188	87.6222152709961	0.713017404079437	0.960083663463593	0.534241855144501	50.5696220397949	3995
True	False	False	False	False	-2323.77856445313	-2657.37866210938	165.262145996094	0.730507373809814	0.947555840015411	0.581821024417877	69	10281
True	False	False	False	False	-2318.29370117188	-2598.173828125	138.64274597168	0.768403470516205	0.947367250919342	0.74352765083313	73.8320007324219	9229
True	False	False	False	False	-2318.45532226563	-2539.9580078125	82.0765075683594	0.745684206485748	0.97075629234314	0.632829606533051	58.4189186096191	4323
True	False	False	False	False	-2319.80908203125	-2403.41528320313	52.1296730041504	0.71564769744873	0.926811575889587	0.54082202911377	95.4893646240234	4488
True	False	False	False	False	-2323.01391601563	-2101.4072265625	73.203369140625	0.59890741109848	0.957579374313354	0.344731509685516	41.1060600280762	2713
True	False	False	False	False	-2320.90283203125	-2252.67944335938	45.4748191833496	0.690609216690063	0.951043426990509	0.484336644411087	43.0243911743164	1764
True	False	False	False	False	-2320.13745117188	-2006.90124511719	56.5662384033203	0.745827674865723	0.952232420444489	0.633371949195862	44.8627433776855	2288
True	False	False	False	False	-2318.45092773438	-2471.85546875	161.934722900391	0.66242790222168	0.94081449508667	0.432982921600342	78.8287658691406	11509
True	False	False	False	False	-2316.64038085938	-2420.71215820313	168.589569091797	0.827595233917236	0.959490358829498	1	74.3552627563477	11302
True	False	False	False	False	-2313.96484375	-2556.52709960938	84.2947845458984	0.755421161651611	0.920110464096069	0.673127472400665	65.5263137817383	4980
True	False	False	False	False	-2313.47290039063	-2674.56469726563	95.3862075805664	0.801153242588043	0.959447026252747	1	66.4883728027344	5718
True	False	False	False	False	-2305.47387695313	-2625.17431640625	194.099838256836	0.537882447242737	0.90323805809021	0.280918657779694	63.1257133483887	11047
True	False	False	False	False	-2312.31176757813	-2446.181640625	65.4393768310547	0.614758133888245	0.927057147026062	0.364147037267685	49	2891
True	False	False	False	False	-2311.6220703125	-2501.64282226563	244.01123046875	0.707128882408142	0.930620491504669	0.520123422145844	103.604545593262	22793
True	False	False	False	False	-2307.40161132813	-2367.86499023438	106.477630615234	0.829222500324249	0.958612501621246	1	54.0104179382324	5185
True	False	False	False	False	-2306.44848632813	-2314.6552734375	64.3302307128906	0.576505601406097	0.931299030780792	0.319502264261246	43.3275871276855	2513
True	False	False	False	False	-2311.32080078125	-1988.89318847656	100.931915283203	0.800370097160339	0.95420914888382	1	48.296703338623	4395
True	False	False	False	False	-2310.25415039063	-2282.57250976563	62.1119499206543	0.436713814735413	0.920731663703918	0.200262442231178	52.7857131958008	2956
True	False	False	False	False	-2309.73193359375	-2266.73095703125	24.401123046875	0.674680590629578	0.918694913387299	0.454059302806854	48.5909080505371	1069
True	False	False	False	False	-2309.99194335938	-2230.95141601563	131.987884521484	0.779522478580475	0.952090442180634	0.840783715248108	53.9243698120117	6417
True	False	False	False	False	-2306.80859375	-2062.56103515625	168.589569091797	0.788660645484924	0.961736083030701	1	53.1710510253906	8082
True	False	False	False	False	-2306.35034179688	-1966.59338378906	88.7313537597656	0.606059610843658	0.950667500495911	0.353317022323608	56.5	4520
True	False	False	False	False	-2306.2890625	-2345.86840820313	117.569046020508	0.577138781547546	0.943645656108856	0.320183545351028	50.5	5353
True	False	False	False	False	-2301.17944335938	-2176.41870117188	133.097030639648	0.807529091835022	0.955568492412567	1	59.0583343505859	7087
True	False	False	False	False	-2300.79541015625	-2106.11962890625	135.315322875977	0.641924560070038	0.953130543231964	0.401142627000809	44.2868843078613	5403
True	False	False	False	False	-2300.20849609375	-2706.12670898438	62.1119499206543	0.691560626029968	0.948536276817322	0.486264646053314	85.3571395874023	4780
True	False	False	False	False	-2269.08032226563	-2690.54174804688	109.805053710938	0.795083343982697	0.950800597667694	1	60.0303039550781	5943
True	False	False	False	False	-2290.52172851563	-2665.71142578125	141.970169067383	0.775036215782166	0.967305839061737	0.793944418430328	73.28125	9380
True	False	False	False	False	-2296.580078125	-2570.33666992188	137.533599853516	0.742881834506989	0.955559492111206	0.622499585151672	58.8387107849121	7296
True	False	False	False	False	-2297.9775390625	-2521.15380859375	92.0587844848633	0.716931939125061	0.937577843666077	0.544100821018219	58.1204833984375	4824
True	False	False	False	False	-2298.83666992188	-2486.31640625	41.0382537841797	0.739717543125153	0.95525187253952	0.611384451389313	67.3783798217773	2493
True	False	False	False	False	-2291.91552734375	-2460.66455078125	58.7845230102539	0.757243514060974	0.960044860839844	0.681612551212311	53.6226425170898	2842
True	False	False	False	False	-2298.77880859375	-2276.26635742188	16.6371288299561	0.714476346969604	0.936420261859894	0.53786963224411	49.5999984741211	744
True	False	False	False	False	-2296.4150390625	-2208.44604492188	114.241622924805	0.529190242290497	0.90609210729599	0.272951722145081	43.9611663818359	4528
True	False	False	False	False	-2296.69018554688	-1942.14233398438	80.9673614501953	0.814673006534576	0.955614149570465	1	56.4246559143066	4119
True	False	False	False	False	-2292.05395507813	-2244.1865234375	13.3097038269043	0.685805439949036	0.934609174728394	0.474820286035538	43	516
True	False	False	False	False	-2290.20629882813	-2431.60009765625	86.513069152832	0.561012983322144	0.944022297859192	0.303351491689682	54.0769233703613	4218
True	False	False	False	False	-2288.42553710938	-2541.9072265625	122.005615234375	0.823490679264069	0.961469709873199	1	58.6363639831543	6450
True	False	False	False	False	-2280.93774414063	-2514.27026367188	102.041061401367	0.819654762744904	0.958662450313568	1	56.347827911377	5184
True	False	False	False	False	-2287.08178710938	-2380.30004882813	173.026138305664	0.723823487758636	0.952559590339661	0.562501490116119	58.3846168518066	9108
True	False	False	False	False	-2287.14599609375	-2137.20556640625	136.424453735352	0.660233438014984	0.946342349052429	0.429383009672165	49.1544723510742	6046
True	False	False	False	False	-2285.27075195313	-2337.34643554688	107.586769104004	0.581125319004059	0.935287714004517	0.324513405561447	48.5051536560059	4705
True	False	False	False	False	-2284.06567382813	-2301.95727539063	66.5485153198242	0.66959422826767	0.926389634609222	0.445100098848343	51.0999984741211	3066
True	False	False	False	False	-2283.912109375	-1966.2568359375	89.8404998779297	0.76464432477951	0.969251036643982	0.720346689224243	53.4938278198242	4333
True	False	False	False	False	-2281.115234375	-2468.11108398438	31.0559749603271	0.750200152397156	0.955226957798004	0.650578022003174	50.4285697937012	1412
True	False	False	False	False	-2280.0439453125	-2631.93872070313	116.459907531738	0.809028446674347	0.963119089603424	1	59.9523811340332	6295
True	False	False	False	False	-2277.27612304688	-2599.68505859375	289.486053466797	0.799697279930115	0.947936356067657	1	89.5593872070313	23375
True	False	False	False	False	-2275.5615234375	-2296.11865234375	9.98227787017822	0.687235474586487	0.936281979084015	0.47761595249176	50.7777786254883	457
True	False	False	False	False	-2278.27026367188	-1948.33776855469	45.4748191833496	0.768088281154633	0.942492067813873	0.741466164588928	51.365852355957	2106
True	False	False	False	False	-2277.59301757813	-2200.6396484375	27.7285480499268	0.691563129425049	0.954506158828735	0.486269682645798	36.3600006103516	909
True	False	False	False	False	-2274.95751953125	-2395.56982421875	56.5662384033203	0.549792349338531	0.932111620903015	0.292234480381012	47.6666679382324	2431
True	False	False	False	False	-2273.44262695313	-2669.30786132813	90.9496383666992	0.774084389209747	0.973423719406128	0.78568023443222	68.3780517578125	5607
True	False	False	False	False	-2256.86254882813	-2660.6435546875	165.262145996094	0.43836310505867	0.909628391265869	0.201399937272072	59.9731559753418	8936
True	False	False	False	False	-2257.29638671875	-2598.98217773438	28.8376903533936	0.797349810600281	0.952098965644836	1	49.3076934814453	1282
True	False	False	False	False	-2269.64892578125	-2485.01342773438	114.241622924805	0.784167170524597	0.948350369930267	0.923836290836334	53.8640785217285	5548
True	False	False	False	False	-2266.54638671875	-2428.93603515625	69.8759460449219	0.626204371452332	0.907965779304504	0.379107654094696	50.8730163574219	3205
True	False	False	False	False	-2272.93212890625	-2010.05249023438	84.2947845458984	0.731132090091705	0.957044959068298	0.583710730075836	37.1447372436523	2823
True	False	False	False	False	-2272.8115234375	-2360.68920898438	83.1856460571289	0.745481371879578	0.943375170230865	0.63206559419632	46.8533325195313	3514
True	False	False	False	False	-2268.10083007813	-2276.76098632813	115.350761413574	0.663399517536163	0.944936692714691	0.434592872858047	56.4230766296387	5868
True	False	False	False	False	-2266.3076171875	-2455.93701171875	80.9673614501953	0.775890290737152	0.962945103645325	0.801759004592896	53.3013687133789	3891
True	False	False	False	False	-2265.07958984375	-2120.65502929688	102.041061401367	0.721064627170563	0.959001004695892	0.554964780807495	42.9891319274902	3955
True	False	False	False	False	-2266.28393554688	-1936.59313964844	35.4925422668457	0.795358955860138	0.963647246360779	1	49.46875	1583
True	False	False	False	False	-2266.26098632813	-1916.91394042969	103.150199890137	0.779191911220551	0.952050924301147	0.836726665496826	54.2042999267578	5041
True	False	False	False	False	-2263.5166015625	-2569.708984375	133.097030639648	0.79485547542572	0.954470753669739	1	64.9916687011719	7799
True	False	False	False	False	-2261.27075195313	-2545.76928710938	133.097030639648	0.79485547542572	0.957366287708282	1	62.4166679382324	7490
True	False	False	False	False	-2259.4755859375	-2422.6240234375	14.4188451766968	0.601119041442871	0.914882361888885	0.347356885671616	44.6923065185547	581
True	False	False	False	False	-2263.2109375	-2313.94287109375	160.825576782227	0.610599637031555	0.95024162530899	0.358914375305176	69.1172409057617	10022
True	False	False	False	False	-2259.77197265625	-2247.15234375	103.150199890137	0.828564047813416	0.966074287891388	1	51.5806465148926	4797
True	False	False	False	False	-2262.12158203125	-1943.48620605469	9.98227787017822	0.661957681179047	0.925817608833313	0.432207375764847	47.2222213745117	425
True	False	False	False	False	-2256.21362304688	-1963.20593261719	68.7667999267578	0.794570684432983	0.959310948848724	1	52.5483856201172	3258
True	False	False	False	False	-2255.6455078125	-2522.65502929688	176.353576660156	0.58817183971405	0.941334784030914	0.332342892885208	62.3333320617676	9911
True	False	False	False	False	-2251.22436523438	-2498.53393554688	96.4953460693359	0.719872772693634	0.944536328315735	0.551781058311462	51.9195404052734	4517
True	False	False	False	False	-2254.03515625	-2397.81420898438	64.3302307128906	0.494674861431122	0.904491722583771	0.243465512990952	48.465518951416	2811
True	False	False	False	False	-2253.56127929688	-2096.60595703125	69.8759460449219	0.614290416240692	0.940437257289886	0.363553315401077	38.1587295532227	2404
True	False	False	False	False	-2254.90112304688	-2038.47045898438	75.4216537475586	0.722747147083282	0.950422048568726	0.559532701969147	39.6764717102051	2698
True	False	False	False	False	-2253.61083984375	-2055.01220703125	55.4570960998535	0.719247400760651	0.944456338882446	0.55012708902359	36.0999984741211	1805
True	False	False	False	False	-2252.966796875	-2362.39233398438	106.477630615234	0.794342398643494	0.955585777759552	1	71.625	6876
True	False	False	False	False	-2251.25708007813	-1980.23522949219	122.005615234375	0.694063246250153	0.951566755771637	0.491407632827759	57.009090423584	6271
True	False	False	False	False	-2250.14599609375	-1932.92504882813	27.7285480499268	0.766682505607605	0.952098965644836	0.732549428939819	47.439998626709	1186
True	False	False	False	False	-2249.80224609375	-2478.48193359375	33.2742576599121	0.849098384380341	0.961207389831543	1	49.9333343505859	1498
True	False	False	False	False	-2248.6123046875	-2456.85327148438	82.0765075683594	0.760389924049377	0.948702335357666	0.697156250476837	71.7972946166992	5313
True	False	False	False	False	-2249.74633789063	-2336.6943359375	159.716445922852	0.683444023132324	0.931711912155151	0.470269948244095	66.8472213745117	9626
True	False	False	False	False	-2249.71020507813	-2221.97875976563	100.931915283203	0.721950054168701	0.960335493087769	0.557357847690582	48.2087898254395	4387
True	False	False	False	False	-2247.87158203125	-2115.56372070313	84.2947845458984	0.819298386573792	0.951916694641113	1	51.6184196472168	3923
True	False	False	False	False	-2245.68188476563	-2629.62084960938	136.424453735352	0.666905462741852	0.956412613391876	0.440486967563629	58.1544723510742	7153
True	False	False	False	False	-2244.23608398438	-2713.84252929688	184.117568969727	0.504787385463715	0.929547429084778	0.251773625612259	71.8554229736328	11928
True	False	False	False	False	-2225.51245117188	-2584.50952148438	163.043869018555	0.789059460163116	0.964767277240753	1	69.625846862793	10235
True	False	False	False	False	-2241.0927734375	-2303.4521484375	140.861022949219	0.841222047805786	0.963757157325745	1	57.1732292175293	7261
True	False	False	False	False	-2240.5390625	-2136.42993164063	72.0942230224609	0.802704334259033	0.955285608768463	1	63.1538467407227	4105
True	False	False	False	False	-2239.90014648438	-2272.98828125	130.878753662109	0.633394658565521	0.935599625110626	0.388958096504211	53.3050842285156	6290
True	False	False	False	False	-2236.08666992188	-2241.44946289063	80.9673614501953	0.630554616451263	0.943331718444824	0.385023266077042	45.3698616027832	3312
True	False	False	False	False	-2238.13354492188	-1951.36071777344	93.1679229736328	0.594368875026703	0.947833895683289	0.339423686265945	52.9285697937012	4446
True	False	False	False	False	-2233.63842773438	-1918.15783691406	148.625015258789	0.468667536973953	0.801347017288208	0.223212748765945	63.4701499938965	8505
True	False	False	False	False	-2233.49169921875	-2559.72290039063	140.861022949219	0.78069794178009	0.953589022159576	0.856390178203583	56.141731262207	7130
True	False	False	False	False	-2233.26245117188	-2479.46411132813	154.17073059082	0.407687872648239	0.860139906406403	0.180999487638474	62.6474838256836	8708
True	False	False	False	False	-2228.54956054688	-2413.60375976563	115.350761413574	0.748017251491547	0.951931655406952	0.641817271709442	52.875	5499
True	False	False	False	False	-2231.53979492188	-2391.39184570313	85.4039306640625	0.610880792140961	0.947275280952454	0.359264969825745	46.6233749389648	3590
True	False	False	False	False	-2229.72924804688	-2260.69921875	75.4216537475586	0.462782263755798	0.923845529556274	0.218834891915321	50.0735282897949	3405
True	False	False	False	False	-2226.55200195313	-2444.69140625	147.515884399414	0.597918450832367	0.942661583423615	0.343565821647644	52.5639114379883	6991
True	False	False	False	False	-2225.00903320313	-2762.19653320313	35.4925422668457	0.48724952340126	0.929958283901215	0.237525150179863	67.75	2168
True	False	False	False	False	-2215.7158203125	-2741.578125	165.262145996094	0.501340985298157	0.885195732116699	0.248913124203682	61.5906028747559	9177
True	False	False	False	False	-2216.62133789063	-2698.87646484375	169.698715209961	0.694188117980957	0.950747132301331	0.491667062044144	70.8888854980469	10846
True	False	False	False	False	-2219.34594726563	-2648.40747070313	176.353576660156	0.744670927524567	0.945298671722412	0.629038512706757	82.7735824584961	13161
True	False	False	False	False	-2225.00219726563	-2364.6416015625	77.6399383544922	0.604641437530518	0.945669829845428	0.351592451334	44.8857154846191	3142
True	False	False	False	False	-2223.80883789063	-1936.384765625	24.401123046875	0.760120630264282	0.941173493862152	0.695777595043182	52.1363639831543	1147
True	False	False	False	False	-2222.33618164063	-2211.8408203125	85.4039306640625	0.802311480045319	0.952727735042572	1	40.6103897094727	3127
True	False	False	False	False	-2221.46997070313	-2609.0810546875	179.680999755859	0.820887804031372	0.961444437503815	1	63.3888893127441	10269
True	False	False	False	False	-2215.09448242188	-2526.72338867188	138.64274597168	0.687515437602997	0.950276136398315	0.478166908025742	63.7360000610352	7967
True	False	False	False	False	-2212.80615234375	-2487.56762695313	92.0587844848633	0.707896769046783	0.949979424476624	0.521919071674347	62.3012046813965	5171
True	False	False	False	False	-2220.96459960938	-2339.03735351563	148.625015258789	0.747713565826416	0.955782294273376	0.640626013278961	70.4701461791992	9443
True	False	False	False	False	-2218.17700195313	-1990.97009277344	178.571853637695	0.416475117206573	0.763345062732697	0.186685428023338	48.0310554504395	7733
True	False	False	False	False	-2217.79614257813	-2302.83911132813	129.769607543945	0.727007806301117	0.953919410705566	0.571508407592773	60.3333320617676	7059
True	False	False	False	False	-2215.09790039063	-2102.89404296875	112.023338317871	0.801285207271576	0.95334130525589	1	50.5841598510742	5109
True	False	False	False	False	-2216.27294921875	-1966.24230957031	17.7462711334229	0.627549946308136	0.928817808628082	0.380923300981522	47.875	766
True	False	False	False	False	-2216.14453125	-1951.876953125	13.3097038269043	0.517451584339142	0.934281527996063	0.262555181980133	48	576
True	False	False	False	False	-2213.26733398438	-2424.3427734375	80.9673614501953	0.611623764038086	0.931289911270142	0.360193461179733	55.5205497741699	4053
True	False	False	False	False	-2206.0087890625	-2383.71655273438	94.2770690917969	0.662869215011597	0.946155071258545	0.433712929487228	50.7529411315918	4314
True	False	False	False	False	-2206.47192382813	-1907.13195800781	53.2388153076172	0.67471969127655	0.929679334163666	0.454129457473755	53.9375	2589
True	False	False	False	False	-2206.43627929688	-1964.83959960938	44.3656768798828	0.749354422092438	0.962561309337616	0.647141218185425	49.75	1990
True	False	False	False	False	-2204.71655273438	-2518.93920898438	65.4393768310547	0.756123721599579	0.955283284187317	0.676357209682465	60.4915237426758	3569
True	False	False	False	False	-2204.14184570313	-2248.32153320313	131.987884521484	0.788231670856476	0.956766605377197	1	52.7142868041992	6273
True	False	False	False	False	-2203.48510742188	-2669.3642578125	99.8227767944336	0.801836133003235	0.952234208583832	1	65.5444412231445	5899
True	False	False	False	False	-2202.40771484375	-2546.58081054688	112.023338317871	0.734947741031647	0.965676367282867	0.595599770545959	57.5049514770508	5808
True	False	False	False	False	-2199.65380859375	-2503.31616210938	113.132476806641	0.742224454879761	0.949504971504211	0.620144486427307	71.0490188598633	7247
True	False	False	False	False	-2198.37133789063	-1929.16625976563	55.4570960998535	0.680562138557434	0.945970714092255	0.464824765920639	55.4199981689453	2771
True	False	False	False	False	-2198.02905273438	-2718.94262695313	157.498153686523	0.719543635845184	0.955330193042755	0.550909161567688	79.4647903442383	11284
True	False	False	False	False	-2196.51684570313	-2650.38037109375	109.805053710938	0.819165587425232	0.961780726909637	1	59.202018737793	5861
True	False	False	False	False	-2196.76538085938	-2470.88134765625	257.320922851563	0.261947184801102	0.7744380235672	0.101090364158154	64.4008636474609	14941
True	False	False	False	False	-2197.30712890625	-1947.1640625	67.6576614379883	0.626807868480682	0.93011337518692	0.379920482635498	57.7049179077148	3520
True	False	False	False	False	-2196.62719726563	-2611.48608398438	154.17073059082	0.832746565341949	0.962207734584808	1	67.2949676513672	9354
True	False	False	False	False	-2193.67846679688	-2584.95703125	224.046676635742	0.366220206022263	0.791635930538177	0.155697077512741	68.9554443359375	13929
True	False	False	False	False	-2191.96044921875	-2441.22045898438	100.931915283203	0.730834186077118	0.941509008407593	0.582807719707489	49.8681335449219	4538
True	False	False	False	False	-2194.994140625	-2407.21606445313	119.787330627441	0.746888160705566	0.955824494361877	0.637421369552612	65.4259262084961	7066
True	False	False	False	False	-2195.96557617188	-1894.81945800781	87.6222152709961	0.82315069437027	0.952727735042572	1	85.4683532714844	6752
True	False	False	False	False	-2194.09594726563	-2079.75708007813	98.7136306762695	0.792926847934723	0.950555145740509	1	44.0449447631836	3920
True	False	False	False	False	-2192.9150390625	-2424.66186523438	61.0028076171875	0.529108762741089	0.945130825042725	0.272878110408783	51.472728729248	2831
True	False	False	False	False	-2192.05444335938	-2359.48950195313	59.8936653137207	0.562659978866577	0.94728022813797	0.305022865533829	50.462963104248	2725
True	False	False	False	False	-2191.67333984375	-2301.068359375	97.6044921875	0.760120630264282	0.951314508914948	0.695777595043182	56.3636360168457	4960
True	False	False	False	False	-2191.5810546875	-2328.80249023438	120.896469116211	0.659991800785065	0.95312774181366	0.428989678621292	44.321102142334	4831
True	False	False	False	False	-2190.7724609375	-2563.66040039063	94.2770690917969	0.601444721221924	0.949330270290375	0.347745656967163	64.2470550537109	5461
True	False	False	False	False	-2188.57153320313	-2141.205078125	110.914192199707	0.827440023422241	0.965687274932861	1	48.060001373291	4806
True	False	False	False	False	-2185.03125	-2043.29223632813	84.2947845458984	0.780941009521484	0.945095837116241	0.859888970851898	54.6973686218262	4157
True	False	False	False	False	-2184.97143554688	-2775.47314453125	307.232330322266	0.425695538520813	0.858800292015076	0.192785203456879	101.411552429199	28091
True	False	False	False	False	-2183.50341796875	-2684.41967773438	169.698715209961	0.638602256774902	0.926488041877747	0.396329522132874	76.2941207885742	11673
True	False	False	False	False	-2183.84130859375	-2370.03955078125	64.3302307128906	0.680457472801208	0.947912156581879	0.464629203081131	52.7068977355957	3057
True	False	False	False	False	-2183.6328125	-2491.02075195313	22.1828384399414	0.691018760204315	0.933190703392029	0.485164731740952	54.6500015258789	1093
True	False	False	False	False	-2183.26708984375	-2828.4267578125	180.790130615234	0.377120673656464	0.872506439685822	0.162117838859558	174.742324829102	28483
True	False	False	False	False	-2159.53979492188	-2824.27221679688	13.3097038269043	0.685805439949036	0.934609174728394	0.474820286035538	77.6666641235352	932
True	False	False	False	False	-2138.5068359375	-2820.50366210938	146.40673828125	0.456431657075882	0.849464952945709	0.214190006256104	77.7348480224609	10261
True	False	False	False	False	-2152.10205078125	-2801.70727539063	86.513069152832	0.775300621986389	0.947039306163788	0.796320915222168	66.8461532592773	5214
True	False	False	False	False	-2180.45703125	-2800.43237304688	151.952453613281	0.728061437606812	0.950586080551147	0.574565887451172	101.372261047363	13888
True	False	False	False	False	-2179.48876953125	-2757.08520507813	24.401123046875	0.830724716186523	0.955192744731903	1	51.9090919494629	1142
True	False	False	False	False	-2182.07861328125	-2543.1826171875	61.0028076171875	0.79117214679718	0.951740801334381	1	62.018180847168	3411
True	False	False	False	False	-2179.15869140625	-1916.38122558594	64.3302307128906	0.670478940010071	0.935145974159241	0.446636199951172	51.9310340881348	3012
True	False	False	False	False	-2177.12280273438	-2508.32446289063	44.3656768798828	0.749354422092438	0.950805008411407	0.647141218185425	63.2999992370605	2532
True	False	False	False	False	-2175.4951171875	-2395.68530273438	84.2947845458984	0.379854947328568	0.845595479011536	0.163753151893616	48.2368431091309	3666
True	False	False	False	False	-2175.01196289063	-1969.55944824219	34.3833999633789	0.812275528907776	0.95572304725647	1	52.1290321350098	1616
True	False	False	False	False	-2174.24096679688	-1955.90466308594	54.3479537963867	0.503501415252686	0.942461550235748	0.250702679157257	54.6122436523438	2676
True	False	False	False	False	-2174.0205078125	-2729.70727539063	164.153015136719	0.715867638587952	0.956356942653656	0.541380345821381	62.8445930480957	9301
True	False	False	False	False	-2147.03930664063	-2710.84204101563	118.678184509277	0.824438512325287	0.972220122814178	1	69.8224334716797	7471
True	False	False	False	False	-2169.59716796875	-2631.02124023438	205.191253662109	0.733850359916687	0.946244359016418	0.592117309570313	75.4756774902344	13963
True	False	False	False	False	-2172.35278320313	-2546.43505859375	28.8376903533936	0.778573036193848	0.952666342258453	0.82945716381073	61.1923065185547	1591
True	False	False	False	False	-2170.19384765625	-1939.97595214844	44.3656768798828	0.462399274110794	0.928615927696228	0.218552485108376	55.4249992370605	2217
True	False	False	False	False	-2169.23608398438	-2501.22412109375	105.36848449707	0.753684103488922	0.952684998512268	0.665352880954742	66.8000030517578	6346
True	False	False	False	False	-2167.89819335938	-2564.298828125	43.256534576416	0.817455768585205	0.957823514938354	1	50.3846168518066	1965
True	False	False	False	False	-2167.791015625	-2442.08862304688	187.44499206543	0.617867052555084	0.891211807727814	0.36812761425972	62.7100601196289	10598
True	False	False	False	False	-2166.93310546875	-1928.01379394531	18.8554134368896	0.587365925312042	0.929884076118469	0.331435710191727	51.764705657959	880
True	False	False	False	False	-2166.19873046875	-2044.92333984375	119.787330627441	0.441305130720139	0.845043003559113	0.20344115793705	52.5740737915039	5678
True	False	False	False	False	-2165.41259765625	-2702.93823242188	140.861022949219	0.668232917785645	0.941083669662476	0.442754238843918	76.7086639404297	9742
True	False	False	False	False	-2147.06982421875	-2684.57373046875	231.810668945313	0.54600465297699	0.929956793785095	0.288583636283875	97.851676940918	20451
True	False	False	False	False	-2164.92553710938	-2600.724609375	169.698715209961	0.559370756149292	0.888656675815582	0.301695346832275	70.5686264038086	10797
True	False	False	False	False	-2165.37622070313	-2466.55126953125	140.861022949219	0.741758704185486	0.953401744365692	0.618490815162659	55.9685020446777	7108
True	False	False	False	False	-2162.00561523438	-2240.62036132813	161.934722900391	0.683785915374756	0.952841639518738	0.470923721790314	51.5890426635742	7532
True	False	False	False	False	-2164.396484375	-1971.79125976563	18.8554134368896	0.509066939353943	0.898637890815735	0.255368679761887	47	799
True	False	False	False	False	-2161.90307617188	-2063.44921875	171.917007446289	0.605268120765686	0.967725813388824	0.352353185415268	55.6193542480469	8621
True	False	False	False	False	-2161.81909179688	-2664.90625	141.970169067383	0.795358955860138	0.962092399597168	1	78.8359375	10091
True	False	False	False	False	-2146.87158203125	-2653.64672851563	89.8404998779297	0.712417364120483	0.96226441860199	0.532765328884125	57.1481475830078	4629
True	False	False	False	False	-2153.96606445313	-2548.85034179688	34.3833999633789	0.668374955654144	0.957224011421204	0.442998021841049	47.2258071899414	1464
True	False	False	False	False	-2161.79565429688	-2524.32763671875	106.477630615234	0.770989894866943	0.970044136047363	0.761425018310547	62.8125	6030
True	False	False	False	False	-2159.77075195313	-2412.74926757813	15.5279874801636	0.647358953952789	0.922711372375488	0.409211099147797	41.6428565979004	583
True	False	False	False	False	-2157.24243164063	-2334.64599609375	110.914192199707	0.779846131801605	0.959103643894196	0.844886004924774	57.1800003051758	5718
True	False	False	False	False	-2161.00830078125	-2150.53637695313	98.7136306762695	0.792926847934723	0.952234208583832	1	43.9438209533691	3911
True	False	False	False	False	-2159.87890625	-1906.66455078125	106.477630615234	0.718682765960693	0.943527936935425	0.54864364862442	54.7083320617676	5252
True	False	False	False	False	-2155.24560546875	-2381.02734375	122.005615234375	0.800438165664673	0.962641417980194	1	62.5	6875
True	False	False	False	False	-2149.70483398438	-2581.91967773438	29.9468326568604	0.764188587665558	0.943764388561249	0.717723667621613	50.7407417297363	1370
True	False	False	False	False	-2141.53540039063	-2534.19409179688	88.7313537597656	0.591871082782745	0.940657436847687	0.336546957492828	49.375	3950
True	False	False	False	False	-2143.88647460938	-2451.64575195313	105.36848449707	0.672202885150909	0.956555426120758	0.449656099081039	52.0947380065918	4949
True	False	False	False	False	-2149.642578125	-2404.37915039063	47.6931037902832	0.72429746389389	0.951043426990509	0.563820719718933	41.2790679931641	1775
True	False	False	False	False	-2146.82348632813	-2131.00415039063	154.17073059082	0.674994468688965	0.948018670082092	0.454622507095337	62.8201446533203	8732
True	False	False	False	False	-2145.05419921875	-2114.3486328125	100.931915283203	0.821323812007904	0.961773693561554	1	56.0988998413086	5105
True	False	False	False	False	-2144.3544921875	-2089.58618164063	159.716445922852	0.784037590026855	0.960802972316742	0.920083165168762	51.1527786254883	7366
True	False	False	False	False	-2143.78076171875	-2429.92114257813	87.6222152709961	0.574860095977783	0.947987496852875	0.317739814519882	47.3164558410645	3738
True	False	False	False	False	-2141.45678710938	-2038.98718261719	89.8404998779297	0.779232859611511	0.957044959068298	0.837222635746002	39.9506187438965	3236
True	False	False	False	False	-2142.95825195313	-1924.78942871094	17.7462711334229	0.47912186384201	0.90479451417923	0.231170579791069	47.375	758
True	False	False	False	False	-2142.1865234375	-1970.05847167969	70.9850845336914	0.807637214660645	0.957625508308411	1	50.234375	3215
True	False	False	False	False	-2140.44189453125	-2494.81030273438	102.041061401367	0.669457376003265	0.942806541919708	0.444863259792328	49.5	4554
True	False	False	False	False	-2140.40234375	-2784.23193359375	208.518692016602	0.599611103534698	0.95485907793045	0.345564007759094	81.2872314453125	15282
True	False	False	False	False	-2127.91162109375	-2768.6064453125	116.459907531738	0.799393713474274	0.963339388370514	1	83.2380981445313	8740
True	False	False	False	False	-2135.55395507813	-2736.90283203125	232.919815063477	0.761447966098785	0.935654520988464	0.702669262886047	95.7095260620117	20099
True	False	False	False	False	-2131.30493164063	-2686.892578125	141.970169067383	0.670732975006104	0.95017796754837	0.447078943252563	87.515625	11202
True	False	False	False	False	-2130.32861328125	-2615.59057617188	211.846115112305	0.564380705356598	0.874657392501831	0.306780278682709	86.4816741943359	16518
True	False	False	False	False	-2139.52758789063	-2591.93872070313	48.80224609375	0.824289858341217	0.956683158874512	1	53.5681800842285	2357
True	False	False	False	False	-2137.11401367188	-2575.57055664063	105.36848449707	0.488088101148605	0.935156226158142	0.238189488649368	60.5578956604004	5753
True	False	False	False	False	-2137.46435546875	-2068.08813476563	86.513069152832	0.645403206348419	0.921553611755371	0.406278669834137	39.0897445678711	3049
True	False	False	False	False	-2136.97436523438	-2516.85766601563	87.6222152709961	0.645613074302673	0.93543154001236	0.406591773033142	58.8227844238281	4647
True	False	False	False	False	-2134.24560546875	-2471.0517578125	114.241622924805	0.720488905906677	0.947418093681335	0.55342161655426	50.5533981323242	5207
True	False	False	False	False	-2134.41943359375	-2237.28759765625	93.1679229736328	0.797351360321045	0.959064602851868	1	52.5952377319336	4418
True	False	False	False	False	-2134.59350585938	-2215.80322265625	153.061584472656	0.797638714313507	0.950939357280731	1	50.2028999328613	6928
True	False	False	False	False	-2133.71508789063	-2006.61755371094	139.751892089844	0.725149393081665	0.970034062862396	0.566210210323334	45.301586151123	5708
True	False	False	False	False	-2132.41870117188	-2410.60815429688	83.1856460571289	0.620580017566681	0.963398873806	0.371650695800781	45.6533317565918	3424
True	False	False	False	False	-2130.09301757813	-2385.5810546875	24.401123046875	0.404529690742493	0.886516571044922	0.17898528277874	39.1818199157715	862
True	False	False	False	False	-2129.70532226563	-2635.380859375	123.114753723145	0.526821434497833	0.935168385505676	0.27082097530365	72.7297286987305	8073
True	False	False	False	False	-2129.087890625	-2559.02807617188	104.259346008301	0.684010803699493	0.955942988395691	0.47135466337204	57.7234039306641	5426
True	False	False	False	False	-2124.83154296875	-2272.666015625	104.259346008301	0.811947047710419	0.948976397514343	1	67.7659606933594	6370
True	False	False	False	False	-2129.11596679688	-2142.36572265625	34.3833999633789	0.649772524833679	0.94903039932251	0.412875860929489	33.5806465148926	1041
True	False	False	False	False	-2122.02416992188	-2135.13061523438	33.2742576599121	0.660014808177948	0.931309521198273	0.429027110338211	34.2333335876465	1027
True	False	False	False	False	-2126.97900390625	-2027.10437011719	78.7490768432617	0.594866931438446	0.956656396389008	0.340000987052917	38.6901397705078	2747
True	False	False	False	False	-2121.79272460938	-2442.65649414063	75.4216537475586	0.503090381622314	0.929617285728455	0.250361293554306	46.1323547363281	3137
True	False	False	False	False	-2120.49340820313	-2711.07836914063	143.079315185547	0.813946902751923	0.961215615272522	1	66.3488388061523	8559
True	False	False	False	False	-2118.087890625	-2649.15991210938	85.4039306640625	0.740752220153809	0.938369631767273	0.614958584308624	58.2337646484375	4484
True	False	False	False	False	-2119.22631835938	-2544.37963867188	82.0765075683594	0.503615975379944	0.927416801452637	0.250797927379608	50.4594612121582	3734
True	False	False	False	False	-2120.37646484375	-1982.45581054688	78.7490768432617	0.776393234729767	0.956063449382782	0.80655974149704	50.7746467590332	3605
True	False	False	False	False	-2120.177734375	-2513.1279296875	44.3656768798828	0.749354422092438	0.942492067813873	0.647141218185425	52.4500007629395	2098
True	False	False	False	False	-2119.69140625	-2094.80981445313	86.513069152832	0.740397691726685	0.956613540649414	0.613727450370789	41.538459777832	3240
True	False	False	False	False	-2118.47875976563	-1911.68176269531	168.589569091797	0.815898180007935	0.964227437973022	1	64.5263137817383	9808
True	False	False	False	False	-2116.73657226563	-1892.81457519531	19.9645557403564	0.725530564785004	0.945084035396576	0.56728732585907	46.3888893127441	835
True	False	False	False	False	-2116.40454101563	-2583.01879882813	110.914192199707	0.739838838577271	0.910974979400635	0.6118004322052	83.1900024414063	8319
True	False	False	False	False	-2114.8369140625	-2494.15795898438	113.132476806641	0.542060315608978	0.882122755050659	0.284833967685699	57.029411315918	5817
True	False	False	False	False	-2111.23779296875	-2408.56298828125	119.787330627441	0.688914835453033	0.953899741172791	0.4809390604496	58.9351844787598	6365
True	False	False	False	False	-2114.29150390625	-2073.99047851563	148.625015258789	0.688461124897003	0.930225372314453	0.480036944150925	45.0671653747559	6039
True	False	False	False	False	-2116.19287109375	-1946.20751953125	145.297592163086	0.746155977249146	0.956667959690094	0.634617507457733	56.1297721862793	7353
True	False	False	False	False	-2114.99365234375	-1965.533203125	69.8759460449219	0.713352918624878	0.953397989273071	0.535071432590485	51.2857131958008	3231
True	False	False	False	False	-2111.9423828125	-2350.3427734375	140.861022949219	0.741758704185486	0.953964829444885	0.618490815162659	64.8110198974609	8231
True	False	False	False	False	-2111.07348632813	-2426.42578125	70.9850845336914	0.714233875274658	0.957493424415588	0.537262856960297	50.71875	3246
True	False	False	False	False	-2110.8564453125	-2380.06225585938	77.6399383544922	0.821241796016693	0.956417441368103	1	76.3571395874023	5345
True	False	False	False	False	-2109.40673828125	-2748.2509765625	113.132476806641	0.611080229282379	0.942833364009857	0.359513878822327	75.9411773681641	7746
True	False	False	False	False	-2108.52734375	-2813.97607421875	117.569046020508	0.803029000759125	0.953764200210571	1	57.5188674926758	6097
True	False	False	False	False	-2104.36157226563	-2764.71630859375	298.359191894531	0.486513942480087	0.890272915363312	0.236943811178207	103.710037231445	27898
True	False	False	False	False	-2106.86108398438	-2633.27685546875	89.8404998779297	0.779232859611511	0.9486203789711	0.837222635746002	76.5061721801758	6197
True	False	False	False	False	-2106.53662109375	-2455.61303710938	159.716445922852	0.369919419288635	0.836356937885284	0.157858625054359	63.6388893127441	9164
True	False	False	False	False	-2106.03759765625	-2519.95361328125	103.150199890137	0.537539124488831	0.922753930091858	0.280599474906921	61.677417755127	5736
True	False	False	False	False	-2104.84399414063	-2193.63696289063	153.061584472656	0.797638714313507	0.96152675151825	1	75.2246398925781	10381
True	False	False	False	False	-2104.48046875	-2694.47583007813	204.082122802734	0.791718482971191	0.959320425987244	1	93.7717361450195	17254
True	False	False	False	False	-2103.16748046875	-2253.1279296875	156.389007568359	0.82352739572525	0.953401744365692	1	61.2482261657715	8636
True	False	False	False	False	-2101.08642578125	-2114.65893554688	129.769607543945	0.532883167266846	0.905059456825256	0.276307582855225	44.1025657653809	5160
True	False	False	False	False	-2099.69897460938	-1928.91906738281	140.861022949219	0.789145231246948	0.957304775714874	1	60.9527549743652	7741
True	False	False	False	False	-2099.6943359375	-2845.2021484375	220.719253540039	0.688105285167694	0.935043334960938	0.479331731796265	76.9045257568359	15304
True	False	False	False	False	-2087.06640625	-2684.35131835938	102.041061401367	0.794671595096588	0.951314508914948	1	82.4347839355469	7584
True	False	False	False	False	-2098.41796875	-2550.9482421875	173.026138305664	0.631899058818817	0.93144690990448	0.38687863945961	61.6666679382324	9620
True	False	False	False	False	-2099.52172851563	-2530.55981445313	67.6576614379883	0.553535640239716	0.919576406478882	0.295892119407654	63.3606567382813	3865
True	False	False	False	False	-2097.900390625	-2667.28247070313	129.769607543945	0.796257674694061	0.954709708690643	1	69.4358978271484	8124
True	False	False	False	False	-2094.3427734375	-2611.310546875	131.987884521484	0.712926924228668	0.956038951873779	0.534018695354462	58.4285697937012	6953
True	False	False	False	False	-2097.43920898438	-2484.13427734375	138.64274597168	0.711980938911438	0.941511511802673	0.531696975231171	61.8559989929199	7732
True	False	False	False	False	-2096.99584960938	-2147.31616210938	119.787330627441	0.630786955356598	0.956620395183563	0.385342925786972	43.2777786254883	4674
True	False	False	False	False	-2095.75830078125	-1982.70166015625	98.7136306762695	0.778633415699005	0.964717626571655	0.830149054527283	56.1573028564453	4998
True	False	False	False	False	-2095.15771484375	-2583.9541015625	153.061584472656	0.716020882129669	0.943705856800079	0.541770160198212	75.101448059082	10364
True	False	False	False	False	-2086.35620117188	-2504.41040039063	94.2770690917969	0.643938362598419	0.952857196331024	0.404103606939316	52.2000007629395	4437
True	False	False	False	False	-2094.93823242188	-2036.02770996094	291.704345703125	0.564335346221924	0.933224618434906	0.306733757257462	58.8897323608398	15488
True	False	False	False	False	-2091.884765625	-2442.32299804688	75.4216537475586	0.6541708111763	0.954577445983887	0.419689297676086	61.5882339477539	4188
True	False	False	False	False	-2085.634765625	-2415.544921875	99.8227767944336	0.744696021080017	0.959492325782776	0.629131495952606	53.1555557250977	4784
True	False	False	False	False	-2090.62768554688	-2391.01293945313	133.097030639648	0.532540082931519	0.928032338619232	0.275994062423706	47.4500007629395	5694
True	False	False	False	False	-2089.38598632813	-2006.49267578125	170.807861328125	0.714543700218201	0.946500957012177	0.538038432598114	51.7792205810547	7974
True	False	False	False	False	-2088.90771484375	-1962.32958984375	47.6931037902832	0.6085205078125	0.944908618927002	0.356336414813995	47.6511611938477	2049
True	False	False	False	False	-2084.65185546875	-2879.09619140625	88.7313537597656	0.769612729549408	0.963002026081085	0.751666605472565	83.0374984741211	6643
True	False	False	False	False	-2080.43823242188	-2829.59155273438	138.64274597168	0.664289653301239	0.944801151752472	0.436076670885086	66.2880020141602	8286
True	False	False	False	False	-2083.95483398438	-2724.13452148438	55.4570960998535	0.774352729320526	0.960615336894989	0.787966012954712	54.060001373291	2703
True	False	False	False	False	-2083.90454101563	-2181.64990234375	112.023338317871	0.765150249004364	0.950667500495911	0.723301768302917	87.5544586181641	8843
True	False	False	False	False	-2083.72314453125	-2648.537109375	94.2770690917969	0.674348950386047	0.928731441497803	0.453465551137924	79.8588256835938	6788
True	False	False	False	False	-2082.65966796875	-2437.25659179688	61.0028076171875	0.573079586029053	0.94289642572403	0.315845757722855	56.6909103393555	3118
True	False	False	False	False	-2083.05737304688	-2195.06323242188	131.987884521484	0.750850260257721	0.950153708457947	0.653257846832275	75.0336151123047	8929
True	False	False	False	False	-2081.53662109375	-2787.96704101563	277.285491943359	0.59724360704422	0.890954911708832	0.342773348093033	72.7239990234375	18181
True	False	False	False	False	-2074.1220703125	-2752.17016601563	189.663269042969	0.497846275568008	0.921813488006592	0.246043413877487	61.0233917236328	10435
True	False	False	False	False	-2077.79345703125	-2628.64331054688	228.483245849609	0.429908722639084	0.870405435562134	0.195619642734528	66.791259765625	13759
True	False	False	False	False	-2077.89453125	-2523.4609375	112.023338317871	0.726439833641052	0.951931655406952	0.569876611232758	60.2871284484863	6089
True	False	False	False	False	-2079.90112304688	-2223.2431640625	150.843307495117	0.553708732128143	0.951073586940765	0.296062499284744	72.9926452636719	9927
True	False	False	False	False	-2081.2978515625	-1948.98291015625	49.9113883972168	0.714016556739807	0.954725384712219	0.536720454692841	48.7999992370605	2196
True	False	False	False	False	-2079.7939453125	-2461.58081054688	148.625015258789	0.702173590660095	0.940766513347626	0.508839070796967	72.0671615600586	9657
True	False	False	False	False	-2075.56396484375	-2132.06494140625	127.551322937012	0.761736512184143	0.964289247989655	0.704199910163879	64.4695663452148	7414
True	False	False	False	False	-2074.77856445313	-2101.38427734375	180.790130615234	0.591028690338135	0.929725646972656	0.335583746433258	52.1656455993652	8503
True	False	False	False	False	-2074.59033203125	-2583.67578125	109.805053710938	0.703859448432922	0.966072559356689	0.512620806694031	61.9898986816406	6137
True	False	False	False	False	-2072.5224609375	-2662.587890625	63.2210922241211	0.746769428253174	0.956824004650116	0.63696414232254	67.7192993164063	3860
True	False	False	False	False	-2071.83325195313	-2162.13525390625	120.896469116211	0.816004395484924	0.959930598735809	1	51.8623847961426	5653
True	False	False	False	False	-2070.30029296875	-2913.15161132813	135.315322875977	0.612218976020813	0.92421942949295	0.360939741134644	182.336059570313	22245
True	False	False	False	False	-2027.61694335938	-2904.505859375	147.515884399414	0.482250392436981	0.889065563678741	0.233598783612251	74.3007507324219	9882
True	False	False	False	False	-2064.39233398438	-2834.91870117188	148.625015258789	0.540831506252289	0.944893360137939	0.283676415681839	72.276123046875	9685
True	False	False	False	False	-2069.525390625	-2296.025390625	112.023338317871	0.698478758335114	0.942082464694977	0.500746786594391	42.2871284484863	4271
True	False	False	False	False	-2068.150390625	-2277.21923828125	84.2947845458984	0.780941009521484	0.957409143447876	0.859888970851898	43.3684196472168	3296
True	False	False	False	False	-2067.72387695313	-2715.79858398438	190.772415161133	0.702819287776947	0.953206121921539	0.510280728340149	86.5523223876953	14887
True	False	False	False	False	-2067.45288085938	-2692.34228515625	26.6194076538086	0.718682765960693	0.960098087787628	0.54864364862442	53.6666679382324	1288
True	False	False	False	False	-2066.82080078125	-1932.44897460938	55.4570960998535	0.731203615665436	0.933467626571655	0.583928167819977	53.0999984741211	2655
True	False	False	False	False	-2066.79248046875	-2482.29345703125	115.350761413574	0.748017251491547	0.949798047542572	0.641817271709442	53.663459777832	5581
True	False	False	False	False	-2065.8056640625	-2256.095703125	97.6044921875	0.794247210025787	0.953613638877869	1	48.6931800842285	4285
True	False	False	False	False	-2065.78295898438	-1991.25817871094	72.0942230224609	0.735999047756195	0.953397989273071	0.598986208438873	45.8153839111328	2978
True	False	False	False	False	-2064.71533203125	-2226.24584960938	166.371292114258	0.631654798984528	0.93786346912384	0.386540561914444	69.3333358764648	10400
True	False	False	False	False	-2063.60278320313	-2893.83715820313	108.695907592773	0.618347227573395	0.943916261196136	0.368747800588608	78.1428604125977	7658
True	False	False	False	False	-2046.39392089844	-2866.69165039063	147.515884399414	0.724145829677582	0.951839864253998	0.563397824764252	68.518798828125	9113
True	False	False	False	False	-2029.115234375	-2832.58276367188	309.450592041016	0.408267378807068	0.886837363243103	0.181370735168457	82.8638000488281	23119
True	False	False	False	False	-2063.00244140625	-2550.22045898438	122.005615234375	0.748618364334106	0.959720134735107	0.64419424533844	56.3363647460938	6197
True	False	False	False	False	-2061.5244140625	-2004.79077148438	68.7667999267578	0.637083411216736	0.938108146190643	0.394158184528351	45.822582244873	2841
True	False	False	False	False	-2060.8515625	-2140.16943359375	173.026138305664	0.707799673080444	0.947775185108185	0.52169132232666	67.2179489135742	10486
True	False	False	False	False	-2060.1240234375	-1972.87231445313	39.9291114807129	0.792017757892609	0.959428310394287	1	49.25	1773
True	False	False	False	False	-2058.80834960938	-2804.2119140625	191.881561279297	0.645322442054749	0.917360424995422	0.406158268451691	76.3757247924805	13213
True	False	False	False	False	-2036.00793457031	-2797.87280273438	37.7108268737793	0.802700221538544	0.951372683048248	1	60.6764717102051	2063
True	False	False	False	False	-2043.85498046875	-2751.10473632813	165.262145996094	0.691344201564789	0.955541551113129	0.485824793577194	61.4563751220703	9157
True	False	False	False	False	-2056.5849609375	-2430.7578125	150.843307495117	0.766693592071533	0.950994849205017	0.73261821269989	54.1029396057129	7358
True	False	False	False	False	-2057.66723632813	-2361.00659179688	92.0587844848633	0.798473179340363	0.960534572601318	1	76.1084365844727	6317
True	False	False	False	False	-2055.82104492188	-2733.78369140625	139.751892089844	0.61186546087265	0.945937156677246	0.360496282577515	60.4126968383789	7612
True	False	False	False	False	-2040.45458984375	-2711.32568359375	78.7490768432617	0.803937435150146	0.957967877388	1	54.6478881835938	3880
True	False	False	False	False	-2055.47485351563	-2669.03637695313	176.353576660156	0.684148073196411	0.91967248916626	0.471618115901947	105.213836669922	16729
True	False	False	False	False	-2051.51147460938	-2603.87475585938	160.825576782227	0.694726705551147	0.946924388408661	0.492788851261139	59.3793106079102	8610
True	False	False	False	False	-2053.20166015625	-2511.77197265625	186.335845947266	0.851291060447693	0.967034101486206	1	68.3392868041992	11481
True	False	False	False	False	-2051.48657226563	-2008.69555664063	63.2210922241211	0.758609592914581	0.956483066082001	0.688213586807251	46.8245620727539	2669
True	False	False	False	False	-2051.01440429688	-2196.77124023438	187.44499206543	0.828562021255493	0.96031379699707	1	52.6863899230957	8904
True	False	False	False	False	-2050.46264648438	-2582.33325195313	156.389007568359	0.645682156085968	0.944627106189728	0.406694948673248	62.0496444702148	8749
True	False	False	False	False	-2048.44653320313	-2562.72192382813	15.5279874801636	0.666844606399536	0.940302610397339	0.440383464097977	49.5	693
True	False	False	False	False	-2049.12622070313	-1982.67492675781	9.98227787017822	0.606388568878174	0.928999543190002	0.353718668222427	54.6666679382324	492
True	False	False	False	False	-2047.73876953125	-2294.95581054688	92.0587844848633	0.813853800296783	0.95165091753006	1	63.180721282959	5244
True	False	False	False	False	-2047.35998535156	-1919.22827148438	186.335845947266	0.472123652696609	0.902779400348663	0.225817427039146	68.375	11487
True	False	False	False	False	-2046.11779785156	-2629.20654296875	147.515884399414	0.699802994728088	0.952656269073486	0.503616988658905	56.7067680358887	7542
True	False	False	False	False	-2044.27697753906	-2691.58642578125	119.787330627441	0.75546407699585	0.955571591854095	0.673323512077332	68.9722213745117	7449
True	False	False	False	False	-2043.84973144531	-2652.673828125	72.0942230224609	0.735999047756195	0.953397989273071	0.598986208438873	59.9692306518555	3898
True	False	False	False	False	-2043.09130859375	-2481.58837890625	117.569046020508	0.641826868057251	0.945059895515442	0.400999844074249	61.6037750244141	6530
True	False	False	False	False	-2044.17517089844	-2175.49389648438	124.223899841309	0.838463246822357	0.967362284660339	1	51.9910697937012	5823
True	False	False	False	False	-2042.40466308594	-1973.90112304688	59.8936653137207	0.692045450210571	0.962158918380737	0.487252771854401	59.8518524169922	3232
True	False	False	False	False	-2041.5859375	-2467.779296875	85.4039306640625	0.77591460943222	0.951726198196411	0.801987648010254	63.3636360168457	4879
True	False	False	False	False	-2041.57690429688	-2063.71875	151.952453613281	0.820764601230621	0.956129848957062	1	52.2408752441406	7157
True	False	False	False	False	-2041.109375	-2543.39086914063	57.6753807067871	0.825085759162903	0.960135102272034	1	53.711540222168	2793
True	False	False	False	False	-2040.02075195313	-2044.80102539063	100.931915283203	0.629322469234467	0.910969793796539	0.383334219455719	47.8351631164551	4353
True	False	False	False	False	-2039.96948242188	-2781.10473632813	224.046676635742	0.55785596370697	0.913235008716583	0.300176680088043	105.990097045898	21410
True	False	False	False	False	-2025.81262207031	-2689.87182617188	62.1119499206543	0.832675755023956	0.966645777225494	1	61.5892868041992	3449
True	False	False	False	False	-2023.36401367188	-2589.8349609375	68.7667999267578	0.825154304504395	0.958535254001617	1	54.177417755127	3359
True	False	False	False	False	-2039.2958984375	-2276.06079101563	150.843307495117	0.786078751087189	0.963439404964447	1	66.375	9027
True	False	False	False	False	-2039.70166015625	-1995.80395507813	100.931915283203	0.730834186077118	0.962346732616425	0.582807719707489	56.7912101745605	5168
True	False	False	False	False	-2039.22705078125	-1941.38244628906	45.4748191833496	0.634969234466553	0.950843214988708	0.391165256500244	60.1951217651367	2468
True	False	False	False	False	-2039.18737792969	-2558.88305664063	49.9113883972168	0.744696021080017	0.951474487781525	0.629131495952606	49.7111129760742	2237
True	False	False	False	False	-2027.80822753906	-2543.27612304688	44.3656768798828	0.799694657325745	0.961324214935303	1	50.25	2010
True	False	False	False	False	-2032.49670410156	-2505.77490234375	136.424453735352	0.776088893413544	0.951566755771637	0.803636133670807	59.991870880127	7379
True	False	False	False	False	-2039.03002929688	-2449.4267578125	156.389007568359	0.620066940784454	0.920994758605957	0.370980858802795	67.0070953369141	9448
True	False	False	False	False	-2031.84655761719	-2400.11401367188	214.064392089844	0.453713327646255	0.88994175195694	0.212226212024689	58.1813468933105	11229
True	False	False	False	False	-2037.21997070313	-2113.07836914063	104.259346008301	0.77779358625412	0.96959388256073	0.82083135843277	51.3829803466797	4830
True	False	False	False	False	-2033.54663085938	-2016.13684082031	92.0587844848633	0.824999392032623	0.966674208641052	1	59.2530136108398	4918
True	False	False	False	False	-2031.9951171875	-2032.96276855469	69.8759460449219	0.626204371452332	0.928756594657898	0.379107654094696	51.2063484191895	3226
True	False	False	False	False	-2029.74987792969	-2211.05395507813	145.297592163086	0.793201148509979	0.954511940479279	1	50.5267181396484	6619
True	False	False	False	False	-2029.49694824219	-1901.30895996094	145.297592163086	0.421063125133514	0.862492203712463	0.189703151583672	54.9312973022461	7196
True	False	False	False	False	-2028.74035644531	-2524.31640625	13.3097038269043	0.685805439949036	0.934609174728394	0.474820286035538	45.5833320617676	547
True	False	False	False	False	-2026.72509765625	-2417.01245117188	67.6576614379883	0.76977926492691	0.945978283882141	0.752817690372467	53.4590148925781	3261
True	False	False	False	False	-2026.73461914063	-1960.47302246094	227.374099731445	0.445026099681854	0.852880239486694	0.206045404076576	69.3756103515625	14222
True	False	False	False	False	-2027.2431640625	-1931.13110351563	63.2210922241211	0.758609592914581	0.944521903991699	0.688213586807251	57.9298248291016	3302
True	False	False	False	False	-2024.29455566406	-2148.86108398438	149.734161376953	0.606909692287445	0.899162232875824	0.354356110095978	48.8370361328125	6593
True	False	False	False	False	-2022.96166992188	-2639.87377929688	99.8227767944336	0.744696021080017	0.919296503067017	0.629131495952606	55.5	4995
True	False	False	False	False	-2020.72766113281	-2864.49243164063	185.226699829102	0.718570590019226	0.949593305587769	0.548350036144257	68.9281463623047	11511
True	False	False	False	False	-2017.4541015625	-2798.13427734375	209.627822875977	0.838750660419464	0.963427305221558	1	91.6560821533203	17323
True	False	False	False	False	-2017.17419433594	-2720.93334960938	197.427261352539	0.650771260261536	0.951669812202454	0.414407432079315	87.6516876220703	15602
True	False	False	False	False	-2019.27380371094	-2663.6298828125	181.899276733398	0.737282872200012	0.963189959526062	0.603190720081329	63.0304870605469	10337
True	False	False	False	False	-2018.64099121094	-2698.87866210938	77.6399383544922	0.695782601833344	0.954563736915588	0.495003014802933	67.457145690918	4722
True	False	False	False	False	-2018.15942382813	-2616.5087890625	154.17073059082	0.823992550373077	0.965713500976563	1	76.9712219238281	10699
True	False	False	False	False	-2018.3740234375	-2335.84545898438	133.097030639648	0.737667322158813	0.952194273471832	0.604465067386627	41.908332824707	5029
True	False	False	False	False	-2017.33642578125	-2177.91479492188	124.223899841309	0.792491853237152	0.964657068252563	1	50.7053565979004	5679
True	False	False	False	False	-2017.27868652344	-2196.16479492188	109.805053710938	0.624656915664673	0.922676205635071	0.377034962177277	51.2323226928711	5072
True	False	False	False	False	-2015.53491210938	-2522.74951171875	41.0382537841797	0.760389924049377	0.95463091135025	0.697156250476837	51.027027130127	1888
True	False	False	False	False	-2015.48571777344	-2263.955078125	151.952453613281	0.791858732700348	0.95690929889679	1	54.802921295166	7508
True	False	False	False	False	-2015.27453613281	-1990.57458496094	164.153015136719	0.794427216053009	0.966070592403412	1	50.8310813903809	7523
True	False	False	False	False	-2014.53161621094	-2750.14233398438	21.0736961364746	0.745215535163879	0.945828497409821	0.631068110466003	52.4736824035645	997
True	False	False	False	False	-2013.56884765625	-2017.21240234375	138.64274597168	0.776717782020569	0.956723928451538	0.809742450714111	51.8720016479492	6484
True	False	False	False	False	-2013.4072265625	-2935.44604492188	84.2947845458984	0.479534596204758	0.899862587451935	0.231489673256874	91.6447372436523	6965
True	False	False	False	False	-2012.94274902344	-2487.8037109375	175.244430541992	0.494652837514877	0.870841145515442	0.243447706103325	52.6708869934082	8322
True	False	False	False	False	-2012.46118164063	-2432.09594726563	96.4953460693359	0.864758431911469	0.972729384899139	1	63.218391418457	5500
True	False	False	False	False	-2012.07067871094	-2956.82153320313	262.866638183594	0.324915409088135	0.9202521443367	0.132691755890846	158.670883178711	37605
True	False	False	False	False	-1939.25036621094	-3003.12573242188	144.188446044922	0.778827726840973	0.946663558483124	0.832400798797607	150.838455200195	19609
True	False	False	False	False	-1983.77319335938	-2950.51806640625	61.0028076171875	0.668995320796967	0.944188296794891	0.444065421819687	84.2545471191406	4634
True	False	False	False	False	-1976.41833496094	-2979.48779296875	289.486053466797	0.399848639965057	0.936769604682922	0.176027595996857	150.996170043945	39410
True	False	False	False	False	-1953.55102539063	-2974.15869140625	118.678184509277	0.612072229385376	0.939483404159546	0.360755562782288	88.8130874633789	9503
True	False	False	False	False	-1970.32421875	-2952.36889648438	104.259346008301	0.692068934440613	0.957210600376129	0.487300753593445	86.8191452026367	8161
True	False	False	False	False	-1938.19458007813	-2959.72680664063	126.442184448242	0.633428633213043	0.948059618473053	0.389005541801453	81.4035110473633	9280
True	False	False	False	False	-1918.37121582031	-3018.896484375	92.0587844848633	0.813853800296783	0.960156261920929	1	133.783126831055	11104
True	False	False	False	False	-1910.75036621094	-2993.01928710938	185.226699829102	0.676456034183502	0.933048009872437	0.457261621952057	87.8562850952148	14672
True	False	False	False	False	-1997.12109375	-2937.45092773438	61.0028076171875	0.60501354932785	0.957798540592194	0.352043896913528	70.0727310180664	3854
True	False	False	False	False	-2005.83630371094	-2771.4619140625	141.970169067383	0.721593976020813	0.951548099517822	0.556392550468445	63.8671875	8175
True	False	False	False	False	-2010.49401855469	-2565.4296875	116.459907531738	0.613265097141266	0.941542983055115	0.362256407737732	56.228572845459	5904
True	False	False	False	False	-2011.01403808594	-2535.26538085938	76.5307922363281	0.685842871665955	0.951321005821228	0.474893063306808	56.2173919677734	3879
True	False	False	False	False	-2010.19787597656	-2415.53588867188	100.931915283203	0.800370097160339	0.960596144199371	1	63.0879135131836	5741
True	False	False	False	False	-2009.22375488281	-2583.5361328125	73.203369140625	0.687695503234863	0.941080570220947	0.478522002696991	56.3333320617676	3718
True	False	False	False	False	-2008.56994628906	-2161.97045898438	78.7490768432617	0.754633009433746	0.958517491817474	0.669563829898834	47.7887306213379	3393
True	False	False	False	False	-2008.06188964844	-2073.34033203125	159.716445922852	0.466461271047592	0.851175010204315	0.221563175320625	44.4444427490234	6400
True	False	False	False	False	-2005.91870117188	-2119.84741210938	114.241622924805	0.720488905906677	0.95470005273819	0.55342161655426	40.1747589111328	4138
True	False	False	False	False	-2005.54321289063	-2816.21606445313	108.695907592773	0.764249205589294	0.959103643894196	0.718070447444916	70.3061218261719	6890
True	False	False	False	False	-1950.32690429688	-2920.78759765625	141.970169067383	0.721593976020813	0.954772591590881	0.556392550468445	76.6328125	9809
True	False	False	False	False	-1993.01574707031	-2886.41235351563	133.097030639648	0.676494359970093	0.953666150569916	0.45733118057251	72.7583312988281	8731
True	False	False	False	False	-2001.11010742188	-2833.05224609375	116.459907531738	0.776830792427063	0.951248407363892	0.810867488384247	83.5809555053711	8776
True	False	False	False	False	-1999.89990234375	-2851.99389648438	138.64274597168	0.818826138973236	0.963957905769348	1	98.8639984130859	12358
True	False	False	False	False	-1983.67260742188	-2816.31884765625	67.6576614379883	0.753307163715363	0.964830636978149	0.663703262805939	70.7868881225586	4318
True	False	False	False	False	-1995.16735839844	-2745.01879882813	155.279876708984	0.591719806194305	0.951929867267609	0.336373746395111	79.3571395874023	11110
True	False	False	False	False	-1993.34240722656	-2796.68872070313	41.0382537841797	0.791137099266052	0.953722715377808	1	66.7297286987305	2469
True	False	False	False	False	-1981.66577148438	-2764.96240234375	141.970169067383	0.451328963041306	0.89164936542511	0.210515484213829	78.71875	10076
True	False	False	False	False	-1992.291015625	-2690.00048828125	236.24723815918	0.434062659740448	0.9149489402771	0.198444053530693	77.3755874633789	16481
True	False	False	False	False	-1988.71203613281	-2657.45092773438	179.680999755859	0.71892911195755	0.940336287021637	0.549289762973785	87.6543197631836	14200
True	False	False	False	False	-1988.66271972656	-2632.00390625	78.7490768432617	0.69618821144104	0.955903589725494	0.495858699083328	69.6760559082031	4947
True	False	False	False	False	-1985.74206542969	-2706.583984375	34.3833999633789	0.830578744411469	0.962256669998169	1	62.3548393249512	1933
True	False	False	False	False	-1980.33850097656	-2920.28295898438	120.896469116211	0.534398019313812	0.905715942382813	0.277696460485458	71.3761444091797	7780
True	False	False	False	False	-1930.97680664063	-2899.56616210938	146.40673828125	0.694541335105896	0.95882648229599	0.492402195930481	75.113639831543	9915
True	False	False	False	False	-1971.20288085938	-2844.46215820313	149.734161376953	0.684073209762573	0.943101763725281	0.471474379301071	80.2740707397461	10837
True	False	False	False	False	-1971.93334960938	-2781.12744140625	137.533599853516	0.496146619319916	0.904868960380554	0.24465873837471	80.75	10013
True	False	False	False	False	-1979.12768554688	-2724.60083007813	106.477630615234	0.56069952249527	0.940039932727814	0.303034573793411	70.8229141235352	6799
True	False	False	False	False	-1969.85009765625	-2740.69140625	88.7313537597656	0.71274322271347	0.954608798027039	0.533566176891327	72.5999984741211	5808
True	False	False	False	False	-1967.31860351563	-2803.66162109375	183.008422851563	0.674216151237488	0.918331563472748	0.453228205442429	78.2545471191406	12912
True	False	False	False	False	-1965.99682617188	-2883.52392578125	147.515884399414	0.62532514333725	0.965300559997559	0.377927958965302	72.1804504394531	9600
True	False	False	False	False	-1942.54016113281	-2873.07495117188	146.40673828125	0.790809690952301	0.954182624816895	1	71.7121200561523	9466
True	False	False	False	False	-1950.1064453125	-2764.08251953125	190.772415161133	0.805555999279022	0.967089593410492	1	79.6569747924805	13701
True	False	False	False	False	-1960.93249511719	-2704.08837890625	179.680999755859	0.725530564785004	0.959688365459442	0.56728732585907	87.6111145019531	14193
True	False	False	False	False	-1965.98400878906	-2633.25439453125	105.36848449707	0.664528608322144	0.965475678443909	0.436476469039917	63.5894737243652	6041
True	False	False	False	False	-1964.9208984375	-2673.05859375	131.987884521484	0.61743825674057	0.950423657894135	0.36757504940033	75.2773132324219	8958
True	False	False	False	False	-1952.58081054688	-2650.8154296875	102.041061401367	0.726211130619049	0.96806663274765	0.569222569465637	73.3804321289063	6751
True	False	False	False	False	-1951.89306640625	-2737.70581054688	62.1119499206543	0.656993448734283	0.941333651542664	0.424157619476318	65.125	3647
True	False	False	False	False	-1949.17077636719	-2847.96362304688	171.917007446289	0.725937068462372	0.971246063709259	0.568441390991211	78.129035949707	12110
True	False	False	False	False	-1939.80078125	-2820.63110351563	118.678184509277	0.778608024120331	0.958977937698364	0.829857766628265	79.2242965698242	8477
True	False	False	False	False	-1945.34704589844	-2683.11938476563	168.589569091797	0.668440997600555	0.943345010280609	0.44311136007309	78.3552627563477	11910
True	False	False	False	False	-1942.39477539063	-2795.50415039063	135.315322875977	0.73089987039566	0.952805697917938	0.583006620407104	79.2213134765625	9665
True	False	False	False	False	-1922.96264648438	-2746.0576171875	55.4570960998535	0.743460476398468	0.959239721298218	0.624593436717987	67.620002746582	3381
True	False	False	False	False	-1937.70776367188	-2717.96313476563	137.533599853516	0.688992559909821	0.957750976085663	0.481093883514404	77.6451644897461	9628
True	False	False	False	False	-1937.19653320313	-2637.4482421875	82.0765075683594	0.711891770362854	0.934123635292053	0.531479299068451	68.4459457397461	5065
True	False	False	False	False	-1933.18273925781	-2735.57690429688	45.4748191833496	0.72121262550354	0.918975651264191	0.555363178253174	69.4634170532227	2848
True	False	False	False	False	-1927.90246582031	-2653.16040039063	160.825576782227	0.599893987178802	0.946916103363037	0.34589946269989	92.8413772583008	13462
True	False	False	False	False	-1921.23352050781	-2931.28784179688	150.843307495117	0.645474910736084	0.939409792423248	0.406385600566864	73.904411315918	10051
True	False	False	False	False	-1910.02368164063	-2866.89111328125	138.64274597168	0.680588185787201	0.960034072399139	0.464873433113098	73.8880004882813	9236
True	False	False	False	False	-1920.64404296875	-2849.2021484375	163.043869018555	0.72070187330246	0.944032788276672	0.553991317749023	77.2448959350586	11355
True	False	False	False	False	-1919.91809082031	-2810.93090820313	178.571853637695	0.789340138435364	0.954299628734589	1	80.0931701660156	12895
True	False	False	False	False	-1919.87463378906	-2773.94677734375	171.917007446289	0.573375105857849	0.937142133712769	0.316159158945084	78.735481262207	12204
True	False	False	False	False	-1913.33923339844	-2701.21484375	137.533599853516	0.538373053073883	0.920459687709808	0.281375497579575	72.629035949707	9006
True	False	False	False	False	-2002.39538574219	-2628.83227539063	13.3097038269043	0.615151524543762	0.918621897697449	0.364647418260574	50.6666679382324	608
True	False	False	False	False	-1924.99633789063	-2620.87231445313	75.4216537475586	0.769968271255493	0.970893561840057	0.754133403301239	65.9117660522461	4482
True	False	False	False	False	-1942.24182128906	-2615.25268554688	51.0205307006836	0.688737690448761	0.91781610250473	0.480586379766464	56.7391319274902	2610
True	False	False	False	False	-2001.96508789063	-2452.912109375	79.8582229614258	0.776177406311035	0.94115161895752	0.804480254650116	81.1388854980469	5842
True	False	False	False	False	-1996.7666015625	-2613.83520507813	95.3862075805664	0.720543026924133	0.950422644615173	0.55356627702713	74.639533996582	6419
True	False	False	False	False	-1976.56579589844	-2608.10986328125	83.1856460571289	0.595013797283173	0.938040316104889	0.340171486139297	66.2666702270508	4970
True	False	False	False	False	-1986.71411132813	-2589.19140625	116.459907531738	0.81883841753006	0.961325287818909	1	78.7142868041992	8265
True	False	False	False	False	-1993.25988769531	-2541.17822265625	118.678184509277	0.647881865501404	0.9578537940979	0.410000711679459	70.3084106445313	7523
True	False	False	False	False	-1995.08947753906	-2163.93334960938	47.6931037902832	0.805555999279022	0.956683158874512	1	59.9069786071777	2576
True	False	False	False	False	-1994.41247558594	-2137.71459960938	77.6399383544922	0.729374051094055	0.948343932628632	0.578431367874146	55.2000007629395	3864
True	False	False	False	False	-1993.6630859375	-1896.92309570313	27.7285480499268	0.590220749378204	0.880742490291595	0.334663242101669	45.2400016784668	1131
True	False	False	False	False	-1993.02197265625	-2510.10375976563	102.041061401367	0.565544962882996	0.939211189746857	0.307975918054581	58.9673919677734	5425
True	False	False	False	False	-1992.3232421875	-2418.8916015625	117.569046020508	0.72139585018158	0.934599459171295	0.555857241153717	74.3490600585938	7881
True	False	False	False	False	-1991.6943359375	-2269.22802734375	95.3862075805664	0.816335916519165	0.963248789310455	1	57.5813941955566	4952
True	False	False	False	False	-1990.81030273438	-2570.88647460938	74.3125076293945	0.48753958940506	0.933861970901489	0.237754762172699	64.1492538452148	4298
True	False	False	False	False	-1973.54711914063	-2565.76831054688	67.6576614379883	0.657594740390778	0.941029727458954	0.425119489431381	59.836067199707	3650
True	False	False	False	False	-1971.97509765625	-2523.85961914063	119.787330627441	0.624239027500153	0.934524834156036	0.376477956771851	65.314811706543	7054
True	False	False	False	False	-1985.31579589844	-2292.4150390625	124.223899841309	0.711205661296844	0.971945703029633	0.529810667037964	55.3303565979004	6197
True	False	False	False	False	-1988.09057617188	-1919.14721679688	29.9468326568604	0.539793908596039	0.946664214134216	0.282702893018723	52.2222213745117	1410
True	False	False	False	False	-1986.08947753906	-2094.83081054688	231.810668945313	0.549845218658447	0.936319231987	0.292285799980164	65.1291885375977	13612
True	False	False	False	False	-1982.0546875	-2017.71069335938	171.917007446289	0.777819216251373	0.968454122543335	0.821106195449829	67.6128997802734	10480
True	False	False	False	False	-1986.07897949219	-1993.1865234375	237.356369018555	0.452242970466614	0.907387316226959	0.211169973015785	68.9299087524414	14751
True	False	False	False	False	-1980.9853515625	-2465.72314453125	219.610107421875	0.684647500514984	0.943714320659637	0.472578823566437	85.6868667602539	16966
True	False	False	False	False	-1976.64575195313	-2435.48193359375	160.825576782227	0.65186595916748	0.931874811649323	0.41609662771225	70.4758605957031	10219
True	False	False	False	False	-1977.31091308594	-2169.416015625	108.695907592773	0.65948212146759	0.930811047554016	0.428161919116974	66.6530609130859	6532
True	False	False	False	False	-1977.48034667969	-2149.40625	63.2210922241211	0.693322420120239	0.963134229183197	0.489874273538589	56.9824562072754	3248
True	False	False	False	False	-1969.59948730469	-2124.74926757813	161.934722900391	0.469276458024979	0.885755777359009	0.223669812083244	63.1986312866211	9227
True	False	False	False	False	-1973.00439453125	-1931.39440917969	127.551322937012	0.655022442340851	0.951995611190796	0.421029418706894	61.5652160644531	7080
True	False	False	False	False	-1972.82458496094	-1954.80639648438	27.7285480499268	0.81305855512619	0.95841646194458	1	43.7200012207031	1093
True	False	False	False	False	-1969.06567382813	-2186.67944335938	64.3302307128906	0.802213251590729	0.955637335777283	1	51.4482765197754	2984
True	False	False	False	False	-1967.41809082031	-2542.79760742188	78.7490768432617	0.377316504716873	0.908135116100311	0.162234634160995	61	4331
True	False	False	False	False	-1962.35827636719	-2503.5478515625	137.533599853516	0.665601193904877	0.931913316249847	0.438278526067734	70.4435501098633	8735
True	False	False	False	False	-1966.30749511719	-1901.34741210938	99.8227767944336	0.4950110912323	0.878822028636932	0.243737652897835	51.9555549621582	4676
True	False	False	False	False	-1960.12634277344	-2033.13659667969	113.132476806641	0.81917679309845	0.952394783496857	1	68.8725509643555	7025
True	False	False	False	False	-1959.97680664063	-1970.23168945313	56.5662384033203	0.789839804172516	0.947712421417236	1	53.9411773681641	2751
True	False	False	False	False	-1958.6923828125	-2605.19555664063	82.0765075683594	0.532243072986603	0.924728333950043	0.2757228910923	61.0675659179688	4519
True	False	False	False	False	-1917.22253417969	-2601.15063476563	187.44499206543	0.342278659343719	0.896244525909424	0.142119213938713	67.313606262207	11376
True	False	False	False	False	-1955.92980957031	-2578.30981445313	76.5307922363281	0.729107260704041	0.963810503482819	0.577640473842621	65.3043441772461	4506
True	False	False	False	False	-1956.64953613281	-2485.06616210938	58.7845230102539	0.788068115711212	0.97188264131546	1	68.7924499511719	3646
True	False	False	False	False	-1958.03857421875	-2000.32446289063	216.282684326172	0.400877147912979	0.849418342113495	0.176674634218216	69.5589752197266	13564
True	False	False	False	False	-1957.60913085938	-2410.39526367188	104.259346008301	0.837473332881927	0.962020635604858	1	70.1914901733398	6598
True	False	False	False	False	-1954.89099121094	-2352.25927734375	94.2770690917969	0.682647287845612	0.951460897922516	0.468752950429916	51.6941184997559	4394
True	False	False	False	False	-1955.37878417969	-2142.13598632813	11.0914192199707	0.55325049161911	0.880693912506104	0.295611768960953	49.9000015258789	499
True	False	False	False	False	-1953.7060546875	-1939.447265625	131.987884521484	0.695033729076385	0.950056135654449	0.493430703878403	59.7478981018066	7110
True	False	False	False	False	-1953.521484375	-2556.65087890625	83.1856460571289	0.449323713779449	0.898449838161469	0.209085181355476	64.7200012207031	4854
True	False	False	False	False	-1949.31909179688	-2336.46948242188	46.5839614868164	0.738803207874298	0.952329814434052	0.6082723736763	56.8095245361328	2386
True	False	False	False	False	-1953.26867675781	-2088.58520507813	23.2919807434082	0.594368875026703	0.933546543121338	0.339423686265945	54.8095245361328	1151
True	False	False	False	False	-1953.45104980469	-2070.05322265625	118.678184509277	0.618459045886993	0.945761680603027	0.368892341852188	107.009346008301	11450
True	False	False	False	False	-1951.14807128906	-1973.02954101563	52.1296730041504	0.727891564369202	0.960615336894989	0.574070274829865	56.9148941040039	2675
True	False	False	False	False	-1949.03393554688	-2319.46435546875	96.4953460693359	0.751482903957367	0.927256941795349	0.655898630619049	62.0804595947266	5401
True	False	False	False	False	-1944.07836914063	-2590.91821289063	78.7490768432617	0.540542423725128	0.934004366397858	0.28340482711792	62.5070419311523	4438
True	False	False	False	False	-1933.88842773438	-2566.0888671875	96.4953460693359	0.592089056968689	0.925949275493622	0.336796790361404	68.3563232421875	5947
True	False	False	False	False	-1943.76733398438	-2541.84399414063	62.1119499206543	0.564301550388336	0.945629358291626	0.306699156761169	59.8928565979004	3354
True	False	False	False	False	-1943.18994140625	-2490.90356445313	44.3656768798828	0.784437417984009	0.961694955825806	0.932413876056671	64.9000015258789	2596
True	False	False	False	False	-1943.533203125	-2475.11889648438	122.005615234375	0.652080416679382	0.949683904647827	0.416428864002228	70.9454574584961	7804
True	False	False	False	False	-1938.06884765625	-2146.14086914063	94.2770690917969	0.734207451343536	0.958612501621246	0.593244731426239	58.8941192626953	5006
True	False	False	False	False	-1942.99279785156	-2111.68994140625	138.64274597168	0.809828579425812	0.96415650844574	1	64.447998046875	8056
True	False	False	False	False	-1942.41979980469	-2011.38427734375	66.5485153198242	0.52771657705307	0.911868035793304	0.271624147891998	56.966667175293	3418
True	False	False	False	False	-1937.71923828125	-1977.41345214844	65.4393768310547	0.594531953334808	0.939532577991486	0.339612603187561	50.830509185791	2999
True	False	False	False	False	-1936.86767578125	-2516.845703125	131.987884521484	0.712926924228668	0.944716334342957	0.534018695354462	80.0336151123047	9524
True	False	False	False	False	-1928.61474609375	-2431.54052734375	151.952453613281	0.780331075191498	0.957224071025848	0.851300001144409	71.109489440918	9742
True	False	False	False	False	-1936.02465820313	-2326.44262695313	56.5662384033203	0.789839804172516	0.960615336894989	1	58.9803924560547	3008
True	False	False	False	False	-1934.82934570313	-2041.67651367188	163.043869018555	0.72070187330246	0.958552300930023	0.553991317749023	71.4217681884766	10499
True	False	False	False	False	-1935.12182617188	-1934.90283203125	15.5279874801636	0.717676758766174	0.928345501422882	0.546022891998291	56.4285697937012	790
True	False	False	False	False	-1931.43115234375	-1925.4072265625	79.8582229614258	0.765261650085449	0.954849600791931	0.723958730697632	62.2083320617676	4479
True	False	False	False	False	-1932.43103027344	-1905.06481933594	168.589569091797	0.788660645484924	0.952986359596252	1	69.4868392944336	10562
True	False	False	False	False	-1924.23181152344	-2542.75024414063	119.787330627441	0.585575520992279	0.921700358390808	0.329431265592575	63.9166679382324	6903
True	False	False	False	False	-1923.95080566406	-2003.88525390625	136.424453735352	0.837091445922852	0.963870942592621	1	71.2682952880859	8766
True	False	False	False	False	-1923.52734375	-2573.11059570313	35.4925422668457	0.639755725860596	0.952736556529999	0.397990584373474	61.71875	1975
True	False	False	False	False	-1919.02111816406	-2486.16772460938	147.515884399414	0.543459117412567	0.888432562351227	0.286157697439194	72.6992492675781	9669
True	False	False	False	False	-1922.58911132813	-2131.94677734375	106.477630615234	0.718682765960693	0.944165527820587	0.54864364862442	53.53125	5139
True	False	False	False	False	-1923.103515625	-2078.7099609375	123.114753723145	0.410610556602478	0.855275809764862	0.182877197861671	57.4144134521484	6373
True	False	False	False	False	-1920.74731445313	-2455.10083007813	68.7667999267578	0.716718852519989	0.920338094234467	0.543553650379181	64.1451644897461	3977
True	False	False	False	False	-1918.19958496094	-2154.16577148438	107.586769104004	0.812705516815186	0.969403386116028	1	53.2474212646484	5165
True	False	False	False	False	-1915.79663085938	-2049.59716796875	98.7136306762695	0.514419198036194	0.906196653842926	0.259933769702911	59.7415733337402	5317
True	False	False	False	False	-1917.07739257813	-1946.23498535156	109.805053710938	0.476197868585587	0.870436608791351	0.228920891880989	57.0101013183594	5644
True	False	False	False	False	-1915.67358398438	-2085.30297851563	58.7845230102539	0.612679004669189	0.904573023319244	0.361517995595932	55.7169799804688	2953
True	False	False	False	False	-1913.97875976563	-2527.38232421875	43.256534576416	0.6188143491745	0.94390594959259	0.369352430105209	57.3333320617676	2236
True	False	False	False	False	-1911.73120117188	-2460.33227539063	64.3302307128906	0.771918535232544	0.949476361274719	0.768335938453674	65.9482727050781	3825
True	False	False	False	False	-1913.11120605469	-2197.14965820313	115.350761413574	0.639311671257019	0.926320195198059	0.397349894046783	62.038459777832	6452
True	False	False	False	False	-1912.43225097656	-2021.28674316406	106.477630615234	0.804327130317688	0.961541295051575	1	61.6666679382324	5920
True	False	False	False	False	-3002.046875	-1846.83471679688	104.259346008301	0.724273085594177	0.951809823513031	0.5637526512146	128.904251098633	12117
True	False	False	False	False	-3013.38671875	-1823.30126953125	199.645553588867	0.450356870889664	0.948715150356293	0.209821149706841	130.96110534668	23573
True	False	False	False	False	-3045.02221679688	-1762.35913085938	56.5662384033203	0.776553928852081	0.950349152088165	0.808126747608185	110.35294342041	5628
True	False	False	False	False	-3056.88037109375	-1723.76477050781	51.0205307006836	0.742634296417236	0.952071368694305	0.62160986661911	95.0652160644531	4373
True	False	False	False	False	-3084.59741210938	-1683.58068847656	176.353576660156	0.405633360147476	0.916252613067627	0.179687425494194	130.440246582031	20740
True	False	False	False	False	-3112.72680664063	-1623.74572753906	118.678184509277	0.562999427318573	0.905500948429108	0.305368602275848	128.953277587891	13798
True	False	False	False	False	-3139.52758789063	-1561.21447753906	348.270568847656	0.22568866610527	0.913391411304474	0.0844913050532341	122.334396362305	38413
True	False	False	False	False	-3167.05981445313	-1485.87109375	165.262145996094	0.633054971694946	0.955618262290955	0.388484388589859	119.34228515625	17782
True	False	False	False	False	-3190.46411132813	-1431.58984375	137.533599853516	0.491878062486649	0.949001491069794	0.241212546825409	119.895164489746	14867
True	False	False	False	False	-3211.71264648438	-1382.91931152344	13.3097038269043	0.743378639221191	0.942608833312988	0.624296009540558	126	1512
True	False	False	False	False	-3226.06396484375	-1328.70629882813	204.082122802734	0.443760454654694	0.899195671081543	0.20515675842762	120.108695983887	22100
True	False	False	False	False	-3249.69018554688	-1263.89025878906	33.2742576599121	0.708264887332916	0.957971453666687	0.52278470993042	112.133331298828	3364
True	False	False	False	False	-3260.10131835938	-1225.55517578125	22.1828384399414	0.440009862184525	0.932402491569519	0.202540561556816	108.449996948242	2169
True	False	False	False	False	-3276.51440429688	-1165.45361328125	99.8227767944336	0.777396082878113	0.955305933952332	0.816632270812988	143	12870
True	False	False	False	False	-3302.6435546875	-1070.37170410156	26.6194076538086	0.718682765960693	0.930371165275574	0.54864364862442	106.416664123535	2554
True	False	False	False	False	-3314.1142578125	-1017.18127441406	68.7667999267578	0.702029883861542	0.950720965862274	0.508519351482391	111.838706970215	6934
True	False	False	False	False	-3320.05346679688	-973.420043945313	23.2919807434082	0.725569725036621	0.937866926193237	0.567398190498352	94.0952377319336	1976
True	False	False	False	False	-3334.5185546875	-907.314208984375	13.3097038269043	0.80851811170578	0.94014710187912	1	94.3333358764648	1132
True	False	False	False	False	-3351.12866210938	-826.101684570313	37.7108268737793	0.748016774654388	0.950419723987579	0.64181524515152	96.7058792114258	3288
True	False	False	False	False	-3357.14868164063	-780.3447265625	53.2388153076172	0.774922788143158	0.952071368694305	0.792935788631439	93.9375	4509
True	False	False	False	False	-3368.19970703125	-706.5419921875	21.0736961364746	0.617924511432648	0.935181617736816	0.368201732635498	91.4736862182617	1738
True	False	False	False	False	-3377.16064453125	-622.699157714844	27.7285480499268	0.81305855512619	0.95841646194458	1	91	2275
True	False	False	False	False	-3382.43701171875	-553.243530273438	63.2210922241211	0.801229655742645	0.962478160858154	1	100.929824829102	5753
True	False	False	False	False	-3386.5078125	-492.027984619141	127.551322937012	0.385671436786652	0.944013118743896	0.16726578772068	99.1478271484375	11402
True	False	False	False	False	-3388.6650390625	-424.177459716797	123.114753723145	0.42106232047081	0.960182785987854	0.189702615141869	103.990989685059	11543
True	False	False	False	False	-3392.54760742188	-318.843200683594	103.150199890137	0.557161390781403	0.939988732337952	0.299483209848404	100.397850036621	9337
True	False	False	False	False	-3391.99169921875	-393.503479003906	55.4570960998535	0.665446996688843	0.958535254001617	0.438018769025803	101.459999084473	5073
True	False	False	False	False	-3390.21484375	-370.971069335938	120.896469116211	0.557747662067413	0.956911087036133	0.300068438053131	96.3486251831055	10502
True	False	False	False	False	-3391.35131835938	-279.224334716797	146.40673828125	0.426212847232819	0.946534037590027	0.193131625652313	100.174240112305	13223
True	False	False	False	False	-3391.2890625	-238.269088745117	83.1856460571289	0.656151711940765	0.955019772052765	0.422817140817642	93.4000015258789	7005
True	False	False	False	False	-3390.96752929688	-341.761657714844	48.80224609375	0.409892350435257	0.913396060466766	0.182414546608925	89.25	3927
True	False	False	False	False	-3389.9189453125	-199.585861206055	173.026138305664	0.486845552921295	0.939245223999023	0.237205743789673	97.6538467407227	15234
True	False	False	False	False	-3387.40234375	-455.958557128906	126.442184448242	0.64266961812973	0.962557375431061	0.402234256267548	101.491226196289	11570
True	False	False	False	False	-3384.537109375	-150.176818847656	14.4188451766968	0.509884297847748	0.920312523841858	0.256060808897018	68.538459777832	891
True	False	False	False	False	-3385.14233398438	-109.65412902832	236.24723815918	0.405822545289993	0.958980798721313	0.179807990789413	98.1596221923828	20908
True	False	False	False	False	-3383.69750976563	-528.117553710938	53.2388153076172	0.563137233257294	0.945895433425903	0.305509120225906	93.2708358764648	4477
True	False	False	False	False	-3383.330078125	-71.7653045654297	13.3097038269043	0.615151524543762	0.918621897697449	0.364647418260574	77.0833358764648	925
True	False	False	False	False	-3382.2294921875	-52.742301940918	39.9291114807129	0.64491605758667	0.94376403093338	0.405553311109543	80.8333358764648	2910
True	False	False	False	False	-3382.05908203125	-583.272583007813	32.1651153564453	0.670478940010071	0.951878786087036	0.446636199951172	96.1034469604492	2787
True	False	False	False	False	-3372.93139648438	-425.218994140625	24.401123046875	0.779838144779205	0.948501110076904	0.844782948493958	84	1848
True	False	False	False	False	-3380.57055664063	-256.292816162109	25.5102653503418	0.688737690448761	0.934724569320679	0.480586379766464	77.5217361450195	1783
True	False	False	False	False	-3378.9501953125	-28.4852390289307	75.4216537475586	0.708534777164459	0.961495399475098	0.523421168327332	85.3529434204102	5804
True	False	False	False	False	-3377.56103515625	-312.920684814453	52.1296730041504	0.841973721981049	0.963389337062836	1	80.7446823120117	3795
True	False	False	False	False	-3371.23266601563	-181.244552612305	31.0559749603271	0.616013824939728	0.907892048358917	0.365747570991516	70	1960
True	False	False	False	False	-3374.0615234375	-1.22863054275513	70.9850845336914	0.412746280431747	0.94329971075058	0.184257745742798	84.8125	5428
True	False	False	False	False	-3371.80200195313	26.1766319274902	38.8199691772461	0.589544475078583	0.939895868301392	0.333895117044449	86.9142837524414	3042
True	False	False	False	False	-3370.81567382813	-684.000183105469	38.8199691772461	0.78589391708374	0.959012150764465	1	97.4285736083984	3410
True	False	False	False	False	-3364.09399414063	-508.676574707031	43.256534576416	0.557216942310333	0.950658798217773	0.299538612365723	70.6923065185547	2757
True	False	False	False	False	-3364.728515625	-218.982574462891	90.9496383666992	0.744097054004669	0.947702705860138	0.626919984817505	72.7317047119141	5964
True	False	False	False	False	-3364.01171875	-111.962379455566	89.8404998779297	0.805119872093201	0.949547469615936	1	84.6296310424805	6855
True	False	False	False	False	-3369.74243164063	55.5183296203613	119.787330627441	0.715369939804077	0.955918490886688	0.540118634700775	121	13068
True	False	False	False	False	-3362.37353515625	-132.314987182617	45.4748191833496	0.545666575431824	0.951528549194336	0.288260161876678	69.2195129394531	2838
True	False	False	False	False	-3361.2353515625	-455.158599853516	23.2919807434082	0.666415452957153	0.93280303478241	0.439655065536499	65.523811340332	1376
True	False	False	False	False	-3360.77392578125	-417.956359863281	57.6753807067871	0.805326879024506	0.960615336894989	1	76.7307662963867	3990
True	False	False	False	False	-3359.51806640625	-395.523254394531	13.3097038269043	0.685805439949036	0.930356502532959	0.474820286035538	67.0833358764648	805
True	False	False	False	False	-3358.63403320313	-751.553100585938	16.6371288299561	0.793338239192963	0.946970880031586	1	86.1333312988281	1292
True	False	False	False	False	-3356.3193359375	-62.0645866394043	99.8227767944336	0.673765122890472	0.943426370620728	0.452423572540283	72.533332824707	6528
True	False	False	False	False	-3355.76635742188	-803.224060058594	46.5839614868164	0.772283971309662	0.948849439620972	0.771135985851288	103.571426391602	4350
True	False	False	False	False	-3339.83276367188	-802.789611816406	22.1828384399414	0.755204319953918	0.946847438812256	0.672140836715698	79.0999984741211	1582
True	False	False	False	False	-3346.57861328125	-479.810546875	54.3479537963867	0.587116301059723	0.902846932411194	0.331155300140381	64.1632690429688	3144
True	False	False	False	False	-3349.84692382813	-332.978118896484	39.9291114807129	0.674418985843658	0.913949191570282	0.453590780496597	63.4722213745117	2285
True	False	False	False	False	-3348.0634765625	1.53952836990356	136.424453735352	0.534031331539154	0.94541871547699	0.27735960483551	78.1219482421875	9609
True	False	False	False	False	-3346.76147460938	-428.453552246094	41.0382537841797	0.587080240249634	0.912227928638458	0.331114858388901	67.1351318359375	2484
True	False	False	False	False	-3346.4970703125	-383.044067382813	29.9468326568604	0.707465767860413	0.938939929008484	0.520909607410431	64.9259262084961	1753
True	False	False	False	False	-3345.25708007813	-269.862487792969	94.2770690917969	0.565629959106445	0.884572565555573	0.308063417673111	64.9529418945313	5521
True	False	False	False	False	-3340.90893554688	-548.905029296875	29.9468326568604	0.428409934043884	0.856417775154114	0.194607868790627	63.8888893127441	1725
True	False	False	False	False	-3340.14086914063	-436.799896240234	15.5279874801636	0.603693544864655	0.934281527996063	0.350445985794067	63.7142868041992	892
True	False	False	False	False	-3336.5712890625	-892.330261230469	62.1119499206543	0.852686643600464	0.966247379779816	1	108.357139587402	6068
True	False	False	False	False	-3330.78442382813	-853.144409179688	39.9291114807129	0.754574596881866	0.935528337955475	0.669301986694336	76.8333358764648	2766
True	False	False	False	False	-3335.96630859375	-837.060791015625	55.4570960998535	0.842206358909607	0.964499771595001	1	88.5599975585938	4428
True	False	False	False	False	-3335.33911132813	-787.304138183594	12.2005615234375	0.563888907432556	0.920290231704712	0.306276768445969	74.4545440673828	819
True	False	False	False	False	-3335.03735351563	-727.977844238281	21.0736961364746	0.765837788581848	0.936461865901947	0.727394282817841	66.684211730957	1267
True	False	False	False	False	-3329.85107421875	-571.884399414063	12.2005615234375	0.474330633878708	0.894671499729156	0.227494090795517	60.9090919494629	670
True	False	False	False	False	-3333.09106445313	-458.260223388672	31.0559749603271	0.661047279834747	0.935441792011261	0.430712252855301	64.3571395874023	1802
True	False	False	False	False	-3325.3896484375	-430.92041015625	28.8376903533936	0.797349810600281	0.959619760513306	1	63.8846168518066	1661
True	False	False	False	False	-3326.27783203125	-298.465789794922	22.1828384399414	0.650446891784668	0.928765535354614	0.413908988237381	61.2999992370605	1226
True	False	False	False	False	-3332.318359375	-34.5919723510742	83.1856460571289	0.745481371879578	0.947773933410645	0.63206559419632	73.9599990844727	5547
True	False	False	False	False	-3331.27612304688	-234.271591186523	169.698715209961	0.644287884235382	0.9424809217453	0.404620975255966	75.3856201171875	11534
True	False	False	False	False	-3330.41479492188	-100.986778259277	112.023338317871	0.605089247226715	0.936120927333832	0.352135807275772	64.6831665039063	6533
True	False	False	False	False	-3326.80444335938	64.1061096191406	32.1651153564453	0.684656083583832	0.91546505689621	0.472595363855362	62.1379318237305	1802
True	False	False	False	False	-3326.07177734375	-377.86572265625	29.9468326568604	0.685805439949036	0.936914503574371	0.474820286035538	69	1863
True	False	False	False	False	-3324.12915039063	-948.950439453125	27.7285480499268	0.81305855512619	0.950671494007111	1	88.120002746582	2203
True	False	False	False	False	-3322.11108398438	-917.74462890625	44.3656768798828	0.703622102737427	0.949970483779907	0.512084782123566	83.6500015258789	3346
True	False	False	False	False	-3323.76391601563	-825.731323242188	62.1119499206543	0.818948090076447	0.956534862518311	1	78.9821395874023	4423
True	False	False	False	False	-3322.5048828125	-44.1807518005371	9.98227787017822	0.497925460338593	0.880693912506104	0.246108084917068	62.3333320617676	561
True	False	False	False	False	-3322.466796875	-503.317108154297	31.0559749603271	0.586891353130341	0.918888747692108	0.330902904272079	64.9285736083984	1818
True	False	False	False	False	-3322.0068359375	-448.014556884766	15.5279874801636	0.717676758766174	0.938069105148315	0.546022891998291	61.4285697937012	860
True	False	False	False	False	-3319.388671875	-338.191558837891	35.4925422668457	0.670732975006104	0.945388197898865	0.447078943252563	65.375	2092
True	False	False	False	False	-3319.28466796875	-405.842193603516	137.533599853516	0.699044167995453	0.935853958129883	0.501968204975128	74.5322570800781	9242
True	False	False	False	False	-3318.6298828125	-364.607208251953	24.401123046875	0.760120630264282	0.941173493862152	0.695777595043182	68.5454559326172	1508
True	False	False	False	False	-3317.85302734375	-2.01338529586792	128.660461425781	0.834326982498169	0.954948961734772	1	73.6637954711914	8545
True	False	False	False	False	-3316.77685546875	-895.505065917969	39.9291114807129	0.606388568878174	0.942204594612122	0.353718668222427	76.2777786254883	2746
True	False	False	False	False	-3313.63427734375	-997.839965820313	94.2770690917969	0.618520379066467	0.944223821163177	0.368971735239029	113.835296630859	9676
True	False	False	False	False	-3310.15258789063	-853.1181640625	56.5662384033203	0.506927311420441	0.911547124385834	0.25356525182724	71.4117660522461	3642
True	False	False	False	False	-3309.63793945313	40.0404319763184	76.5307922363281	0.53809380531311	0.907813429832458	0.281115412712097	63.7246360778809	4397
True	False	False	False	False	-3309.2607421875	-1036.84094238281	24.401123046875	0.779838144779205	0.956586837768555	0.844782948493958	97.0909118652344	2136
True	False	False	False	False	-3290.08032226563	-1016.33355712891	54.3479537963867	0.400443553924561	0.929865956306458	0.176401674747467	73.2040786743164	3587
True	False	False	False	False	-3308.36474609375	-679.832702636719	96.4953460693359	0.678466141223907	0.93153190612793	0.46093612909317	71.9195404052734	6257
True	False	False	False	False	-3308.91357421875	-356.109436035156	22.1828384399414	0.524048745632172	0.908063113689423	0.268348306417465	65.0999984741211	1302
True	False	False	False	False	-3308.5107421875	-56.7621574401855	12.2005615234375	0.608575522899628	0.925560414791107	0.356404304504395	61.2727279663086	674
True	False	False	False	False	-3307.97827148438	-381.715759277344	95.3862075805664	0.67066764831543	0.953740179538727	0.44696506857872	71.4418640136719	6144
True	False	False	False	False	-3307.4775390625	-980.577819824219	18.8554134368896	0.733056426048279	0.934281527996063	0.589630365371704	87.6470565795898	1490
True	False	False	False	False	-3301.22583007813	-959.910522460938	9.98227787017822	0.557533979415894	0.921230614185333	0.29985499382019	69.2222213745117	623
True	False	False	False	False	-3304.0908203125	-487.100799560547	14.4188451766968	0.666414141654968	0.894881248474121	0.43965283036232	61.3846168518066	798
True	False	False	False	False	-3304.29321289063	-143.273056030273	49.9113883972168	0.478288531303406	0.868078291416168	0.230527505278587	64.7555541992188	2914
True	False	False	False	False	-3303.32299804688	-906.784301757813	21.0736961364746	0.765837788581848	0.936461865901947	0.727394282817841	69.1052627563477	1313
True	False	False	False	False	-3295.20336914063	-864.853637695313	12.2005615234375	0.741141617298126	0.94014710187912	0.616318583488464	66	726
True	False	False	False	False	-3303.08325195313	-792.784423828125	34.3833999633789	0.637083411216736	0.948474228382111	0.394158184528351	64.1935501098633	1990
True	False	False	False	False	-3289.53637695313	-714.749633789063	28.8376903533936	0.646229147911072	0.933759927749634	0.407513111829758	65.8846130371094	1713
True	False	False	False	False	-3300.77807617188	-496.997100830078	16.6371288299561	0.588328063488007	0.891040980815887	0.332519084215164	60.6666679382324	910
True	False	False	False	False	-3302.59790039063	-462.609283447266	25.5102653503418	0.748013913631439	0.942926585674286	0.641803920269012	61.3913040161133	1412
True	False	False	False	False	-3299.08959960938	-450.352600097656	28.8376903533936	0.719225645065308	0.947363257408142	0.550069808959961	63.538459777832	1652
True	False	False	False	False	-3298.20532226563	-542.001220703125	99.8227767944336	0.567869901657104	0.941786050796509	0.310379713773727	67.6555557250977	6089
True	False	False	False	False	-3285.66650390625	-425.077850341797	26.6194076538086	0.718682765960693	0.934724569320679	0.54864364862442	62	1488
True	False	False	False	False	-3289.93212890625	-326.504119873047	73.203369140625	0.494094401597977	0.94506710767746	0.242996379733086	62.6515159606934	4135
True	False	False	False	False	-3292.86450195313	-228.33251953125	141.970169067383	0.633608758449554	0.960641086101532	0.389257103204727	68.75	8800
True	False	False	False	False	-3290.9697265625	-293.059417724609	43.256534576416	0.730620563030243	0.954248368740082	0.582162261009216	63.6666679382324	2483
True	False	False	False	False	-3289.07153320313	-416.644226074219	17.7462711334229	0.762108087539673	0.949675559997559	0.706189274787903	62.9375	1007
True	False	False	False	False	-3285.53759765625	-263.013885498047	92.0587844848633	0.631901741027832	0.961144268512726	0.386882334947586	71.1084365844727	5902
True	False	False	False	False	-3285.64208984375	-94.6025238037109	32.1651153564453	0.557969212532043	0.917728781700134	0.300289928913116	59.3793106079102	1722
True	False	False	False	False	-3289.03393554688	-7.75605440139771	29.9468326568604	0.707465767860413	0.945891737937927	0.520909607410431	61.6666679382324	1665
True	False	False	False	False	-3289.02001953125	57.5730209350586	21.0736961364746	0.568957209587097	0.901775717735291	0.311511278152466	60.8421058654785	1156
True	False	False	False	False	-3285.60766601563	-190.602188110352	42.1473922729492	0.602947294712067	0.913156092166901	0.349546879529953	63	2394
True	False	False	False	False	-3283.81518554688	-30.151725769043	17.7462711334229	0.762108087539673	0.949675559997559	0.706189274787903	64.5625	1033
True	False	False	False	False	-3285.54614257813	47.9285125732422	13.3097038269043	0.718682765960693	0.943570137023926	0.54864364862442	60.0833320617676	721
True	False	False	False	False	-3279.86401367188	-1133.4267578125	449.202484130859	0.211028814315796	0.858086943626404	0.078070342540741	124.948150634766	50604
True	False	False	False	False	-3275.697265625	-1063.69226074219	9.98227787017822	0.687235474586487	0.9244145154953	0.47761595249176	74.1111145019531	667
True	False	False	False	False	-3272.34106445313	-970.11376953125	69.8759460449219	0.807386338710785	0.95444917678833	1	69.6190490722656	4386
True	False	False	False	False	-3272.77172851563	-749.378173828125	27.7285480499268	0.590220749378204	0.925982177257538	0.334663242101669	63.439998626709	1586
True	False	False	False	False	-3279.71850585938	14.1807794570923	123.114753723145	0.581651210784912	0.931888461112976	0.325089901685715	67.0360336303711	7441
True	False	False	False	False	-3275.17138671875	-627.095397949219	85.4039306640625	0.53861790895462	0.902433633804321	0.281603783369064	68.1298675537109	5246
True	False	False	False	False	-3274.001953125	-527.261474609375	19.9645557403564	0.725530564785004	0.945084035396576	0.56728732585907	63.6666679382324	1146
True	False	False	False	False	-3271.0107421875	-770.40966796875	23.2919807434082	0.411829650402069	0.931624114513397	0.183664351701736	66.1428604125977	1389
True	False	False	False	False	-3270.24829101563	-1005.25225830078	13.3097038269043	0.80851811170578	0.94014710187912	1	63.6666679382324	764
True	False	False	False	False	-3267.53735351563	-840.643127441406	74.3125076293945	0.578728199005127	0.926288425922394	0.321901470422745	69.835823059082	4679
True	False	False	False	False	-3267.86401367188	-2.1941065788269	77.6399383544922	0.792614340782166	0.952613890171051	1	66.9428558349609	4686
True	False	False	False	False	-3267.05224609375	-77.4396057128906	46.5839614868164	0.468715965747833	0.840221524238586	0.223249077796936	61.1190490722656	2567
True	False	False	False	False	-3266.93334960938	-1199.14245605469	141.970169067383	0.362338006496429	0.949054598808289	0.153447434306145	116.703125	14938
True	False	False	False	False	-3258.86352539063	-1171.42895507813	164.153015136719	0.794427216053009	0.961620807647705	1	138.601348876953	20513
True	False	False	False	False	-3266.22631835938	-1100.56921386719	112.023338317871	0.768940627574921	0.944603145122528	0.747096836566925	95.3168334960938	9627
True	False	False	False	False	-3262.80029296875	-1037.8857421875	69.8759460449219	0.598013520240784	0.954880356788635	0.343677669763565	73.0793685913086	4604
True	False	False	False	False	-3261.3056640625	-461.618957519531	12.2005615234375	0.608575522899628	0.915458858013153	0.356404304504395	64	704
True	False	False	False	False	-3264.97924804688	-355.766479492188	38.8199691772461	0.511842548847198	0.906139492988586	0.257726341485977	63.6571426391602	2228
True	False	False	False	False	-3263.40454101563	-283.135467529297	51.0205307006836	0.742634296417236	0.941157817840576	0.62160986661911	67.8695678710938	3122
True	False	False	False	False	-3260.31372070313	-704.252868652344	41.0382537841797	0.739717543125153	0.95525187253952	0.611384451389313	69.4864883422852	2571
True	False	False	False	False	-3254.71069335938	-554.188781738281	80.9673614501953	0.531199872493744	0.903523564338684	0.274772703647614	69.9862976074219	5109
True	False	False	False	False	-3259.142578125	37.8418579101563	113.132476806641	0.795443058013916	0.953740179538727	1	70.6764678955078	7209
True	False	False	False	False	-3256.02758789063	-114.291015625	23.2919807434082	0.666415452957153	0.943622469902039	0.439655065536499	58.8571434020996	1236
True	False	False	False	False	-3254.69165039063	-1240.41247558594	56.5662384033203	0.668162107467651	0.917364299297333	0.442632764577866	113.137252807617	5770
True	False	False	False	False	-3240.94799804688	-1193.6728515625	159.716445922852	0.516101658344269	0.927640676498413	0.261385023593903	100.833335876465	14520
True	False	False	False	False	-3245.83959960938	-932.099426269531	348.270568847656	0.762403786182404	0.935847103595734	0.707787096500397	106.914009094238	33571
True	False	False	False	False	-3254.64331054688	-54.786205291748	27.7285480499268	0.327530443668365	0.771291851997375	0.134090185165405	60.5999984741211	1515
True	False	False	False	False	-3254.09838867188	-815.891906738281	21.0736961364746	0.656467795372009	0.933190703392029	0.423319727182388	65.4736862182617	1244
True	False	False	False	False	-3249.40112304688	-398.254150390625	11.0914192199707	0.619482219219208	0.927492141723633	0.37021940946579	61.7000007629395	617
True	False	False	False	False	-3252.51684570313	-241.91374206543	27.7285480499268	0.621374189853668	0.887210786342621	0.372691035270691	66.4800033569336	1662
True	False	False	False	False	-3251.69482421875	-190.386825561523	23.2919807434082	0.628847420215607	0.930371165275574	0.382685959339142	60.476188659668	1270
True	False	False	False	False	-3250.86962890625	-266.520843505859	11.0914192199707	0.619482219219208	0.931919693946838	0.37021940946579	57.2000007629395	572
True	False	False	False	False	-3249.40795898438	-119.713363647461	18.8554134368896	0.685223281383514	0.936461865901947	0.473690927028656	59.5882339477539	1013
True	False	False	False	False	-3245.3740234375	-1149.30346679688	38.8199691772461	0.68638277053833	0.949666619300842	0.475945204496384	78.2571411132813	2739
True	False	False	False	False	-3238.24389648438	-1118.98278808594	39.9291114807129	0.705993711948395	0.914449036121368	0.517492473125458	72.6111145019531	2614
True	False	False	False	False	-3244.8984375	-591.235107421875	39.9291114807129	0.71972519159317	0.94414895772934	0.551389634609222	67.0277786254883	2413
True	False	False	False	False	-3244.90234375	-29.4880275726318	33.2742576599121	0.660014808177948	0.93394809961319	0.429027110338211	58.466667175293	1754
True	False	False	False	False	-3241.67553710938	-1097.26647949219	139.751892089844	0.739117622375488	0.945295989513397	0.609337687492371	92.1269836425781	11608
True	False	False	False	False	-3240.33569335938	-170.679153442383	36.6016845703125	0.456431657075882	0.844516158103943	0.214190006256104	63.1818199157715	2085
True	False	False	False	False	-3241.13818359375	-85.7692337036133	106.477630615234	0.612368762493134	0.946451187133789	0.361127883195877	64.9375	6234
True	False	False	False	False	-3239.29833984375	12.6582384109497	139.751892089844	0.782931506633759	0.962092399597168	0.893864810466766	70.1825408935547	8843
True	False	False	False	False	-3238.2041015625	-1300.9296875	109.805053710938	0.69250875711441	0.938746511936188	0.488200724124908	128.959594726563	12767
True	False	False	False	False	-3221.845703125	-1282.19958496094	26.6194076538086	0.718682765960693	0.934724569320679	0.54864364862442	74.4166641235352	1786
True	False	False	False	False	-3231.99047851563	-1216.83972167969	28.8376903533936	0.778573036193848	0.945234656333923	0.82945716381073	76.3846130371094	1986
True	False	False	False	False	-3235.38989257813	-747.420349121094	33.2742576599121	0.708264887332916	0.948639392852783	0.52278470993042	65.8000030517578	1974
True	False	False	False	False	-3234.91577148438	-53.2469749450684	21.0736961364746	0.602947294712067	0.880205154418945	0.349546879529953	59.5263175964355	1131
True	False	False	False	False	-3234.56616210938	-517.596008300781	26.6194076538086	0.66390061378479	0.901352107524872	0.435427129268646	61.5833320617676	1478
True	False	False	False	False	-3233.8466796875	-775.380798339844	144.188446044922	0.365333765745163	0.888522982597351	0.155181720852852	71.8769226074219	9344
True	False	False	False	False	-3232.2255859375	-702.279418945313	37.7108268737793	0.748016774654388	0.959428310394287	0.64181524515152	70.1470565795898	2385
True	False	False	False	False	-3232.26611328125	-223.340270996094	33.2742576599121	0.660014808177948	0.935041010379791	0.429027110338211	58.6666679382324	1760
True	False	False	False	False	-3231.3251953125	-1270.63073730469	57.6753807067871	0.875894665718079	0.970073580741882	1	89.5576934814453	4657
True	False	False	False	False	-3220.99365234375	-1182.51574707031	19.9645557403564	0.705993711948395	0.937323153018951	0.517492473125458	82.1111145019531	1478
True	False	False	False	False	-3227.15307617188	-1081.59875488281	15.5279874801636	0.549106180667877	0.933800101280212	0.291569441556931	74.0714263916016	1037
True	False	False	False	False	-3228.11474609375	-472.756622314453	34.3833999633789	0.702029883861542	0.923669397830963	0.508519351482391	66.9032287597656	2074
True	False	False	False	False	-3228.39477539063	64.3964996337891	68.7667999267578	0.765656411647797	0.956104457378387	0.726305961608887	63.3064498901367	3925
True	False	False	False	False	-3228.11767578125	-268.657073974609	38.8199691772461	0.68638277053833	0.943652451038361	0.475945204496384	59.1142845153809	2069
True	False	False	False	False	-3227.7578125	-1051.58850097656	26.6194076538086	0.736015200614929	0.952098965644836	0.599038541316986	73.25	1758
True	False	False	False	False	-3227.10668945313	-985.235107421875	29.9468326568604	0.707465767860413	0.910942673683167	0.520909607410431	66.2222213745117	1788
True	False	False	False	False	-3226.71630859375	-608.217651367188	52.1296730041504	0.650069355964661	0.915862023830414	0.413330078125	67.9148941040039	3192
True	False	False	False	False	-3223.57348632813	-864.320495605469	96.4953460693359	0.719872772693634	0.923278570175171	0.551781058311462	75.1034469604492	6534
True	False	False	False	False	-3221.91625976563	-724.661315917969	61.0028076171875	0.613794684410095	0.922631204128265	0.36292552947998	69.1090927124023	3801
True	False	False	False	False	-3222.20092773438	-555.705017089844	84.2947845458984	0.610367000102997	0.922820568084717	0.358624696731567	71.4736862182617	5432
True	False	False	False	False	-3223.38891601563	-407.023956298828	13.3097038269043	0.66390061378479	0.925560414791107	0.435427129268646	60.75	729
True	False	False	False	False	-3220.94140625	-371.579345703125	70.9850845336914	0.513993263244629	0.924309492111206	0.259567648172379	66.375	4248
True	False	False	False	False	-3221.595703125	-32.3004722595215	57.6753807067871	0.719225645065308	0.952678680419922	0.550069808959961	66.3076934814453	3448
True	False	False	False	False	-3220.97680664063	-14.931619644165	52.1296730041504	0.758778512477875	0.96298485994339	0.689045190811157	66.0425567626953	3104
True	False	False	False	False	-3219.44116210938	-636.172058105469	26.6194076538086	0.718682765960693	0.942156314849854	0.54864364862442	64.9583358764648	1559
True	False	False	False	False	-3218.86010742188	-1160.83215332031	45.4748191833496	0.768088281154633	0.956683158874512	0.741466164588928	73.4146347045898	3010
True	False	False	False	False	-3216.95654296875	-418.774780273438	21.0736961364746	0.787328064441681	0.95306122303009	1	64.5789489746094	1227
True	False	False	False	False	-3216.02368164063	-1365.44641113281	140.861022949219	0.48344287276268	0.946748793125153	0.234530165791512	137.858261108398	17508
True	False	False	False	False	-3206.04638671875	-1350.53857421875	58.7845230102539	0.67922979593277	0.962158918380737	0.462346076965332	98.8867950439453	5241
True	False	False	False	False	-3215.62060546875	-1145.28918457031	28.8376903533936	0.735885262489319	0.946757137775421	0.598617315292358	67.8461532592773	1764
True	False	False	False	False	-3215.0703125	-705.089416503906	35.4925422668457	0.704015791416168	0.941411077976227	0.512974381446838	66.875	2140
True	False	False	False	False	-3215.4345703125	-150.728530883789	98.7136306762695	0.567716896533966	0.932664811611176	0.310220777988434	67.8539352416992	6039
True	False	False	False	False	-3214.29760742188	-1110.24291992188	18.8554134368896	0.539479196071625	0.935971975326538	0.28240829706192	69.7647094726563	1186
True	False	False	False	False	-3211.81811523438	-1044.45251464844	41.0382537841797	0.725604593753815	0.941161274909973	0.567497134208679	72.7027053833008	2690
True	False	False	False	False	-3212.42407226563	-435.648193359375	16.6371288299561	0.793338239192963	0.946970880031586	1	62.2666664123535	934
True	False	False	False	False	-3213.33911132813	33.4211006164551	22.1828384399414	0.708943724632263	0.940415441989899	0.524388790130615	59.4500007629395	1189
True	False	False	False	False	-3211.75830078125	-1005.23327636719	29.9468326568604	0.637438416481018	0.932708501815796	0.394664078950882	65.8888854980469	1779
True	False	False	False	False	-3211.65649414063	-836.934326171875	42.1473922729492	0.745215535163879	0.944684326648712	0.631068110466003	64.815788269043	2463
True	False	False	False	False	-3211.62475585938	0.284552574157715	100.931915283203	0.701157987117767	0.951809823513031	0.506588459014893	68.472526550293	6231
True	False	False	False	False	-3210.63330078125	-1308.44396972656	62.1119499206543	0.745300650596619	0.963489770889282	0.631386935710907	76.3392868041992	4275
True	False	False	False	False	-3204.42431640625	-1268.23669433594	43.256534576416	0.6188143491745	0.893610060214996	0.369352430105209	73.3076934814453	2859
True	False	False	False	False	-3206.35571289063	-1179.28466796875	51.0205307006836	0.774829864501953	0.95892596244812	0.792114913463593	74.6956558227539	3436
True	False	False	False	False	-3209.06396484375	-799.392578125	22.1828384399414	0.472176611423492	0.906132996082306	0.22585754096508	63.7000007629395	1274
True	False	False	False	False	-3209.09130859375	-309.030364990234	54.3479537963867	0.758865714073181	0.955270767211914	0.689475536346436	65.9591827392578	3232
True	False	False	False	False	-3208.3447265625	-1062.84997558594	62.1119499206543	0.366834104061127	0.862203896045685	0.156054571270943	74.9821395874023	4199
True	False	False	False	False	-3201.2578125	-969.956604003906	34.3833999633789	0.830578744411469	0.962256669998169	1	66.3548355102539	2057
True	False	False	False	False	-3206.48364257813	-255.028900146484	55.4570960998535	0.761327385902405	0.960947930812836	0.702032923698425	64.4400024414063	3222
True	False	False	False	False	-3204.84375	-173.793670654297	22.1828384399414	0.598902344703674	0.924214541912079	0.344725489616394	62.1500015258789	1243
True	False	False	False	False	-3200.96337890625	-1214.09204101563	96.4953460693359	0.775108277797699	0.956287920475006	0.794588387012482	79.4367828369141	6911
True	False	False	False	False	-3200.548828125	-1408.74108886719	44.3656768798828	0.623876869678497	0.952890753746033	0.375996291637421	112.025001525879	4481
True	False	False	False	False	-3199.19702148438	-1373.17297363281	154.17073059082	0.76451712846756	0.961696922779083	0.719610869884491	153.633087158203	21355
True	False	False	False	False	-3197.99047851563	-1094.22009277344	35.4925422668457	0.657634496688843	0.918579041957855	0.425183236598969	67.65625	2165
True	False	False	False	False	-3198.45874023438	-202.279327392578	9.98227787017822	0.687235474586487	0.9244145154953	0.47761595249176	66.1111145019531	595
True	False	False	False	False	-3198.31274414063	-68.9508285522461	63.2210922241211	0.383576333522797	0.922802150249481	0.16599515080452	62.4385948181152	3559
True	False	False	False	False	-3197.62377929688	-989.604125976563	39.9291114807129	0.674418985843658	0.945935428142548	0.453590780496597	70.2222213745117	2528
True	False	False	False	False	-3197.59130859375	-685.169677734375	59.8936653137207	0.789699912071228	0.946938514709473	1	69.5370407104492	3755
True	False	False	False	False	-3196.49389648438	-42.9964065551758	39.9291114807129	0.71972519159317	0.950221300125122	0.551389634609222	64.9166641235352	2337
True	False	False	False	False	-3195.61645507813	-1343.728515625	12.2005615234375	0.768196105957031	0.939064502716064	0.742168962955475	77.2727279663086	850
True	False	False	False	False	-3180.28540039063	-1328.43872070313	16.6371288299561	0.714476346969604	0.940302610397339	0.53786963224411	70.0666656494141	1051
True	False	False	False	False	-3186.20361328125	-1140.89196777344	99.8227767944336	0.767598927021027	0.954907953739166	0.738312005996704	77.3555526733398	6962
True	False	False	False	False	-3193.37841796875	-901.901489257813	28.8376903533936	0.601119041442871	0.874280869960785	0.347356885671616	66.6923065185547	1734
True	False	False	False	False	-3193.23754882813	-1018.52703857422	39.9291114807129	0.849917888641357	0.964570224285126	1	69.4722213745117	2501
True	False	False	False	False	-3187.15625	-855.517578125	84.2947845458984	0.677106082439423	0.956983387470245	0.458444207906723	73.3552627563477	5575
True	False	False	False	False	-3193.08032226563	-208.548721313477	25.5102653503418	0.705347895622253	0.941462934017181	0.516008198261261	65.739128112793	1512
True	False	False	False	False	-3191.70703125	-480.133941650391	31.0559749603271	0.750200152397156	0.941167593002319	0.650578022003174	64.0357131958008	1793
True	False	False	False	False	-3191.060546875	-227.042251586914	31.0559749603271	0.792491853237152	0.946757137775421	1	59.6071434020996	1669
True	False	False	False	False	-3191.5595703125	23.9800224304199	54.3479537963867	0.791067004203796	0.954331636428833	1	60.0204086303711	2941
True	False	False	False	False	-3190.57495117188	-153.359176635742	14.4188451766968	0.560572564601898	0.899966955184937	0.302906334400177	59.461540222168	773
True	False	False	False	False	-3186.66235351563	2.37679481506348	17.7462711334229	0.689935445785522	0.925363481044769	0.482980132102966	56.5	904
True	False	False	False	False	-3185.89819335938	-1305.32995605469	38.8199691772461	0.555346190929413	0.918565809726715	0.297679364681244	73.2571411132813	2564
True	False	False	False	False	-3177.08959960938	-1165.62524414063	105.36848449707	0.786068022251129	0.949954271316528	1	79.2105255126953	7525
True	False	False	False	False	-3185.11206054688	-263.92578125	88.7313537597656	0.795180141925812	0.959884345531464	1	71.0500030517578	5684
True	False	False	False	False	-3181.91235351563	-1004.76202392578	63.2210922241211	0.566565871238708	0.929442763328552	0.309028744697571	75.5964889526367	4309
True	False	False	False	False	-3178.70532226563	-775.045654296875	21.0736961364746	0.787328064441681	0.95306122303009	1	62.0526313781738	1179
True	False	False	False	False	-3181.31201171875	-726.392639160156	22.1828384399414	0.735508561134338	0.947545111179352	0.597400009632111	65.4499969482422	1309
True	False	False	False	False	-3181.1591796875	-658.772705078125	29.9468326568604	0.72340726852417	0.941167593002319	0.561349153518677	65.0740737915039	1757
True	False	False	False	False	-3181.13452148438	41.0155067443848	79.8582229614258	0.776177406311035	0.958222687244415	0.804480254650116	65.0416641235352	4683
True	False	False	False	False	-3176.41259765625	-1468.09765625	82.0765075683594	0.797737896442413	0.962681770324707	1	126.594596862793	9368
True	False	False	False	False	-3176.11572265625	-1392.3662109375	29.9468326568604	0.746888160705566	0.947363257408142	0.637421369552612	72.4074096679688	1955
True	False	False	False	False	-3176.14111328125	-978.077819824219	85.4039306640625	0.553820490837097	0.932695984840393	0.296172529459	75.2597427368164	5795
True	False	False	False	False	-3175.40307617188	-536.163818359375	17.7462711334229	0.709974586963654	0.933333992958069	0.52684485912323	62	992
True	False	False	False	False	-3174.23706054688	-373.803253173828	29.9468326568604	0.685805439949036	0.956406116485596	0.474820286035538	58.8518524169922	1589
True	False	False	False	False	-3173.7724609375	-1281.45422363281	22.1828384399414	0.691018760204315	0.933190703392029	0.485164731740952	70.5999984741211	1412
True	False	False	False	False	-3172.89965820313	-1268.36657714844	51.0205307006836	0.672707319259644	0.944887697696686	0.450546443462372	74.2173919677734	3414
True	False	False	False	False	-3169.44848632813	-1036.9208984375	100.931915283203	0.478812575340271	0.931738018989563	0.230931729078293	72.7252731323242	6618
True	False	False	False	False	-3173.23095703125	-887.322143554688	64.3302307128906	0.510125994682312	0.86562979221344	0.256265819072723	68.2931060791016	3961
True	False	False	False	False	-3166.59033203125	-917.939208984375	109.805053710938	0.558107852935791	0.914503812789917	0.300428599119186	75.8888854980469	7513
True	False	False	False	False	-3165.88696289063	-850.165771484375	155.279876708984	0.526620090007782	0.908822596073151	0.270640641450882	85.2571411132813	11936
True	False	False	False	False	-3166.22412109375	-810.481262207031	70.9850845336914	0.580758690834045	0.938448905944824	0.324112266302109	71.0625	4548
True	False	False	False	False	-3165.33422851563	-1105.17761230469	85.4039306640625	0.53861790895462	0.906350195407867	0.281603783369064	70.4155807495117	5422
True	False	False	False	False	-3162.37158203125	-1075.57421875	22.1828384399414	0.691018760204315	0.929884076118469	0.485164731740952	64.4499969482422	1289
True	False	False	False	False	-3163.041015625	-1012.50219726563	84.2947845458984	0.807776212692261	0.96737265586853	1	85.7105255126953	6514
True	False	False	False	False	-3160.96606445313	34.2032928466797	56.5662384033203	0.705394387245178	0.957729458808899	0.516114771366119	62.6274528503418	3194
True	False	False	False	False	-3160.07690429688	-1511.69763183594	105.36848449707	0.560709714889526	0.9490567445755	0.303044885396957	117.06315612793	11121
True	False	False	False	False	-3125.62573242188	-1512.486328125	36.6016845703125	0.634930491447449	0.915261268615723	0.391110688447952	73.8484878540039	2437
True	False	False	False	False	-3146.53076171875	-1470.84814453125	25.5102653503418	0.794671595096588	0.94915634393692	1	82.1739120483398	1890
True	False	False	False	False	-3148.59228515625	-1173.44641113281	62.1119499206543	0.774550676345825	0.950586557388306	0.789673984050751	73.3392868041992	4107
True	False	False	False	False	-3155.31225585938	-983.360168457031	74.3125076293945	0.722276210784912	0.94115161895752	0.558245301246643	86.4477615356445	5792
True	False	False	False	False	-3160.0048828125	-968.182922363281	39.9291114807129	0.739838838577271	0.948474228382111	0.6118004322052	78.6388854980469	2831
True	False	False	False	False	-3159.36010742188	-731.97412109375	11.0914192199707	0.763594925403595	0.936281979084015	0.714360892772675	61.2999992370605	613
True	False	False	False	False	-3158.89477539063	7.39461183547974	23.2919807434082	0.682969212532043	0.935181617736816	0.469364792108536	64.1904754638672	1348
True	False	False	False	False	-3154.02099609375	-1154.69079589844	16.6371288299561	0.714476346969604	0.936420261859894	0.53786963224411	68.466667175293	1027
True	False	False	False	False	-3150.20556640625	-1132.88732910156	104.259346008301	0.52992057800293	0.88056892156601	0.273612052202225	75.9893646240234	7143
True	False	False	False	False	-3154.01000976563	-153.417526245117	33.2742576599121	0.660014808177948	0.919539213180542	0.429027110338211	60.9000015258789	1827
True	False	False	False	False	-3152.2333984375	-777.921081542969	64.3302307128906	0.815286338329315	0.960369110107422	1	71.1551742553711	4127
True	False	False	False	False	-3148.37548828125	-1422.42370605469	58.7845230102539	0.733056902885437	0.918051779270172	0.589631855487823	77.9811325073242	4133
True	False	False	False	False	-3147.42041015625	-1277.26916503906	17.7462711334229	0.689935445785522	0.925363481044769	0.482980132102966	67.125	1074
True	False	False	False	False	-3139.43701171875	-952.13037109375	48.80224609375	0.728147208690643	0.929224610328674	0.574816465377808	72.5681838989258	3193
True	False	False	False	False	-3148.02392578125	-883.716796875	93.1679229736328	0.44640263915062	0.87063854932785	0.207015290856361	72.4047622680664	6082
True	False	False	False	False	-3138.87182617188	-746.170471191406	52.1296730041504	0.51701158285141	0.914090931415558	0.262173235416412	65.0425567626953	3057
True	False	False	False	False	-3147.0673828125	-237.169387817383	24.401123046875	0.674680590629578	0.941462934017181	0.454059302806854	59.3636360168457	1306
True	False	False	False	False	-3144.61694335938	-167.62858581543	9.98227787017822	0.687235474586487	0.936281979084015	0.47761595249176	57	513
True	False	False	False	False	-3146.02465820313	-55.384220123291	56.5662384033203	0.468886703252792	0.922246873378754	0.223377168178558	60.6470603942871	3093
True	False	False	False	False	-3143.953125	44.4033126831055	13.3097038269043	0.66390061378479	0.925560414791107	0.435427129268646	60.8333320617676	730
True	False	False	False	False	-3143.8505859375	-142.939865112305	34.3833999633789	0.812275528907776	0.962674856185913	1	65.9354858398438	2044
True	False	False	False	False	-3143.45141601563	-208.494598388672	9.98227787017822	0.687235474586487	0.9244145154953	0.47761595249176	57.6666679382324	519
True	False	False	False	False	-3142.79663085938	55.9741249084473	23.2919807434082	0.744390904903412	0.948501110076904	0.628002285957336	59.7142868041992	1254
True	False	False	False	False	-3139.26684570313	-452.975158691406	37.7108268737793	0.666771829128265	0.935147106647491	0.44025981426239	64.7058792114258	2200
True	False	False	False	False	-3138.15014648438	-1235.71801757813	28.8376903533936	0.601119041442871	0.907109916210175	0.347356885671616	73.6923065185547	1916
True	False	False	False	False	-3138	-1011.85748291016	94.2770690917969	0.791837513446808	0.953584969043732	1	83.1529388427734	7068
True	False	False	False	False	-3137.6494140625	-977.788940429688	46.5839614868164	0.614211022853851	0.90829074382782	0.363452702760696	76.2857131958008	3204
True	False	False	False	False	-3136.990234375	-765.101318359375	57.6753807067871	0.703125417232513	0.961130619049072	0.510967075824738	66.3461532592773	3450
True	False	False	False	False	-3136.15185546875	-1484.31042480469	104.259346008301	0.71564769744873	0.94075345993042	0.54082202911377	91.6170196533203	8612
True	False	False	False	False	-3129.92993164063	-1435.27124023438	77.6399383544922	0.719287753105164	0.946152150630951	0.550233483314514	78.3857116699219	5487
True	False	False	False	False	-3126.18725585938	-1304.24658203125	15.5279874801636	0.549106180667877	0.891040980815887	0.291569441556931	67.2857131958008	942
True	False	False	False	False	-3126.62231445313	-1161.14025878906	105.36848449707	0.800096035003662	0.955191195011139	1	80.8842086791992	7684
True	False	False	False	False	-3133.94604492188	-1142.51708984375	35.4925422668457	0.718531548976898	0.946141421794891	0.548247933387756	72.15625	2309
True	False	False	False	False	-3125.31420898438	-1093.63439941406	178.571853637695	0.527324020862579	0.889236509799957	0.271271646022797	82.260871887207	13244
True	False	False	False	False	-3133.87475585938	-917.201049804688	54.3479537963867	0.791067004203796	0.948874831199646	1	70.1020431518555	3435
True	False	False	False	False	-3125.31225585938	-5.04034757614136	28.8376903533936	0.660405278205872	0.937046825885773	0.429663121700287	61.1923065185547	1591
True	False	False	False	False	-3124.44946289063	-1066.55102539063	15.5279874801636	0.717676758766174	0.934041440486908	0.546022891998291	61.9285697937012	867
True	False	False	False	False	-3123.60693359375	-1180.50378417969	82.0765075683594	0.735541641712189	0.93909353017807	0.597506582736969	76	5624
True	False	False	False	False	-3123.41015625	-424.800689697266	14.4188451766968	0.719225645065308	0.935661971569061	0.550069808959961	60.3076934814453	784
True	False	False	False	False	-3123.53637695313	-38.8702163696289	35.4925422668457	0.684226632118225	0.947442829608917	0.471769064664841	61.90625	1981
True	False	False	False	False	-3123.38598632813	-1391.60302734375	43.256534576416	0.519048690795898	0.919653713703156	0.263946175575256	73.3076934814453	2859
True	False	False	False	False	-3123.205078125	-94.36279296875	64.3302307128906	0.743308067321777	0.957297146320343	0.624039947986603	65.0344848632813	3772
True	False	False	False	False	-3121.46997070313	-1603.83752441406	109.805053710938	0.772047638893127	0.961325287818909	0.769319832324982	131.323226928711	13001
True	False	False	False	False	-3109.52612304688	-1567.63122558594	87.6222152709961	0.498463600873947	0.889601111412048	0.246548101305962	92.8354415893555	7334
True	False	False	False	False	-3117.68432617188	-1466.9228515625	12.2005615234375	0.768196105957031	0.939064502716064	0.742168962955475	72.7272720336914	800
True	False	False	False	False	-3118.11010742188	-1336.95935058594	39.9291114807129	0.64491605758667	0.932267725467682	0.405553311109543	67.6944427490234	2437
True	False	False	False	False	-3121.43090820313	-1253.71520996094	39.9291114807129	0.754574596881866	0.947963654994965	0.669301986694336	80.0833358764648	2883
True	False	False	False	False	-3120.76025390625	-1120.41052246094	115.350761413574	0.601119041442871	0.913989901542664	0.347356885671616	75.4423065185547	7846
True	False	False	False	False	-3119.44384765625	-1021.54931640625	137.533599853516	0.762256264686584	0.960323333740234	0.706988096237183	92.3064498901367	11446
True	False	False	False	False	-3116.99243164063	-967.930358886719	54.3479537963867	0.716579556465149	0.949190139770508	0.543196678161621	75.8979568481445	3719
True	False	False	False	False	-3117.4638671875	-678.29248046875	39.9291114807129	0.705993711948395	0.926641821861267	0.517492473125458	64.4444427490234	2320
True	False	False	False	False	-3115.4072265625	-247.344848632813	44.3656768798828	0.784437417984009	0.949666619300842	0.932413876056671	60.3499984741211	2414
True	False	False	False	False	-3115.18530273438	45.9466590881348	12.2005615234375	0.628655016422272	0.920089662075043	0.382423788309097	57.9090919494629	637
True	False	False	False	False	-3113.14770507813	-770.357360839844	9.98227787017822	0.606388568878174	0.906704366207123	0.353718668222427	60.8888893127441	548
True	False	False	False	False	-3113.12060546875	-1422.44079589844	115.350761413574	0.471866428852081	0.885081350803375	0.225622713565826	72.538459777832	7544
True	False	False	False	False	-3111.81787109375	-1548.69482421875	63.2210922241211	0.746769428253174	0.953944444656372	0.63696414232254	85.192985534668	4856
True	False	False	False	False	-3109.96533203125	-1470.87780761719	17.7462711334229	0.739838838577271	0.950416266918182	0.6118004322052	71	1136
True	False	False	False	False	-3106.39990234375	-1203.42443847656	14.4188451766968	0.719225645065308	0.935661971569061	0.550069808959961	68.9230804443359	896
True	False	False	False	False	-3107.38256835938	-63.3566360473633	65.4393768310547	0.682038903236389	0.956738173961639	0.467600554227829	62.0847473144531	3663
True	False	False	False	False	-3106.20190429688	-1056.55554199219	54.3479537963867	0.627967178821564	0.945559740066528	0.381488800048828	70.0204086303711	3431
True	False	False	False	False	-3103.619140625	-1457.72912597656	70.9850845336914	0.714233875274658	0.942003548145294	0.537262856960297	78.84375	5046
True	False	False	False	False	-3097.80200195313	-1344.13732910156	34.3833999633789	0.770503997802734	0.950105845928192	0.757918477058411	70.0967712402344	2173
True	False	False	False	False	-3103.38305664063	-1297.25122070313	27.7285480499268	0.748627901077271	0.945234656333923	0.644232213497162	69.4400024414063	1736
True	False	False	False	False	-3103.05224609375	-1143.76306152344	88.7313537597656	0.806145071983337	0.957822978496552	1	70.2624969482422	5621
True	False	False	False	False	-3102.60668945313	-990.811645507813	69.8759460449219	0.544177293777466	0.934303224086761	0.28683990240097	77.5714263916016	4887
True	False	False	False	False	-3096.103515625	-971.805419921875	36.6016845703125	0.762958765029907	0.949173927307129	0.710821986198425	69.3030319213867	2287
True	False	False	False	False	-3100.97241210938	-952.674743652344	18.8554134368896	0.685223281383514	0.941512584686279	0.473690927028656	65.3529434204102	1111
True	False	False	False	False	-3097.30395507813	-454.720733642578	19.9645557403564	0.725530564785004	0.936461865901947	0.56728732585907	59.7777786254883	1076
True	False	False	False	False	-3098.05053710938	25.8156051635742	11.0914192199707	0.763594925403595	0.936281979084015	0.714360892772675	55.4000015258789	554
True	False	False	False	False	-3096.70581054688	-88.7469635009766	16.6371288299561	0.714476346969604	0.930929720401764	0.53786963224411	55.6666679382324	835
True	False	False	False	False	-3094.83129882813	-1657.03393554688	225.155807495117	0.432840496301651	0.920453190803528	0.197609946131706	141.177337646484	28659
True	False	False	False	False	-3086.2080078125	-1640.50366210938	57.6753807067871	0.493598461151123	0.908280730247498	0.242596164345741	98.3461532592773	5114
True	False	False	False	False	-3093.46435546875	-1367.50317382813	86.513069152832	0.600992560386658	0.870360553264618	0.347206056118011	73.8717956542969	5762
True	False	False	False	False	-3094.02661132813	-1032.67260742188	57.6753807067871	0.760451793670654	0.954383611679077	0.697474420070648	74.0576934814453	3851
True	False	False	False	False	-3093.99853515625	-1099.92150878906	31.0559749603271	0.444276958703995	0.837947845458984	0.205519050359726	64.6071395874023	1809
True	False	False	False	False	-3090.9287109375	-318.058013916016	18.8554134368896	0.470262914896011	0.901352107524872	0.224411964416504	57.529411315918	978
True	False	False	False	False	-3093.39038085938	-291.531219482422	72.0942230224609	0.762581646442413	0.951765775680542	0.708754479885101	64.7384643554688	4208
True	False	False	False	False	-3089.88012695313	-1585.646484375	57.6753807067871	0.791780471801758	0.94504976272583	1	75.9423065185547	3949
True	False	False	False	False	-3089.3671875	-1558.48571777344	125.333038330078	0.643630743026733	0.931699335575104	0.403649151325226	88.2477874755859	9972
True	False	False	False	False	-3087.81372070313	-1256.37414550781	53.2388153076172	0.66390061378479	0.952678680419922	0.435427129268646	68.6458358764648	3295
True	False	False	False	False	-3088.69897460938	-1119.50939941406	16.6371288299561	0.551631391048431	0.902729630470276	0.294025242328644	68.3333358764648	1025
True	False	False	False	False	-3087.70361328125	-1207.48388671875	22.1828384399414	0.650446891784668	0.936510443687439	0.413908988237381	67.3499984741211	1347
True	False	False	False	False	-3085.69189453125	-797.198913574219	16.6371288299561	0.76893937587738	0.947792708873749	0.747088372707367	61.1333351135254	917
True	False	False	False	False	-3087.53540039063	-379.124877929688	57.6753807067871	0.63250470161438	0.918414413928986	0.387718707323074	61.769229888916	3212
True	False	False	False	False	-3085.46142578125	-1530.998046875	114.241622924805	0.749501168727875	0.941188931465149	0.647733688354492	87.5533981323242	9018
True	False	False	False	False	-3070.09887695313	-1512.17517089844	57.6753807067871	0.656205236911774	0.95479941368103	0.422902166843414	77.538459777832	4032
True	False	False	False	False	-3084.90991210938	-1509.79455566406	79.8582229614258	0.776177406311035	0.949304640293121	0.804480254650116	107.819442749023	7763
True	False	False	False	False	-3080.98706054688	-1492.31286621094	173.026138305664	0.714371740818024	0.95392382144928	0.537607729434967	93	14508
True	False	False	False	False	-3083.0673828125	-1129.17700195313	53.2388153076172	0.583850502967834	0.936677217483521	0.327514171600342	69.4583358764648	3334
True	False	False	False	False	-3084.64379882813	-853.733764648438	12.2005615234375	0.546809315681458	0.886910259723663	0.28935506939888	63.0909080505371	694
True	False	False	False	False	-3081.46606445313	-859.998962402344	13.3097038269043	0.743378639221191	0.931919693946838	0.624296009540558	62.0833320617676	745
True	False	False	False	False	-3081.19970703125	-1471.41198730469	19.9645557403564	0.621916890144348	0.937866926193237	0.373404234647751	66.7222213745117	1201
True	False	False	False	False	-3080.31274414063	-1392.94641113281	89.8404998779297	0.721652567386627	0.958662450313568	0.556551098823547	80.0740737915039	6486
True	False	False	False	False	-3078.59375	-961.887390136719	16.6371288299561	0.76893937587738	0.947792708873749	0.747088372707367	65.3333358764648	980
True	False	False	False	False	-3081.15576171875	-222.925186157227	49.9113883972168	0.696917474269867	0.940154075622559	0.497404634952545	61.6222229003906	2773
True	False	False	False	False	-3079.78540039063	-102.056739807129	55.4570960998535	0.599098265171051	0.921688616275787	0.344957053661346	63.0200004577637	3151
True	False	False	False	False	-3076.53564453125	-1312.58032226563	37.7108268737793	0.509066939353943	0.878609001636505	0.255368679761887	65.6470565795898	2232
True	False	False	False	False	-3075.1875	-1018.36547851563	22.1828384399414	0.755204319953918	0.943390667438507	0.672140836715698	67.6999969482422	1354
True	False	False	False	False	-3074.57202148438	-817.085083007813	31.0559749603271	0.661047279834747	0.923376441001892	0.430712252855301	64.1428604125977	1796
True	False	False	False	False	-3069.96728515625	-1712.51293945313	68.7667999267578	0.646017014980316	0.961495399475098	0.40719547867775	109.435485839844	6785
True	False	False	False	False	-3061.1220703125	-1655.64819335938	37.7108268737793	0.786078751087189	0.958408892154694	1	74.7352905273438	2541
True	False	False	False	False	-3063.3037109375	-1535.34216308594	26.6194076538086	0.643028676509857	0.928314328193665	0.402761965990067	70.75	1698
True	False	False	False	False	-3068.66772460938	-649.16455078125	12.2005615234375	0.768196105957031	0.939064502716064	0.742168962955475	56.9090919494629	626
True	False	False	False	False	-3068.25830078125	-1290.22253417969	92.0587844848633	0.787859082221985	0.959064602851868	1	73.1325302124023	6070
True	False	False	False	False	-3064.79052734375	-1267.05627441406	61.0028076171875	0.505662143230438	0.873233914375305	0.252504527568817	70.1454544067383	3858
True	False	False	False	False	-3067.251953125	-872.758972167969	32.1651153564453	0.543281972408295	0.870093047618866	0.285989671945572	63.3103446960449	1836
True	False	False	False	False	-3066.98974609375	-1186.65991210938	35.4925422668457	0.684226632118225	0.960002601146698	0.471769064664841	69.96875	2239
True	False	False	False	False	-3060.35546875	-1118.30908203125	36.6016845703125	0.726016283035278	0.93877249956131	0.568666875362396	69.1818161010742	2283
True	False	False	False	False	-3065.35888671875	-1003.06890869141	45.4748191833496	0.73448771238327	0.963389337062836	0.594133496284485	70	2870
True	False	False	False	False	-3060.76684570313	-934.304138183594	107.586769104004	0.705840885639191	0.935379445552826	0.517140507698059	77.5257720947266	7520
True	False	False	False	False	-3063.39111328125	14.7973899841309	14.4188451766968	0.509884297847748	0.937323153018951	0.256060808897018	55.769229888916	725
True	False	False	False	False	-3062.90771484375	-88.4957885742188	100.931915283203	0.730834186077118	0.943103194236755	0.582807719707489	72.7472534179688	6620
True	False	False	False	False	-3058.84887695313	-1594.59167480469	16.6371288299561	0.518264055252075	0.91045755147934	0.263261914253235	68.7333297729492	1031
True	False	False	False	False	-3056.44580078125	-1331.05932617188	41.0382537841797	0.597336292266846	0.924638330936432	0.342882096767426	67.1621627807617	2485
True	False	False	False	False	-3057.35375976563	-541.0947265625	13.3097038269043	0.743378639221191	0.931919693946838	0.624296009540558	59.9166679382324	719
True	False	False	False	False	-3055.9296875	-1744.08386230469	127.551322937012	0.469908237457275	0.912152945995331	0.224144890904427	115.617393493652	13296
True	False	False	False	False	-3036.04272460938	-1711.56567382813	72.0942230224609	0.725393772125244	0.926389634609222	0.566900193691254	75.0461502075195	4878
True	False	False	False	False	-3053.091796875	-1617.36193847656	63.2210922241211	0.682972013950348	0.955955684185028	0.469370156526566	78.0877227783203	4451
True	False	False	False	False	-3055.82495117188	-1224.43298339844	21.0736961364746	0.717444062232971	0.943390667438507	0.54542076587677	64.6315765380859	1228
True	False	False	False	False	-3055.02514648438	-1136.34741210938	49.9113883972168	0.685194611549377	0.917019546031952	0.47363543510437	67.6888885498047	3046
True	False	False	False	False	-3054.99536132813	-1455.63903808594	16.6371288299561	0.449176728725433	0.8145951628685	0.208980649709702	73.8666687011719	1108
True	False	False	False	False	-3054.9169921875	-1410.81481933594	35.4925422668457	0.739838838577271	0.938818573951721	0.6118004322052	70.75	2264
True	False	False	False	False	-3052.8642578125	-1688.02075195313	104.259346008301	0.703710198402405	0.9509596824646	0.512283682823181	88.6914901733398	8337
True	False	False	False	False	-3043.57006835938	-1667.61999511719	39.9291114807129	0.705993711948395	0.932655990123749	0.517492473125458	74.4444427490234	2680
True	False	False	False	False	-3049.82958984375	-1574.47839355469	70.9850845336914	0.48724952340126	0.904391944408417	0.237525150179863	66.59375	4262
True	False	False	False	False	-3052.52783203125	-1023.7236328125	39.9291114807129	0.739838838577271	0.948474228382111	0.6118004322052	67.8888854980469	2444
True	False	False	False	False	-3052.34814453125	-1541.13623046875	28.8376903533936	0.646229147911072	0.92003345489502	0.407513111829758	68.538459777832	1782
True	False	False	False	False	-3047.12768554688	-1535.22448730469	18.8554134368896	0.685223281383514	0.93289041519165	0.473690927028656	67.9411773681641	1155
True	False	False	False	False	-3048.01879882813	-1498.29724121094	11.0914192199707	0.673765122890472	0.928999543190002	0.452423572540283	67.5999984741211	676
True	False	False	False	False	-3049.55810546875	-1092.51940917969	27.7285480499268	0.621374189853668	0.930955410003662	0.372691035270691	66.8000030517578	1670
True	False	False	False	False	-3048.66625976563	-1118.48461914063	42.1473922729492	0.711886703968048	0.916383981704712	0.531466901302338	68.4473648071289	2601
True	False	False	False	False	-3047.73852539063	-1509.18872070313	18.8554134368896	0.625182271003723	0.935897946357727	0.377736806869507	67.2352905273438	1143
True	False	False	False	False	-3047.02783203125	-1251.49548339844	9.98227787017822	0.514354109764099	0.934609174728394	0.259877800941467	61.1111106872559	550
True	False	False	False	False	-3044.72998046875	-1637.85571289063	129.769607543945	0.530849754810333	0.893636763095856	0.274454563856125	88.8803405761719	10399
True	False	False	False	False	-3043.2216796875	-1482.60656738281	88.7313537597656	0.769612729549408	0.954577445983887	0.751666605472565	78.3625030517578	6269
True	False	False	False	False	-3043.80053710938	-1312.57556152344	13.3097038269043	0.743378639221191	0.931919693946838	0.624296009540558	63	756
True	False	False	False	False	-3043.4755859375	-946.050720214844	67.6576614379883	0.76977926492691	0.947976648807526	0.752817690372467	73.6393432617188	4492
True	False	False	False	False	-3042.88012695313	-908.966430664063	14.4188451766968	0.619212806224823	0.927047312259674	0.369869381189346	63.8461532592773	830
True	False	False	False	False	-3042.72778320313	-1449.06860351563	19.9645557403564	0.571213245391846	0.869385719299316	0.313874661922455	75.5555572509766	1360
True	False	False	False	False	-3031.94580078125	-1375.69860839844	109.805053710938	0.673756539821625	0.920302629470825	0.452408254146576	71.9797973632813	7126
True	False	False	False	False	-3039.0625	-1289.21508789063	72.0942230224609	0.55437695980072	0.932363450527191	0.296721160411835	71.5076904296875	4648
True	False	False	False	False	-3040.00390625	-249.836807250977	47.6931037902832	0.72429746389389	0.926287174224854	0.563820719718933	62.8139533996582	2701
True	False	False	False	False	-3038.85327148438	-1083.86242675781	15.5279874801636	0.666844606399536	0.927047312259674	0.440383464097977	65.4285736083984	916
True	False	False	False	False	-3037.05346679688	-1060.52282714844	25.5102653503418	0.688737690448761	0.952666342258453	0.480586379766464	61.7826080322266	1421
True	False	False	False	False	-3036.75048828125	-1007.88781738281	52.1296730041504	0.650069355964661	0.93839293718338	0.413330078125	70.9148941040039	3333
True	False	False	False	False	-3036.693359375	-1354.15942382813	12.2005615234375	0.681430399417877	0.921230614185333	0.46645313501358	66.0909118652344	727
True	False	False	False	False	-3036.07373046875	-1273.17724609375	68.7667999267578	0.596449851989746	0.931689858436584	0.341844260692596	73.1451644897461	4535
True	False	False	False	False	-3035.10595703125	43.2539596557617	37.7108268737793	0.497218459844589	0.860046625137329	0.245531126856804	55.205883026123	1877
True	False	False	False	False	-3031.55151367188	-1791.59692382813	130.878753662109	0.453001201152802	0.933261811733246	0.21171410381794	119.288139343262	14076
True	False	False	False	False	-3006.17211914063	-1785.79089355469	94.2770690917969	0.806843638420105	0.957331418991089	1	83.7294082641602	7117
True	False	False	False	False	-3019.720703125	-1681.2744140625	77.6399383544922	0.597021341323853	0.897163212299347	0.342512905597687	69.8428573608398	4889
True	False	False	False	False	-3023.45874023438	-1536.67614746094	155.279876708984	0.63520485162735	0.941863119602203	0.391497045755386	78.042854309082	10926
True	False	False	False	False	-3030.5	-1332.90026855469	22.1828384399414	0.735508561134338	0.947545111179352	0.597400009632111	65.3000030517578	1306
True	False	False	False	False	-3028.7724609375	-1497.70373535156	185.226699829102	0.507828295230865	0.919093489646912	0.254323154687881	87.8203582763672	14666
True	False	False	False	False	-3028.65014648438	-1432.89904785156	97.6044921875	0.728147208690643	0.927185118198395	0.574816465377808	76.6477279663086	6745
True	False	False	False	False	-3021.80712890625	-1009.20452880859	33.2742576599121	0.641462504863739	0.947442829608917	0.400467902421951	67.9333343505859	2038
True	False	False	False	False	-3020.66796875	-944.402770996094	25.5102653503418	0.705347895622253	0.937057375907898	0.516008198261261	63.2173919677734	1454
True	False	False	False	False	-3018.6474609375	-1641.71691894531	86.513069152832	0.467296659946442	0.895437777042389	0.222186580300331	69.2692337036133	5403
True	False	False	False	False	-3015.95434570313	-1591.5537109375	157.498153686523	0.719543635845184	0.947341620922089	0.550909161567688	92.6830978393555	13161
True	False	False	False	False	-3018.64575195313	-1306.45556640625	57.6753807067871	0.534328043460846	0.925710678100586	0.277632147073746	70.25	3653
True	False	False	False	False	-3018.12841796875	-1567.60998535156	135.315322875977	0.820987939834595	0.964073777198792	1	88.2868881225586	10771
True	False	False	False	False	-3012.28198242188	-1406.53918457031	108.695907592773	0.587116301059723	0.899670362472534	0.331155300140381	70.0306091308594	6863
True	False	False	False	False	-3015.69116210938	-1235.54272460938	12.2005615234375	0.741141617298126	0.94014710187912	0.616318583488464	60.6363639831543	667
True	False	False	False	False	-3017.92602539063	-1030.11999511719	34.3833999633789	0.731873750686646	0.94477391242981	0.585974395275116	70.870964050293	2197
True	False	False	False	False	-3012.24951171875	-971.931579589844	42.1473922729492	0.640076875686646	0.928595900535583	0.398454904556274	63.2105255126953	2402
True	False	False	False	False	-3017.79516601563	18.2978515625	23.2919807434082	0.462010353803635	0.900378108024597	0.218265995383263	56.523811340332	1187
True	False	False	False	False	-3017.11401367188	-492.329711914063	15.5279874801636	0.666844606399536	0.949675559997559	0.440383464097977	53.6428565979004	751
True	False	False	False	False	-3010.95849609375	-1265.12805175781	73.203369140625	0.832875907421112	0.962449908256531	1	71.4545440673828	4716
True	False	False	False	False	-3010.732421875	-1754.85485839844	25.5102653503418	0.748013913631439	0.942926585674286	0.641803920269012	70.0869598388672	1612
True	False	False	False	False	-3002.36596679688	-1711.28601074219	78.7490768432617	0.705722391605377	0.935663521289825	0.516867816448212	74.0281677246094	5256
True	False	False	False	False	-2990.59692382813	-1598.12670898438	51.0205307006836	0.824059367179871	0.957641243934631	1	68.4565200805664	3149
True	False	False	False	False	-2997.36499023438	-1529.13427734375	93.1679229736328	0.846452295780182	0.97254204750061	1	78.2023773193359	6569
True	False	False	False	False	-3008.58203125	-1510.26513671875	33.2742576599121	0.803785860538483	0.955226957798004	1	66.6999969482422	2001
True	False	False	False	False	-3008.26025390625	-1448.5927734375	38.8199691772461	0.826309084892273	0.957971453666687	1	70.6857147216797	2474
True	False	False	False	False	-3008.40063476563	-1333.44580078125	39.9291114807129	0.375106662511826	0.886334478855133	0.160919725894928	68.25	2457
True	False	False	False	False	-3007.86962890625	-1433.00610351563	24.401123046875	0.698149502277374	0.935971975326538	0.500038266181946	68.136360168457	1499
True	False	False	False	False	-3007.50219726563	-1030.71313476563	33.2742576599121	0.745649039745331	0.94053065776825	0.63269704580307	72	2160
True	False	False	False	False	-3004.76513671875	-1489.13146972656	63.2210922241211	0.758609592914581	0.941619634628296	0.688213586807251	73.192985534668	4172
True	False	False	False	False	-2993.14526367188	-1438.79455566406	48.80224609375	0.773984313011169	0.946633875370026	0.784835934638977	68.7727279663086	3026
True	False	False	False	False	-3003.03100585938	-1384.04064941406	17.7462711334229	0.762108087539673	0.949675559997559	0.706189274787903	67.25	1076
True	False	False	False	False	-3001.0849609375	-1366.24523925781	52.1296730041504	0.791674017906189	0.953352153301239	1	71.2127685546875	3347
True	False	False	False	False	-3001.8427734375	-1136.82800292969	9.98227787017822	0.661957681179047	0.925817608833313	0.432207375764847	64.4444427490234	580
True	False	False	False	False	-2996.1767578125	-1007.99273681641	24.401123046875	0.698149502277374	0.935971975326538	0.500038266181946	65	1430
True	False	False	False	False	-2995.53369140625	-1254.90478515625	9.98227787017822	0.687235474586487	0.9244145154953	0.47761595249176	63.3333320617676	570
True	False	False	False	False	-2994.90771484375	-1073.31811523438	15.5279874801636	0.740449011325836	0.946970880031586	0.613905251026154	65.8571395874023	922
True	False	False	False	False	-2993.05224609375	-1511.21057128906	36.6016845703125	0.618217408657074	0.913949191570282	0.368579924106598	69.1515121459961	2282
True	False	False	False	False	-2992.13916015625	-1474.2119140625	98.7136306762695	0.759070038795471	0.955588459968567	0.690488159656525	77.7752838134766	6922
True	False	False	False	False	-2992.8525390625	-1109.32214355469	9.98227787017822	0.754574596881866	0.933233201503754	0.669301986694336	65.2222213745117	587
True	False	False	False	False	-2992.73413085938	-1386.64172363281	16.6371288299561	0.693598926067352	0.931946337223053	0.490445405244827	67.0666656494141	1006
True	False	False	False	False	-2991.09619140625	-1552.9658203125	184.117568969727	0.664196252822876	0.940556704998016	0.435920625925064	85.7650604248047	14237
True	False	False	False	False	-2989.60546875	-1645.35327148438	99.8227767944336	0.722803056240082	0.93596088886261	0.559686005115509	74.0777740478516	6667
True	False	False	False	False	-2989.03295898438	-1371.79760742188	31.0559749603271	0.733668208122253	0.941819429397583	0.591544389724731	72.1071395874023	2019
True	False	False	False	False	-2988.65307617188	-1837.69360351563	42.1473922729492	0.462214976549149	0.946962833404541	0.218416675925255	90.4473648071289	3437
True	False	False	False	False	-2988.40307617188	-1313.68688964844	22.1828384399414	0.613345980644226	0.937057375907898	0.362358510494232	69	1380
True	False	False	False	False	-2988.23022460938	-1868.7470703125	183.008422851563	0.741778492927551	0.944720029830933	0.61856085062027	143.993942260742	23759
True	False	False	False	False	-2971.23120117188	-1848.83837890625	109.805053710938	0.741141617298126	0.967362284660339	0.616318583488464	112.949493408203	11182
True	False	False	False	False	-2988.1767578125	-1663.99597167969	79.8582229614258	0.750213325023651	0.944627523422241	0.650631964206696	78.1944427490234	5630
True	False	False	False	False	-2987.00341796875	-1824.43212890625	17.7462711334229	0.762108087539673	0.949675559997559	0.706189274787903	77	1232
True	False	False	False	False	-2983.7158203125	-1804.14318847656	49.9113883972168	0.757985770702362	0.947778403759003	0.685172200202942	74.2222213745117	3340
True	False	False	False	False	-2984.45166015625	-1752.50695800781	72.0942230224609	0.790630877017975	0.953661262989044	1	71.8153839111328	4668
True	False	False	False	False	-2981.740234375	-1498.96252441406	45.4748191833496	0.768088281154633	0.956683158874512	0.741466164588928	67.9268264770508	2785
True	False	False	False	False	-2983.76220703125	-1024.736328125	11.0914192199707	0.763594925403595	0.936281979084015	0.714360892772675	65.6999969482422	657
True	False	False	False	False	-2981.06787109375	40.7248153686523	16.6371288299561	0.646814525127411	0.921669483184814	0.408391445875168	54.5999984741211	819
True	False	False	False	False	-2979.74487304688	-1623.16564941406	130.878753662109	0.714486539363861	0.960622191429138	0.537895143032074	81.6949157714844	9640
True	False	False	False	False	-2979.09912109375	-1398.22351074219	16.6371288299561	0.693598926067352	0.950416266918182	0.490445405244827	61.0666656494141	916
True	False	False	False	False	-2976.77514648438	-1792.34460449219	51.0205307006836	0.774829864501953	0.953352153301239	0.792114913463593	74.6086959838867	3432
True	False	False	False	False	-2971.53002929688	-1727.88684082031	77.6399383544922	0.695782601833344	0.937437057495117	0.495003014802933	71.5285720825195	5007
True	False	False	False	False	-2974.00512695313	-1608.05102539063	76.5307922363281	0.83928507566452	0.9698326587677	1	76.1739120483398	5256
True	False	False	False	False	-2973.763671875	-1534.49792480469	14.4188451766968	0.509884297847748	0.891040980815887	0.256060808897018	66.538459777832	865
True	False	False	False	False	-2973.58569335938	-1074.08190917969	65.4393768310547	0.82934296131134	0.960369110107422	1	72.0677947998047	4252
True	False	False	False	False	-2973.15234375	-1022.36401367188	47.6931037902832	0.694201648235321	0.944354295730591	0.491695135831833	69.5581359863281	2991
True	False	False	False	False	-2972.16772460938	-1576.84521484375	126.442184448242	0.564307808876038	0.908743500709534	0.306705564260483	75.7982482910156	8641
True	False	False	False	False	-2965.49877929688	-1554.37512207031	69.8759460449219	0.807386338710785	0.957297146320343	1	78.1746063232422	4925
True	False	False	False	False	-2971.65112304688	-1174.37023925781	21.0736961364746	0.765837788581848	0.936461865901947	0.727394282817841	70.2105255126953	1334
True	False	False	False	False	-2971.3828125	-1333.83666992188	57.6753807067871	0.760451793670654	0.951341331005096	0.697474420070648	71.0769195556641	3696
True	False	False	False	False	-2970.88403320313	-1095.69384765625	88.7313537597656	0.650446891784668	0.956637859344482	0.413908988237381	77.4000015258789	6192
True	False	False	False	False	-2964.45263671875	-1662.14965820313	68.7667999267578	0.658975303173065	0.944160521030426	0.427341461181641	72.7419357299805	4510
True	False	False	False	False	-2963.2255859375	-1533.39868164063	27.7285480499268	0.748627901077271	0.945234656333923	0.644232213497162	71.7200012207031	1793
True	False	False	False	False	-2957.89184570313	-1860.41564941406	45.4748191833496	0.624288439750671	0.943763911724091	0.376543790102005	76.0487823486328	3118
True	False	False	False	False	-2958.85595703125	-1759.7763671875	25.5102653503418	0.815285325050354	0.956586837768555	1	66.260871887207	1524
True	False	False	False	False	-2960.041015625	-1427.31762695313	74.3125076293945	0.615988433361053	0.959713160991669	0.365715116262436	74.5074615478516	4992
True	False	False	False	False	-2961.78686523438	-1176.03955078125	54.3479537963867	0.677731871604919	0.942577123641968	0.459587782621384	74	3626
True	False	False	False	False	-2960.86328125	-1131.794921875	53.2388153076172	0.774922788143158	0.954331636428833	0.792935788631439	71.4166641235352	3428
True	False	False	False	False	-2959.861328125	-1645.58630371094	73.203369140625	0.747322142124176	0.950720965862274	0.639100313186646	76.9242401123047	5077
True	False	False	False	False	-2955.86108398438	-1589.62109375	13.3097038269043	0.615151524543762	0.914594233036041	0.364647418260574	69.4166641235352	833
True	False	False	False	False	-2955.02709960938	-1522.50952148438	67.6576614379883	0.781755030155182	0.949587345123291	0.872471511363983	73.2131118774414	4466
True	False	False	False	False	-2959.73095703125	-1368.68530273438	14.4188451766968	0.619212806224823	0.921556770801544	0.369869381189346	63.769229888916	829
True	False	False	False	False	-2957.13354492188	-1489.033203125	42.1473922729492	0.651602447032928	0.925626456737518	0.415688991546631	65.315788269043	2482
True	False	False	False	False	-2954.98828125	-1294.14111328125	45.4748191833496	0.65054839849472	0.947074890136719	0.414064913988113	66.8536605834961	2741
True	False	False	False	False	-2956.072265625	-1266.96032714844	47.6931037902832	0.61855274438858	0.921578526496887	0.369013637304306	70.0465087890625	3012
True	False	False	False	False	-2953.43505859375	-1570.83874511719	57.6753807067871	0.748017251491547	0.946589946746826	0.641817271709442	72.5192337036133	3771
True	False	False	False	False	-2953.3828125	-1803.35095214844	67.6576614379883	0.399587154388428	0.869155704975128	0.175863355398178	73.0163955688477	4454
True	False	False	False	False	-2947.16845703125	-1778.56372070313	92.0587844848633	0.467908591032028	0.903520345687866	0.222644150257111	68.1927719116211	5660
True	False	False	False	False	-2951.59155273438	-1184.95104980469	16.6371288299561	0.714476346969604	0.940302610397339	0.53786963224411	64.2666702270508	964
True	False	False	False	False	-2951.41870117188	-929.434020996094	104.259346008301	0.801714420318604	0.946975588798523	1	81.6489334106445	7675
True	False	False	False	False	-2951.185546875	-1695.7783203125	51.0205307006836	0.580489277839661	0.860305368900299	0.323817849159241	71.5217361450195	3290
True	False	False	False	False	-2944.8994140625	-1601.85168457031	19.9645557403564	0.416159331798553	0.901626229286194	0.186478972434998	73.3333358764648	1320
True	False	False	False	False	-2950.18701171875	-1447.02368164063	49.9113883972168	0.726490080356598	0.941157817840576	0.570020496845245	70.9555587768555	3193
True	False	False	False	False	-2943.39135742188	-1420.7060546875	33.2742576599121	0.673623323440552	0.946141421794891	0.452171206474304	69.0999984741211	2073
True	False	False	False	False	-2941.98974609375	-1874.26806640625	55.4570960998535	0.640782833099365	0.953269481658936	0.399478584527969	74.3000030517578	3715
True	False	False	False	False	-2941.00170898438	-1819.6083984375	166.371292114258	0.293175876140594	0.767508268356323	0.116286635398865	78.2533340454102	11738
True	False	False	False	False	-2940.873046875	-1362.93627929688	29.9468326568604	0.764188587665558	0.946757137775421	0.717723667621613	67.3703689575195	1819
True	False	False	False	False	-2938.99340820313	-1729.64758300781	120.896469116211	0.510497689247131	0.860844373703003	0.256581395864487	71.3761444091797	7780
True	False	False	False	False	-2933.0732421875	-1655.20764160156	141.970169067383	0.786845147609711	0.96508526802063	1	89.71875	11484
True	False	False	False	False	-2935.99584960938	-1590.73950195313	36.6016845703125	0.762958765029907	0.951878786087036	0.710821986198425	70.5757598876953	2329
True	False	False	False	False	-2937.25610351563	-1557.60729980469	45.4748191833496	0.525441884994507	0.900302946567535	0.269587904214859	67.0731735229492	2750
True	False	False	False	False	-2929.18115234375	-1447.04931640625	62.1119499206543	0.818948090076447	0.966921865940094	1	86.2678604125977	4831
True	False	False	False	False	-2934.09741210938	-1422.9267578125	26.6194076538086	0.829222500324249	0.957139134407043	1	66.9166641235352	1606
True	False	False	False	False	-2933.01928710938	-1393.06884765625	52.1296730041504	0.758778512477875	0.946614563465118	0.689045190811157	71.8085098266602	3375
True	False	False	False	False	-2933.73803710938	-1205.66723632813	12.2005615234375	0.628655016422272	0.934609174728394	0.382423788309097	63.2727279663086	696
True	False	False	False	False	-2931.71850585938	-802.335083007813	12.2005615234375	0.628655016422272	0.930356502532959	0.382423788309097	53	583
True	False	False	False	False	-2928.81005859375	-1628.20056152344	117.569046020508	0.392114579677582	0.902827560901642	0.17121197283268	72.5566024780273	7691
True	False	False	False	False	-2928.44262695313	-1891.2783203125	79.8582229614258	0.803513050079346	0.957493424415588	1	81.6388854980469	5878
True	False	False	False	False	-2923.61352539063	-1860.19165039063	228.483245849609	0.790832579135895	0.947573661804199	1	83.8932037353516	17282
True	False	False	False	False	-2921.52954101563	-1333.52392578125	51.0205307006836	0.824059367179871	0.957641243934631	1	73.6521759033203	3388
True	False	False	False	False	-2926.79858398438	-1248.90502929688	35.4925422668457	0.795358955860138	0.950105845928192	1	64.5625	2066
True	False	False	False	False	-2919.80541992188	-1678.11303710938	145.297592163086	0.498669415712357	0.935168266296387	0.24671658873558	70.3893127441406	9221
True	False	False	False	False	-2918.91455078125	-1397.97534179688	43.256534576416	0.730620563030243	0.936453223228455	0.582162261009216	71.8717956542969	2803
True	False	False	False	False	-2916.9580078125	-1785.67224121094	129.769607543945	0.560572564601898	0.912239611148834	0.302906334400177	76.7863235473633	8984
True	False	False	False	False	-2915.33056640625	-1749.15551757813	174.135284423828	0.745143830776215	0.958501696586609	0.63079971075058	81.4649658203125	12790
True	False	False	False	False	-2915.64624023438	-1433.4072265625	79.8582229614258	0.554762363433838	0.935096442699432	0.297101765871048	69.0833358764648	4974
True	False	False	False	False	-2915.26684570313	11.2373828887939	9.98227787017822	0.687235474586487	0.9244145154953	0.47761595249176	48.5555572509766	437
True	False	False	False	False	-2915.00268554688	-1297.56311035156	26.6194076538086	0.62885844707489	0.922156751155853	0.382700979709625	70.125	1683
True	False	False	False	False	-2913.77197265625	-1560.21667480469	38.8199691772461	0.589544475078583	0.93432205915451	0.333895117044449	62	2170
True	False	False	False	False	-2913.0693359375	-1370.26306152344	21.0736961364746	0.525587975978851	0.934303045272827	0.269718170166016	69.0526351928711	1312
True	False	False	False	False	-2904.8310546875	-1882.28967285156	9.98227787017822	0.661957681179047	0.925817608833313	0.432207375764847	69.6666641235352	627
True	False	False	False	False	-2909.94799804688	-1706.61840820313	62.1119499206543	0.818948090076447	0.96172833442688	1	71.875	4025
True	False	False	False	False	-2910.53295898438	-1537.79284667969	47.6931037902832	0.82086455821991	0.96220725774765	1	64	2752
True	False	False	False	False	-2908.81127929688	-1290.31555175781	26.6194076538086	0.554879128932953	0.945348680019379	0.297217160463333	68.2083358764648	1637
True	False	False	False	False	-2908.65356445313	-1821.26782226563	129.769607543945	0.280286282300949	0.684817552566528	0.109906934201717	73.7692337036133	8631
True	False	False	False	False	-2904.98120117188	-1718.1142578125	61.0028076171875	0.743690311908722	0.963199138641357	0.625430583953857	70.981819152832	3904
True	False	False	False	False	-2905.87426757813	-1525.48425292969	52.1296730041504	0.51395046710968	0.947852075099945	0.259530872106552	65.0212783813477	3056
True	False	False	False	False	-2906.78149414063	-1408.77331542969	19.9645557403564	0.679683864116669	0.938502132892609	0.463188141584396	67.3888854980469	1213
True	False	False	False	False	-2903.73266601563	-1592.88061523438	165.262145996094	0.601372361183167	0.964460134506226	0.347659230232239	72.2617416381836	10767
True	False	False	False	False	-2901.916015625	-1379.02453613281	23.2919807434082	0.628847420215607	0.937802910804749	0.382685959339142	68.1904754638672	1432
True	False	False	False	False	-2899.76123046875	-1498.00634765625	22.1828384399414	0.691018760204315	0.929884076118469	0.485164731740952	61	1220
True	False	False	False	False	-2900.59204101563	34.0014114379883	29.9468326568604	0.764188587665558	0.946757137775421	0.717723667621613	51.8148155212402	1399
True	False	False	False	False	-2898.49951171875	-1623.28259277344	84.2947845458984	0.791891813278198	0.955295741558075	1	68.315788269043	5192
True	False	False	False	False	-2891.88110351563	-1886.16223144531	99.8227767944336	0.466970145702362	0.886123597621918	0.221942737698555	72.2888870239258	6506
True	False	False	False	False	-2893.64184570313	-1782.29675292969	149.734161376953	0.56848931312561	0.922635316848755	0.311023741960526	81.3333358764648	10980
True	False	False	False	False	-2894.69409179688	-1414.56945800781	46.5839614868164	0.786822140216827	0.948370218276978	1	70.7380981445313	2971
True	False	False	False	False	-2894.8388671875	-1136.2021484375	15.5279874801636	0.740449011325836	0.946970880031586	0.613905251026154	61.8571434020996	866
True	False	False	False	False	-2895.55493164063	-1109.28674316406	18.8554134368896	0.733056426048279	0.934281527996063	0.589630365371704	61.529411315918	1046
True	False	False	False	False	-2893.87158203125	-1333.9150390625	37.7108268737793	0.748016774654388	0.950419723987579	0.64181524515152	69.8235321044922	2374
True	False	False	False	False	-2893.09912109375	-1264.47692871094	26.6194076538086	0.736015200614929	0.941462934017181	0.599038541316986	60.8333320617676	1460
True	False	False	False	False	-2892.9658203125	-1639.34338378906	12.2005615234375	0.474330633878708	0.916445434093475	0.227494090795517	64.5454559326172	710
True	False	False	False	False	-2892.77734375	-1517.6689453125	76.5307922363281	0.651363730430603	0.961621642112732	0.41532027721405	67.6666641235352	4669
True	False	False	False	False	-2892.89038085938	-1454.38891601563	11.0914192199707	0.763594925403595	0.936281979084015	0.714360892772675	67.5999984741211	676
True	False	False	False	False	-2890.42553710938	-1246.59448242188	44.3656768798828	0.784437417984009	0.949666619300842	0.932413876056671	62.375	2495
True	False	False	False	False	-2889.81860351563	-1847.15026855469	86.513069152832	0.626429319381714	0.942997932434082	0.379410296678543	72.9487152099609	5690
True	False	False	False	False	-2887.98583984375	-1694.33386230469	135.315322875977	0.705158889293671	0.90881222486496	0.515575468540192	73.8114776611328	9005
True	False	False	False	False	-2885.89379882813	-1429.29052734375	13.3097038269043	0.685805439949036	0.94487601518631	0.474820286035538	63.9166679382324	767
True	False	False	False	False	-2886.17602539063	49.1217384338379	35.4925422668457	0.75548255443573	0.951372683048248	0.673407912254333	51.71875	1655
True	False	False	False	False	-2886.01318359375	-1349.95288085938	63.2210922241211	0.463443398475647	0.930753529071808	0.219323143362999	65.192985534668	3716
True	False	False	False	False	-2885.85668945313	-1098.44506835938	22.1828384399414	0.735508561134338	0.939309358596802	0.597400009632111	57.4500007629395	1149
True	False	False	False	False	-2881.19580078125	-1811.298828125	195.208984375	0.816621363162994	0.956043422222137	1	88.4318161010742	15564
True	False	False	False	False	-2872.25805664063	-1780.84826660156	96.4953460693359	0.732719540596008	0.934420824050903	0.588583052158356	75.8390808105469	6598
True	False	False	False	False	-2880.78491210938	-1736.56823730469	112.023338317871	0.698478758335114	0.951386451721191	0.500746786594391	80.6435623168945	8145
True	False	False	False	False	-2872.92041015625	-1712.70458984375	100.931915283203	0.692807912826538	0.954292714595795	0.488814681768417	75.9011001586914	6907
True	False	False	False	False	-2878.51098632813	-1665.91027832031	115.350761413574	0.577864706516266	0.946759283542633	0.320966809988022	71.1442337036133	7399
True	False	False	False	False	-2872.25146484375	-1588.11755371094	58.7845230102539	0.571352779865265	0.90418928861618	0.314021587371826	64	3392
True	False	False	False	False	-2878.42333984375	-1500.24670410156	24.401123046875	0.715491533279419	0.950671494007111	0.54042637348175	65.4545440673828	1440
True	False	False	False	False	-2877.97631835938	-1554.57043457031	76.5307922363281	0.531647264957428	0.909898638725281	0.275179833173752	67.4492721557617	4654
True	False	False	False	False	-2869.85791015625	-1508.05187988281	47.6931037902832	0.654741525650024	0.932255864143372	0.42058664560318	64.3488388061523	2767
True	False	False	False	False	-2874.34790039063	-1381.81213378906	63.2210922241211	0.758609592914581	0.951528549194336	0.688213586807251	72.2280731201172	4117
True	False	False	False	False	-2871.52465820313	-1243.27490234375	14.4188451766968	0.509884297847748	0.861769497394562	0.256060808897018	55.769229888916	725
True	False	False	False	False	-2863.18090820313	-1840.85205078125	107.586769104004	0.747388184070587	0.96468061208725	0.639357089996338	70.793815612793	6867
True	False	False	False	False	-2863.95874023438	-1649.06372070313	24.401123046875	0.715491533279419	0.950671494007111	0.54042637348175	61.5909080505371	1355
True	False	False	False	False	-2866.37548828125	-1408.8154296875	26.6194076538086	0.718682765960693	0.937802910804749	0.54864364862442	65.9166641235352	1582
True	False	False	False	False	-2863.48999023438	-1317.29443359375	74.3125076293945	0.77451878786087	0.957530438899994	0.789397180080414	71.5373153686523	4793
True	False	False	False	False	-2862.75805664063	-1737.88928222656	102.041061401367	0.559523403644562	0.950997412204742	0.30184879899025	76.4565200805664	7034
True	False	False	False	False	-2860.29174804688	-1631.80517578125	78.7490768432617	0.729563295841217	0.957409143447876	0.57899397611618	67.591552734375	4799
True	False	False	False	False	-2861.30004882813	-1444.45495605469	17.7462711334229	0.762108087539673	0.940302610397339	0.706189274787903	65	1040
True	False	False	False	False	-2861.19067382813	-1530.86901855469	36.6016845703125	0.779091417789459	0.948639392852783	0.835518538951874	63.9090919494629	2109
True	False	False	False	False	-2857.1201171875	-1860.43615722656	22.1828384399414	0.755204319953918	0.946847438812256	0.672140836715698	75.9000015258789	1518
True	False	False	False	False	-2854.04516601563	-1815.72290039063	26.6194076538086	0.62885844707489	0.894159495830536	0.382700979709625	60.1666679382324	1444
True	False	False	False	False	-2851.51879882813	-1877.74536132813	253.993499755859	0.477908223867416	0.868634164333344	0.230234533548355	94.4192123413086	21622
True	False	False	False	False	-2851.59057617188	-1784.62243652344	76.5307922363281	0.781291306018829	0.957183837890625	0.865128993988037	72.2463760375977	4985
True	False	False	False	False	-2852.76171875	-1477.09753417969	150.843307495117	0.567646443843842	0.906739354133606	0.310147732496262	88.5367660522461	12041
True	False	False	False	False	-2850.38037109375	-1399.76110839844	42.1473922729492	0.796495378017426	0.947963654994965	1	67.5263137817383	2566
True	False	False	False	False	-2852.76245117188	-1341.07055664063	24.401123046875	0.715491533279419	0.942926585674286	0.54042637348175	60.4545440673828	1330
True	False	False	False	False	-2848.68676757813	-1451.056640625	36.6016845703125	0.779091417789459	0.951372683048248	0.835518538951874	65.1212158203125	2149
True	False	False	False	False	-2848.59716796875	-1556.91430664063	66.5485153198242	0.364906549453735	0.851576149463654	0.154933705925941	68.0999984741211	4086
True	False	False	False	False	-2846.95971679688	-1803.69067382813	18.8554134368896	0.75434798002243	0.942380666732788	0.66828989982605	62.8235282897949	1068
True	False	False	False	False	-2843.81616210938	-1714.5166015625	79.8582229614258	0.571213245391846	0.934141159057617	0.313874661922455	65.3194427490234	4703
True	False	False	False	False	-2846.51782226563	-1362.68200683594	36.6016845703125	0.726016283035278	0.944049656391144	0.568666875362396	59.7878799438477	1973
True	False	False	False	False	-2846.45581054688	-1601.59008789063	9.98227787017822	0.606388568878174	0.924382030963898	0.353718668222427	62.5555572509766	563
True	False	False	False	False	-2845.37158203125	-1528.33056640625	25.5102653503418	0.705347895622253	0.933942139148712	0.516008198261261	64.5217361450195	1484
True	False	False	False	False	-2840.89135742188	-1502.84582519531	98.7136306762695	0.403808772563934	0.881284534931183	0.178527623414993	67.4382019042969	6002
True	False	False	False	False	-2831.47998046875	-1800.05456542969	34.3833999633789	0.545307099819183	0.932882606983185	0.28791669011116	64.9677429199219	2014
True	False	False	False	False	-2832.24243164063	-1621.44470214844	34.3833999633789	0.770503997802734	0.943335175514221	0.757918477058411	64.5483856201172	2001
True	False	False	False	False	-2839.42260742188	-1438.30102539063	17.7462711334229	0.397679477930069	0.917228937149048	0.174668148159981	62.625	1002
True	False	False	False	False	-2832.20922851563	-1696.95666503906	32.1651153564453	0.42409810423851	0.886156141757965	0.191718369722366	62	1798
True	False	False	False	False	-2827.521484375	-1642.61486816406	127.551322937012	0.53358781337738	0.93891316652298	0.276952773332596	69.0869598388672	7945
True	False	False	False	False	-2830.2255859375	-1590.990234375	29.9468326568604	0.707465767860413	0.917894423007965	0.520909607410431	64.5555572509766	1743
True	False	False	False	False	-2829.171875	-1581.36376953125	15.5279874801636	0.717676758766174	0.938069105148315	0.546022891998291	61.5714302062988	862
True	False	False	False	False	-2824.08349609375	-1535.09411621094	59.8936653137207	0.789699912071228	0.959577143192291	1	67.1481475830078	3626
True	False	False	False	False	-2824.00317382813	-1332.31420898438	13.3097038269043	0.743378639221191	0.942608833312988	0.624296009540558	58.5	702
True	False	False	False	False	-2822.86401367188	-1860.14514160156	93.1679229736328	0.808093369007111	0.96125727891922	1	78.9047622680664	6628
True	False	False	False	False	-2821.44409179688	-1838.91845703125	93.1679229736328	0.508617520332336	0.942437529563904	0.254988849163055	72.9166641235352	6125
True	False	False	False	False	-2817.90161132813	-1514.4267578125	21.0736961364746	0.765837788581848	0.936461865901947	0.727394282817841	59	1121
True	False	False	False	False	-2821.27807617188	-1157.43225097656	11.0914192199707	0.763594925403595	0.936281979084015	0.714360892772675	57	570
True	False	False	False	False	-2819.60498046875	-1316.18469238281	14.4188451766968	0.742955923080444	0.934609174728394	0.622766435146332	58.461540222168	760
True	False	False	False	False	-2816.13818359375	-1571.05908203125	9.98227787017822	0.687235474586487	0.9244145154953	0.47761595249176	61.2222213745117	551
True	False	False	False	False	-2814.88110351563	-1882.73950195313	58.7845230102539	0.644668221473694	0.902113497257233	0.405185103416443	66.5471725463867	3527
True	False	False	False	False	-2807.72583007813	-1485.10546875	38.8199691772461	0.770017266273499	0.950419723987579	0.754476308822632	59.2000007629395	2072
True	False	False	False	False	-2811.33251953125	-1197.67932128906	14.4188451766968	0.719225645065308	0.935661971569061	0.550069808959961	57	741
True	False	False	False	False	-2808.48999023438	-1284.22583007813	42.1473922729492	0.745215535163879	0.943652451038361	0.631068110466003	59.7105255126953	2269
True	False	False	False	False	-2808.4208984375	-1229.28051757813	18.8554134368896	0.733056426048279	0.934281527996063	0.589630365371704	58.294116973877	991
True	False	False	False	False	-2806.96850585938	-1806.0693359375	26.6194076538086	0.62885844707489	0.89703905582428	0.382700979709625	61.125	1467
True	False	False	False	False	-2805.06616210938	-1326.70263671875	18.8554134368896	0.587365925312042	0.90715092420578	0.331435710191727	58.8235282897949	1000
True	False	False	False	False	-2806.81640625	-584.067443847656	35.4925422668457	0.857371628284454	0.962256669998169	1	52.65625	1685
True	False	False	False	False	-2804.22827148438	-1641.04650878906	82.0765075683594	0.749946892261505	0.962026000022888	0.649543106555939	65.4459457397461	4843
True	False	False	False	False	-2803.79833984375	-1501.79223632813	36.6016845703125	0.432340204715729	0.827724754810333	0.19726924598217	60.1212120056152	1984
True	False	False	False	False	-2802.84936523438	52.0777702331543	26.6194076538086	0.67927873134613	0.914666414260864	0.462436705827713	47.8333320617676	1148
True	False	False	False	False	-2791.001953125	-1882.32727050781	147.515884399414	0.713910937309265	0.95402455329895	0.536457240581512	82.4360885620117	10964
True	False	False	False	False	-2797.283203125	-1659.42907714844	39.9291114807129	0.617307543754578	0.942651450634003	0.367406785488129	62.8888893127441	2264
True	False	False	False	False	-2797.86499023438	-1395.41625976563	32.1651153564453	0.776993036270142	0.962256669998169	0.812498211860657	56.965518951416	1652
True	False	False	False	False	-2795.91357421875	-1858.89916992188	74.3125076293945	0.653292953968048	0.962751984596252	0.418315172195435	67.776123046875	4541
True	False	False	False	False	-2792.42114257813	-1717.59008789063	18.8554134368896	0.733056426048279	0.934281527996063	0.589630365371704	59.529411315918	1012
True	False	False	False	False	-2793.9453125	-1622.36853027344	13.3097038269043	0.685805439949036	0.930356502532959	0.474820286035538	60.0833320617676	721
True	False	False	False	False	-2793.5537109375	-1467.70495605469	29.9468326568604	0.764188587665558	0.95398223400116	0.717723667621613	58.5555572509766	1581
True	False	False	False	False	-2791.83862304688	-1287.61584472656	54.3479537963867	0.677731871604919	0.923102557659149	0.459587782621384	58.5510215759277	2869
True	False	False	False	False	-2790.22778320313	-1840.25354003906	94.2770690917969	0.636333703994751	0.922406315803528	0.393092930316925	68.3529434204102	5810
True	False	False	False	False	-2790.193359375	-1811.92468261719	58.7845230102539	0.705373823642731	0.949476361274719	0.516067683696747	60.113208770752	3186
True	False	False	False	False	-2789.37451171875	-1526.3154296875	31.0559749603271	0.792491853237152	0.961207389831543	1	60.3928565979004	1691
True	False	False	False	False	-2788.62231445313	-1264.57019042969	16.6371288299561	0.646814525127411	0.934281527996063	0.408391445875168	53.6666679382324	805
True	False	False	False	False	-2786.38354492188	-1705.70495605469	12.2005615234375	0.768196105957031	0.939064502716064	0.742168962955475	58.5454559326172	644
True	False	False	False	False	-2786.01147460938	-1685.54064941406	25.5102653503418	0.748013913631439	0.939718544483185	0.641803920269012	60.0434799194336	1381
True	False	False	False	False	-2785.42333984375	-1659.28503417969	25.5102653503418	0.794671595096588	0.94915634393692	1	61.8260879516602	1422
True	False	False	False	False	-2782.56396484375	-1549.39404296875	24.401123046875	0.58944296836853	0.938255786895752	0.333780020475388	57.0909080505371	1256
True	False	False	False	False	-2784.63232421875	-1432.38403320313	18.8554134368896	0.809739828109741	0.949675559997559	1	58.4117660522461	993
True	False	False	False	False	-2779.28051757813	-1227.07263183594	23.2919807434082	0.792964518070221	0.955192744731903	1	55.4285697937012	1164
True	False	False	False	False	-2777.11840820313	-1779.21887207031	41.0382537841797	0.62323272228241	0.948734700679779	0.375141590833664	62.2702713012695	2304
True	False	False	False	False	-2773.84008789063	-1734.79272460938	31.0559749603271	0.616013824939728	0.922126770019531	0.365747570991516	60.3571434020996	1690
True	False	False	False	False	-2771.75463867188	-1865.43127441406	62.1119499206543	0.745300650596619	0.944521903991699	0.631386935710907	65.7678604125977	3683
True	False	False	False	False	-2772.25024414063	-1634.84814453125	53.2388153076172	0.743378639221191	0.955270767211914	0.624296009540558	61.625	2958
True	False	False	False	False	-2770.25537109375	-1816.07556152344	66.5485153198242	0.76893937587738	0.955283284187317	0.747088372707367	63.0666656494141	3784
True	False	False	False	False	-2767.310546875	-1853.17199707031	19.9645557403564	0.798721373081207	0.951427280902863	1	60.2777786254883	1085
True	False	False	False	False	-2763.5947265625	-1569.82629394531	37.7108268737793	0.666771829128265	0.899813294410706	0.44025981426239	56.1176452636719	1908
True	False	False	False	False	-2758.64819335938	-1767.9462890625	59.8936653137207	0.75905966758728	0.958259999752045	0.690436720848083	63.7962951660156	3445
True	False	False	False	False	-2757.09057617188	-1651.50830078125	69.8759460449219	0.679155230522156	0.934759378433228	0.462208092212677	60.4444427490234	3808
True	False	False	False	False	-2754.1298828125	-1615.68225097656	48.80224609375	0.824289858341217	0.956683158874512	1	68.2045440673828	3001
True	False	False	False	False	-2754.27124023438	-1496.15344238281	16.6371288299561	0.714476346969604	0.940302610397339	0.53786963224411	55.6666679382324	835
True	False	False	False	False	-2753.24877929688	-1547.81921386719	24.401123046875	0.715491533279419	0.939718544483185	0.54042637348175	55.9090919494629	1230
True	False	False	False	False	-2742.90185546875	-1843.41870117188	67.6576614379883	0.753307163715363	0.955285608768463	0.663703262805939	70.2295074462891	4284
True	False	False	False	False	-2743.04736328125	-1759.48876953125	110.914192199707	0.575515389442444	0.957560956478119	0.31844025850296	68.6999969482422	6870
True	False	False	False	False	-2740.02563476563	-1677.64819335938	112.023338317871	0.449919164180756	0.923485577106476	0.209509119391441	64.8712844848633	6552
True	False	False	False	False	-2741.9345703125	-1398.06994628906	18.8554134368896	0.75434798002243	0.942380666732788	0.66828989982605	58.1176452636719	988
True	False	False	False	False	-2739.29321289063	-1625.85192871094	90.9496383666992	0.708294212818146	0.950629711151123	0.52285373210907	74.1707305908203	6082
True	False	False	False	False	-2738.69140625	-1386.84533691406	23.2919807434082	0.792964518070221	0.946847438812256	1	61.6190490722656	1294
True	False	False	False	False	-2735.01684570313	-1795.30285644531	29.9468326568604	0.80851811170578	0.960098087787628	1	58.1481475830078	1570
True	False	False	False	False	-2737.02294921875	-1589.88757324219	35.4925422668457	0.312020540237427	0.90960705280304	0.125902682542801	60.65625	1941
True	False	False	False	False	-2735.61181640625	-1702.40441894531	82.0765075683594	0.612305581569672	0.946824729442596	0.361048519611359	63.7027015686035	4714
True	False	False	False	False	-2734.37329101563	-1420.48815917969	24.401123046875	0.760120630264282	0.941173493862152	0.695777595043182	55.0909080505371	1212
True	False	False	False	False	-2729.95703125	-1890.98815917969	49.9113883972168	0.701861500740051	0.936653733253479	0.508145332336426	65.9555587768555	2968
True	False	False	False	False	-2729.79516601563	-1615.88842773438	15.5279874801636	0.603693544864655	0.921669483184814	0.350445985794067	65.2857131958008	914
True	False	False	False	False	-2731.17578125	-1520.89025878906	14.4188451766968	0.666414141654968	0.918621897697449	0.43965283036232	56.538459777832	735
True	False	False	False	False	-2730.60327148438	-1608.01538085938	17.7462711334229	0.520357489585876	0.898964941501617	0.265091508626938	62.4375	999
True	False	False	False	False	-2728.81274414063	-1840.22924804688	37.7108268737793	0.712653756141663	0.932952880859375	0.533345997333527	65.3823547363281	2223
True	False	False	False	False	-2728.61694335938	-670.05859375	21.0736961364746	0.448567777872086	0.80338591337204	0.208547979593277	50.1578941345215	953
True	False	False	False	False	-2722.21044921875	-1748.12768554688	95.3862075805664	0.466291606426239	0.911446094512939	0.221436753869057	62.9767456054688	5416
True	False	False	False	False	-2723.15551757813	-1663.78088378906	19.9645557403564	0.679683864116669	0.955192744731903	0.463188141584396	55.7777786254883	1004
True	False	False	False	False	-2721.55932617188	-1592.48046875	16.6371288299561	0.714476346969604	0.940302610397339	0.53786963224411	60.2000007629395	903
True	False	False	False	False	-2722.416015625	-1545.79406738281	59.8936653137207	0.789699912071228	0.959577143192291	1	63.0185203552246	3403
True	False	False	False	False	-2720.99536132813	-1498.61047363281	9.98227787017822	0.785398185253143	0.931883156299591	1	58.6666679382324	528
True	False	False	False	False	-2719.966796875	-1819.69689941406	51.0205307006836	0.539673149585724	0.915931165218353	0.282589852809906	64.5652160644531	2970
True	False	False	False	False	-2714.75561523438	-1861.71130371094	135.315322875977	0.456663012504578	0.898544907569885	0.214357808232307	80.2950820922852	9796
True	False	False	False	False	-2717.20239257813	-1726.42761230469	115.350761413574	0.572012841701508	0.9166339635849	0.314717352390289	68.0192337036133	7074
True	False	False	False	False	-2716.90185546875	-1637.78820800781	95.3862075805664	0.720543026924133	0.958284735679626	0.55356627702713	67.0348815917969	5765
True	False	False	False	False	-2716.24365234375	-1242.35461425781	13.3097038269043	0.615151524543762	0.918621897697449	0.364647418260574	49.9166679382324	599
True	False	False	False	False	-2713.41772460938	-1323.0849609375	9.98227787017822	0.606388568878174	0.91785192489624	0.353718668222427	52.4444427490234	472
True	False	False	False	False	-2710.69213867188	-1796.75805664063	33.2742576599121	0.693598926067352	0.920222401618958	0.490445405244827	66.1333312988281	1984
True	False	False	False	False	-2710.62060546875	-1688.56359863281	79.8582229614258	0.571213245391846	0.949442148208618	0.313874661922455	61.0277786254883	4394
True	False	False	False	False	-2707.19116210938	-1665.66345214844	12.2005615234375	0.608575522899628	0.915458858013153	0.356404304504395	58.5454559326172	644
True	False	False	False	False	-2706.08911132813	-1813.95544433594	47.6931037902832	0.551073253154755	0.950421512126923	0.293480455875397	67.7906951904297	2915
True	False	False	False	False	-2705.07788085938	-1788.9111328125	69.8759460449219	0.669603943824768	0.908533334732056	0.445116937160492	70.3492050170898	4432
True	False	False	False	False	-2702.77172851563	-1573.77465820313	34.3833999633789	0.522167980670929	0.932013332843781	0.266683965921402	58.322582244873	1808
True	False	False	False	False	-2702.54809570313	-1462.45751953125	13.3097038269043	0.743378639221191	0.931919693946838	0.624296009540558	53	636
True	False	False	False	False	-2702.5078125	-1427.67224121094	55.4570960998535	0.691563129425049	0.945535778999329	0.486269682645798	57.0400009155273	2852
True	False	False	False	False	-2702.10400390625	-1526.21887207031	21.0736961364746	0.698733150959015	0.947545111179352	0.501295566558838	56.1052627563477	1066
True	False	False	False	False	-2700.23022460938	-1830.79162597656	57.6753807067871	0.646229147911072	0.927109241485596	0.407513111829758	68.961540222168	3586
True	False	False	False	False	-2698.14135742188	-1545.86987304688	23.2919807434082	0.614211022853851	0.90590900182724	0.363452702760696	57.476188659668	1207
True	False	False	False	False	-2697.662109375	-1300.27990722656	19.9645557403564	0.745889723300934	0.944318890571594	0.633606791496277	50	900
True	False	False	False	False	-2692.427734375	-1599.45983886719	93.1679229736328	0.503242552280426	0.882786989212036	0.250487625598907	63.273811340332	5315
True	False	False	False	False	-2691.271484375	-1216.22143554688	33.2742576599121	0.729813098907471	0.937241673469543	0.579738736152649	49.5	1485
True	False	False	False	False	-2689.837890625	-1329.78564453125	31.0559749603271	0.792491853237152	0.95398223400116	1	48.5714302062988	1360
True	False	False	False	False	-2688.88061523438	-1623.62145996094	26.6194076538086	0.780536234378815	0.950671494007111	0.854119598865509	54.9583320617676	1319
True	False	False	False	False	-2685.36791992188	-1881.76342773438	35.4925422668457	0.704015791416168	0.918395280838013	0.512974381446838	68.125	2180
True	False	False	False	False	-2686.49829101563	-1845.37744140625	104.259346008301	0.6683109998703	0.949209153652191	0.442888200283051	81.6595764160156	7676
True	False	False	False	False	-2684.99682617188	-1748.48364257813	27.7285480499268	0.655060887336731	0.95572304725647	0.421090096235275	61.2000007629395	1530
True	False	False	False	False	-2685.45629882813	-1650.50512695313	21.0736961364746	0.656467795372009	0.941173493862152	0.423319727182388	58.0526313781738	1103
True	False	False	False	False	-2680.28979492188	-1700.03186035156	12.2005615234375	0.563888907432556	0.88112998008728	0.306276768445969	54.1818199157715	596
True	False	False	False	False	-2678.73876953125	-1804.43908691406	125.333038330078	0.769035220146179	0.953242182731628	0.747732698917389	73.2566375732422	8278
True	False	False	False	False	-2676.23193359375	-1875.1865234375	63.2210922241211	0.703909933567047	0.958081305027008	0.512734949588776	69.9824523925781	3989
True	False	False	False	False	-2674.494140625	-1727.4638671875	15.5279874801636	0.717676758766174	0.938069105148315	0.546022891998291	57.7857131958008	809
True	False	False	False	False	-2675.23901367188	-1566.79992675781	31.0559749603271	0.471635580062866	0.932013332843781	0.225448057055473	55.9642868041992	1567
True	False	False	False	False	-2675.40966796875	-1452.76220703125	61.0028076171875	0.720566987991333	0.93499082326889	0.553630292415619	57.0727272033691	3139
True	False	False	False	False	-2672.94311523438	-1673.3671875	33.2742576599121	0.616532325744629	0.948474228382111	0.366411358118057	57.5666656494141	1727
True	False	False	False	False	-2669.60034179688	-471.320709228516	26.6194076538086	0.67927873134613	0.95398223400116	0.462436705827713	45.5833320617676	1094
True	False	False	False	False	-2669.12377929688	-1835.36364746094	131.987884521484	0.623572051525116	0.952668428421021	0.375591456890106	77.8403396606445	9263
True	False	False	False	False	-2667.93725585938	-1775.69177246094	47.6931037902832	0.770316362380981	0.955260276794434	0.756583452224731	61.3953475952148	2640
True	False	False	False	False	-2668.9990234375	-1646.18676757813	17.7462711334229	0.739838838577271	0.941181302070618	0.6118004322052	57.625	922
True	False	False	False	False	-2668.54467773438	-1482.73864746094	24.401123046875	0.698149502277374	0.951272964477539	0.500038266181946	57.3636360168457	1262
True	False	False	False	False	-2668.74438476563	-1415.42138671875	11.0914192199707	0.619482219219208	0.884443521499634	0.37021940946579	51.2999992370605	513
True	False	False	False	False	-2668.67138671875	-1437.60534667969	24.401123046875	0.760120630264282	0.941173493862152	0.695777595043182	54.0454559326172	1189
True	False	False	False	False	-2663.37573242188	-1857.78552246094	49.9113883972168	0.598902344703674	0.946574091911316	0.344725489616394	65.466667175293	2946
True	False	False	False	False	-2661.75708007813	-1585.13732910156	39.9291114807129	0.739838838577271	0.952080726623535	0.6118004322052	55.3888893127441	1994
True	False	False	False	False	-2655.244140625	-1720.27124023438	24.401123046875	0.58944296836853	0.935343980789185	0.333780020475388	56.4090919494629	1241
True	False	False	False	False	-2653.9677734375	-1807.30871582031	173.026138305664	0.757547736167908	0.935753166675568	0.683063924312592	79.1538467407227	12348
True	False	False	False	False	-2652.76489257813	-1526.70263671875	22.1828384399414	0.634681344032288	0.93280303478241	0.390760332345963	58.5499992370605	1171
True	False	False	False	False	-2650.88891601563	-1654.97094726563	31.0559749603271	0.733668208122253	0.941819429397583	0.591544389724731	54.5	1526
True	False	False	False	False	-2647.27172851563	-1866.05981445313	53.2388153076172	0.66390061378479	0.947627902030945	0.435427129268646	66.6041641235352	3197
True	False	False	False	False	-2648.05859375	-1704.052734375	76.5307922363281	0.695300102233887	0.962134122848511	0.493988811969757	60.811595916748	4196
True	False	False	False	False	-2639.455078125	-1754.49035644531	105.36848449707	0.512061476707458	0.899845004081726	0.257913202047348	64.7684173583984	6153
True	False	False	False	False	-2642.23754882813	-1481.11791992188	19.9645557403564	0.661957681179047	0.922837734222412	0.432207375764847	54.3333320617676	978
True	False	False	False	False	-2641.17919921875	-1623.16870117188	19.9645557403564	0.53901207447052	0.918057918548584	0.28197169303894	54.0555572509766	973
True	False	False	False	False	-2639.03051757813	-1839.74865722656	79.8582229614258	0.606388568878174	0.936684906482697	0.353718668222427	69.4166641235352	4998
True	False	False	False	False	-2632.6494140625	-1820.91064453125	57.6753807067871	0.773198902606964	0.956172049045563	0.778363168239594	62.480770111084	3249
True	False	False	False	False	-2638.794921875	-1596.43566894531	62.1119499206543	0.603693544864655	0.934759378433228	0.350445985794067	56.5178565979004	3165
True	False	False	False	False	-2637.61010742188	-1402.64965820313	63.2210922241211	0.788381993770599	0.945535778999329	1	56.0526313781738	3195
True	False	False	False	False	-2633.458984375	-1796.92211914063	47.6931037902832	0.60443639755249	0.930593729019165	0.351344048976898	58.2790679931641	2506
True	False	False	False	False	-2632.9697265625	-1720.95275878906	37.7108268737793	0.562659204006195	0.905678451061249	0.305022060871124	54.3529396057129	1848
True	False	False	False	False	-2630.77124023438	-1868.70031738281	21.0736961364746	0.765837788581848	0.95370626449585	0.727394282817841	57.5789489746094	1094
True	False	False	False	False	-2627.27758789063	-1846.91076660156	12.2005615234375	0.608575522899628	0.925560414791107	0.356404304504395	58.9090919494629	648
True	False	False	False	False	-2627.61059570313	-1462.13439941406	46.5839614868164	0.772283971309662	0.957085192203522	0.771135985851288	62.238094329834	2614
True	False	False	False	False	-2627.03369140625	-1574.88037109375	67.6576614379883	0.626807868480682	0.948702335357666	0.379920482635498	61.0163917541504	3722
True	False	False	False	False	-2618.31958007813	-1809.27624511719	37.7108268737793	0.84506893157959	0.963647246360779	1	55.764705657959	1896
True	False	False	False	False	-2620.06225585938	-1624.37951660156	17.7462711334229	0.552815020084381	0.941173493862152	0.295184105634689	53.1875	851
True	False	False	False	False	-2620.57543945313	-1519.09545898438	9.98227787017822	0.606388568878174	0.928999543190002	0.353718668222427	54.2222213745117	488
True	False	False	False	False	-2620.30419921875	-1479.85632324219	43.256534576416	0.387650310993195	0.846735000610352	0.168471544981003	61	2379
True	False	False	False	False	-2616.99145507813	-1710.33129882813	21.0736961364746	0.745215535163879	0.945828497409821	0.631068110466003	55.315788269043	1051
True	False	False	False	False	-2614.16967773438	-1831.78356933594	35.4925422668457	0.627549946308136	0.902420699596405	0.380923300981522	57.34375	1835
True	False	False	False	False	-2613.44189453125	-1505.10705566406	22.1828384399414	0.524048745632172	0.915070593357086	0.268348306417465	59.7000007629395	1194
True	False	False	False	False	-2613.13891601563	-1621.08801269531	11.0914192199707	0.619482219219208	0.921230614185333	0.37021940946579	51.9000015258789	519
True	False	False	False	False	-2608.861328125	-1877.19641113281	123.114753723145	0.515028238296509	0.940858125686646	0.26045823097229	62.8648643493652	6978
True	False	False	False	False	-2607.65087890625	-1744.38696289063	14.4188451766968	0.805326879024506	0.942608833312988	1	53.230770111084	692
True	False	False	False	False	-2606.81030273438	-1604.59167480469	24.401123046875	0.715491533279419	0.935181617736816	0.54042637348175	54.7272720336914	1204
True	False	False	False	False	-2607.28173828125	-1565.35607910156	32.1651153564453	0.736605882644653	0.946726441383362	0.600963830947876	55.3448257446289	1605
True	False	False	False	False	-2606.02905273438	-1665.21374511719	72.0942230224609	0.802704334259033	0.950513124465942	1	63.6307678222656	4136
True	False	False	False	False	-2604.69067382813	-1787.95983886719	110.914192199707	0.605497062206268	0.918678104877472	0.352631598711014	62.8400001525879	6284
True	False	False	False	False	-2598.24755859375	-1496.05993652344	72.0942230224609	0.762581646442413	0.943260431289673	0.708754479885101	67.538459777832	4390
True	False	False	False	False	-2590.37841796875	-1851.39916992188	75.4216537475586	0.645474910736084	0.926113665103912	0.406385600566864	60.25	4097
True	False	False	False	False	-2593.55834960938	-1462.1142578125	9.98227787017822	0.606388568878174	0.879486918449402	0.353718668222427	53.3333320617676	480
True	False	False	False	False	-2593.53051757813	-1768.67260742188	62.1119499206543	0.717676758766174	0.957297146320343	0.546022891998291	62.0357131958008	3474
True	False	False	False	False	-2591.16333007813	-1589.87805175781	29.9468326568604	0.50581419467926	0.940057277679443	0.252631813287735	52.4444427490234	1416
True	False	False	False	False	-2586.99389648438	-1819.99633789063	36.6016845703125	0.779091417789459	0.951372683048248	0.835518538951874	55.9393920898438	1846
True	False	False	False	False	-2587.97216796875	-1664.49523925781	55.4570960998535	0.70283305644989	0.940002083778381	0.510311484336853	61.7400016784668	3087
True	False	False	False	False	-2585.46118164063	-1517.59887695313	96.4953460693359	0.563640713691711	0.941604852676392	0.306023061275482	64.0919570922852	5576
True	False	False	False	False	-2585.63940429688	-1330.56640625	42.1473922729492	0.759709894657135	0.93795919418335	0.693692982196808	47.2368431091309	1795
True	False	False	False	False	-2584.1474609375	-1708.16088867188	38.8199691772461	0.770017266273499	0.940318167209625	0.754476308822632	58.0857124328613	2033
True	False	False	False	False	-2584.60961914063	-1486.87524414063	25.5102653503418	0.559523403644562	0.877739012241364	0.30184879899025	52.9130439758301	1217
True	False	False	False	False	-2584.37890625	-1456.44384765625	24.401123046875	0.760120630264282	0.941173493862152	0.695777595043182	54	1188
True	False	False	False	False	-2583.03491210938	-1732.37329101563	80.9673614501953	0.472939878702164	0.911831378936768	0.22643631696701	55.1643829345703	4027
True	False	False	False	False	-2582.46411132813	-1646.96069335938	16.6371288299561	0.693598926067352	0.941181302070618	0.490445405244827	53.2000007629395	798
True	False	False	False	False	-2576.17553710938	-1574.88208007813	15.5279874801636	0.483713120222092	0.913918435573578	0.234741687774658	51.8571434020996	726
True	False	False	False	False	-2578.95703125	-122.627494812012	48.80224609375	0.698149502277374	0.914468705654144	0.500038266181946	45.1363639831543	1986
True	False	False	False	False	-2578.4306640625	-1433.52001953125	12.2005615234375	0.563888907432556	0.928345501422882	0.306276768445969	49.7272720336914	547
True	False	False	False	False	-2576.9697265625	-1397.24047851563	26.6194076538086	0.493225872516632	0.872764050960541	0.242295920848846	49.4166679382324	1186
True	False	False	False	False	-2575.41040039063	-1874.04125976563	45.4748191833496	0.481013059616089	0.891453981399536	0.232635796070099	59.2439041137695	2429
True	False	False	False	False	-2570.759765625	-1847.01184082031	21.0736961364746	0.698733150959015	0.935897946357727	0.501295566558838	54.9473686218262	1044
True	False	False	False	False	-2570.84130859375	-1538.498046875	83.1856460571289	0.631654798984528	0.933744609355927	0.386540561914444	63.9333343505859	4795
True	False	False	False	False	-2572.77612304688	-678.628112792969	12.2005615234375	0.431440591812134	0.853264153003693	0.196657732129097	46.3636360168457	510
True	False	False	False	False	-2572.49145507813	-670.684326171875	11.0914192199707	0.289665579795837	0.940081655979156	0.114533752202988	47	470
True	False	False	False	False	-2569.89453125	-1775.87512207031	88.7313537597656	0.780051290988922	0.960267782211304	0.847558856010437	63.4000015258789	5072
True	False	False	False	False	-2569.86352539063	-1670.20349121094	28.8376903533936	0.63250470161438	0.907490372657776	0.387718707323074	57.538459777832	1496
True	False	False	False	False	-2568.45581054688	-1479.29431152344	52.1296730041504	0.841973721981049	0.969137489795685	1	53.8723411560059	2532
True	False	False	False	False	-2567.8896484375	-1754.18017578125	119.787330627441	0.681443929672241	0.952152073383331	0.466478526592255	60	6480
True	False	False	False	False	-2565.24365234375	-1810.86584472656	49.9113883972168	0.757985770702362	0.946425974369049	0.685172200202942	57.9555549621582	2608
True	False	False	False	False	-2566.22045898438	-1463.80969238281	33.2742576599121	0.803785860538483	0.955226957798004	1	50.8666648864746	1526
True	False	False	False	False	-2562.09838867188	-1622.80798339844	58.7845230102539	0.621797382831573	0.929976224899292	0.373246967792511	52.3396224975586	2774
True	False	False	False	False	-2561.68627929688	-1411.49426269531	110.914192199707	0.421103179454803	0.888895988464355	0.189729660749435	54.25	5425
True	False	False	False	False	-2560.09814453125	-1494.91455078125	27.7285480499268	0.669821560382843	0.938255786895752	0.445493936538696	49.439998626709	1236
True	False	False	False	False	-2559.33911132813	-1642.93725585938	16.6371288299561	0.646814525127411	0.908885061740875	0.408391445875168	51.533332824707	773
True	False	False	False	False	-2556.396484375	-1728.41259765625	92.0587844848633	0.580588161945343	0.951979696750641	0.323925852775574	56.8674697875977	4720
True	False	False	False	False	-2557.06274414063	-1603.28393554688	51.0205307006836	0.661707580089569	0.934154629707336	0.431795805692673	54.4782600402832	2506
True	False	False	False	False	-2557.81274414063	-1451.28393554688	33.2742576599121	0.762006044387817	0.956406116485596	0.705641031265259	54.5999984741211	1638
True	False	False	False	False	-2556.35888671875	-1699.30603027344	41.0382537841797	0.466915279626846	0.900428354740143	0.221901789307594	54	1998
True	False	False	False	False	-2554.93017578125	-1671.23767089844	22.1828384399414	0.735508561134338	0.939309358596802	0.597400009632111	56.6500015258789	1133
True	False	False	False	False	-2555.4072265625	-1329.26306152344	16.6371288299561	0.714476346969604	0.936420261859894	0.53786963224411	46.0666656494141	691
True	False	False	False	False	-2553.84936523438	-1584.96472167969	21.0736961364746	0.698733150959015	0.939309358596802	0.501295566558838	53.2105255126953	1011
True	False	False	False	False	-2552.8056640625	-1515.49243164063	28.8376903533936	0.778573036193848	0.952666342258453	0.82945716381073	53.1153831481934	1381
True	False	False	False	False	-2547.78637695313	-1890.0673828125	58.7845230102539	0.403503507375717	0.931736826896667	0.178334057331085	57.886791229248	3068
True	False	False	False	False	-2549.32348632813	-1355.41186523438	12.2005615234375	0.741141617298126	0.94014710187912	0.616318583488464	48.0909080505371	529
True	False	False	False	False	-2545.41650390625	-1535.7451171875	113.132476806641	0.47771343588829	0.89288741350174	0.230084598064423	59.7843132019043	6098
True	False	False	False	False	-2547.05810546875	-1481.59533691406	56.5662384033203	0.776553928852081	0.9556485414505	0.808126747608185	56.1960792541504	2866
True	False	False	False	False	-2544.158203125	-1864.4716796875	29.9468326568604	0.353732883930206	0.862618148326874	0.148528188467026	51.4074058532715	1388
True	False	False	False	False	-2542.33081054688	-1744.79858398438	66.5485153198242	0.604608774185181	0.942057967185974	0.351552903652191	54.7333335876465	3284
True	False	False	False	False	-2542.32592773438	-1648.47021484375	18.8554134368896	0.641923666000366	0.923243284225464	0.401141285896301	55.1764717102051	938
True	False	False	False	False	-2540.09008789063	-1669.94311523438	14.4188451766968	0.666414141654968	0.924317836761475	0.43965283036232	58.3076934814453	758
True	False	False	False	False	-2539.73876953125	-1438.50927734375	26.6194076538086	0.718682765960693	0.937802910804749	0.54864364862442	50.375	1209
True	False	False	False	False	-2540.162109375	-977.044128417969	11.0914192199707	0.735508561134338	0.937464773654938	0.597400009632111	43.7000007629395	437
True	False	False	False	False	-2539.07055664063	-1395.02404785156	59.8936653137207	0.776787161827087	0.951740801334381	0.810432493686676	52.9444427490234	2859
True	False	False	False	False	-2538.876953125	-1633.20178222656	47.6931037902832	0.441848188638687	0.860848844051361	0.203819662332535	53.7209320068359	2310
True	False	False	False	False	-2538.56909179688	-77.1791305541992	39.9291114807129	0.792017757892609	0.959428310394287	1	41.3611106872559	1489
True	False	False	False	False	-2537.70825195313	-1711.38000488281	100.931915283203	0.739883303642273	0.971463263034821	0.61195319890976	67.6483535766602	6156
True	False	False	False	False	-2537.50073242188	-1688.71044921875	18.8554134368896	0.356326878070831	0.852337956428528	0.150001466274261	53.705883026123	913
True	False	False	False	False	-2535.88159179688	-1558.06567382813	9.98227787017822	0.53901207447052	0.922550082206726	0.28197169303894	51.7777786254883	466
True	False	False	False	False	-2534.00170898438	-1509.51550292969	94.2770690917969	0.662869215011597	0.949947655200958	0.433712929487228	63.3647041320801	5386
True	False	False	False	False	-2532.86059570313	-1810.80676269531	41.0382537841797	0.739717543125153	0.949179470539093	0.611384451389313	54.5945930480957	2020
True	False	False	False	False	-2530.19775390625	-1663.46325683594	16.6371288299561	0.76893937587738	0.938069105148315	0.747088372707367	55.2666664123535	829
True	False	False	False	False	-2532.3857421875	-1491.44921875	36.6016845703125	0.726016283035278	0.953058242797852	0.568666875362396	55.9393920898438	1846
True	False	False	False	False	-2529.6923828125	-1372.21813964844	59.8936653137207	0.789699912071228	0.943996608257294	1	51.0185203552246	2755
True	False	False	False	False	-2529.19409179688	-1422.89233398438	19.9645557403564	0.725530564785004	0.93289041519165	0.56728732585907	50.4444427490234	908
True	False	False	False	False	-2528.03076171875	-658.786865234375	17.7462711334229	0.762108087539673	0.940302610397339	0.706189274787903	43.5	696
True	False	False	False	False	-2525.95239257813	-1728.1875	72.0942230224609	0.690861225128174	0.950422048568726	0.484845846891403	59.2461547851563	3851
True	False	False	False	False	-2524.91845703125	-890.349731445313	37.7108268737793	0.698736667633057	0.933610796928406	0.501303195953369	46.8823547363281	1594
True	False	False	False	False	-2519.83520507813	-1858.88171386719	105.36848449707	0.753684103488922	0.956510245800018	0.665352880954742	61.3052635192871	5824
True	False	False	False	False	-2521.2294921875	-1532.47875976563	37.7108268737793	0.748016774654388	0.950419723987579	0.64181524515152	55.235294342041	1878
True	False	False	False	False	-2520.38354492188	-1767.92687988281	59.8936653137207	0.496468275785446	0.905662715435028	0.244920253753662	54.3703689575195	2936
True	False	False	False	False	-2520.37231445313	-1468.54614257813	87.6222152709961	0.623594343662262	0.961090087890625	0.375621020793915	57.6835441589355	4557
True	False	False	False	False	-2514.79931640625	-1483.29370117188	51.0205307006836	0.700421154499054	0.924616456031799	0.504968225955963	55.6739120483398	2561
True	False	False	False	False	-2515.91479492188	-1346.33154296875	58.7845230102539	0.807007014751434	0.966247379779816	1	55.3584899902344	2934
True	False	False	False	False	-2517.32446289063	-1327.20544433594	14.4188451766968	0.544970512390137	0.857092618942261	0.287595450878143	48.1538467407227	626
True	False	False	False	False	-2513.45581054688	-1411.91625976563	33.2742576599121	0.693598926067352	0.913640022277832	0.490445405244827	48.533332824707	1456
True	False	False	False	False	-2513.17626953125	-1387.62707519531	42.1473922729492	0.578608810901642	0.922421395778656	0.321772009134293	48.5263175964355	1844
True	False	False	False	False	-2509.23291015625	-1602.80541992188	18.8554134368896	0.641923666000366	0.91473662853241	0.401141285896301	51.705883026123	879
True	False	False	False	False	-2508.728515625	-1520.52075195313	103.150199890137	0.74689644575119	0.937585890293121	0.637453377246857	61.9569892883301	5762
True	False	False	False	False	-2501.98681640625	-1805.21057128906	51.0205307006836	0.672707319259644	0.936551511287689	0.450546443462372	53.8695640563965	2478
True	False	False	False	False	-2498.31420898438	-1776.39904785156	27.7285480499268	0.707581996917725	0.929314136505127	0.521181464195251	54.3600006103516	1359
True	False	False	False	False	-2499.27124023438	-1653.64050292969	97.6044921875	0.750541150569916	0.951622247695923	0.651979506015778	62.2727279663086	5480
True	False	False	False	False	-2498.48779296875	-1717.41723632813	93.1679229736328	0.762245774269104	0.95588481426239	0.70693165063858	59.5595245361328	5003
True	False	False	False	False	-2497.6591796875	-1627.45874023438	68.7667999267578	0.754140198230743	0.953661262989044	0.667366206645966	55.0322570800781	3412
True	False	False	False	False	-2498.1611328125	-1439.240234375	57.6753807067871	0.730946362018585	0.962478160858154	0.583147346973419	49.4230766296387	2570
True	False	False	False	False	-2498.0712890625	-1357.55151367188	83.1856460571289	0.80851811170578	0.960834741592407	1	60.5999984741211	4545
True	False	False	False	False	-2496.23046875	-1743.17785644531	27.7285480499268	0.707581996917725	0.943764388561249	0.521181464195251	52.1199989318848	1303
True	False	False	False	False	-2490.57104492188	-1606.76416015625	75.4216537475586	0.625182271003723	0.945653796195984	0.377736806869507	54.014705657959	3673
True	False	False	False	False	-2487.78393554688	-1825.83422851563	28.8376903533936	0.681263327598572	0.941819429397583	0.466138988733292	52.730770111084	1371
True	False	False	False	False	-2487.16870117188	-1670.89892578125	90.9496383666992	0.788853049278259	0.957044959068298	1	61.6219520568848	5053
True	False	False	False	False	-2486.73706054688	-1571.77478027344	97.6044921875	0.513974547386169	0.912950575351715	0.259551554918289	51.8863639831543	4566
True	False	False	False	False	-2486.08520507813	-1535.56713867188	78.7490768432617	0.652763843536377	0.947359502315521	0.41749033331871	53.1830978393555	3776
True	False	False	False	False	-2486.0419921875	-1856.73693847656	47.6931037902832	0.756393730640411	0.941805064678192	0.677612125873566	58.4186058044434	2512
True	False	False	False	False	-2480.93701171875	-1642.12561035156	64.3302307128906	0.754962682723999	0.956963658332825	0.671047151088715	53.965518951416	3130
True	False	False	False	False	-2480.7998046875	-1770.97131347656	42.1473922729492	0.588508069515228	0.940154075622559	0.332722276449203	52.0526313781738	1978
True	False	False	False	False	-2478.79296875	-1512.79431152344	41.0382537841797	0.775534987449646	0.947963654994965	0.798458695411682	50.8918914794922	1883
True	False	False	False	False	-2476.18383789063	-1747.23559570313	83.1856460571289	0.849229693412781	0.970893561840057	1	62.6399993896484	4698
True	False	False	False	False	-2475.31567382813	-1889.00012207031	78.7490768432617	0.570211291313171	0.923437297344208	0.312822461128235	60.2394371032715	4277
True	False	False	False	False	-2475.2080078125	-1796.12536621094	117.569046020508	0.713317394256592	0.944394946098328	0.534983396530151	62.8962249755859	6667
True	False	False	False	False	-2475.05883789063	-1450.96276855469	17.7462711334229	0.709974586963654	0.938633382320404	0.52684485912323	47.875	766
True	False	False	False	False	-2475.02758789063	-1478.6123046875	68.7667999267578	0.782398581504822	0.95962381362915	0.883594453334808	52.1451606750488	3233
True	False	False	False	False	-2473.15844726563	-1858.05053710938	43.256534576416	0.730620563030243	0.944926857948303	0.582162261009216	60.230770111084	2349
True	False	False	False	False	-2470.970703125	-1822.24755859375	25.5102653503418	0.688737690448761	0.937802910804749	0.480586379766464	51.0869560241699	1175
True	False	False	False	False	-2470.89404296875	-1425.21838378906	65.4393768310547	0.756123721599579	0.942711710929871	0.676357209682465	50	2950
True	False	False	False	False	-2470.38256835938	-1706.07409667969	36.6016845703125	0.580488204956055	0.888026475906372	0.32381671667099	51.6969680786133	1706
True	False	False	False	False	-2468.41870117188	-1540.75402832031	44.3656768798828	0.645768940448761	0.952071368694305	0.406824588775635	49.5750007629395	1983
True	False	False	False	False	-2467.04956054688	-1393.10693359375	11.0914192199707	0.69836014509201	0.927715241909027	0.500491261482239	50.0999984741211	501
True	False	False	False	False	-2466.48803710938	-1689.94116210938	67.6576614379883	0.781755030155182	0.94757354259491	0.872471511363983	55.163932800293	3365
True	False	False	False	False	-2464.15356445313	-1768.43762207031	83.1856460571289	0.735410094261169	0.958394765853882	0.597082853317261	54.2666664123535	4070
True	False	False	False	False	-2462.14086914063	-1650.51184082031	94.2770690917969	0.654927790164948	0.935169339179993	0.420880168676376	54.0705871582031	4596
True	False	False	False	False	-2460.56274414063	-1386.64074707031	29.9468326568604	0.529495239257813	0.887736797332764	0.2732273042202	50.1111106872559	1353
True	False	False	False	False	-2460.11254882813	-1726.57690429688	78.7490768432617	0.803937435150146	0.957183837890625	1	56.9859161376953	4046
True	False	False	False	False	-2459.77221679688	-1586.60461425781	45.4748191833496	0.65054839849472	0.965544819831848	0.414064913988113	47.1707305908203	1934
True	False	False	False	False	-2457.47192382813	-1558.36010742188	75.4216537475586	0.797777712345123	0.9591423869133	1	60.044116973877	4083
True	False	False	False	False	-2455.71752929688	-1752.43017578125	69.8759460449219	0.807386338710785	0.944725573062897	1	56.476188659668	3558
True	False	False	False	False	-2456.33959960938	-1487.13732910156	23.2919807434082	0.725569725036621	0.945849716663361	0.567398190498352	48.4285697937012	1017
True	False	False	False	False	-2454.81103515625	-1362.90478515625	31.0559749603271	0.647358953952789	0.919228255748749	0.409211099147797	49.2142868041992	1378
True	False	False	False	False	-2453.36499023438	-1819.46069335938	37.7108268737793	0.802700221538544	0.957971453666687	1	49.529411315918	1684
True	False	False	False	False	-2452.64916992188	-1866.48229980469	73.203369140625	0.747322142124176	0.957967877388	0.639100313186646	58.5909080505371	3867
True	False	False	False	False	-2451.51684570313	-1466.19934082031	22.1828384399414	0.613345980644226	0.959619760513306	0.362358510494232	47.0499992370605	941
True	False	False	False	False	-2451.02319335938	-1515.85485839844	19.9645557403564	0.679683864116669	0.93504536151886	0.463188141584396	48.1111106872559	866
True	False	False	False	False	-2446.6064453125	-1430.36511230469	56.5662384033203	0.776553928852081	0.948154032230377	0.808126747608185	51.3725471496582	2620
True	False	False	False	False	-2445.38916015625	-1545.56701660156	68.7667999267578	0.472022980451584	0.912061333656311	0.225741192698479	54.0645179748535	3352
True	False	False	False	False	-2444.15087890625	-1877.21203613281	45.4748191833496	0.661913216114044	0.941988587379456	0.432134091854095	55.0243911743164	2256
True	False	False	False	False	-2442.80737304688	-1737.53356933594	118.678184509277	0.801031827926636	0.958391427993774	1	64.915885925293	6946
True	False	False	False	False	-2436.51831054688	-1472.26428222656	61.0028076171875	0.817806541919708	0.961408913135529	1	56.0545463562012	3083
True	False	False	False	False	-2435.9365234375	-1453.1376953125	16.6371288299561	0.714476346969604	0.930929720401764	0.53786963224411	48.5999984741211	729
True	False	False	False	False	-2434.26196289063	-1586.26379394531	92.0587844848633	0.824999392032623	0.968447744846344	1	60.2530136108398	5001
True	False	False	False	False	-2429.11645507813	-931.223937988281	42.1473922729492	0.836018741130829	0.959428310394287	1	49.815788269043	1893
True	False	False	False	False	-2424.98168945313	-1841.31555175781	90.9496383666992	0.788853049278259	0.946152925491333	1	59.2317085266113	4857
True	False	False	False	False	-2427.55419921875	-1492.89819335938	77.6399383544922	0.781193256378174	0.960151076316833	0.863637804985046	53.0428581237793	3713
True	False	False	False	False	-2421.96899414063	-1867.66357421875	89.8404998779297	0.832318663597107	0.963565766811371	1	62.3827171325684	5053
True	False	False	False	False	-2422.15502929688	-1572.0625	112.023338317871	0.611552000045776	0.939669072628021	0.360103696584702	59.2574272155762	5985
True	False	False	False	False	-2423.73388671875	-859.392822265625	87.6222152709961	0.796068251132965	0.963919818401337	1	53.9113922119141	4259
True	False	False	False	False	-2423.56494140625	-1334.41882324219	16.6371288299561	0.476011037826538	0.880205154418945	0.228777781128883	48.5999984741211	729
True	False	False	False	False	-2422.1923828125	-361.967437744141	39.9291114807129	0.792017757892609	0.953058242797852	1	41.3333320617676	1488
True	False	False	False	False	-2422.02197265625	-1802.86254882813	75.4216537475586	0.839752197265625	0.967626333236694	1	50.1323547363281	3409
True	False	False	False	False	-2420.2060546875	-1547.45874023438	64.3302307128906	0.533243715763092	0.915637195110321	0.276637494564056	51.2586212158203	2973
True	False	False	False	False	-2420.30932617188	-1512.83715820313	44.3656768798828	0.763594925403595	0.95627349615097	0.714360892772675	52.5499992370605	2102
True	False	False	False	False	-2416.9345703125	-1425.14575195313	28.8376903533936	0.778573036193848	0.945234656333923	0.82945716381073	50.5	1313
True	False	False	False	False	-2413.02734375	-1528.63024902344	44.3656768798828	0.716573357582092	0.949512124061584	0.543180823326111	55.8499984741211	2234
True	False	False	False	False	-2414.39111328125	-615.637329101563	32.1651153564453	0.802213251590729	0.954506158828735	1	44.3793106079102	1287
True	False	False	False	False	-2413.85034179688	-971.288879394531	64.3302307128906	0.680457472801208	0.945187211036682	0.464629203081131	49.5862083435059	2876
True	False	False	False	False	-2409.7646484375	-1477.34399414063	33.2742576599121	0.745649039745331	0.936564445495605	0.63269704580307	50.4333343505859	1513
True	False	False	False	False	-2409.908203125	-819.207458496094	37.7108268737793	0.802700221538544	0.951372683048248	1	45.0882339477539	1533
True	False	False	False	False	-2407.21313476563	-1453.65148925781	68.7667999267578	0.477712035179138	0.937951505184174	0.230083525180817	52.0806465148926	3229
True	False	False	False	False	-2407.109375	-1889.93627929688	22.1828384399414	0.755204319953918	0.955192744731903	0.672140836715698	52.5	1050
True	False	False	False	False	-2406.68530273438	-1861.70227050781	70.9850845336914	0.790355026721954	0.960058152675629	1	56.109375	3591
True	False	False	False	False	-2406.97192382813	-1830.75146484375	79.8582229614258	0.787328362464905	0.96690559387207	1	53.5416679382324	3855
True	False	False	False	False	-2404.1259765625	-1539.17626953125	16.6371288299561	0.693598926067352	0.941181302070618	0.490445405244827	52	780
True	False	False	False	False	-2401.5517578125	-1734.05786132813	108.695907592773	0.78705221414566	0.958498001098633	1	57.1428565979004	5600
True	False	False	False	False	-2403.21484375	-1593.41882324219	15.5279874801636	0.666844606399536	0.940302610397339	0.440383464097977	50.4285697937012	706
True	False	False	False	False	-2403.01782226563	-1679.20837402344	66.5485153198242	0.84339964389801	0.962478160858154	1	59.5166664123535	3571
True	False	False	False	False	-2400.82421875	-1499.59777832031	78.7490768432617	0.79235315322876	0.955614149570465	1	54.0422554016113	3837
True	False	False	False	False	-2401.92944335938	-1392.12084960938	82.0765075683594	0.612305581569672	0.927886664867401	0.361048519611359	53.2972984313965	3944
True	False	False	False	False	-2398.37939453125	-1642.41015625	110.914192199707	0.563745319843292	0.924239754676819	0.306129962205887	56.6100006103516	5661
True	False	False	False	False	-2397.57421875	-926.376831054688	55.4570960998535	0.57799905538559	0.946382880210876	0.321112036705017	46.7200012207031	2336
True	False	False	False	False	-2392.30859375	-1673.25903320313	13.3097038269043	0.615151524543762	0.918621897697449	0.364647418260574	56.75	681
True	False	False	False	False	-2393.11108398438	-1604.24755859375	14.4188451766968	0.666414141654968	0.934041440486908	0.43965283036232	47.6153831481934	619
True	False	False	False	False	-2390.3662109375	-1701.00927734375	92.0587844848633	0.864829242229462	0.972078859806061	1	54.9277114868164	4559
True	False	False	False	False	-2391.57861328125	-1423.98193359375	35.4925422668457	0.349923729896545	0.855311751365662	0.14637953042984	47.90625	1533
True	False	False	False	False	-2390.35717773438	-1515.91369628906	86.513069152832	0.686031520366669	0.952540874481201	0.475260227918625	53.3717956542969	4163
True	False	False	False	False	-2385.67407226563	-1565.81079101563	21.0736961364746	0.765837788581848	0.945084035396576	0.727394282817841	50.315788269043	956
True	False	False	False	False	-2384.74072265625	-1577.87841796875	19.9645557403564	0.725530564785004	0.936461865901947	0.56728732585907	47.8888893127441	862
True	False	False	False	False	-2382.50830078125	-1666.92517089844	73.203369140625	0.697406947612762	0.963810503482819	0.498447567224503	59.3636360168457	3918
True	False	False	False	False	-2379.38354492188	-1727.78747558594	46.5839614868164	0.720192134380341	0.947310328483582	0.552630007266998	53.6428565979004	2253
True	False	False	False	False	-2378.22607421875	-654.491149902344	17.7462711334229	0.709974586963654	0.933333992958069	0.52684485912323	39.8125	637
True	False	False	False	False	-2377.59204101563	-1818.00244140625	44.3656768798828	0.524048745632172	0.916171550750732	0.268348306417465	45.2249984741211	1809
True	False	False	False	False	-2372.97119140625	-1780.2255859375	59.8936653137207	0.656831800937653	0.932661831378937	0.42389965057373	48.6111106872559	2625
True	False	False	False	False	-2373.40795898438	-1751.99890136719	73.203369140625	0.73655366897583	0.923732042312622	0.60079300403595	52.5303039550781	3467
True	False	False	False	False	-2370.06958007813	-1510.29138183594	12.2005615234375	0.681430399417877	0.931919693946838	0.46645313501358	48.4545440673828	533
True	False	False	False	False	-2369.556640625	-1408.04931640625	9.98227787017822	0.687235474586487	0.9244145154953	0.47761595249176	46.5555572509766	419
True	False	False	False	False	-2368.0537109375	-1727.82250976563	32.1651153564453	0.720794081687927	0.94730132818222	0.554238379001617	52.5172424316406	1523
True	False	False	False	False	-2367.45239257813	-1545.01538085938	27.7285480499268	0.655060887336731	0.910942673683167	0.421090096235275	49.8400001525879	1246
True	False	False	False	False	-2365.84448242188	-1694.0712890625	80.9673614501953	0.589264214038849	0.958392322063446	0.333577424287796	48.2054786682129	3519
True	False	False	False	False	-2365.11865234375	-1425.87377929688	27.7285480499268	0.621374189853668	0.94053065776825	0.372691035270691	49.7599983215332	1244
True	False	False	False	False	-2364.01318359375	-1807.6904296875	69.8759460449219	0.807386338710785	0.960145115852356	1	52.9682540893555	3337
True	False	False	False	False	-2364.89379882813	-931.754150390625	93.1679229736328	0.381122887134552	0.915692806243896	0.164514914155006	44.5952377319336	3746
True	False	False	False	False	-2357.69555664063	-1642.71594238281	62.1119499206543	0.583499252796173	0.932228207588196	0.327125519514084	50.1071434020996	2806
True	False	False	False	False	-2361.21850585938	-1517.13159179688	34.3833999633789	0.716718852519989	0.945348680019379	0.543553650379181	50.677417755127	1571
True	False	False	False	False	-2361.20556640625	-878.021179199219	42.1473922729492	0.812519133090973	0.966282486915588	1	50.1052627563477	1904
True	False	False	False	False	-2354.37182617188	-1773.94702148438	70.9850845336914	0.704015791416168	0.953294277191162	0.512974381446838	50.59375	3238
True	False	False	False	False	-2353.40112304688	-1749.154296875	42.1473922729492	0.439279288053513	0.917759478092194	0.202033936977386	49.1578941345215	1868
True	False	False	False	False	-2352.10693359375	-1666.60925292969	76.5307922363281	0.809509754180908	0.951765775680542	1	54.8405799865723	3784
True	False	False	False	False	-2352.1103515625	-1408.70739746094	35.4925422668457	0.75548255443573	0.948639392852783	0.673407912254333	50.09375	1603
True	False	False	False	False	-2351.9326171875	-1274.37731933594	16.6371288299561	0.76893937587738	0.938069105148315	0.747088372707367	47.533332824707	713
True	False	False	False	False	-2350.66650390625	-1624.82849121094	46.5839614868164	0.485519230365753	0.901868164539337	0.236159637570381	49.6666679382324	2086
True	False	False	False	False	-2349.92041015625	-1463.98620605469	140.861022949219	0.789145231246948	0.95333856344223	1	66.6692886352539	8467
True	False	False	False	False	-2346.8037109375	-1724.06286621094	131.987884521484	0.570155024528503	0.920450329780579	0.31276348233223	57.9915962219238	6901
True	False	False	False	False	-2343.72387695313	-1438.04077148438	11.0914192199707	0.763594925403595	0.936281979084015	0.714360892772675	46.5	465
True	False	False	False	False	-2340.18017578125	-1827.60815429688	136.424453735352	0.860389649868011	0.969939112663269	1	58.6504058837891	7214
True	False	False	False	False	-2337.99267578125	-1515.89440917969	15.5279874801636	0.717676758766174	0.938069105148315	0.546022891998291	44.9285697937012	629
True	False	False	False	False	-2339.84765625	-1281.71740722656	28.8376903533936	0.681263327598572	0.917894423007965	0.466138988733292	52.1153831481934	1355
True	False	False	False	False	-2336.74462890625	-1634.21728515625	19.9645557403564	0.725530564785004	0.941512584686279	0.56728732585907	49.6111106872559	893
True	False	False	False	False	-2337.10229492188	-922.173095703125	11.0914192199707	0.55325049161911	0.92137622833252	0.295611768960953	38.7999992370605	388
True	False	False	False	False	-2335.82983398438	-1757.29187011719	100.931915283203	0.636548459529877	0.92638486623764	0.393397599458694	58.0769233703613	5285
True	False	False	False	False	-2334.18896484375	-1652.88122558594	77.6399383544922	0.695782601833344	0.959884345531464	0.495003014802933	51.728572845459	3621
True	False	False	False	False	-2332.6943359375	-1387.72912597656	22.1828384399414	0.691018760204315	0.925207853317261	0.485164731740952	47.25	945
True	False	False	False	False	-2328.08032226563	-1480.96752929688	47.6931037902832	0.72429746389389	0.942204594612122	0.563820719718933	47.9534873962402	2062
True	False	False	False	False	-2327.55981445313	-1782.33020019531	78.7490768432617	0.765397131443024	0.950069665908813	0.724761068820953	52.3239440917969	3715
True	False	False	False	False	-2327.06323242188	-1708.73449707031	44.3656768798828	0.691018760204315	0.927687406539917	0.485164731740952	52.7999992370605	2112
True	False	False	False	False	-2327.2802734375	-1435.13916015625	33.2742576599121	0.708264887332916	0.942040622234344	0.52278470993042	49.533332824707	1486
True	False	False	False	False	-2327.24584960938	-1617.16577148438	35.4925422668457	0.627549946308136	0.949666619300842	0.380923300981522	49.65625	1589
True	False	False	False	False	-2321.58813476563	-1418.236328125	16.6371288299561	0.604608774185181	0.894594430923462	0.351552903652191	49.0666656494141	736
True	False	False	False	False	-2321.17797851563	-1667.43542480469	19.9645557403564	0.776177406311035	0.952117681503296	0.804480254650116	49.1111106872559	884
True	False	False	False	False	-2320.8515625	-1681.27294921875	102.041061401367	0.484074264764786	0.928939700126648	0.235024601221085	55.3260879516602	5090
True	False	False	False	False	-2320.4462890625	-1732.658203125	94.2770690917969	0.674348950386047	0.92170661687851	0.453465551137924	55.4470596313477	4713
True	False	False	False	False	-2318.77075195313	-1535.1083984375	9.98227787017822	0.754574596881866	0.933233201503754	0.669301986694336	47.3333320617676	426
True	False	False	False	False	-2320.30102539063	-1293.94128417969	24.401123046875	0.608575522899628	0.915637850761414	0.356404304504395	49.8636360168457	1097
True	False	False	False	False	-2319.83715820313	-1502.94873046875	39.9291114807129	0.754574596881866	0.95160585641861	0.669301986694336	51.9722213745117	1871
True	False	False	False	False	-2315.501953125	-1649.33203125	9.98227787017822	0.53901207447052	0.875869154930115	0.28197169303894	48.5555572509766	437
True	False	False	False	False	-2315.22900390625	-1620.48742675781	44.3656768798828	0.446396142244339	0.867603182792664	0.207010716199875	49.9500007629395	1998
True	False	False	False	False	-2314.87890625	-1525.38317871094	46.5839614868164	0.738803207874298	0.946633875370026	0.6082723736763	53.1904754638672	2234
True	False	False	False	False	-2314.62915039063	-1860.80053710938	58.7845230102539	0.733056902885437	0.955637335777283	0.589631855487823	48.6226425170898	2577
True	False	False	False	False	-2314.0302734375	-1140.96826171875	16.6371288299561	0.793338239192963	0.946970880031586	1	43.2000007629395	648
True	False	False	False	False	-2314.060546875	-777.61767578125	27.7285480499268	0.691563129425049	0.954506158828735	0.486269682645798	39.3600006103516	984
True	False	False	False	False	-2311.11840820313	-1395.97900390625	26.6194076538086	0.780536234378815	0.950671494007111	0.854119598865509	50.7916679382324	1219
True	False	False	False	False	-2309.7607421875	-1502.37268066406	9.98227787017822	0.606388568878174	0.906704366207123	0.353718668222427	51.5555572509766	464
True	False	False	False	False	-2308.77612304688	-1275.42138671875	22.1828384399414	0.691018760204315	0.929884076118469	0.485164731740952	48.7000007629395	974
True	False	False	False	False	-2308.78735351563	-1114.9228515625	12.2005615234375	0.681430399417877	0.921230614185333	0.46645313501358	45.9090919494629	505
True	False	False	False	False	-2307.29516601563	-1261.34350585938	27.7285480499268	0.793351709842682	0.951272964477539	1	47.2799987792969	1182
True	False	False	False	False	-2306.71801757813	-1483.82543945313	19.9645557403564	0.585402190685272	0.942926585674286	0.329237997531891	47.5555572509766	856
True	False	False	False	False	-2302.45581054688	-1883.32556152344	112.023338317871	0.531429350376129	0.910380840301514	0.274981439113617	51.4752464294434	5199
True	False	False	False	False	-2305.02514648438	-1776.87426757813	80.9673614501953	0.604031205177307	0.94130003452301	0.350853830575943	50.8493156433105	3712
True	False	False	False	False	-2304.97973632813	-1740.28857421875	17.7462711334229	0.709974586963654	0.951427280902863	0.52684485912323	49.375	790
True	False	False	False	False	-2304.35473632813	-1443.25329589844	55.4570960998535	0.842206358909607	0.95892596244812	1	55.7999992370605	2790
True	False	False	False	False	-2303.08618164063	-1422.92346191406	39.9291114807129	0.71972519159317	0.940591812133789	0.551389634609222	50.5277786254883	1819
True	False	False	False	False	-2303.001953125	-1349.12280273438	42.1473922729492	0.745215535163879	0.937638282775879	0.631068110466003	50.6052627563477	1923
True	False	False	False	False	-2302.80004882813	-1637.46997070313	97.6044921875	0.658792555332184	0.945632815361023	0.427046239376068	54.0454559326172	4756
True	False	False	False	False	-2299.77758789063	-1602.50903320313	53.2388153076172	0.730874300003052	0.960947930812836	0.582929074764252	50.625	2430
True	False	False	False	False	-2299.5576171875	-1203.49304199219	47.6931037902832	0.72429746389389	0.926287174224854	0.563820719718933	44.2558135986328	1903
True	False	False	False	False	-2298.376953125	-1586.23376464844	29.9468326568604	0.656831800937653	0.914188742637634	0.42389965057373	47.7037048339844	1288
True	False	False	False	False	-2297.34204101563	-1457.74523925781	21.0736961364746	0.717444062232971	0.943390667438507	0.54542076587677	52.1578941345215	991
True	False	False	False	False	-2294.24487304688	-1794.26538085938	120.896469116211	0.850032269954681	0.964467108249664	1	61.1100921630859	6661
True	False	False	False	False	-2294.662109375	-1744.513671875	26.6194076538086	0.643028676509857	0.955226957798004	0.402761965990067	45.7916679382324	1099
True	False	False	False	False	-2287.61279296875	-1816.60437011719	90.9496383666992	0.815059661865234	0.964166045188904	1	56.7560958862305	4654
True	False	False	False	False	-2287.70434570313	-1547.81726074219	35.4925422668457	0.704015791416168	0.944049656391144	0.512974381446838	46.34375	1483
True	False	False	False	False	-2288.23510742188	-920.456665039063	56.5662384033203	0.776553928852081	0.948154032230377	0.808126747608185	48.1960792541504	2458
True	False	False	False	False	-2287.50732421875	-1614.83288574219	65.4393768310547	0.473837554454803	0.874439895153046	0.227118581533432	50.9830513000488	3008
True	False	False	False	False	-2287.150390625	-1868.77722167969	61.0028076171875	0.79117214679718	0.956891655921936	1	50.509090423584	2778
[truncated: 31,078 more rows]
