# Supplementary material for: Gene Delivery Mediated by Backbone-Degradable RAFT Copolymers
Source: Biomacromolecules. 2026 Feb 12;27(3):1846–56. doi: 10.1021/acs.biomac.5c01662 (PMC12977016; doi:10.1021/acs.biomac.5c01662)
Supplement: Supplementary file 2 [file bm5c01662_si_002.zip › Celigo Raw Data/Object (Cell)-Level Data/Blue/7-15-2024-9-13-53-PM_object_D8.csv]

Plate ID	PM_2024_07_15_PPP41-45_NP_5_10_20_PEIpro_200ngwell_U2OS_6k_Plate2
Plate Name
Plate Description
Scan ID	7/15/2024 9:13:53 PM
Scan Description
Scan Result ID	7/15/2024 9:13:53 PM
Scan Result Description
Software Version	5.1.0.0
Experiment Name
Application Name	Target 1
Plate Type	96-Well BD Falcon™ 353072 Plate
Acquisition Start/End Times	7/15/2024 9:13:53 PM - 7/15/2024 9:15:42 PM
Analysis Start Time	7/15/2024 9:13:53 PM
User ID	Local Administrator
Scan Area Object-Level Data CSV Report
Row	D
Column	8
Total	Class 1	Class 2	Class 3	Class 4	X Position (µm)	Y Position (µm)	Target 1: Area (µm²)	Target 1: Form Factor	Target 1: Smoothness	Target 1: Aspect Ratio	Target 1: Mean Intensity	Target 1: Integrated Intensity
True	False	False	False	False	-2074.14965820313	-2908.72729492188	53.2388153076172	0.554879128932953	0.891423583030701	0.297217160463333	134.95832824707	6478
True	False	False	False	False	-2054.41162109375	-2909.8984375	128.660461425781	0.751520931720734	0.950922548770905	0.656058371067047	172.663787841797	20029
True	False	False	False	False	-2028.59753417969	-2908.63989257813	242.902084350586	0.390574961900711	0.824986457824707	0.170263662934303	97.0821914672852	21261
True	False	False	False	False	-2098.103515625	-2891.1025390625	28.8376903533936	0.735885262489319	0.939532041549683	0.598617315292358	136.615386962891	3552
True	False	False	False	False	-2126.39721679688	-2868.79809570313	54.3479537963867	0.444643378257751	0.898016631603241	0.205776363611221	134.714279174805	6601
True	False	False	False	False	-2144.23657226563	-2854.70190429688	45.4748191833496	0.345304608345032	0.894544124603271	0.143797263503075	134.463409423828	5513
True	False	False	False	False	-2151.47314453125	-2834.42553710938	209.627822875977	0.441375494003296	0.908999860286713	0.203490167856216	138.328048706055	26144
True	False	False	False	False	-2187.84790039063	-2808.17578125	103.150199890137	0.661201298236847	0.966072559356689	0.430964648723602	132.010757446289	12277
True	False	False	False	False	-2224.35400390625	-2775.01196289063	158.607299804688	0.528984785079956	0.898030698299408	0.272766202688217	173.293701171875	24781
True	False	False	False	False	-2261.01586914063	-2742.00561523438	127.551322937012	0.605092823505402	0.955771505832672	0.352140158414841	151.834777832031	17461
True	False	False	False	False	-2314.8388671875	-2707.58837890625	305.014038085938	0.326670706272125	0.963113248348236	0.133629605174065	127.120002746582	34958
True	False	False	False	False	-2332.9384765625	-2675.74487304688	183.008422851563	0.507146298885345	0.941335380077362	0.253749251365662	149.842422485352	24724
True	False	False	False	False	-2363.3251953125	-2649.12280273438	155.279876708984	0.664459466934204	0.966362476348877	0.436360716819763	173.857147216797	24340
True	False	False	False	False	-2399.40454101563	-2615.41552734375	85.4039306640625	0.765360891819	0.964166045188904	0.724545955657959	122.662338256836	9445
True	False	False	False	False	-2444.85668945313	-2567.03759765625	38.8199691772461	0.733614146709442	0.954181313514709	0.591374695301056	104.742858886719	3666
True	False	False	False	False	-2478.10424804688	-2523.623046875	138.64274597168	0.642221212387085	0.946313440799713	0.401576697826385	124.080001831055	15510
True	False	False	False	False	-2460.71264648438	-2510.91723632813	36.6016845703125	0.820213973522186	0.963647246360779	1	52.8181800842285	1743
True	False	False	False	False	-2512.61206054688	-2507.90576171875	671.030883789063	0.111760675907135	0.91764897108078	0.0383558459579945	131.365295410156	79476
True	False	False	False	False	-2523.47094726563	-2477.62231445313	104.259346008301	0.811947047710419	0.958612501621246	1	135.042556762695	12694
True	False	False	False	False	-2561.43432617188	-2435.931640625	348.270568847656	0.22603215277195	0.839627146720886	0.0846436768770218	129.97770690918	40813
True	False	False	False	False	-2630.74731445313	-2354.95068359375	110.914192199707	0.739838838577271	0.961696565151215	0.6118004322052	153.490005493164	15349
True	False	False	False	False	-2686.73828125	-2281.34692382813	21.0736961364746	0.656467795372009	0.94915634393692	0.423319727182388	77.2631607055664	1468
True	False	False	False	False	-2718.70849609375	-2238.24731445313	261.757507324219	0.395732432603836	0.933847963809967	0.173453778028488	144.059326171875	33998
True	False	False	False	False	-2708.52514648438	-2218.2958984375	145.297592163086	0.666491866111755	0.949856579303741	0.439784646034241	85.2824401855469	11172
True	False	False	False	False	-2750.96533203125	-2213.99169921875	267.30322265625	0.35158172249794	0.965908467769623	0.147312626242638	133.950210571289	32282
True	False	False	False	False	-2757.91528320313	-2188.07299804688	76.5307922363281	0.676577270030975	0.937744796276093	0.457481801509857	139.521743774414	9627
True	False	False	False	False	-2781.2578125	-2152.5556640625	64.3302307128906	0.815286338329315	0.957386434078217	1	147.137924194336	8534
True	False	False	False	False	-2795.27880859375	-2151.84228515625	41.0382537841797	0.563382267951965	0.942854642868042	0.305759131908417	142.243240356445	5263
True	False	False	False	False	-2816.078125	-2102.12622070313	75.4216537475586	0.675903141498566	0.949547469615936	0.456260055303574	110.882354736328	7540
True	False	False	False	False	-2798.69165039063	-2101.66064453125	145.297592163086	0.749359428882599	0.968222200870514	0.647161543369293	86.4351119995117	11323
True	False	False	False	False	-2828.3447265625	-2099.33666992188	505.768737792969	0.147598177194595	0.809242248535156	0.0519945845007896	134.817977905273	61477
True	False	False	False	False	-2844.1748046875	-2060.5732421875	67.6576614379883	0.753307163715363	0.955285608768463	0.663703262805939	119.672134399414	7300
True	False	False	False	False	-2869.22094726563	-2037.61193847656	408.164245605469	0.243096515536308	0.935570955276489	0.0923283994197845	135.625	49910
True	False	False	False	False	-2879.064453125	-2003.67065429688	68.7667999267578	0.825154304504395	0.961437523365021	1	160.064514160156	9924
True	False	False	False	False	-2913.83520507813	-1942.40832519531	39.9291114807129	0.674418985843658	0.948370218276978	0.453590780496597	93.1666641235352	3354
True	False	False	False	False	-2940.29711914063	-1919.76245117188	131.987884521484	0.518600285053253	0.926136016845703	0.263554930686951	142.512603759766	16959
True	False	False	False	False	-2923.345703125	-1924.66931152344	96.4953460693359	0.799865543842316	0.958007514476776	1	141.57470703125	12317
True	False	False	False	False	-2910.85009765625	-1969.75817871094	493.568176269531	0.184048369526863	0.941418826580048	0.0666545256972313	138.894378662109	61808
True	False	False	False	False	-2897.49609375	-1972.97387695313	51.0205307006836	0.788781881332397	0.958557844161987	1	96.9347839355469	4459
True	False	False	False	False	-2899.72436523438	-1953.82946777344	115.350761413574	0.566249370574951	0.948584318161011	0.308701932430267	90.461540222168	9408
True	False	False	False	False	-2865.20092773438	-1903.11840820313	231.810668945313	0.795587122440338	0.961283147335052	1	91.8995208740234	19207
True	False	False	False	False	-2856.01635742188	-2029.42175292969	136.424453735352	0.721519589424133	0.951848149299622	0.556191384792328	144.016265869141	17714
True	False	False	False	False	-2836.2470703125	-2016.01025390625	14.4188451766968	0.719225645065308	0.935661971569061	0.550069808959961	40.6923065185547	529
True	False	False	False	False	-2847.708984375	-1954.70739746094	155.279876708984	0.709409236907959	0.947866141796112	0.525494813919067	75.4428558349609	10562
True	False	False	False	False	-2843.27709960938	-1980.43701171875	165.262145996094	0.707174718379974	0.968095600605011	0.520230174064636	71.1610717773438	10603
True	False	False	False	False	-2835.65234375	-2069.32104492188	17.7462711334229	0.552815020084381	0.933190703392029	0.295184105634689	87.25	1396
True	False	False	False	False	-2821.36865234375	-2050.865234375	321.651153564453	0.750172555446625	0.957537174224854	0.650465130805969	96.3551712036133	27943
True	False	False	False	False	-2832.36059570313	-1945.41943359375	29.9468326568604	0.80851811170578	0.952666342258453	1	65	1755
True	False	False	False	False	-2815.56127929688	-1988.74755859375	151.952453613281	0.67167454957962	0.955545246601105	0.448726803064346	86.1167907714844	11798
True	False	False	False	False	-2800.52416992188	-1983.94799804688	127.551322937012	0.641694486141205	0.957111060619354	0.400806427001953	80.6347808837891	9273
True	False	False	False	False	-2809.2041015625	-1930.32775878906	155.279876708984	0.797418594360352	0.952640354633331	1	81.9428558349609	11472
True	False	False	False	False	-2794.31225585938	-2134.11840820313	135.315322875977	0.584528684616089	0.949329555034637	0.328266233205795	156.573776245117	19102
True	False	False	False	False	-2781.70141601563	-2006.16174316406	163.043869018555	0.773466467857361	0.953946650028229	0.780538976192474	64.2380981445313	9443
True	False	False	False	False	-2781.05737304688	-1904.14331054688	115.350761413574	0.778573036193848	0.954675555229187	0.82945716381073	75.1346130371094	7814
True	False	False	False	False	-2778.49194335938	-2174.75268554688	207.409545898438	0.437903970479965	0.954729020595551	0.201082795858383	135.181823730469	25279
True	False	False	False	False	-2746.646484375	-2174.984375	179.680999755859	0.728291630744934	0.960310459136963	0.57523912191391	92.5617294311523	14995
True	False	False	False	False	-2772.01049804688	-2059.87768554688	339.397430419922	0.824688494205475	0.96204024553299	1	86.1013107299805	26347
True	False	False	False	False	-2769.69580078125	-1974.56457519531	292.8134765625	0.790809690952301	0.965251743793488	1	106.234848022461	28046
True	False	False	False	False	-2765.68579101563	-1923.62377929688	136.424453735352	0.617237150669098	0.950722396373749	0.367316275835037	69.203254699707	8512
True	False	False	False	False	-2761.34936523438	-2157.50634765625	153.061584472656	0.631944239139557	0.914042353630066	0.386941224336624	170.33332824707	23506
True	False	False	False	False	-2757.49389648438	-2140.58081054688	145.297592163086	0.679700970649719	0.953432559967041	0.463219910860062	105.687019348145	13845
True	False	False	False	False	-2742.54638671875	-2091.92114257813	195.208984375	0.734601318836212	0.955058693885803	0.594494700431824	78.823860168457	13873
True	False	False	False	False	-2737.53173828125	-2045.11328125	215.173538208008	0.760252892971039	0.947610199451447	0.696453630924225	106.907218933105	20740
True	False	False	False	False	-2730.73413085938	-1958.55908203125	174.135284423828	0.769729197025299	0.947555840015411	0.752471208572388	103.859870910645	16306
True	False	False	False	False	-2729.39575195313	-2211.771484375	153.061584472656	0.797638714313507	0.954996645450592	1	108.181159973145	14929
True	False	False	False	False	-2701.2607421875	-2188.79736328125	226.264953613281	0.476405292749405	0.944730043411255	0.229079857468605	66.5490188598633	13576
True	False	False	False	False	-2719.07153320313	-2111.46313476563	205.191253662109	0.670799434185028	0.94662618637085	0.447194904088974	68.1999969482422	12617
True	False	False	False	False	-2721.59619140625	-1915.20434570313	197.427261352539	0.727336227893829	0.945419311523438	0.572457194328308	81.3202209472656	14475
True	False	False	False	False	-2714.1025390625	-2157.60620117188	179.680999755859	0.624107658863068	0.956366062164307	0.376303166151047	63.8950614929199	10351
True	False	False	False	False	-2710.1083984375	-2014.27124023438	167.480438232422	0.655599415302277	0.947740375995636	0.42194128036499	89.9337768554688	13580
True	False	False	False	False	-2709.94946289063	-2002.31604003906	23.2919807434082	0.744390904903412	0.948501110076904	0.628002285957336	67.1904754638672	1411
True	False	False	False	False	-2695.54614257813	-2231.21655273438	29.9468326568604	0.764188587665558	0.946757137775421	0.717723667621613	50.9259262084961	1375
True	False	False	False	False	-2692.69091796875	-2092.55810546875	212.955261230469	0.505120992660522	0.86907947063446	0.25205209851265	127.317710876465	24445
True	False	False	False	False	-2692.72290039063	-1987.57360839844	245.120376586914	0.831307411193848	0.965237975120544	1	77.4524917602539	17117
True	False	False	False	False	-2689.85424804688	-1917.265625	201.863830566406	0.728215157985687	0.952103912830353	0.575015306472778	79.8186798095703	14527
True	False	False	False	False	-2687.07055664063	-2249.2509765625	166.371292114258	0.805162727832794	0.958474338054657	1	87.1600036621094	13074
True	False	False	False	False	-2684.8095703125	-2302.33349609375	886.204406738281	0.119762472808361	0.948103070259094	0.0413385033607483	131.091369628906	104742
True	False	False	False	False	-2621.62817382813	-2326.67993164063	148.625015258789	0.726547420024872	0.964589715003967	0.570184767246246	55.1716423034668	7393
True	False	False	False	False	-2668.28759765625	-2136.96850585938	198.536407470703	0.707520723342896	0.959429264068604	0.521038115024567	79.3296127319336	14200
True	False	False	False	False	-2684.73657226563	-2049.65014648438	237.356369018555	0.725798726081848	0.944794476032257	0.568048059940338	61.2149543762207	13100
True	False	False	False	False	-2660.38549804688	-2101.03784179688	241.792938232422	0.768669664859772	0.952855408191681	0.745287358760834	172.853210449219	37682
True	False	False	False	False	-2654.33837890625	-2324.57739257813	59.8936653137207	0.50581419467926	0.963492214679718	0.252631813287735	93.7407379150391	5062
True	False	False	False	False	-2609.09155273438	-2319.10522460938	14.4188451766968	0.805326879024506	0.942608833312988	1	44.461540222168	578
True	False	False	False	False	-2647.06494140625	-2282.50634765625	112.023338317871	0.743605971336365	0.957139372825623	0.625122964382172	148.05940246582	14954
True	False	False	False	False	-2640.896484375	-2006.88598632813	298.359191894531	0.783161699771881	0.959125459194183	0.89868152141571	93.8401489257813	25243
True	False	False	False	False	-2651.7080078125	-1940.4619140625	200.754699707031	0.597502112388611	0.940620481967926	0.343076646327972	75.3314895629883	13635
True	False	False	False	False	-2645.38891601563	-1966.63806152344	168.589569091797	0.668440997600555	0.934266805648804	0.44311136007309	83.9802627563477	12765
True	False	False	False	False	-2639.76196289063	-2226.890625	222.937530517578	0.780977606773376	0.960832595825195	0.860425651073456	94.3532333374023	18965
True	False	False	False	False	-2637.1298828125	-2185.62719726563	236.24723815918	0.742479562759399	0.959315657615662	0.621055483818054	88.4366226196289	18837
True	False	False	False	False	-2634.109375	-2314.93212890625	12.2005615234375	0.741141617298126	0.928999543190002	0.616318583488464	47.0909080505371	518
True	False	False	False	False	-2605.72021484375	-2289.92797851563	157.498153686523	0.754633009433746	0.956847608089447	0.669563829898834	56.8521118164063	8073
True	False	False	False	False	-2632.46020507813	-2073.22583007813	300.577453613281	0.603604435920715	0.949221074581146	0.350338488817215	104.442802429199	28304
True	False	False	False	False	-2630.39111328125	-2160.94921875	204.082122802734	0.559523403644562	0.928900182247162	0.30184879899025	144.570648193359	26601
True	False	False	False	False	-2618.86572265625	-2119.43896484375	181.899276733398	0.793258726596832	0.963567852973938	1	94.6585388183594	15524
True	False	False	False	False	-2621.23950195313	-2100.05029296875	117.569046020508	0.816733479499817	0.966888904571533	1	165.603775024414	17554
True	False	False	False	False	-2610.37817382813	-1950.86279296875	160.825576782227	0.603000283241272	0.958385527133942	0.349610596895218	71.1655197143555	10319
True	False	False	False	False	-2605.21459960938	-2401.94165039063	645.520629882813	0.154309809207916	0.931670725345612	0.0546317845582962	130.323028564453	75848
True	False	False	False	False	-2534.96166992188	-2399.07348632813	430.347076416016	0.751899003982544	0.957899808883667	0.657653510570526	91.8582458496094	35641
True	False	False	False	False	-2595.42993164063	-2342.91918945313	171.917007446289	0.767260611057281	0.954079568386078	0.736163318157196	69.1741943359375	10722
True	False	False	False	False	-2569.68359375	-2275.08374023438	94.2770690917969	0.628862977027893	0.872966408729553	0.382707178592682	148.588241577148	12630
True	False	False	False	False	-2600.34106445313	-2095.13354492188	190.772415161133	0.740084707736969	0.954853117465973	0.612646222114563	71.7209320068359	12336
True	False	False	False	False	-2601.66625976563	-2017.10913085938	245.120376586914	0.616584718227386	0.908441424369812	0.366478443145752	138.619903564453	30635
True	False	False	False	False	-2596.35791015625	-2244.9384765625	184.117568969727	0.77745521068573	0.938513398170471	0.817248582839966	109.903617858887	18244
True	False	False	False	False	-2575.21899414063	-2204.41674804688	328.306030273438	0.707136392593384	0.934208810329437	0.520140945911407	79.0810775756836	23408
True	False	False	False	False	-2593.7431640625	-1995.73474121094	123.114753723145	0.64830881357193	0.940183460712433	0.410647183656693	145.891891479492	16194
True	False	False	False	False	-2594.37182617188	-1922.50463867188	135.315322875977	0.78679758310318	0.956503510475159	1	73.893440246582	9015
True	False	False	False	False	-2574.57153320313	-2168.2314453125	186.335845947266	0.779502213001251	0.957965016365051	0.840531468391418	60.8392868041992	10221
True	False	False	False	False	-2562.90185546875	-2046.53210449219	31.0559749603271	0.792491853237152	0.95398223400116	1	38.9642868041992	1091
True	False	False	False	False	-2571.2783203125	-2033.30017089844	13.3097038269043	0.743378639221191	0.931919693946838	0.624296009540558	37	444
True	False	False	False	False	-2568.82006835938	-1951.76062011719	145.297592163086	0.784818708896637	0.955559492111206	0.947113275527954	70.4580154418945	9230
True	False	False	False	False	-2571.11499023438	-1908.10607910156	165.262145996094	0.791833221912384	0.963109135627747	1	70.8120803833008	10551
True	False	False	False	False	-2561.72900390625	-2338.80639648438	86.513069152832	0.750372409820557	0.952832698822021	0.651284754276276	148.974365234375	11620
True	False	False	False	False	-2560.83276367188	-2111.9599609375	194.099838256836	0.786734759807587	0.933538496494293	1	63.7314300537109	11153
True	False	False	False	False	-2556.11474609375	-2348.44921875	84.2947845458984	0.517227232456207	0.941077470779419	0.262360334396362	68.3421020507813	5194
True	False	False	False	False	-2546.95825195313	-2321.7138671875	158.607299804688	0.724610865116119	0.946075320243835	0.564696907997131	65.5944061279297	9380
True	False	False	False	False	-2555.1279296875	-2267.4306640625	184.117568969727	0.77745521068573	0.952394187450409	0.817248582839966	77.4096374511719	12850
True	False	False	False	False	-2551.03833007813	-2141.87866210938	155.279876708984	0.81768673658371	0.954761266708374	1	69.0785751342773	9671
True	False	False	False	False	-2544.08813476563	-1923.31298828125	202.97297668457	0.830303430557251	0.956036388874054	1	66.7704925537109	12219
True	False	False	False	False	-2543.05541992188	-2293.818359375	174.135284423828	0.538533210754395	0.932947039604187	0.281524777412415	84.0636978149414	13198
True	False	False	False	False	-2537.23828125	-2076.515625	244.01123046875	0.720566987991333	0.946834325790405	0.553630292415619	93.2954559326172	20525
True	False	False	False	False	-2534.50268554688	-2462.6015625	117.569046020508	0.762402236461639	0.955573856830597	0.707778513431549	131.207550048828	13908
True	False	False	False	False	-2512.4501953125	-2404.92431640625	62.1119499206543	0.787172973155975	0.962478160858154	1	59.9285697937012	3356
True	False	False	False	False	-2533.68115234375	-2378.12841796875	21.0736961364746	0.698733150959015	0.939309358596802	0.501295566558838	48.8947372436523	929
True	False	False	False	False	-2510.6611328125	-2363.12231445313	109.805053710938	0.638466894626617	0.91747373342514	0.396135240793228	78.4444427490234	7766
True	False	False	False	False	-2532.72729492188	-2036.82641601563	28.8376903533936	0.797349810600281	0.952098965644836	1	41	1066
True	False	False	False	False	-2531.39306640625	-2357.1083984375	117.569046020508	0.784229159355164	0.949646890163422	0.925705969333649	150.952835083008	16001
True	False	False	False	False	-2525.03515625	-2345.59912109375	88.7313537597656	0.745258808135986	0.939432740211487	0.631230175495148	77.2750015258789	6182
True	False	False	False	False	-2518.73901367188	-2264.66918945313	82.0765075683594	0.735541641712189	0.922618627548218	0.597506582736969	131.378372192383	9722
True	False	False	False	False	-2530.29956054688	-2236.58569335938	123.114753723145	0.755423963069916	0.949699282646179	0.673140406608582	62.1261253356934	6896
True	False	False	False	False	-2527.95971679688	-2197.80932617188	224.046676635742	0.458254903554916	0.875646412372589	0.215515300631523	112.346534729004	22694
True	False	False	False	False	-2516.1953125	-2150.60766601563	201.863830566406	0.698696732521057	0.953136086463928	0.501217007637024	61.5109901428223	11195
True	False	False	False	False	-2521.79370117188	-1985.97143554688	141.970169067383	0.687072157859802	0.948948919773102	0.477295190095901	64.390625	8242
True	False	False	False	False	-2511.93090820313	-2238.96508789063	119.787330627441	0.818180501461029	0.964978158473969	1	64.5185165405273	6968
True	False	False	False	False	-2509.859375	-2201.220703125	194.099838256836	0.752993166446686	0.950385808944702	0.662339091300964	79.1028594970703	13843
True	False	False	False	False	-2510.75634765625	-2127.40087890625	115.350761413574	0.681263327598572	0.950650691986084	0.466138988733292	55.9230766296387	5816
True	False	False	False	False	-2506.40942382813	-2315.5234375	158.607299804688	0.767588436603546	0.960317492485046	0.738245189189911	62.8671340942383	8990
True	False	False	False	False	-2503.86767578125	-1998.89318847656	136.424453735352	0.764290273189545	0.955321669578552	0.718305766582489	55.723575592041	6854
True	False	False	False	False	-2500.37475585938	-2504.49951171875	55.4570960998535	0.665446996688843	0.943671822547913	0.438018769025803	87.1800003051758	4359
True	False	False	False	False	-2498.66235351563	-2476.63647460938	16.6371288299561	0.714476346969604	0.930929720401764	0.53786963224411	44.4000015258789	666
True	False	False	False	False	-2479.78564453125	-2321.13598632813	261.757507324219	0.764478147029877	0.9481201171875	0.719386100769043	85.6567764282227	20215
True	False	False	False	False	-2487.53564453125	-2244.20581054688	219.610107421875	0.653621077537537	0.912193357944489	0.418827950954437	83.863639831543	16605
True	False	False	False	False	-2499.4365234375	-2062.45703125	252.884368896484	0.574378371238708	0.921829462051392	0.317225992679596	99.5877227783203	22706
True	False	False	False	False	-2484.48022460938	-2121.67138671875	123.114753723145	0.830976963043213	0.965823113918304	1	56.2522506713867	6244
True	False	False	False	False	-2483.9052734375	-2281.83984375	270.630645751953	0.680754125118256	0.95285427570343	0.465183943510056	71.1147537231445	17352
True	False	False	False	False	-2474.9296875	-2167.787109375	240.683807373047	0.702931225299835	0.949025750160217	0.510531425476074	76.1059875488281	16515
True	False	False	False	False	-2471.734375	-2090.12280273438	300.577453613281	0.657998204231262	0.927721500396729	0.425766855478287	86.8118057250977	23526
True	False	False	False	False	-2462.27734375	-2424.36645507813	109.805053710938	0.439345568418503	0.866764724254608	0.202079847455025	114.50505065918	11336
True	False	False	False	False	-2459.7392578125	-2350.77099609375	258.430084228516	0.608703792095184	0.941524863243103	0.356562614440918	77.8798294067383	18146
True	False	False	False	False	-2459.15551757813	-2552.958984375	103.150199890137	0.559614837169647	0.94732791185379	0.301940828561783	161.913970947266	15058
True	False	False	False	False	-2436.62768554688	-2540.90112304688	183.008422851563	0.772771716117859	0.968306958675385	0.774948835372925	83.9393920898438	13850
True	False	False	False	False	-2454.7412109375	-2470.53857421875	53.2388153076172	0.774922788143158	0.946614563465118	0.792935788631439	139.47917175293	6695
True	False	False	False	False	-2445.83642578125	-2469.4560546875	16.6371288299561	0.793338239192963	0.946970880031586	1	113.866668701172	1708
True	False	False	False	False	-2450.8388671875	-2443.32373046875	14.4188451766968	0.805326879024506	0.942608833312988	1	48.769229888916	634
True	False	False	False	False	-2450.80444335938	-2455.96728515625	33.2742576599121	0.849098384380341	0.961207389831543	1	56.4000015258789	1692
True	False	False	False	False	-2449.71264648438	-2410.29809570313	202.97297668457	0.690767884254456	0.93900603055954	0.484657108783722	93.2240447998047	17060
True	False	False	False	False	-2449.52099609375	-2233.91625976563	239.574661254883	0.805720508098602	0.964296817779541	1	87.439811706543	18887
True	False	False	False	False	-2443.34301757813	-2177.966796875	251.77522277832	0.721685528755188	0.961192786693573	0.556640386581421	96.3083724975586	21862
True	False	False	False	False	-2438.80078125	-2316.345703125	269.521484375	0.68995600938797	0.946314930915833	0.483021408319473	69.6954727172852	16936
True	False	False	False	False	-2438.5849609375	-2282.08862304688	218.500961303711	0.645235002040863	0.949713885784149	0.406027972698212	71.9086303710938	14166
True	False	False	False	False	-2434.25463867188	-2147.25732421875	168.589569091797	0.615696489810944	0.954126000404358	0.365342199802399	66.6381607055664	10129
True	False	False	False	False	-2432.54467773438	-2593.21337890625	409.273376464844	0.228188559412956	0.959526777267456	0.0856023207306862	129.794036865234	47894
True	False	False	False	False	-2394.84301757813	-2592.33374023438	163.043869018555	0.781204581260681	0.952420055866241	0.86380922794342	89.625846862793	13175
True	False	False	False	False	-2427.677734375	-2430.048828125	378.217407226563	0.368467748165131	0.813468396663666	0.157008275389671	115.398826599121	39351
True	False	False	False	False	-2427.05908203125	-2129.01049804688	157.498153686523	0.820758700370789	0.968056857585907	1	73.3309860229492	10413
True	False	False	False	False	-2426.30541992188	-2107.3515625	170.807861328125	0.76231050491333	0.952827990055084	0.707281649112701	84.4935073852539	13012
True	False	False	False	False	-2421.31518554688	-2588.81640625	53.2388153076172	0.486452043056488	0.946523249149323	0.236894935369492	89	4272
True	False	False	False	False	-2414.16259765625	-2568.75903320313	149.734161376953	0.861143589019775	0.966442883014679	1	100.244445800781	13533
True	False	False	False	False	-2420.8681640625	-2255.86865234375	165.262145996094	0.861218631267548	0.969409286975861	1	63.5234909057617	9465
True	False	False	False	False	-2420.7294921875	-2525.0302734375	19.9645557403564	0.377287298440933	0.860014498233795	0.162217199802399	45.7777786254883	824
True	False	False	False	False	-2409.42407226563	-2511.66430664063	19.9645557403564	0.798721373081207	0.951427280902863	1	81.2777786254883	1463
True	False	False	False	False	-2416.88793945313	-2504.30517578125	143.079315185547	0.822870492935181	0.963535010814667	1	160.744186401367	20736
True	False	False	False	False	-2402.646484375	-2462.0439453125	237.356369018555	0.706438958644867	0.950162529945374	0.518521070480347	80.4906539916992	17225
True	False	False	False	False	-2414.544921875	-2368.32934570313	364.90771484375	0.643032431602478	0.943642675876617	0.402767419815063	76.5562286376953	25187
True	False	False	False	False	-2408.8251953125	-2344.384765625	34.3833999633789	0.830578744411469	0.955226957798004	1	47	1457
True	False	False	False	False	-2405.85766601563	-2230.73583984375	177.462707519531	0.551410377025604	0.957074403762817	0.293809354305267	67.4812469482422	10797
True	False	False	False	False	-2399.27709960938	-2421.16821289063	153.061584472656	0.777968525886536	0.96978884935379	0.822720050811768	72.4710159301758	10001
True	False	False	False	False	-2396.77099609375	-2073.58203125	116.459907531738	0.81883841753006	0.970481276512146	1	60.8761901855469	6392
True	False	False	False	False	-2391.341796875	-2634.5498046875	197.427261352539	0.417974531650543	0.962762832641602	0.187667891383171	129.264038085938	23009
True	False	False	False	False	-2359.443359375	-2623.85498046875	188.554138183594	0.764256656169891	0.967262208461761	0.718113005161285	87.0235290527344	14794
True	False	False	False	False	-2366.78979492188	-2500.74560546875	425.910522460938	0.718682765960693	0.950839996337891	0.54864364862442	91.1953125	35019
True	False	False	False	False	-2388.72045898438	-2441.56396484375	153.061584472656	0.72611141204834	0.950015306472778	0.568937957286835	70.6884078979492	9755
True	False	False	False	False	-2390.45581054688	-2267.82202148438	211.846115112305	0.787330985069275	0.956953227519989	1	73.5235595703125	14043
True	False	False	False	False	-2384.38403320313	-2385.91479492188	285.049468994141	0.795948147773743	0.954117357730865	1	85.8949432373047	22075
True	False	False	False	False	-2378.91015625	-2294.32397460938	173.026138305664	0.757547736167908	0.950285255908966	0.683063924312592	81.4230804443359	12702
True	False	False	False	False	-2373.44702148438	-2198.95922851563	191.881561279297	0.598202109336853	0.9357048869133	0.343899667263031	80.4508666992188	13918
True	False	False	False	False	-2373.4189453125	-2261.9599609375	41.0382537841797	0.739717543125153	0.95525187253952	0.611384451389313	47.4054069519043	1754
True	False	False	False	False	-2369.71899414063	-2463.02416992188	358.252838134766	0.688706815242767	0.920639038085938	0.480524986982346	87.0835876464844	28128
True	False	False	False	False	-2368.73413085938	-2332.09545898438	159.716445922852	0.72967803478241	0.962710738182068	0.579335868358612	82.0347213745117	11813
True	False	False	False	False	-2357.62646484375	-2582.32788085938	187.44499206543	0.527415990829468	0.879209816455841	0.271354228258133	147.437866210938	24917
True	False	False	False	False	-2355.654296875	-2436.427734375	23.2919807434082	0.846452295780182	0.95370626449585	1	37	777
True	False	False	False	False	-2354.8251953125	-2357.54638671875	16.6371288299561	0.714476346969604	0.930929720401764	0.53786963224411	50.2000007629395	753
True	False	False	False	False	-2354.154296875	-2671.70556640625	136.424453735352	0.531220674514771	0.970734655857086	0.27479162812233	129.317077636719	15906
True	False	False	False	False	-2321.1298828125	-2672.46411132813	36.6016845703125	0.779091417789459	0.951372683048248	0.835518538951874	92.4848480224609	3052
True	False	False	False	False	-2322.56860351563	-2622.19091796875	154.17073059082	0.476790547370911	0.896738052368164	0.22937536239624	71.2302169799805	9901
True	False	False	False	False	-2343.18603515625	-2560.25073242188	329.415161132813	0.383357912302017	0.784226179122925	0.165863052010536	137.72053527832	40903
True	False	False	False	False	-2329.88818359375	-2500.5205078125	208.518692016602	0.38889679312706	0.815167129039764	0.169233858585358	122.255317687988	22984
True	False	False	False	False	-2339.82788085938	-2371.5615234375	250.666076660156	0.534835338592529	0.933457434177399	0.278098732233047	148.707962036133	33608
True	False	False	False	False	-2351.72021484375	-2284.55615234375	177.462707519531	0.640189170837402	0.942362844944	0.398617506027222	79.2437515258789	12679
True	False	False	False	False	-2339.74829101563	-2307.87280273438	90.9496383666992	0.799552619457245	0.952431917190552	1	150.878051757813	12372
True	False	False	False	False	-2333.2880859375	-2275.08642578125	35.4925422668457	0.75548255443573	0.942040622234344	0.673407912254333	57.21875	1831
True	False	False	False	False	-2327.85717773438	-2148.02514648438	147.515884399414	0.77680242061615	0.950029850006104	0.810584485530853	98.481201171875	13098
True	False	False	False	False	-2326.880859375	-2210.20336914063	221.828384399414	0.637884140014648	0.945573627948761	0.395300626754761	65.2350006103516	13047
True	False	False	False	False	-2325.95727539063	-2424.673828125	318.32373046875	0.421265244483948	0.926651895046234	0.189836889505386	59.724739074707	17141
True	False	False	False	False	-2319.14428710938	-2378.1875	167.480438232422	0.700623989105225	0.937222957611084	0.505413234233856	92.9205322265625	14031
True	False	False	False	False	-2321.15283203125	-2312.97216796875	184.117568969727	0.74627411365509	0.957430899143219	0.635067462921143	85.4397583007813	14183
True	False	False	False	False	-2318.966796875	-2509.73217773438	73.203369140625	0.762958765029907	0.945590615272522	0.710821986198425	76.8787841796875	5074
True	False	False	False	False	-2315.94409179688	-2576.1845703125	204.082122802734	0.667173445224762	0.941868543624878	0.440943121910095	79.739128112793	14672
True	False	False	False	False	-2314.95556640625	-2280.8349609375	348.270568847656	0.613714814186096	0.8773153424263	0.362824499607086	89.2738876342773	28032
True	False	False	False	False	-2313.64697265625	-2636.046875	171.917007446289	0.367825776338577	0.785630762577057	0.156633079051971	111.587097167969	17296
True	False	False	False	False	-2297.7685546875	-2522.16821289063	27.7285480499268	0.731203615665436	0.945875704288483	0.583928167819977	37.0400009155273	926
True	False	False	False	False	-2309.52905273438	-2449.10522460938	221.828384399414	0.767798602581024	0.970203936100006	0.739592611789703	70.2099990844727	14042
True	False	False	False	False	-2312.46435546875	-2251.32080078125	156.389007568359	0.601285815238953	0.962506115436554	0.347555905580521	67.8226928710938	9563
True	False	False	False	False	-2296.46313476563	-2493.8486328125	290.595184326172	0.728789269924164	0.948560416698456	0.57670134305954	75.3091583251953	19731
True	False	False	False	False	-2288.96606445313	-2422.36645507813	329.415161132813	0.728056013584137	0.964313089847565	0.574549913406372	75.4478149414063	22408
True	False	False	False	False	-2295.92309570313	-2234.88989257813	166.371292114258	0.718682765960693	0.93741500377655	0.54864364862442	68.6066665649414	10291
True	False	False	False	False	-2289.33203125	-2338.66650390625	231.810668945313	0.67701667547226	0.941206634044647	0.458281248807907	69.8229675292969	14593
True	False	False	False	False	-2288.40405273438	-2697.8046875	255.102645874023	0.657834649085999	0.939927399158478	0.425504207611084	105.295654296875	24218
True	False	False	False	False	-2285.34985351563	-2677.57177734375	92.0587844848633	0.716931939125061	0.952967822551727	0.544100821018219	63.1686744689941	5243
True	False	False	False	False	-2284.5087890625	-2724.11889648438	104.259346008301	0.55723237991333	0.94161069393158	0.299553990364075	165.797866821289	15585
True	False	False	False	False	-2264.06274414063	-2691.22412109375	228.483245849609	0.72391802072525	0.939121901988983	0.562764048576355	83.8009719848633	17263
True	False	False	False	False	-2275.96948242188	-2552.31469726563	21.0736961364746	0.698733150959015	0.931073546409607	0.501295566558838	35.4736824035645	674
True	False	False	False	False	-2283.50537109375	-2303.72875976563	173.026138305664	0.637440741062164	0.94435727596283	0.394667387008667	66.1282043457031	10316
True	False	False	False	False	-2281.01440429688	-2260.27563476563	134.206176757813	0.801479279994965	0.965804636478424	1	74.8347091674805	9055
True	False	False	False	False	-2272.05541992188	-2523.22583007813	158.607299804688	0.663504838943481	0.95019268989563	0.434768080711365	65.8111877441406	9411
True	False	False	False	False	-2267.24536132813	-2370.11962890625	349.379699707031	0.828714072704315	0.962117314338684	1	76.3650817871094	24055
True	False	False	False	False	-2267.01904296875	-2667.44189453125	48.80224609375	0.754487037658691	0.947310328483582	0.668910324573517	43.6136360168457	1919
True	False	False	False	False	-2253.73461914063	-2625.90576171875	295.031768798828	0.597918450832367	0.925484359264374	0.343565821647644	106.69172668457	28380
True	False	False	False	False	-2262.40380859375	-2391.15625	18.8554134368896	0.75434798002243	0.942380666732788	0.66828989982605	42.764705657959	727
True	False	False	False	False	-2261.05590820313	-2314.09545898438	212.955261230469	0.777721881866455	0.952941000461578	0.820064544677734	85.4427108764648	16405
True	False	False	False	False	-2257.35180664063	-2547.44287109375	192.990692138672	0.782239139080048	0.952110230922699	0.880723118782043	92.2643661499023	16054
True	False	False	False	False	-2255.09716796875	-2501.36499023438	184.117568969727	0.684277176856995	0.943113267421722	0.47186616063118	66.0602416992188	10966
True	False	False	False	False	-2255.57983398438	-2414.54565429688	11.0914192199707	0.763594925403595	0.936281979084015	0.714360892772675	47.7000007629395	477
True	False	False	False	False	-2252.37768554688	-2327.74536132813	31.0559749603271	0.750200152397156	0.948197305202484	0.650578022003174	47.3571434020996	1326
True	False	False	False	False	-2251.79907226563	-2764.55346679688	177.462707519531	0.416285991668701	0.956028878688812	0.186561748385429	129.806243896484	20769
True	False	False	False	False	-2235.97998046875	-2712.67041015625	316.10546875	0.509501814842224	0.880736768245697	0.255736708641052	79.575439453125	22679
True	False	False	False	False	-2250.3349609375	-2468.41748046875	184.117568969727	0.763090133666992	0.943314552307129	0.711547255516052	95.2168655395508	15806
True	False	False	False	False	-2248.10815429688	-2162.78369140625	156.389007568359	0.566195726394653	0.955844759941101	0.308646559715271	80.1985778808594	11308
True	False	False	False	False	-2245.45483398438	-2425.34204101563	199.645553588867	0.693452954292297	0.93136328458786	0.490143746137619	99.9611129760742	17993
True	False	False	False	False	-2231.74755859375	-2358.78344726563	307.232330322266	0.47239351272583	0.861450016498566	0.226021900773048	69.2021636962891	19169
True	False	False	False	False	-2223.32836914063	-2650.24877929688	177.462707519531	0.659544289112091	0.939116358757019	0.428262740373611	84.9250030517578	13588
True	False	False	False	False	-2221.703125	-2609.15893554688	219.610107421875	0.542896628379822	0.880419075489044	0.285624623298645	146.898986816406	29086
True	False	False	False	False	-2220.48095703125	-2559.70385742188	183.008422851563	0.76558256149292	0.954329788684845	0.725864291191101	77.981819152832	12867
True	False	False	False	False	-2222.82421875	-2523.52270507813	184.117568969727	0.619211137294769	0.942155003547668	0.36986717581749	80.5060272216797	13364
True	False	False	False	False	-2219.37890625	-2585.61767578125	185.226699829102	0.747923493385315	0.966133892536163	0.641448616981506	84.994010925293	14194
True	False	False	False	False	-2214.62768554688	-2458.55419921875	224.046676635742	0.685099720954895	0.948829054832458	0.473451882600784	76.0099029541016	15354
True	False	False	False	False	-2211.33837890625	-2385.80419921875	221.828384399414	0.557995200157166	0.907094419002533	0.300315916538239	89.7699966430664	17954
True	False	False	False	False	-2209.572265625	-2800.81909179688	143.079315185547	0.518008828163147	0.960182189941406	0.263039708137512	130.170547485352	16792
True	False	False	False	False	-2204.3564453125	-2754.53149414063	225.155807495117	0.788748562335968	0.963102042675018	1	89.1428604125977	18096
True	False	False	False	False	-2200.42993164063	-2587.88159179688	39.9291114807129	0.792017757892609	0.953058242797852	1	50.3888893127441	1814
True	False	False	False	False	-2207.658203125	-2565.27197265625	31.0559749603271	0.792491853237152	0.95398223400116	1	60.5	1694
True	False	False	False	False	-2199.13305664063	-2409.11303710938	149.734161376953	0.710326373577118	0.954420924186707	0.527688682079315	60.2074089050293	8128
True	False	False	False	False	-2195.11767578125	-2693.38940429688	189.663269042969	0.751996099948883	0.949764251708984	0.65806519985199	110.801170349121	18947
True	False	False	False	False	-2180.88403320313	-2633.98510742188	156.389007568359	0.675561785697937	0.943360388278961	0.455643743276596	71.9361724853516	10143
True	False	False	False	False	-2193.94848632813	-2501.1826171875	237.356369018555	0.81462025642395	0.963478207588196	1	72.6028060913086	15537
True	False	False	False	False	-2184.34130859375	-2454.9541015625	183.008422851563	0.716383457183838	0.955336093902588	0.542695045471191	71.1878814697266	11746
True	False	False	False	False	-2180.75952148438	-2434.74072265625	119.787330627441	0.735007107257843	0.948231756687164	0.595789611339569	84.0555572509766	9078
True	False	False	False	False	-2179.08984375	-2826.177734375	109.805053710938	0.546809315681458	0.957876861095428	0.28935506939888	130.34342956543	12904
True	False	False	False	False	-2131.556640625	-2819.8017578125	278.394622802734	0.476553291082382	0.876302659511566	0.229193344712257	96.0278854370117	24103
True	False	False	False	False	-2166.00561523438	-2786.19018554688	70.9850845336914	0.762108087539673	0.968210101127625	0.706189274787903	56.21875	3598
True	False	False	False	False	-2168.38037109375	-2578.82568359375	120.896469116211	0.80642431974411	0.96386045217514	1	80.5779800415039	8783
True	False	False	False	False	-2178.41284179688	-2566.93872070313	124.223899841309	0.647358953952789	0.912932634353638	0.409211099147797	71.7678604125977	8038
True	False	False	False	False	-2171.12768554688	-2376.38159179688	11.0914192199707	0.763594925403595	0.936281979084015	0.714360892772675	35.7000007629395	357
True	False	False	False	False	-2176.93920898438	-2184.529296875	226.264953613281	0.691882908344269	0.929161131381989	0.486921042203903	69.2352905273438	14124
True	False	False	False	False	-2167.35400390625	-2613.69702148438	149.734161376953	0.618206322193146	0.94873708486557	0.368565618991852	66.3037033081055	8951
True	False	False	False	False	-2160.95874023438	-2806.74682617188	204.082122802734	0.700421154499054	0.952134013175964	0.504968225955963	109.913040161133	20224
True	False	False	False	False	-2143.95532226563	-2762.98046875	227.374099731445	0.695274472236633	0.934858560562134	0.493935108184814	84.7414627075195	17372
True	False	False	False	False	-2147.68090820313	-2715.64501953125	146.40673828125	0.762958765029907	0.950316071510315	0.710821986198425	94.6742401123047	12497
True	False	False	False	False	-2153.26879882813	-2662.97729492188	175.244430541992	0.710309088230133	0.967262208461761	0.527647256851196	71.5253143310547	11301
True	False	False	False	False	-2141.1201171875	-2628.03125	252.884368896484	0.700783967971802	0.95034658908844	0.505764663219452	79.7543869018555	18184
True	False	False	False	False	-2151.43530273438	-2476.03564453125	405.945953369141	0.640045940876007	0.909516096115112	0.398410230875015	94.6775970458984	34652
True	False	False	False	False	-2150.23461914063	-2515.951171875	236.24723815918	0.684629321098328	0.934918820858002	0.472543835639954	90.9014053344727	19362
True	False	False	False	False	-2148.20849609375	-2434.67602539063	133.097030639648	0.616532325744629	0.914086878299713	0.366411358118057	86.3249969482422	10359
True	False	False	False	False	-2139.97290039063	-2750.75927734375	19.9645557403564	0.798721373081207	0.951427280902863	1	63.3333320617676	1140
True	False	False	False	False	-2129.64379882813	-2679.83618164063	136.424453735352	0.583775103092194	0.879702508449554	0.327430725097656	134.203247070313	16507
True	False	False	False	False	-2133.45825195313	-2589.62622070313	281.722045898438	0.403762400150299	0.79248571395874	0.178498193621635	95.1496047973633	24168
True	False	False	False	False	-2127.43505859375	-2854.69873046875	70.9850845336914	0.820201992988586	0.969034552574158	1	149.8125	9588
True	False	False	False	False	-2113.35791015625	-2841.64770507813	157.498153686523	0.605550229549408	0.914926111698151	0.35269632935524	91.4929580688477	12992
True	False	False	False	False	-2126.92504882813	-2466.38525390625	28.8376903533936	0.797349810600281	0.952098965644836	1	37.730770111084	981
True	False	False	False	False	-2116.1396484375	-2552.92065429688	215.173538208008	0.776229381561279	0.947189331054688	0.80497819185257	80.1546401977539	15550
True	False	False	False	False	-2111.6767578125	-2863.47143554688	89.8404998779297	0.768874526023865	0.967432975769043	0.74665355682373	144.469131469727	11702
True	False	False	False	False	-2106.24584960938	-2767.12573242188	286.158630371094	0.372007131576538	0.930579364299774	0.159086376428604	74.4806213378906	19216
True	False	False	False	False	-2107.86181640625	-2692.6015625	89.8404998779297	0.805119872093201	0.964166045188904	1	94.2469100952148	7634
True	False	False	False	False	-2110.08642578125	-2593.32373046875	183.008422851563	0.73224264383316	0.955335319042206	0.587108492851257	74.3515167236328	12268
True	False	False	False	False	-2105.2470703125	-2722.333984375	178.571853637695	0.754037857055664	0.930257260799408	0.666912794113159	92.1428604125977	14835
True	False	False	False	False	-2103.65112304688	-2874.748046875	78.7490768432617	0.705722391605377	0.909739315509796	0.516867816448212	159.056335449219	11293
True	False	False	False	False	-2078.13940429688	-2812.76000976563	263.975769042969	0.35914933681488	0.83347350358963	0.151613891124725	74.109245300293	17638
True	False	False	False	False	-2090.84521484375	-2669.97607421875	161.934722900391	0.65636157989502	0.958419024944305	0.423150688409805	71.6780853271484	10465
True	False	False	False	False	-2099.87744140625	-2327.82836914063	220.719253540039	0.779847025871277	0.959603130817413	0.844898045063019	83.6432189941406	16645
True	False	False	False	False	-2088.06567382813	-2524.68017578125	398.181945800781	0.43878760933876	0.862670660018921	0.201693505048752	117.554321289063	42202
True	False	False	False	False	-2078.32373046875	-2792.34033203125	231.810668945313	0.358450442552567	0.768831968307495	0.151213705539703	137.703353881836	28780
True	False	False	False	False	-2076.30053710938	-2892.11694335938	183.008422851563	0.497980177402496	0.84593278169632	0.24615278840065	136.951507568359	22597
True	False	False	False	False	-2062.25732421875	-2854.31201171875	222.937530517578	0.568983912467957	0.896446883678436	0.311539113521576	86.4577102661133	17378
True	False	False	False	False	-2037.375	-2832.72216796875	189.663269042969	0.808428585529327	0.962252020835876	1	70.0760269165039	11983
True	False	False	False	False	-2057.90576171875	-2743.037109375	138.64274597168	0.788708209991455	0.963213920593262	1	62.4879989624023	7811
True	False	False	False	False	-2074.56860351563	-2686.69116210938	150.843307495117	0.622785627841949	0.964551389217377	0.374549984931946	69.4926452636719	9451
True	False	False	False	False	-2059.947265625	-2686.65649414063	133.097030639648	0.700874388217926	0.963248133659363	0.505963504314423	64.9749984741211	7797
True	False	False	False	False	-2072.32568359375	-2594.5888671875	176.353576660156	0.747569143772125	0.965300559997559	0.640061855316162	77.5157241821289	12325
True	False	False	False	False	-2071.40991210938	-2562.81811523438	245.120376586914	0.735318958759308	0.959826827049255	0.5967897772789	67.3438949584961	14883
True	False	False	False	False	-2070.67138671875	-2350.09594726563	212.955261230469	0.752415239810944	0.962752878665924	0.659851312637329	107.885414123535	20714
True	False	False	False	False	-2060.14477539063	-2643.87182617188	39.9291114807129	0.849917888641357	0.964570224285126	1	56.4166679382324	2031
True	False	False	False	False	-2057.26635742188	-2612.37915039063	161.934722900391	0.706193745136261	0.944840371608734	0.517954051494598	75.315071105957	10996
True	False	False	False	False	-2059.43334960938	-2495.99072265625	115.350761413574	0.727483928203583	0.933626174926758	0.572885155677795	64.5576934814453	6714
True	False	False	False	False	-2047.77331542969	-2783.98706054688	218.500961303711	0.819248616695404	0.966218888759613	1	72.7055816650391	14323
True	False	False	False	False	-2024.99609375	-2754.39379882813	187.44499206543	0.651075303554535	0.949211001396179	0.414875507354736	85.538459777832	14456
True	False	False	False	False	-2045.69702148438	-2657.35229492188	280.612915039063	0.828652024269104	0.9601891040802	1	82.7312240600586	20931
True	False	False	False	False	-2045.16796875	-2530.85400390625	108.695907592773	0.704862415790558	0.950423002243042	0.514898300170898	67.4489822387695	6610
True	False	False	False	False	-2043.55908203125	-2549.26635742188	41.0382537841797	0.725604593753815	0.955680787563324	0.567497134208679	91.4864883422852	3385
True	False	False	False	False	-2039.033203125	-2708.27563476563	196.318130493164	0.803080379962921	0.95314359664917	1	69.2090377807617	12250
True	False	False	False	False	-2023.56677246094	-2646.2890625	134.206176757813	0.649497926235199	0.952721297740936	0.412456274032593	63.0909080505371	7634
True	False	False	False	False	-2032.82763671875	-2568.66479492188	327.196868896484	0.752590179443359	0.931994915008545	0.660601258277893	194.15592956543	57276
True	False	False	False	False	-2030.05737304688	-2545.18798828125	143.079315185547	0.761384785175323	0.9490567445755	0.702335596084595	101.775192260742	13129
True	False	False	False	False	-2017.53564453125	-2839.67333984375	9.98227787017822	0.785398185253143	0.931883156299591	1	42.1111106872559	379
True	False	False	False	False	-2015.06018066406	-2685.5244140625	192.990692138672	0.613525331020355	0.919035255908966	0.362585008144379	63.6379318237305	11073
True	False	False	False	False	-2016.85375976563	-2600.56713867188	270.630645751953	0.602208316326141	0.921901822090149	0.348659485578537	78.1311492919922	19064
True	False	False	False	False	-2012.37390136719	-2560.96801757813	159.716445922852	0.712809860706329	0.942370712757111	0.533730089664459	166.340270996094	23953
True	False	False	False	False	-2009.85437011719	-2644.517578125	16.6371288299561	0.793338239192963	0.946970880031586	1	43.1333351135254	647
True	False	False	False	False	-2008.57641601563	-2940.68994140625	39.9291114807129	0.674418985843658	0.936613917350769	0.453590780496597	88.4166641235352	3183
True	False	False	False	False	-1955.70495605469	-2992.29125976563	348.270568847656	0.155140712857246	0.950048625469208	0.0549601688981056	97.7038192749023	30679
True	False	False	False	False	-1989.66784667969	-2955.28002929688	32.1651153564453	0.720794081687927	0.950105845928192	0.554238379001617	83.1724166870117	2412
True	False	False	False	False	-1977.24584960938	-2910.04858398438	229.592376708984	0.624738752841949	0.924032986164093	0.377144157886505	85.0531387329102	17606
True	False	False	False	False	-1969.22375488281	-2946.82495117188	18.8554134368896	0.733056426048279	0.934281527996063	0.589630365371704	61	1037
True	False	False	False	False	-1953.17932128906	-2976.10986328125	11.0914192199707	0.763594925403595	0.936281979084015	0.714360892772675	62.2999992370605	623
True	False	False	False	False	-1950.59631347656	-2944.91772460938	179.680999755859	0.794242918491364	0.940943539142609	1	103.302467346191	16735
True	False	False	False	False	-1923.26806640625	-2922.30444335938	186.335845947266	0.732141613960266	0.952417433261871	0.58679735660553	99.601188659668	16733
True	False	False	False	False	-1922.92895507813	-2907.39672851563	22.1828384399414	0.806145071983337	0.95370626449585	1	67.5	1350
True	False	False	False	False	-1903.15869140625	-2894.16284179688	210.736968994141	0.708735585212708	0.949459135532379	0.523895859718323	85.7894744873047	16300
True	False	False	False	False	-1902.96008300781	-3027.92993164063	133.097030639648	0.252661913633347	0.928413569927216	0.0967376157641411	100.425003051758	12051
True	False	False	False	False	-1994.20422363281	-2873.19946289063	364.90771484375	0.619409322738647	0.939315021038055	0.370124727487564	92.9513702392578	30581
True	False	False	False	False	-2005.30554199219	-2814.14428710938	215.173538208008	0.68964010477066	0.947591423988342	0.482387721538544	86.6340179443359	16807
True	False	False	False	False	-2006.7158203125	-2732.30249023438	110.914192199707	0.53143173456192	0.906103730201721	0.274983584880829	91.5899963378906	9159
True	False	False	False	False	-2005.69006347656	-2742.2958984375	37.7108268737793	0.786078751087189	0.958408892154694	1	71.7058792114258	2438
True	False	False	False	False	-2001.69970703125	-2566.27612304688	18.8554134368896	0.602602183818817	0.912588059902191	0.349132090806961	57.764705657959	982
True	False	False	False	False	-1997.203125	-2836.39135742188	150.843307495117	0.748016774654388	0.952141880989075	0.64181524515152	75.4117660522461	10256
True	False	False	False	False	-1968.79675292969	-2872.4892578125	22.1828384399414	0.755204319953918	0.938502132892609	0.672140836715698	57.5	1150
True	False	False	False	False	-1987.1005859375	-2776.13916015625	216.282684326172	0.698887646198273	0.955160140991211	0.501629531383514	94.1589736938477	18361
True	False	False	False	False	-1992.04772949219	-2732.51806640625	107.586769104004	0.642508149147034	0.92143040895462	0.401997298002243	93.979377746582	9116
True	False	False	False	False	-1985.24255371094	-2658.44287109375	207.409545898438	0.42034113407135	0.836694955825806	0.189226016402245	74.8181838989258	13991
True	False	False	False	False	-1991.41735839844	-2588.6689453125	130.878753662109	0.794070303440094	0.956423282623291	1	89.4406814575195	10554
True	False	False	False	False	-1984.13415527344	-2421.81909179688	147.515884399414	0.796800673007965	0.948104739189148	1	77.4887237548828	10306
True	False	False	False	False	-1983.20434570313	-2443.74829101563	163.043869018555	0.755252122879028	0.965002179145813	0.672358095645905	68.7142868041992	10101
True	False	False	False	False	-1973.64428710938	-2632.30883789063	169.698715209961	0.793849229812622	0.959173381328583	1	80.0980377197266	12255
True	False	False	False	False	-1971.05126953125	-2842.90795898438	351.597991943359	0.328720331192017	0.739581823348999	0.134728953242302	119.501579284668	37882
True	False	False	False	False	-1957.30725097656	-2773.92651367188	219.610107421875	0.653621077537537	0.955520868301392	0.418827950954437	101.530303955078	20103
True	False	False	False	False	-1964.244140625	-2611.46313476563	24.401123046875	0.779838144779205	0.956586837768555	0.844782948493958	58.5909080505371	1289
True	False	False	False	False	-1969.94067382813	-2582.15454101563	123.114753723145	0.830976963043213	0.968901455402374	1	97.6306304931641	10837
True	False	False	False	False	-1968.42858886719	-2597.04345703125	134.206176757813	0.682131826877594	0.952330470085144	0.467776149511337	77.9586791992188	9433
True	False	False	False	False	-1962.79211425781	-2684.21606445313	334.960876464844	0.569977879524231	0.906925678253174	0.312577933073044	124.201988220215	37509
True	False	False	False	False	-1947.5615234375	-2580.78491210938	169.698715209961	0.767782807350159	0.946419954299927	0.739490985870361	77.9738540649414	11930
True	False	False	False	False	-1962.28930664063	-2493.7314453125	217.391815185547	0.825362265110016	0.971102297306061	1	81.4285736083984	15960
True	False	False	False	False	-1953.00219726563	-2468.64916992188	246.229507446289	0.713557362556458	0.95183140039444	0.53557813167572	77.1531524658203	17128
True	False	False	False	False	-1952.79565429688	-2522.56274414063	210.736968994141	0.800096035003662	0.956491589546204	1	82.2578964233398	15629
True	False	False	False	False	-1942.32678222656	-2820.30737304688	298.359191894531	0.745106041431427	0.968845963478088	0.630658507347107	91.1747207641602	24526
True	False	False	False	False	-1915.53833007813	-2807.2080078125	281.722045898438	0.752856492996216	0.952208459377289	0.661748111248016	104.196853637695	26466
True	False	False	False	False	-1905.70751953125	-2776.26049804688	19.9645557403564	0.776177406311035	0.943199634552002	0.804480254650116	58.2222213745117	1048
True	False	False	False	False	-1930.59033203125	-2664.24072265625	127.551322937012	0.77388209104538	0.942331254482269	0.783978283405304	84.0956497192383	9671
True	False	False	False	False	-1929.85400390625	-2761.158203125	279.503784179688	0.474441200494766	0.926183938980103	0.227578371763229	125.952377319336	31740
True	False	False	False	False	-1907.14196777344	-2724.63012695313	160.825576782227	0.649394631385803	0.941691040992737	0.412298649549484	89.7793121337891	13018
True	False	False	False	False	-1923.2197265625	-2683.82177734375	104.259346008301	0.745750606060028	0.956510245800018	0.63308048248291	91.0531921386719	8559
True	False	False	False	False	-1923.24584960938	-2597.70581054688	136.424453735352	0.583775103092194	0.919183015823364	0.327430725097656	80.0731735229492	9849
True	False	False	False	False	-1922.77734375	-2639.529296875	36.6016845703125	0.779091417789459	0.948639392852783	0.835518538951874	55.5454559326172	1833
True	False	False	False	False	-1921.68212890625	-2716.97778320313	198.536407470703	0.342737883329391	0.866574704647064	0.142373204231262	85.8156433105469	15361
True	False	False	False	False	-1903.4345703125	-2641.54443359375	161.934722900391	0.775890290737152	0.961275160312653	0.801759004592896	92.8972625732422	13563
True	False	False	False	False	-1919.61499023438	-2615.61450195313	197.427261352539	0.449697136878967	0.939813852310181	0.20935095846653	73.1685409545898	13024
True	False	False	False	False	-2956.72387695313	-1887.54577636719	11.0914192199707	0.55325049161911	0.925560414791107	0.295611768960953	100.300003051758	1003
True	False	False	False	False	-2976.28955078125	-1832.11779785156	104.259346008301	0.55723237991333	0.909615516662598	0.299553990364075	145.914886474609	13716
True	False	False	False	False	-3005.93701171875	-1769.87390136719	177.462707519531	0.725948393344879	0.948350608348846	0.56847357749939	148.487503051758	23758
True	False	False	False	False	-3056.09423828125	-1659.45141601563	116.459907531738	0.71459025144577	0.945228219032288	0.538155138492584	147.733337402344	15512
True	False	False	False	False	-3086.5517578125	-1607.50317382813	67.6576614379883	0.753307163715363	0.967626333236694	0.663703262805939	144.114761352539	8791
True	False	False	False	False	-3110.91528320313	-1574.13171386719	69.8759460449219	0.286937087774277	0.899239540100098	0.113179311156273	110.428573608398	6957
True	False	False	False	False	-3136.81689453125	-1512.60205078125	24.401123046875	0.431440591812134	0.891307950019836	0.196657732129097	112.318183898926	2471
True	False	False	False	False	-3149.3330078125	-1479.82055664063	117.569046020508	0.304097443819046	0.881590068340302	0.121816657483578	110.698112487793	11734
True	False	False	False	False	-3174.79760742188	-1412.51916503906	292.8134765625	0.15120205283165	0.920840084552765	0.0534072779119015	111.265151977539	29374
True	False	False	False	False	-3182.142578125	-1361.45361328125	166.371292114258	0.485897153615952	0.932240545749664	0.236457303166389	138.446670532227	20767
True	False	False	False	False	-3222.00439453125	-1273.08081054688	78.7490768432617	0.420888274908066	0.908283293247223	0.189587518572807	111.338027954102	7905
True	False	False	False	False	-3222.94311523438	-1226.39392089844	93.1679229736328	0.762245774269104	0.927725732326508	0.70693165063858	138.940475463867	11671
True	False	False	False	False	-3245.59936523438	-1153.92993164063	138.64274597168	0.697493970394135	0.940204679965973	0.498633563518524	142.223999023438	17778
True	False	False	False	False	-3256.41748046875	-1109.26220703125	209.627822875977	0.762814581394196	0.963329970836639	0.710028886795044	148.248672485352	28019
True	False	False	False	False	-3282.73266601563	-1052.67700195313	9.98227787017822	0.497925460338593	0.870592355728149	0.246108084917068	109.222221374512	983
True	False	False	False	False	-3286.94555664063	-990.019592285156	150.843307495117	0.3459652364254	0.939080476760864	0.1441650390625	121.595588684082	16537
True	False	False	False	False	-3305.27026367188	-950.555847167969	138.64274597168	0.254731595516205	0.917233169078827	0.0977015718817711	105.912002563477	13239
True	False	False	False	False	-3299.81225585938	-904.402709960938	208.518692016602	0.791674017906189	0.969947934150696	1	133.936172485352	25180
True	False	False	False	False	-3310.92846679688	-862.345947265625	83.1856460571289	0.731298089027405	0.954916059970856	0.584215581417084	138.453338623047	10384
True	False	False	False	False	-3320.3154296875	-804.726928710938	170.807861328125	0.32256868481636	0.943038940429688	0.131443083286285	113.772727966309	17521
True	False	False	False	False	-3329.42724609375	-700.117126464844	141.970169067383	0.633608758449554	0.914360821247101	0.389257103204727	115.9609375	14843
True	False	False	False	False	-3354.54443359375	-595.652770996094	86.513069152832	0.380899429321289	0.956663131713867	0.164380505681038	94.4102554321289	7364
True	False	False	False	False	-3358.57568359375	-548.041564941406	29.9468326568604	0.346022725105286	0.885678648948669	0.144197061657906	94.0740737915039	2540
True	False	False	False	False	-3366.87915039063	-388.953033447266	56.5662384033203	0.276521772146225	0.940289795398712	0.108072690665722	89.3921585083008	4559
True	False	False	False	False	-3367.81982421875	-345.401641845703	22.1828384399414	0.285752266645432	0.905099213123322	0.112593352794647	89.3499984741211	1787
True	False	False	False	False	-3367.39013671875	-306.436187744141	11.0914192199707	0.571504533290863	0.94487601518631	0.314181357622147	89.0999984741211	891
True	False	False	False	False	-3367.05981445313	-240.862426757813	19.9645557403564	0.552011370658875	0.944578170776367	0.294396728277206	87.1111145019531	1568
True	False	False	False	False	-3366.36791992188	-208.255416870117	17.7462711334229	0.359265774488449	0.940810143947601	0.151680618524551	86	1376
True	False	False	False	False	-3365.63232421875	-191.975540161133	58.7845230102539	0.262353628873825	0.858200073242188	0.101282574236393	85.4905624389648	4531
True	False	False	False	False	-3364.37866210938	-171.06282043457	47.6931037902832	0.289364606142044	0.872444093227386	0.11438399553299	85.7441864013672	3687
True	False	False	False	False	-3359.1630859375	-288.002319335938	70.9850845336914	0.543000817298889	0.947684645652771	0.285723298788071	108.015625	6913
True	False	False	False	False	-3358.154296875	-324.768127441406	65.4393768310547	0.614758133888245	0.935824751853943	0.364147037267685	108.966102600098	6429
True	False	False	False	False	-3354.81103515625	-365.091918945313	169.698715209961	0.630689203739166	0.945848524570465	0.385208427906036	105.862747192383	16197
True	False	False	False	False	-3353.9912109375	-260.270599365234	125.333038330078	0.740218818187714	0.953283190727234	0.61310887336731	120.867256164551	13658
True	False	False	False	False	-3350.65893554688	-141.998947143555	178.571853637695	0.638648152351379	0.933302402496338	0.396395355463028	134.167709350586	21601
True	False	False	False	False	-3350.00854492188	-108.346702575684	82.0765075683594	0.735541641712189	0.941635966300964	0.597506582736969	133.648651123047	9890
True	False	False	False	False	-3347.97216796875	-524.947937011719	134.206176757813	0.780348420143127	0.969707310199738	0.851535737514496	134.123962402344	16229
True	False	False	False	False	-3347.18774414063	-501.101959228516	21.0736961364746	0.537762343883514	0.901455819606781	0.280806958675385	78.2105255126953	1486
True	False	False	False	False	-3347.84497070313	-226.159698486328	137.533599853516	0.545307099819183	0.883535087108612	0.28791669011116	80.7822570800781	10017
True	False	False	False	False	-3346.74853515625	-569.193237304688	108.695907592773	0.701484978199005	0.97171938419342	0.507310807704926	127.336730957031	12479
True	False	False	False	False	-3345.82763671875	-287.827484130859	118.678184509277	0.778608024120331	0.964158892631531	0.829857766628265	85.8878479003906	9190
True	False	False	False	False	-3346.11352539063	-66.0880813598633	11.0914192199707	0.619482219219208	0.931919693946838	0.37021940946579	83.5	835
True	False	False	False	False	-3345.11474609375	-683.966430664063	9.98227787017822	0.606388568878174	0.94014710187912	0.353718668222427	98.5555572509766	887
True	False	False	False	False	-3338.75756835938	-664.739990234375	107.586769104004	0.518515527248383	0.972420811653137	0.263481020927429	119.927833557129	11633
True	False	False	False	False	-3340.482421875	-627.694152832031	176.353576660156	0.415381550788879	0.857550382614136	0.185971140861511	128.050308227539	20360
True	False	False	False	False	-3343.83764648438	-89.5596160888672	116.459907531738	0.726141273975372	0.940574526786804	0.569023251533508	113.180953979492	11884
True	False	False	False	False	-3344.01635742188	-34.756721496582	11.0914192199707	0.571504533290863	0.94487601518631	0.314181357622147	90.4000015258789	904
True	False	False	False	False	-3343.10571289063	-485.958862304688	161.934722900391	0.650378227233887	0.886376976966858	0.41380363702774	132.212326049805	19303
True	False	False	False	False	-3341.86791992188	-425.088714599609	289.486053466797	0.868408381938934	0.973287045955658	1	115.195404052734	30066
True	False	False	False	False	-3339.455078125	-52.144229888916	173.026138305664	0.529086947441101	0.941148042678833	0.272858411073685	131.397430419922	20498
True	False	False	False	False	-3340.63916015625	9.1240406036377	148.625015258789	0.557255387306213	0.958385527133942	0.299576997756958	159.477615356445	21370
True	False	False	False	False	-3336.63500976563	-309.035369873047	171.917007446289	0.660987973213196	0.954092562198639	0.430615156888962	82.9225769042969	12853
True	False	False	False	False	-3334.14477539063	-646.534057617188	102.041061401367	0.770813465118408	0.961541295051575	0.760143399238586	109.17391204834	10044
True	False	False	False	False	-3327.22436523438	-362.251403808594	17.7462711334229	0.785398185253143	0.948912382125854	1	51.5625	825
True	False	False	False	False	-3333.88305664063	-9.9334716796875	198.536407470703	0.597527861595154	0.963695824146271	0.343106925487518	99.2178802490234	17760
True	False	False	False	False	-3333.12548828125	38.9037132263184	138.64274597168	0.748872816562653	0.956129848957062	0.645208597183228	111.944000244141	13993
True	False	False	False	False	-3330.13720703125	-186.605514526367	226.264953613281	0.620341122150421	0.881191730499268	0.37133863568306	79.1519622802734	16147
True	False	False	False	False	-3326.00390625	-753.576538085938	94.2770690917969	0.682647287845612	0.930517971515656	0.468752950429916	140.188232421875	11916
True	False	False	False	False	-3325.09985351563	-729.867492675781	237.356369018555	0.433417946100235	0.821499049663544	0.198003709316254	118.453269958496	25349
True	False	False	False	False	-3325.66430664063	-242.661056518555	311.668884277344	0.74666154384613	0.937896013259888	0.636549651622772	110.362991333008	31012
True	False	False	False	False	-3325.2978515625	-35.7351303100586	190.772415161133	0.696709215641022	0.966191411018372	0.496962159872055	88.7848815917969	15271
True	False	False	False	False	-3323.75561523438	-606.976013183594	186.335845947266	0.658363342285156	0.949962854385376	0.426354169845581	78.4702377319336	13183
True	False	False	False	False	-3317.40380859375	-410.606079101563	173.026138305664	0.809414923191071	0.97282874584198	1	86.1025619506836	13432
True	False	False	False	False	-3323.12353515625	-105.157791137695	150.843307495117	0.748016774654388	0.926997900009155	0.64181524515152	157.33088684082	21397
True	False	False	False	False	-3319.34838867188	-196.889343261719	11.0914192199707	0.763594925403595	0.936281979084015	0.714360892772675	63.2000007629395	632
True	False	False	False	False	-3315.77685546875	-58.4090957641602	161.934722900391	0.683785915374756	0.950463652610779	0.470923721790314	77.7534255981445	11352
True	False	False	False	False	-3312.703125	-841.765869140625	82.0765075683594	0.735541641712189	0.953829169273376	0.597506582736969	126.837837219238	9386
True	False	False	False	False	-3304.25390625	-676.728393554688	231.810668945313	0.812061309814453	0.95442146062851	1	98.7272720336914	20634
True	False	False	False	False	-3307.69311523438	-560.046447753906	216.282684326172	0.789873778820038	0.938589334487915	1	123.958976745605	24172
True	False	False	False	False	-3305.98120117188	-466.106719970703	277.285491943359	0.70256495475769	0.948296427726746	0.509711861610413	120.779998779297	30195
True	False	False	False	False	-3302.35302734375	-881.606384277344	139.751892089844	0.81259423494339	0.962809503078461	1	120.595237731934	15195
True	False	False	False	False	-3302.19555664063	-793.9150390625	184.117568969727	0.770222425460815	0.962603986263275	0.755918800830841	89.2289123535156	14812
True	False	False	False	False	-3298.56689453125	-146.561798095703	225.155807495117	0.562291920185089	0.918261885643005	0.304648458957672	83.3793106079102	16926
True	False	False	False	False	-3294.06689453125	-926.227294921875	116.459907531738	0.74296110868454	0.950756847858429	0.622785210609436	108.609527587891	11404
True	False	False	False	False	-3290.69799804688	-757.809692382813	159.716445922852	0.811793208122253	0.954219400882721	1	94.8125	13653
True	False	False	False	False	-3289.15795898438	-587.080200195313	186.335845947266	0.722873449325562	0.947568655014038	0.559879124164581	78.273811340332	13150
True	False	False	False	False	-3288.62182617188	-463.215576171875	51.0205307006836	0.809165418148041	0.958025753498077	1	79.260871887207	3646
True	False	False	False	False	-3288.9892578125	-323.230926513672	226.264953613281	0.569155097007751	0.918807625770569	0.31171777844429	78.8823547363281	16092
True	False	False	False	False	-3284.69848632813	-94.4326553344727	113.132476806641	0.754635572433472	0.960166454315186	0.669575393199921	91.2745132446289	9310
True	False	False	False	False	-3283.61059570313	-966.745361328125	153.061584472656	0.777968525886536	0.960668444633484	0.822720050811768	105.949272155762	14621
True	False	False	False	False	-3283.37963867188	-189.775527954102	192.990692138672	0.732719540596008	0.952072203159332	0.588583052158356	80.4540252685547	13999
True	False	False	False	False	-3282.26220703125	29.3403854370117	230.701522827148	0.719225645065308	0.950857222080231	0.550069808959961	102.442306518555	21308
True	False	False	False	False	-3277.12890625	-1029.21557617188	217.391815185547	0.463839471340179	0.928102493286133	0.219616070389748	140.795913696289	27596
True	False	False	False	False	-3275.2841796875	-781.131408691406	165.262145996094	0.707174718379974	0.959219574928284	0.520230174064636	82.8322143554688	12342
True	False	False	False	False	-3276.201171875	-491.684204101563	239.574661254883	0.50918173789978	0.891435921192169	0.255465745925903	93	20088
True	False	False	False	False	-3275.91723632813	-285.344299316406	163.043869018555	0.65835177898407	0.956814289093018	0.426335602998734	79.2857131958008	11655
True	False	False	False	False	-3274.1591796875	-1088.30773925781	61.0028076171875	0.347031623125076	0.886813700199127	0.144759774208069	110.018180847168	6051
True	False	False	False	False	-3269.22607421875	-1065.62365722656	92.0587844848633	0.763090133666992	0.962125420570374	0.711547255516052	139.843368530273	11607
True	False	False	False	False	-3270.67724609375	-909.108642578125	181.899276733398	0.804048359394073	0.959068238735199	1	88.865852355957	14574
True	False	False	False	False	-3265.10180664063	-407.290863037109	167.480438232422	0.765148520469666	0.946158885955811	0.723291516304016	87.9006652832031	13273
True	False	False	False	False	-3272.529296875	-353.642639160156	197.427261352539	0.864381372928619	0.970720946788788	1	79.4213485717773	14137
True	False	False	False	False	-3270.45678710938	-119.073928833008	208.518692016602	0.662889420986176	0.940174341201782	0.433746457099915	88.7978744506836	16694
True	False	False	False	False	-3264.97265625	-445.642639160156	279.503784179688	0.402778536081314	0.817927002906799	0.177874967455864	118.313491821289	29815
True	False	False	False	False	-3263.435546875	-1009.95910644531	24.401123046875	0.412144929170609	0.913996279239655	0.183868303894997	75.0454559326172	1651
True	False	False	False	False	-3260.5888671875	-980.625793457031	206.300399780273	0.708034455776215	0.944669544696808	0.522242486476898	102.698921203613	19102
True	False	False	False	False	-3262.734375	-16.7359714508057	251.77522277832	0.741087198257446	0.957204341888428	0.616128027439117	80.9603500366211	18378
True	False	False	False	False	-3262.435546875	-940.257507324219	104.259346008301	0.684010803699493	0.932344496250153	0.47135466337204	93.2872314453125	8769
True	False	False	False	False	-3255.65795898438	-928.267578125	88.7313537597656	0.822043120861053	0.957409143447876	1	139.862503051758	11189
True	False	False	False	False	-3258.02368164063	-526.004638671875	14.4188451766968	0.666414141654968	0.938069105148315	0.43965283036232	83.2307662963867	1082
True	False	False	False	False	-3260.45654296875	-383.247802734375	180.790130615234	0.701359331607819	0.953202903270721	0.507033050060272	82.1104278564453	13384
True	False	False	False	False	-3255.95971679688	-821.880126953125	231.810668945313	0.773131549358368	0.950303316116333	0.7778200507164	83.8947372436523	17534
True	False	False	False	False	-3250.83618164063	-709.561340332031	216.282684326172	0.582312226295471	0.92304128408432	0.325816214084625	85.6717910766602	16706
True	False	False	False	False	-3253.85107421875	-246.367034912109	135.315322875977	0.830285787582397	0.977434694766998	1	77.4836044311523	9453
True	False	False	False	False	-3249.8974609375	-200.308380126953	189.663269042969	0.819298386573792	0.954822361469269	1	82.6374282836914	14131
True	False	False	False	False	-3251.58154296875	-72.9086990356445	323.869445800781	0.762839078903198	0.963003098964691	0.710163116455078	97.2020568847656	28383
True	False	False	False	False	-3248.76489257813	-1130.68225097656	153.061584472656	0.716020882129669	0.942895472049713	0.541770160198212	127.376808166504	17578
True	False	False	False	False	-3243.54467773438	-1049.02429199219	206.300399780273	0.674425363540649	0.957484781742096	0.453602224588394	88.5860214233398	16477
True	False	False	False	False	-3246.36401367188	-741.554748535156	202.97297668457	0.74776703119278	0.953925251960754	0.640835285186768	83.7868881225586	15333
True	False	False	False	False	-3248.0634765625	-518.843139648438	194.099838256836	0.721376538276672	0.950167715549469	0.555805087089539	135.679992675781	23744
True	False	False	False	False	-3245.84619140625	-473.441864013672	186.335845947266	0.680506646633148	0.929845750331879	0.464721083641052	79.1726226806641	13301
True	False	False	False	False	-3241.27294921875	-793.599304199219	135.315322875977	0.749961793422699	0.955561459064484	0.649603843688965	78.2295074462891	9544
True	False	False	False	False	-3236.59326171875	-365.415618896484	168.589569091797	0.705263912677765	0.945942521095276	0.515815854072571	92.1513137817383	14007
True	False	False	False	False	-3238.31323242188	-327.607269287109	253.993499755859	0.50219339132309	0.881579399108887	0.249617755413055	80.807861328125	18505
True	False	False	False	False	-3238.18090820313	-150.335372924805	201.863830566406	0.516757190227509	0.907454252243042	0.261952608823776	80.2033004760742	14597
True	False	False	False	False	-3235.71606445313	-1185.07080078125	222.937530517578	0.468115717172623	0.952485799789429	0.222799211740494	144.741287231445	29093
True	False	False	False	False	-3221.03466796875	-965.3076171875	247.338653564453	0.762388944625854	0.950753033161163	0.70770651102066	93.4349746704102	20836
True	False	False	False	False	-3234.41479492188	-862.550537109375	287.267761230469	0.740778982639313	0.955744028091431	0.615051805973053	96.7644805908203	25062
True	False	False	False	False	-3221.80615234375	-766.880615234375	189.663269042969	0.713731944561005	0.939363360404968	0.536011874675751	75.4210510253906	12897
True	False	False	False	False	-3234.24560546875	-646.661743164063	383.763122558594	0.360379427671432	0.826311051845551	0.152319714426994	85.5838165283203	29612
True	False	False	False	False	-3231.03784179688	-580.828430175781	174.135284423828	0.633660793304443	0.954676747322083	0.389329850673676	74.4777069091797	11693
True	False	False	False	False	-3230.48022460938	-383.371704101563	163.043869018555	0.80851811170578	0.960604012012482	1	152.585037231445	22430
True	False	False	False	False	-3232.94482421875	-4.12476062774658	156.389007568359	0.764501392841339	0.960117518901825	0.719519913196564	76.2978744506836	10758
True	False	False	False	False	-3227.92797851563	-546.46044921875	166.371292114258	0.702519774436951	0.936215758323669	0.509610950946808	83.3733367919922	12506
True	False	False	False	False	-3227.86303710938	-259.36572265625	211.846115112305	0.748496413230896	0.955339789390564	0.64370995759964	80.7696304321289	15427
True	False	False	False	False	-3220.6083984375	-1249.18579101563	86.513069152832	0.637440741062164	0.923753321170807	0.394667387008667	131.16667175293	10231
True	False	False	False	False	-3220.34936523438	-1206.98229980469	144.188446044922	0.751398801803589	0.953084051609039	0.655545711517334	108.938461303711	14162
True	False	False	False	False	-3217.49340820313	-1106.658203125	185.226699829102	0.800133466720581	0.956506252288818	1	89.2335357666016	14902
True	False	False	False	False	-3219.72241210938	-502.950897216797	217.391815185547	0.696749746799469	0.940348982810974	0.497048288583755	79.4183654785156	15566
True	False	False	False	False	-3219.4755859375	-796.938232421875	130.878753662109	0.825414478778839	0.968451261520386	1	79.8728790283203	9425
True	False	False	False	False	-3219.38159179688	-391.2255859375	194.099838256836	0.452690362930298	0.903295874595642	0.211490899324417	130.794281005859	22889
True	False	False	False	False	-3215.65307617188	-21.9581718444824	136.424453735352	0.784597456455231	0.944441914558411	0.938117504119873	75.8048782348633	9324
True	False	False	False	False	-3215.34130859375	50.5658378601074	154.17073059082	0.651001632213593	0.961715698242188	0.414762049913406	68.9280548095703	9581
True	False	False	False	False	-3214.4267578125	-1182.51037597656	209.627822875977	0.820584714412689	0.968313038349152	1	148.994705200195	28160
True	False	False	False	False	-3212.765625	-1035.74938964844	176.353576660156	0.853472471237183	0.96921706199646	1	80.2327041625977	12757
True	False	False	False	False	-3211.693359375	-825.79736328125	158.607299804688	0.78651762008667	0.962469756603241	1	85.7902069091797	12268
True	False	False	False	False	-3211.818359375	-439.463806152344	205.191253662109	0.684350907802582	0.946089804172516	0.472007870674133	83.7459487915039	15493
True	False	False	False	False	-3212.63159179688	-362.555694580078	177.462707519531	0.830169141292572	0.963548243045807	1	147.8125	23650
True	False	False	False	False	-3210.90600585938	-40.7962188720703	119.787330627441	0.517451584339142	0.933629870414734	0.262555181980133	74.5	8046
True	False	False	False	False	-3209.51245117188	-604.522705078125	218.500961303711	0.765435755252838	0.969564855098724	0.72499030828476	95.2893371582031	18772
True	False	False	False	False	-3208.7998046875	31.348705291748	93.1679229736328	0.748380422592163	0.953913331031799	0.643250167369843	73.8214263916016	6201
True	False	False	False	False	-3207.54833984375	-911.547790527344	234.028945922852	0.771419823169708	0.95211535692215	0.764589190483093	96.6255950927734	20388
True	False	False	False	False	-3206.2861328125	-121.281265258789	247.338653564453	0.792730629444122	0.971327841281891	1	81.5874404907227	18194
True	False	False	False	False	-3205.11474609375	-1324.6767578125	219.610107421875	0.266256481409073	0.923831641674042	0.103135451674461	110.515151977539	21882
True	False	False	False	False	-3201.0546875	-1289.53674316406	159.716445922852	0.683444023132324	0.946102201938629	0.470269948244095	122.125	17586
True	False	False	False	False	-3192.24731445313	-1258.11218261719	180.790130615234	0.674363613128662	0.959163129329681	0.453491747379303	85.61962890625	13956
True	False	False	False	False	-3203.640625	-1010.73016357422	126.442184448242	0.675792455673218	0.923204720020294	0.456060022115707	66.8771896362305	7624
True	False	False	False	False	-3203.41577148438	-416.283294677734	227.374099731445	0.501122355461121	0.930851101875305	0.248732686042786	87.9170761108398	18023
True	False	False	False	False	-3202.66284179688	-684.224975585938	197.427261352539	0.833656787872314	0.961211442947388	1	81.4550552368164	14499
True	False	False	False	False	-3200.77319335938	-1171.29370117188	122.005615234375	0.769454181194305	0.956187844276428	0.750577867031097	93.7090911865234	10308
True	False	False	False	False	-3186.6728515625	-978.651062011719	164.153015136719	0.599493980407715	0.930805563926697	0.34542527794838	69.0608139038086	10221
True	False	False	False	False	-3200.6162109375	-845.404479980469	168.589569091797	0.728265225887299	0.949305772781372	0.575161814689636	81.4210510253906	12376
True	False	False	False	False	-3196.64013671875	-730.868408203125	110.914192199707	0.672940909862518	0.931415498256683	0.450959801673889	74.4800033569336	7448
True	False	False	False	False	-3197.32763671875	-298.948944091797	158.607299804688	0.778592884540558	0.958177745342255	0.829684317111969	89.0139846801758	12729
True	False	False	False	False	-3198.10595703125	13.8025875091553	141.970169067383	0.766845762729645	0.964154958724976	0.733563005924225	73.6328125	9425
True	False	False	False	False	-3194.95751953125	-377.510192871094	57.6753807067871	0.839499652385712	0.965245127677917	1	78.3846130371094	4076
True	False	False	False	False	-3193.53466796875	-176.786010742188	247.338653564453	0.786299705505371	0.941210210323334	1	101.757850646973	22692
True	False	False	False	False	-3193.22534179688	31.6839809417725	54.3479537963867	0.716579556465149	0.956534862518311	0.543196678161621	64.326530456543	3152
True	False	False	False	False	-3191.7890625	-66.243293762207	301.686614990234	0.664903819561005	0.912006199359894	0.437105417251587	93.9742660522461	25561
True	False	False	False	False	-3189.8798828125	-761.164428710938	147.515884399414	0.565075933933258	0.946006655693054	0.307493597269058	73.8120269775391	9817
True	False	False	False	False	-3189.8681640625	-881.45068359375	238.465515136719	0.779577672481537	0.947768092155457	0.841474235057831	89.7813949584961	19303
True	False	False	False	False	-3184.57421875	-829.666870117188	144.188446044922	0.667910039424896	0.946313440799713	0.442200928926468	80.8769226074219	10514
True	False	False	False	False	-3183.03588867188	-533.622863769531	200.754699707031	0.746109485626221	0.94478178024292	0.634440541267395	73.9171295166016	13379
True	False	False	False	False	-3188.87182617188	-214.698608398438	212.955261230469	0.80851811170578	0.961587250232697	1	83.9427108764648	16117
True	False	False	False	False	-3185.65185546875	-486.454559326172	226.264953613281	0.833576381206512	0.964906334877014	1	84.9166641235352	17323
True	False	False	False	False	-3181.01342773438	-389.508361816406	125.333038330078	0.561595976352692	0.946619987487793	0.303941935300827	73.7876129150391	8338
True	False	False	False	False	-3180.7197265625	-13.9884357452393	200.754699707031	0.795972466468811	0.959510624408722	1	90.3646392822266	16356
True	False	False	False	False	-3180.00610351563	-367.553527832031	268.412353515625	0.572699785232544	0.955923795700073	0.315443426370621	90.5702514648438	21918
True	False	False	False	False	-3179.63427734375	-243.277603149414	41.0382537841797	0.775534987449646	0.947963654994965	0.798458695411682	64.8378372192383	2399
True	False	False	False	False	-3179.20874023438	-662.758728027344	106.477630615234	0.605727910995483	0.948089420795441	0.352912664413452	70.3020858764648	6749
True	False	False	False	False	-3177.544921875	-575.249938964844	240.683807373047	0.578994333744049	0.940843939781189	0.322190135717392	89.5115203857422	19424
True	False	False	False	False	-3178.50732421875	-260.740936279297	146.40673828125	0.656023621559143	0.95695686340332	0.422613710165024	71.2727279663086	9408
True	False	False	False	False	-3175.93383789063	-229.754684448242	73.203369140625	0.802794396877289	0.960359692573547	1	68.4090881347656	4515
True	False	False	False	False	-3173.17333984375	-1280.00427246094	11.0914192199707	0.763594925403595	0.936281979084015	0.714360892772675	57.7999992370605	578
True	False	False	False	False	-3167.1884765625	-996.563232421875	136.424453735352	0.558072805404663	0.926248252391815	0.300393551588058	69.8943099975586	8597
True	False	False	False	False	-3169.81079101563	-622.46728515625	295.031768798828	0.780179679393768	0.950532197952271	0.849261283874512	107.883460998535	28697
True	False	False	False	False	-3168.76586914063	-938.267150878906	217.391815185547	0.800887107849121	0.962632060050964	1	76.5510177612305	15004
True	False	False	False	False	-3166.10668945313	-809.854614257813	191.881561279297	0.674566864967346	0.965718448162079	0.453855603933334	76.1676330566406	13177
True	False	False	False	False	-3167.43090820313	-332.652557373047	214.064392089844	0.686085224151611	0.94978266954422	0.475364863872528	76.8911895751953	14840
True	False	False	False	False	-3165.9111328125	-1387.9013671875	137.533599853516	0.762256264686584	0.956956207752228	0.706988096237183	112.193550109863	13912
True	False	False	False	False	-3150.16796875	-1378.16516113281	15.5279874801636	0.774550676345825	0.945763468742371	0.789673984050751	61.0714302062988	855
True	False	False	False	False	-3165.84106445313	-671.529418945313	99.8227767944336	0.754056692123413	0.963844060897827	0.666995942592621	81.1666641235352	7305
True	False	False	False	False	-3165.55322265625	-1251.87890625	222.937530517578	0.708727538585663	0.962300062179565	0.52387672662735	98.0845794677734	19715
True	False	False	False	False	-3162.65185546875	-1227.95703125	181.899276733398	0.619048833847046	0.925216257572174	0.369656503200531	95.4817047119141	15659
True	False	False	False	False	-3161.69091796875	-1037.50769042969	237.356369018555	0.639050364494324	0.928771257400513	0.396973520517349	87.0140151977539	18621
True	False	False	False	False	-3163.54858398438	-722.462768554688	220.719253540039	0.830600321292877	0.963382422924042	1	87.2361831665039	17360
True	False	False	False	False	-3162.0048828125	-776.488037109375	186.335845947266	0.804924726486206	0.951849699020386	1	92.726188659668	15578
True	False	False	False	False	-3161.21484375	-1138.74719238281	89.8404998779297	0.779232859611511	0.946037769317627	0.837222635746002	140.679016113281	11395
True	False	False	False	False	-3155.48413085938	-1121.58459472656	257.320922851563	0.700190305709839	0.936172008514404	0.504462718963623	114.88362121582	26653
True	False	False	False	False	-3160.12158203125	-858.46435546875	214.064392089844	0.70803701877594	0.960021615028381	0.522248446941376	84.3212432861328	16274
True	False	False	False	False	-3159.58349609375	-130.146560668945	253.993499755859	0.837228178977966	0.955342173576355	1	99.7336273193359	22839
True	False	False	False	False	-3156.58276367188	-451.895660400391	200.754699707031	0.613876521587372	0.934114933013916	0.363029032945633	81.2707214355469	14710
True	False	False	False	False	-3152.71484375	-1065.59069824219	187.44499206543	0.809715926647186	0.95953643321991	1	100.437866210938	16974
True	False	False	False	False	-3150.14794921875	-906.721618652344	225.155807495117	0.626726865768433	0.959306359291077	0.37981116771698	90.625617980957	18397
True	False	False	False	False	-3149.93701171875	-1454.01403808594	84.2947845458984	0.636758983135223	0.962215721607208	0.39369660615921	108.894737243652	8276
True	False	False	False	False	-3149.64086914063	-1404.40942382813	147.515884399414	0.796800673007965	0.960830867290497	1	84.7593994140625	11273
True	False	False	False	False	-3142.64770507813	-972.16455078125	231.810668945313	0.734460532665253	0.966837406158447	0.594047129154205	83.2631607055664	17402
True	False	False	False	False	-3144.15478515625	-294.642272949219	122.005615234375	0.823490679264069	0.965185582637787	1	71.8454513549805	7903
True	False	False	False	False	-3147.05908203125	30.5470237731934	253.993499755859	0.683843612670898	0.933995962142944	0.471034198999405	112.899566650391	25854
True	False	False	False	False	-3144.07250976563	-658.206298828125	61.0028076171875	0.731991708278656	0.937515199184418	0.586336493492126	81.3818206787109	4476
True	False	False	False	False	-3143.14721679688	-264.274108886719	212.955261230469	0.739683151245117	0.948774993419647	0.611266613006592	82.1822891235352	15779
True	False	False	False	False	-3142.17431640625	-169.056945800781	389.308837890625	0.579345941543579	0.953991532325745	0.322572141885757	85.5840454101563	30040
True	False	False	False	False	-3141.47436523438	-1090.4951171875	204.082122802734	0.71492475271225	0.951744496822357	0.538995683193207	90.6684799194336	16683
True	False	False	False	False	-3136.52856445313	-859.770080566406	114.241622924805	0.793618381023407	0.951809823513031	1	88.4077682495117	9106
True	False	False	False	False	-3136.04150390625	-750.497497558594	114.241622924805	0.657020628452301	0.929113507270813	0.42420107126236	81.8058242797852	8426
True	False	False	False	False	-3140.82373046875	-694.862182617188	161.934722900391	0.803017973899841	0.951595425605774	1	107.226028442383	15655
True	False	False	False	False	-3140.13232421875	-326.248657226563	147.515884399414	0.628777801990509	0.961028873920441	0.382591038942337	69.3684234619141	9226
True	False	False	False	False	-3134.25952148438	-200.777465820313	95.3862075805664	0.601573288440704	0.950491905212402	0.347899287939072	64.7790679931641	5571
True	False	False	False	False	-3133.93139648438	-769.377990722656	108.695907592773	0.587116301059723	0.931302428245544	0.331155300140381	76.0510177612305	7453
True	False	False	False	False	-3132.04736328125	-1495.99719238281	43.256534576416	0.603995144367218	0.947712421417236	0.35081022977829	91.3589706420898	3563
True	False	False	False	False	-3125.95263671875	-1435.19213867188	218.500961303711	0.557660818099976	0.96282684803009	0.299981683492661	104.989845275879	20683
True	False	False	False	False	-3130.3076171875	-1320.15844726563	200.754699707031	0.689001262187958	0.925997972488403	0.481111228466034	131.486190795898	23799
True	False	False	False	False	-3128.58251953125	-811.307006835938	168.589569091797	0.836018741130829	0.961150467395782	1	83.6381607055664	12713
True	False	False	False	False	-3131.40356445313	-102.292419433594	228.483245849609	0.683174073696136	0.970857441425323	0.469754964113235	78.6213607788086	16196
True	False	False	False	False	-3131.0341796875	-643.305419921875	65.4393768310547	0.797776877880096	0.954068124294281	1	74.1694946289063	4376
True	False	False	False	False	-3128.10327148438	-365.719268798828	248.447799682617	0.656993448734283	0.944055378437042	0.424157619476318	78.1517868041992	17506
True	False	False	False	False	-3130.95678710938	-239.683868408203	115.350761413574	0.509884297847748	0.934681594371796	0.256060808897018	65.6153869628906	6824
True	False	False	False	False	-3127.11987304688	-301.416809082031	118.678184509277	0.801031827926636	0.958391427993774	1	71.2803726196289	7627
True	False	False	False	False	-3126.6875	-1221.98791503906	191.881561279297	0.554277122020721	0.952152967453003	0.296622633934021	73.7803497314453	12764
True	False	False	False	False	-3122.97192382813	-1156.71130371094	347.161437988281	0.712788164615631	0.941104233264923	0.53367668390274	99.1789169311523	31043
True	False	False	False	False	-3126.0341796875	-412.860443115234	231.810668945313	0.69539213180542	0.939832866191864	0.494181931018829	97.5550231933594	20389
True	False	False	False	False	-3124.4853515625	-187.10237121582	96.4953460693359	0.751482903957367	0.947323083877563	0.655898630619049	68.4482727050781	5955
True	False	False	False	False	-3122.49145507813	-924.947265625	179.680999755859	0.670226395130157	0.946969509124756	0.446196794509888	74.6111145019531	12087
True	False	False	False	False	-3121.24633789063	-793.23779296875	163.043869018555	0.53559672832489	0.965716958045959	0.2788006067276	77.8367309570313	11442
True	False	False	False	False	-3121.4072265625	-462.083343505859	417.037384033203	0.784687757492065	0.962672531604767	0.941606044769287	86.7792587280273	32629
True	False	False	False	False	-3121.31884765625	-337.919250488281	133.097030639648	0.777435421943665	0.93902599811554	0.817042171955109	69.4749984741211	8337
True	False	False	False	False	-3119.95703125	-41.5679817199707	27.7285480499268	0.573047637939453	0.958587408065796	0.3158118724823	63.439998626709	1586
True	False	False	False	False	-3119.66528320313	-1359.4462890625	161.934722900391	0.73265552520752	0.953242719173431	0.588384509086609	88.7876739501953	12963
True	False	False	False	False	-3116.41186523438	-533.783813476563	247.338653564453	0.841755390167236	0.970001876354218	1	113.376678466797	25283
True	False	False	False	False	-3119.43823242188	-54.5615539550781	272.848907470703	0.658298194408417	0.921022295951843	0.426249265670776	112.434959411621	27659
True	False	False	False	False	-3116.96069335938	-229.989822387695	110.914192199707	0.599098265171051	0.939445018768311	0.344957053661346	64.5400009155273	6454
True	False	False	False	False	-3115.67919921875	-1533.46166992188	308.341461181641	0.346384793519974	0.936814248561859	0.144398868083954	138.402877807617	38476
True	False	False	False	False	-3104.54321289063	-1386.13427734375	186.335845947266	0.592369258403778	0.923050343990326	0.337118297815323	88.0952377319336	14800
True	False	False	False	False	-3115.0791015625	-719.286193847656	230.701522827148	0.763065755367279	0.957866728305817	0.711412608623505	82.5576934814453	17172
True	False	False	False	False	-3108.12622070313	-1285.67565917969	185.226699829102	0.643370270729065	0.95728075504303	0.403264909982681	86.3053894042969	14413
True	False	False	False	False	-3107.35717773438	-1222.18225097656	202.97297668457	0.690767884254456	0.947612941265106	0.484657108783722	83.1311492919922	15213
True	False	False	False	False	-3107.42700195313	-656.144592285156	179.680999755859	0.786684155464172	0.952764511108398	1	76.0617294311523	12322
True	False	False	False	False	-3107.29443359375	-867.746154785156	222.937530517578	0.523586392402649	0.898823142051697	0.267938196659088	86.3333358764648	17353
True	False	False	False	False	-3103.42895507813	-832.105407714844	184.117568969727	0.753171443939209	0.954759061336517	0.663112580776215	90.4156646728516	15009
True	False	False	False	False	-3106.53979492188	-582.847473144531	21.0736961364746	0.765837788581848	0.936461865901947	0.727394282817841	60.7894744873047	1155
True	False	False	False	False	-3102.927734375	-167.163131713867	163.043869018555	0.727660059928894	0.954597949981689	0.573396384716034	76.4013595581055	11231
True	False	False	False	False	-3104.94140625	-130.463653564453	210.736968994141	0.73823755979538	0.961993157863617	0.606368362903595	74.4052658081055	14137
True	False	False	False	False	-3102.11865234375	-1594.81335449219	39.9291114807129	0.382630825042725	0.92632919549942	0.165423721075058	110.222221374512	3968
True	False	False	False	False	-3095.125	-1580.69946289063	38.8199691772461	0.627001702785492	0.955260276794434	0.380182027816772	84.3714294433594	2953
True	False	False	False	False	-3097.10693359375	-1185.2900390625	166.371292114258	0.612923800945282	0.94776862859726	0.361826151609421	80.4933319091797	12074
True	False	False	False	False	-3096.69262695313	-952.782470703125	237.356369018555	0.566973507404327	0.934739530086517	0.309450298547745	93.6635513305664	20044
True	False	False	False	False	-3101.158203125	-781.293518066406	156.389007568359	0.775517404079437	0.97015905380249	0.798297166824341	75.9787216186523	10713
True	False	False	False	False	-3099.7900390625	-559.209228515625	168.589569091797	0.513121485710144	0.970597565174103	0.258819729089737	78.1315765380859	11876
True	False	False	False	False	-3099.4111328125	-897.911743164063	224.046676635742	0.74105429649353	0.965224027633667	0.616012811660767	86.4455413818359	17462
True	False	False	False	False	-3095.77783203125	-22.6531620025635	261.757507324219	0.620877861976624	0.952393770217896	0.372040390968323	104.245765686035	24602
True	False	False	False	False	-3095.09326171875	-1023.33782958984	270.630645751953	0.648346662521362	0.957820057868958	0.410704642534256	97.3278656005859	23748
True	False	False	False	False	-3095.00952148438	-1530.17163085938	177.462707519531	0.749354422092438	0.961211442947388	0.647141218185425	92.0500030517578	14728
True	False	False	False	False	-3084.53149414063	-1512.41564941406	239.574661254883	0.688914835453033	0.960667610168457	0.4809390604496	121.625	26271
True	False	False	False	False	-3094.60327148438	-582.530029296875	100.931915283203	0.709659993648529	0.959754347801208	0.526092648506165	74.0219802856445	6736
True	False	False	False	False	-3092.697265625	-197.220977783203	160.825576782227	0.657890737056732	0.95434182882309	0.425594240427017	83.1724166870117	12060
True	False	False	False	False	-3093.1103515625	19.8704605102539	252.884368896484	0.663795053958893	0.94465959072113	0.435251176357269	107.04386138916	24406
True	False	False	False	False	-3089.5283203125	-316.313018798828	167.480438232422	0.83051860332489	0.956646144390106	1	101.927154541016	15391
True	False	False	False	False	-3087.67895507813	-1440.40942382813	188.554138183594	0.841511607170105	0.96012270450592	1	106.217643737793	18057
True	False	False	False	False	-3078.78515625	-1410.40515136719	259.539215087891	0.738230884075165	0.95710289478302	0.606346130371094	93.6282043457031	21909
True	False	False	False	False	-3087.66796875	-1098.30212402344	259.539215087891	0.611316204071045	0.938953161239624	0.359808743000031	98.6752166748047	23090
True	False	False	False	False	-3085.54516601563	-1053.80725097656	244.01123046875	0.760719418525696	0.972767889499664	0.698856711387634	90.6181793212891	19936
True	False	False	False	False	-3086.30078125	-739.425964355469	207.409545898438	0.697545051574707	0.946386158466339	0.498742699623108	81.9251327514648	15320
True	False	False	False	False	-3085.76611328125	-292.724182128906	119.787330627441	0.72677618265152	0.956423282623291	0.570841550827026	70.0370407104492	7564
True	False	False	False	False	-3086.09448242188	-254.224472045898	235.138092041016	0.733056902885437	0.944327116012573	0.589631855487823	79.4622650146484	16846
True	False	False	False	False	-3084.908203125	-562.43359375	82.0765075683594	0.797737896442413	0.967140793800354	1	135.364868164063	10017
True	False	False	False	False	-3079.31030273438	-432.721740722656	156.389007568359	0.803114473819733	0.960465252399445	1	83.8226928710938	11819
True	False	False	False	False	-3078.74658203125	-80.0278778076172	226.264953613281	0.609188199043274	0.946702361106873	0.357161521911621	81.6470565795898	16656
True	False	False	False	False	-3077.35961914063	-930.467224121094	170.807861328125	0.799037754535675	0.954267740249634	1	90.8701324462891	13994
True	False	False	False	False	-3076.77490234375	-633.039245605469	196.318130493164	0.771363496780396	0.969428062438965	0.764171004295349	78.7683639526367	13942
True	False	False	False	False	-3075.7294921875	-1654.48278808594	27.7285480499268	0.25688847899437	0.856255769729614	0.0987099334597588	108.800003051758	2720
True	False	False	False	False	-3064.67529296875	-1637.31494140625	118.678184509277	0.791627526283264	0.952778518199921	1	96.3457946777344	10309
True	False	False	False	False	-3074.4169921875	-1473.7578125	195.208984375	0.725498676300049	0.962467849254608	0.567197144031525	90.2670440673828	15887
True	False	False	False	False	-3072.22265625	-1251.68542480469	250.666076660156	0.574912846088409	0.955199420452118	0.317796111106873	88.1725692749023	19927
True	False	False	False	False	-3075.71142578125	-995.554138183594	184.117568969727	0.760164797306061	0.964551389217377	0.696003139019012	99.9698791503906	16595
True	False	False	False	False	-3075.53686523438	-768.293579101563	105.36848449707	0.723260998725891	0.937649130821228	0.560945451259613	61.5157890319824	5844
True	False	False	False	False	-3073.31225585938	-706.8330078125	207.409545898438	0.659363448619843	0.943162024021149	0.427969545125961	93.1283416748047	17415
True	False	False	False	False	-3072.50341796875	-580.9892578125	123.114753723145	0.735241293907166	0.950975477695465	0.596540331840515	71.9459457397461	7986
True	False	False	False	False	-3070.61596679688	-1203.41064453125	148.625015258789	0.832641422748566	0.964896857738495	1	92.1343307495117	12346
True	False	False	False	False	-3068.77783203125	-871.963623046875	174.135284423828	0.633660793304443	0.929353773593903	0.389329850673676	90.1847152709961	14159
True	False	False	False	False	-3068.23486328125	-1365.49548339844	208.518692016602	0.730466604232788	0.961941421031952	0.581698298454285	109.420211791992	20571
True	False	False	False	False	-3056.2998046875	-1163.91149902344	187.44499206543	0.784142136573792	0.945051789283752	0.923094153404236	101.171600341797	17098
True	False	False	False	False	-3065.8173828125	-664.314575195313	169.698715209961	0.666771829128265	0.958087623119354	0.44025981426239	91.5555572509766	14008
True	False	False	False	False	-3066.06323242188	-208.641235351563	112.023338317871	0.714657843112946	0.969766020774841	0.53832471370697	68.0594024658203	6874
True	False	False	False	False	-3067.1748046875	-48.4437942504883	196.318130493164	0.524628341197968	0.946901023387909	0.268863320350647	69.4971771240234	12301
True	False	False	False	False	-3065.60571289063	-456.935821533203	126.442184448242	0.784677445888519	0.949344754219055	0.941195964813232	78.6140365600586	8962
True	False	False	False	False	-3064.4443359375	-355.62451171875	171.917007446289	0.804226338863373	0.963548243045807	1	90.0709686279297	13961
True	False	False	False	False	-3063.94897460938	-162.254638671875	231.810668945313	0.728536307811737	0.967586696147919	0.57595694065094	78.2296676635742	16350
True	False	False	False	False	-3061.53466796875	-329.816162109375	113.132476806641	0.763600468635559	0.958391427993774	0.714391827583313	71.5980377197266	7303
True	False	False	False	False	-3059.451171875	-896.442626953125	135.315322875977	0.392135113477707	0.846465170383453	0.171224638819695	66.9918060302734	8173
True	False	False	False	False	-3056.28466796875	-837.129211425781	159.716445922852	0.811793208122253	0.963339745998383	1	94.2986145019531	13579
True	False	False	False	False	-3055.25463867188	-229.855590820313	157.498153686523	0.754633009433746	0.952420055866241	0.669563829898834	72.7042236328125	10324
True	False	False	False	False	-3052.6484375	-112.324295043945	178.571853637695	0.663666427135468	0.956953227519989	0.435036957263947	76.0186309814453	12239
True	False	False	False	False	-3052.46435546875	-775.639892578125	116.459907531738	0.62244039773941	0.938394486904144	0.374094069004059	65.4476165771484	6872
True	False	False	False	False	-3051.30029296875	-1567.65759277344	186.335845947266	0.647222757339478	0.956823408603668	0.40900582075119	85.3035736083984	14331
True	False	False	False	False	-3047.41943359375	-1435.75146484375	126.442184448242	0.767152667045593	0.951440989971161	0.735483109951019	88.6666641235352	10108
True	False	False	False	False	-3045.60278320313	-804.520263671875	220.719253540039	0.73613965511322	0.972915410995483	0.599442839622498	87.7587966918945	17464
True	False	False	False	False	-3048.99267578125	-280.977203369141	168.589569091797	0.654028356075287	0.963987946510315	0.419465810060501	87.2105255126953	13256
True	False	False	False	False	-3044.56372070313	-1240.24890136719	206.300399780273	0.618865728378296	0.950767934322357	0.369419068098068	89.7580642700195	16695
True	False	False	False	False	-3043.98461914063	-1719.88000488281	493.568176269531	0.113603644073009	0.928519129753113	0.0390397198498249	104.159553527832	46351
True	False	False	False	False	-3011.84301757813	-1712.50964355469	31.0559749603271	0.811063647270203	0.960755467414856	1	64.7857131958008	1814
True	False	False	False	False	-3025.02075195313	-1683.86584472656	169.698715209961	0.801735460758209	0.958971083164215	1	165.228759765625	25280
True	False	False	False	False	-3032.96044921875	-1617.02868652344	131.987884521484	0.63240373134613	0.952957212924957	0.38757848739624	85.5714263916016	10183
True	False	False	False	False	-3042.060546875	-1351.41638183594	215.173538208008	0.575016379356384	0.953744292259216	0.317906677722931	102.195877075195	19826
True	False	False	False	False	-3042.04321289063	-977.286315917969	242.902084350586	0.757261633872986	0.950423896312714	0.681698560714722	90.4520568847656	19809
True	False	False	False	False	-3043.66821289063	-179.766952514648	109.805053710938	0.785418212413788	0.964160740375519	1	67.1717147827148	6650
True	False	False	False	False	-3042.71362304688	-548.926391601563	129.769607543945	0.746324419975281	0.952722728252411	0.635259330272675	73.2307662963867	8568
True	False	False	False	False	-3041.4296875	-496.691589355469	231.810668945313	0.812061309814453	0.968456029891968	1	82.1531066894531	17170
True	False	False	False	False	-3040.86840820313	-418.182922363281	171.917007446289	0.70979243516922	0.967457592487335	0.526409149169922	81.7548370361328	12672
True	False	False	False	False	-3038.23803710938	-443.872406005859	168.589569091797	0.796495378017426	0.97087299823761	1	77.7828979492188	11823
True	False	False	False	False	-3037.86962890625	13.1228561401367	195.208984375	0.678042888641357	0.964362919330597	0.460158079862595	106.409088134766	18728
True	False	False	False	False	-3037.54272460938	-1041.24975585938	214.064392089844	0.740925669670105	0.952679574489594	0.615563333034515	83.4404144287109	16104
True	False	False	False	False	-3036.5556640625	-1412.33508300781	153.061584472656	0.786026954650879	0.96180784702301	1	90.2536239624023	12455
True	False	False	False	False	-3032.63647460938	-906.070251464844	129.769607543945	0.796257674694061	0.961795568466187	1	73.2478637695313	8570
True	False	False	False	False	-3034.48999023438	-640.524169921875	170.807861328125	0.62379777431488	0.945926070213318	0.375891149044037	72.8246765136719	11215
True	False	False	False	False	-3032.24389648438	-1669.96606445313	167.480438232422	0.685113787651062	0.943187832832336	0.473479032516479	112.933776855469	17053
True	False	False	False	False	-3032.14428710938	-1478.32568359375	227.374099731445	0.786993563175201	0.956899225711823	1	83.4878082275391	17115
True	False	False	False	False	-3032.12060546875	-1319.17785644531	197.427261352539	0.567716896533966	0.950596809387207	0.310220777988434	94.3764038085938	16799
True	False	False	False	False	-3030.4755859375	-1127.25537109375	395.963684082031	0.664210915565491	0.946512937545776	0.435945093631744	105.226890563965	37566
True	False	False	False	False	-3030.71948242188	-138.426788330078	224.046676635742	0.791603565216064	0.964518785476685	1	75.3910903930664	15229
True	False	False	False	False	-3030.49243164063	-762.80322265625	164.153015136719	0.725604593753815	0.94318687915802	0.567497134208679	75.8378372192383	11224
True	False	False	False	False	-3029.93774414063	-1219.14038085938	125.333038330078	0.676981031894684	0.933340489864349	0.458216309547424	94.1327438354492	10637
True	False	False	False	False	-3025.82446289063	-832.391174316406	181.899276733398	0.624288439750671	0.91812127828598	0.376543790102005	81.615852355957	13385
True	False	False	False	False	-3028.94702148438	-88.8785095214844	191.881561279297	0.722079694271088	0.957357227802277	0.557710230350494	83.4046249389648	14429
True	False	False	False	False	-3028.8720703125	-14.7026176452637	246.229507446289	0.705789387226105	0.950437486171722	0.517021954059601	86.1531524658203	19126
True	False	False	False	False	-3028.6611328125	-606.096374511719	192.990692138672	0.54894095659256	0.927259743213654	0.291409492492676	72.5977020263672	12632
True	False	False	False	False	-3025.53930664063	-293.070922851563	158.607299804688	0.71760094165802	0.950639188289642	0.545826494693756	79.2237777709961	11329
True	False	False	False	False	-3024.46118164063	-268.089599609375	158.607299804688	0.756815671920776	0.973852276802063	0.679588556289673	77.1048965454102	11026
True	False	False	False	False	-3023.44018554688	-1450.23315429688	240.683807373047	0.756422877311707	0.953858435153961	0.677747845649719	88.2580642700195	19152
True	False	False	False	False	-3022.76245117188	-1698.73791503906	119.787330627441	0.785884737968445	0.967822372913361	1	102.018516540527	11018
True	False	False	False	False	-3020.20483398438	-1571.49133300781	178.571853637695	0.815820634365082	0.958387315273285	1	86.2857131958008	13892
True	False	False	False	False	-3022.32763671875	-1275.50830078125	211.846115112305	0.742123007774353	0.969564855098724	0.619783222675323	86.335075378418	16490
True	False	False	False	False	-3019.19189453125	-678.76611328125	198.536407470703	0.643726408481598	0.946473836898804	0.403790414333344	74.5698318481445	13348
True	False	False	False	False	-3020.24536132813	-386.477722167969	186.335845947266	0.716425657272339	0.951769232749939	0.542802810668945	75.7976226806641	12734
True	False	False	False	False	-3018.28466796875	-527.652526855469	130.878753662109	0.772971868515015	0.969469964504242	0.776539385318756	72.3220367431641	8534
True	False	False	False	False	-3017.494140625	-932.645263671875	219.610107421875	0.753714084625244	0.954886198043823	0.665484547615051	85.9090881347656	17010
True	False	False	False	False	-3015.52685546875	-1535.76086425781	221.828384399414	0.842206358909607	0.957645952701569	1	90.0350036621094	18007
True	False	False	False	False	-3006.42846679688	-1235.6689453125	141.970169067383	0.696922302246094	0.947297036647797	0.497414886951447	88.859375	11374
True	False	False	False	False	-3013.17846679688	-1174.92016601563	235.138092041016	0.724782347679138	0.948241949081421	0.565177738666534	87.9386825561523	18643
True	False	False	False	False	-3011.833984375	-1026.95593261719	219.610107421875	0.653621077537537	0.938604295253754	0.418827950954437	89.2929306030273	17680
True	False	False	False	False	-3006.9521484375	-880.134216308594	209.627822875977	0.725569725036621	0.961118936538696	0.567398190498352	87.8571395874023	16605
True	False	False	False	False	-3005.02172851563	-597.142395019531	204.082122802734	0.694542586803436	0.957261741161346	0.492404788732529	87.4402160644531	16089
True	False	False	False	False	-3003.16796875	-1800.93688964844	104.259346008301	0.365233302116394	0.937658190727234	0.155123382806778	101.159576416016	9509
True	False	False	False	False	-2962.78271484375	-1787.6455078125	94.2770690917969	0.734207451343536	0.956959247589111	0.593244731426239	93.7294082641602	7967
True	False	False	False	False	-2981.03588867188	-1736.68212890625	179.680999755859	0.801911056041718	0.958871126174927	1	99.2839508056641	16084
True	False	False	False	False	-3002.1005859375	-1586.1494140625	148.625015258789	0.747713565826416	0.94936615228653	0.640626013278961	78.5298538208008	10523
True	False	False	False	False	-3002.89575195313	-1504.50158691406	237.356369018555	0.856253027915955	0.966398417949677	1	92.8411178588867	19868
True	False	False	False	False	-3000.548828125	-1682.89013671875	141.970169067383	0.664135277271271	0.947245538234711	0.435818791389465	79.1171875	10127
True	False	False	False	False	-2986.71557617188	-1649.31481933594	292.8134765625	0.782496511936188	0.956082403659821	0.885400652885437	101.553031921387	26810
True	False	False	False	False	-2984.60668945313	-1422.4677734375	205.191253662109	0.684350907802582	0.926580727100372	0.472007870674133	96.1459426879883	17787
True	False	False	False	False	-3000.52807617188	-1373.20202636719	226.264953613281	0.73114401102066	0.960302233695984	0.58374696969986	89.3725509643555	18232
True	False	False	False	False	-2979.45336914063	-1336.32971191406	200.754699707031	0.717983305454254	0.940348863601685	0.546818435192108	91.7734832763672	16611
True	False	False	False	False	-3000.45581054688	-1296.46276855469	278.394622802734	0.851287305355072	0.969063818454742	1	89.5976104736328	22489
True	False	False	False	False	-2988.859375	-1195.63903808594	151.952453613281	0.710832297801971	0.95655083656311	0.528907418251038	91.605842590332	12550
True	False	False	False	False	-2998.32055664063	-1041.84643554688	161.934722900391	0.65636157989502	0.968949019908905	0.423150688409805	80.5547943115234	11761
True	False	False	False	False	-2998.79638671875	36.4648094177246	187.44499206543	0.684557318687439	0.934254944324493	0.472405046224594	79.6331329345703	13458
True	False	False	False	False	-2992.57983398438	-982.996215820313	195.208984375	0.773984313011169	0.957897365093231	0.784835934638977	87.1704559326172	15342
True	False	False	False	False	-2984.80493164063	-906.814147949219	154.17073059082	0.697528183460236	0.938992023468018	0.498706638813019	96.7913665771484	13454
True	False	False	False	False	-2987.37548828125	-452.185150146484	11.0914192199707	0.69836014509201	0.927715241909027	0.500491261482239	50.2999992370605	503
True	False	False	False	False	-2985.57836914063	-513.900390625	197.427261352539	0.620475888252258	0.952192962169647	0.371514648199081	77.1179809570313	13727
True	False	False	False	False	-2982.8916015625	-188.947677612305	117.569046020508	0.851301372051239	0.960092186927795	1	83.0471725463867	8803
True	False	False	False	False	-2983.60864257813	10.9731559753418	199.645553588867	0.707899868488312	0.97095775604248	0.521926462650299	77.4055557250977	13933
True	False	False	False	False	-2982.70947265625	-1113.5888671875	209.627822875977	0.719454348087311	0.956438362598419	0.550673186779022	78.9947052001953	14930
True	False	False	False	False	-2979.0263671875	-792.44384765625	211.846115112305	0.63550192117691	0.962777018547058	0.39191609621048	77.6387405395508	14829
True	False	False	False	False	-2980.0576171875	-25.9663467407227	176.353576660156	0.737743198871613	0.944971799850464	0.604717314243317	86.0880508422852	13688
True	False	False	False	False	-2978.9775390625	-1606.05102539063	267.30322265625	0.667548537254333	0.946587443351746	0.441582828760147	96.7925338745117	23327
True	False	False	False	False	-2974.9892578125	-1533.98901367188	170.807861328125	0.810298204421997	0.95706182718277	1	98.7727279663086	15211
True	False	False	False	False	-2978.12426757813	-1221.96984863281	129.769607543945	0.818419456481934	0.96275532245636	1	93.7777786254883	10972
True	False	False	False	False	-2973.271484375	-1075.36547851563	170.807861328125	0.654298424720764	0.948379814624786	0.419889748096466	74.4350662231445	11463
True	False	False	False	False	-2971.69482421875	-1478.6689453125	266.194061279297	0.783528327941895	0.957799732685089	0.906953990459442	96.029167175293	23047
True	False	False	False	False	-2970.84692382813	-1395.79370117188	186.335845947266	0.779502213001251	0.951906323432922	0.840531468391418	85.3333358764648	14336
True	False	False	False	False	-2968.14404296875	-1149.17578125	176.353576660156	0.844976425170898	0.961812317371368	1	83.9496841430664	13348
True	False	False	False	False	-2967.83813476563	-1757.58837890625	166.371292114258	0.711920857429504	0.953809857368469	0.531550288200378	101.933334350586	15290
True	False	False	False	False	-2966.2099609375	-1700.16735839844	155.279876708984	0.838737607002258	0.95888364315033	1	101.300003051758	14182
True	False	False	False	False	-2963.806640625	-1307.23791503906	108.695907592773	0.810891211032867	0.950061023235321	1	79.2244873046875	7764
True	False	False	False	False	-2962.81079101563	-1589.2138671875	96.4953460693359	0.569902956485748	0.953530192375183	0.312499523162842	69.6091918945313	6056
True	False	False	False	False	-2962.20581054688	-1879.15209960938	21.0736961364746	0.301473647356033	0.927676796913147	0.120477437973022	100.736839294434	1914
True	False	False	False	False	-2955.47729492188	-1858.77014160156	232.919815063477	0.799393713474274	0.963478207588196	1	123.085716247559	25848
True	False	False	False	False	-2956.32055664063	-1777.29211425781	77.6399383544922	0.821241796016693	0.961069166660309	1	116.571426391602	8160
True	False	False	False	False	-2961.18188476563	-1549.71105957031	192.990692138672	0.74201226234436	0.952930867671967	0.619389593601227	79.5172424316406	13836
True	False	False	False	False	-2958.63720703125	-1721.73815917969	13.3097038269043	0.80851811170578	0.94014710187912	1	56.0833320617676	673
True	False	False	False	False	-2957.005859375	-1054.98681640625	97.6044921875	0.819784700870514	0.963592112064362	1	102.147727966309	8989
True	False	False	False	False	-2955.31494140625	-530.438049316406	108.695907592773	0.764249205589294	0.955311119556427	0.718070447444916	91.5918350219727	8976
True	False	False	False	False	-2953.50073242188	-1821.31872558594	174.135284423828	0.667044520378113	0.952818930149078	0.440723568201065	76.7706985473633	12053
True	False	False	False	False	-2949.36328125	-1361.41564941406	199.645553588867	0.791574835777283	0.961925029754639	1	79.0166702270508	14223
True	False	False	False	False	-2944.7705078125	-1250.2548828125	235.138092041016	0.612679004669189	0.952972948551178	0.361517995595932	89.0849075317383	18886
True	False	False	False	False	-2950.646484375	-1028.17224121094	195.208984375	0.862881183624268	0.970580637454987	1	83.301139831543	14661
True	False	False	False	False	-2947.38134765625	-800.296813964844	98.7136306762695	0.782779574394226	0.93867951631546	0.890820920467377	67.8202209472656	6036
True	False	False	False	False	-2949.27905273438	-495.817840576172	157.498153686523	0.829367995262146	0.959402859210968	1	78.5070419311523	11148
True	False	False	False	False	-2947.01538085938	-761.76513671875	206.300399780273	0.635893940925598	0.944012820720673	0.392470061779022	77.3978500366211	14396
True	False	False	False	False	-2944.42236328125	-1302.38439941406	116.459907531738	0.746517598628998	0.95213907957077	0.635997831821442	76.8190460205078	8066
True	False	False	False	False	-2940.73901367188	11.5072727203369	160.825576782227	0.637657523155212	0.948662400245667	0.394976794719696	83.7310333251953	12141
True	False	False	False	False	-2939.65405273438	-1663.69079589844	242.902084350586	0.728664457798004	0.945340514183044	0.5763338804245	87.4018249511719	19141
True	False	False	False	False	-2938.80541992188	-1562.94848632813	140.861022949219	0.810112833976746	0.959582805633545	1	64.5118103027344	8193
True	False	False	False	False	-2937.2431640625	-1444.619140625	195.208984375	0.767005503177643	0.966592967510223	0.734559714794159	87.136360168457	15336
True	False	False	False	False	-2937.19897460938	-1899.79479980469	106.477630615234	0.794342398643494	0.951679229736328	1	130.86457824707	12563
True	False	False	False	False	-2928.54052734375	-1785.83190917969	164.153015136719	0.671502232551575	0.927446484565735	0.448424458503723	106.202705383301	15718
True	False	False	False	False	-2923.78051757813	-1546.51403808594	200.754699707031	0.633050918579102	0.94510954618454	0.388478726148605	81.9834289550781	14839
True	False	False	False	False	-2935.36645507813	-781.40625	108.695907592773	0.810891211032867	0.95396763086319	1	70.3877563476563	6898
True	False	False	False	False	-2931.79833984375	-1489.46398925781	219.610107421875	0.671533405780792	0.945291996002197	0.448479145765305	84.2626266479492	16684
True	False	False	False	False	-2916.90576171875	-1166.99194335938	170.807861328125	0.755021035671234	0.952538132667542	0.671310603618622	76.9805221557617	11855
True	False	False	False	False	-2928.56494140625	-173.416320800781	93.1679229736328	0.797351360321045	0.959064602851868	1	126.797622680664	10651
True	False	False	False	False	-2915.826171875	-1621.99755859375	301.686614990234	0.820912778377533	0.957065761089325	1	83.0588226318359	22592
True	False	False	False	False	-2912.41918945313	-1373.13110351563	143.079315185547	0.813946902751923	0.953565120697021	1	89.4728698730469	11542
True	False	False	False	False	-2914.759765625	-1319.51403808594	215.173538208008	0.776229381561279	0.949439823627472	0.80497819185257	76.6649475097656	14873
True	False	False	False	False	-2904.41943359375	-1877.00390625	210.736968994141	0.717190682888031	0.947561919689178	0.544766783714294	173.884216308594	33038
True	False	False	False	False	-2909.23779296875	-1815.63830566406	126.442184448242	0.727187871932983	0.949814915657043	0.572028160095215	81.7192993164063	9316
True	False	False	False	False	-2909.73974609375	-1256.91857910156	127.551322937012	0.714580357074738	0.954500257968903	0.538130283355713	65.5739135742188	7541
True	False	False	False	False	-2908.75341796875	-1761.33984375	168.589569091797	0.780941009521484	0.965530335903168	0.859888970851898	104.388160705566	15867
True	False	False	False	False	-2905.96411132813	-1729.23400878906	212.955261230469	0.80851811170578	0.967161059379578	1	90.109375	17301
True	False	False	False	False	-2907.78198242188	-1447.97033691406	199.645553588867	0.679443836212158	0.952437341213226	0.462742656469345	82.0666656494141	14772
True	False	False	False	False	-2906.95361328125	-1412.85437011719	185.226699829102	0.774862349033356	0.937199532985687	0.792401194572449	99.3353271484375	16589
True	False	False	False	False	-2903.54858398438	7.71284103393555	269.521484375	0.752589106559753	0.947292029857635	0.66059672832489	90.4773635864258	21986
True	False	False	False	False	-2903.2509765625	-1855.25036621094	66.5485153198242	0.798536419868469	0.954430818557739	1	91	5460
True	False	False	False	False	-2902.337890625	-885.290100097656	205.191253662109	0.69008469581604	0.946950852870941	0.483279913663864	85.7837829589844	15870
True	False	False	False	False	-2893.79858398438	-1792.27124023438	204.082122802734	0.551170408725739	0.915146887302399	0.29357522726059	101.32608795166	18644
True	False	False	False	False	-2898.916015625	-944.981689453125	186.335845947266	0.762245774269104	0.963020265102386	0.70693165063858	83.6666641235352	14056
True	False	False	False	False	-2898.86767578125	-1658.82495117188	241.792938232422	0.682495713233948	0.954281151294708	0.46846529841423	86.4403686523438	18844
True	False	False	False	False	-2896.5244140625	-1536.68469238281	348.270568847656	0.717004299163818	0.962156772613525	0.544286787509918	99.6019134521484	31275
True	False	False	False	False	-2894.609375	-1501.62023925781	212.955261230469	0.612368762493134	0.963093042373657	0.361127883195877	83.2239608764648	15979
True	False	False	False	False	-2890.7177734375	-1892.53894042969	105.36848449707	0.810243308544159	0.957231283187866	1	72.5368423461914	6891
True	False	False	False	False	-2880.90844726563	-1867.27880859375	131.987884521484	0.539924085140228	0.896979570388794	0.282824844121933	90.2100830078125	10735
True	False	False	False	False	-2883.70678710938	-1842.48059082031	154.17073059082	0.659713327884674	0.962178289890289	0.428537100553513	73.7553939819336	10252
True	False	False	False	False	-2863.81591796875	-1802.79870605469	165.262145996094	0.488020360469818	0.824043035507202	0.238135755062103	128.053695678711	19080
True	False	False	False	False	-2884.4833984375	-1730.24133300781	129.769607543945	0.796257674694061	0.960259556770325	1	158.393157958984	18532
True	False	False	False	False	-2885.72021484375	-1595.01647949219	69.8759460449219	0.679155230522156	0.926570653915405	0.462208092212677	124.603172302246	7850
True	False	False	False	False	-2886.1767578125	-1443.78356933594	204.082122802734	0.641390800476074	0.942001581192017	0.400363385677338	88.5217361450195	16288
True	False	False	False	False	-2884.47729492188	-1688.67370605469	194.099838256836	0.679955661296844	0.959316194057465	0.46369343996048	76.9199981689453	13461
True	False	False	False	False	-2868.41137695313	-1631.51721191406	195.208984375	0.710345864295959	0.952416479587555	0.527735590934753	75.0852279663086	13215
True	False	False	False	False	-2882.77612304688	33.8031044006348	290.595184326172	0.762782037258148	0.95167475938797	0.709850132465363	87.3893127441406	22896
True	False	False	False	False	-2873.02294921875	-1603.30773925781	69.8759460449219	0.626204371452332	0.928756594657898	0.379107654094696	121.063491821289	7627
True	False	False	False	False	-2869.73315429688	-1362.91723632813	173.026138305664	0.717120826244354	0.963983654975891	0.544586777687073	96.1217956542969	14995
True	False	False	False	False	-2872.01416015625	-1035.25109863281	197.427261352539	0.807617545127869	0.961822032928467	1	75.1348342895508	13374
True	False	False	False	False	-2868.08959960938	-1764.783203125	154.17073059082	0.841640889644623	0.955322802066803	1	92.10791015625	12803
True	False	False	False	False	-2860.568359375	-1430.98352050781	190.772415161133	0.674038648605347	0.946056842803955	0.452911257743835	86.8139572143555	14932
True	False	False	False	False	-2867.05932617188	-1102.27648925781	123.114753723145	0.672101736068726	0.959237992763519	0.449477881193161	67.2972946166992	7470
True	False	False	False	False	-2858.27685546875	-1834.50219726563	95.3862075805664	0.756393730640411	0.934651851654053	0.677612125873566	160.976745605469	13844
True	False	False	False	False	-2857.056640625	-1562.26538085938	224.046676635742	0.704135537147522	0.943031549453735	0.513245642185211	86.7673263549805	17527
True	False	False	False	False	-2857.89990234375	-1074.6962890625	181.899276733398	0.822982907295227	0.962369561195374	1	75.5060958862305	12383
True	False	False	False	False	-2856.89794921875	-1851.48742675781	92.0587844848633	0.763090133666992	0.953183054924011	0.711547255516052	75.3493957519531	6254
True	False	False	False	False	-2847.50024414063	-1664.20043945313	195.208984375	0.698149502277374	0.939228475093842	0.500038266181946	78.5795440673828	13830
True	False	False	False	False	-2854.42919921875	-1505.13671875	221.828384399414	0.79052597284317	0.963247716426849	1	88.2850036621094	17657
True	False	False	False	False	-2850.89575195313	-1464.79406738281	207.409545898438	0.811901271343231	0.961481273174286	1	95.0106964111328	17767
True	False	False	False	False	-2847.3251953125	-1327.90185546875	170.807861328125	0.656723499298096	0.952930867671967	0.423726975917816	105.642860412598	16269
True	False	False	False	False	-2845.44750976563	-1712.19763183594	196.318130493164	0.647115230560303	0.95211535692215	0.408843815326691	82.621467590332	14624
True	False	False	False	False	-2840.83056640625	-1784.0234375	158.607299804688	0.678697884082794	0.954978227615356	0.461363196372986	76.9160842895508	10999
True	False	False	False	False	-2837.07055664063	-1523.80383300781	140.861022949219	0.715956509113312	0.963339745998383	0.541606366634369	72.4881896972656	9206
True	False	False	False	False	-2832.86474609375	-1861.07275390625	151.952453613281	0.753516912460327	0.941752374172211	0.664619505405426	100.189781188965	13726
True	False	False	False	False	-2832.59741210938	-1835.79699707031	175.244430541992	0.733103275299072	0.95019268989563	0.589776337146759	94.582275390625	14944
True	False	False	False	False	-2825.25756835938	-1774.10717773438	151.952453613281	0.656396925449371	0.940387666225433	0.423206925392151	80.7299270629883	11060
True	False	False	False	False	-2830.71337890625	-1699.515625	175.244430541992	0.546334862709045	0.95108550786972	0.288899958133698	78.7088623046875	12436
True	False	False	False	False	-2831.34008789063	-972.807495117188	191.881561279297	0.810239434242249	0.955333292484283	1	85.5317916870117	14797
True	False	False	False	False	-2825.5205078125	-1736.72106933594	215.173538208008	0.650610983371735	0.943091690540314	0.414161026477814	75.9587631225586	14736
True	False	False	False	False	-2821.0595703125	-1644.45251464844	184.117568969727	0.658481895923615	0.95124226808548	0.426545202732086	83.3915634155273	13843
True	False	False	False	False	-2824.45239257813	-1546.61389160156	219.610107421875	0.738577127456665	0.948559105396271	0.60750949382782	78.0353546142578	15451
True	False	False	False	False	-2820.90991210938	-1492.65686035156	173.026138305664	0.606131851673126	0.942604660987854	0.353405207395554	95.5	14898
True	False	False	False	False	-2816.99609375	-1874.70751953125	169.698715209961	0.793849229812622	0.94989287853241	1	92.1633987426758	14101
True	False	False	False	False	-2805.34594726563	-1896.58850097656	247.338653564453	0.439609348773956	0.941302001476288	0.202262699604034	76.9013442993164	17149
True	False	False	False	False	-2805.1484375	-1818.99145507813	384.872253417969	0.359829485416412	0.79966676235199	0.152003929018974	105.011528015137	36439
True	False	False	False	False	-2797.57055664063	-1786.12963867188	166.371292114258	0.620580017566681	0.943850636482239	0.371650695800781	66.9400024414063	10041
True	False	False	False	False	-2804.33642578125	-1543.8798828125	13.3097038269043	0.769369602203369	0.941614151000977	0.75	58.5	702
True	False	False	False	False	-2800.75463867188	-1613.13537597656	250.666076660156	0.746052384376526	0.950114846229553	0.634223520755768	85.535400390625	19331
True	False	False	False	False	-2793.27685546875	-1724.44604492188	164.153015136719	0.794427216053009	0.951417982578278	1	79.5810775756836	11778
True	False	False	False	False	-2793.84545898438	-1664.72058105469	43.256534576416	0.656920969486237	0.951043426990509	0.424041956663132	67.0769195556641	2616
True	False	False	False	False	-2788.72265625	-1653.60229492188	151.952453613281	0.684738576412201	0.966002106666565	0.4727543592453	83.3065719604492	11413
True	False	False	False	False	-2788.24755859375	-1521.01916503906	134.206176757813	0.627815425395966	0.941083312034607	0.381282955408096	61.1157035827637	7395
True	False	False	False	False	-2787.78442382813	-1591.73828125	237.356369018555	0.496468663215637	0.951117932796478	0.244920566678047	90.182243347168	19299
True	False	False	False	False	-2782.32958984375	-1570.67126464844	153.061584472656	0.692510008811951	0.958067119121552	0.488203257322311	69.0434799194336	9528
True	False	False	False	False	-2778.94897460938	-1323.72021484375	153.061584472656	0.806005537509918	0.959966003894806	1	75.6376800537109	10438
True	False	False	False	False	-2775.42993164063	-1844.71484375	234.028945922852	0.774071514606476	0.970426440238953	0.785571455955505	81.6729888916016	17233
True	False	False	False	False	-2769.01293945313	-1692.27221679688	413.7099609375	0.812764346599579	0.959023058414459	1	107.651473999023	40154
True	False	False	False	False	-2762.77783203125	-1805.52856445313	159.716445922852	0.689935445785522	0.948795735836029	0.482980132102966	70.5347213745117	10157
True	False	False	False	False	-2750.49438476563	-1882.27172851563	202.97297668457	0.717145800590515	0.949310541152954	0.544651031494141	94.6939926147461	17329
True	False	False	False	False	-2760.1650390625	-1741.62170410156	177.462707519531	0.76659494638443	0.957795083522797	0.732008516788483	80.7125015258789	12914
True	False	False	False	False	-2758.19897460938	-1663.51416015625	112.023338317871	0.778208315372467	0.942708849906921	0.825352907180786	83.2871322631836	8412
True	False	False	False	False	-2754.0322265625	-1644.08093261719	262.866638183594	0.62350869178772	0.946103096008301	0.375507414340973	83.4050598144531	19767
True	False	False	False	False	-2748.72265625	-1802.37292480469	22.1828384399414	0.755204319953918	0.946847438812256	0.672140836715698	60.75	1215
True	False	False	False	False	-2733.82568359375	-1760.85961914063	332.742584228516	0.752728283405304	0.943062484264374	0.66119509935379	103.639999389648	31092
True	False	False	False	False	-2699.78247070313	-1879.42785644531	186.335845947266	0.779502213001251	0.957757115364075	0.840531468391418	78.4642868041992	13182
True	False	False	False	False	-2709.7080078125	-1838.49060058594	302.795745849609	0.711139678955078	0.954820871353149	0.529650866985321	86.479850769043	23609
True	False	False	False	False	-2708.15307617188	-1743.32739257813	135.315322875977	0.778218626976013	0.961592078208923	0.825467169284821	64.0163955688477	7810
True	False	False	False	False	-2689.17797851563	-1802.15148925781	199.645553588867	0.735508561134338	0.962632060050964	0.597400009632111	93.9166641235352	16905
True	False	False	False	False	-2688.703125	-1853.82495117188	184.117568969727	0.639517724514008	0.959031701087952	0.397646993398666	77.397590637207	12848
True	False	False	False	False	-2672.9248046875	-1745.48962402344	135.315322875977	0.648346662521362	0.946635127067566	0.410704642534256	67.7704925537109	8268
True	False	False	False	False	-2669.80834960938	-1515.44714355469	179.680999755859	0.768874526023865	0.951569080352783	0.74665355682373	73.1172866821289	11845
True	False	False	False	False	-2664.23193359375	-1852.04956054688	215.173538208008	0.640416622161865	0.946672976016998	0.398947089910507	78.7525787353516	15278
True	False	False	False	False	-2658.65063476563	-1791.74963378906	189.663269042969	0.598075747489929	0.953781068325043	0.343750923871994	90.1754379272461	15420
True	False	False	False	False	-2654.13256835938	-1882.9814453125	198.536407470703	0.689600467681885	0.94161993265152	0.482308328151703	82.4469299316406	14758
True	False	False	False	False	-2622.18872070313	-1898.01440429688	145.297592163086	0.746155977249146	0.970188856124878	0.634617507457733	76.1526718139648	9976
True	False	False	False	False	-2628.53979492188	-1861.74096679688	205.191253662109	0.603969752788544	0.935406506061554	0.350779563188553	70.7567596435547	13090
True	False	False	False	False	-2600.0107421875	-1825.58203125	136.424453735352	0.776088893413544	0.961800873279572	0.803636133670807	89.8699188232422	11054
True	False	False	False	False	-2524.87329101563	-1459.26477050781	99.8227767944336	0.673765122890472	0.90270984172821	0.452423572540283	139.022216796875	12512
True	False	False	False	False	-2510.73828125	-1856.43005371094	160.825576782227	0.744976580142975	0.948804140090942	0.630175292491913	65.7517242431641	9534
True	False	False	False	False	-2497.84350585938	-312.933990478516	64.3302307128906	0.656737625598907	0.895255565643311	0.423749476671219	121.396553039551	7041
True	False	False	False	False	-2468.34838867188	-1810.75451660156	9.98227787017822	0.785398185253143	0.931883156299591	1	46.3333320617676	417
True	False	False	False	False	-2461.33618164063	16.9890518188477	77.6399383544922	0.673411130905151	0.887244820594788	0.451793849468231	142.342849731445	9964
True	False	False	False	False	-2147.630859375	-281.410827636719	105.36848449707	0.731978118419647	0.912918508052826	0.586294770240784	149.768417358398	14228
True	False	False	False	False	-2112.02490234375	-1154.58325195313	82.0765075683594	0.760389924049377	0.935523092746735	0.697156250476837	124.689186096191	9227
True	False	False	False	False	-3342.9921875	62.580883026123	77.6399383544922	0.37953969836235	0.933336138725281	0.163564085960388	97.2285690307617	6806
True	False	False	False	False	-3334.42578125	127.359390258789	98.7136306762695	0.506930410861969	0.933660626411438	0.253567814826965	100.089889526367	8908
True	False	False	False	False	-3327.91674804688	83.182991027832	122.005615234375	0.720566987991333	0.931736409664154	0.553630292415619	147.409088134766	16215
True	False	False	False	False	-3329.49072265625	102.16886138916	94.2770690917969	0.578477799892426	0.936038613319397	0.321630090475082	132.258819580078	11242
True	False	False	False	False	-3326.01879882813	183.868881225586	61.0028076171875	0.400219082832336	0.933861970901489	0.176260456442833	105.418182373047	5798
True	False	False	False	False	-3321.47192382813	153.316436767578	157.498153686523	0.597966551780701	0.946900367736816	0.343622416257858	155.112670898438	22026
True	False	False	False	False	-3313.09692382813	206.55387878418	126.442184448242	0.658918976783752	0.948937475681305	0.427250385284424	153.210525512695	17466
True	False	False	False	False	-3311.0068359375	127.138793945313	173.026138305664	0.782837390899658	0.961109399795532	0.891967415809631	94.7179489135742	14776
True	False	False	False	False	-3312.69970703125	258.558685302734	23.2919807434082	0.404046684503555	0.858854413032532	0.178678557276726	103.380950927734	2171
True	False	False	False	False	-3305.35595703125	98.6571350097656	180.790130615234	0.756302773952484	0.959678649902344	0.677188336849213	85.7484664916992	13977
True	False	False	False	False	-3295.24682617188	200.423065185547	175.244430541992	0.665343046188354	0.941250383853912	0.437843710184097	90.5569610595703	14308
True	False	False	False	False	-3295.35205078125	303.705047607422	83.1856460571289	0.711920857429504	0.915978610515594	0.531550288200378	145.66667175293	10925
True	False	False	False	False	-3291.81005859375	358.951263427734	492.459014892578	0.122034452855587	0.893775165081024	0.0421917848289013	104.454956054688	46378
True	False	False	False	False	-3279.76098632813	202.383392333984	27.7285480499268	0.766682505607605	0.952098965644836	0.732549428939819	61.9199981689453	1548
True	False	False	False	False	-3275.01977539063	69.9846115112305	255.102645874023	0.725611567497253	0.96334034204483	0.5675168633461	86.9434814453125	19997
True	False	False	False	False	-3271.75219726563	307.461608886719	188.554138183594	0.352570682764053	0.766003847122192	0.147870764136314	118.652938842773	20171
True	False	False	False	False	-3271.544921875	445.365966796875	279.503784179688	0.229378834366798	0.915422976016998	0.0861329808831215	106.416664123535	26817
True	False	False	False	False	-3261.78076171875	161.56803894043	187.44499206543	0.690560817718506	0.948905766010284	0.484238892793655	104.035499572754	17582
True	False	False	False	False	-3258.30004882813	226.341186523438	370.453399658203	0.750769734382629	0.926677107810974	0.652924239635468	155.832336425781	52048
True	False	False	False	False	-3258.9296875	257.007293701172	117.569046020508	0.771331310272217	0.956831932067871	0.763932764530182	98.8867950439453	10482
True	False	False	False	False	-3254.046875	479.823364257813	84.2947845458984	0.707995891571045	0.961875200271606	0.52215188741684	145.697372436523	11073
True	False	False	False	False	-3250.44091796875	524.39794921875	382.653961181641	0.208422914147377	0.920857131481171	0.076945461332798	108.904350280762	37572
True	False	False	False	False	-3246.61157226563	165.551361083984	79.8582229614258	0.765261650085449	0.956683576107025	0.723958730697632	143.91667175293	10362
True	False	False	False	False	-3244.26098632813	200.42854309082	183.008422851563	0.628095090389252	0.940540134906769	0.381662428379059	92.3090896606445	15231
True	False	False	False	False	-3244.43286132813	459.852172851563	176.353576660156	0.813595175743103	0.963800668716431	1	91.6100616455078	14566
True	False	False	False	False	-3243.232421875	490.563903808594	72.0942230224609	0.762581646442413	0.947912156581879	0.708754479885101	142.907699584961	9289
True	False	False	False	False	-3238.11059570313	90.2344589233398	166.371292114258	0.786015152931213	0.970118641853333	1	75.5133361816406	11327
True	False	False	False	False	-3236.57885742188	253.603881835938	187.44499206543	0.791505575180054	0.959489762783051	1	99.4141998291016	16801
True	False	False	False	False	-3229.96264648438	113.28214263916	181.899276733398	0.644975483417511	0.948296248912811	0.405641674995422	76.8048782348633	12596
True	False	False	False	False	-3229.2470703125	366.059906005859	13.3097038269043	0.769369602203369	0.941614151000977	0.75	63.4166679382324	761
True	False	False	False	False	-3227.63916015625	463.638610839844	89.8404998779297	0.754574596881866	0.934463083744049	0.669301986694336	144.851852416992	11733
True	False	False	False	False	-3227.80126953125	569.56884765625	135.315322875977	0.576773583889008	0.958582580089569	0.319790422916412	136.475402832031	16650
True	False	False	False	False	-3223.3935546875	615.098937988281	187.44499206543	0.352692097425461	0.91385805606842	0.147939369082451	109.42603302002	18493
True	False	False	False	False	-3221.54321289063	304.514770507813	184.117568969727	0.787859082221985	0.955035388469696	1	71.2108459472656	11821
True	False	False	False	False	-3220.33276367188	169.030792236328	235.138092041016	0.617212951183319	0.964783191680908	0.36728510260582	100.061317443848	21213
True	False	False	False	False	-3216.3544921875	375.492340087891	195.208984375	0.574587464332581	0.902519106864929	0.317448884248734	85.448860168457	15039
True	False	False	False	False	-3219.0283203125	588.651123046875	54.3479537963867	0.791067004203796	0.965245127677917	1	89.5714263916016	4389
True	False	False	False	False	-3214.55981445313	75.2044296264648	153.061584472656	0.689736664295197	0.92743182182312	0.482581198215485	72.5434799194336	10011
True	False	False	False	False	-3212.763671875	545.776123046875	12.2005615234375	0.681430399417877	0.931919693946838	0.46645313501358	55	605
True	False	False	False	False	-3208.97680664063	660.681945800781	173.026138305664	0.416235536336899	0.926855564117432	0.186528772115707	111.064102172852	17326
True	False	False	False	False	-3208.91333007813	637.758483886719	79.8582229614258	0.692651450634003	0.960534572601318	0.488493382930756	99.0277786254883	7130
True	False	False	False	False	-3206.537109375	525.912536621094	74.3125076293945	0.786045730113983	0.954490661621094	1	82.1194000244141	5502
True	False	False	False	False	-3203.03686523438	198.14079284668	291.704345703125	0.616576254367828	0.966675221920013	0.366467624902725	82.6806106567383	21745
True	False	False	False	False	-3193.88671875	641.859680175781	13.3097038269043	0.66390061378479	0.925560414791107	0.435427129268646	58.8333320617676	706
True	False	False	False	False	-3192.88916015625	700.742126464844	321.651153564453	0.24122454226017	0.906424343585968	0.0914741903543472	115.44482421875	33479
True	False	False	False	False	-3190.88598632813	393.533874511719	201.863830566406	0.646981954574585	0.950221955776215	0.408643215894699	82.4285736083984	15002
True	False	False	False	False	-3185.8857421875	230.085678100586	189.663269042969	0.793421924114227	0.953827917575836	1	75.3274841308594	12881
True	False	False	False	False	-3181.76171875	258.315093994141	150.843307495117	0.682473599910736	0.957328915596008	0.468423426151276	81.4191207885742	11073
True	False	False	False	False	-3181.60522460938	320.075805664063	158.607299804688	0.741963624954224	0.950423657894135	0.619216978549957	77.6433563232422	11103
True	False	False	False	False	-3180.51391601563	85.1395111083984	220.719253540039	0.742307305335999	0.935300827026367	0.620439887046814	75.2512588500977	14975
True	False	False	False	False	-3177.50952148438	513.5693359375	9.98227787017822	0.754574596881866	0.933233201503754	0.669301986694336	55.1111106872559	496
True	False	False	False	False	-3174.62963867188	122.683288574219	224.046676635742	0.850628435611725	0.959278523921967	1	88.3811874389648	17853
True	False	False	False	False	-3173.22900390625	765.277160644531	231.810668945313	0.385624796152115	0.939893960952759	0.167237430810928	114.009567260742	23828
True	False	False	False	False	-3171.76611328125	185.878341674805	275.067199707031	0.568472683429718	0.957915604114532	0.311006426811218	81.5161285400391	20216
True	False	False	False	False	-3170.95190429688	730.22998046875	310.559753417969	0.480220675468445	0.894307672977448	0.232020929455757	121.59285736084	34046
True	False	False	False	False	-3164.33032226563	626.927185058594	250.666076660156	0.543538987636566	0.885067582130432	0.286233484745026	90.088493347168	20360
True	False	False	False	False	-3159.2763671875	416.033813476563	11.0914192199707	0.763594925403595	0.936281979084015	0.714360892772675	53.5999984741211	536
True	False	False	False	False	-3157.01049804688	788.346618652344	54.3479537963867	0.716579556465149	0.946147859096527	0.543196678161621	108.428573608398	5313
True	False	False	False	False	-3154.31811523438	291.991180419922	422.583068847656	0.533085882663727	0.874678134918213	0.276493042707443	139.501312255859	53150
True	False	False	False	False	-3151.017578125	360.567626953125	202.97297668457	0.812123656272888	0.957011222839355	1	88.8087463378906	16252
True	False	False	False	False	-3150.9130859375	467.919586181641	219.610107421875	0.753714084625244	0.952691078186035	0.665484547615051	91.4747467041016	18112
True	False	False	False	False	-3150.62963867188	169.307464599609	191.881561279297	0.777743518352509	0.960804462432861	0.82029527425766	78.1271667480469	13516
True	False	False	False	False	-3148.673828125	119.652328491211	191.881561279297	0.596212446689606	0.954484283924103	0.341567009687424	85.4566497802734	14784
True	False	False	False	False	-3149.09545898438	521.180053710938	261.757507324219	0.776531577110291	0.967487990856171	0.80790776014328	80.0296630859375	18887
True	False	False	False	False	-3146.17797851563	813.616638183594	140.861022949219	0.570944666862488	0.922537505626678	0.313592225313187	138.133865356445	17543
True	False	False	False	False	-3134.67724609375	228.702133178711	166.371292114258	0.718682765960693	0.949897050857544	0.54864364862442	95.8333358764648	14375
True	False	False	False	False	-3140.19555664063	784.107116699219	148.625015258789	0.782643020153046	0.958043396472931	0.888168036937714	89.4626846313477	11988
True	False	False	False	False	-3138.37963867188	858.174926757813	377.108276367188	0.231399983167648	0.927373170852661	0.0870365649461746	112.77059173584	38342
True	False	False	False	False	-3135.82666015625	409.488555908203	169.698715209961	0.801735460758209	0.960792183876038	1	100.006538391113	15301
True	False	False	False	False	-3130.45874023438	107.325019836426	216.282684326172	0.742294192314148	0.948034644126892	0.620393097400665	93.1641006469727	18167
True	False	False	False	False	-3129.76293945313	675.195190429688	31.0559749603271	0.750200152397156	0.948197305202484	0.650578022003174	61.8571434020996	1732
True	False	False	False	False	-3130.14501953125	694.433349609375	19.9645557403564	0.725530564785004	0.936461865901947	0.56728732585907	56.9444427490234	1025
True	False	False	False	False	-3125.36157226563	72.314323425293	251.77522277832	0.806949973106384	0.954833805561066	1	79.5594711303711	18060
True	False	False	False	False	-3123.849609375	180.77880859375	202.97297668457	0.560707271099091	0.945197224617004	0.303042411804199	87.8579254150391	16078
True	False	False	False	False	-3118.66625976563	610.995910644531	239.574661254883	0.594013333320618	0.944570541381836	0.339012265205383	86.935188293457	18778
True	False	False	False	False	-3114.9208984375	891.312622070313	102.041061401367	0.830349385738373	0.960083663463593	1	116.40217590332	10709
True	False	False	False	False	-3114.22241210938	452.462127685547	163.043869018555	0.76271790266037	0.946799397468567	0.709498703479767	95.1224517822266	13983
True	False	False	False	False	-3108.32055664063	593.923828125	14.4188451766968	0.805326879024506	0.942608833312988	1	62.8461532592773	817
True	False	False	False	False	-3109.43920898438	702.878784179688	278.394622802734	0.615293085575104	0.9694464802742	0.364827752113342	107.27490234375	26926
True	False	False	False	False	-3108.98510742188	927.788208007813	47.6931037902832	0.665943384170532	0.950843214988708	0.43885612487793	122.302322387695	5259
True	False	False	False	False	-3105.6640625	910.765686035156	103.150199890137	0.769519209861755	0.95396763086319	0.751023590564728	140.096771240234	13029
True	False	False	False	False	-3103.37573242188	322.908569335938	180.790130615234	0.67191070318222	0.953053772449493	0.449141800403595	83.1595077514648	13555
True	False	False	False	False	-3103.94165039063	543.126220703125	361.580261230469	0.443743497133255	0.855788230895996	0.205144852399826	93.4662551879883	30470
True	False	False	False	False	-3102.02954101563	675.905395507813	191.881561279297	0.346102267503738	0.782275795936584	0.144241377711296	85.3699417114258	14769
True	False	False	False	False	-3101.39428710938	808.983825683594	191.881561279297	0.677957475185394	0.942285239696503	0.460001349449158	81.9075164794922	14170
True	False	False	False	False	-3096.24291992188	368.624694824219	201.863830566406	0.594175636768341	0.953313052654266	0.339200019836426	91.5329666137695	16659
True	False	False	False	False	-3096.41430664063	617.119812011719	25.5102653503418	0.729883551597595	0.935971975326538	0.579949259757996	59.1739120483398	1361
True	False	False	False	False	-3096.08618164063	871.417907714844	206.300399780273	0.44733738899231	0.948737144470215	0.207675918936729	79.129035949707	14718
True	False	False	False	False	-3095.55004882813	939.320373535156	94.2770690917969	0.662869215011597	0.953740179538727	0.433712929487228	121.776473999023	10351
True	False	False	False	False	-3095.10302734375	189.378677368164	192.990692138672	0.807341575622559	0.963815748691559	1	87.0747146606445	15151
True	False	False	False	False	-3093.53881835938	487.207580566406	258.430084228516	0.72714751958847	0.947090446949005	0.571911573410034	89.7682418823242	20916
True	False	False	False	False	-3090.17602539063	65.8788681030273	64.3302307128906	0.595981299877167	0.888926386833191	0.341297298669815	88.2241363525391	5117
True	False	False	False	False	-3091.06005859375	286.129119873047	215.173538208008	0.732289433479309	0.94818103313446	0.587252855300903	82.8402099609375	16071
True	False	False	False	False	-3088.46655273438	401.574981689453	137.533599853516	0.675143480300903	0.939077496528625	0.454890340566635	109.532257080078	13582
True	False	False	False	False	-3089.25537109375	967.096984863281	134.206176757813	0.355986148118973	0.942623436450958	0.149807468056679	120.008262634277	14521
True	False	False	False	False	-3086.13452148438	109.974266052246	201.863830566406	0.776127755641937	0.952930867671967	0.804006338119507	91.1593399047852	16591
True	False	False	False	False	-3086.6416015625	839.125366210938	226.264953613281	0.471979260444641	0.928048193454742	0.225708112120628	84.7303924560547	17285
True	False	False	False	False	-3081.830078125	215.201858520508	117.569046020508	0.784229159355164	0.96386045217514	0.925705969333649	116.764152526855	12377
True	False	False	False	False	-3081.05053710938	951.363952636719	106.477630615234	0.748652279376984	0.942939937114716	0.644329190254211	137.91667175293	13240
True	False	False	False	False	-3078.17431640625	257.714752197266	251.77522277832	0.769889295101166	0.959488570690155	0.753582775592804	84.0220260620117	19073
True	False	False	False	False	-3075.91967773438	427.84619140625	253.993499755859	0.477908223867416	0.831457555294037	0.230234533548355	90.4890823364258	20722
True	False	False	False	False	-3072.29150390625	857.406921386719	283.940338134766	0.549314975738525	0.845621049404144	0.291771620512009	144.82421875	37075
True	False	False	False	False	-3072.17553710938	983.384643554688	76.5307922363281	0.781291306018829	0.948828041553497	0.865128993988037	135.623184204102	9358
True	False	False	False	False	-3066.07299804688	63.9687194824219	63.2210922241211	0.801229655742645	0.957386434078217	1	90.1754379272461	5140
True	False	False	False	False	-3064.96508789063	729.679443359375	156.389007568359	0.645682156085968	0.938109517097473	0.406694948673248	107.758865356445	15194
True	False	False	False	False	-3062.39086914063	754.574279785156	173.026138305664	0.577074289321899	0.925498783588409	0.320114076137543	104.47435760498	16298
True	False	False	False	False	-3060.5634765625	129.018432617188	177.462707519531	0.719300389289856	0.956676542758942	0.550266742706299	104.243751525879	16679
True	False	False	False	False	-3060.72509765625	441.967712402344	45.4748191833496	0.804048359394073	0.955680787563324	1	80.5609741210938	3303
True	False	False	False	False	-3059.68774414063	950.878051757813	201.863830566406	0.600803196430206	0.955520868301392	0.346980392932892	84.0824203491211	15303
True	False	False	False	False	-3053.53588867188	326.100524902344	9.98227787017822	0.754574596881866	0.933233201503754	0.669301986694336	54.8888893127441	494
True	False	False	False	False	-3058.88305664063	505.038146972656	161.934722900391	0.84387868642807	0.96152675151825	1	78.6438369750977	11482
True	False	False	False	False	-3056.90673828125	569.250183105469	11.0914192199707	0.763594925403595	0.936281979084015	0.714360892772675	60.4000015258789	604
True	False	False	False	False	-3056.25024414063	656.892333984375	45.4748191833496	0.768088281154633	0.962561309337616	0.741466164588928	67.3414611816406	2761
True	False	False	False	False	-3052.96704101563	691.157165527344	214.064392089844	0.798479616641998	0.952892601490021	1	83.4196853637695	16100
True	False	False	False	False	-3052.01342773438	471.672485351563	16.6371288299561	0.476011037826538	0.888003587722778	0.228777781128883	83	1245
True	False	False	False	False	-3049.20776367188	456.957763671875	201.863830566406	0.686993181705475	0.927000403404236	0.477140158414841	151.148345947266	27509
True	False	False	False	False	-3048.02563476563	798.362426757813	125.333038330078	0.769035220146179	0.948839604854584	0.747732698917389	79.2212371826172	8952
True	False	False	False	False	-3046.57446289063	912.880432128906	127.551322937012	0.733566761016846	0.959582805633545	0.591225862503052	80.6173934936523	9271
True	False	False	False	False	-3043.5849609375	224.053924560547	148.625015258789	0.729590535163879	0.948670923709869	0.579075038433075	79.1567153930664	10607
True	False	False	False	False	-3040.53588867188	94.386100769043	175.244430541992	0.819792032241821	0.955549120903015	1	71.962028503418	11370
True	False	False	False	False	-3040.43432617188	671.967712402344	216.282684326172	0.599354684352875	0.956672430038452	0.345260381698608	84.7538452148438	16527
True	False	False	False	False	-3040.126953125	152.517135620117	312.778015136719	0.656759321689606	0.953807055950165	0.423784136772156	87.7234039306641	24738
True	False	False	False	False	-3039.18017578125	489.551574707031	141.970169067383	0.758784472942352	0.957730650901794	0.689074516296387	77.75	9952
True	False	False	False	False	-3038.28979492188	61.6284599304199	183.008422851563	0.76558256149292	0.948422491550446	0.725864291191101	80.6424255371094	13306
True	False	False	False	False	-3034.9150390625	447.854034423828	112.023338317871	0.726439833641052	0.941004991531372	0.569876611232758	92.811882019043	9374
True	False	False	False	False	-3034	931.642944335938	206.300399780273	0.515203416347504	0.920935571193695	0.260609298944473	114.607528686523	21317
True	False	False	False	False	-3030.662109375	874.584533691406	42.1473922729492	0.725415170192719	0.95627349615097	0.56696081161499	64.3421020507813	2445
True	False	False	False	False	-3026.99609375	407.232299804688	181.899276733398	0.705662131309509	0.952036023139954	0.516729354858398	78.5670700073242	12885
True	False	False	False	False	-3027.7421875	820.0703125	153.061584472656	0.706139206886292	0.959456086158752	0.517828226089478	78.1811599731445	10789
True	False	False	False	False	-3027.55395507813	1008.64947509766	190.772415161133	0.805555999279022	0.960707128047943	1	93.2732543945313	16043
True	False	False	False	False	-3026.34301757813	1110.34729003906	1560.56274414063	0.0616411082446575	0.934219360351563	0.020430913195014	111.973701477051	157547
True	False	False	False	False	-3023.9501953125	320.63037109375	321.651153564453	0.704130887985229	0.943418383598328	0.513235092163086	87.568962097168	25395
True	False	False	False	False	-3023.63256835938	1053.81628417969	164.153015136719	0.814018249511719	0.952914655208588	1	126.695945739746	18751
True	False	False	False	False	-3018.65209960938	275.782653808594	293.922607421875	0.721423447132111	0.942363858222961	0.555931746959686	92.2716979980469	24452
True	False	False	False	False	-3013.658203125	775.707702636719	202.97297668457	0.50538432598114	0.88167268037796	0.252272188663483	85.0054626464844	15556
True	False	False	False	False	-3008.26416015625	726.248413085938	226.264953613281	0.809218764305115	0.960477232933044	1	89.5441207885742	18267
True	False	False	False	False	-3009.14770507813	988.852172851563	130.878753662109	0.744540572166443	0.958389520645142	0.628555476665497	134.983047485352	15928
True	False	False	False	False	-3004.8125	858.56005859375	196.318130493164	0.795726001262665	0.970141768455505	1	83.5875701904297	14795
True	False	False	False	False	-3006.38818359375	890.936462402344	168.589569091797	0.755421161651611	0.952214241027832	0.673127472400665	92.3881607055664	14043
True	False	False	False	False	-3004.52099609375	91.7796478271484	242.902084350586	0.800668001174927	0.959460079669952	1	96.4977188110352	21133
True	False	False	False	False	-3003.28125	611.250183105469	241.792938232422	0.634681224822998	0.95918881893158	0.390760123729706	91.2660522460938	19896
True	False	False	False	False	-3000.49487304688	174.227767944336	317.214599609375	0.627193450927734	0.943037629127502	0.380441069602966	93.6118850708008	26773
True	False	False	False	False	-2995.69384765625	362.070373535156	178.571853637695	0.778747916221619	0.953370094299316	0.831470906734467	86.8322982788086	13980
True	False	False	False	False	-2999.30834960938	1119.52307128906	214.064392089844	0.672763168811798	0.946251690387726	0.450645208358765	93.2487030029297	17997
True	False	False	False	False	-2998.66040039063	657.094299316406	293.922607421875	0.590240478515625	0.941239058971405	0.334685683250427	83.5849075317383	22150
True	False	False	False	False	-2994.32299804688	259.2998046875	185.226699829102	0.750769734382629	0.944021344184875	0.652924239635468	99.8383255004883	16673
True	False	False	False	False	-2993.74072265625	683.044860839844	34.3833999633789	0.682015299797058	0.913169205188751	0.467555910348892	121.354835510254	3762
True	False	False	False	False	-2990.01953125	550.533081054688	234.028945922852	0.721363544464111	0.960797429084778	0.555769979953766	83.7345962524414	17668
True	False	False	False	False	-2991.20166015625	580.80517578125	260.648345947266	0.781900227069855	0.961325883865356	0.874878227710724	89.4595718383789	21023
True	False	False	False	False	-2988.00634765625	998.254943847656	266.194061279297	0.631401181221008	0.922921001911163	0.386190056800842	142.9375	34305
True	False	False	False	False	-2987.86254882813	462.2294921875	42.1473922729492	0.711886703968048	0.945935428142548	0.531466901302338	118.736839294434	4512
True	False	False	False	False	-2986.12451171875	479.671478271484	49.9113883972168	0.485110878944397	0.85907393693924	0.235838398337364	104.155555725098	4687
True	False	False	False	False	-2984.072265625	796.099670410156	116.459907531738	0.755209743976593	0.955573856830597	0.672165632247925	92.5904769897461	9722
True	False	False	False	False	-2984.68188476563	965.729736328125	252.884368896484	0.770733594894409	0.959983766078949	0.759566485881805	111.802635192871	25491
True	False	False	False	False	-2981.84936523438	393.338928222656	179.680999755859	0.697056531906128	0.959320425987244	0.497700452804565	79.6543197631836	12904
True	False	False	False	False	-2980.78833007813	838.271362304688	151.952453613281	0.764453411102295	0.952574193477631	0.719243407249451	91.0437927246094	12473
True	False	False	False	False	-2980.19555664063	777.508605957031	154.17073059082	0.73564600944519	0.966309547424316	0.59784334897995	142.848922729492	19856
True	False	False	False	False	-2979.04443359375	813.408752441406	90.9496383666992	0.826298654079437	0.95595395565033	1	137.109756469727	11243
True	False	False	False	False	-2979.26953125	1161.1494140625	92.0587844848633	0.749119520187378	0.94269472360611	0.646196484565735	134	11122
True	False	False	False	False	-2979.00073242188	934.334106445313	171.917007446289	0.641265988349915	0.929596185684204	0.400181502103806	122.038711547852	18916
True	False	False	False	False	-2975.49145507813	1114.25183105469	29.9468326568604	0.67108416557312	0.94053065776825	0.447692304849625	55.4814796447754	1498
True	False	False	False	False	-2972.28125	723.850219726563	19.9645557403564	0.798721373081207	0.951427280902863	1	56.0555572509766	1009
True	False	False	False	False	-2968.2998046875	636.559814453125	169.698715209961	0.606914043426514	0.941490948200226	0.35436150431633	73.4967346191406	11245
True	False	False	False	False	-2967.24780273438	346.928833007813	138.64274597168	0.664289653301239	0.934026479721069	0.436076670885086	79.1039962768555	9888
True	False	False	False	False	-2964.642578125	499.50830078125	167.480438232422	0.83051860332489	0.967520534992218	1	101.311256408691	15298
True	False	False	False	False	-2961.66284179688	1077.06005859375	190.772415161133	0.773247897624969	0.95335865020752	0.778759181499481	90.4534912109375	15558
True	False	False	False	False	-2956.08618164063	307.066253662109	318.32373046875	0.781315207481384	0.947475731372833	0.865495800971985	97.8432083129883	28081
True	False	False	False	False	-2955.11767578125	1234.89916992188	88.7313537597656	0.83357036113739	0.963311195373535	1	139.149993896484	11132
True	False	False	False	False	-2947.24584960938	939.377319335938	147.515884399414	0.742133617401123	0.957661509513855	0.619820952415466	71.5864639282227	9521
True	False	False	False	False	-2946.31518554688	163.914627075195	143.079315185547	0.604166984558105	0.938593745231628	0.351018011569977	85.4961242675781	11029
True	False	False	False	False	-2946.83325195313	1216.99243164063	17.7462711334229	0.762108087539673	0.940302610397339	0.706189274787903	72	1152
True	False	False	False	False	-2943.7275390625	989.696533203125	185.226699829102	0.697036445140839	0.951808094978333	0.497657805681229	78.8622741699219	13170
True	False	False	False	False	-2943.4296875	640.308288574219	178.571853637695	0.708019733428955	0.957897365093231	0.522207856178284	80.9192581176758	13028
True	False	False	False	False	-2942.77490234375	897.203369140625	12.2005615234375	0.741141617298126	0.928999543190002	0.616318583488464	54.7272720336914	602
True	False	False	False	False	-2941.23046875	1273.66015625	382.653961181641	0.20427805185318	0.943088293075562	0.0751662850379944	111.585510253906	38497
True	False	False	False	False	-2939.00244140625	1040.79626464844	151.952453613281	0.800164878368378	0.967889785766602	1	138.992706298828	19042
True	False	False	False	False	-2935.10864257813	509.558441162109	163.043869018555	0.74487966299057	0.950482308864594	0.629814207553864	73.9591827392578	10872
True	False	False	False	False	-2933.3154296875	665.874694824219	206.300399780273	0.58945095539093	0.957354724407196	0.333789050579071	78.7365570068359	14645
True	False	False	False	False	-2929.47290039063	1167.35888671875	87.6222152709961	0.774631977081299	0.939506351947784	0.790380477905273	135.746841430664	10724
True	False	False	False	False	-2931.39819335938	1226.52001953125	165.262145996094	0.643511235713959	0.965089917182922	0.403472781181335	86.637580871582	12909
True	False	False	False	False	-2926.361328125	545.959716796875	202.97297668457	0.761027932167053	0.953993678092957	0.700461983680725	75.4316940307617	13804
True	False	False	False	False	-2923.67846679688	1122.51611328125	51.0205307006836	0.742634296417236	0.952071368694305	0.62160986661911	69.239128112793	3185
True	False	False	False	False	-2920.86938476563	730.28662109375	12.2005615234375	0.768196105957031	0.939064502716064	0.742168962955475	51.9090919494629	571
True	False	False	False	False	-2918.41528320313	862.964477539063	102.041061401367	0.688737690448761	0.894610822200775	0.480586379766464	136.163040161133	12527
True	False	False	False	False	-2917.03955078125	1040.05065917969	126.442184448242	0.755112707614899	0.960261881351471	0.671725511550903	78.5877227783203	8959
True	False	False	False	False	-2916.78637695313	1254.31872558594	148.625015258789	0.71211850643158	0.952420055866241	0.532033205032349	87.5522384643555	11732
True	False	False	False	False	-2911.30493164063	1109.95874023438	266.194061279297	0.792267978191376	0.957988381385803	1	79.9000015258789	19176
True	False	False	False	False	-2913.037109375	1323.22644042969	82.0765075683594	0.423302292823792	0.942237019538879	0.191188469529152	114.351348876953	8462
True	False	False	False	False	-2904.93872070313	972.777770996094	21.0736961364746	0.765837788581848	0.95370626449585	0.727394282817841	57.1578941345215	1086
True	False	False	False	False	-2907.41381835938	1305.78601074219	165.262145996094	0.64111989736557	0.940229773521423	0.39996874332428	108.818794250488	16214
True	False	False	False	False	-2900.8837890625	941.810913085938	151.952453613281	0.808602452278137	0.961122155189514	1	139.474456787109	19108
True	False	False	False	False	-2899.78784179688	821.651489257813	14.4188451766968	0.805326879024506	0.942608833312988	1	55.6923065185547	724
True	False	False	False	False	-2899.71655273438	1180.55700683594	318.32373046875	0.773482322692871	0.948602199554443	0.780668914318085	130.557495117188	37470
True	False	False	False	False	-2895.4365234375	982.101745605469	22.1828384399414	0.735508561134338	0.939309358596802	0.597400009632111	55.8499984741211	1117
True	False	False	False	False	-2894.09423828125	1108.63220214844	12.2005615234375	0.608575522899628	0.890795469284058	0.356404304504395	58	638
True	False	False	False	False	-2894.59985351563	1337.77783203125	100.931915283203	0.605556786060333	0.927626252174377	0.352704286575317	136.065933227539	12382
True	False	False	False	False	-2889.5302734375	1200.63952636719	27.7285480499268	0.81305855512619	0.950671494007111	1	61.8400001525879	1546
True	False	False	False	False	-2886.16845703125	735.1123046875	159.716445922852	0.712809860706329	0.956367969512939	0.533730089664459	87.1041641235352	12543
True	False	False	False	False	-2879.5576171875	1047.75122070313	34.3833999633789	0.770503997802734	0.943335175514221	0.757918477058411	54.3548393249512	1685
True	False	False	False	False	-2882.203125	1273.4990234375	181.899276733398	0.556219577789307	0.948829054832458	0.298545777797699	75.6280517578125	12403
True	False	False	False	False	-2878.51782226563	852.900085449219	11.0914192199707	0.673765122890472	0.928999543190002	0.452423572540283	53.5999984741211	536
True	False	False	False	False	-2876.15795898438	1382.74865722656	448.093353271484	0.198149487376213	0.948990762233734	0.0725578740239143	109.054458618164	44058
True	False	False	False	False	-2870.02490234375	1338.75915527344	157.498153686523	0.69618821144104	0.959797859191895	0.495858699083328	83.8661956787109	11909
True	False	False	False	False	-2867.93872070313	955.097290039063	173.026138305664	0.671239614486694	0.936146199703217	0.447964310646057	80.0256423950195	12484
True	False	False	False	False	-2867.6484375	1092.57409667969	212.955261230469	0.746008455753326	0.963561356067657	0.634056925773621	79.640625	15291
True	False	False	False	False	-2858.77905273438	906.201049804688	207.409545898438	0.726581156253815	0.924178600311279	0.570281505584717	83.1016006469727	15540
True	False	False	False	False	-2862.72436523438	1252.03295898438	136.424453735352	0.462673336267471	0.932208061218262	0.218754559755325	119.99186706543	14759
True	False	False	False	False	-2861.38842773438	1352.3828125	43.256534576416	0.817455768585205	0.954181313514709	1	68.6923065185547	2679
True	False	False	False	False	-2851.3681640625	942.39306640625	84.2947845458984	0.721413135528564	0.911713540554047	0.555903851985931	132.526321411133	10072
True	False	False	False	False	-2854.40112304688	1264.31945800781	119.787330627441	0.688914835453033	0.938076615333557	0.4809390604496	85.0462951660156	9185
True	False	False	False	False	-2846.4091796875	1017.5771484375	311.668884277344	0.75195848941803	0.937676072120667	0.657905638217926	99.907470703125	28074
True	False	False	False	False	-2843.71850585938	1417.87707519531	117.569046020508	0.713317394256592	0.934938490390778	0.534983396530151	115.669815063477	12261
True	False	False	False	False	-2839.279296875	1217.26904296875	212.955261230469	0.81877213716507	0.95853990316391	1	80.2552108764648	15409
True	False	False	False	False	-2842.10107421875	1436.01806640625	70.9850845336914	0.507745087146759	0.921632647514343	0.254253089427948	111.6875	7148
True	False	False	False	False	-2841.08081054688	1310.52905273438	151.952453613281	0.772331058979034	0.954219400882721	0.771500051021576	72.28466796875	9903
True	False	False	False	False	-2836.48046875	1163.62280273438	16.6371288299561	0.714476346969604	0.930929720401764	0.53786963224411	78.1333312988281	1172
True	False	False	False	False	-2832.6787109375	884.535766601563	16.6371288299561	0.76893937587738	0.938069105148315	0.747088372707367	55.2000007629395	828
True	False	False	False	False	-2825.96362304688	914.376281738281	173.026138305664	0.659344911575317	0.957567930221558	0.427939563989639	74.2564086914063	11584
True	False	False	False	False	-2830.09936523438	1250.92077636719	130.878753662109	0.752703249454498	0.968452095985413	0.661087512969971	76.8220367431641	9065
True	False	False	False	False	-2825.8798828125	1170.93774414063	235.138092041016	0.423051685094833	0.85050231218338	0.191021829843521	111.471694946289	23632
True	False	False	False	False	-2824.07861328125	1290.53063964844	148.625015258789	0.71211850643158	0.961275160312653	0.532033205032349	70.4701461791992	9443
True	False	False	False	False	-2820.56518554688	528.008239746094	78.7490768432617	0.803937435150146	0.961753726005554	1	130.549301147461	9269
True	False	False	False	False	-2818.03930664063	1019.10089111328	23.2919807434082	0.650456309318542	0.91073089838028	0.413923501968384	54.1428565979004	1137
True	False	False	False	False	-2820.09887695313	1337.98388671875	285.049468994141	0.709747433662415	0.940627157688141	0.526301503181458	101.552528381348	26099
True	False	False	False	False	-2819.95361328125	1470.79357910156	25.5102653503418	0.531759142875671	0.930577754974365	0.275281727313995	112.695655822754	2592
True	False	False	False	False	-2818.41186523438	1448.86376953125	190.772415161133	0.497079223394394	0.922045707702637	0.24541762471199	126.418601989746	21744
True	False	False	False	False	-2817.720703125	1124.16735839844	248.447799682617	0.609807014465332	0.93521374464035	0.357928603887558	87.6428604125977	19632
True	False	False	False	False	-2815.83520507813	835.940734863281	13.3097038269043	0.743378639221191	0.942608833312988	0.624296009540558	52.5	630
True	False	False	False	False	-2815.796875	1408.77893066406	185.226699829102	0.718570590019226	0.957186877727509	0.548350036144257	73.6706619262695	12303
True	False	False	False	False	-2814.61157226563	987.19921875	24.401123046875	0.715491533279419	0.939718544483185	0.54042637348175	58.1363639831543	1279
True	False	False	False	False	-2814.72094726563	999.062255859375	27.7285480499268	0.748627901077271	0.945234656333923	0.644232213497162	57.6399993896484	1441
True	False	False	False	False	-2807.921875	770.021911621094	159.716445922852	0.661957681179047	0.941109299659729	0.432207375764847	83.2777786254883	11992
True	False	False	False	False	-2797.2724609375	1027.49548339844	9.98227787017822	0.754574596881866	0.933233201503754	0.669301986694336	53.8888893127441	485
True	False	False	False	False	-2798.666015625	1484.69921875	169.698715209961	0.438933104276657	0.941994190216064	0.201794192194939	127.111114501953	19448
True	False	False	False	False	-2790.23950195313	1305.03161621094	168.589569091797	0.848152697086334	0.9603191614151	1	80.0526351928711	12168
True	False	False	False	False	-2788.70263671875	1515.87390136719	52.1296730041504	0.271659582853317	0.918659687042236	0.10572250187397	109.61701965332	5152
True	False	False	False	False	-2788.08837890625	692.818237304688	86.513069152832	0.583929777145386	0.861632227897644	0.327601969242096	120.35897064209	9388
True	False	False	False	False	-2783.74633789063	1241.5546875	154.17073059082	0.775613307952881	0.964077591896057	0.799180150032043	87.9568328857422	12226
True	False	False	False	False	-2782.97143554688	1198.61315917969	227.374099731445	0.743318259716034	0.951819002628326	0.624076902866364	89.1414642333984	18274
True	False	False	False	False	-2781.09057617188	1371.64331054688	251.77522277832	0.784924149513245	0.944988667964935	0.952044248580933	115.770927429199	26280
True	False	False	False	False	-2777.1875	1274.51733398438	184.117568969727	0.787859082221985	0.953809857368469	1	81.6204833984375	13549
True	False	False	False	False	-2772.21728515625	1394.99291992188	141.970169067383	0.732198536396027	0.950636029243469	0.586972653865814	84.9140625	10869
True	False	False	False	False	-2773.94775390625	1463.94299316406	150.843307495117	0.774635255336761	0.939586937427521	0.790409028530121	85.404411315918	11615
True	False	False	False	False	-2768.0576171875	1518.83459472656	196.318130493164	0.634374916553497	0.930232346057892	0.390329986810684	141.090393066406	24973
True	False	False	False	False	-2764.36572265625	1014.36029052734	87.6222152709961	0.713017404079437	0.910564124584198	0.534241855144501	132.367095947266	10457
True	False	False	False	False	-2759.01538085938	1092.50524902344	43.256534576416	0.779702305793762	0.95525187253952	0.843046307563782	74.6153869628906	2910
True	False	False	False	False	-2760.36889648438	1175.63110351563	210.736968994141	0.520961403846741	0.872152030467987	0.265621662139893	78.0157928466797	14823
True	False	False	False	False	-2751.17211914063	1080.66320800781	84.2947845458984	0.755421161651611	0.940867066383362	0.673127472400665	128.355270385742	9755
True	False	False	False	False	-2756.078125	1546.17114257813	107.586769104004	0.802616775035858	0.961780726909637	1	152.845367431641	14826
True	False	False	False	False	-2751	924.674926757813	175.244430541992	0.640000343322754	0.957991480827332	0.398344188928604	77.9873428344727	12322
True	False	False	False	False	-2742.88427734375	1315.02099609375	290.595184326172	0.74390321969986	0.957963883876801	0.626208782196045	85.3664093017578	22366
True	False	False	False	False	-2748.71875	1432.99291992188	221.828384399414	0.783765912055969	0.95265132188797	0.912798941135406	90.4199981689453	18084
True	False	False	False	False	-2742.68774414063	1349.57604980469	43.256534576416	0.764826476573944	0.949666619300842	0.721405208110809	54.7179489135742	2134
True	False	False	False	False	-2739.2060546875	1242.1123046875	141.970169067383	0.739838838577271	0.953644216060638	0.6118004322052	86.21875	11036
True	False	False	False	False	-2733.6708984375	1046.44714355469	263.975769042969	0.756657063961029	0.956349730491638	0.678843438625336	104.705879211426	24920
True	False	False	False	False	-2732.62353515625	1484.47314453125	379.326538085938	0.41240781545639	0.898692488670349	0.184038490056992	84.5818710327148	28927
True	False	False	False	False	-2732.40307617188	1573.06628417969	339.397430419922	0.443123936653137	0.902052938938141	0.204710930585861	153.388885498047	46937
True	False	False	False	False	-2730.64208984375	1369.11059570313	181.899276733398	0.78575986623764	0.96199905872345	1	84.7560958862305	13900
True	False	False	False	False	-2727.85229492188	1123.60974121094	349.379699707031	0.66742342710495	0.939198553562164	0.441369235515594	83.996826171875	26459
True	False	False	False	False	-2726.42578125	1444.36877441406	9.98227787017822	0.785398185253143	0.931883156299591	1	53.1111106872559	478
True	False	False	False	False	-2727.49267578125	1598.44018554688	45.4748191833496	0.517392575740814	0.910850286483765	0.262503951787949	106.951217651367	4385
True	False	False	False	False	-2722.52270507813	1246.51428222656	67.6576614379883	0.824820160865784	0.963199138641357	1	136.918029785156	8352
True	False	False	False	False	-2715.10986328125	1309.0380859375	98.7136306762695	0.745678246021271	0.948119878768921	0.63280725479126	92.6966323852539	8250
True	False	False	False	False	-2713.12475585938	1211.7353515625	301.686614990234	0.639430224895477	0.949613928794861	0.397520750761032	92.6985321044922	25214
True	False	False	False	False	-2711.03686523438	1539.37121582031	127.551322937012	0.696321606636047	0.95255434513092	0.496140778064728	71.7130432128906	8247
True	False	False	False	False	-2710.69262695313	1603.44177246094	28.8376903533936	0.601119041442871	0.949173927307129	0.347356885671616	87	2262
True	False	False	False	False	-2709.20654296875	1052.57092285156	18.8554134368896	0.809739828109741	0.949675559997559	1	53.6470603942871	912
True	False	False	False	False	-2699.90283203125	1349.19091796875	161.934722900391	0.650378227233887	0.957625389099121	0.41380363702774	92.5205459594727	13508
True	False	False	False	False	-2699.02734375	1620.54724121094	163.043869018555	0.514135301113129	0.937371432781219	0.259689658880234	147.149658203125	21631
True	False	False	False	False	-2691.82788085938	1385.86145019531	25.5102653503418	0.794671595096588	0.94915634393692	1	53.0434799194336	1220
True	False	False	False	False	-2688.9189453125	1359.11987304688	97.6044921875	0.760120630264282	0.929517865180969	0.695777595043182	142.022720336914	12498
True	False	False	False	False	-2688.37280273438	1446.37353515625	138.64274597168	0.776717782020569	0.962092399597168	0.809742450714111	100.928001403809	12616
True	False	False	False	False	-2685.66943359375	1131.05700683594	242.902084350586	0.714969575405121	0.958220779895782	0.539108455181122	117.557075500488	25745
True	False	False	False	False	-2686.22338867188	1274.95837402344	202.97297668457	0.754353761672974	0.955142021179199	0.668315708637238	77.9945373535156	14273
True	False	False	False	False	-2674.64453125	1143.40490722656	83.1856460571289	0.478413105010986	0.857657194137573	0.23062352836132	135.226669311523	10142
True	False	False	False	False	-2682.84545898438	1641.40051269531	42.1473922729492	0.628854393959045	0.945949792861938	0.382695436477661	90.6578979492188	3445
True	False	False	False	False	-2681.09130859375	1183.86169433594	232.919815063477	0.815946757793427	0.958207309246063	1	99.5142822265625	20898
True	False	False	False	False	-2676.99609375	1475.34008789063	229.592376708984	0.602656006813049	0.945847451686859	0.349196761846542	89.8888854980469	18607
True	False	False	False	False	-2678.68286132813	1572.79711914063	268.412353515625	0.704554378986359	0.952192187309265	0.514196515083313	90.8801651000977	21993
True	False	False	False	False	-2670.59130859375	1601.85217285156	247.338653564453	0.318224042654037	0.707537353038788	0.129146903753281	115.533630371094	25764
True	False	False	False	False	-2669.2490234375	1079.66430664063	176.353576660156	0.714804708957672	0.947599589824677	0.538693726062775	78.8364791870117	12535
True	False	False	False	False	-2668.1435546875	1433.67810058594	137.533599853516	0.812275528907776	0.960482001304626	1	100.346771240234	12443
True	False	False	False	False	-2663.62768554688	1657.21899414063	251.77522277832	0.408172875642776	0.859925091266632	0.181310176849365	113.343612670898	25729
True	False	False	False	False	-2663.51513671875	1683.15649414063	34.3833999633789	0.491878062486649	0.925436019897461	0.241212546825409	104.032257080078	3225
True	False	False	False	False	-2659.52758789063	1231.5390625	228.483245849609	0.726357579231262	0.953932166099548	0.56964111328125	94.1941757202148	19404
True	False	False	False	False	-2654.82568359375	1279.09301757813	96.4953460693359	0.765188992023468	0.948513209819794	0.723530054092407	72.5632171630859	6313
True	False	False	False	False	-2652.80004882813	1112.33312988281	181.899276733398	0.78575986623764	0.963740468025208	1	72.9573135375977	11965
True	False	False	False	False	-2653.681640625	1357.60046386719	291.704345703125	0.476811468601227	0.820880651473999	0.229391425848007	118.916351318359	31275
True	False	False	False	False	-2651.40844726563	1502.68298339844	212.955261230469	0.80851811170578	0.954380929470062	1	90.578125	17391
True	False	False	False	False	-2639.92553710938	1234.12854003906	12.2005615234375	0.768196105957031	0.939064502716064	0.742168962955475	52.6363639831543	579
True	False	False	False	False	-2637.81884765625	1179.59301757813	22.1828384399414	0.755204319953918	0.946847438812256	0.672140836715698	50.9000015258789	1018
True	False	False	False	False	-2639.3388671875	1550.3759765625	224.046676635742	0.440156549215317	0.848173260688782	0.202642396092415	75.6584167480469	15283
True	False	False	False	False	-2638.32080078125	1690.7353515625	317.214599609375	0.272651255130768	0.676633179187775	0.106200128793716	107.874122619629	30852
True	False	False	False	False	-2634.84814453125	1090.86608886719	151.952453613281	0.791858732700348	0.96152675151825	1	70.3868637084961	9643
True	False	False	False	False	-2634.36743164063	1524.92639160156	16.6371288299561	0.76893937587738	0.947792708873749	0.747088372707367	52.466667175293	787
True	False	False	False	False	-2633.92626953125	1720.72717285156	41.0382537841797	0.351214289665222	0.914949476718903	0.147105544805527	102.594596862793	3796
True	False	False	False	False	-2633.48510742188	1403.4501953125	139.751892089844	0.61186546087265	0.918228387832642	0.360496282577515	90.9206314086914	11456
True	False	False	False	False	-2625.365234375	1297.53527832031	29.9468326568604	0.80851811170578	0.952666342258453	1	53.3333320617676	1440
True	False	False	False	False	-2618.40063476563	1281.00451660156	16.6371288299561	0.76893937587738	0.938069105148315	0.747088372707367	48.7999992370605	732
True	False	False	False	False	-2617.98950195313	1455.50036621094	196.318130493164	0.836794495582581	0.963981747627258	1	99.519775390625	17615
True	False	False	False	False	-2617.7294921875	1609.89379882813	357.143707275391	0.602645456790924	0.873789846897125	0.349184066057205	102.776397705078	33094
True	False	False	False	False	-2615.697265625	1153.53112792969	183.008422851563	0.586549580097198	0.922695338726044	0.33051985502243	75.7393951416016	12497
True	False	False	False	False	-2605.95141601563	1510.67919921875	256.211791992188	0.507927179336548	0.919031381607056	0.254406481981277	86.9610366821289	20088
True	False	False	False	False	-2606.83715820313	1670.07568359375	138.64274597168	0.687515437602997	0.943818986415863	0.478166908025742	72.3440017700195	9043
True	False	False	False	False	-2607.40576171875	1736.66442871094	191.881561279297	0.382849335670471	0.901559174060822	0.165555685758591	129.791900634766	22454
True	False	False	False	False	-2605.34326171875	1566.26318359375	146.40673828125	0.612466037273407	0.945051789283752	0.361250102519989	77.1212158203125	10180
True	False	False	False	False	-2605.18994140625	1585.51110839844	150.843307495117	0.572700321674347	0.862931430339813	0.315444022417068	143.904418945313	19571
True	False	False	False	False	-2601.14477539063	1635.66064453125	9.98227787017822	0.754574596881866	0.933233201503754	0.669301986694336	52.4444427490234	472
True	False	False	False	False	-2598.43017578125	1310.12731933594	15.5279874801636	0.647358953952789	0.931946337223053	0.409211099147797	49.2857131958008	690
True	False	False	False	False	-2581.96606445313	1259.8818359375	190.772415161133	0.790671706199646	0.958659648895264	1	82.8255844116211	14246
True	False	False	False	False	-2591.931640625	1350.59704589844	303.904907226563	0.635665476322174	0.936896443367004	0.392147123813629	94.9379577636719	26013
True	False	False	False	False	-2584.9013671875	1416.02893066406	499.113861083984	0.399920165538788	0.849960446357727	0.176072537899017	102.095558166504	45943
True	False	False	False	False	-2591.23559570313	1547.77502441406	143.079315185547	0.727231442928314	0.95744389295578	0.572153985500336	69.077522277832	8911
True	False	False	False	False	-2591.1923828125	1729.06616210938	138.64274597168	0.722498834133148	0.949586927890778	0.558853149414063	87.3280029296875	10916
True	False	False	False	False	-2585.08129882813	1498.73767089844	61.0028076171875	0.694063246250153	0.95962381362915	0.491407632827759	75.363639831543	4145
True	False	False	False	False	-2581.39135742188	1683.75610351563	145.297592163086	0.784818708896637	0.956129848957062	0.947113275527954	72.3435134887695	9477
True	False	False	False	False	-2584.45556640625	1764.97790527344	179.680999755859	0.445509999990463	0.936204135417938	0.206385940313339	137.555557250977	22284
True	False	False	False	False	-2567.23608398438	1323.46520996094	63.2210922241211	0.801229655742645	0.957386434078217	1	57.7017555236816	3289
True	False	False	False	False	-2568.27783203125	1474.40600585938	175.244430541992	0.819792032241821	0.962266862392426	1	88.6075973510742	14000
True	False	False	False	False	-2561.7451171875	1513.0205078125	160.825576782227	0.681745409965515	0.918952941894531	0.467046499252319	129.737930297852	18812
True	False	False	False	False	-2565.56811523438	1699.29748535156	169.698715209961	0.63299161195755	0.952020227909088	0.388396054506302	73.1437911987305	11191
True	False	False	False	False	-2562.53173828125	1563.03930664063	395.963684082031	0.612281382083893	0.908328235149384	0.361018091440201	143.198883056641	51122
True	False	False	False	False	-2558.22412109375	1787.83776855469	158.607299804688	0.524607717990875	0.896441757678986	0.268844991922379	118.384613037109	16929
True	False	False	False	False	-2555.68115234375	1629.85327148438	298.359191894531	0.595297515392303	0.911882400512695	0.34050115942955	87.0929336547852	23428
True	False	False	False	False	-2547.96655273438	1583.42749023438	134.206176757813	0.743814587593079	0.952129185199738	0.625884413719177	81.3057861328125	9838
True	False	False	False	False	-2546.529296875	1665.58422851563	201.863830566406	0.617268085479736	0.92607319355011	0.367356032133102	76.2197799682617	13872
True	False	False	False	False	-2546.48022460938	1807.53259277344	54.3479537963867	0.666950881481171	0.958066999912262	0.44056424498558	94.9183654785156	4651
True	False	False	False	False	-2544.953125	1533.4287109375	131.987884521484	0.809868931770325	0.968881368637085	1	74.9579849243164	8920
True	False	False	False	False	-2540.98217773438	1555.97534179688	109.805053710938	0.593107283115387	0.930522441864014	0.337966829538345	84.1010131835938	8326
True	False	False	False	False	-2540.95434570313	1318.68334960938	197.427261352539	0.733743011951447	0.946990609169006	0.59177953004837	87.4044952392578	15558
True	False	False	False	False	-2536.05395507813	1382.64343261719	303.904907226563	0.584228038787842	0.927929282188416	0.327932626008987	114.755477905273	31443
True	False	False	False	False	-2539.37353515625	1702.27954101563	37.7108268737793	0.84506893157959	0.963647246360779	1	56.1764717102051	1910
True	False	False	False	False	-2536.30737304688	1442.37023925781	165.262145996094	0.694022297859192	0.936518490314484	0.491322606801987	108.174499511719	16118
True	False	False	False	False	-2527.24975585938	1830.59252929688	106.477630615234	0.62885844707489	0.957006096839905	0.382700979709625	125.59375	12057
True	False	False	False	False	-2526.9755859375	1482.78833007813	175.244430541992	0.632186830043793	0.92965966463089	0.387277454137802	71.4873428344727	11295
True	False	False	False	False	-2523.62963867188	1556.11437988281	107.586769104004	0.756450712680817	0.931458592414856	0.677877962589264	144.412368774414	14008
True	False	False	False	False	-2525.9189453125	1689.06787109375	181.899276733398	0.730561852455139	0.955250799655914	0.581985175609589	78.7195129394531	12910
True	False	False	False	False	-2519.59545898438	1424.99536132813	302.795745849609	0.380026459693909	0.804731547832489	0.16385605931282	102.98168182373	28114
True	False	False	False	False	-2519.80346679688	1625.35498046875	201.863830566406	0.713226974010468	0.964980065822601	0.53475958108902	69.0604400634766	12569
True	False	False	False	False	-2516.32763671875	1853.53332519531	90.9496383666992	0.376948148012161	0.934546232223511	0.162014991044998	95.4390258789063	7826
True	False	False	False	False	-2508.1875	1500.2568359375	200.754699707031	0.730526149272919	0.958535254001617	0.581877648830414	85.2762451171875	15435
True	False	False	False	False	-2503.08154296875	1806.77465820313	25.5102653503418	0.815285325050354	0.956586837768555	1	49.7391319274902	1144
True	False	False	False	False	-2501.65795898438	1681.17456054688	15.5279874801636	0.717676758766174	0.928345501422882	0.546022891998291	49.9285697937012	699
True	False	False	False	False	-2500.06103515625	1417.06335449219	200.754699707031	0.648711085319519	0.947376668453217	0.411257833242416	117.19889831543	21213
True	False	False	False	False	-2499.5634765625	1566.20959472656	229.592376708984	0.613548398017883	0.925722360610962	0.362614125013351	137.309173583984	28423
True	False	False	False	False	-2484.5166015625	1497.33984375	305.014038085938	0.50148594379425	0.902170240879059	0.249032840132713	92.5272750854492	25445
True	False	False	False	False	-2489.00708007813	1622.45690917969	161.934722900391	0.73265552520752	0.947680115699768	0.588384509086609	78.0205459594727	11391
True	False	False	False	False	-2488.58081054688	1670.21020507813	150.843307495117	0.766693592071533	0.938008487224579	0.73261821269989	78.8161773681641	10719
True	False	False	False	False	-2486.43237304688	1871.37719726563	166.371292114258	0.735410094261169	0.950504779815674	0.597082853317261	164.466659545898	24670
True	False	False	False	False	-2486.18115234375	1542.82189941406	130.878753662109	0.76100093126297	0.961380958557129	0.700321018695831	75.5677947998047	8917
True	False	False	False	False	-2482.1044921875	1426.02868652344	169.698715209961	0.453492283821106	0.839290797710419	0.212067142128944	91.228759765625	13958
True	False	False	False	False	-2483.65087890625	1575.87951660156	102.041061401367	0.751853168010712	0.963625371456146	0.657459616661072	82.4130401611328	7582
True	False	False	False	False	-2476.99780273438	1641.9990234375	129.769607543945	0.690558314323425	0.959755480289459	0.484233826398849	77.9572677612305	9121
True	False	False	False	False	-2474.443359375	1807.49865722656	53.2388153076172	0.701955497264862	0.941845417022705	0.508354067802429	61.2708320617676	2941
True	False	False	False	False	-2469.18237304688	1765.99780273438	276.176330566406	0.785553395748138	0.951693177223206	1	128.277114868164	31941
True	False	False	False	False	-2471.08911132813	1839.35900878906	12.2005615234375	0.768196105957031	0.939064502716064	0.742168962955475	50.0909080505371	551
True	False	False	False	False	-2464.39233398438	1376.96398925781	216.282684326172	0.638684391975403	0.928938150405884	0.396447420120239	85.8461532592773	16740
True	False	False	False	False	-2463.74755859375	1908.82666015625	296.140899658203	0.217626661062241	0.962471544742584	0.0809404775500298	93.1310882568359	24866
True	False	False	False	False	-2461.28637695313	1825.46215820313	34.3833999633789	0.716718852519989	0.932288467884064	0.543553650379181	52.5806465148926	1630
True	False	False	False	False	-2454.99658203125	1425.50244140625	250.666076660156	0.664899706840515	0.938974499702454	0.437098622322083	84.5840682983398	19116
True	False	False	False	False	-2457.24072265625	1753.21704101563	82.0765075683594	0.809198617935181	0.962414622306824	1	148.391891479492	10981
True	False	False	False	False	-2456.99560546875	1609.40734863281	200.754699707031	0.697305500507355	0.935831367969513	0.498231053352356	82.4198913574219	14918
True	False	False	False	False	-2446.58715820313	1648.8349609375	154.17073059082	0.704342007637024	0.955271124839783	0.513713896274567	76.0215835571289	10567
True	False	False	False	False	-2449.37622070313	1696.11950683594	14.4188451766968	0.742955923080444	0.94487601518631	0.622766435146332	60.0769233703613	781
True	False	False	False	False	-2440.00903320313	1485.75646972656	265.084930419922	0.618245661258698	0.947835564613342	0.368616491556168	86.7531356811523	20734
True	False	False	False	False	-2436.966796875	1577.58837890625	165.262145996094	0.611970603466034	0.970793008804321	0.360628128051758	91.5637588500977	13643
True	False	False	False	False	-2438.43530273438	1686.63452148438	200.754699707031	0.785851001739502	0.962653398513794	1	84.8563537597656	15359
True	False	False	False	False	-2437.92651367188	1880.2998046875	16.6371288299561	0.693598926067352	0.931946337223053	0.490445405244827	47.8666648864746	718
True	False	False	False	False	-2428.23901367188	1545.00366210938	262.866638183594	0.513136982917786	0.924391031265259	0.258833050727844	83.5274276733398	19796
True	False	False	False	False	-2432.31372070313	1742.47546386719	47.6931037902832	0.72429746389389	0.923022091388702	0.563820719718933	116.720932006836	5019
True	False	False	False	False	-2425.93139648438	1939.77197265625	123.114753723145	0.711268901824951	0.966366708278656	0.529964089393616	144.864868164063	16080
True	False	False	False	False	-2417.87231445313	1449.17907714844	158.607299804688	0.451141119003296	0.935588836669922	0.210381150245667	71.2517471313477	10189
True	False	False	False	False	-2418.3662109375	1874.763671875	123.114753723145	0.708051383495331	0.923485398292542	0.522282242774963	164.729736328125	18285
True	False	False	False	False	-2408.5673828125	1601.07922363281	328.306030273438	0.80009138584137	0.959368407726288	1	81.0337829589844	23986
True	False	False	False	False	-2407.39965820313	1465.75207519531	222.937530517578	0.537877798080444	0.933553278446198	0.280914336442947	76.8656692504883	15450
True	False	False	False	False	-2403.54931640625	1552.32214355469	208.518692016602	0.745750606060028	0.961597621440887	0.63308048248291	83.7606353759766	15747
True	False	False	False	False	-2406.9404296875	1679.33349609375	235.138092041016	0.506462574005127	0.92276269197464	0.253175109624863	81.7311325073242	17327
True	False	False	False	False	-2400.55615234375	1801.36682128906	70.9850845336914	0.762108087539673	0.932145416736603	0.706189274787903	138.53125	8866
True	False	False	False	False	-2405.310546875	1909.34924316406	11.0914192199707	0.763594925403595	0.936281979084015	0.714360892772675	50.5999984741211	506
True	False	False	False	False	-2402.66552734375	1957.97424316406	97.6044921875	0.706740736961365	0.930443584918976	0.51922070980072	170.465911865234	15001
True	False	False	False	False	-2401.10571289063	1865.53051757813	258.430084228516	0.685493946075439	0.914358675479889	0.474215418100357	93.2660980224609	21731
True	False	False	False	False	-2389.806640625	1823.17834472656	232.919815063477	0.698719382286072	0.940839111804962	0.50126588344574	85.7952346801758	18017
True	False	False	False	False	-2385.00561523438	1988.83154296875	252.884368896484	0.253236651420593	0.925306797027588	0.0970049351453781	116.333335876465	26524
True	False	False	False	False	-2382.6181640625	1490.01525878906	228.483245849609	0.612473726272583	0.96670788526535	0.361259758472443	77.4514541625977	15955
True	False	False	False	False	-2382.64086914063	1642.41223144531	34.3833999633789	0.770503997802734	0.943335175514221	0.757918477058411	50.7741928100586	1574
True	False	False	False	False	-2380.74145507813	1775.56701660156	83.1856460571289	0.792507886886597	0.942323923110962	1	140.533340454102	10540
True	False	False	False	False	-2380.34155273438	1619.38745117188	230.701522827148	0.785135090351105	0.956168830394745	0.964053571224213	84.0817337036133	17489
True	False	False	False	False	-2376.32666015625	563.37158203125	14.4188451766968	0.805326879024506	0.942608833312988	1	38.769229888916	504
True	False	False	False	False	-2372.17211914063	1562.87451171875	197.427261352539	0.615491211414337	0.940686643123627	0.365080237388611	89.0786514282227	15856
True	False	False	False	False	-2369.60107421875	1685.45935058594	36.6016845703125	0.726016283035278	0.944049656391144	0.568666875362396	66.9696960449219	2210
True	False	False	False	False	-2369.00561523438	1448.39782714844	287.267761230469	0.787589967250824	0.95587694644928	1	71.6949844360352	18569
True	False	False	False	False	-2358.61181640625	1572.29357910156	123.114753723145	0.743501961231232	0.959186434745789	0.624744117259979	85.9819793701172	9544
True	False	False	False	False	-2363.76147460938	1702.3701171875	281.722045898438	0.792684435844421	0.95774644613266	1	97.9173202514648	24871
True	False	False	False	False	-2358.578125	1757.81762695313	385.981384277344	0.506580412387848	0.863269031047821	0.253273993730545	135.054595947266	46999
True	False	False	False	False	-2361.52612304688	1773.96142578125	34.3833999633789	0.770503997802734	0.956876516342163	0.757918477058411	77.9354858398438	2416
True	False	False	False	False	-2355.27734375	1660.52502441406	28.8376903533936	0.778573036193848	0.949588060379028	0.82945716381073	54.538459777832	1418
True	False	False	False	False	-2356.22045898438	1967.35119628906	240.683807373047	0.741876244544983	0.962268352508545	0.618907034397125	85.036865234375	18453
True	False	False	False	False	-2354.42602539063	2001.21667480469	166.371292114258	0.805162727832794	0.957171022891998	1	119.519996643066	17928
True	False	False	False	False	-2351.05932617188	1639.6884765625	247.338653564453	0.75032913684845	0.946589231491089	0.6511070728302	84.6681594848633	18881
True	False	False	False	False	-2350.01440429688	1906.01770019531	33.2742576599121	0.849098384380341	0.961207389831543	1	49.3666648864746	1481
True	False	False	False	False	-2341.4306640625	1816.02282714844	145.297592163086	0.706105828285217	0.956540942192078	0.517751157283783	84.2824401855469	11041
True	False	False	False	False	-2339.99609375	1600.18359375	149.734161376953	0.74251663684845	0.965654790401459	0.621188163757324	72.4370346069336	9779
True	False	False	False	False	-2332.20581054688	1861.40490722656	353.816284179688	0.481380820274353	0.875325500965118	0.232921659946442	100.08464050293	31927
True	False	False	False	False	-2333.25952148438	1984.86938476563	12.2005615234375	0.681430399417877	0.921230614185333	0.46645313501358	40.1818199157715	442
True	False	False	False	False	-2330.3525390625	1830.4990234375	190.772415161133	0.513629257678986	0.906419932842255	0.259255111217499	116.116279602051	19972
True	False	False	False	False	-2323.67749023438	1673.29187011719	395.963684082031	0.599205315113068	0.950818002223969	0.345083653926849	96.3221282958984	34387
True	False	False	False	False	-2322.42504882813	2006.39038085938	13.3097038269043	0.80851811170578	0.94014710187912	1	40.75	489
True	False	False	False	False	-2321.263671875	1811.65307617188	41.0382537841797	0.775534987449646	0.95160585641861	0.798458695411682	80.9459457397461	2995
True	False	False	False	False	-2295.93115234375	1624.52722167969	246.229507446289	0.566356003284454	0.943307042121887	0.308811992406845	84.5630645751953	18773
True	False	False	False	False	-2296.08764648438	1947.21435546875	197.427261352539	0.765901625156403	0.953686237335205	0.727778673171997	76.994384765625	13705
True	False	False	False	False	-2295.17504882813	2005.26000976563	247.338653564453	0.848879992961884	0.96722549200058	1	75.1614379882813	16761
True	False	False	False	False	-2294.5166015625	1502.517578125	206.300399780273	0.817960679531097	0.9533811211586	1	77.0483856201172	14331
True	False	False	False	False	-2292.26489257813	1644.53088378906	189.663269042969	0.553922772407532	0.94431084394455	0.29627326130867	79.7134475708008	13631
True	False	False	False	False	-2293.01953125	1901.10131835938	232.919815063477	0.726141273975372	0.950472712516785	0.569023251533508	89.5761871337891	18811
True	False	False	False	False	-2285.01538085938	1700.04626464844	25.5102653503418	0.794671595096588	0.94915634393692	1	45.2608680725098	1041
True	False	False	False	False	-2284.96240234375	1744.00952148438	384.872253417969	0.478140532970428	0.821941196918488	0.23041345179081	113.83861541748	39502
True	False	False	False	False	-2284.9384765625	1849.57385253906	166.371292114258	0.665675103664398	0.929943978786469	0.438403218984604	105.233329772949	15785
True	False	False	False	False	-2283.27514648438	1806.89379882813	297.250030517578	0.547545254230499	0.90204656124115	0.290062576532364	105.343284606934	28232
True	False	False	False	False	-2280.93359375	1540.23864746094	200.754699707031	0.813708543777466	0.955045402050018	1	74.6574554443359	13513
True	False	False	False	False	-2273.2080078125	1925.06079101563	231.810668945313	0.764107763767242	0.945775210857391	0.717262506484985	90.4019165039063	18894
True	False	False	False	False	-2261.25415039063	1865.26086425781	208.518692016602	0.707175493240356	0.967871963977814	0.520232081413269	103.154258728027	19393
True	False	False	False	False	-2256.32202148438	1742.1357421875	41.0382537841797	0.725604593753815	0.947175443172455	0.567497134208679	62.1081085205078	2298
True	False	False	False	False	-2252.34252929688	1769.20129394531	413.7099609375	0.565873742103577	0.862775444984436	0.30831453204155	167.680969238281	62545
True	False	False	False	False	-2249.90649414063	1655.14538574219	154.17073059082	0.704342007637024	0.961444437503815	0.513713896274567	85.8345336914063	11931
True	False	False	False	False	-2247.22412109375	1864.53723144531	63.2210922241211	0.585705757141113	0.903873980045319	0.329576551914215	76.192985534668	4343
True	False	False	False	False	-2248.08129882813	1974.14855957031	208.518692016602	0.561408698558807	0.943952858448029	0.30375212430954	67.3563842773438	12663
True	False	False	False	False	-2233.57495117188	1710.05590820313	383.763122558594	0.622148990631104	0.93307638168335	0.373709857463837	109.473991394043	37878
True	False	False	False	False	-2233.236328125	1774.83264160156	25.5102653503418	0.688737690448761	0.930371165275574	0.480586379766464	88.3913040161133	2033
True	False	False	False	False	-2228.84643554688	1754.4423828125	256.211791992188	0.511203467845917	0.846463739871979	0.257181644439697	168.168838500977	38847
True	False	False	False	False	-2228.62768554688	1658.32971191406	145.297592163086	0.749359428882599	0.942705512046814	0.647161543369293	81.9923629760742	10741
True	False	False	False	False	-2226.251953125	1831.07250976563	197.427261352539	0.555503249168396	0.893689572811127	0.29783496260643	98.9269638061523	17609
True	False	False	False	False	-2225.62231445313	1972.84838867188	11.0914192199707	0.763594925403595	0.936281979084015	0.714360892772675	45.5999984741211	456
True	False	False	False	False	-2221.36596679688	1736.46252441406	99.8227767944336	0.714016556739807	0.937935769557953	0.536720454692841	85.8777770996094	7729
True	False	False	False	False	-2221.18041992188	1871.55102539063	24.401123046875	0.715491533279419	0.935181617736816	0.54042637348175	57.5454559326172	1266
True	False	False	False	False	-2217.0712890625	1888.36096191406	227.374099731445	0.61870265007019	0.91980254650116	0.369207710027695	86.3365859985352	17699
True	False	False	False	False	-2211.974609375	1963.71435546875	296.140899658203	0.397787839174271	0.837529003620148	0.174735888838768	113.288391113281	30248
True	False	False	False	False	-2208.55444335938	1919.95849609375	462.512176513672	0.265577256679535	0.66872763633728	0.102812051773071	135.836929321289	56644
True	False	False	False	False	-2200.17456054688	1709.54467773438	54.3479537963867	0.596014022827148	0.937398314476013	0.341335475444794	46.2448997497559	2266
True	False	False	False	False	-2200.435546875	1857.03918457031	24.401123046875	0.64345920085907	0.945875704288483	0.403396040201187	90	1980
True	False	False	False	False	-2200.29907226563	2012.65234375	181.899276733398	0.305127710103989	0.691142976284027	0.122344382107258	142.359756469727	23347
True	False	False	False	False	-2198.30126953125	1753.57275390625	170.807861328125	0.705213129520416	0.952221393585205	0.515699625015259	84.1753234863281	12963
True	False	False	False	False	-2195.68237304688	615.997192382813	136.424453735352	0.764290273189545	0.942295670509338	0.718305766582489	154.406509399414	18992
True	False	False	False	False	-2193.55541992188	1797.86267089844	285.049468994141	0.528335511684418	0.877249240875244	0.272180944681168	103.070037841797	26489
True	False	False	False	False	-2193.27319335938	1822.03601074219	247.338653564453	0.660972416400909	0.888018548488617	0.430589735507965	83.0448455810547	18519
True	False	False	False	False	-2192.1142578125	1861.53649902344	277.285491943359	0.397403925657272	0.827292740345001	0.174495935440063	123.452003479004	30863
True	False	False	False	False	-2185.94775390625	1940.17797851563	41.0382537841797	0.775534987449646	0.96039891242981	0.798458695411682	78.4594573974609	2903
True	False	False	False	False	-2180.3388671875	1338.16979980469	22.1828384399414	0.755204319953918	0.946847438812256	0.672140836715698	40.9500007629395	819
True	False	False	False	False	-2169.83935546875	1635.54516601563	148.625015258789	0.755418717861176	0.940450668334961	0.673116326332092	133.238800048828	17854
True	False	False	False	False	-2175.43115234375	1876.57238769531	163.043869018555	0.632514238357544	0.934372842311859	0.387731999158859	79.8163299560547	11733
True	False	False	False	False	-2173.37133789063	1763.92346191406	39.9291114807129	0.792017757892609	0.953058242797852	1	73.1666641235352	2634
True	False	False	False	False	-2171.01904296875	1893.03515625	61.0028076171875	0.731991708278656	0.948626279830933	0.586336493492126	71.1999969482422	3916
True	False	False	False	False	-2162.32885742188	1771.83056640625	228.483245849609	0.777585685253143	0.956168830394745	0.818619430065155	76.6990280151367	15800
True	False	False	False	False	-2149.90185546875	1840.15063476563	156.389007568359	0.767703473567963	0.949127972126007	0.738981306552887	68.4468078613281	9651
True	False	False	False	False	-2144.673828125	1966.20263671875	227.374099731445	0.755726218223572	0.955603957176208	0.674523651599884	75.0146331787109	15378
True	False	False	False	False	-2140.50854492188	1982.47521972656	14.4188451766968	0.719225645065308	0.935661971569061	0.550069808959961	48.6923065185547	633
True	False	False	False	False	-2130.60034179688	1865.7373046875	139.751892089844	0.41135236620903	0.900084912776947	0.183355897665024	79.2301559448242	9983
True	False	False	False	False	-2122.64208984375	1907.94653320313	257.320922851563	0.703285157680511	0.961126327514648	0.51132607460022	72.9353485107422	16921
True	False	False	False	False	-2121.73901367188	1785.55676269531	268.412353515625	0.798870205879211	0.95611959695816	1	79.8471069335938	19323
True	False	False	False	False	-2121.03466796875	1876.08093261719	88.7313537597656	0.598902344703674	0.887179136276245	0.344725489616394	168.0625	13445
True	False	False	False	False	-2116.63403320313	1988.43420410156	41.0382537841797	0.760389924049377	0.948474228382111	0.697156250476837	47.4864883422852	1757
True	False	False	False	False	-2111.4306640625	1873.64501953125	12.2005615234375	0.768196105957031	0.939064502716064	0.742168962955475	82.1818161010742	904
True	False	False	False	False	-2105.35424804688	1764.74572753906	293.922607421875	0.760243594646454	0.959093391895294	0.696406066417694	77.9773559570313	20664
True	False	False	False	False	-2105.97583007813	1946.65222167969	9.98227787017822	0.687235474586487	0.9244145154953	0.47761595249176	40.7777786254883	367
True	False	False	False	False	-2098.32202148438	1982.84338378906	150.843307495117	0.666771829128265	0.938418328762054	0.44025981426239	92.1176452636719	12528
True	False	False	False	False	-2097.1083984375	1694.30395507813	244.01123046875	0.663973569869995	0.92902946472168	0.435548812150955	63.9772720336914	14075
True	False	False	False	False	-2093.48583984375	1974.15637207031	87.6222152709961	0.811767578125	0.957409143447876	1	177.379745483398	14013
True	False	False	False	False	-2086.91723632813	1635.19287109375	155.279876708984	0.607840538024902	0.957479298114777	0.355498671531677	81.3785705566406	11393
True	False	False	False	False	-2082.65307617188	2009.18273925781	173.026138305664	0.705103933811188	0.945010602474213	0.515449821949005	66.5448684692383	10381
True	False	False	False	False	-2080.66625976563	1863.83654785156	177.462707519531	0.742383062839508	0.954329788684845	0.620710372924805	72.5062484741211	11601
True	False	False	False	False	-2063.3388671875	1922.35192871094	87.6222152709961	0.785240411758423	0.947691142559052	0.972049474716187	164.873413085938	13025
True	False	False	False	False	-2061.68041992188	1954.30017089844	9.98227787017822	0.687235474586487	0.936281979084015	0.47761595249176	46.5555572509766	419
True	False	False	False	False	-2059.79321289063	1835.10998535156	235.138092041016	0.747513592243195	0.950375020503998	0.639845371246338	71.1415100097656	15082
True	False	False	False	False	-2049.51831054688	1606.37255859375	188.554138183594	0.621523082256317	0.941586315631866	0.372886508703232	75.8000030517578	12886
True	False	False	False	False	-2058.17309570313	1804.71020507813	21.0736961364746	0.765837788581848	0.95370626449585	0.727394282817841	43.7894744873047	832
True	False	False	False	False	-2057.78979492188	1939.98999023438	144.188446044922	0.751398801803589	0.948466539382935	0.655545711517334	93.7923049926758	12193
True	False	False	False	False	-2057.68041992188	2010.61389160156	174.135284423828	0.795551776885986	0.959594488143921	1	69.5796203613281	10924
True	False	False	False	False	-2042.96118164063	1760.83325195313	235.138092041016	0.619105696678162	0.947830677032471	0.369730323553085	104.278305053711	22107
True	False	False	False	False	-2041.5830078125	1881.21740722656	242.902084350586	0.701657176017761	0.954273104667664	0.507692158222198	82.41552734375	18049
True	False	False	False	False	-2030.33801269531	1806.49755859375	190.772415161133	0.746775507926941	0.962653398513794	0.636987566947937	64.0406951904297	11015
True	False	False	False	False	-2028.73474121094	1947.98583984375	247.338653564453	0.461297810077667	0.848864912986755	0.217741906642914	117.17488861084	26130
True	False	False	False	False	-1990.23059082031	435.360443115234	107.586769104004	0.812705516815186	0.951376438140869	1	161.03092956543	15620
True	False	False	False	False	-1975.2001953125	1997.45251464844	292.8134765625	0.832875907421112	0.957450807094574	1	115.814392089844	30575
True	False	False	False	False	-1976.82287597656	2018.45910644531	32.1651153564453	0.759870648384094	0.945891737937927	0.694506108760834	85.6206893920898	2483
True	False	False	False	False	-1962.88708496094	643.22021484375	12.2005615234375	0.741141617298126	0.94014710187912	0.616318583488464	37.7272720336914	415
True	False	False	False	False	-1958.48986816406	1946.69567871094	23.2919807434082	0.725569725036621	0.94915634393692	0.567398190498352	43.9523811340332	923
True	False	False	False	False	-1947.78698730469	2016.60229492188	11.0914192199707	0.619482219219208	0.921230614185333	0.37021940946579	42.5	425
True	False	False	False	False	-1937.62341308594	1985.46032714844	41.0382537841797	0.814018249511719	0.959428310394287	1	43.972972869873	1627
True	False	False	False	False	-1928.28466796875	1965.0791015625	16.6371288299561	0.793338239192963	0.946970880031586	1	48.4000015258789	726
True	False	False	False	False	-1920.2236328125	1948.96423339844	25.5102653503418	0.748013913631439	0.942926585674286	0.641803920269012	44.3913040161133	1021
True	False	False	False	False	-1915.38208007813	1985.33947753906	137.533599853516	0.843897044658661	0.9703488945961	1	170.645156860352	21160
True	False	False	False	False	-2347.22265625	2024.33520507813	192.990692138672	0.430655956268311	0.948567092418671	0.196125507354736	114.942527770996	20000
True	False	False	False	False	-2323.14526367188	2032.53527832031	154.17073059082	0.630667626857758	0.937163889408112	0.385178744792938	99.0935287475586	13774
True	False	False	False	False	-2303.6630859375	2021.00915527344	41.0382537841797	0.814018249511719	0.959428310394287	1	54.8108100891113	2028
True	False	False	False	False	-2297.14306640625	2070.3740234375	421.473937988281	0.257007956504822	0.965002834796906	0.0987659096717834	115.181579589844	43769
True	False	False	False	False	-2259.1103515625	2037.99035644531	208.518692016602	0.709641337394714	0.943356573581696	0.526048123836517	66.6648941040039	12533
True	False	False	False	False	-2258.48901367188	2093.76049804688	189.663269042969	0.525587975978851	0.936981976032257	0.269718170166016	162.479537963867	27784
True	False	False	False	False	-2218.81909179688	2072.7724609375	238.465515136719	0.779577672481537	0.956413626670837	0.841474235057831	68.776741027832	14787
True	False	False	False	False	-2216.48168945313	2140.58447265625	654.393737792969	0.172494754195213	0.948835790157318	0.0619165599346161	117.220336914063	69160
True	False	False	False	False	-2186.95751953125	2051.99389648438	231.810668945313	0.805175960063934	0.962154626846313	1	90.3253555297852	18878
True	False	False	False	False	-2185.96875	2128.40405273438	195.208984375	0.805957853794098	0.964551389217377	1	67.2329559326172	11833
True	False	False	False	False	-2181.564453125	2154.04931640625	119.787330627441	0.656831800937653	0.94903552532196	0.42389965057373	103.712959289551	11201
True	False	False	False	False	-2162.97924804688	2166.16064453125	167.480438232422	0.822150528430939	0.953609585762024	1	170.079467773438	25682
True	False	False	False	False	-2162.97485351563	2042.87939453125	108.695907592773	0.733655333518982	0.944965541362762	0.591503977775574	165.948974609375	16263
True	False	False	False	False	-2160.45654296875	2101.55493164063	258.430084228516	0.343493610620499	0.740255117416382	0.14279168844223	135.592269897461	31593
True	False	False	False	False	-2143.85498046875	2031.533203125	262.866638183594	0.734006643295288	0.954052031040192	0.59261018037796	92.1983108520508	21851
True	False	False	False	False	-2138.36767578125	2184.5400390625	171.917007446289	0.622413754463196	0.95545220375061	0.374058902263641	84.7548370361328	13137
True	False	False	False	False	-2129.64965820313	2130.02905273438	43.256534576416	0.593835353851318	0.92915153503418	0.338806599378586	38.1282043457031	1487
True	False	False	False	False	-2125.02758789063	2201.08984375	70.9850845336914	0.739838838577271	0.954825580120087	0.6118004322052	92.5625	5924
True	False	False	False	False	-2098.26049804688	2176.63037109375	147.515884399414	0.731516420841217	0.959831178188324	0.584881007671356	83.6992492675781	11132
True	False	False	False	False	-2097.3232421875	2085.0048828125	261.757507324219	0.712262511253357	0.950301289558411	0.53238582611084	88.9618606567383	20995
True	False	False	False	False	-2088.638671875	2241.58129882813	1348.71655273438	0.0804376825690269	0.929348230361938	0.0270056966692209	122.996711730957	149564
True	False	False	False	False	-2084.19311523438	2232.62744140625	19.9645557403564	0.679683864116669	0.93504536151886	0.463188141584396	74.8888854980469	1348
True	False	False	False	False	-2080.04736328125	2076.34497070313	9.98227787017822	0.687235474586487	0.9244145154953	0.47761595249176	55.8888893127441	503
True	False	False	False	False	-2077.5908203125	2212.53955078125	151.952453613281	0.761225640773773	0.960952281951904	0.701497912406921	93.1605834960938	12763
True	False	False	False	False	-2073.31396484375	2114.55151367188	52.1296730041504	0.482950329780579	0.915200650691986	0.23414508998394	52.1702117919922	2452
True	False	False	False	False	-2053.18896484375	2106.10180664063	334.960876464844	0.53989315032959	0.889163076877594	0.282795876264572	129.834442138672	39210
True	False	False	False	False	-2056.56469726563	2218.6240234375	156.389007568359	0.691285490989685	0.959797859191895	0.485705524682999	82.71630859375	11663
True	False	False	False	False	-2043.49633789063	2149.25122070313	131.987884521484	0.759082078933716	0.956741273403168	0.690548181533813	97.050422668457	11549
True	False	False	False	False	-2039.84069824219	2071.41381835938	43.256534576416	0.801492035388947	0.95463091135025	1	43.9743576049805	1715
True	False	False	False	False	-2025.29626464844	2149.46362304688	14.4188451766968	0.805326879024506	0.942608833312988	1	55.6923065185547	724
True	False	False	False	False	-2024.06115722656	2276.45263671875	69.8759460449219	0.807386338710785	0.957297146320343	1	82.9365081787109	5225
True	False	False	False	False	-2012.0439453125	2138.77587890625	311.668884277344	0.518471598625183	0.888449132442474	0.263442754745483	90.8576507568359	25531
True	False	False	False	False	-2005.90417480469	2289.83544921875	85.4039306640625	0.830078601837158	0.958222687244415	1	181.428573608398	13970
True	False	False	False	False	-2000.09155273438	2219.26831054688	199.645553588867	0.729114294052124	0.954594969749451	0.577661335468292	70.1833343505859	12633
True	False	False	False	False	-1997.68408203125	2245.35424804688	169.698715209961	0.81309050321579	0.949289262294769	1	72.4640502929688	11087
True	False	False	False	False	-1992.94519042969	2301.46435546875	100.931915283203	0.810745477676392	0.970127999782562	1	162.857147216797	14820
True	False	False	False	False	-1990.71337890625	2101.63793945313	348.270568847656	0.659415125846863	0.927959442138672	0.428053379058838	111.78662109375	35101
True	False	False	False	False	-1989.01770019531	2317.00952148438	9.98227787017822	0.557533979415894	0.921230614185333	0.29985499382019	131	1179
True	False	False	False	False	-1974.98278808594	2052.16040039063	343.834014892578	0.690470039844513	0.937224626541138	0.484055757522583	95.9290313720703	29738
True	False	False	False	False	-1970.94616699219	2316.95263671875	107.586769104004	0.670816242694855	0.952865779399872	0.447224259376526	121.783508300781	11813
True	False	False	False	False	-1968.73449707031	2023.20739746094	88.7313537597656	0.795180141925812	0.940867066383362	1	164.524993896484	13162
True	False	False	False	False	-1968.61437988281	2152.04345703125	62.1119499206543	0.463366389274597	0.908171534538269	0.2192662358284	75.625	4235
True	False	False	False	False	-1962.93591308594	2093.41528320313	148.625015258789	0.621745824813843	0.951849818229675	0.373179197311401	141.074630737305	18904
True	False	False	False	False	-1958.58142089844	2336.56469726563	28.8376903533936	0.509884297847748	0.941161274909973	0.256060808897018	90.961540222168	2365
True	False	False	False	False	-1956.33129882813	2161.560546875	299.468322753906	0.755554795265198	0.94891345500946	0.6737380027771	92.8925933837891	25081
True	False	False	False	False	-1950.72290039063	2286.24194335938	13.3097038269043	0.743378639221191	0.931919693946838	0.624296009540558	71.1666641235352	854
True	False	False	False	False	-1945.71069335938	2042.84912109375	110.914192199707	0.757574498653412	0.945308923721313	0.683192253112793	170.229995727539	17023
True	False	False	False	False	-1932.33422851563	2131.1201171875	28.8376903533936	0.778573036193848	0.952666342258453	0.82945716381073	43.538459777832	1132
True	False	False	False	False	-1936.79296875	2339.294921875	79.8582229614258	0.776177406311035	0.958222687244415	0.804480254650116	97.0833358764648	6990
True	False	False	False	False	-1931.720703125	2285.63500976563	556.789245605469	0.785809278488159	0.945781469345093	1	135.037841796875	67789
True	False	False	False	False	-1926.50756835938	2358.89526367188	9.98227787017822	0.661957681179047	0.937464773654938	0.432207375764847	92.6666641235352	834
True	False	False	False	False	-1902.63061523438	2115.59008789063	244.01123046875	0.629233121871948	0.965882539749146	0.383212178945541	96.8090896606445	21298
True	False	False	False	False	-1910.87487792969	2183.02758789063	310.559753417969	0.707388758659363	0.95239520072937	0.520729660987854	80.1071395874023	22430
True	False	False	False	False	-1910.42407226563	2306.64721679688	25.5102653503418	0.748013913631439	0.942926585674286	0.641803920269012	45.4347839355469	1045
True	False	False	False	False	-1906.98620605469	2358.00219726563	180.790130615234	0.806861162185669	0.960641086101532	1	164.110427856445	26750
True	False	False	False	False	-402.481689453125	-3537.8828125	43.256534576416	0.32270160317421	0.900295853614807	0.131513655185699	90.3589706420898	3524
True	False	False	False	False	-388.93408203125	-3539.48803710938	17.7462711334229	0.490676790475845	0.927711725234985	0.240250647068024	89.9375	1439
True	False	False	False	False	-236.043273925781	-3537.13818359375	137.533599853516	0.602153301239014	0.934431731700897	0.348593592643738	125.185485839844	15523
True	False	False	False	False	-457.421051025391	-3533.51440429688	13.3097038269043	0.532480955123901	0.92958676815033	0.275940030813217	95.3333358764648	1144
True	False	False	False	False	-496.318328857422	-3529.41650390625	18.8554134368896	0.481155753135681	0.904448509216309	0.232746690511703	97.1764678955078	1652
True	False	False	False	False	-608.51953125	-3514.47436523438	332.742584228516	0.161019712686539	0.941855609416962	0.0572957098484039	98.8866653442383	29666
True	False	False	False	False	-682.556884765625	-3502.95751953125	117.569046020508	0.280837327241898	0.919048130512238	0.110176518559456	102.471694946289	10862
True	False	False	False	False	-734.28125	-3483.26391601563	168.589569091797	0.659941136837006	0.947076380252838	0.428907334804535	158.861846923828	24147
True	False	False	False	False	-821.97216796875	-3476.87768554688	21.0736961364746	0.472244381904602	0.883190393447876	0.225908890366554	109.263160705566	2076
True	False	False	False	False	-861.7392578125	-3458.33642578125	83.1856460571289	0.6895392537117	0.903170883655548	0.482185840606689	139.346664428711	10451
True	False	False	False	False	-921.172119140625	-3440.95092773438	114.241622924805	0.771086752414703	0.962107300758362	0.762132465839386	121.407768249512	12505
True	False	False	False	False	-1000.55834960938	-3418.75073242188	272.848907470703	0.483731597661972	0.883399248123169	0.234756141901016	140.105697631836	34466
True	False	False	False	False	-1091.0654296875	-3408.1875	12.2005615234375	0.681430399417877	0.921230614185333	0.46645313501358	116.818183898926	1285
True	False	False	False	False	-1076.04248046875	-3401.02294921875	124.223899841309	0.753693819046021	0.937788963317871	0.665395557880402	172.5625	19327
True	False	False	False	False	-1153.24194335938	-3381.87109375	34.3833999633789	0.607939004898071	0.943652451038361	0.355619817972183	103.709678649902	3215
True	False	False	False	False	-1227.8984375	-3362.34887695313	77.6399383544922	0.579208016395569	0.933380126953125	0.322422206401825	116.214286804199	8135
True	False	False	False	False	-1240.13818359375	-3347.54931640625	88.7313537597656	0.735508561134338	0.920721292495728	0.597400009632111	153.149993896484	12252
True	False	False	False	False	-1317.48864746094	-3316.84228515625	419.255645751953	0.287813723087311	0.873425185680389	0.113613709807396	155.873016357422	58920
True	False	False	False	False	-1401.43518066406	-3295.45361328125	185.226699829102	0.280952841043472	0.926527142524719	0.110233061015606	116.10179901123	19389
True	False	False	False	False	-1424.99035644531	-3273.02783203125	129.769607543945	0.757999539375305	0.935569226741791	0.685239017009735	168.623931884766	19729
True	False	False	False	False	-1372.38500976563	-3275.31787109375	62.1119499206543	0.774550676345825	0.96068811416626	0.789673984050751	81.8571395874023	4584
True	False	False	False	False	-1461.92163085938	-3268.64233398438	293.922607421875	0.26670891046524	0.937992930412292	0.103351101279259	113.773582458496	30150
True	False	False	False	False	-1542.38635253906	-3205.24926757813	107.586769104004	0.769551157951355	0.945586264133453	0.75124317407608	141.45361328125	13721
True	False	False	False	False	-1624.98693847656	-3181.05688476563	97.6044921875	0.750541150569916	0.957231283187866	0.651979506015778	106.306816101074	9355
True	False	False	False	False	-1711.44519042969	-3131.69873046875	15.5279874801636	0.717676758766174	0.938069105148315	0.546022891998291	100.285713195801	1404
True	False	False	False	False	-1792.69689941406	-3081.7705078125	185.226699829102	0.612653791904449	0.957235515117645	0.361486226320267	138.880233764648	23193
True	False	False	False	False	-1864.33129882813	-3052.73803710938	113.132476806641	0.287510097026825	0.926292240619659	0.113463178277016	100.990196228027	10301
True	False	False	False	False	-1876.37683105469	-3032.01440429688	89.8404998779297	0.832318663597107	0.963565766811371	1	96.6666641235352	7830
True	False	False	False	False	-1883.27502441406	-2949.79516601563	222.937530517578	0.787684738636017	0.956453382968903	1	89.6169128417969	18013
True	False	False	False	False	-1877.26586914063	-2901.49194335938	104.259346008301	0.837473332881927	0.966074287891388	1	164.38298034668	15452
True	False	False	False	False	-1875.10046386719	-2989.92309570313	195.208984375	0.728147208690643	0.952968120574951	0.574816465377808	104.301139831543	18357
True	False	False	False	False	-1842.17858886719	-2992.24584960938	51.0205307006836	0.774829864501953	0.947778403759003	0.792114913463593	59.3913040161133	2732
True	False	False	False	False	-1861.55078125	-2886.28247070313	272.848907470703	0.383000642061234	0.83620947599411	0.165647074580193	145.390243530273	35766
True	False	False	False	False	-1846.55554199219	-2923.9423828125	247.338653564453	0.695939481258392	0.955758929252625	0.495333582162857	97.5695037841797	21758
True	False	False	False	False	-1826.88562011719	-3076.37744140625	219.610107421875	0.201747432351112	0.930414140224457	0.0740860253572464	101.949493408203	20186
True	False	False	False	False	-1779.380859375	-3059.01098632813	15.5279874801636	0.717676758766174	0.938069105148315	0.546022891998291	55.5	777
True	False	False	False	False	-1820.61291503906	-2977.29272460938	9.98227787017822	0.754574596881866	0.933233201503754	0.669301986694336	51.6666679382324	465
True	False	False	False	False	-1818.42443847656	-3045.10498046875	205.191253662109	0.796021342277527	0.954798638820648	1	116.03783416748	21467
True	False	False	False	False	-1802.99975585938	-3035.599609375	18.8554134368896	0.786078751087189	0.950416266918182	1	65.8823547363281	1120
True	False	False	False	False	-1798.11547851563	-2916.78076171875	244.01123046875	0.505662143230438	0.94284325838089	0.252504527568817	113.690910339355	25012
True	False	False	False	False	-1771.18786621094	-2974.1435546875	245.120376586914	0.697218060493469	0.949280977249146	0.498044669628143	95.7647094726563	21164
True	False	False	False	False	-1762.20056152344	-3114.92260742188	288.376892089844	0.245782658457756	0.948789298534393	0.093559056520462	104.280769348145	27113
True	False	False	False	False	-1723.15344238281	-3122.61450195313	168.589569091797	0.762764632701874	0.940252184867859	0.709754824638367	186.644729614258	28370
True	False	False	False	False	-1731.92553710938	-3002.953125	353.816284179688	0.428968757390976	0.769321978092194	0.194984659552574	156.460815429688	49911
True	False	False	False	False	-1758.95385742188	-2915.20532226563	269.521484375	0.571255683898926	0.911073565483093	0.313919305801392	108.320983886719	26322
True	False	False	False	False	-1758.39855957031	-2935.81396484375	25.5102653503418	0.748013913631439	0.942926585674286	0.641803920269012	63.0869560241699	1451
True	False	False	False	False	-1748.36206054688	-2874.322265625	140.861022949219	0.715956509113312	0.950441598892212	0.541606366634369	79.7716522216797	10131
True	False	False	False	False	-1716.49426269531	-3055.44189453125	176.353576660156	0.714804708957672	0.947599589824677	0.538693726062775	100.962265014648	16053
True	False	False	False	False	-1693.78649902344	-3053.47314453125	77.6399383544922	0.821241796016693	0.954490661621094	1	63.6285705566406	4454
True	False	False	False	False	-1697.57934570313	-2942.22485351563	253.993499755859	0.791839778423309	0.95656955242157	1	114.681221008301	26262
True	False	False	False	False	-1715.74267578125	-2901.00073242188	307.232330322266	0.786493062973022	0.964273810386658	1	95.6137161254883	26485
True	False	False	False	False	-1691.77111816406	-3023.69165039063	360.471130371094	0.322875440120697	0.777493178844452	0.131605967879295	94.3600006103516	30667
True	False	False	False	False	-1680.54846191406	-2976.0361328125	12.2005615234375	0.431440591812134	0.882535696029663	0.196657732129097	90.2727279663086	993
True	False	False	False	False	-1673.29907226563	-3164.70556640625	485.804168701172	0.169754177331924	0.942119300365448	0.0608053803443909	107.417808532715	47049
True	False	False	False	False	-1635.64392089844	-3106.28051757813	272.848907470703	0.72914445400238	0.938872992992401	0.577750682830811	120.512191772461	29646
True	False	False	False	False	-1670.93994140625	-3086.60717773438	13.3097038269043	0.769369602203369	0.941614151000977	0.75	58.25	699
True	False	False	False	False	-1606.71313476563	-3075.203125	167.480438232422	0.783472120761871	0.951174259185791	0.905631244182587	94.8874206542969	14328
True	False	False	False	False	-1668.67138671875	-2971.12524414063	281.722045898438	0.390348970890045	0.771316766738892	0.170124739408493	163.574798583984	41548
True	False	False	False	False	-1666.72131347656	-3067.36401367188	258.430084228516	0.775245785713196	0.948338568210602	0.795824766159058	93.7939910888672	21854
True	False	False	False	False	-1622.42248535156	-3044.38916015625	187.44499206543	0.690560817718506	0.944552361965179	0.484238892793655	83.0650863647461	14038
True	False	False	False	False	-1647.67956542969	-3041.26977539063	168.589569091797	0.755421161651611	0.961297035217285	0.673127472400665	81.9671020507813	12459
True	False	False	False	False	-1622.10217285156	-3013.0234375	208.518692016602	0.754927635192871	0.959767878055573	0.670888781547546	89.5585098266602	16837
True	False	False	False	False	-1639.95959472656	-2955.12158203125	154.17073059082	0.756814062595367	0.949983537197113	0.679580926895142	84.3165435791016	11720
True	False	False	False	False	-1641.05419921875	-2922.36840820313	216.282684326172	0.803819596767426	0.958042025566101	1	155.758972167969	30373
True	False	False	False	False	-1627.107421875	-2889.35424804688	171.917007446289	0.672966301441193	0.945674538612366	0.45100474357605	103.077423095703	15977
True	False	False	False	False	-1617.17553710938	-2977.15771484375	37.7108268737793	0.748016774654388	0.950419723987579	0.64181524515152	68.029411315918	2313
True	False	False	False	False	-1609.61486816406	-2964.73168945313	184.117568969727	0.852869749069214	0.968080461025238	1	103.084335327148	17112
True	False	False	False	False	-1606.80700683594	-2876.365234375	202.97297668457	0.437182307243347	0.881828725337982	0.200585052371025	109.393440246582	20019
True	False	False	False	False	-1605.73315429688	-3200.45458984375	146.40673828125	0.254900068044662	0.926260948181152	0.0977801829576492	111.446968078613	14711
True	False	False	False	False	-1571.88818359375	-3201.90283203125	136.424453735352	0.776088893413544	0.954392850399017	0.803636133670807	117.853660583496	14496
True	False	False	False	False	-1564.75036621094	-3169.48803710938	221.828384399414	0.767798602581024	0.951577365398407	0.739592611789703	92.5999984741211	18520
True	False	False	False	False	-1604.33532714844	-3159.01171875	236.24723815918	0.297132432460785	0.704115450382233	0.118276543915272	132.309860229492	28182
True	False	False	False	False	-1560.16906738281	-3111.69775390625	215.173538208008	0.723656356334686	0.952268481254578	0.562038123607635	85.1340179443359	16516
True	False	False	False	False	-1587.53894042969	-2979.8505859375	168.589569091797	0.677106082439423	0.932654857635498	0.458444207906723	112.335525512695	17075
True	False	False	False	False	-1590.18725585938	-2930.36376953125	295.031768798828	0.410993307828903	0.837226688861847	0.183124095201492	119.022560119629	31660
True	False	False	False	False	-1570.51086425781	-3057.38427734375	134.206176757813	0.836791396141052	0.968630850315094	1	106.297523498535	12862
True	False	False	False	False	-1560.54992675781	-3014.75634765625	170.807861328125	0.755021035671234	0.953054070472717	0.671310603618622	89.9285736083984	13849
True	False	False	False	False	-1552.91772460938	-3200.4228515625	28.8376903533936	0.753130555152893	0.946136891841888	0.662934899330139	142.961532592773	3717
True	False	False	False	False	-1535.72631835938	-3132.5947265625	281.722045898438	0.620902836322784	0.959965467453003	0.37207305431366	132.082672119141	33549
True	False	False	False	False	-1552.29711914063	-2899.87426757813	370.453399658203	0.324435979127884	0.702423214912415	0.132436156272888	147.841323852539	49379
True	False	False	False	False	-1551.73034667969	-3065.00512695313	176.353576660156	0.655422151088715	0.951363146305084	0.421660751104355	88.6666641235352	14098
True	False	False	False	False	-1548.48693847656	-2939.4716796875	250.666076660156	0.646394014358521	0.939064800739288	0.407760173082352	108.172569274902	24447
True	False	False	False	False	-1535.57397460938	-3234.90502929688	354.925415039063	0.162941828370094	0.925615072250366	0.0580639466643333	113.671875	36375
True	False	False	False	False	-1490.53833007813	-3245.91455078125	68.7667999267578	0.825154304504395	0.973398745059967	1	101.645164489746	6302
True	False	False	False	False	-1427.95654296875	-3242.75903320313	154.17073059082	0.674994468688965	0.954004168510437	0.454622507095337	106.41007232666	14791
True	False	False	False	False	-1509.12780761719	-3227.2265625	206.300399780273	0.60251247882843	0.945082783699036	0.34902435541153	129.83332824707	24149
True	False	False	False	False	-1457.63134765625	-3227.19653320313	273.958068847656	0.732108473777771	0.954145431518555	0.586695373058319	97.1174087524414	23988
True	False	False	False	False	-1522.11437988281	-3161.8740234375	281.722045898438	0.758499026298523	0.958667635917664	0.687671065330505	89.8307113647461	22817
True	False	False	False	False	-1519.89782714844	-3073.97192382813	62.1119499206543	0.745300650596619	0.937515199184418	0.631386935710907	76.25	4270
True	False	False	False	False	-1526.18530273438	-3026.01782226563	170.807861328125	0.707926988601685	0.963983654975891	0.521990060806274	82.7467498779297	12743
True	False	False	False	False	-1524.16418457031	-2999.80859375	215.173538208008	0.816940188407898	0.962543547153473	1	80.3092803955078	15580
True	False	False	False	False	-1520.91906738281	-2958.98510742188	129.769607543945	0.738230884075165	0.950153708457947	0.606346130371094	92.3675231933594	10807
True	False	False	False	False	-1518.296875	-2901.8818359375	230.701522827148	0.627756834030151	0.941719174385071	0.381203562021255	106.072113037109	22063
True	False	False	False	False	-1517.35900878906	-3125.71630859375	38.8199691772461	0.78589391708374	0.946141421794891	1	78.9714279174805	2764
True	False	False	False	False	-1498.958984375	-3117.82836914063	28.8376903533936	0.797349810600281	0.952098965644836	1	56	1456
True	False	False	False	False	-1508.08215332031	-3050.16235351563	288.376892089844	0.686011731624603	0.941923439502716	0.475221693515778	121.119232177734	31491
True	False	False	False	False	-1501.93896484375	-2971.6630859375	215.173538208008	0.594411015510559	0.902759313583374	0.339472442865372	162.216491699219	31470
True	False	False	False	False	-1501.65942382813	-3097.30517578125	209.627822875977	0.485519230365753	0.914303302764893	0.236159637570381	97.32275390625	18394
True	False	False	False	False	-1497.86645507813	-2941.14233398438	117.569046020508	0.851301372051239	0.963940918445587	1	91.5377349853516	9703
True	False	False	False	False	-1497.47607421875	-3207.44702148438	39.9291114807129	0.792017757892609	0.950419723987579	1	63.1388893127441	2273
True	False	False	False	False	-1420.32360839844	-3203.77880859375	228.483245849609	0.647830665111542	0.960405886173248	0.409923255443573	97.2378616333008	20031
True	False	False	False	False	-1441.85107421875	-3168.75390625	169.698715209961	0.742979526519775	0.947292506694794	0.622851550579071	118.24836730957	18092
True	False	False	False	False	-1486.14270019531	-2874.94775390625	114.241622924805	0.771086752414703	0.936661958694458	0.762132465839386	121.09708404541	12473
True	False	False	False	False	-1481.49987792969	-3164.3642578125	247.338653564453	0.398662835359573	0.820968508720398	0.175283581018448	91.591926574707	20425
True	False	False	False	False	-1398.13830566406	-3144.34301757813	228.483245849609	0.768418610095978	0.960587441921234	0.74362725019455	107.436889648438	22132
True	False	False	False	False	-1454.17419433594	-3075.91870117188	285.049468994141	0.676125466823578	0.933756172657013	0.456662356853485	101.657585144043	26126
True	False	False	False	False	-1470.03125	-2989.15625	340.506591796875	0.639032781124115	0.938572108745575	0.396948277950287	159.980453491211	49114
True	False	False	False	False	-1466.82580566406	-3058.77294921875	28.8376903533936	0.646229147911072	0.954072058200836	0.407513111829758	60	1560
True	False	False	False	False	-1450.86755371094	-3039.67211914063	21.0736961364746	0.765837788581848	0.945084035396576	0.727394282817841	55.7894744873047	1060
True	False	False	False	False	-1466.09191894531	-2958.80639648438	105.36848449707	0.85742598772049	0.969933748245239	1	161.873687744141	15378
True	False	False	False	False	-1460.85119628906	-2935.81494140625	187.44499206543	0.584370851516724	0.89274263381958	0.328091025352478	104.230766296387	17615
True	False	False	False	False	-1452.0732421875	-2983.72973632813	59.8936653137207	0.460559338331223	0.948336601257324	0.217199832201004	92.8333358764648	5013
True	False	False	False	False	-1445.71228027344	-3144.1474609375	76.5307922363281	0.821647763252258	0.956805408000946	1	167.710144042969	11572
True	False	False	False	False	-1436.72729492188	-3134.47534179688	122.005615234375	0.813822686672211	0.958636403083801	1	107.227272033691	11795
True	False	False	False	False	-1434.86999511719	-3087.36108398438	21.0736961364746	0.819298386573792	0.952117681503296	1	59.6315803527832	1133
True	False	False	False	False	-1415.54431152344	-3089.53100585938	27.7285480499268	0.707581996917725	0.914666414260864	0.521181464195251	55.3600006103516	1384
True	False	False	False	False	-1403.73791503906	-3063.0634765625	262.866638183594	0.66122430562973	0.90368127822876	0.4310023188591	110.983123779297	26303
True	False	False	False	False	-1415.43383789063	-2930.45336914063	229.592376708984	0.602656006813049	0.896493911743164	0.349196761846542	98.9227066040039	20477
True	False	False	False	False	-1398.52368164063	-2968.22290039063	228.483245849609	0.615160584449768	0.945558547973633	0.364658981561661	91.4174728393555	18832
True	False	False	False	False	-1398.02770996094	-3175.63842773438	207.409545898438	0.705866634845734	0.956168830394745	0.517199754714966	94.8877029418945	17744
True	False	False	False	False	-1380.6962890625	-3023.7900390625	9.98227787017822	0.661957681179047	0.925817608833313	0.432207375764847	62.2222213745117	560
True	False	False	False	False	-1381.74267578125	-2988.90087890625	200.754699707031	0.597502112388611	0.943008065223694	0.343076646327972	86.8950271606445	15728
True	False	False	False	False	-1380.02075195313	-2944.66625976563	229.592376708984	0.73585307598114	0.960464239120483	0.598512947559357	83.9951705932617	17387
True	False	False	False	False	-1377.29650878906	-3236.9033203125	275.067199707031	0.566296398639679	0.860705077648163	0.308750450611115	105.443550109863	26150
True	False	False	False	False	-1371.55053710938	-3290.77758789063	216.282684326172	0.465849995613098	0.883771359920502	0.221107944846153	111.574356079102	21757
True	False	False	False	False	-1361.51013183594	-3179.90185546875	205.191253662109	0.796021342277527	0.960003972053528	1	102.189186096191	18905
True	False	False	False	False	-1369.98510742188	-3121.66162109375	207.409545898438	0.617308795452118	0.913215458393097	0.36740842461586	101.780746459961	19033
True	False	False	False	False	-1365.83715820313	-3035.76513671875	268.412353515625	0.482917487621307	0.842953443527222	0.234119415283203	119.636360168457	28952
True	False	False	False	False	-1359.77673339844	-3312.60815429688	189.663269042969	0.329390168190002	0.929433643817902	0.135089233517647	115.368423461914	19728
True	False	False	False	False	-1286.53125	-3301.13012695313	181.899276733398	0.556219577789307	0.922030329704285	0.298545777797699	89.0731735229492	14608
True	False	False	False	False	-1335.50903320313	-3156.86328125	259.539215087891	0.719225645065308	0.951332807540894	0.550069808959961	88.2521362304688	20651
True	False	False	False	False	-1348.59851074219	-3067.7138671875	27.7285480499268	0.81305855512619	0.950671494007111	1	69	1725
True	False	False	False	False	-1342.92663574219	-3025.63500976563	221.828384399414	0.45545569062233	0.856251001358032	0.213483259081841	88.120002746582	17624
True	False	False	False	False	-1343.34729003906	-2956.84936523438	204.082122802734	0.596033811569214	0.92825847864151	0.341358572244644	110.635871887207	20357
True	False	False	False	False	-1334.90124511719	-3270.01708984375	249.556930541992	0.757058560848236	0.953030824661255	0.680734992027283	106.146667480469	23883
True	False	False	False	False	-1281.49487304688	-3249.3671875	169.698715209961	0.775282919406891	0.963977038860321	0.796160697937012	101.078430175781	15465
True	False	False	False	False	-1329.39221191406	-3123.20751953125	329.415161132813	0.448182135820389	0.88955944776535	0.208274349570274	125.898986816406	37392
True	False	False	False	False	-1328.27514648438	-3081.67407226563	285.049468994141	0.478157430887222	0.913152515888214	0.230426475405693	98.8638153076172	25408
True	False	False	False	False	-1306.9833984375	-3191.03759765625	202.97297668457	0.725916802883148	0.960424959659576	0.568383753299713	103.92896270752	19019
True	False	False	False	False	-1292.45434570313	-3175.9521484375	17.7462711334229	0.762108087539673	0.940302610397339	0.706189274787903	62.6875	1003
True	False	False	False	False	-1295.68395996094	-3109.0732421875	216.282684326172	0.631666302680969	0.923188030719757	0.386556476354599	81.543586730957	15901
True	False	False	False	False	-1300.35144042969	-3059.16162109375	261.757507324219	0.647088944911957	0.923472702503204	0.40880423784256	106.173728942871	25057
True	False	False	False	False	-1290.20983886719	-2957.32690429688	201.863830566406	0.776127755641937	0.95853990316391	0.804006338119507	93.6923065185547	17052
True	False	False	False	False	-1286.74658203125	-3150.1435546875	219.610107421875	0.747388184070587	0.94934606552124	0.639357149600983	99.0202026367188	19606
True	False	False	False	False	-1280.64343261719	-3343.70825195313	37.7108268737793	0.445441395044327	0.920243799686432	0.20633764564991	118.676467895508	4035
True	False	False	False	False	-1257.23889160156	-3340.44677734375	130.878753662109	0.633394658565521	0.953938543796539	0.388958096504211	155.864410400391	18392
True	False	False	False	False	-1258.44848632813	-3323.19653320313	124.223899841309	0.814991533756256	0.951022386550903	1	105.848213195801	11855
True	False	False	False	False	-1278.77893066406	-3217.81958007813	216.282684326172	0.803819596767426	0.957622230052948	1	121.03589630127	23602
True	False	False	False	False	-1277.71459960938	-2974.77563476563	255.102645874023	0.666729807853699	0.971399307250977	0.440188467502594	85.1086959838867	19575
True	False	False	False	False	-1275.67346191406	-3026.01611328125	188.554138183594	0.825532793998718	0.957510352134705	1	78.8176498413086	13399
True	False	False	False	False	-1264.87231445313	-3267.16577148438	188.554138183594	0.803700923919678	0.969380915164948	1	85.1235275268555	14471
True	False	False	False	False	-1235.30834960938	-3253.89721679688	291.704345703125	0.409468144178391	0.827125906944275	0.182141661643982	112.205322265625	29510
True	False	False	False	False	-1262.86804199219	-3178.291015625	283.940338134766	0.786845147609711	0.95905339717865	1	93.83203125	24021
True	False	False	False	False	-1254.57299804688	-3109.560546875	218.500961303711	0.781451463699341	0.963838398456573	0.867608726024628	100.90355682373	19878
True	False	False	False	False	-1258.13159179688	-3072.16870117188	126.442184448242	0.43395659327507	0.879192709922791	0.198371559381485	68.7017517089844	7832
True	False	False	False	False	-1244.55090332031	-3010.2978515625	190.772415161133	0.740084707736969	0.947568655014038	0.612646222114563	75.0755844116211	12913
True	False	False	False	False	-1250.94750976563	-2928.73315429688	161.934722900391	0.567277252674103	0.925686120986938	0.309764891862869	89.5137023925781	13069
True	False	False	False	False	-1242.71044921875	-3129.28295898438	66.5485153198242	0.811298549175262	0.963199138641357	1	65.466667175293	3928
True	False	False	False	False	-1239.64990234375	-3053.93188476563	215.173538208008	0.744764685630798	0.954694867134094	0.629386484622955	102.958763122559	19974
True	False	False	False	False	-1239.54846191406	-3212.64672851563	114.241622924805	0.674712717533112	0.89010614156723	0.45411691069603	156.368927001953	16106
True	False	False	False	False	-1223.37133789063	-3088.98413085938	119.787330627441	0.621556580066681	0.937159240245819	0.372930526733398	143.175918579102	15463
True	False	False	False	False	-1231.74401855469	-3068.5791015625	36.6016845703125	0.726016283035278	0.940318167209625	0.568666875362396	73.2424240112305	2417
True	False	False	False	False	-1217.05151367188	-3330.9140625	34.3833999633789	0.812275528907776	0.95572304725647	1	59.5161285400391	1845
True	False	False	False	False	-1206.58581542969	-3290.50024414063	208.518692016602	0.637617588043213	0.929590225219727	0.394919753074646	101.734039306641	19126
True	False	False	False	False	-1211.55786132813	-3019.78637695313	144.188446044922	0.787146151065826	0.960622191429138	1	97.6307678222656	12692
True	False	False	False	False	-1206.16906738281	-3356.685546875	163.043869018555	0.849658668041229	0.966144263744354	1	117.088432312012	17212
True	False	False	False	False	-1187.55310058594	-3267.53149414063	188.554138183594	0.626699805259705	0.960819065570831	0.379774689674377	90.658821105957	15412
True	False	False	False	False	-1198.14892578125	-3158.86938476563	276.176330566406	0.724934041500092	0.916118621826172	0.565604031085968	107.594375610352	26791
True	False	False	False	False	-1205.71350097656	-3054.7255859375	115.350761413574	0.592368125915527	0.943472862243652	0.337116956710815	95.4038467407227	9922
True	False	False	False	False	-1204.74291992188	-3116.1220703125	262.866638183594	0.74769538640976	0.95710289478302	0.640555024147034	110.113922119141	26097
True	False	False	False	False	-1200.515625	-3083.27856445313	187.44499206543	0.752835035324097	0.956929862499237	0.661655604839325	96.5680465698242	16320
True	False	False	False	False	-1201.50854492188	-3038.89208984375	209.627822875977	0.820584714412689	0.958165943622589	1	100.412696838379	18978
True	False	False	False	False	-1190.55346679688	-3200.68139648438	285.049468994141	0.817062497138977	0.956937313079834	1	110.194549560547	28320
True	False	False	False	False	-1185.29858398438	-3376.92553710938	173.026138305664	0.291964888572693	0.92143577337265	0.11568059027195	115.089744567871	17954
True	False	False	False	False	-1134.82495117188	-3369.69750976563	136.424453735352	0.748058438301086	0.922123491764069	0.641979157924652	125.17073059082	15396
True	False	False	False	False	-1172.05053710938	-3335.07275390625	19.9645557403564	0.661957681179047	0.939309358596802	0.432207375764847	51.1666679382324	921
True	False	False	False	False	-1160.10668945313	-3230.27954101563	236.24723815918	0.772325813770294	0.947090625762939	0.771459460258484	106.478874206543	22680
True	False	False	False	False	-1158.43383789063	-3118.31665039063	24.401123046875	0.698149502277374	0.951272964477539	0.500038266181946	54.6363639831543	1202
True	False	False	False	False	-1155.65185546875	-3054.60180664063	276.176330566406	0.812910616397858	0.955766916275024	1	109.863456726074	27356
True	False	False	False	False	-1152.55090332031	-3328.9755859375	31.0559749603271	0.792491853237152	0.946757137775421	1	56.3214302062988	1577
True	False	False	False	False	-1147.43823242188	-3368.01489257813	16.6371288299561	0.714476346969604	0.940302610397339	0.53786963224411	78.8000030517578	1182
True	False	False	False	False	-1145.47314453125	-3285.72290039063	218.500961303711	0.804973244667053	0.959886789321899	1	114.065986633301	22471
True	False	False	False	False	-1132.91918945313	-3164.03857421875	185.226699829102	0.712161183357239	0.959701597690582	0.532137751579285	100.407188415527	16768
True	False	False	False	False	-1130.79370117188	-3395.37451171875	144.188446044922	0.283269077539444	0.899872779846191	0.111369490623474	115.092308044434	14962
True	False	False	False	False	-1103.98547363281	-3396.12768554688	93.1679229736328	0.686474680900574	0.929909944534302	0.476124733686447	140.75	11823
True	False	False	False	False	-1125.79565429688	-3332.77661132813	176.353576660156	0.657814800739288	0.951349973678589	0.425472408533096	102.685531616211	16327
True	False	False	False	False	-1112.80639648438	-3273.35107421875	13.3097038269043	0.743378639221191	0.942608833312988	0.624296009540558	52.1666679382324	626
True	False	False	False	False	-1103.65393066406	-3155.353515625	13.3097038269043	0.743378639221191	0.931919693946838	0.624296009540558	54	648
True	False	False	False	False	-1123.08471679688	-3068.44506835938	225.155807495117	0.715779542922974	0.966781616210938	0.541156589984894	101.177337646484	20539
True	False	False	False	False	-1111.5419921875	-3132.11254882813	276.176330566406	0.738036453723907	0.956483542919159	0.605695426464081	93.9799194335938	23401
True	False	False	False	False	-1103.48852539063	-3231.318359375	199.645553588867	0.801836133003235	0.96049177646637	1	92.1222229003906	16582
True	False	False	False	False	-1103.00622558594	-3300.87963867188	245.120376586914	0.764177262783051	0.967717111110687	0.717658996582031	88.6696853637695	19596
True	False	False	False	False	-1079.94750976563	-3308.25512695313	29.9468326568604	0.746888160705566	0.947363257408142	0.637421369552612	55.4074058532715	1496
True	False	False	False	False	-1077.13110351563	-3101.90502929688	13.3097038269043	0.615151524543762	0.918621897697449	0.364647418260574	64.4166641235352	773
True	False	False	False	False	-1090.91931152344	-3094.50927734375	168.589569091797	0.62656706571579	0.936456501483917	0.379595845937729	94.3815765380859	14346
True	False	False	False	False	-1100.65734863281	-3034.7099609375	48.80224609375	0.516209125518799	0.929215371608734	0.261478006839752	56.5681800842285	2489
True	False	False	False	False	-1079.75732421875	-3085.5263671875	68.7667999267578	0.570019125938416	0.942162811756134	0.312621146440506	76.3387069702148	4733
True	False	False	False	False	-1075.54711914063	-3271.9296875	265.084930419922	0.81708949804306	0.960366606712341	1	107.322174072266	25650
True	False	False	False	False	-1073.88720703125	-3338.99829101563	246.229507446289	0.594073951244354	0.936216831207275	0.339082390069962	92.8738708496094	20618
True	False	False	False	False	-1056.57006835938	-3338.80615234375	39.9291114807129	0.581192076206207	0.872562944889069	0.324586510658264	123.138885498047	4433
True	False	False	False	False	-1063.69177246094	-3242.0703125	133.097030639648	0.666767001152039	0.950022399425507	0.440251618623734	80.3333358764648	9640
True	False	False	False	False	-1065.81201171875	-3052.19458007813	11.0914192199707	0.763594925403595	0.936281979084015	0.714360892772675	51.7999992370605	518
True	False	False	False	False	-1061.10827636719	-3293.60400390625	23.2919807434082	0.846452295780182	0.95370626449585	1	52.8095245361328	1109
True	False	False	False	False	-1059.60803222656	-3132.96166992188	300.577453613281	0.34638237953186	0.891665279865265	0.144397526979446	91.0369033813477	24671
True	False	False	False	False	-1050.90783691406	-3407.07934570313	13.3097038269043	0.743378639221191	0.931919693946838	0.624296009540558	98.1666641235352	1178
True	False	False	False	False	-1041.22412109375	-3314.46069335938	343.834014892578	0.360984742641449	0.865583956241608	0.152667731046677	86.8354873657227	26919
True	False	False	False	False	-1046.62487792969	-3209.59887695313	241.792938232422	0.783979654312134	0.966010510921478	0.918468296527863	101.495414733887	22126
True	False	False	False	False	-1045.72424316406	-3249.65698242188	135.315322875977	0.680754125118256	0.944829285144806	0.465183943510056	83.1475372314453	10144
True	False	False	False	False	-1042.64172363281	-3184.7294921875	42.1473922729492	0.796495378017426	0.954181313514709	1	58.7105255126953	2231
True	False	False	False	False	-1043.6181640625	-3162.59936523438	16.6371288299561	0.793338239192963	0.946970880031586	1	57.7999992370605	867
True	False	False	False	False	-1031.15270996094	-3414.9384765625	128.660461425781	0.694953978061676	0.93863844871521	0.493263840675354	179.275863647461	20796
True	False	False	False	False	-982.680114746094	-3370.46630859375	155.279876708984	0.751485168933868	0.949574828147888	0.655908226966858	81.6142883300781	11426
True	False	False	False	False	-1030.00708007813	-3142.88232421875	327.196868896484	0.709486722946167	0.930515229701996	0.525679409503937	102.664405822754	30286
True	False	False	False	False	-1019.81176757813	-3352.34619140625	159.716445922852	0.5884068608284	0.933741092681885	0.332607984542847	100.618057250977	14489
True	False	False	False	False	-1009.72808837891	-3343.81958007813	107.586769104004	0.812705516815186	0.957610249519348	1	185.835052490234	18026
True	False	False	False	False	-999.037963867188	-3204.2421875	273.958068847656	0.43797579407692	0.814139783382416	0.201132372021675	98.3927154541016	24303
True	False	False	False	False	-1008.28729248047	-3104.81567382813	250.666076660156	0.79687774181366	0.963793873786926	1	90.2389373779297	20394
True	False	False	False	False	-994.260803222656	-3252.115234375	308.341461181641	0.524681627750397	0.886473000049591	0.268910706043243	84.4856109619141	23487
True	False	False	False	False	-984.569702148438	-3180.03125	26.6194076538086	0.829222500324249	0.957139134407043	1	59.25	1422
True	False	False	False	False	-988.848083496094	-3147.48315429688	46.5839614868164	0.707453370094299	0.947778403759003	0.520880579948425	68.5	2877
True	False	False	False	False	-986.336608886719	-3169.94921875	27.7285480499268	0.766682505607605	0.952098965644836	0.732549428939819	60.1599998474121	1504
True	False	False	False	False	-984.727966308594	-3127.77490234375	158.607299804688	0.724610865116119	0.953539371490479	0.564696907997131	83.2167816162109	11900
True	False	False	False	False	-978.372985839844	-3439.359375	26.6194076538086	0.422173261642456	0.874119460582733	0.190438508987427	112.916664123535	2710
True	False	False	False	False	-960.113037109375	-3431.39672851563	120.896469116211	0.7624591588974	0.943209946155548	0.708087503910065	165.018341064453	17987
True	False	False	False	False	-928.787963867188	-3412.90209960938	226.264953613281	0.776553928852081	0.94779509305954	0.808126747608185	87.8627471923828	17924
True	False	False	False	False	-963.147583007813	-3306.22778320313	9.98227787017822	0.785398185253143	0.931883156299591	1	61.8888893127441	557
True	False	False	False	False	-977.94677734375	-3281.22485351563	312.778015136719	0.610568106174469	0.939255118370056	0.358875066041946	92.0886535644531	25969
True	False	False	False	False	-966.540893554688	-3150.1123046875	151.952453613281	0.479160100221634	0.869229376316071	0.231200128793716	90.9781036376953	12464
True	False	False	False	False	-960.356384277344	-3139.7470703125	26.6194076538086	0.829222500324249	0.957139134407043	1	69.9166641235352	1678
True	False	False	False	False	-958.611572265625	-3412.36645507813	107.586769104004	0.827301025390625	0.953156709671021	1	178.556701660156	17320
True	False	False	False	False	-951.845092773438	-3388.02685546875	134.206176757813	0.792623698711395	0.949143707752228	1	98.8181838989258	11957
True	False	False	False	False	-941.580871582031	-3363.76513671875	222.937530517578	0.758712291717529	0.966270387172699	0.688718557357788	97.467658996582	19591
True	False	False	False	False	-943.578979492188	-3310.12524414063	210.736968994141	0.541784346103668	0.967834055423737	0.284573584794998	81.6052627563477	15505
True	False	False	False	False	-951.347229003906	-3220.82788085938	158.607299804688	0.584320664405823	0.881751835346222	0.328035354614258	103.937065124512	14863
True	False	False	False	False	-957.139526367188	-3193.9521484375	16.6371288299561	0.793338239192963	0.946970880031586	1	60.0666656494141	901
True	False	False	False	False	-945.589538574219	-3178.14526367188	242.902084350586	0.647117137908936	0.964921653270721	0.408846735954285	103.840179443359	22741
True	False	False	False	False	-945.302368164063	-3243.17529296875	15.5279874801636	0.740449011325836	0.946970880031586	0.613905251026154	54.8571434020996	768
True	False	False	False	False	-942.561218261719	-3337.65502929688	271.739776611328	0.640053331851959	0.967549264431	0.398420840501785	99.5387725830078	24387
True	False	False	False	False	-942.559387207031	-3271.8232421875	291.704345703125	0.647276878356934	0.933994889259338	0.409087389707565	89.2205352783203	23465
True	False	False	False	False	-937.014038085938	-3224.02124023438	137.533599853516	0.658975303173065	0.8992800116539	0.427341461181641	181.516128540039	22508
True	False	False	False	False	-931.849609375	-3052.54833984375	149.734161376953	0.74251663684845	0.930182933807373	0.621188163757324	121.99259185791	16469
True	False	False	False	False	-923.127075195313	-3367.52905273438	96.4953460693359	0.719872772693634	0.952349483966827	0.551781058311462	85.2758636474609	7419
True	False	False	False	False	-902.084411621094	-3364.76147460938	62.1119499206543	0.733668208122253	0.944956541061401	0.591544389724731	63.0714302062988	3532
True	False	False	False	False	-920.63525390625	-3298.111328125	196.318130493164	0.636533915996552	0.945357263088226	0.393377006053925	91.1355895996094	16131
True	False	False	False	False	-905.046752929688	-3298.03442382813	29.9468326568604	0.539793908596039	0.925765812397003	0.282702893018723	111.444442749023	3009
True	False	False	False	False	-916.903686523438	-3187.63208007813	183.008422851563	0.553354680538177	0.933948814868927	0.295714169740677	83.8787841796875	13840
True	False	False	False	False	-917.826782226563	-3152.8388671875	88.7313537597656	0.822043120861053	0.970469355583191	1	162.899993896484	13032
True	False	False	False	False	-913.408630371094	-3284.84057617188	36.6016845703125	0.820213973522186	0.963647246360779	1	76.0909118652344	2511
True	False	False	False	False	-892.445678710938	-3255.95092773438	316.10546875	0.65938276052475	0.906382381916046	0.428000926971436	174.715789794922	49794
True	False	False	False	False	-912.077087402344	-3244.03857421875	167.480438232422	0.822150528430939	0.960034072399139	1	98.8344345092773	14924
True	False	False	False	False	-894.719543457031	-3154.8623046875	107.586769104004	0.802616775035858	0.952349483966827	1	81.7422714233398	7929
True	False	False	False	False	-907.203918457031	-3139.4296875	129.769607543945	0.738230884075165	0.944158732891083	0.606346130371094	95.6068344116211	11186
True	False	False	False	False	-891.587829589844	-3425.32788085938	210.736968994141	0.828017294406891	0.952826321125031	1	114.215789794922	21701
True	False	False	False	False	-889.373657226563	-3298.66064453125	216.282684326172	0.563549101352692	0.903385579586029	0.305929511785507	135.056411743164	26336
True	False	False	False	False	-889.067626953125	-3452.12841796875	113.132476806641	0.694173395633698	0.948839604854584	0.491636395454407	129.66667175293	13226
True	False	False	False	False	-878.638793945313	-3440.982421875	14.4188451766968	0.666414141654968	0.928345501422882	0.43965283036232	69.3076934814453	901
True	False	False	False	False	-878.596496582031	-3386.18286132813	245.120376586914	0.585519313812256	0.922985970973969	0.329368621110916	83.3167419433594	18413
True	False	False	False	False	-881.706726074219	-3237.1875	39.9291114807129	0.754574596881866	0.94174599647522	0.669301986694336	65.3611145019531	2353
True	False	False	False	False	-886.367736816406	-3119.11694335938	149.734161376953	0.76893937587738	0.958566606044769	0.747088372707367	93.4592590332031	12617
True	False	False	False	False	-882.980041503906	-3190.67846679688	151.952453613281	0.728061437606812	0.946158528327942	0.574565887451172	77.7810211181641	10656
True	False	False	False	False	-867.961242675781	-3341.2939453125	298.359191894531	0.714775621891022	0.961548507213593	0.538620591163635	96.360595703125	25921
True	False	False	False	False	-856.926940917969	-3296.04956054688	123.114753723145	0.727117598056793	0.949210941791534	0.57182514667511	95.1171188354492	10558
True	False	False	False	False	-862.199951171875	-3267.98071289063	158.607299804688	0.78651762008667	0.956646144390106	1	80.5104904174805	11513
True	False	False	False	False	-860.538452148438	-3104.95629882813	196.318130493164	0.745352625846863	0.945290148258209	0.631581962108612	88.2090377807617	15613
True	False	False	False	False	-855.737365722656	-3165.03637695313	260.648345947266	0.618247032165527	0.90376740694046	0.368618190288544	142.561706542969	33502
True	False	False	False	False	-849.211242675781	-3283.29736328125	70.9850845336914	0.714233875274658	0.916127383708954	0.537262856960297	159.734375	10223
True	False	False	False	False	-841.084899902344	-3414.30737304688	183.008422851563	0.856111884117126	0.970265984535217	1	81.4909057617188	13446
True	False	False	False	False	-839.164733886719	-3463.04565429688	102.041061401367	0.830349385738373	0.968243718147278	1	160.369567871094	14754
True	False	False	False	False	-800.761535644531	-3459.16796875	215.173538208008	0.420036196708679	0.855783760547638	0.189024731516838	87.8350524902344	17040
True	False	False	False	False	-830.674865722656	-3373.80712890625	33.2742576599121	0.745649039745331	0.94730132818222	0.63269704580307	53.8666648864746	1616
True	False	False	False	False	-838.471496582031	-3241.28588867188	397.072814941406	0.575345754623413	0.940535962581635	0.318258792161942	92.2597732543945	33029
True	False	False	False	False	-816.867370605469	-3432.90502929688	167.480438232422	0.730378448963165	0.958106637001038	0.581432998180389	81.2649002075195	12271
True	False	False	False	False	-805.114990234375	-3418.17407226563	51.0205307006836	0.495891124010086	0.936606407165527	0.244451224803925	57.9782600402832	2667
True	False	False	False	False	-810.904113769531	-3224.74243164063	247.338653564453	0.71677154302597	0.944897651672363	0.543688833713531	88.8295974731445	19809
True	False	False	False	False	-810.765747070313	-3365.466796875	180.790130615234	0.666043877601624	0.927735567092896	0.43902599811554	92.0981597900391	15012
True	False	False	False	False	-803.789184570313	-3328.1396484375	19.9645557403564	0.776177406311035	0.943199634552002	0.804480254650116	59.3333320617676	1068
True	False	False	False	False	-799.577392578125	-3481.767578125	11.0914192199707	0.345509380102158	0.886445164680481	0.143911197781563	109.199996948242	1092
True	False	False	False	False	-762.047973632813	-3479.83520507813	57.6753807067871	0.805326879024506	0.955270767211914	1	104.615386962891	5440
True	False	False	False	False	-787.92236328125	-3287.14501953125	12.2005615234375	0.768196105957031	0.939064502716064	0.742168962955475	61.5454559326172	677
True	False	False	False	False	-790.2021484375	-3271.88452148438	253.993499755859	0.518106579780579	0.907045841217041	0.263124763965607	90.7598266601563	20784
True	False	False	False	False	-781.702270507813	-3475.02807617188	108.695907592773	0.666950881481171	0.943152844905853	0.44056424498558	145.846939086914	14293
True	False	False	False	False	-749.198486328125	-3447.84838867188	209.627822875977	0.749717354774475	0.943053722381592	0.648609459400177	99.3121719360352	18770
True	False	False	False	False	-774.006408691406	-3390.69555664063	116.459907531738	0.487188875675201	0.852717041969299	0.237477198243141	102.590476989746	10772
True	False	False	False	False	-773.91796875	-3412.72998046875	151.952453613281	0.753516912460327	0.935583174228668	0.664619505405426	104.430656433105	14307
True	False	False	False	False	-727.228759765625	-3407.04077148438	248.447799682617	0.725606381893158	0.963865160942078	0.567502200603485	83.1205368041992	18619
True	False	False	False	False	-773.745300292969	-3358.38647460938	215.173538208008	0.776229381561279	0.9521564245224	0.80497819185257	81.2164916992188	15756
True	False	False	False	False	-771.6376953125	-3331.20825195313	25.5102653503418	0.748013913631439	0.942926585674286	0.641803920269012	63.1304359436035	1452
True	False	False	False	False	-769.846557617188	-3196.02221679688	316.10546875	0.680857717990875	0.949417948722839	0.465377897024155	90.5543823242188	25808
True	False	False	False	False	-756.182067871094	-3328.77587890625	198.536407470703	0.731422424316406	0.952788174152374	0.584594190120697	84.787712097168	15177
True	False	False	False	False	-750.841491699219	-3171.41235351563	270.630645751953	0.664254069328308	0.948403894901276	0.436017215251923	87.9180297851563	21452
True	False	False	False	False	-726.525939941406	-3365.06103515625	410.382507324219	0.60930210351944	0.896766602993011	0.357302576303482	86.3378372192383	31945
True	False	False	False	False	-716.1103515625	-3290.158203125	286.158630371094	0.553606510162354	0.948028683662415	0.295961886644363	108.988372802734	28119
True	False	False	False	False	-715.038940429688	-3223.81396484375	334.960876464844	0.5179523229599	0.933869004249573	0.26299050450325	98.0033111572266	29597
True	False	False	False	False	-712.143188476563	-3484.28540039063	177.462707519531	0.703622102737427	0.94285637140274	0.512084782123566	147.4375	23590
True	False	False	False	False	-637.110107421875	-3474.9931640625	51.0205307006836	0.755722105503082	0.964940249919891	0.67450487613678	58.7826080322266	2704
True	False	False	False	False	-647.019836425781	-3453.48022460938	177.462707519531	0.573446273803711	0.953030169010162	0.316234707832336	77.7125015258789	12434
True	False	False	False	False	-711.54833984375	-3168.76733398438	234.028945922852	0.625404417514801	0.95308655500412	0.378034114837646	90.2132720947266	19035
True	False	False	False	False	-703.077697753906	-3446.21630859375	116.459907531738	0.629053175449371	0.950858533382416	0.382966548204422	91.8285751342773	9642
True	False	False	False	False	-686.070556640625	-3448.19458007813	143.079315185547	0.761384785175323	0.967720925807953	0.702335596084595	200	25800
True	False	False	False	False	-669.827209472656	-3436.55444335938	26.6194076538086	0.718682765960693	0.930371165275574	0.54864364862442	73.0833358764648	1754
True	False	False	False	False	-685.677795410156	-3433.05786132813	118.678184509277	0.824438512325287	0.957787871360779	1	197.327102661133	21114
True	False	False	False	False	-678.864990234375	-3395.49340820313	228.483245849609	0.800404906272888	0.943640291690826	1	89.3495178222656	18406
True	False	False	False	False	-685.582397460938	-3241.63134765625	282.831207275391	0.559210956096649	0.928432703018188	0.301534712314606	96.4313735961914	24590
True	False	False	False	False	-682.401428222656	-3361.984375	206.300399780273	0.735189139842987	0.957847654819489	0.596372902393341	95.2741928100586	17721
True	False	False	False	False	-642.793884277344	-3331.56787109375	342.724853515625	0.579736351966858	0.909787654876709	0.322996824979782	88.3592224121094	27303
True	False	False	False	False	-678.844116210938	-3292.490234375	204.082122802734	0.745316803455353	0.949075520038605	0.631447553634644	83.5	15364
True	False	False	False	False	-658.777893066406	-3297.40380859375	15.5279874801636	0.717676758766174	0.938069105148315	0.546022891998291	50.1428565979004	702
True	False	False	False	False	-645.464660644531	-3256.38940429688	156.389007568359	0.775517404079437	0.947029531002045	0.798297166824341	94.2553176879883	13290
True	False	False	False	False	-664.273010253906	-3210.318359375	158.607299804688	0.648816347122192	0.924576818943024	0.411417841911316	83.0629348754883	11878
True	False	False	False	False	-649.409973144531	-3057.17456054688	235.138092041016	0.710976958274841	0.956625163555145	0.529256939888	83.5047149658203	17703
True	False	False	False	False	-634.565490722656	-3213.67041015625	164.153015136719	0.760389924049377	0.932112812995911	0.697156250476837	87.3581085205078	12929
True	False	False	False	False	-632.335815429688	-3280.53149414063	164.153015136719	0.659287512302399	0.958812654018402	0.42784658074379	81.6689224243164	12087
True	False	False	False	False	-630.252685546875	-3428.8603515625	131.987884521484	0.739435315132141	0.951936304569244	0.61041921377182	90.8319320678711	10809
True	False	False	False	False	-630.203369140625	-3444.3466796875	84.2947845458984	0.791891813278198	0.954543590545654	1	173.539474487305	13189
True	False	False	False	False	-604.403991699219	-3426.77221679688	39.9291114807129	0.581192076206207	0.935701072216034	0.324586510658264	52.6388893127441	1895
True	False	False	False	False	-622.175842285156	-3401.05981445313	314.996307373047	0.7419393658638	0.967549264431	0.619130730628967	94.8661956787109	26942
True	False	False	False	False	-602.507202148438	-3364.90795898438	226.264953613281	0.50348562002182	0.861753046512604	0.250689566135406	78.0686264038086	15926
True	False	False	False	False	-603.850341796875	-3309.04125976563	27.7285480499268	0.81305855512619	0.950671494007111	1	66.5599975585938	1664
True	False	False	False	False	-620.330322265625	-3249.60400390625	155.279876708984	0.797418594360352	0.956667959690094	1	82.7571411132813	11586
True	False	False	False	False	-615.121337890625	-3179.83251953125	227.374099731445	0.84504109621048	0.965225219726563	1	88.7609786987305	18196
True	False	False	False	False	-613.972045898438	-3266.9423828125	29.9468326568604	0.80851811170578	0.952666342258453	1	57.4074058532715	1550
True	False	False	False	False	-590.924621582031	-3316.27685546875	249.556930541992	0.650248944759369	0.940615713596344	0.413605362176895	95.4577789306641	21478
True	False	False	False	False	-590.584594726563	-3470.82104492188	33.2742576599121	0.745649039745331	0.943335175514221	0.63269704580307	56.8666648864746	1706
True	False	False	False	False	-589.741821289063	-3396.08056640625	170.807861328125	0.692326605319977	0.952110230922699	0.487827599048615	72.6298675537109	11185
True	False	False	False	False	-569.313903808594	-3284.6240234375	257.320922851563	0.757410705089569	0.948759257793427	0.682408928871155	87.2198257446289	20235
True	False	False	False	False	-577.294250488281	-3230.68383789063	259.539215087891	0.664402067661285	0.923324048519135	0.436264753341675	112.085472106934	26228
True	False	False	False	False	-568.885803222656	-3347.591796875	237.356369018555	0.720046758651733	0.936488389968872	0.552243173122406	110.78971862793	23709
True	False	False	False	False	-566.749816894531	-3503.85717773438	188.554138183594	0.724954545497894	0.921674370765686	0.565661549568176	138.552947998047	23554
True	False	False	False	False	-548.362731933594	-3484.19946289063	11.0914192199707	0.763594925403595	0.936281979084015	0.714360892772675	56.7999992370605	568
True	False	False	False	False	-551.199890136719	-3429.00537109375	208.518692016602	0.644867777824402	0.912980556488037	0.405481576919556	90.6914901733398	17050
True	False	False	False	False	-548.004821777344	-3382.04125976563	178.571853637695	0.714491307735443	0.937341809272766	0.537907063961029	101.732917785645	16379
True	False	False	False	False	-544.762451171875	-3265.43798828125	173.026138305664	0.529086947441101	0.90051656961441	0.272858411073685	78.9807662963867	12321
True	False	False	False	False	-544.7392578125	-3523.0458984375	145.297592163086	0.293673545122147	0.910403847694397	0.116536103188992	96.7022933959961	12668
True	False	False	False	False	-475.353973388672	-3519.8642578125	116.459907531738	0.843270182609558	0.963940918445587	1	131.619049072266	13820
True	False	False	False	False	-535.068969726563	-3468.54174804688	18.8554134368896	0.75434798002243	0.942380666732788	0.66828989982605	56.5882339477539	962
True	False	False	False	False	-528.653747558594	-3318.4423828125	190.772415161133	0.798061788082123	0.953061521053314	1	88.3779067993164	15201
True	False	False	False	False	-532.384521484375	-3226.86596679688	154.17073059082	0.76451712846756	0.958511888980865	0.719610869884491	69.899284362793	9716
True	False	False	False	False	-525.657165527344	-3432.83813476563	155.279876708984	0.709409236907959	0.956071972846985	0.525494813919067	182.914291381836	25608
True	False	False	False	False	-522.953735351563	-3371.58618164063	198.536407470703	0.525008141994476	0.929408729076385	0.269201338291168	87.4580993652344	15655
True	False	False	False	False	-521.529174804688	-3195.1572265625	15.5279874801636	0.800106346607208	0.94487601518631	1	49.7857131958008	697
True	False	False	False	False	-513.384338378906	-3516.35913085938	146.40673828125	0.668871581554413	0.944833517074585	0.443852096796036	128.227279663086	16926
True	False	False	False	False	-431.940979003906	-3514.81640625	159.716445922852	0.792017757892609	0.961150467395782	1	97.6458358764648	14061
True	False	False	False	False	-460.180297851563	-3494.37670898438	18.8554134368896	0.75434798002243	0.942380666732788	0.66828989982605	52.529411315918	893
True	False	False	False	False	-504.941833496094	-3462.1650390625	114.241622924805	0.633164465427399	0.912116646766663	0.388636946678162	131.504852294922	13545
True	False	False	False	False	-511.501953125	-3406.60620117188	202.97297668457	0.465526759624481	0.913799941539764	0.220867529511452	72.8415298461914	13330
True	False	False	False	False	-510.437438964844	-3292.81909179688	9.98227787017822	0.687235474586487	0.9244145154953	0.47761595249176	54.6666679382324	492
True	False	False	False	False	-512.552368164063	-3277.31567382813	138.64274597168	0.768403470516205	0.970424890518188	0.74352765083313	80.9280014038086	10116
True	False	False	False	False	-504.836669921875	-3376.2568359375	11.0914192199707	0.763594925403595	0.936281979084015	0.714360892772675	58.7999992370605	588
True	False	False	False	False	-497.823394775391	-3365.73266601563	24.401123046875	0.760120630264282	0.941173493862152	0.695777595043182	53.8636360168457	1185
True	False	False	False	False	-501.314056396484	-3252.9833984375	185.226699829102	0.718570590019226	0.95883709192276	0.548350036144257	73.0419158935547	12198
True	False	False	False	False	-492.301086425781	-3308.38940429688	166.371292114258	0.805162727832794	0.962924122810364	1	93.553337097168	14033
True	False	False	False	False	-492.276397705078	-3447.65087890625	56.5662384033203	0.823355436325073	0.959788382053375	1	70.1372528076172	3577
True	False	False	False	False	-489.041473388672	-3411.40405273438	147.515884399414	0.6229008436203	0.952818095684052	0.374702334403992	70.0977478027344	9323
True	False	False	False	False	-488.065124511719	-3474.66015625	293.922607421875	0.528814613819122	0.915535807609558	0.272612690925598	99.4905624389648	26365
True	False	False	False	False	-485.596435546875	-3434.1806640625	17.7462711334229	0.64491605758667	0.927839636802673	0.405553311109543	51	816
True	False	False	False	False	-470.280944824219	-3390.34887695313	148.625015258789	0.77451878786087	0.937789916992188	0.789397180080414	98.4328384399414	13190
True	False	False	False	False	-484.433410644531	-3382.18017578125	83.1856460571289	0.631654798984528	0.876286387443542	0.386540561914444	169.106674194336	12683
True	False	False	False	False	-475.937194824219	-3340.88305664063	27.7285480499268	0.766682505607605	0.944578170776367	0.732549428939819	48.560001373291	1214
True	False	False	False	False	-478.579284667969	-3258.43994140625	126.442184448242	0.797434329986572	0.961267530918121	1	76.6052627563477	8733
True	False	False	False	False	-468.91845703125	-3296.50952148438	139.751892089844	0.561285316944122	0.948219895362854	0.303627133369446	79.5079345703125	10018
True	False	False	False	False	-461.236724853516	-3230.63842773438	137.533599853516	0.735072493553162	0.957730650901794	0.595998883247375	106.74193572998	13236
True	False	False	False	False	-460.80078125	-3053.23486328125	176.353576660156	0.678045690059662	0.959021091461182	0.460163205862045	85.0943374633789	13530
True	False	False	False	False	-454.745635986328	-3407.24658203125	155.279876708984	0.751485168933868	0.963463962078094	0.655908226966858	71.6857147216797	10036
True	False	False	False	False	-437.077392578125	-3364.1708984375	235.138092041016	0.807007014751434	0.955983698368073	1	86.0141525268555	18235
True	False	False	False	False	-450.642242431641	-3260.43310546875	130.878753662109	0.825414478778839	0.964859426021576	1	105.525421142578	12452
True	False	False	False	False	-432.417938232422	-3501.20947265625	34.3833999633789	0.770503997802734	0.956876516342163	0.757918477058411	67.7419357299805	2100
True	False	False	False	False	-389.997589111328	-3464.91162109375	449.202484130859	0.457278490066528	0.799628674983978	0.214804723858833	113.227157592773	45857
True	False	False	False	False	-431.384033203125	-3307.8017578125	230.701522827148	0.791780471801758	0.9585822224617	1	108.682693481445	22606
True	False	False	False	False	-430.685089111328	-3223.84716796875	45.4748191833496	0.819687008857727	0.961324214935303	1	67.5121917724609	2768
True	False	False	False	False	-429.435424804688	-3432.37036132813	267.30322265625	0.778161346912384	0.970233619213104	0.824833273887634	115.850624084473	27920
True	False	False	False	False	-384.332611083984	-3334.3759765625	186.335845947266	0.614211022853851	0.946921825408936	0.363452702760696	76.8928604125977	12918
True	False	False	False	False	-424.130493164063	-3259.66967773438	180.790130615234	0.806861162185669	0.96012270450592	1	104.42945098877	17022
True	False	False	False	False	-407.854858398438	-3235.69921875	207.409545898438	0.664756178855896	0.950661301612854	0.436857759952545	88.9839553833008	16640
True	False	False	False	False	-401.363128662109	-3074.28173828125	194.099838256836	0.776620984077454	0.95770537853241	0.808785676956177	79.7028579711914	13948
True	False	False	False	False	-391.244476318359	-3312.71533203125	204.082122802734	0.784656643867493	0.946083545684814	0.940379023551941	116.679344177246	21469
True	False	False	False	False	-385.809356689453	-3108.60913085938	197.427261352539	0.807617545127869	0.958432853221893	1	81.2865142822266	14469
True	False	False	False	False	-375.494598388672	-2891.9013671875	46.5839614868164	0.510869145393372	0.92396354675293	0.256897181272507	44.0714302062988	1851
True	False	False	False	False	-364.709075927734	-3523.80615234375	200.754699707031	0.73316490650177	0.957328259944916	0.589968621730804	109.370162963867	19796
True	False	False	False	False	-334.265838623047	-3525.08837890625	11.0914192199707	0.69836014509201	0.927715241909027	0.500491261482239	58.7999992370605	588
True	False	False	False	False	-341.498901367188	-3466.32446289063	207.409545898438	0.664756178855896	0.937738955020905	0.436857759952545	106.94652557373	19999
True	False	False	False	False	-355.077331542969	-3399.04809570313	269.521484375	0.599740266799927	0.901682317256927	0.3457171022892	134.958847045898	32795
True	False	False	False	False	-352.297668457031	-3282.375	255.102645874023	0.563814401626587	0.963432312011719	0.306200623512268	81.6130447387695	18771
True	False	False	False	False	-346.265197753906	-3255.45458984375	161.934722900391	0.596579134464264	0.95098489522934	0.341995388269424	103.520545959473	15114
True	False	False	False	False	-346.129608154297	-3209.744140625	220.719253540039	0.806076347827911	0.955727100372314	1	91.391960144043	18187
True	False	False	False	False	-339.181427001953	-3359.19189453125	202.97297668457	0.661287665367126	0.964859247207642	0.431106179952621	92.8907089233398	16999
True	False	False	False	False	-337.904876708984	-3330.3583984375	12.2005615234375	0.768196105957031	0.939064502716064	0.742168962955475	46.5454559326172	512
True	False	False	False	False	-304.911071777344	-3449.14892578125	246.229507446289	0.74451357126236	0.939526379108429	0.628455579280853	84.2657623291016	18707
True	False	False	False	False	-303.592498779297	-3384.65234375	191.881561279297	0.700759828090668	0.944719195365906	0.505711615085602	97.2890167236328	16831
True	False	False	False	False	-304.230041503906	-3330.48803710938	112.023338317871	0.726439833641052	0.926891028881073	0.569876611232758	124.821784973145	12607
True	False	False	False	False	-300.895080566406	-3351.96997070313	214.064392089844	0.725983381271362	0.95406299829483	0.568573176860809	86.8652877807617	16765
True	False	False	False	False	-300.104248046875	-3296.1396484375	209.627822875977	0.653527140617371	0.929943740367889	0.418681025505066	89.4338607788086	16903
True	False	False	False	False	-292.817230224609	-3513.92041015625	99.8227767944336	0.838416218757629	0.957649946212769	1	176.744445800781	15907
True	False	False	False	False	-286.416412353516	-3411.67358398438	183.008422851563	0.725610256195068	0.957897365093231	0.567513167858124	74.4242401123047	12280
True	False	False	False	False	-281.340362548828	-3533.21826171875	244.01123046875	0.760719418525696	0.943873584270477	0.698856711387634	153.304550170898	33727
True	False	False	False	False	-254.451812744141	-3527.76293945313	214.064392089844	0.699806928634644	0.935654520988464	0.503625631332397	126.93782043457	24499
True	False	False	False	False	-239.596420288086	-3495.06274414063	110.914192199707	0.837840735912323	0.959837019443512	1	194.960006713867	19496
True	False	False	False	False	-240.315673828125	-3437.69677734375	183.008422851563	0.660195052623749	0.937299787998199	0.429320573806763	79.7454528808594	13158
True	False	False	False	False	-277.064788818359	-3323.52294921875	210.736968994141	0.783208847045898	0.959237456321716	0.899701058864594	97.9315795898438	18607
True	False	False	False	False	-274.230529785156	-3272.24780273438	139.751892089844	0.710319042205811	0.952101290225983	0.527671158313751	106.595237731934	13431
True	False	False	False	False	-259.731109619141	-3410.015625	216.282684326172	0.796800911426544	0.957612574100494	1	86.7948684692383	16925
True	False	False	False	False	-255.848342895508	-3361.90063476563	138.64274597168	0.741000473499298	0.937024891376495	0.615824639797211	73.431999206543	9179
True	False	False	False	False	-248.866027832031	-3292.14038085938	118.678184509277	0.748469054698944	0.96275532245636	0.643601417541504	72.448600769043	7752
True	False	False	False	False	-258.545684814453	-3259.60595703125	221.828384399414	0.522492527961731	0.898864686489105	0.266970425844193	175.794998168945	35159
True	False	False	False	False	-238.611343383789	-3361.40087890625	109.805053710938	0.741141617298126	0.952498853206635	0.616318583488464	91.6161651611328	9070
True	False	False	False	False	-233.129684448242	-3328.17407226563	245.120376586914	0.423156827688217	0.823085904121399	0.191091731190681	95.4343872070313	21091
True	False	False	False	False	-230.464935302734	-3280.86010742188	9.98227787017822	0.754574596881866	0.933233201503754	0.669301986694336	57.1111106872559	514
True	False	False	False	False	-227.468139648438	-3269.45288085938	41.0382537841797	0.830802142620087	0.959012150764465	1	58.5405387878418	2166
True	False	False	False	False	-225.969375610352	-3463.1572265625	272.848907470703	0.83432936668396	0.959917724132538	1	100	24600
True	False	False	False	False	-193.297149658203	-3438.13061523438	134.206176757813	0.682131826877594	0.932629406452179	0.467776149511337	159.785125732422	19334
True	False	False	False	False	-219.107391357422	-3301.16577148438	261.757507324219	0.68708610534668	0.931037724018097	0.477322518825531	171.016952514648	40360
True	False	False	False	False	-225.958999633789	-3195.91137695313	235.138092041016	0.807007014751434	0.962380647659302	1	86.0094375610352	18234
True	False	False	False	False	-222.729446411133	-3249.4091796875	144.188446044922	0.631289780139923	0.934726238250732	0.386036187410355	76.0538482666016	9887
True	False	False	False	False	-219.095291137695	-2973.15063476563	143.079315185547	0.727231442928314	0.952330470085144	0.572153985500336	181.488372802734	23412
True	False	False	False	False	-210.005645751953	-3388.3154296875	220.719253540039	0.62781172990799	0.933083355426788	0.381278038024902	96.2864303588867	19161
True	False	False	False	False	-199.078506469727	-3264.68579101563	116.459907531738	0.755209743976593	0.951931655406952	0.672165632247925	70.8380966186523	7438
True	False	False	False	False	-198.502899169922	-3232.59692382813	110.914192199707	0.748627901077271	0.958391427993774	0.644232213497162	80.4499969482422	8045
True	False	False	False	False	-192.601623535156	-3519.8447265625	286.158630371094	0.562180161476135	0.929076910018921	0.30453485250473	92.1627883911133	23778
True	False	False	False	False	-192.225280761719	-3539.87646484375	112.023338317871	0.669003367424011	0.933336019515991	0.444079250097275	127.089111328125	12836
True	False	False	False	False	-142.347030639648	-3540.62329101563	26.6194076538086	0.736015200614929	0.952098965644836	0.599038541316986	71.5833358764648	1718
True	False	False	False	False	-72.6765975952148	-3540.50854492188	119.787330627441	0.558082342147827	0.947353065013885	0.300403088331223	103.425926208496	11170
True	False	False	False	False	-109.250602722168	-3538.357421875	129.769607543945	0.719225645065308	0.929017603397369	0.550069808959961	162.649566650391	19030
True	False	False	False	False	-130.986389160156	-3524.6220703125	206.300399780273	0.427514344453812	0.787331342697144	0.194005131721497	132.387100219727	24624
True	False	False	False	False	-184.811706542969	-3504.7177734375	12.2005615234375	0.681430399417877	0.931919693946838	0.46645313501358	63.6363639831543	700
True	False	False	False	False	-146.751815795898	-3504.20239257813	214.064392089844	0.725983381271362	0.949814081192017	0.568573176860809	79.2124328613281	15288
True	False	False	False	False	-188.451232910156	-3339.69165039063	258.430084228516	0.661562740802765	0.934299290180206	0.431557774543762	92.7510757446289	21611
True	False	False	False	False	-187.071685791016	-3295.50561523438	141.970169067383	0.816491663455963	0.956741273403168	1	99.015625	12674
True	False	False	False	False	-179.075714111328	-3479.19580078125	237.356369018555	0.731619894504547	0.959757268428802	0.585197150707245	91.1355133056641	19503
True	False	False	False	False	-154.855255126953	-3438.45166015625	214.064392089844	0.64426189661026	0.949659526348114	0.404582470655441	85.6424865722656	16529
True	False	False	False	False	-121.520874023438	-3427.53930664063	169.698715209961	0.786078751087189	0.95313286781311	1	133.477127075195	20422
True	False	False	False	False	-160.263366699219	-3400.19311523438	189.663269042969	0.637862026691437	0.954255044460297	0.395269066095352	91.4619903564453	15640
True	False	False	False	False	-150.735733032227	-3375.40747070313	251.77522277832	0.622411787509918	0.938889980316162	0.374056369066238	91.59912109375	20793
True	False	False	False	False	-133.745071411133	-3302.4365234375	248.447799682617	0.603693544864655	0.932332694530487	0.350445985794067	87.4508895874023	19589
True	False	False	False	False	-175.482208251953	-3243.02612304688	265.084930419922	0.561852276325226	0.937664031982422	0.304201900959015	93.6820068359375	22390
True	False	False	False	False	-161.738815307617	-3300.98388671875	169.698715209961	0.559370756149292	0.920598387718201	0.301695346832275	85.8823547363281	13140
True	False	False	False	False	-150.916046142578	-3251.28564453125	192.990692138672	0.772183120250702	0.953581154346466	0.770358383655548	97.3103485107422	16932
True	False	False	False	False	-131.19172668457	-3335.21923828125	412.600799560547	0.327918708324432	0.838677644729614	0.13429844379425	75.6935501098633	28158
True	False	False	False	False	-119.535270690918	-3384.6611328125	239.574661254883	0.724391579627991	0.950620889663696	0.564083516597748	93.6342620849609	20225
True	False	False	False	False	-118.790092468262	-3230.64135742188	168.589569091797	0.770215749740601	0.965767860412598	0.755871534347534	108.302635192871	16462
True	False	False	False	False	-118.673324584961	-3415.10205078125	46.5839614868164	0.666415452957153	0.947074890136719	0.439655065536499	82.7142868041992	3474
True	False	False	False	False	-108.902572631836	-3289.39282226563	159.716445922852	0.633259892463684	0.941142439842224	0.388770014047623	76.2638854980469	10982
True	False	False	False	False	-101.198852539063	-3433.90209960938	156.389007568359	0.767703473567963	0.951839864253998	0.738981306552887	88.9787216186523	12546
True	False	False	False	False	-100.159881591797	-3237.28344726563	128.660461425781	0.670478940010071	0.943785965442657	0.446636199951172	79.0172424316406	9166
True	False	False	False	False	-98.2610549926758	-3519.8515625	371.562561035156	0.674320638179779	0.932195007801056	0.453414887189865	217.259704589844	72782
True	False	False	False	False	-66.5790405273438	-3520.97094726563	166.371292114258	0.735410094261169	0.944548726081848	0.597082853317261	96.9800033569336	14547
True	False	False	False	False	-96.16845703125	-3408.119140625	139.751892089844	0.762926280498505	0.961195588111877	0.710642993450165	76.1984100341797	9601
True	False	False	False	False	-95.8089828491211	-3338.39697265625	138.64274597168	0.73007744550705	0.935541868209839	0.580529451370239	81.0640029907227	10133
True	False	False	False	False	-95.2574005126953	-3473.96337890625	326.087738037109	0.74064576625824	0.961102426052094	0.614588260650635	90.3571395874023	26565
True	False	False	False	False	-60.9266166687012	-3477.40454101563	279.503784179688	0.703073918819427	0.956753015518188	0.510851562023163	96.039680480957	24202
True	False	False	False	False	-85.2897186279297	-3312.64404296875	146.40673828125	0.751851856708527	0.949955224990845	0.657453954219818	83.386360168457	11007
True	False	False	False	False	-82.6925048828125	-3379.11083984375	156.389007568359	0.654225051403046	0.94718736410141	0.419774502515793	78.6099319458008	11084
True	False	False	False	False	-51.8814315795898	-3374.30444335938	163.043869018555	0.737673699855804	0.949984192848206	0.604486227035522	76.0748291015625	11183
True	False	False	False	False	-77.9235992431641	-3281.052734375	212.955261230469	0.682530403137207	0.942470252513885	0.46853107213974	85.0416641235352	16328
True	False	False	False	False	-82.5012893676758	-3206.251953125	248.447799682617	0.391722112894058	0.868629336357117	0.170969918370247	81.6830368041992	18297
True	False	False	False	False	-78.3094177246094	-3134.658203125	24.401123046875	0.830724716186523	0.955192744731903	1	49	1078
True	False	False	False	False	-74.5836486816406	-3233.37109375	143.079315185547	0.638558804988861	0.935100197792053	0.396267145872116	71.2790679931641	9195
True	False	False	False	False	-73.6133422851563	-3341.03149414063	159.716445922852	0.559506356716156	0.944770574569702	0.301831662654877	83.2777786254883	11992
True	False	False	False	False	-49.1247787475586	-3260.4609375	237.356369018555	0.641035139560699	0.948182463645935	0.39984542131424	95.8130874633789	20504
True	False	False	False	False	-56.4299240112305	-3207.93188476563	31.0559749603271	0.661047279834747	0.951372683048248	0.430712252855301	52.2857131958008	1464
True	False	False	False	False	-46.7057228088379	-3538.0068359375	80.9673614501953	0.760632932186127	0.957111597061157	0.698408961296082	109.643836975098	8004
True	False	False	False	False	-26.9787311553955	-3536.07836914063	106.477630615234	0.829222500324249	0.956959247589111	1	116.21875	11157
True	False	False	False	False	-5.80322742462158	-3536.39892578125	113.132476806641	0.754635572433472	0.954942405223846	0.669575393199921	120.676467895508	12309
True	False	False	False	False	25.0392551422119	-3530.76416015625	129.769607543945	0.774984061717987	0.965804636478424	0.793480038642883	100.623931884766	11773
True	False	False	False	False	-13.0211114883423	-3514.65087890625	169.698715209961	0.742979526519775	0.964735507965088	0.622851550579071	75.3333358764648	11526
True	False	False	False	False	-12.4384164810181	-3462.38305664063	278.394622802734	0.676460146903992	0.956657767295837	0.457269132137299	91.3147430419922	22920
True	False	False	False	False	11.7191076278687	-3518.31958007813	272.848907470703	0.502597510814667	0.894304811954498	0.249952495098114	153.178863525391	37682
True	False	False	False	False	41.9847946166992	-3516.89624023438	195.208984375	0.757295966148376	0.967288434505463	0.681861996650696	83.863639831543	14760
True	False	False	False	False	23.6323471069336	-3474.68432617188	11.0914192199707	0.763594925403595	0.936281979084015	0.714360892772675	52.2999992370605	523
True	False	False	False	False	21.2891693115234	-3461.47875976563	93.1679229736328	0.686474680900574	0.916579604148865	0.476124733686447	106.440475463867	8941
True	False	False	False	False	45.7739219665527	-3431.6396484375	244.01123046875	0.78206604719162	0.955293595790863	0.877696514129639	82.9000015258789	18238
True	False	False	False	False	54.743350982666	-3500.71044921875	26.6194076538086	0.62885844707489	0.93486762046814	0.382700979709625	48	1152
True	False	False	False	False	-34.858585357666	-3426.59423828125	261.757507324219	0.704747080802917	0.957695543766022	0.514635324478149	106.733047485352	25189
True	False	False	False	False	-32.9912910461426	-3400.89868164063	104.259346008301	0.864222526550293	0.973772585391998	1	72.0531921386719	6773
True	False	False	False	False	-39.6871566772461	-3287.38403320313	190.772415161133	0.773247897624969	0.934731245040894	0.778759181499481	100.505813598633	17287
True	False	False	False	False	-31.3129425048828	-3335.076171875	200.754699707031	0.689001262187958	0.936720430850983	0.481111228466034	91.2762451171875	16521
True	False	False	False	False	-10.2977161407471	-3396.619140625	116.459907531738	0.669778347015381	0.949881255626678	0.445418983697891	71.9714279174805	7557
True	False	False	False	False	12.2050046920776	-3395.50659179688	109.805053710938	0.720394313335419	0.919137179851532	0.553169012069702	175.696975708008	17394
True	False	False	False	False	23.6286525726318	-3395.3779296875	61.0028076171875	0.645261406898499	0.944058537483215	0.406067341566086	80.6181793212891	4434
True	False	False	False	False	-28.944730758667	-3385.13989257813	100.931915283203	0.776127755641937	0.957231283187866	0.804006338119507	70.7142868041992	6435
True	False	False	False	False	44.1016540527344	-3383.37475585938	186.335845947266	0.804924726486206	0.962509095668793	1	98.273811340332	16510
True	False	False	False	False	-11.9446516036987	-3358.86938476563	156.389007568359	0.775517404079437	0.948956847190857	0.798297166824341	186.269500732422	26264
True	False	False	False	False	-8.19242000579834	-3263.74780273438	173.026138305664	0.801492035388947	0.956295371055603	1	96.6217956542969	15073
True	False	False	False	False	-27.061580657959	-3168.37280273438	47.6931037902832	0.72429746389389	0.945469677448273	0.563820719718933	46.6744194030762	2007
True	False	False	False	False	-14.9528980255127	-3103.00927734375	107.586769104004	0.747388184070587	0.940397500991821	0.639357089996338	154.639175415039	15000
True	False	False	False	False	-5.76907396316528	-3326.5224609375	19.9645557403564	0.725530564785004	0.936461865901947	0.56728732585907	57.9444427490234	1043
True	False	False	False	False	-1.54250860214233	-3378.09765625	149.734161376953	0.727666318416595	0.960999965667725	0.573414623737335	95.2370376586914	12857
True	False	False	False	False	24.080753326416	-3354.13134765625	85.4039306640625	0.694966316223145	0.958393692970276	0.493289619684219	61.1948051452637	4712
True	False	False	False	False	4.05317544937134	-3351.1708984375	96.4953460693359	0.678466141223907	0.957532703876495	0.46093612909317	74.4022979736328	6473
True	False	False	False	False	2.99757719039917	-3308.94482421875	303.904907226563	0.589486062526703	0.934741914272308	0.333828866481781	84.1204376220703	23049
True	False	False	False	False	27.3937587738037	-3256.68872070313	260.648345947266	0.72229927778244	0.946524858474731	0.558308243751526	79.3787231445313	18654
True	False	False	False	False	30.1971435546875	-3217.70727539063	208.518692016602	0.77779358625412	0.959163129329681	0.82083135843277	78.1595764160156	14694
True	False	False	False	False	32.2741279602051	-3339.45581054688	118.678184509277	0.834435343742371	0.960674583911896	1	66.0560760498047	7068
True	False	False	False	False	43.6692237854004	-3295.82080078125	262.866638183594	0.797434985637665	0.956553816795349	1	76.2700424194336	18076
True	False	False	False	False	47.7828369140625	-3087.84716796875	9.98227787017822	0.754574596881866	0.933233201503754	0.669301986694336	55.2222213745117	497
True	False	False	False	False	-1884.47644042969	-2871.49438476563	186.335845947266	0.666415452957153	0.95506751537323	0.439655065536499	103.589286804199	17403
True	False	False	False	False	-1538.44384765625	-2866.615234375	199.645553588867	0.673765122890472	0.966411590576172	0.452423572540283	88.8444442749023	15992
True	False	False	False	False	-1650.19274902344	-2862.88525390625	417.037384033203	0.372875303030014	0.881671786308289	0.159598618745804	96.2606353759766	36194
True	False	False	False	False	-1833.76049804688	-2849.00854492188	232.919815063477	0.822954177856445	0.963405191898346	1	90.490478515625	19003
True	False	False	False	False	-1869.58569335938	-2842.42846679688	130.878753662109	0.816044509410858	0.954345107078552	1	71.2966079711914	8413
True	False	False	False	False	-1785.29174804688	-2820.95239257813	273.958068847656	0.64078676700592	0.941173195838928	0.39948433637619	100.744941711426	24884
True	False	False	False	False	-1897.74780273438	-2706.16088867188	42.1473922729492	0.796495378017426	0.947963654994965	1	67.4473648071289	2563
True	False	False	False	False	-1898.51452636719	-2681.72241210938	214.064392089844	0.795575261116028	0.959657251834869	1	118.202072143555	22813
True	False	False	False	False	-1891.06396484375	-2792.3642578125	232.919815063477	0.541019558906555	0.953179657459259	0.283853262662888	91.8095245361328	19280
True	False	False	False	False	-1857.76208496094	-2780.56420898438	228.483245849609	0.726357579231262	0.958256006240845	0.56964111328125	92.5145645141602	19058
True	False	False	False	False	-1885.90856933594	-2689.96142578125	15.5279874801636	0.740449011325836	0.946970880031586	0.613905251026154	65.5	917
True	False	False	False	False	-1883.07409667969	-2747.99755859375	350.488861083984	0.437645941972733	0.84017938375473	0.200904712080956	95.417724609375	30152
True	False	False	False	False	-1868.61511230469	-2720.2763671875	25.5102653503418	0.794671595096588	0.957139134407043	1	55.6086959838867	1279
True	False	False	False	False	-1881.39636230469	-2560.35327148438	126.442184448242	0.665830671787262	0.953401744365692	0.438665717840195	83.9035110473633	9565
True	False	False	False	False	-1864.00036621094	-2691.18798828125	220.719253540039	0.555205225944519	0.929902851581573	0.29753977060318	86.512565612793	17216
True	False	False	False	False	-1853.39685058594	-2815.78295898438	129.769607543945	0.746324419975281	0.949881255626678	0.635259330272675	79.9658126831055	9356
True	False	False	False	False	-1813.13537597656	-2800.9736328125	346.052276611328	0.556435585021973	0.877938687801361	0.29876047372818	168.375	52533
True	False	False	False	False	-1834.98071289063	-2773.56323242188	140.861022949219	0.672137022018433	0.96372127532959	0.449539989233017	97.8503952026367	12427
True	False	False	False	False	-1844.77966308594	-2730.42578125	224.046676635742	0.759837508201599	0.9566969871521	0.694338262081146	94.2178192138672	19032
True	False	False	False	False	-1833.53894042969	-2700.6611328125	199.645553588867	0.774507224559784	0.953202903270721	0.789297342300415	91.9222259521484	16546
True	False	False	False	False	-1843.66369628906	-2636.5341796875	147.515884399414	0.683323383331299	0.947588562965393	0.470039635896683	108.819549560547	14473
True	False	False	False	False	-1842.71911621094	-2522.24487304688	158.607299804688	0.75994735956192	0.95235949754715	0.694895327091217	69.8181838989258	9984
True	False	False	False	False	-1818.07800292969	-2709.53881835938	35.4925422668457	0.812806487083435	0.956406116485596	1	59.71875	1911
True	False	False	False	False	-1816.57934570313	-2576.8642578125	158.607299804688	0.75994735956192	0.94539886713028	0.694895327091217	91.9440536499023	13148
True	False	False	False	False	-1811.9482421875	-2741.27709960938	211.846115112305	0.561928510665894	0.940648674964905	0.304279297590256	98.6335067749023	18839
True	False	False	False	False	-1810.39440917969	-2775.80224609375	112.023338317871	0.778208315372467	0.957141101360321	0.825352907180786	99.2178192138672	10021
True	False	False	False	False	-1803.66271972656	-2760.09741210938	119.787330627441	0.867363631725311	0.967789649963379	1	176.898147583008	19105
True	False	False	False	False	-1782.43237304688	-2752.77368164063	187.44499206543	0.676199793815613	0.963022649288177	0.456797003746033	98.763313293457	16691
True	False	False	False	False	-1779.47912597656	-2860.91821289063	240.683807373047	0.689893245697021	0.934839129447937	0.482895314693451	90.4930877685547	19637
True	False	False	False	False	-1674.73168945313	-2842.841796875	251.77522277832	0.626897513866425	0.949354767799377	0.380041420459747	82.0352401733398	18622
True	False	False	False	False	-1741.46154785156	-2842.16064453125	202.97297668457	0.640045940876007	0.957372963428497	0.398410230875015	94.9071044921875	17368
True	False	False	False	False	-1600.73620605469	-2844.30834960938	279.503784179688	0.708185493946075	0.947025060653687	0.52259761095047	97.2658767700195	24511
True	False	False	False	False	-110.431671142578	-2852.24047851563	143.079315185547	0.555063545703888	0.921377182006836	0.297399550676346	107.302322387695	13842
True	False	False	False	False	-1700.22436523438	-2838.33837890625	358.252838134766	0.410004168748856	0.908552587032318	0.182486519217491	85.7399368286133	27694
True	False	False	False	False	-1736.81494140625	-2824.66479492188	167.480438232422	0.70995557308197	0.956466197967529	0.526799380779266	103.417221069336	15616
True	False	False	False	False	-1748.71618652344	-2778.00317382813	278.394622802734	0.629782617092133	0.947692394256592	0.383963793516159	98.3784866333008	24693
True	False	False	False	False	-1759.82092285156	-2759.07836914063	271.739776611328	0.493159860372543	0.907371819019318	0.242242738604546	100.567344665527	24639
True	False	False	False	False	-1757.31066894531	-2727.49389648438	158.607299804688	0.584320664405823	0.935104370117188	0.328035354614258	96.1468505859375	13749
True	False	False	False	False	-1744.22241210938	-2658.80224609375	184.117568969727	0.707896769046783	0.939312815666199	0.521919071674347	86.9036178588867	14426
True	False	False	False	False	-1733.69714355469	-2799.8837890625	240.683807373047	0.697486221790314	0.916800081729889	0.498616963624954	87.0460815429688	18889
True	False	False	False	False	-1685.88684082031	-2790.24340820313	217.391815185547	0.784231722354889	0.959128379821777	0.925784826278687	74.1020431518555	14524
True	False	False	False	False	-1684.05480957031	-2325.09692382813	131.987884521484	0.767450094223022	0.952987968921661	0.737363755702972	163.596633911133	19468
True	False	False	False	False	-1659.3525390625	-2834.21459960938	11.0914192199707	0.763594925403595	0.936281979084015	0.714360892772675	58.0999984741211	581
True	False	False	False	False	-1654.45141601563	-2819.16528320313	78.7490768432617	0.820758700370789	0.950081884860992	1	152.704223632813	10842
True	False	False	False	False	-1430.27978515625	-2268.26953125	12.2005615234375	0.741141617298126	0.928999543190002	0.616318583488464	44.0909080505371	485
True	False	False	False	False	-1451.19482421875	-1911.55480957031	14.4188451766968	0.805326879024506	0.942608833312988	1	36.0769233703613	469
True	False	False	False	False	-1305.49487304688	-1939.86437988281	86.513069152832	0.812731087207794	0.957111597061157	1	142.730773925781	11133
True	False	False	False	False	-1106.41223144531	-2785.66943359375	118.678184509277	0.801031827926636	0.961469709873199	1	155.383178710938	16626
True	False	False	False	False	-54.0450820922852	-2401.09936523438	14.4188451766968	0.742955923080444	0.934609174728394	0.622766435146332	34.769229888916	452
True	False	False	False	False	-531.804809570313	-2211.53173828125	129.769607543945	0.818419456481934	0.955571591854095	1	158.034194946289	18490
True	False	False	False	False	-406.086853027344	-2163.138671875	12.2005615234375	0.768196105957031	0.939064502716064	0.742168962955475	33.0909080505371	364
True	False	False	False	False	-1050.03527832031	-2073.89233398438	102.041061401367	0.738865315914154	0.949132025241852	0.608482539653778	152.09782409668	13993
True	False	False	False	False	-661.414855957031	-2039.51049804688	9.98227787017822	0.606388568878174	0.91785192489624	0.353718668222427	37.5555572509766	338
True	False	False	False	False	-749.576599121094	-1989.44262695313	15.5279874801636	0.666844606399536	0.921556770801544	0.440383464097977	34.4285697937012	482
True	False	False	False	False	-886.579345703125	-1970.91784667969	12.2005615234375	0.768196105957031	0.939064502716064	0.742168962955475	35.9090919494629	395
True	False	False	False	False	-904.897888183594	-1937.05529785156	12.2005615234375	0.768196105957031	0.939064502716064	0.742168962955475	37.7272720336914	415
True	False	False	False	False	-842.442199707031	-1909.61303710938	16.6371288299561	0.76893937587738	0.938069105148315	0.747088372707367	34.8666648864746	523
True	False	False	False	False	-841.225280761719	-1969.27331542969	24.401123046875	0.809059381484985	0.955780923366547	1	35.2727279663086	776
True	False	False	False	False	-778.415771484375	-1975.09094238281	195.208984375	0.725498676300049	0.959710538387299	0.567197144031525	183.960220336914	32377
True	False	False	False	False	-738.220336914063	-1925.09033203125	125.333038330078	0.760423243045807	0.948454320430756	0.697327613830566	82.2123870849609	9290
True	False	False	False	False	-679.796081542969	-2028.02868652344	27.7285480499268	0.477246850728989	0.903563559055328	0.229725778102875	36.9199981689453	923
True	False	False	False	False	-628.549621582031	-2042.39086914063	12.2005615234375	0.741141617298126	0.94014710187912	0.616318583488464	36.7272720336914	404
True	False	False	False	False	-599.980407714844	-1904.51892089844	11.0914192199707	0.763594925403595	0.936281979084015	0.714360892772675	38.0999984741211	381
True	False	False	False	False	-585.700256347656	-2096.96826171875	12.2005615234375	0.741141617298126	0.928999543190002	0.616318583488464	38.1818199157715	420
True	False	False	False	False	-483.625885009766	-2090.77270507813	16.6371288299561	0.604608774185181	0.941512584686279	0.351552903652191	33.4000015258789	501
True	False	False	False	False	-509.68994140625	-2086.35229492188	131.987884521484	0.80079972743988	0.963469326496124	1	171.630249023438	20424
True	False	False	False	False	-454.002136230469	-2057.50708007813	69.8759460449219	0.739117622375488	0.936681926250458	0.609337687492371	157.253967285156	9907
True	False	False	False	False	-493.897766113281	-2032.53454589844	84.2947845458984	0.819298386573792	0.954442501068115	1	138.815795898438	10550
True	False	False	False	False	-493.168914794922	-1965.22351074219	24.401123046875	0.760120630264282	0.941173493862152	0.695777595043182	35.8181800842285	788
True	False	False	False	False	-451.451477050781	-2076.7216796875	79.8582229614258	0.725530564785004	0.907284617424011	0.56728732585907	143.25	10314
True	False	False	False	False	-387.602630615234	-1941.18090820313	100.931915283203	0.730834186077118	0.937555074691772	0.582807719707489	116.626373291016	10613
True	False	False	False	False	-358.389556884766	-2196.96142578125	115.350761413574	0.801323413848877	0.96468061208725	1	55.9519233703613	5819
True	False	False	False	False	-212.271148681641	-2189.46362304688	144.188446044922	0.732868850231171	0.936119616031647	0.589046716690063	49.8692321777344	6483
True	False	False	False	False	-336.612762451172	-2081.466796875	23.2919807434082	0.792964518070221	0.946847438812256	1	32.0952377319336	674
True	False	False	False	False	-331.607452392578	-1959.05187988281	129.769607543945	0.67625892162323	0.95690929889679	0.456904143095016	44.700855255127	5230
True	False	False	False	False	-327.145446777344	-2187.55053710938	247.338653564453	0.756322979927063	0.948809027671814	0.677282512187958	59.0941696166992	13178
True	False	False	False	False	-100.285652160645	-2171.13500976563	228.483245849609	0.793618381023407	0.960593163967133	1	57.1747589111328	11778
True	False	False	False	False	-311.452026367188	-2130.20263671875	154.17073059082	0.803418695926666	0.96152675151825	1	56.9064750671387	7910
True	False	False	False	False	-249.415405273438	-2024.18371582031	31.0559749603271	0.838463246822357	0.960098087787628	1	32.0357131958008	897
True	False	False	False	False	-311.256774902344	-1945.27368164063	128.660461425781	0.739945590496063	0.960171282291412	0.612167298793793	47.6206893920898	5524
True	False	False	False	False	-299.388885498047	-1910.87487792969	127.551322937012	0.836821675300598	0.969339847564697	1	84.7130432128906	9742
True	False	False	False	False	-284.786712646484	-1982.88635253906	258.430084228516	0.67336893081665	0.948128283023834	0.451718896627426	61.459228515625	14320
True	False	False	False	False	-231.559692382813	-2127.291015625	159.716445922852	0.747152209281921	0.959173381328583	0.638441383838654	51.2430572509766	7379
True	False	False	False	False	-218.832916259766	-2064.037109375	88.7313537597656	0.822043120861053	0.94858330488205	1	143.012496948242	11441
True	False	False	False	False	-205.71630859375	-2010.80944824219	12.2005615234375	0.741141617298126	0.94014710187912	0.616318583488464	36.0909080505371	397
[truncated: 6,315 more rows]
