# Supplementary material for: Gene Delivery Mediated by Backbone-Degradable RAFT Copolymers
Source: Biomacromolecules. 2026 Feb 12;27(3):1846–56. doi: 10.1021/acs.biomac.5c01662 (PMC12977016; doi:10.1021/acs.biomac.5c01662)
Supplement: Supplementary file 2 [file bm5c01662_si_002.zip › Celigo Raw Data/Object (Cell)-Level Data/Blue/7-15-2024-9-16-56-PM_object_B9.csv]

Plate ID	PM_2024_07_15_PPP41-45_NP_5_10_20_PEIpro_200ngwell_U2OS_6k_Plate2
Plate Name
Plate Description
Scan ID	7/15/2024 9:16:56 PM
Scan Description
Scan Result ID	7/15/2024 9:16:56 PM
Scan Result Description
Software Version	5.1.0.0
Experiment Name
Application Name	Target 1
Plate Type	96-Well BD Falcon™ 353072 Plate
Acquisition Start/End Times	7/15/2024 9:16:56 PM - 7/15/2024 9:18:46 PM
Analysis Start Time	7/15/2024 9:16:56 PM
User ID	Local Administrator
Scan Area Object-Level Data CSV Report
Row	B
Column	9
Total	Class 1	Class 2	Class 3	Class 4	X Position (µm)	Y Position (µm)	Target 1: Area (µm²)	Target 1: Form Factor	Target 1: Smoothness	Target 1: Aspect Ratio	Target 1: Mean Intensity	Target 1: Integrated Intensity
True	False	False	False	False	-2038.30334472656	-2946.73193359375	110.914192199707	0.770503282546997	0.951809823513031	0.75791335105896	151.5	15150
True	False	False	False	False	-2075.42578125	-2920.33715820313	105.36848449707	0.786068022251129	0.948367357254028	1	146.126312255859	13882
True	False	False	False	False	-2095.59228515625	-2902.16967773438	180.790130615234	0.50482314825058	0.92310243844986	0.251803457736969	151.38037109375	24675
True	False	False	False	False	-2120.23754882813	-2880.91528320313	143.079315185547	0.653669953346252	0.952797591686249	0.418904364109039	144.589141845703	18652
True	False	False	False	False	-2137.05615234375	-2879.060546875	19.9645557403564	0.798721373081207	0.951427280902863	1	130.888885498047	2356
True	False	False	False	False	-2137.66088867188	-2859.03100585938	295.031768798828	0.366528481245041	0.896434187889099	0.155876532196999	134.27067565918	35716
True	False	False	False	False	-2154.8583984375	-2840.68725585938	48.80224609375	0.754487037658691	0.950604617595673	0.668910324573517	104.272727966309	4588
True	False	False	False	False	-2166.01123046875	-2840.30883789063	83.1856460571289	0.80851811170578	0.962681770324707	1	149.800003051758	11235
True	False	False	False	False	-2183.56567382813	-2817.1083984375	109.805053710938	0.465467572212219	0.933332681655884	0.220823526382446	111.232322692871	11012
True	False	False	False	False	-2222.01123046875	-2808.14428710938	19.9645557403564	0.798721373081207	0.951427280902863	1	129.444442749023	2330
True	False	False	False	False	-2238.7119140625	-2780.08276367188	156.389007568359	0.417924255132675	0.923047006130219	0.187634900212288	125.489364624023	17694
True	False	False	False	False	-2269.79052734375	-2764.04711914063	107.586769104004	0.486764281988144	0.917303383350372	0.237141504883766	124.927833557129	12118
True	False	False	False	False	-2283.17700195313	-2741.9990234375	161.934722900391	0.40031772851944	0.859846115112305	0.176322519779205	113.739723205566	16606
True	False	False	False	False	-2323.84106445313	-2705.14111328125	89.8404998779297	0.768874526023865	0.948245167732239	0.74665355682373	132.172836303711	10706
True	False	False	False	False	-2350.12426757813	-2689.66821289063	12.2005615234375	0.563888907432556	0.928345501422882	0.306276768445969	129.272720336914	1422
True	False	False	False	False	-2363.72265625	-2662.04931640625	78.7490768432617	0.845463693141937	0.970151305198669	1	126.563377380371	8986
True	False	False	False	False	-2403.65625	-2634.48193359375	39.9291114807129	0.606388568878174	0.90956574678421	0.353718668222427	125.416664123535	4515
True	False	False	False	False	-2446.822265625	-2589.91455078125	100.931915283203	0.533807158470154	0.949947714805603	0.27715390920639	123.230766296387	11214
True	False	False	False	False	-2456.79907226563	-2566.01025390625	207.409545898438	0.458405613899231	0.877587735652924	0.215625151991844	149.106948852539	27883
True	False	False	False	False	-2496.93310546875	-2536.59350585938	90.9496383666992	0.525441884994507	0.930376648902893	0.269587904214859	126	10332
True	False	False	False	False	-2515.05200195313	-2506.23168945313	72.0942230224609	0.690861225128174	0.93259072303772	0.484845846891403	116.67692565918	7584
True	False	False	False	False	-2544.4853515625	-2467.72021484375	157.498153686523	0.551735401153564	0.932252466678619	0.294126868247986	146.309860229492	20776
True	False	False	False	False	-2577.22045898438	-2424.908203125	287.267761230469	0.271956264972687	0.851238369941711	0.105865299701691	134.038604736328	34716
True	False	False	False	False	-2601.712890625	-2400.67749023438	116.459907531738	0.734479010105133	0.940263092517853	0.594105780124664	124.980949401855	13123
True	False	False	False	False	-2633.41333007813	-2374.41845703125	66.5485153198242	0.490339040756226	0.92273622751236	0.239980816841125	130.033340454102	7802
True	False	False	False	False	-2661.91235351563	-2337.6064453125	113.132476806641	0.450250566005707	0.937508761882782	0.209745332598686	125.588233947754	12810
True	False	False	False	False	-2688.51806640625	-2289.32763671875	256.211791992188	0.347502768039703	0.949920952320099	0.145022958517075	134.307357788086	31025
True	False	False	False	False	-2729.88354492188	-2229.888671875	114.241622924805	0.700978994369507	0.935430765151978	0.506193876266479	139.718444824219	14391
True	False	False	False	False	-2748.185546875	-2205.25268554688	169.698715209961	0.437603026628494	0.910661280155182	0.200875118374825	130.091506958008	19904
True	False	False	False	False	-2777.67260742188	-2162.38696289063	76.5307922363281	0.797638714313507	0.948295474052429	1	138.695648193359	9570
True	False	False	False	False	-2803.01098632813	-2123.310546875	214.064392089844	0.408929258584976	0.90898984670639	0.18179540336132	149.43522644043	28841
True	False	False	False	False	-2826.61401367188	-2081.67846679688	61.0028076171875	0.804323971271515	0.954383611679077	1	144.672729492188	7957
True	False	False	False	False	-2841.13525390625	-2058.6455078125	293.922607421875	0.306555151939392	0.887191116809845	0.12307733297348	155.532073974609	41216
True	False	False	False	False	-2870.755859375	-2010.78125	116.459907531738	0.722729206085205	0.953588008880615	0.559483647346497	141.514282226563	14859
True	False	False	False	False	-2910.00024414063	-1966.80261230469	65.4393768310547	0.682038903236389	0.945590615272522	0.467600554227829	134.203384399414	7918
True	False	False	False	False	-2918.08569335938	-1933.6044921875	57.6753807067871	0.791780471801758	0.953453481197357	1	121.25	6305
True	False	False	False	False	-2927.115234375	-1917.16674804688	108.695907592773	0.713117599487305	0.942178010940552	0.534489333629608	115.887756347656	11357
True	False	False	False	False	-2911.98022460938	-1905.36145019531	73.203369140625	0.634930491447449	0.945130825042725	0.391110688447952	73.5606079101563	4855
True	False	False	False	False	-2909.15795898438	-1948.88659667969	84.2947845458984	0.807776212692261	0.962945103645325	1	121.328948974609	9221
True	False	False	False	False	-2899.89208984375	-1938.173828125	84.2947845458984	0.562277495861053	0.943789005279541	0.304633796215057	81.9605255126953	6229
True	False	False	False	False	-2888.21801757813	-1984.11303710938	263.975769042969	0.357247024774551	0.909209609031677	0.15052604675293	134.596633911133	32034
True	False	False	False	False	-2875.97216796875	-1951.51037597656	196.318130493164	0.693632781505585	0.944995224475861	0.490515530109406	103.248588562012	18275
True	False	False	False	False	-2869.4013671875	-2034.59948730469	147.515884399414	0.398400336503983	0.942104518413544	0.175119146704674	132.872177124023	17672
True	False	False	False	False	-2838.84765625	-2028.95971679688	163.043869018555	0.548337578773499	0.923014402389526	0.290826350450516	76.3945541381836	11230
True	False	False	False	False	-2849.24340820313	-2005.80737304688	127.551322937012	0.81371933221817	0.952323019504547	1	95.9130401611328	11030
True	False	False	False	False	-2863.68627929688	-1997.39697265625	17.7462711334229	0.689935445785522	0.925363481044769	0.482980132102966	76.6875	1227
True	False	False	False	False	-2846.69604492188	-1997.60388183594	23.2919807434082	0.659734427928925	0.959129869937897	0.428571432828903	70.7142868041992	1485
True	False	False	False	False	-2851.04223632813	-1963.21203613281	135.315322875977	0.738706409931183	0.949785888195038	0.607945501804352	79.8524627685547	9742
True	False	False	False	False	-2856.08837890625	-1903.59167480469	225.155807495117	0.798353791236877	0.955722451210022	1	89.7931060791016	18228
True	False	False	False	False	-2835.13647460938	-1918.05883789063	190.772415161133	0.696709215641022	0.953462779521942	0.496962159872055	87.6627883911133	15078
True	False	False	False	False	-2832.2236328125	-1980.62414550781	112.023338317871	0.765150249004364	0.965619504451752	0.723301768302917	77.7821807861328	7856
True	False	False	False	False	-2829.20239257813	-1934.61877441406	103.150199890137	0.803309321403503	0.960950613021851	1	78.2042999267578	7273
True	False	False	False	False	-2819.61499023438	-2003.98010253906	201.863830566406	0.563667595386505	0.913477003574371	0.306050539016724	63.5769233703613	11571
True	False	False	False	False	-2817.78686523438	-2077.16870117188	54.3479537963867	0.487047851085663	0.93056446313858	0.237365633249283	83.4489822387695	4089
True	False	False	False	False	-2816.45141601563	-2097.84692382813	164.153015136719	0.521849155426025	0.899022161960602	0.266402840614319	141.912155151367	21003
True	False	False	False	False	-2804.97119140625	-2055.38427734375	128.660461425781	0.660718262195587	0.953894257545471	0.430174142122269	60.3793106079102	7004
True	False	False	False	False	-2800.73999023438	-1948.09313964844	190.772415161133	0.702819287776947	0.950460851192474	0.510280728340149	84.5813980102539	14548
True	False	False	False	False	-2790.23681640625	-2029.37536621094	192.990692138672	0.69021600484848	0.953018963336945	0.483544021844864	56.747127532959	9874
True	False	False	False	False	-2788.01538085938	-2148.77807617188	59.8936653137207	0.746888160705566	0.950586557388306	0.637421369552612	115.907409667969	6259
True	False	False	False	False	-2771.10571289063	-2140.39208984375	165.262145996094	0.730507373809814	0.954757452011108	0.581821024417877	85.7315444946289	12774
True	False	False	False	False	-2785.60668945313	-2093.0068359375	145.297592163086	0.696175515651703	0.949228763580322	0.495831906795502	59.8320617675781	7838
True	False	False	False	False	-2787.3955078125	-1913.74401855469	157.498153686523	0.624464571475983	0.929059505462646	0.376778483390808	71.9225387573242	10213
True	False	False	False	False	-2782.83764648438	-2060.86279296875	150.843307495117	0.544160783290863	0.93122923374176	0.286824226379395	54.264705657959	7380
True	False	False	False	False	-2777.8544921875	-2115.46752929688	65.4393768310547	0.717649579048157	0.942226350307465	0.545952379703522	77.2033920288086	4555
True	False	False	False	False	-2768.658203125	-2190.70703125	17.7462711334229	0.762108087539673	0.940302610397339	0.706189274787903	132.25	2116
True	False	False	False	False	-2762.11401367188	-2171.09887695313	229.592376708984	0.553933799266815	0.922532260417938	0.296284168958664	131.734298706055	27269
True	False	False	False	False	-2764.6943359375	-2107.29809570313	108.695907592773	0.649131953716278	0.953871011734009	0.411898195743561	79.3469390869141	7776
True	False	False	False	False	-2760.82666015625	-2052.03540039063	110.914192199707	0.779846131801605	0.966688752174377	0.844886004924774	73.8899993896484	7389
True	False	False	False	False	-2765.27026367188	-1951.12414550781	105.36848449707	0.455165773630142	0.887645661830902	0.21327368915081	63.2210540771484	6006
True	False	False	False	False	-2762.73193359375	-1926.02819824219	110.914192199707	0.637884140014648	0.934646606445313	0.395300626754761	69.0299987792969	6903
True	False	False	False	False	-2759.2763671875	-2022.46423339844	175.244430541992	0.606560885906219	0.9466392993927	0.353929311037064	57.525318145752	9089
True	False	False	False	False	-2755.65502929688	-2079.74047851563	143.079315185547	0.792992413043976	0.96508526802063	1	64.5891494750977	8332
True	False	False	False	False	-2755.29125976563	-2148.71948242188	63.2210922241211	0.801229655742645	0.967569947242737	1	71.1578979492188	4056
True	False	False	False	False	-2754.29370117188	-1966.49548339844	123.114753723145	0.407213002443314	0.879075586795807	0.18069563806057	64.2882919311523	7136
True	False	False	False	False	-2753.775390625	-1907.44506835938	107.586769104004	0.63540905714035	0.945735037326813	0.391785085201263	65.8762893676758	6390
True	False	False	False	False	-2745.99072265625	-2224.35229492188	17.7462711334229	0.689935445785522	0.943199634552002	0.482980132102966	134.6875	2155
True	False	False	False	False	-2728.91284179688	-2210.96655273438	79.8582229614258	0.670732975006104	0.945214629173279	0.447078943252563	90.4722213745117	6514
True	False	False	False	False	-2743.09350585938	-2180.84765625	119.787330627441	0.75546407699585	0.946900010108948	0.673323512077332	74.2129592895508	8015
True	False	False	False	False	-2739.90087890625	-2126.6552734375	139.751892089844	0.590116620063782	0.907102048397064	0.334544777870178	65.5873031616211	8264
True	False	False	False	False	-2738.59423828125	-2027.30200195313	92.0587844848633	0.773206055164337	0.945294797420502	0.778420686721802	77.3855438232422	6423
True	False	False	False	False	-2727.51196289063	-1964.29138183594	157.498153686523	0.611000180244446	0.940613567829132	0.359413892030716	75.0704193115234	10660
True	False	False	False	False	-2731.51245117188	-1913.81945800781	85.4039306640625	0.740752220153809	0.956322252750397	0.614958584308624	71.5454559326172	5509
True	False	False	False	False	-2719.90600585938	-2259.77954101563	212.955261230469	0.250071108341217	0.920193314552307	0.095535971224308	129.171875	24801
True	False	False	False	False	-2674.9111328125	-2263.57202148438	147.515884399414	0.597918450832367	0.95335865020752	0.343565821647644	70.3082733154297	9351
True	False	False	False	False	-2712.01733398438	-2249.89892578125	90.9496383666992	0.72121262550354	0.948513209819794	0.555363178253174	113.560974121094	9312
True	False	False	False	False	-2716.0517578125	-2217.60791015625	25.5102653503418	0.422917425632477	0.951261639595032	0.190932586789131	67.5217361450195	1553
True	False	False	False	False	-2717.18676757813	-2069.25073242188	106.477630615234	0.748652279376984	0.948376715183258	0.644329190254211	79.8854141235352	7669
True	False	False	False	False	-2718.7744140625	-1928.04919433594	135.315322875977	0.478097200393677	0.918886065483093	0.230380058288574	64.6967239379883	7893
True	False	False	False	False	-2716.38037109375	-2008.13244628906	156.389007568359	0.814978718757629	0.96152675151825	1	69.0638275146484	9738
True	False	False	False	False	-2714.9404296875	-2104.810546875	170.807861328125	0.806975603103638	0.961546540260315	1	84.0194778442383	12939
True	False	False	False	False	-2712.80053710938	-2041.65625	140.861022949219	0.741758704185486	0.951479077339172	0.618490815162659	97.1968536376953	12344
True	False	False	False	False	-2711.2705078125	-2233.51196289063	126.442184448242	0.675792455673218	0.941674649715424	0.456060022115707	92.9649124145508	10598
True	False	False	False	False	-2703.37646484375	-2183.22778320313	140.861022949219	0.698515653610229	0.945684731006622	0.500826358795166	65.6692886352539	8340
True	False	False	False	False	-2708.38354492188	-2157.65502929688	175.244430541992	0.73998749256134	0.948661625385284	0.61231142282486	87.6962051391602	13856
True	False	False	False	False	-2692.41845703125	-2160.29907226563	39.9291114807129	0.792017757892609	0.953058242797852	1	50.5	1818
True	False	False	False	False	-2705.47924804688	-1980.46997070313	171.917007446289	0.578179061412811	0.938466548919678	0.321306675672531	80.348388671875	12454
True	False	False	False	False	-2694.65600585938	-2129.23095703125	143.079315185547	0.675973057746887	0.942612528800964	0.456386536359787	77.8217086791992	10039
True	False	False	False	False	-2693.56958007813	-1897.59729003906	178.571853637695	0.778747916221619	0.960581004619598	0.831470906734467	84.049690246582	13532
True	False	False	False	False	-2688.29150390625	-2253.33642578125	79.8582229614258	0.750213325023651	0.948343932628632	0.650631964206696	59.7916679382324	4305
True	False	False	False	False	-2683.8544921875	-2223.77563476563	185.226699829102	0.588843286037445	0.929334461688995	0.333101034164429	70.9760513305664	11853
True	False	False	False	False	-2681.85522460938	-2103.58544921875	78.7490768432617	0.79235315322876	0.948419690132141	1	74.8028182983398	5311
True	False	False	False	False	-2683.765625	-1928.23046875	165.262145996094	0.661237299442291	0.940952301025391	0.431023597717285	83.1208038330078	12385
True	False	False	False	False	-2679.20434570313	-2077.5791015625	119.787330627441	0.785884737968445	0.962012887001038	1	74.3611145019531	8031
True	False	False	False	False	-2678.36499023438	-2036.76843261719	85.4039306640625	0.755021035671234	0.958394765853882	0.671310603618622	63.4545440673828	4886
True	False	False	False	False	-2678.63256835938	-2003.08825683594	187.44499206543	0.562302708625793	0.926777839660645	0.304659456014633	65.7810668945313	11117
True	False	False	False	False	-2677.05932617188	-1945.33752441406	146.40673828125	0.790809690952301	0.970803201198578	1	78.7878799438477	10400
True	False	False	False	False	-2670.28369140625	-2120.11767578125	118.678184509277	0.769594728946686	0.962233364582062	0.751542627811432	73.8224334716797	7899
True	False	False	False	False	-2668.93334960938	-2316.58837890625	109.805053710938	0.684647500514984	0.93133956193924	0.472578823566437	140.030303955078	13863
True	False	False	False	False	-2665.61206054688	-2293.23046875	143.079315185547	0.678756296634674	0.948190450668335	0.46147096157074	73.829460144043	9524
True	False	False	False	False	-2666.2548828125	-2045.87292480469	159.716445922852	0.507745087146759	0.860379278659821	0.254253089427948	71.8194427490234	10342
True	False	False	False	False	-2665.80590820313	-2173.85668945313	164.153015136719	0.686704337596893	0.952114224433899	0.476574003696442	64.6486511230469	9568
True	False	False	False	False	-2657.01171875	-2160.03955078125	115.350761413574	0.748017251491547	0.952556550502777	0.641817271709442	76	7904
True	False	False	False	False	-2658.05224609375	-2007.71838378906	99.8227767944336	0.81229829788208	0.965853691101074	1	59.3333320617676	5340
True	False	False	False	False	-2653.3212890625	-1959.87438964844	105.36848449707	0.762958765029907	0.943763494491577	0.710821866989136	66.2315826416016	6292
True	False	False	False	False	-2652.12670898438	-1930.06640625	159.716445922852	0.747152209281921	0.95661062002182	0.638441383838654	80.9583358764648	11658
True	False	False	False	False	-2650.23706054688	-2140.43041992188	119.787330627441	0.715369939804077	0.957965970039368	0.540118634700775	71.1759262084961	7687
True	False	False	False	False	-2648.357421875	-2032.61303710938	185.226699829102	0.526857078075409	0.90925121307373	0.270852953195572	61.9461059570313	10345
True	False	False	False	False	-2649.48657226563	-1901.66809082031	119.787330627441	0.696509301662445	0.961972713470459	0.496538251638412	79.5925903320313	8596
True	False	False	False	False	-2647.60791015625	-2357.22729492188	78.7490768432617	0.427232831716537	0.939285159111023	0.193815931677818	127.633804321289	9062
True	False	False	False	False	-2630.2529296875	-2355.52221679688	99.8227767944336	0.827447116374969	0.959713160991669	1	116.5	10485
True	False	False	False	False	-2643.34228515625	-1986.50134277344	77.6399383544922	0.765458166599274	0.953432738780975	0.725123286247253	59.3428573608398	4154
True	False	False	False	False	-2643.26147460938	-2339.451171875	106.477630615234	0.770989894866943	0.960092186927795	0.761425018310547	106.510414123535	10225
True	False	False	False	False	-2628.17138671875	-2305.25952148438	210.736968994141	0.547429084777832	0.877833008766174	0.289950788021088	82.6210556030273	15698
True	False	False	False	False	-2639.53833007813	-2218.74609375	196.318130493164	0.490274250507355	0.875253140926361	0.23992908000946	58.8757057189941	10421
True	False	False	False	False	-2643.091796875	-2180.638671875	140.861022949219	0.864313900470734	0.9703488945961	1	62.4251976013184	7928
True	False	False	False	False	-2641.04956054688	-2100.74462890625	117.569046020508	0.750036954879761	0.964657068252563	0.649910449981689	62.9811325073242	6676
True	False	False	False	False	-2637.12182617188	-2266.47705078125	186.335845947266	0.823659300804138	0.958552300930023	1	79.6369018554688	13379
True	False	False	False	False	-2621.91821289063	-2148.21020507813	64.3302307128906	0.731921255588531	0.945978283882141	0.586120128631592	54.6379318237305	3169
True	False	False	False	False	-2634.19604492188	-2120.09448242188	209.627822875977	0.469653278589249	0.864985048770905	0.223953068256378	87.137565612793	16469
True	False	False	False	False	-2629.73974609375	-2072.96655273438	227.374099731445	0.634900271892548	0.925090312957764	0.391068190336227	72.7609786987305	14916
True	False	False	False	False	-2626.87963867188	-1954.6396484375	125.333038330078	0.712992250919342	0.944650769233704	0.534179747104645	71.9468994140625	8130
True	False	False	False	False	-2632.0927734375	-1933.43835449219	145.297592163086	0.663804352283478	0.935603082180023	0.435266673564911	73.8244247436523	9671
True	False	False	False	False	-2624.34790039063	-1996.46179199219	137.533599853516	0.580749690532684	0.92212963104248	0.324102401733398	53.4838714599609	6632
True	False	False	False	False	-2618.49682617188	-2393.763671875	12.2005615234375	0.563888907432556	0.918621897697449	0.306276768445969	129.090911865234	1420
True	False	False	False	False	-2580.85375976563	-2385.013671875	201.863830566406	0.698696732521057	0.939113020896912	0.501217007637024	81.7033004760742	14870
True	False	False	False	False	-2612.86059570313	-2357.41772460938	77.6399383544922	0.792614340782166	0.950720965862274	1	91.4714279174805	6403
True	False	False	False	False	-2615.99340820313	-2235.3837890625	138.64274597168	0.481564551591873	0.905695617198944	0.233064591884613	53.7680015563965	6721
True	False	False	False	False	-2617.28149414063	-2185.2646484375	167.480438232422	0.553956389427185	0.908879160881042	0.296306431293488	61.8145713806152	9334
True	False	False	False	False	-2614.88745117188	-2027.23620605469	278.394622802734	0.693177461624146	0.926907300949097	0.489575207233429	74.9322738647461	18808
True	False	False	False	False	-2614.18408203125	-2338.62158203125	177.462707519531	0.810753405094147	0.954063892364502	1	88.5062484741211	14161
True	False	False	False	False	-2613.5078125	-1918.88208007813	38.8199691772461	0.78589391708374	0.956346571445465	1	60.2571411132813	2109
True	False	False	False	False	-2612.56127929688	-2377.93334960938	131.987884521484	0.654514670372009	0.939340174198151	0.420229583978653	110.663864135742	13169
True	False	False	False	False	-2600.2470703125	-2296.42456054688	195.208984375	0.64345920085907	0.956233263015747	0.403396040201187	62.5681800842285	11012
True	False	False	False	False	-2598.0341796875	-2252.75830078125	168.589569091797	0.634428381919861	0.918608963489532	0.390405029058456	74.8486862182617	11377
True	False	False	False	False	-2607.04052734375	-2115.01977539063	153.061584472656	0.51048880815506	0.88073605298996	0.2565738260746	69.3188400268555	9566
True	False	False	False	False	-2608.17944335938	-1928.33142089844	45.4748191833496	0.690609216690063	0.945469677448273	0.484336644411087	60.365852355957	2475
True	False	False	False	False	-2606.26611328125	-2065.77001953125	52.1296730041504	0.687331438064575	0.941845417022705	0.477804660797119	83.3191452026367	3916
True	False	False	False	False	-2605.89770507813	-1902.46533203125	93.1679229736328	0.466736912727356	0.94220632314682	0.221768707036972	65.1071395874023	5469
True	False	False	False	False	-2604.15502929688	-2220.63110351563	134.206176757813	0.724908888339996	0.967479050159454	0.56553328037262	62.404956817627	7551
True	False	False	False	False	-2592.1259765625	-2199.70068359375	90.9496383666992	0.72121262550354	0.95420914888382	0.555363178253174	73.0975646972656	5994
True	False	False	False	False	-2602.20190429688	-2157.36450195313	62.1119499206543	0.757211983203888	0.956136703491211	0.681462585926056	62.25	3486
True	False	False	False	False	-2603.47387695313	-2142.90356445313	262.866638183594	0.417831897735596	0.817061066627502	0.187574282288551	74.6286926269531	17687
True	False	False	False	False	-2600.19018554688	-1961.09094238281	118.678184509277	0.641035139560699	0.944689750671387	0.39984542131424	69.317756652832	7417
True	False	False	False	False	-2597.48315429688	-2183.57983398438	52.1296730041504	0.676092565059662	0.946589946746826	0.45660275220871	81.4680862426758	3829
True	False	False	False	False	-2597.15551757813	-2051.6748046875	184.117568969727	0.669985294342041	0.923822462558746	0.445777982473373	88.3554229736328	14667
True	False	False	False	False	-2593.208984375	-1920.19226074219	116.459907531738	0.629053175449371	0.925821483135223	0.382966548204422	71.0285720825195	7458
True	False	False	False	False	-2588.32543945313	-2271.25952148438	183.008422851563	0.709964990615845	0.9417804479599	0.526821851730347	68.6909103393555	11334
True	False	False	False	False	-2586.36328125	-2219.80126953125	102.041061401367	0.751853168010712	0.956526696681976	0.657459616661072	81.0326080322266	7455
True	False	False	False	False	-2585.47314453125	-2072.12158203125	92.0587844848633	0.763090133666992	0.953183054924011	0.711547255516052	83.2530136108398	6910
True	False	False	False	False	-2587.51977539063	-1987.17309570313	255.102645874023	0.619863867759705	0.934623181819916	0.37071618437767	63.2086944580078	14538
True	False	False	False	False	-2584.85864257813	-2177.1669921875	146.40673828125	0.790809690952301	0.939418375492096	1	164.393936157227	21700
True	False	False	False	False	-2581.55200195313	-2091.50122070313	164.153015136719	0.65679943561554	0.939767241477966	0.423848032951355	69.3918914794922	10270
True	False	False	False	False	-2583.46557617188	-1939.95715332031	157.498153686523	0.736775100231171	0.94989287853241	0.601518452167511	79.0422515869141	11224
True	False	False	False	False	-2578.33862304688	-2407.82348632813	67.6576614379883	0.741976678371429	0.955623149871826	0.619263112545013	78.3278656005859	4778
True	False	False	False	False	-2574.89672851563	-2342.30859375	229.592376708984	0.787973821163177	0.941989839076996	1	85.7246398925781	17745
True	False	False	False	False	-2577.83349609375	-2207.06176757813	84.2947845458984	0.640076875686646	0.955191195011139	0.398454904556274	69.6578979492188	5294
True	False	False	False	False	-2574.93798828125	-2124.20751953125	153.061584472656	0.654967188835144	0.940587878227234	0.42094224691391	58.0579719543457	8012
True	False	False	False	False	-2570.408203125	-2168.15258789063	90.9496383666992	0.658553898334503	0.915048718452454	0.426661163568497	64.8414611816406	5317
True	False	False	False	False	-2566.07885742188	-2070.80737304688	181.899276733398	0.53541100025177	0.887355327606201	0.278629243373871	66.134147644043	10846
True	False	False	False	False	-2565.97412109375	-2286.77514648438	104.259346008301	0.745750606060028	0.951756834983826	0.63308048248291	85.7446823120117	8060
True	False	False	False	False	-2561.76416015625	-2253.07788085938	164.153015136719	0.680345416069031	0.959159255027771	0.464419931173325	68.155403137207	10087
True	False	False	False	False	-2562.26489257813	-2219.59423828125	104.259346008301	0.724273085594177	0.95024836063385	0.5637526512146	67.9042587280273	6383
True	False	False	False	False	-2561.4453125	-2446.64770507813	205.191253662109	0.650120556354523	0.93509316444397	0.413408547639847	167.913513183594	31064
True	False	False	False	False	-2529.91796875	-2431.37377929688	156.389007568359	0.633883416652679	0.958623647689819	0.389641255140305	68.7659606933594	9696
True	False	False	False	False	-2535.08813476563	-2395.21899414063	212.955261230469	0.62885844707489	0.925068378448486	0.382700979709625	72.1614608764648	13855
True	False	False	False	False	-2555.47631835938	-2315.37329101563	90.9496383666992	0.708294212818146	0.957644045352936	0.52285373210907	62.1951217651367	5100
True	False	False	False	False	-2561.1416015625	-1989.61999511719	178.571853637695	0.498629003763199	0.894709467887878	0.246683493256569	58.925464630127	9487
True	False	False	False	False	-2560.54028320313	-1923.33215332031	153.061584472656	0.631944239139557	0.957535147666931	0.386941224336624	66.5652160644531	9186
True	False	False	False	False	-2559.03979492188	-2196.20776367188	125.333038330078	0.637032151222229	0.933965027332306	0.394085198640823	66.1327438354492	7473
True	False	False	False	False	-2557.73413085938	-2139.81103515625	159.716445922852	0.705993711948395	0.945278406143188	0.517492473125458	79.6666641235352	11472
True	False	False	False	False	-2558.86596679688	-2022.15075683594	149.734161376953	0.700455188751221	0.945458233356476	0.505042791366577	63.1703720092773	8528
True	False	False	False	False	-2551.92895507813	-1948.47058105469	206.300399780273	0.650538504123688	0.955219805240631	0.414049744606018	73.4731216430664	13666
True	False	False	False	False	-2550.2578125	-2381.25439453125	134.206176757813	0.771839797496796	0.953311264514923	0.76773864030838	65.0661163330078	7873
True	False	False	False	False	-2530.59912109375	-2348.96923828125	206.300399780273	0.394097626209259	0.895738005638123	0.172438412904739	67.8440856933594	12619
True	False	False	False	False	-2544.845703125	-2294.85571289063	97.6044921875	0.706740736961365	0.953055143356323	0.51922070980072	50.6363639831543	4456
True	False	False	False	False	-2545.84765625	-2171.78466796875	120.896469116211	0.67729789018631	0.942268550395966	0.458794146776199	69.9357833862305	7623
True	False	False	False	False	-2540.24462890625	-2025.68676757813	147.515884399414	0.463614016771317	0.866605758666992	0.219449281692505	64	8512
True	False	False	False	False	-2539.59130859375	-2228.75927734375	133.097030639648	0.711360454559326	0.938961803913116	0.530186176300049	76.4583358764648	9175
True	False	False	False	False	-2539.0537109375	-1979.57824707031	139.751892089844	0.754863798618317	0.960830867290497	0.67060112953186	72.5952377319336	9147
True	False	False	False	False	-2538.9609375	-2323.46069335938	190.772415161133	0.674038648605347	0.93079662322998	0.452911257743835	94.6976776123047	16288
True	False	False	False	False	-2537.35302734375	-2256.85693359375	97.6044921875	0.784017562866211	0.949859619140625	0.919521510601044	69.1931838989258	6089
True	False	False	False	False	-2536.56567382813	-2056.37109375	49.9113883972168	0.696917474269867	0.949926197528839	0.497404634952545	52.4000015258789	2358
True	False	False	False	False	-2534.52319335938	-2068.98901367188	156.389007568359	0.691285490989685	0.94154167175293	0.485705524682999	69.7730484008789	9838
True	False	False	False	False	-2529.45947265625	-1997.90026855469	109.805053710938	0.772047638893127	0.951518535614014	0.769319832324982	57.343433380127	5677
True	False	False	False	False	-2528.509765625	-2414.80908203125	37.7108268737793	0.712653756141663	0.936595141887665	0.533345997333527	51.8529396057129	1763
True	False	False	False	False	-2526.62377929688	-2198.09521484375	163.043869018555	0.508298873901367	0.849395930767059	0.254719883203506	63.9047622680664	9394
True	False	False	False	False	-2528.056640625	-2086.47021484375	59.8936653137207	0.789699912071228	0.949190139770508	1	62.6666679382324	3384
True	False	False	False	False	-2523.77368164063	-2489.10009765625	119.787330627441	0.699691891670227	0.933544337749481	0.503374934196472	138.694442749023	14979
True	False	False	False	False	-2505.98168945313	-2468.02416992188	108.695907592773	0.800887107849121	0.962017238140106	1	76.6224517822266	7509
True	False	False	False	False	-2512.92114257813	-2341.64819335938	53.2388153076172	0.761617660522461	0.941517233848572	0.703567922115326	73.5416641235352	3530
True	False	False	False	False	-2522.51879882813	-2253.494140625	108.695907592773	0.777484655380249	0.951756834983826	0.817557096481323	67.7346954345703	6638
True	False	False	False	False	-2520.08056640625	-2021.03515625	96.4953460693359	0.775108277797699	0.944822371006012	0.794588387012482	60.8850593566895	5297
True	False	False	False	False	-2517.46557617188	-2294.49365234375	192.990692138672	0.422478556632996	0.887132108211517	0.190641090273857	69.9540252685547	12172
True	False	False	False	False	-2516.84057617188	-2217.85815429688	100.931915283203	0.762435078620911	0.959913015365601	0.707956790924072	76.7362670898438	6983
True	False	False	False	False	-2516.96118164063	-2169.86889648438	146.40673828125	0.770961821079254	0.963811278343201	0.761220216751099	60.674243927002	8009
True	False	False	False	False	-2515.48046875	-2093.64379882813	230.701522827148	0.482548981904984	0.903700649738312	0.233831703662872	73.413459777832	15270
True	False	False	False	False	-2515.55004882813	-2042.29760742188	15.5279874801636	0.800106346607208	0.94487601518631	1	43.7142868041992	612
True	False	False	False	False	-2512.74536132813	-2439.2216796875	133.097030639648	0.594008207321167	0.943030118942261	0.339006364345551	69.3166656494141	8318
True	False	False	False	False	-2512.54248046875	-2275.82495117188	126.442184448242	0.591495513916016	0.919850289821625	0.336117118597031	68.0701751708984	7760
True	False	False	False	False	-2507.59448242188	-2205.12377929688	94.2770690917969	0.844878911972046	0.968447744846344	1	96.6117630004883	8212
True	False	False	False	False	-2504.58642578125	-2517.494140625	61.0028076171875	0.645261406898499	0.947114050388336	0.406067341566086	110.581817626953	6082
True	False	False	False	False	-2482.5546875	-2511.2119140625	191.881561279297	0.813392817974091	0.95697146654129	1	129.560699462891	22414
True	False	False	False	False	-2500.42309570313	-2396.19677734375	187.44499206543	0.488409221172333	0.875842809677124	0.238444298505783	56.6627235412598	9576
True	False	False	False	False	-2500.10864257813	-2144.771484375	257.320922851563	0.479915201663971	0.864331841468811	0.231784254312515	81.5387954711914	18917
True	False	False	False	False	-2501.47192382813	-2036.89526367188	202.97297668457	0.717145800590515	0.942254781723022	0.544651031494141	72.7322387695313	13310
True	False	False	False	False	-2498.31494140625	-2362.49438476563	189.663269042969	0.472244381904602	0.825161039829254	0.225908890366554	60.315788269043	10314
True	False	False	False	False	-2497.89672851563	-2489.76708984375	139.751892089844	0.623708605766296	0.924026548862457	0.375772744417191	72.0873031616211	9083
True	False	False	False	False	-2490.03588867188	-2455.14868164063	15.5279874801636	0.800106346607208	0.94487601518631	1	55	770
True	False	False	False	False	-2491.41430664063	-2276.03051757813	118.678184509277	0.657753348350525	0.958350896835327	0.42537385225296	69.1869125366211	7403
True	False	False	False	False	-2494.10327148438	-2248.29370117188	169.698715209961	0.499499291181564	0.868404626846313	0.247396975755692	65.5490188598633	10029
True	False	False	False	False	-2488.00048828125	-2445.73461914063	123.114753723145	0.798364579677582	0.959216058254242	1	65.9819793701172	7324
True	False	False	False	False	-2483.65942382813	-2321.56079101563	197.427261352539	0.603701770305634	0.93269819021225	0.350455909967422	80.1348342895508	14264
True	False	False	False	False	-2486.20068359375	-2299.89111328125	229.592376708984	0.415611743927002	0.846585273742676	0.186121344566345	71.0144958496094	14700
True	False	False	False	False	-2482.52563476563	-2095.81762695313	206.300399780273	0.643153727054596	0.943694114685059	0.402945935726166	59.2580642700195	11022
True	False	False	False	False	-2478.87915039063	-2556.78979492188	17.7462711334229	0.64491605758667	0.927839636802673	0.405553311109543	127.5	2040
True	False	False	False	False	-2445.96997070313	-2541.4228515625	145.297592163086	0.746155977249146	0.957780182361603	0.634617507457733	90.9083938598633	11909
True	False	False	False	False	-2476.248046875	-2538.80786132813	134.206176757813	0.832859396934509	0.965141594409943	1	143.553726196289	17370
True	False	False	False	False	-2453.56762695313	-2510.73461914063	129.769607543945	0.734916985034943	0.965290427207947	0.59550142288208	66.3589706420898	7764
True	False	False	False	False	-2464.74145507813	-2489.90551757813	88.7313537597656	0.769612729549408	0.95210999250412	0.751666605472565	77.8249969482422	6226
True	False	False	False	False	-2462.49340820313	-2474.98266601563	103.150199890137	0.760025501251221	0.948761940002441	0.695292770862579	69.6559143066406	6478
True	False	False	False	False	-2475.97583007813	-2409.70239257813	106.477630615234	0.698564171791077	0.935279250144958	0.500930964946747	56	5376
True	False	False	False	False	-2474.06811523438	-2249.70678710938	185.226699829102	0.502449870109558	0.876089870929718	0.249830156564713	65.9640731811523	11016
True	False	False	False	False	-2474.08203125	-2149.22094726563	130.878753662109	0.772971868515015	0.952686846256256	0.776539385318756	64.3305053710938	7591
True	False	False	False	False	-2473.67333984375	-2050.5927734375	210.736968994141	0.817535400390625	0.965638160705566	1	78	14820
True	False	False	False	False	-2472.85791015625	-2369.33374023438	177.462707519531	0.55325049161911	0.88469272851944	0.295611768960953	57.4562492370605	9193
True	False	False	False	False	-2472.857421875	-2177.45361328125	144.188446044922	0.665203630924225	0.966872692108154	0.437609136104584	74.2384643554688	9651
True	False	False	False	False	-2471.23583984375	-2457.923828125	124.223899841309	0.783444225788116	0.968451261520386	0.904983460903168	62.75	7028
True	False	False	False	False	-2443.9658203125	-2428.81591796875	125.333038330078	0.769035220146179	0.959720134735107	0.747732698917389	48.3097343444824	5459
True	False	False	False	False	-2470.65063476563	-2275.34716796875	100.931915283203	0.786033868789673	0.958612501621246	1	68.7802200317383	6259
True	False	False	False	False	-2469.82861328125	-2208.67065429688	231.810668945313	0.54600465297699	0.909469962120056	0.288583636283875	71.0334930419922	14846
True	False	False	False	False	-2466.81713867188	-2426.990234375	105.36848449707	0.786068022251129	0.95396763086319	1	69.410530090332	6594
True	False	False	False	False	-2452.11572265625	-2399.0341796875	199.645553588867	0.798810124397278	0.961057245731354	1	80.5500030517578	14499
True	False	False	False	False	-2450.14477539063	-2242.78271484375	83.1856460571289	0.721511900424957	0.946152925491333	0.556170701980591	54.7999992370605	4110
True	False	False	False	False	-2450.61083984375	-2123.76708984375	139.751892089844	0.803734004497528	0.9478719830513	1	72.7460327148438	9166
True	False	False	False	False	-2462.40234375	-2017.60241699219	211.846115112305	0.566124379634857	0.913025856018066	0.308572947978973	61.7225112915039	11789
True	False	False	False	False	-2458.96069335938	-2105.61376953125	123.114753723145	0.76763504743576	0.966538786888123	0.738543272018433	69.3783798217773	7701
True	False	False	False	False	-2447.92797851563	-2227.21533203125	175.244430541992	0.608697593212128	0.890056133270264	0.356555014848709	70.5569610595703	11148
True	False	False	False	False	-2447.29736328125	-2155.81884765625	195.208984375	0.555250585079193	0.874095857143402	0.297584682703018	63.4318199157715	11164
True	False	False	False	False	-2446.46655273438	-2332.326171875	195.208984375	0.71916389465332	0.962579011917114	0.549907207489014	81.75	14388
True	False	False	False	False	-2442.59790039063	-2305.69946289063	141.970169067383	0.747599303722382	0.953964829444885	0.640179634094238	87.90625	11252
True	False	False	False	False	-2446.27465820313	-2178.63720703125	127.551322937012	0.648307085037231	0.941749751567841	0.410644590854645	64.8260879516602	7455
True	False	False	False	False	-2442.15991210938	-2481.43774414063	108.695907592773	0.625126421451569	0.899315118789673	0.377662122249603	81.7244873046875	8009
True	False	False	False	False	-2437.5205078125	-2454.22265625	226.264953613281	0.487350761890411	0.835877180099487	0.237605288624763	74.7352905273438	15246
True	False	False	False	False	-2437.7919921875	-2368.14599609375	129.769607543945	0.762915909290314	0.966071903705597	0.710585832595825	85.6495742797852	10021
True	False	False	False	False	-2437.15283203125	-2040.2509765625	147.515884399414	0.631236493587494	0.9305100440979	0.385962635278702	66.1954879760742	8804
True	False	False	False	False	-2433.97875976563	-2495.07275390625	135.315322875977	0.808103084564209	0.955318808555603	1	82.9098358154297	10115
True	False	False	False	False	-2422.7021484375	-2408.15771484375	251.77522277832	0.394705593585968	0.875964820384979	0.172815561294556	64.6563873291016	14677
True	False	False	False	False	-2424.81591796875	-2211.96704101563	174.135284423828	0.735303997993469	0.956550657749176	0.596741735935211	60.7133750915527	9532
True	False	False	False	False	-2433.50170898438	-2076.78955078125	126.442184448242	0.690266668796539	0.933520972728729	0.483645975589752	59.4561386108398	6778
True	False	False	False	False	-2427.89892578125	-2130.69995117188	116.459907531738	0.698719382286072	0.950193285942078	0.50126588344574	66.9523773193359	7030
True	False	False	False	False	-2422.931640625	-2238.06201171875	119.787330627441	0.573946237564087	0.901838183403015	0.316765993833542	50.1759262084961	5419
True	False	False	False	False	-2422.03735351563	-2064.4443359375	135.315322875977	0.618199467658997	0.928781688213348	0.368556767702103	63.2131156921387	7712
True	False	False	False	False	-2421.47998046875	-2577.37158203125	116.459907531738	0.706587970256805	0.956959664821625	0.518866300582886	72.3523788452148	7597
True	False	False	False	False	-2419.02026367188	-2526.84838867188	225.155807495117	0.504442393779755	0.871843457221985	0.251485884189606	87.1773376464844	17697
True	False	False	False	False	-2419.80932617188	-2357.05810546875	195.208984375	0.764142394065857	0.957479298114777	0.717459857463837	62.6306800842285	11023
True	False	False	False	False	-2418.76049804688	-2297.77587890625	116.459907531738	0.809028446674347	0.948040068149567	1	70.5619049072266	7409
True	False	False	False	False	-2418.61474609375	-2608.7998046875	265.084930419922	0.350494265556335	0.906450092792511	0.146700248122215	146.079498291016	34913
True	False	False	False	False	-2398.9921875	-2599.01049804688	150.843307495117	0.493128210306168	0.895802557468414	0.242217272520065	88.875	12087
True	False	False	False	False	-2413.26147460938	-2558.99731445313	143.079315185547	0.719813823699951	0.951245367527008	0.551624536514282	79.8217086791992	10297
True	False	False	False	False	-2387.9873046875	-2503.35595703125	82.0765075683594	0.8379065990448	0.961753726005554	1	78.1081085205078	5780
True	False	False	False	False	-2413.51245117188	-2456.12963867188	208.518692016602	0.637617588043213	0.923122942447662	0.394919753074646	84.6755294799805	15919
True	False	False	False	False	-2414.62622070313	-2267.24658203125	200.754699707031	0.70326840877533	0.944822371006012	0.511288344860077	85.6298370361328	15499
True	False	False	False	False	-2415.0908203125	-2173.68481445313	154.17073059082	0.659713327884674	0.950794041156769	0.428537100553513	68.3021545410156	9494
True	False	False	False	False	-2414.30932617188	-2441.78857421875	34.3833999633789	0.812275528907776	0.95572304725647	1	64.4516143798828	1998
True	False	False	False	False	-2412.4951171875	-2429.91064453125	110.914192199707	0.688313543796539	0.953588008880615	0.479744225740433	65.3300018310547	6533
True	False	False	False	False	-2403.00219726563	-2244.07153320313	110.914192199707	0.803114473819733	0.955309629440308	1	56.1699981689453	5617
True	False	False	False	False	-2409.95385742188	-2120.11645507813	108.695907592773	0.713117599487305	0.948616027832031	0.534489333629608	68.4693908691406	6710
True	False	False	False	False	-2407.9619140625	-2097.44897460938	197.427261352539	0.379535019397736	0.888375282287598	0.163561284542084	59.9662933349609	10674
True	False	False	False	False	-2405.3984375	-2153.89501953125	110.914192199707	0.770503282546997	0.970658659934998	0.75791335105896	51.2900009155273	5129
True	False	False	False	False	-2400.25537109375	-2412.22778320313	115.350761413574	0.656205236911774	0.94667637348175	0.422902166843414	59.1826934814453	6155
True	False	False	False	False	-2399.39916992188	-2344.5986328125	144.188446044922	0.674512386322021	0.945433437824249	0.453758031129837	52.3692321777344	6808
True	False	False	False	False	-2399.76000976563	-2311.04858398438	204.082122802734	0.661707580089569	0.934339582920074	0.431795805692673	80.8423919677734	14875
True	False	False	False	False	-2393.80029296875	-2479.2607421875	88.7313537597656	0.822043120861053	0.957409143447876	1	84.2874984741211	6743
True	False	False	False	False	-2387.0732421875	-2450.92163085938	176.353576660156	0.560635209083557	0.924754321575165	0.302969604730606	55.8050308227539	8873
True	False	False	False	False	-2392.4794921875	-2195.92504882813	189.663269042969	0.726526200771332	0.963055670261383	0.570123970508575	58.1520462036133	9944
True	False	False	False	False	-2392.34106445313	-2218.12915039063	124.223899841309	0.6639364361763	0.943044245243073	0.435486882925034	44.1339302062988	4943
True	False	False	False	False	-2392.21118164063	-2136.0263671875	85.4039306640625	0.77591460943222	0.966445207595825	0.801987648010254	56.7402610778809	4369
True	False	False	False	False	-2386.69775390625	-2521.82006835938	143.079315185547	0.685546875	0.934588730335236	0.474318087100983	77.3410873413086	9977
True	False	False	False	False	-2384.87866210938	-2274.32299804688	139.751892089844	0.754863798618317	0.945260047912598	0.67060112953186	63.1587295532227	7958
True	False	False	False	False	-2382.837890625	-2576.3857421875	120.896469116211	0.733505606651306	0.923696875572205	0.591034114360809	88.642204284668	9662
True	False	False	False	False	-2382.361328125	-2253.09106445313	153.061584472656	0.606874048709869	0.922183871269226	0.354312479496002	58.6739120483398	8097
True	False	False	False	False	-2381.05053710938	-2171.76293945313	158.607299804688	0.797933101654053	0.940142691135406	1	95.6713256835938	13681
True	False	False	False	False	-2380.50219726563	-2659.2919921875	70.9850845336914	0.467970311641693	0.873680531978607	0.222690358757973	124.59375	7974
True	False	False	False	False	-2377.36474609375	-2642.37231445313	154.17073059082	0.665979385375977	0.951849699020386	0.438916981220245	116.66187286377	16216
True	False	False	False	False	-2372.28955078125	-2554.35864257813	115.350761413574	0.748017251491547	0.937263190746307	0.641817271709442	99.1923065185547	10316
True	False	False	False	False	-2376.95776367188	-2423.42065429688	140.861022949219	0.715956509113312	0.956108272075653	0.541606366634369	58.6063003540039	7443
True	False	False	False	False	-2380.10791015625	-2388.05004882813	206.300399780273	0.722695708274841	0.939321994781494	0.559391796588898	80.3978500366211	14954
True	False	False	False	False	-2379.8427734375	-2342.47607421875	170.807861328125	0.57928204536438	0.95508199930191	0.322502702474594	53.6493492126465	8262
True	False	False	False	False	-2380.07421875	-2113.1845703125	190.772415161133	0.408167958259583	0.881674349308014	0.181307002902031	60.889533996582	10473
True	False	False	False	False	-2370.63818359375	-2490.18969726563	151.952453613281	0.728061437606812	0.934528172016144	0.574565887451172	70.0145950317383	9592
True	False	False	False	False	-2370.01049804688	-2091.771484375	92.0587844848633	0.707896769046783	0.945332765579224	0.521919071674347	52.6867485046387	4373
True	False	False	False	False	-2369.20263671875	-2624.2373046875	292.8134765625	0.325784832239151	0.878038883209229	0.133155852556229	85.1022720336914	22467
True	False	False	False	False	-2352.90625	-2601.18408203125	189.663269042969	0.568957209587097	0.89916056394577	0.311511278152466	90.7017517089844	15510
True	False	False	False	False	-2351.51391601563	-2516.3115234375	157.498153686523	0.611000180244446	0.933119595050812	0.359413892030716	52.9577445983887	7520
True	False	False	False	False	-2359.16625976563	-2409.36645507813	202.97297668457	0.625637590885162	0.934939920902252	0.378346592187881	79.7540969848633	14595
True	False	False	False	False	-2361.82348632813	-2134.27709960938	156.389007568359	0.501233279705048	0.881346225738525	0.248824194073677	94.8865280151367	13379
True	False	False	False	False	-2358.7314453125	-2228.74584960938	153.061584472656	0.797638714313507	0.952291786670685	1	49.7173919677734	6861
True	False	False	False	False	-2358.1953125	-2458.34741210938	145.297592163086	0.757178783416748	0.955556869506836	0.681305050849915	59.1832046508789	7753
True	False	False	False	False	-2350.90307617188	-2358.92626953125	205.191253662109	0.786007881164551	0.959096789360046	1	78.7135162353516	14562
True	False	False	False	False	-2353.67602539063	-2328.42211914063	225.155807495117	0.795522391796112	0.950424134731293	1	76.8374404907227	15598
True	False	False	False	False	-2349.685546875	-2260.18627929688	156.389007568359	0.633883416652679	0.948792278766632	0.389641255140305	51.7872352600098	7302
True	False	False	False	False	-2352.19165039063	-2203.46435546875	137.533599853516	0.821350634098053	0.957366287708282	1	72.3951644897461	8977
True	False	False	False	False	-2349.41674804688	-2573.994140625	138.64274597168	0.722498834133148	0.952852010726929	0.558853149414063	80.8079986572266	10101
True	False	False	False	False	-2349.34594726563	-2666.3466796875	114.241622924805	0.771086752414703	0.952498853206635	0.762132465839386	127.009712219238	13082
True	False	False	False	False	-2342.92065429688	-2639.44140625	93.1679229736328	0.725569725036621	0.96260392665863	0.567398190498352	57.3690490722656	4819
True	False	False	False	False	-2346.25805664063	-2558.9560546875	112.023338317871	0.811145603656769	0.970044136047363	1	80.811882019043	8162
True	False	False	False	False	-2337.72534179688	-2545.84887695313	148.625015258789	0.71211850643158	0.949765920639038	0.532033205032349	80.5820922851563	10798
True	False	False	False	False	-2342.16357421875	-2286.55786132813	242.902084350586	0.74275666475296	0.951916992664337	0.622049152851105	80.7397232055664	17682
True	False	False	False	False	-2340.4990234375	-2471.88037109375	99.8227767944336	0.673765122890472	0.934455513954163	0.452423572540283	71.5111083984375	6436
True	False	False	False	False	-2338.65014648438	-2454.40844726563	110.914192199707	0.707581996917725	0.948710501194	0.521181464195251	70.2900009155273	7029
True	False	False	False	False	-2333.99731445313	-2410.08666992188	143.079315185547	0.678756296634674	0.952596068382263	0.46147096157074	58.9224815368652	7601
True	False	False	False	False	-2333.7744140625	-2688.236328125	76.5307922363281	0.754523038864136	0.958694219589233	0.669071316719055	119.115943908691	8219
True	False	False	False	False	-2318.00463867188	-2681.25317382813	215.173538208008	0.785823166370392	0.955727100372314	1	125.092781066895	24268
True	False	False	False	False	-2333.2099609375	-2482.74243164063	129.769607543945	0.601119041442871	0.943116128444672	0.347356885671616	69.9829025268555	8188
True	False	False	False	False	-2333.74169921875	-2388.38330078125	199.645553588867	0.529566168785095	0.895995497703552	0.273291409015656	72.3666687011719	13026
True	False	False	False	False	-2333.17944335938	-2656.99682617188	89.8404998779297	0.690838992595673	0.94368988275528	0.484800934791565	66.2098770141602	5363
True	False	False	False	False	-2314.80737304688	-2643.3818359375	129.769607543945	0.719225645065308	0.91408908367157	0.550069808959961	93.6581192016602	10958
True	False	False	False	False	-2322.27709960938	-2508.15576171875	239.574661254883	0.383007168769836	0.827117562294006	0.16565103828907	71.9537048339844	15542
True	False	False	False	False	-2321.3876953125	-2264.37451171875	108.695907592773	0.742422997951508	0.955851674079895	0.620853245258331	47.7244911193848	4677
True	False	False	False	False	-2329.29418945313	-1972.23669433594	76.5307922363281	0.852101504802704	0.964830636978149	1	68.7246398925781	4742
True	False	False	False	False	-2328.56640625	-2226.69506835938	196.318130493164	0.584297657012939	0.931625187397003	0.328009814023972	63.2090377807617	11188
True	False	False	False	False	-2323.78466796875	-2188.8798828125	102.041061401367	0.819654762744904	0.954608798027039	1	70.0760879516602	6447
True	False	False	False	False	-2318.66723632813	-2421.59887695313	150.843307495117	0.579963624477386	0.95853990316391	0.323244392871857	60.8676452636719	8278
True	False	False	False	False	-2317.06372070313	-2312.15795898438	227.374099731445	0.786993563175201	0.962677657604218	1	73.0487823486328	14975
True	False	False	False	False	-2308.88305664063	-2563.54516601563	149.734161376953	0.753293514251709	0.969943284988403	0.663643836975098	78.0222244262695	10533
True	False	False	False	False	-2302.38256835938	-2492.30737304688	146.40673828125	0.820213973522186	0.958126187324524	1	74.5606079101563	9842
True	False	False	False	False	-2307.23364257813	-2400.43798828125	169.698715209961	0.775282919406891	0.957121014595032	0.796160697937012	66.6078414916992	10191
True	False	False	False	False	-2305.6328125	-1973.77197265625	89.8404998779297	0.744702398777008	0.939123690128326	0.629155278205872	63.7777786254883	5166
True	False	False	False	False	-2304.17065429688	-1946.71801757813	165.262145996094	0.811261117458344	0.956865131855011	1	69.308723449707	10327
True	False	False	False	False	-2302.7509765625	-2434.84497070313	88.7313537597656	0.769612729549408	0.956322252750397	0.751666605472565	72.6125030517578	5809
True	False	False	False	False	-2302.31372070313	-2720.36474609375	153.061584472656	0.568856954574585	0.920752048492432	0.31140673160553	143.775360107422	19841
True	False	False	False	False	-2271.2060546875	-2657.20629882813	170.807861328125	0.799037754535675	0.958642601966858	1	90.532470703125	13942
True	False	False	False	False	-2297.341796875	-2583.65112304688	185.226699829102	0.709531426429749	0.939424991607666	0.525785982608795	80.5988006591797	13460
True	False	False	False	False	-2300.81274414063	-2532.92749023438	258.430084228516	0.355373799800873	0.874137163162231	0.149459198117256	88.1716766357422	20544
True	False	False	False	False	-2301.85717773438	-2246.14868164063	217.391815185547	0.339998662471771	0.841043949127197	0.140861883759499	49.6989784240723	9741
True	False	False	False	False	-2301.39135742188	-2454.7138671875	197.427261352539	0.518225967884064	0.87070494890213	0.263228714466095	62.4494400024414	11116
True	False	False	False	False	-2300.15625	-2549.22998046875	122.005615234375	0.728617489337921	0.954470753669739	0.57619571685791	101.581817626953	11174
True	False	False	False	False	-2286.23291015625	-2425.97778320313	11.0914192199707	0.619482219219208	0.931919693946838	0.37021940946579	41.5999984741211	416
True	False	False	False	False	-2287.86938476563	-2363.673828125	232.919815063477	0.662514925003052	0.922548830509186	0.433126717805862	89.4952392578125	18794
True	False	False	False	False	-2290.94921875	-2306.66577148438	90.9496383666992	0.815059661865234	0.953829169273376	1	65.4146347045898	5364
True	False	False	False	False	-2293.2841796875	-2287.19995117188	214.064392089844	0.795575261116028	0.953722774982452	1	81.3782348632813	15706
True	False	False	False	False	-2289.12573242188	-2336.32543945313	156.389007568359	0.691285490989685	0.95056289434433	0.485705524682999	63.1276588439941	8901
True	False	False	False	False	-2288.36450195313	-2218.61181640625	94.2770690917969	0.781477868556976	0.949771702289581	0.868022978305817	66.5999984741211	5661
True	False	False	False	False	-2286.63354492188	-2402.83227539063	130.878753662109	0.60625684261322	0.912199437618256	0.353557705879211	72.0677947998047	8504
True	False	False	False	False	-2285.56591796875	-2624.31713867188	167.480438232422	0.783472120761871	0.952986359596252	0.905631244182587	88.7218551635742	13397
True	False	False	False	False	-2266.15673828125	-2549.79809570313	15.5279874801636	0.603693544864655	0.926893591880798	0.350445985794067	42.7857131958008	599
True	False	False	False	False	-2284.41796875	-2473.44921875	138.64274597168	0.818826138973236	0.956759095191956	1	60.1839981079102	7523
True	False	False	False	False	-2272.59838867188	-2420.80224609375	161.934722900391	0.671151578426361	0.936308205127716	0.447810232639313	76.4794540405273	11166
True	False	False	False	False	-2275.1923828125	-2319.67260742188	141.970169067383	0.523028314113617	0.933226108551025	0.267444014549255	63.8828125	8177
True	False	False	False	False	-2279.13647460938	-1962.73974609375	138.64274597168	0.785167694091797	0.970104038715363	0.96631795167923	60.2719993591309	7534
True	False	False	False	False	-2274.87133789063	-2269.95336914063	148.625015258789	0.77451878786087	0.947114109992981	0.789397180080414	59.1716423034668	7929
True	False	False	False	False	-2273.41748046875	-2382.59228515625	82.0765075683594	0.8379065990448	0.961753726005554	1	83.0405426025391	6145
True	False	False	False	False	-2272.95458984375	-2350.61376953125	88.7313537597656	0.691018760204315	0.947245955467224	0.485164731740952	54.5499992370605	4364
True	False	False	False	False	-2270.4609375	-2209.7373046875	119.787330627441	0.630786955356598	0.940183460712433	0.385342925786972	51.6018524169922	5573
True	False	False	False	False	-2271.36962890625	-2065.376953125	156.389007568359	0.811476647853851	0.968125581741333	1	66.4326248168945	9367
True	False	False	False	False	-2268.9169921875	-2306.38989257813	83.1856460571289	0.735410094261169	0.932762503623962	0.597082853317261	65.0800018310547	4881
True	False	False	False	False	-2265.23022460938	-2446.0859375	154.17073059082	0.598091721534729	0.942901134490967	0.343769699335098	64.8561172485352	9015
True	False	False	False	False	-2261.78979492188	-2535.8779296875	134.206176757813	0.607200801372528	0.926739752292633	0.354712903499603	70.2975234985352	8506
True	False	False	False	False	-2253.96215820313	-2520.49340820313	146.40673828125	0.755079746246338	0.961725950241089	0.671576261520386	71.0227279663086	9375
True	False	False	False	False	-2258.89501953125	-2499.21630859375	124.223899841309	0.814991533756256	0.960495412349701	1	52.0267868041992	5827
True	False	False	False	False	-2256.384765625	-2390.71875	98.7136306762695	0.745678246021271	0.946491599082947	0.63280725479126	77.4831466674805	6896
True	False	False	False	False	-2253.48706054688	-2762.01953125	52.1296730041504	0.71564769744873	0.940659582614899	0.54082202911377	94.361701965332	4435
True	False	False	False	False	-2246.05517578125	-2724.57763671875	178.571853637695	0.657871544361115	0.912765979766846	0.425563484430313	87.7329177856445	14125
True	False	False	False	False	-2253.43505859375	-2695.44995117188	177.462707519531	0.802910149097443	0.947596907615662	1	104.525001525879	16724
True	False	False	False	False	-2242.44873046875	-2626.06494140625	234.028945922852	0.803200364112854	0.953334033489227	1	88.9763031005859	18774
True	False	False	False	False	-2251.6142578125	-2572.837890625	235.138092041016	0.710976958274841	0.953643381595612	0.529256939888	69.6226425170898	14760
True	False	False	False	False	-2248.703125	-2335.98217773438	212.955261230469	0.409386068582535	0.74719226360321	0.182088896632195	62.7552070617676	12049
True	False	False	False	False	-2253.2587890625	-2110.20727539063	180.790130615234	0.680341005325317	0.938138246536255	0.464411675930023	59.2822074890137	9663
True	False	False	False	False	-2253.173828125	-1971.98620605469	164.153015136719	0.786518931388855	0.94661009311676	1	58.9054069519043	8718
True	False	False	False	False	-2248.47631835938	-2458.4033203125	168.589569091797	0.745215535163879	0.938452363014221	0.631068110466003	75.2565765380859	11439
True	False	False	False	False	-2242.62963867188	-2397.97241210938	110.914192199707	0.727671027183533	0.945841491222382	0.573428332805634	84.7200012207031	8472
True	False	False	False	False	-2246.47607421875	-2292.63354492188	150.843307495117	0.774635255336761	0.952640354633331	0.790409028530121	59.1029396057129	8038
True	False	False	False	False	-2240.9296875	-2600.36010742188	147.515884399414	0.77680242061615	0.959966003894806	0.810584485530853	62.8571434020996	8360
True	False	False	False	False	-2238.93212890625	-2509.99780273438	74.3125076293945	0.786045730113983	0.947114050388336	1	66.7313461303711	4471
True	False	False	False	False	-2237.087890625	-2382.490234375	108.695907592773	0.666950881481171	0.947527050971985	0.44056424498558	67.9897994995117	6663
True	False	False	False	False	-2239.2080078125	-2361.82592773438	164.153015136719	0.570172429084778	0.885712504386902	0.312781751155853	79.7432403564453	11802
True	False	False	False	False	-2235.18920898438	-2125.19873046875	149.734161376953	0.77224063873291	0.947882413864136	0.770801424980164	69.6370391845703	9401
True	False	False	False	False	-2233.8330078125	-2478.71459960938	78.7490768432617	0.673951745033264	0.915375113487244	0.45275616645813	106.281692504883	7546
True	False	False	False	False	-2231.8427734375	-2217.45776367188	68.7667999267578	0.754140198230743	0.942226350307465	0.667366206645966	79.3225784301758	4918
True	False	False	False	False	-2229.6962890625	-2770.26977539063	97.6044921875	0.615563333034515	0.945342779159546	0.365172266960144	89.9545440673828	7916
True	False	False	False	False	-2220.37451171875	-2678.00024414063	222.937530517578	0.734859645366669	0.948442995548248	0.595318257808685	72.8955230712891	14652
True	False	False	False	False	-2228.74829101563	-2542.35107421875	196.318130493164	0.654757380485535	0.934374034404755	0.420611560344696	70.2994384765625	12443
True	False	False	False	False	-2227.35717773438	-2423.43286132813	202.97297668457	0.732216358184814	0.947189331054688	0.587027549743652	81.9672164916992	15000
True	False	False	False	False	-2227.77807617188	-2319.16357421875	227.374099731445	0.539321839809418	0.902055680751801	0.282261162996292	61.8048782348633	12670
True	False	False	False	False	-2226.78857421875	-2491.66796875	141.970169067383	0.704015791416168	0.95469331741333	0.512974381446838	79.8359375	10219
True	False	False	False	False	-2225.18286132813	-2468.21362304688	73.203369140625	0.721717655658722	0.956063449382782	0.556727468967438	63.2272720336914	4173
True	False	False	False	False	-2223.0478515625	-2575.26928710938	105.36848449707	0.795948684215546	0.948718369007111	1	101.042106628418	9599
True	False	False	False	False	-2220.13305664063	-2793.62646484375	9.98227787017822	0.687235474586487	0.936281979084015	0.47761595249176	106	954
True	False	False	False	False	-2208.10229492188	-2785.20166015625	211.846115112305	0.630513250827789	0.943982422351837	0.384966433048248	106.366493225098	20316
True	False	False	False	False	-2211.98657226563	-2447.89965820313	123.114753723145	0.719127774238586	0.934137403964996	0.549812078475952	92.1711730957031	10231
True	False	False	False	False	-2219.33642578125	-2099.61938476563	119.787330627441	0.66390061378479	0.952194273471832	0.435427129268646	59.8333320617676	6462
True	False	False	False	False	-2218.5849609375	-2370.27612304688	206.300399780273	0.674425363540649	0.942312240600586	0.453602224588394	83.4516143798828	15522
True	False	False	False	False	-2212.48950195313	-2305.35229492188	124.223899841309	0.714430212974548	0.949292719364166	0.537754118442535	70.8482131958008	7935
True	False	False	False	False	-2216.84521484375	-2206.87963867188	133.097030639648	0.683501660823822	0.951297760009766	0.47038009762764	51.0999984741211	6132
True	False	False	False	False	-2214.6591796875	-2278.42822265625	72.0942230224609	0.762581646442413	0.940535545349121	0.708754479885101	81.0461502075195	5268
True	False	False	False	False	-2209.00268554688	-2604.59448242188	150.843307495117	0.777960956096649	0.953884184360504	0.822637975215912	58.794116973877	7996
True	False	False	False	False	-2205.99267578125	-2510.599609375	194.099838256836	0.61206579208374	0.917834520339966	0.360747516155243	69.937141418457	12239
True	False	False	False	False	-2205.51171875	-2253.439453125	198.536407470703	0.838340222835541	0.959489762783051	1	58.2960891723633	10435
True	False	False	False	False	-2206.04077148438	-2072.93359375	210.736968994141	0.824926435947418	0.970657289028168	1	53.3315773010254	10133
True	False	False	False	False	-2204.84838867188	-2475.37915039063	188.554138183594	0.715875446796417	0.95086395740509	0.541400134563446	80.5235290527344	13689
True	False	False	False	False	-2202.35498046875	-2100.28540039063	123.114753723145	0.755423963069916	0.957392990589142	0.673140406608582	53.7657661437988	5968
True	False	False	False	False	-2202.2001953125	-2809.33374023438	63.2210922241211	0.71930193901062	0.947976648807526	0.550270855426788	112.438598632813	6409
True	False	False	False	False	-2198.47778320313	-2770.67578125	12.2005615234375	0.768196105957031	0.939064502716064	0.742168962955475	51.6363639831543	568
True	False	False	False	False	-2198.23779296875	-2636.36889648438	194.099838256836	0.743520975112915	0.961896121501923	0.624813377857208	86.9599990844727	15218
True	False	False	False	False	-2194.923828125	-2422.6240234375	234.028945922852	0.46395081281662	0.892175078392029	0.219698458909988	61.2369651794434	12921
True	False	False	False	False	-2200.14453125	-2381.8486328125	149.734161376953	0.72464644908905	0.95586770772934	0.564796566963196	62.7407417297363	8470
True	False	False	False	False	-2196.31298828125	-2353.74780273438	125.333038330078	0.740218818187714	0.944295227527618	0.61310887336731	67.6371688842773	7643
True	False	False	False	False	-2191.123046875	-2577.658203125	106.477630615234	0.770989894866943	0.94528329372406	0.761425018310547	67.1666641235352	6448
True	False	False	False	False	-2190.81201171875	-2721.66748046875	217.391815185547	0.618347227573395	0.922388672828674	0.368747800588608	65.7653045654297	12890
True	False	False	False	False	-2187.57690429688	-2454.42309570313	113.132476806641	0.705394387245178	0.924740433692932	0.516114771366119	79.7647094726563	8136
True	False	False	False	False	-2184.60595703125	-2233.75561523438	227.374099731445	0.689764440059662	0.942590653896332	0.482636958360672	57.4487800598145	11777
True	False	False	False	False	-2189.61499023438	-2126.74462890625	119.787330627441	0.832143545150757	0.961557626724243	1	64.3981475830078	6955
True	False	False	False	False	-2180.35498046875	-2364.51416015625	78.7490768432617	0.845463693141937	0.970151305198669	1	72.3943634033203	5140
True	False	False	False	False	-2178.85009765625	-2828.13940429688	89.8404998779297	0.744702398777008	0.929069638252258	0.629155278205872	157.370376586914	12747
True	False	False	False	False	-2154.27001953125	-2818.84545898438	218.500961303711	0.700304627418518	0.942358255386353	0.504712879657745	80.0710678100586	15774
True	False	False	False	False	-2173.01416015625	-2685.18920898438	155.279876708984	0.72639799118042	0.946799397468567	0.569756746292114	62.5071411132813	8751
True	False	False	False	False	-2174.833984375	-2582.82421875	136.424453735352	0.583775103092194	0.935259103775024	0.327430725097656	63.926830291748	7863
True	False	False	False	False	-2175.70288085938	-2545.427734375	131.987884521484	0.809868931770325	0.954612851142883	1	118.268905639648	14074
True	False	False	False	False	-2169.36987304688	-2494.427734375	127.551322937012	0.81371933221817	0.955935597419739	1	69.6086959838867	8005
True	False	False	False	False	-2174.23046875	-2458.94262695313	112.023338317871	0.811145603656769	0.958498001098633	1	75.8019790649414	7656
True	False	False	False	False	-2167.95678710938	-2409.10766601563	165.262145996094	0.627443730831146	0.913129448890686	0.380779564380646	54.7449645996094	8157
True	False	False	False	False	-2168.98193359375	-2349.92700195313	133.097030639648	0.757159888744354	0.966625332832336	0.681215405464172	70.783332824707	8494
True	False	False	False	False	-2167.892578125	-2648.01953125	248.447799682617	0.514855980873108	0.90404349565506	0.260309815406799	75.5848236083984	16931
True	False	False	False	False	-2164.55615234375	-2625.87353515625	187.44499206543	0.612784326076508	0.955969929695129	0.361650496721268	81.0650863647461	13700
True	False	False	False	False	-2163.44116210938	-2256.26391601563	181.899276733398	0.661913216114044	0.955144882202148	0.432134091854095	61.176830291748	10033
True	False	False	False	False	-2160.93676757813	-2365.65307617188	117.569046020508	0.762402236461639	0.955573856830597	0.707778513431549	62.8113212585449	6658
True	False	False	False	False	-2160.66040039063	-2324.71850585938	129.769607543945	0.67625892162323	0.956349074840546	0.456904143095016	58.9316253662109	6895
True	False	False	False	False	-2160.39282226563	-2135.36987304688	199.645553588867	0.744696021080017	0.968594372272491	0.629131495952606	91.3499984741211	16443
True	False	False	False	False	-2158.810546875	-2796.33837890625	178.571853637695	0.699016630649567	0.956307172775269	0.501908600330353	81.739128112793	13160
True	False	False	False	False	-2149.41967773438	-2746.91650390625	195.208984375	0.71916389465332	0.958225607872009	0.549907207489014	71.7727279663086	12632
True	False	False	False	False	-2152.57299804688	-2685.95581054688	108.695907592773	0.685513734817505	0.95916348695755	0.474253714084625	70.4285736083984	6902
True	False	False	False	False	-2154.4638671875	-2570.39990234375	209.627822875977	0.570413649082184	0.843501091003418	0.313034653663635	80.4126968383789	15198
True	False	False	False	False	-2158.60083007813	-2466.2998046875	97.6044921875	0.760120630264282	0.943331718444824	0.695777595043182	78.0340881347656	6867
True	False	False	False	False	-2156.44799804688	-2291.0673828125	296.140899658203	0.415695816278458	0.852222383022308	0.186176210641861	99.6928863525391	26618
True	False	False	False	False	-2155.423828125	-2221.94091796875	204.082122802734	0.667173445224762	0.953777611255646	0.440943121910095	59.8315200805664	11009
True	False	False	False	False	-2153.51342773438	-2485.71215820313	125.333038330078	0.790439307689667	0.958291947841644	1	64.2831878662109	7264
True	False	False	False	False	-2149.6328125	-2601.26220703125	191.881561279297	0.598202109336853	0.938140988349915	0.343899667263031	75.3294830322266	13032
True	False	False	False	False	-2147.30859375	-2448.6318359375	96.4953460693359	0.440847158432007	0.905255675315857	0.203122392296791	58.8275871276855	5118
True	False	False	False	False	-2147.16186523438	-2707.87963867188	155.279876708984	0.81768673658371	0.955324351787567	1	80.8857116699219	11324
True	False	False	False	False	-2144.40991210938	-2549.86743164063	158.607299804688	0.826538681983948	0.969409286975861	1	77.9580383300781	11148
True	False	False	False	False	-2145.80737304688	-2512.54638671875	272.848907470703	0.638192534446716	0.932363629341125	0.395741969347	82.6951217651367	20343
True	False	False	False	False	-2143.85961914063	-2427.0380859375	125.333038330078	0.760423243045807	0.95994633436203	0.697327613830566	72.5840682983398	8202
True	False	False	False	False	-2145.30981445313	-2341.751953125	146.40673828125	0.744143784046173	0.95744389295578	0.627091646194458	57.5075759887695	7591
True	False	False	False	False	-2143.4365234375	-2848.69604492188	62.1119499206543	0.774550676345825	0.957729458808899	0.789673984050751	117.107139587402	6558
True	False	False	False	False	-2118.99194335938	-2817.8505859375	224.046676635742	0.704135537147522	0.939991593360901	0.513245642185211	89.6386108398438	18107
True	False	False	False	False	-2132.8916015625	-2673.89038085938	109.805053710938	0.85513573884964	0.968933463096619	1	60.1717185974121	5957
True	False	False	False	False	-2142.30346679688	-2194.1796875	178.571853637695	0.747022986412048	0.969666481018066	0.637941479682922	57.838508605957	9312
True	False	False	False	False	-2137.8662109375	-2651.31274414063	180.790130615234	0.625755906105042	0.923522353172302	0.378505259752274	76.3496932983398	12445
True	False	False	False	False	-2132.55737304688	-2530.70874023438	125.333038330078	0.637032151222229	0.938587546348572	0.394085198640823	70.3451309204102	7949
True	False	False	False	False	-2133.10278320313	-2371.97485351563	140.861022949219	0.684545338153839	0.950775861740112	0.472382038831711	61.9763793945313	7871
True	False	False	False	False	-2136.71704101563	-2279.31494140625	143.079315185547	0.678756296634674	0.950831413269043	0.46147096157074	65.8139572143555	8490
True	False	False	False	False	-2132.03491210938	-2472.0634765625	135.315322875977	0.76977926492691	0.950153708457947	0.752817690372467	68.0327835083008	8300
True	False	False	False	False	-2131.48486328125	-2442.458984375	109.805053710938	0.762798249721527	0.950145304203033	0.709939241409302	87.9292907714844	8705
True	False	False	False	False	-2130.16259765625	-2778.080078125	175.244430541992	0.645613074302673	0.922267019748688	0.406591773033142	84.4810104370117	13348
True	False	False	False	False	-2121.31982421875	-2731.15600585938	138.64274597168	0.768403470516205	0.962295830249786	0.74352765083313	60.7039985656738	7588
True	False	False	False	False	-2126.49584960938	-2591.58764648438	165.262145996094	0.669848442077637	0.950917482376099	0.445540577173233	79.8590621948242	11899
True	False	False	False	False	-2126.85864257813	-2396.60571289063	144.188446044922	0.715016007423401	0.937959313392639	0.539225459098816	66.7769241333008	8681
True	False	False	False	False	-2126.99267578125	-2155.78759765625	145.297592163086	0.83562821149826	0.959582805633545	1	70.3129806518555	9211
True	False	False	False	False	-2123.00439453125	-2457.1171875	61.0028076171875	0.743690311908722	0.958205223083496	0.625430583953857	55.7454528808594	3066
True	False	False	False	False	-2122.35131835938	-2697.060546875	156.389007568359	0.756852924823761	0.950878143310547	0.679764032363892	56.2056732177734	7925
True	False	False	False	False	-2113.41723632813	-2577.62109375	168.589569091797	0.41676914691925	0.882307529449463	0.18687778711319	69.1447372436523	10510
True	False	False	False	False	-2117.375	-2495.67846679688	201.863830566406	0.641733407974243	0.956143379211426	0.400863260030746	70.4065933227539	12814
True	False	False	False	False	-2121.67138671875	-2413.8505859375	129.769607543945	0.796257674694061	0.948134899139404	1	69.6837615966797	8153
True	False	False	False	False	-2116.81616210938	-2364.84912109375	82.0765075683594	0.868169903755188	0.97037261724472	1	67.6351318359375	5005
True	False	False	False	False	-2115.07470703125	-2518.76318359375	221.828384399414	0.41478905081749	0.889743268489838	0.185584962368011	73.5500030517578	14710
True	False	False	False	False	-2110.75659179688	-2469.49951171875	92.0587844848633	0.798473179340363	0.960534572601318	1	66.8072280883789	5545
True	False	False	False	False	-2114.41479492188	-2292.365234375	136.424453735352	0.597297251224518	0.925021886825562	0.342836290597916	61.7560958862305	7596
True	False	False	False	False	-2115.02319335938	-2202.337890625	139.751892089844	0.762926280498505	0.96396404504776	0.710642993450165	54.1666679382324	6825
True	False	False	False	False	-2114.55688476563	-2178.818359375	127.551322937012	0.753320038318634	0.955566346645355	0.663759410381317	58.0782623291016	6679
True	False	False	False	False	-2113.302734375	-2435.4384765625	78.7490768432617	0.765397131443024	0.950069665908813	0.724761068820953	90.5774612426758	6431
True	False	False	False	False	-2110.2900390625	-2864.3017578125	127.551322937012	0.827134490013123	0.960724711418152	1	102.773910522461	11819
True	False	False	False	False	-2096.84521484375	-2851.03149414063	92.0587844848633	0.739471137523651	0.944126904010773	0.610541462898254	66.1927719116211	5494
True	False	False	False	False	-2106.47387695313	-2765.43823242188	123.114753723145	0.689725339412689	0.937442660331726	0.482558608055115	65.1981964111328	7237
True	False	False	False	False	-2108.8115234375	-2641.84643554688	194.099838256836	0.577695429325104	0.918593525886536	0.320783913135529	79.5142822265625	13915
True	False	False	False	False	-2104.19360351563	-2791.78247070313	138.64274597168	0.768403470516205	0.952194273471832	0.74352765083313	71.0719985961914	8884
True	False	False	False	False	-2104.00732421875	-2747.23046875	105.36848449707	0.810243308544159	0.953265130519867	1	72.3789443969727	6876
True	False	False	False	False	-2103.67822265625	-2383.57299804688	159.716445922852	0.747152209281921	0.960985481739044	0.638441383838654	63.0138893127441	9074
True	False	False	False	False	-2101.42895507813	-2720.01245117188	149.734161376953	0.593681156635284	0.943455100059509	0.338628500699997	54.4222221374512	7347
True	False	False	False	False	-2098.669921875	-2671.05541992188	183.008422851563	0.76558256149292	0.967243015766144	0.725864291191101	73.915153503418	12196
True	False	False	False	False	-2098.71069335938	-2538.73315429688	154.17073059082	0.811846137046814	0.962684988975525	1	67.3309326171875	9359
True	False	False	False	False	-2096.88500976563	-2455.1669921875	99.8227767944336	0.827447116374969	0.973772585391998	1	71.8222198486328	6464
True	False	False	False	False	-2095.42602539063	-2582.48022460938	106.477630615234	0.748652279376984	0.961325287818909	0.644329190254211	65.1875	6258
True	False	False	False	False	-2091.81372070313	-2878.88696289063	235.138092041016	0.656579792499542	0.941456615924835	0.423498004674911	104.891510009766	22237
True	False	False	False	False	-2079.69580078125	-2864.85498046875	22.1828384399414	0.650446891784668	0.920870900154114	0.413908988237381	51.5999984741211	1032
True	False	False	False	False	-2086.88061523438	-2750.28271484375	113.132476806641	0.795443058013916	0.948376715183258	1	76.2941207885742	7782
True	False	False	False	False	-2086.05004882813	-2417.93334960938	107.586769104004	0.726169049739838	0.945704638957977	0.56910252571106	70.5979385375977	6848
True	False	False	False	False	-2082.9326171875	-2716.2880859375	108.695907592773	0.625126421451569	0.953311264514923	0.377662122249603	53.8877563476563	5281
True	False	False	False	False	-2081.69653320313	-2803.50268554688	241.792938232422	0.545432209968567	0.933594882488251	0.288036167621613	69.967887878418	15253
True	False	False	False	False	-2080.81713867188	-2585.71044921875	83.1856460571289	0.781472206115723	0.952727735042572	0.867934346199036	60.7333335876465	4555
True	False	False	False	False	-2080.9052734375	-2443.48876953125	138.64274597168	0.624761462211609	0.957414448261261	0.377174437046051	55.6879997253418	6961
True	False	False	False	False	-2081.32373046875	-2401.73486328125	105.36848449707	0.786068022251129	0.952349483966827	1	57.7157897949219	5483
True	False	False	False	False	-2080.98706054688	-2382.83251953125	117.569046020508	0.619105696678162	0.961888611316681	0.369730323553085	48.5849075317383	5150
True	False	False	False	False	-2077.56127929688	-2470.69067382813	158.607299804688	0.634610295295715	0.929966926574707	0.390660405158997	80.6923065185547	11539
True	False	False	False	False	-2077.267578125	-2899.01245117188	93.1679229736328	0.758145093917847	0.957693636417389	0.685944676399231	96.5714263916016	8112
True	False	False	False	False	-2057.03662109375	-2847.57958984375	204.082122802734	0.499434173107147	0.900905251502991	0.247343525290489	68.4021759033203	12586
True	False	False	False	False	-2076.8310546875	-2323.15844726563	138.64274597168	0.818826138973236	0.953530192375183	1	56.9360008239746	7117
True	False	False	False	False	-2076.82495117188	-2823.005859375	26.6194076538086	0.780536234378815	0.950671494007111	0.854119598865509	41.6666679382324	1000
True	False	False	False	False	-2063.17578125	-2780.42553710938	208.518692016602	0.487724363803864	0.918708264827728	0.237901121377945	105.170211791992	19772
True	False	False	False	False	-2073.39624023438	-2681.69848632813	144.188446044922	0.690861225128174	0.958621025085449	0.484845846891403	70.523078918457	9168
True	False	False	False	False	-2075.2724609375	-2636.49340820313	135.315322875977	0.603908360004425	0.940576493740082	0.350705355405807	59.4836082458496	7257
True	False	False	False	False	-2073.814453125	-2617.10815429688	127.551322937012	0.648307085037231	0.946346461772919	0.410644590854645	63.2782592773438	7277
True	False	False	False	False	-2070.07275390625	-2546.06909179688	510.205291748047	0.267675668001175	0.798482120037079	0.103812500834465	82.5760879516602	37985
True	False	False	False	False	-2063.48754882813	-2496.82299804688	134.206176757813	0.643032371997833	0.938514590263367	0.402767360210419	68.0330581665039	8232
True	False	False	False	False	-2061.24267578125	-2748.69848632813	94.2770690917969	0.674348950386047	0.912323772907257	0.453465551137924	100.08235168457	8507
True	False	False	False	False	-2058.92700195313	-2729.68676757813	80.9673614501953	0.826583564281464	0.966323673725128	1	71.3972625732422	5212
True	False	False	False	False	-2059.02612304688	-2710.1337890625	200.754699707031	0.630933344364166	0.907620787620544	0.38554459810257	83.850830078125	15177
True	False	False	False	False	-2057.00244140625	-2687.27807617188	33.2742576599121	0.762006044387817	0.949561536312103	0.705641031265259	54.0666656494141	1622
True	False	False	False	False	-2056.39086914063	-2671.4111328125	123.114753723145	0.746964454650879	0.964073777198792	0.637715458869934	65.1981964111328	7237
True	False	False	False	False	-2056.36108398438	-2620.30493164063	127.551322937012	0.674591481685638	0.962603986263275	0.453899621963501	61.6086959838867	7085
True	False	False	False	False	-2056.29077148438	-2577.97021484375	195.208984375	0.516209125518799	0.938376665115356	0.261478006839752	68.0852279663086	11983
True	False	False	False	False	-2056.0869140625	-2453.76391601563	125.333038330078	0.712992250919342	0.943265020847321	0.534179747104645	80.2389373779297	9067
True	False	False	False	False	-2055.65698242188	-2919.412109375	108.695907592773	0.821083903312683	0.961541295051575	1	125.928573608398	12341
True	False	False	False	False	-2054.90161132813	-2400.3017578125	114.241622924805	0.780301749706268	0.963429868221283	0.850902378559113	68.8640747070313	7093
True	False	False	False	False	-2053.52221679688	-2934.44775390625	103.150199890137	0.69622391462326	0.916441917419434	0.495934218168259	169.956985473633	15806
True	False	False	False	False	-2029.49194335938	-2918.21142578125	135.315322875977	0.697876751422882	0.953326880931854	0.499452769756317	98.4590148925781	12012
True	False	False	False	False	-2038.66149902344	-2871.43920898438	54.3479537963867	0.583489000797272	0.93895423412323	0.327114194631577	56.5102043151855	2769
True	False	False	False	False	-2049.1171875	-2799.67529296875	362.689422607422	0.502535879611969	0.894511044025421	0.249901413917542	114.284400939941	37371
True	False	False	False	False	-2047.39477539063	-2759.8017578125	123.114753723145	0.448002219200134	0.833206593990326	0.208146780729294	107.621620178223	11946
True	False	False	False	False	-2039.21728515625	-2645.4462890625	211.846115112305	0.52747768163681	0.905847489833832	0.271409571170807	63.6963348388672	12166
True	False	False	False	False	-2044.46655273438	-2493.21118164063	141.970169067383	0.657634496688843	0.94750440120697	0.425183236598969	61.7421875	7903
True	False	False	False	False	-2042.40747070313	-2421.95703125	184.117568969727	0.658481895923615	0.933744847774506	0.426545202732086	66.5602416992188	11049
True	False	False	False	False	-2039.45727539063	-2592.96606445313	167.480438232422	0.53678172826767	0.845106244087219	0.279896587133408	60.4304618835449	9125
True	False	False	False	False	-2039.072265625	-2573.39990234375	66.5485153198242	0.811298549175262	0.958205223083496	1	62.25	3735
True	False	False	False	False	-2037.130859375	-2525.22607421875	184.117568969727	0.770222425460815	0.945942521095276	0.755918800830841	89.9819259643555	14937
True	False	False	False	False	-2033.47827148438	-2719.59741210938	230.701522827148	0.588799238204956	0.875819742679596	0.333051234483719	81.413459777832	16934
True	False	False	False	False	-2029.21484375	-2554.37768554688	110.914192199707	0.739838838577271	0.943789005279541	0.6118004322052	64.4700012207031	6447
True	False	False	False	False	-2028.349609375	-2893.82299804688	170.807861328125	0.799037754535675	0.962266862392426	1	92.701301574707	14276
True	False	False	False	False	-2023.47180175781	-2869.96728515625	151.952453613281	0.761225640773773	0.951348423957825	0.701497912406921	83.4160614013672	11428
True	False	False	False	False	-2027.41577148438	-2810.95727539063	626.665222167969	0.177635177969933	0.740241944789886	0.0640138015151024	75.4849548339844	42649
True	False	False	False	False	-2026.94348144531	-2672.4208984375	161.934722900391	0.596579134464264	0.9066002368927	0.341995388269424	74.5068511962891	10878
True	False	False	False	False	-2026.28942871094	-2453.064453125	183.008422851563	0.598280549049377	0.907903969287872	0.343992054462433	67.2606048583984	11098
True	False	False	False	False	-2023.85205078125	-2613.80639648438	188.554138183594	0.796189069747925	0.955333292484283	1	76.4470596313477	12996
True	False	False	False	False	-2021.74401855469	-2959.02954101563	110.914192199707	0.770503282546997	0.945831775665283	0.75791335105896	157.050003051758	15705
True	False	False	False	False	-1921.63061523438	-3019.09350585938	209.627822875977	0.434409737586975	0.874542951583862	0.198681399226189	114.269844055176	21597
True	False	False	False	False	-1968.86376953125	-2992.24926757813	105.36848449707	0.731978118419647	0.957787871360779	0.586294770240784	135.778945922852	12899
True	False	False	False	False	-1987.65051269531	-2977.693359375	196.318130493164	0.509973466396332	0.909982085227966	0.256136387586594	131.62712097168	23298
True	False	False	False	False	-2005.87133789063	-2962.865234375	80.9673614501953	0.786957621574402	0.938417673110962	1	115.191780090332	8409
True	False	False	False	False	-1962.34301757813	-2958.42504882813	168.589569091797	0.705263912677765	0.957198619842529	0.515815854072571	92.7763137817383	14102
True	False	False	False	False	-1996.44750976563	-2923.67065429688	147.515884399414	0.724145829677582	0.960802972316742	0.563397824764252	112.909774780273	15017
True	False	False	False	False	-1981.81103515625	-2904.0224609375	141.970169067383	0.704015791416168	0.956646144390106	0.512974381446838	78.609375	10062
True	False	False	False	False	-1960.48522949219	-2933.82080078125	112.023338317871	0.835714399814606	0.965687274932861	1	100.930694580078	10194
True	False	False	False	False	-1948.546875	-2989.419921875	150.843307495117	0.682473599910736	0.948202073574066	0.468423426151276	126.213233947754	17165
True	False	False	False	False	-1946.66101074219	-3007.71411132813	174.135284423828	0.482557386159897	0.947919607162476	0.233838245272636	143.955413818359	22601
True	False	False	False	False	-1945.50427246094	-2940.3046875	120.896469116211	0.706170499324799	0.954379320144653	0.517900466918945	84.5596313476563	9217
True	False	False	False	False	-1944.130859375	-2918.8720703125	208.518692016602	0.784687757492065	0.955058693885803	0.941606044769287	88.5425567626953	16646
True	False	False	False	False	-1926.05139160156	-2975.37353515625	156.389007568359	0.82352739572525	0.969249248504639	1	105.936172485352	14937
True	False	False	False	False	-2007.85021972656	-2894.27172851563	14.4188451766968	0.666414141654968	0.928345501422882	0.43965283036232	55.769229888916	725
True	False	False	False	False	-2016.09997558594	-2891.5859375	28.8376903533936	0.696614444255829	0.948197305202484	0.496761053800583	70.961540222168	1845
True	False	False	False	False	-2021.25830078125	-2747.55297851563	482.476745605469	0.281720817089081	0.827546954154968	0.11060930788517	101.818389892578	44291
True	False	False	False	False	-2009.40966796875	-2832.50756835938	145.297592163086	0.730973720550537	0.943988859653473	0.583230257034302	86.5877838134766	11343
True	False	False	False	False	-1979.26086425781	-2881.82739257813	156.389007568359	0.794880867004395	0.943147778511047	1	107.156028747559	15109
True	False	False	False	False	-1992.24975585938	-2857.61499023438	155.279876708984	0.789243400096893	0.952883720397949	1	88.9214248657227	12449
True	False	False	False	False	-1980.33435058594	-2828.12646484375	130.878753662109	0.66521942615509	0.943701028823853	0.437635749578476	78.3644104003906	9247
True	False	False	False	False	-1994.62097167969	-2779.10961914063	124.223899841309	0.838463246822357	0.963646411895752	1	78.2946395874023	8769
True	False	False	False	False	-1999.19177246094	-2725.54174804688	210.736968994141	0.632174670696259	0.896286368370056	0.387260615825653	90.2684173583984	17151
True	False	False	False	False	-1991.71691894531	-2813.49731445313	129.769607543945	0.601119041442871	0.953217029571533	0.347356885671616	73.8290634155273	8638
True	False	False	False	False	-1969.87341308594	-2805.69555664063	125.333038330078	0.760423243045807	0.958487033843994	0.697327613830566	78.840705871582	8909
True	False	False	False	False	-1980.53784179688	-2757.47973632813	258.430084228516	0.512324810028076	0.90555727481842	0.25813814997673	97.025749206543	22607
True	False	False	False	False	-1977.41027832031	-2718.6650390625	125.333038330078	0.836017847061157	0.967554450035095	1	75.1150436401367	8488
True	False	False	False	False	-1966.36560058594	-2776.49487304688	136.424453735352	0.653661012649536	0.913859486579895	0.418890386819839	90.8780517578125	11178
True	False	False	False	False	-1962.79931640625	-2739.0185546875	126.442184448242	0.727187871932983	0.941534101963043	0.572028160095215	72.1578979492188	8226
True	False	False	False	False	-1965.97875976563	-2687.99047851563	207.409545898438	0.697545051574707	0.942083239555359	0.498742699623108	82.192512512207	15370
True	False	False	False	False	-1955.63537597656	-2835.36987304688	181.899276733398	0.744097054004669	0.960127413272858	0.626919984817505	78.0731735229492	12804
True	False	False	False	False	-1953.12023925781	-2866.72875976563	159.716445922852	0.772956192493439	0.958474338054657	0.776414334774017	90.8263854980469	13079
True	False	False	False	False	-1946.68469238281	-2787.326171875	144.188446044922	0.807786464691162	0.962092399597168	1	79.1461563110352	10289
True	False	False	False	False	-1939.96716308594	-2721.57275390625	224.046676635742	0.394810169935226	0.790352880954742	0.172880485653877	87.400993347168	17655
True	False	False	False	False	-1941.69860839844	-2677.73681640625	73.203369140625	0.845833301544189	0.959310948848724	1	78.8333358764648	5203
True	False	False	False	False	-1938.72790527344	-2757.52758789063	154.17073059082	0.714149951934814	0.946976244449615	0.537053406238556	84.3093490600586	11719
True	False	False	False	False	-1934.27233886719	-2880.5205078125	210.736968994141	0.708735585212708	0.941488862037659	0.523895859718323	98.2578964233398	18669
True	False	False	False	False	-1932.04907226563	-2845.44970703125	135.315322875977	0.799174308776855	0.959042251110077	1	79.5819702148438	9709
True	False	False	False	False	-1930.02893066406	-2811.09741210938	198.536407470703	0.534532785415649	0.897051274776459	0.277820348739624	73.1117324829102	13087
True	False	False	False	False	-1925.42236328125	-2773.05297851563	153.061584472656	0.661188185214996	0.920507788658142	0.430943071842194	83.2681121826172	11491
True	False	False	False	False	-1933.65673828125	-2691.97265625	86.513069152832	0.775300621986389	0.952055633068085	0.796320915222168	72.5897445678711	5662
True	False	False	False	False	-1923.78552246094	-2715.07788085938	92.0587844848633	0.773206055164337	0.961875200271606	0.778420686721802	78.8795166015625	6547
True	False	False	False	False	-1918.12463378906	-2792.61889648438	130.878753662109	0.633394658565521	0.938771307468414	0.388958096504211	72.8728790283203	8599
True	False	False	False	False	-1917.89025878906	-2694.98828125	94.2770690917969	0.844878911972046	0.968447744846344	1	77.6470565795898	6600
True	False	False	False	False	-2005.34558105469	-2661.2275390625	397.072814941406	0.308232635259628	0.855567216873169	0.123941287398338	74.7541885375977	26762
True	False	False	False	False	-1973.69409179688	-2652.03515625	137.533599853516	0.637083411216736	0.948863625526428	0.394158184528351	89.0322570800781	11040
True	False	False	False	False	-1982.07824707031	-2636.77685546875	125.333038330078	0.720809042453766	0.934740364551544	0.554278552532196	88.0796432495117	9953
True	False	False	False	False	-2003.95483398438	-2625.4560546875	100.931915283203	0.709659993648529	0.959103643894196	0.526092648506165	72.5824203491211	6605
True	False	False	False	False	-2000.72387695313	-2583.22094726563	194.099838256836	0.370790779590607	0.85325676202774	0.15837037563324	67.4914321899414	11811
True	False	False	False	False	-2004.11157226563	-2387.21850585938	117.569046020508	0.826636910438538	0.962896168231964	1	72.2924499511719	7663
True	False	False	False	False	-2009.25231933594	-2288.27612304688	99.8227767944336	0.777396082878113	0.93934029340744	0.816632270812988	83.0222244262695	7472
True	False	False	False	False	-2004.068359375	-2363.38891601563	120.896469116211	0.771264374256134	0.952323019504547	0.76343834400177	87.8165130615234	9572
True	False	False	False	False	-2002.19677734375	-2540.00341796875	204.082122802734	0.648785412311554	0.934872329235077	0.411370784044266	81.135871887207	14929
True	False	False	False	False	-1997.69580078125	-2436.17553710938	177.462707519531	0.648101568222046	0.921367824077606	0.410333245992661	63.7750015258789	10204
True	False	False	False	False	-1996.40307617188	-2404.19677734375	103.150199890137	0.855028688907623	0.963831067085266	1	66.5591430664063	6190
True	False	False	False	False	-1991.5390625	-2611.17749023438	102.041061401367	0.761244773864746	0.950731337070465	0.701598525047302	76.5760879516602	7045
True	False	False	False	False	-1978.51770019531	-2599.43432617188	99.8227767944336	0.801836133003235	0.956287920475006	1	75.7777786254883	6820
True	False	False	False	False	-1974.12707519531	-2577.56274414063	100.931915283203	0.559397757053375	0.930412352085114	0.301722437143326	66.0988998413086	6015
True	False	False	False	False	-1991.46936035156	-2474.3642578125	238.465515136719	0.758091628551483	0.954468309879303	0.685685276985168	90.860466003418	19535
True	False	False	False	False	-1988.06799316406	-2239.5400390625	95.3862075805664	0.790671706199646	0.943868517875671	1	91.0232543945313	7828
True	False	False	False	False	-1985.30151367188	-2552.1640625	129.769607543945	0.628026902675629	0.944524347782135	0.381569892168045	72.6923065185547	8505
True	False	False	False	False	-1970.14782714844	-2529.76904296875	170.807861328125	0.395608246326447	0.922055423259735	0.173376515507698	67.7857131958008	10439
True	False	False	False	False	-1972.79614257813	-2362.9736328125	201.863830566406	0.610367000102997	0.952077746391296	0.358624666929245	69.4065933227539	12632
True	False	False	False	False	-1966.56848144531	-2515.95947265625	130.878753662109	0.542437553405762	0.935545384883881	0.285190314054489	73.0677947998047	8622
True	False	False	False	False	-1962.70922851563	-2280.97119140625	158.607299804688	0.657360792160034	0.941109299659729	0.424744814634323	98.1748275756836	14039
True	False	False	False	False	-1961.52087402344	-2592.087890625	108.695907592773	0.721518695354462	0.96026337146759	0.556188941001892	70.6428604125977	6923
True	False	False	False	False	-1960.15954589844	-2495.9462890625	131.987884521484	0.597164392471313	0.944637835025787	0.342680543661118	66.9579849243164	7968
True	False	False	False	False	-1958.06713867188	-2629.83422851563	115.350761413574	0.623062193393707	0.930016398429871	0.374915778636932	66.413459777832	6907
True	False	False	False	False	-1956.86840820313	-2332.60205078125	135.315322875977	0.778218626976013	0.961592078208923	0.825467169284821	61.1311492919922	7458
True	False	False	False	False	-1956.00622558594	-2651.66333007813	80.9673614501953	0.702271580696106	0.937613189220428	0.509057402610779	75.9178085327148	5542
True	False	False	False	False	-1942.353515625	-2598.87939453125	52.1296730041504	0.758778512477875	0.948874831199646	0.689045190811157	67.1914901733398	3158
True	False	False	False	False	-1955.12194824219	-2471.2685546875	98.7136306762695	0.844812750816345	0.960797727108002	1	71.9325866699219	6402
True	False	False	False	False	-1953.00305175781	-2563.62646484375	150.843307495117	0.712653756141663	0.946475684642792	0.533345997333527	72.875	9911
True	False	False	False	False	-1943.67456054688	-2451.48266601563	225.155807495117	0.463541001081467	0.884225308895111	0.2193952947855	71.6009826660156	14535
True	False	False	False	False	-1940.33483886719	-2658.3837890625	145.297592163086	0.784818708896637	0.949481606483459	0.947113275527954	93.2748107910156	12219
True	False	False	False	False	-1937.54968261719	-2585.23608398438	126.442184448242	0.461772382259369	0.866743147373199	0.21809084713459	73.7631607055664	8409
True	False	False	False	False	-1931.63098144531	-2621.02294921875	127.551322937012	0.725611567497253	0.941786050796509	0.5675168633461	78.1913070678711	8992
True	False	False	False	False	-1931.35363769531	-2523.79052734375	96.4953460693359	0.633073806762695	0.944223821163177	0.388510584831238	63.8505744934082	5555
True	False	False	False	False	-1930.02136230469	-2380.79223632813	227.374099731445	0.71459299325943	0.949837565422058	0.538162112236023	64.3414611816406	13190
True	False	False	False	False	-1929.57116699219	-2601.75463867188	52.1296730041504	0.71564769744873	0.935360133647919	0.54082202911377	65.4893646240234	3078
True	False	False	False	False	-1922.17419433594	-2572.32275390625	180.790130615234	0.552828013896942	0.889768600463867	0.295196861028671	89.1349716186523	14529
True	False	False	False	False	-1923.11828613281	-2509.01806640625	85.4039306640625	0.686015367507935	0.953913331031799	0.475228786468506	63.7792205810547	4911
True	False	False	False	False	-1917.96142578125	-2450.93212890625	105.36848449707	0.810243308544159	0.96284031867981	1	62.8526306152344	5971
True	False	False	False	False	-1917.18798828125	-2557.81079101563	118.678184509277	0.720046758651733	0.93931633234024	0.552243173122406	91.0467300415039	9742
True	False	False	False	False	-2942.33520507813	-1887.87414550781	51.0205307006836	0.436644792556763	0.935395181179047	0.200214922428131	101.630432128906	4675
True	False	False	False	False	-2950.53076171875	-1866.47277832031	146.40673828125	0.387156844139099	0.885899305343628	0.168170347809792	98.7803039550781	13039
True	False	False	False	False	-2978.5712890625	-1821.0869140625	67.6576614379883	0.781755030155182	0.944725573062897	0.872471511363983	109.524589538574	6681
True	False	False	False	False	-2997.78588867188	-1772.70703125	122.005615234375	0.6835116147995	0.960109293460846	0.470399111509323	105.936363220215	11653
True	False	False	False	False	-3020.18701171875	-1738.73315429688	12.2005615234375	0.681430399417877	0.921230614185333	0.46645313501358	95.9090881347656	1055
True	False	False	False	False	-3027.70581054688	-1722.43286132813	76.5307922363281	0.781291306018829	0.959860801696777	0.865128993988037	134.101455688477	9253
True	False	False	False	False	-3045.5634765625	-1680.16076660156	88.7313537597656	0.769612729549408	0.936624825000763	0.751666605472565	119.474998474121	9558
True	False	False	False	False	-3065.49975585938	-1629.35925292969	93.1679229736328	0.628847420215607	0.944165527820587	0.382685959339142	106.297622680664	8929
True	False	False	False	False	-3077.56396484375	-1589.6083984375	93.1679229736328	0.725569725036621	0.939947962760925	0.567398190498352	118.202377319336	9929
True	False	False	False	False	-3099.17431640625	-1553.26147460938	108.695907592773	0.777484655380249	0.957092642784119	0.817557096481323	121.581634521484	11915
True	False	False	False	False	-3116.47241210938	-1512.97998046875	171.917007446289	0.595043957233429	0.945993602275848	0.340206474065781	120.877418518066	18736
True	False	False	False	False	-3135.25122070313	-1447.69152832031	43.256534576416	0.779702305793762	0.96739661693573	0.843046307563782	97.7948684692383	3814
True	False	False	False	False	-3147.0966796875	-1411.46203613281	75.4216537475586	0.733056426048279	0.958987772464752	0.589630365371704	104.058822631836	7076
True	False	False	False	False	-3166.71044921875	-1367.70983886719	116.459907531738	0.734479010105133	0.936642467975616	0.594105780124664	119.257141113281	12522
True	False	False	False	False	-3191.95874023438	-1329.51257324219	41.0382537841797	0.315568447113037	0.905172228813171	0.127753213047981	111.513511657715	4126
True	False	False	False	False	-3196.22900390625	-1288.08984375	49.9113883972168	0.791574835777283	0.955666422843933	1	108.244445800781	4871
True	False	False	False	False	-3212.25	-1238.36352539063	58.7845230102539	0.716647028923035	0.953211307525635	0.543369591236115	106.943397521973	5668
True	False	False	False	False	-3232.45458984375	-1157.92639160156	107.586769104004	0.678518652915955	0.938746511936188	0.461032927036285	106.206184387207	10302
True	False	False	False	False	-3253.26806640625	-1093.70385742188	54.3479537963867	0.791067004203796	0.948874831199646	1	107.795921325684	5282
True	False	False	False	False	-3262.21435546875	-1041.76403808594	85.4039306640625	0.618398129940033	0.960752546787262	0.36881360411644	108.129867553711	8326
True	False	False	False	False	-3277.27758789063	-988.607360839844	42.1473922729492	0.725415170192719	0.939490377902985	0.56696081161499	103.131576538086	3919
True	False	False	False	False	-3282.54516601563	-933.247009277344	67.6576614379883	0.657594740390778	0.945524454116821	0.425119489431381	95.2950820922852	5813
True	False	False	False	False	-3300.11108398438	-851.239196777344	82.0765075683594	0.393259465694427	0.916965186595917	0.171919345855713	98.0270233154297	7254
True	False	False	False	False	-3308.08325195313	-787.033813476563	65.4393768310547	0.82934296131134	0.962478160858154	1	94.338981628418	5566
True	False	False	False	False	-3316.63647460938	-744.773376464844	58.7845230102539	0.775075852870941	0.951341331005096	0.794298112392426	104.830184936523	5556
True	False	False	False	False	-3322.34008789063	-675.879211425781	39.9291114807129	0.461363643407822	0.94757354259491	0.217790275812149	92.5555572509766	3332
True	False	False	False	False	-3345.0771484375	-564.314514160156	255.102645874023	0.0975551828742027	0.891106367111206	0.0331454090774059	90.1478271484375	20734
True	False	False	False	False	-3333.72436523438	-520.754211425781	82.0765075683594	0.647403061389923	0.95834755897522	0.409277588129044	85.0270233154297	6292
True	False	False	False	False	-3350.05029296875	-482.787353515625	85.4039306640625	0.22752520442009	0.923446238040924	0.0853070467710495	87.3246765136719	6724
True	False	False	False	False	-3351.51708984375	-445.131195068359	31.0559749603271	0.586891353130341	0.95160585641861	0.330902904272079	86.9285736083984	2434
True	False	False	False	False	-3351.09130859375	-455.814727783203	14.4188451766968	0.742955923080444	0.94487601518631	0.622766435146332	86.7692337036133	1128
True	False	False	False	False	-3349.16845703125	-506.1875	31.0559749603271	0.224872052669525	0.869178056716919	0.0841294154524803	88.5714263916016	2480
True	False	False	False	False	-3335.21899414063	-498.885986328125	55.4570960998535	0.650829911231995	0.950034320354462	0.414497703313828	71.120002746582	3556
True	False	False	False	False	-3337.93188476563	-429.564880371094	82.0765075683594	0.735541641712189	0.964166045188904	0.597506582736969	80.2297286987305	5937
True	False	False	False	False	-3342.38256835938	-392.575378417969	23.2919807434082	0.682969212532043	0.939718544483185	0.469364792108536	76.1904754638672	1600
True	False	False	False	False	-3342.80151367188	-321.080627441406	107.586769104004	0.667664170265198	0.950889468193054	0.44178032875061	100.484535217285	9747
True	False	False	False	False	-3342.62841796875	-265.098327636719	84.2947845458984	0.731132090091705	0.952832698822021	0.583710730075836	95.6184234619141	7267
True	False	False	False	False	-3342.00854492188	-415.011535644531	57.6753807067871	0.642163455486298	0.937740981578827	0.401492148637772	100.942306518555	5249
True	False	False	False	False	-3340.43017578125	-371.150543212891	58.7845230102539	0.788068115711212	0.966645777225494	1	76.5471725463867	4057
True	False	False	False	False	-3341.39501953125	-238.462203979492	76.5307922363281	0.74383670091629	0.950069665908813	0.625965297222137	90.1884078979492	6223
True	False	False	False	False	-3341.41259765625	-207.987731933594	49.9113883972168	0.757985770702362	0.945469677448273	0.685172200202942	112.622222900391	5068
True	False	False	False	False	-3340.79565429688	-298.290191650391	64.3302307128906	0.815286338329315	0.96546083688736	1	85.431037902832	4955
True	False	False	False	False	-3336.28881835938	-279.224884033203	74.3125076293945	0.410039275884628	0.947457075119019	0.182509124279022	80.3582077026367	5384
True	False	False	False	False	-3335.37573242188	-192.862213134766	116.459907531738	0.755209743976593	0.968009173870087	0.672165632247925	93.7523803710938	9844
True	False	False	False	False	-3335.36376953125	-151.595352172852	120.896469116211	0.67004781961441	0.929926693439484	0.445886552333832	84.5963287353516	9221
True	False	False	False	False	-3332.4931640625	-468.909759521484	169.698715209961	0.499499291181564	0.862873733043671	0.247396975755692	81.6013107299805	12485
True	False	False	False	False	-3331.30493164063	-558.235412597656	110.914192199707	0.621374189853668	0.953919410705566	0.372691035270691	82.8099975585938	8281
True	False	False	False	False	-3329.97216796875	-351.334747314453	37.7108268737793	0.497218459844589	0.936651885509491	0.245531126856804	63.8235282897949	2170
True	False	False	False	False	-3331.26489257813	-104.548393249512	57.6753807067871	0.791780471801758	0.960947930812836	1	73.3846130371094	3816
True	False	False	False	False	-3330.5029296875	-63.1504058837891	45.4748191833496	0.768088281154633	0.954248368740082	0.741466164588928	79.4390258789063	3257
True	False	False	False	False	-3328.35400390625	-639.916748046875	55.4570960998535	0.70283305644989	0.950185596942902	0.510311484336853	89.6600036621094	4483
True	False	False	False	False	-3328.05053710938	-617.042541503906	70.9850845336914	0.596207082271576	0.954296171665192	0.3415607213974	82.796875	5299
True	False	False	False	False	-3325.73583984375	-286.314788818359	19.9645557403564	0.776177406311035	0.943199634552002	0.804480254650116	68	1224
True	False	False	False	False	-3327.80908203125	-226.017593383789	37.7108268737793	0.625182271003723	0.954672992229462	0.377736806869507	67.7941207885742	2305
True	False	False	False	False	-3326.47705078125	-129.554748535156	61.0028076171875	0.400219082832336	0.908675134181976	0.176260456442833	68.4909057617188	3767
True	False	False	False	False	-3327.19287109375	-45.4568862915039	108.695907592773	0.55247038602829	0.956890642642975	0.294846147298813	81.3877563476563	7976
True	False	False	False	False	-3326.2216796875	-4.12935018539429	95.3862075805664	0.450648695230484	0.937039315700531	0.210029408335686	95.9069747924805	8248
True	False	False	False	False	-3322.97412109375	-320.769439697266	53.2388153076172	0.517451584339142	0.944845616817474	0.262555181980133	62.0833320617676	2980
True	False	False	False	False	-3321.90307617188	40.412841796875	45.4748191833496	0.703044712543488	0.96418160200119	0.51078599691391	92.4634170532227	3791
True	False	False	False	False	-3319.392578125	-720.448486328125	22.1828384399414	0.650446891784668	0.939718544483185	0.413908988237381	87.8000030517578	1756
True	False	False	False	False	-3317.77905273438	-690.907409667969	115.350761413574	0.756777882575989	0.951550841331482	0.679410755634308	102.423080444336	10652
True	False	False	False	False	-3318.7841796875	-580.010559082031	89.8404998779297	0.779232859611511	0.958789765834808	0.837222635746002	74.8271636962891	6061
True	False	False	False	False	-3319.18139648438	25.2050170898438	11.0914192199707	0.55325049161911	0.880693912506104	0.295611768960953	77.5999984741211	776
True	False	False	False	False	-3318.13745117188	-518.867126464844	97.6044921875	0.592188000679016	0.915796041488647	0.336910277605057	82.5909118652344	7268
True	False	False	False	False	-3317.30493164063	6.23780488967896	31.0559749603271	0.792491853237152	0.95398223400116	1	76.9285736083984	2154
True	False	False	False	False	-3316.8486328125	-662.681518554688	45.4748191833496	0.819687008857727	0.961324214935303	1	81.7804870605469	3353
True	False	False	False	False	-3316.17822265625	-559.078674316406	73.203369140625	0.555856227874756	0.943967461585999	0.298184961080551	67.5	4455
True	False	False	False	False	-3315.74853515625	-404.408996582031	77.6399383544922	0.643570005893707	0.913224995136261	0.403559476137161	62.6571426391602	4386
True	False	False	False	False	-3312.82250976563	-257.688995361328	125.333038330078	0.676981031894684	0.944210290908813	0.458216309547424	68.3185806274414	7720
True	False	False	False	False	-3311.52197265625	-484.091735839844	94.2770690917969	0.781477868556976	0.961418867111206	0.868022978305817	68.6705856323242	5837
True	False	False	False	False	-3306.75634765625	-761.1044921875	69.8759460449219	0.728278815746307	0.947503268718719	0.575201690196991	81.7619018554688	5151
True	False	False	False	False	-3304.66528320313	-826.455688476563	90.9496383666992	0.580217242240906	0.948710501194	0.323520928621292	104.463417053223	8566
True	False	False	False	False	-3304.18017578125	-802.375061035156	88.7313537597656	0.559603035449982	0.915609240531921	0.30192893743515	95.6624984741211	7653
True	False	False	False	False	-3304.6025390625	-91.6199111938477	54.3479537963867	0.596014022827148	0.930661976337433	0.341335475444794	58.8367347717285	2883
True	False	False	False	False	-3304.384765625	-745.420837402344	21.0736961364746	0.765837788581848	0.945084035396576	0.727394282817841	74.8421020507813	1422
True	False	False	False	False	-3290.2890625	-689.356689453125	34.3833999633789	0.770503997802734	0.950105845928192	0.757918477058411	59.9677429199219	1859
True	False	False	False	False	-3301.8251953125	-371.085357666016	104.259346008301	0.695448517799377	0.940065443515778	0.494300276041031	64.4255294799805	6056
True	False	False	False	False	-3301.44311523438	-674.345703125	43.256534576416	0.527344048023224	0.939943194389343	0.271289616823196	67.0769195556641	2616
True	False	False	False	False	-3291.5556640625	-666.083435058594	16.6371288299561	0.76893937587738	0.947792708873749	0.747088372707367	61.9333343505859	929
True	False	False	False	False	-3300.57690429688	-653.110595703125	28.8376903533936	0.696614444255829	0.938255786895752	0.496761053800583	62.230770111084	1618
True	False	False	False	False	-3292.33959960938	-621.08740234375	74.3125076293945	0.758645176887512	0.94693511724472	0.688388466835022	61.5671653747559	4125
True	False	False	False	False	-3297.115234375	-289.953887939453	96.4953460693359	0.662354826927185	0.928602457046509	0.432862222194672	66.6781616210938	5801
True	False	False	False	False	-3292.51440429688	-434.186981201172	77.6399383544922	0.754616916179657	0.945610642433167	0.669491648674011	61.2571411132813	4288
True	False	False	False	False	-3291.82690429688	-68.8850250244141	67.6576614379883	0.635597407817841	0.953479886054993	0.392050921916962	57.4590148925781	3505
True	False	False	False	False	-3291.53637695313	-4.06002998352051	59.8936653137207	0.519488573074341	0.947897672653198	0.264330595731735	64	3456
True	False	False	False	False	-3289.80102539063	-909.07421875	37.7108268737793	0.748016774654388	0.944049656391144	0.64181524515152	91.7058792114258	3118
True	False	False	False	False	-3278.55737304688	-872.21728515625	31.0559749603271	0.792491853237152	0.950989484786987	1	62.0714302062988	1738
True	False	False	False	False	-3287.8134765625	-590.455810546875	94.2770690917969	0.571999788284302	0.922773957252502	0.314703583717346	62.5647048950195	5318
True	False	False	False	False	-3288.22607421875	-186.139709472656	145.297592163086	0.673047840595245	0.938269436359406	0.451149165630341	67.1832046508789	8801
True	False	False	False	False	-3286.92626953125	38.5912055969238	89.8404998779297	0.352996855974197	0.849453449249268	0.148111641407013	60.9876556396484	4940
True	False	False	False	False	-3286.88793945313	-328.20703125	63.2210922241211	0.693322420120239	0.946150183677673	0.489874273538589	63.1228065490723	3598
True	False	False	False	False	-3282.79223632813	-307.5947265625	58.7845230102539	0.63112074136734	0.928649127483368	0.385802984237671	114	6042
True	False	False	False	False	-3286.884765625	-97.1518173217773	33.2742576599121	0.505323827266693	0.937587141990662	0.252221614122391	55.2999992370605	1659
True	False	False	False	False	-3286.1708984375	-38.4293212890625	85.4039306640625	0.504396915435791	0.925937950611115	0.251447945833206	62.0649337768555	4779
True	False	False	False	False	-3279.5810546875	-18.0273056030273	63.2210922241211	0.530996918678284	0.926884114742279	0.274588257074356	66.807014465332	3808
True	False	False	False	False	-3279.55200195313	-792.614807128906	51.0205307006836	0.375926584005356	0.88219803571701	0.161406844854355	60.6739120483398	2791
True	False	False	False	False	-3276.95385742188	-762.970520019531	65.4393768310547	0.668060660362244	0.957967877388	0.442458897829056	65.5254211425781	3866
True	False	False	False	False	-3277.17358398438	-398.308563232422	86.513069152832	0.775300621986389	0.954563736915588	0.796320915222168	61.7948722839355	4820
True	False	False	False	False	-3277.21337890625	-345.745910644531	88.7313537597656	0.591871082782745	0.951248407363892	0.336546957492828	60.2625007629395	4821
True	False	False	False	False	-3275.4150390625	-208.230972290039	85.4039306640625	0.707926988601685	0.929776191711426	0.521990060806274	61.3246765136719	4722
True	False	False	False	False	-3273.72534179688	-115.96435546875	47.6931037902832	0.594744265079498	0.945535778999329	0.339858740568161	54.5116271972656	2344
True	False	False	False	False	-3269.72534179688	-547.728088378906	42.1473922729492	0.745215535163879	0.947175443172455	0.631068110466003	63.8684196472168	2427
True	False	False	False	False	-3269.46923828125	-965.831176757813	136.424453735352	0.468216329813004	0.931348562240601	0.222874566912651	90.8292694091797	11172
True	False	False	False	False	-3268.38134765625	-854.176147460938	94.2770690917969	0.50923353433609	0.889633774757385	0.255509585142136	65.658821105957	5581
True	False	False	False	False	-3268.84545898438	-149.316314697266	147.515884399414	0.817581295967102	0.955561459064484	1	72.8872146606445	9694
True	False	False	False	False	-3267.51342773438	-1012.35296630859	124.223899841309	0.586891353130341	0.941969275474548	0.330902904272079	102.883926391602	11523
True	False	False	False	False	-3267.50439453125	-929.322204589844	88.7313537597656	0.582136809825897	0.969968378543854	0.325623273849487	72.6500015258789	5812
True	False	False	False	False	-3265.07788085938	-752.552734375	82.0765075683594	0.650850415229797	0.953231871128082	0.414529263973236	65.0810775756836	4816
True	False	False	False	False	-3265.71411132813	-515.293395996094	103.150199890137	0.577877998352051	0.954500257968903	0.320981174707413	63.2473106384277	5882
True	False	False	False	False	-3265.53637695313	-702.476623535156	63.2210922241211	0.533915042877197	0.910690367221832	0.277252852916718	63.1578941345215	3600
True	False	False	False	False	-3264.53100585938	-883.027770996094	51.0205307006836	0.809165418148041	0.958025753498077	1	61.0869560241699	2810
True	False	False	False	False	-3264.0478515625	-721.908325195313	80.9673614501953	0.786957621574402	0.954528748989105	1	67.3972625732422	4920
True	False	False	False	False	-3263.67724609375	-479.185791015625	52.1296730041504	0.671517848968506	0.960044860839844	0.448451817035675	56.1914901733398	2641
True	False	False	False	False	-3263.6474609375	-628.80908203125	167.480438232422	0.713875532150269	0.959805727005005	0.53636908531189	73.814567565918	11146
True	False	False	False	False	-3259.90747070313	-270.896667480469	87.6222152709961	0.58447265625	0.941696584224701	0.328204065561295	63.544303894043	5020
True	False	False	False	False	-3255.94970703125	-229.706939697266	122.005615234375	0.55200070142746	0.921832144260406	0.294386297464371	65.1545486450195	7167
True	False	False	False	False	-3254.53149414063	-1073.99096679688	72.0942230224609	0.715016007423401	0.946924209594727	0.539225459098816	104.846153259277	6815
True	False	False	False	False	-3252.88232421875	-399.112091064453	70.9850845336914	0.807637214660645	0.95962381362915	1	61.234375	3919
True	False	False	False	False	-3253.19287109375	-316.290313720703	52.1296730041504	0.492569506168365	0.900345981121063	0.241767778992653	59.042552947998	2775
True	False	False	False	False	-3249.23876953125	-1132.64270019531	41.0382537841797	0.474179297685623	0.938684105873108	0.227378770709038	107.945945739746	3994
True	False	False	False	False	-3248.35864257813	-1110.38659667969	47.6931037902832	0.82086455821991	0.96220725774765	1	101.930229187012	4383
True	False	False	False	False	-3234.80517578125	-966.537231445313	125.333038330078	0.712992250919342	0.949568450450897	0.534179747104645	68.9292068481445	7789
True	False	False	False	False	-3248.8935546875	-825.351135253906	131.987884521484	0.654514670372009	0.941144347190857	0.420229583978653	68.7479019165039	8181
True	False	False	False	False	-3248.69799804688	-296.380340576172	34.3833999633789	0.812275528907776	0.962674856185913	1	60.1612892150879	1865
True	False	False	False	False	-3248.41552734375	15.7932043075562	49.9113883972168	0.771634459495544	0.96418160200119	0.766191244125366	58.5555572509766	2635
True	False	False	False	False	-3248.12573242188	-187.936538696289	87.6222152709961	0.703833937644958	0.936604261398315	0.512563169002533	58.4303779602051	4616
True	False	False	False	False	-3246.77954101563	-785.740051269531	70.9850845336914	0.750849604606628	0.956417441368103	0.653255343437195	65.71875	4206
True	False	False	False	False	-3240.810546875	-707.439025878906	51.0205307006836	0.729883551597595	0.957894325256348	0.579949259757996	60.4565200805664	2781
True	False	False	False	False	-3242.68286132813	-487.881622314453	87.6222152709961	0.785240411758423	0.96061897277832	0.972049474716187	62.7215194702148	4955
True	False	False	False	False	-3244.86450195313	-464.510925292969	39.9291114807129	0.71972519159317	0.943107068538666	0.551389634609222	56.4444427490234	2032
True	False	False	False	False	-3239.30151367188	-96.9232330322266	206.300399780273	0.60251247882843	0.910527646541595	0.34902435541153	75.9623641967773	14129
True	False	False	False	False	-3241.04858398438	23.1406688690186	23.2919807434082	0.594368875026703	0.950989484786987	0.339423686265945	57.523811340332	1208
True	False	False	False	False	-3238.20336914063	-57.4874267578125	107.586769104004	0.587332129478455	0.939669072628021	0.331397712230682	62.5257720947266	6065
True	False	False	False	False	-3235.45849609375	-686.1015625	51.0205307006836	0.729883551597595	0.938496232032776	0.579949259757996	63.2826080322266	2911
True	False	False	False	False	-3235.26220703125	-348.495361328125	98.7136306762695	0.598917424678802	0.951440989971161	0.344743341207504	59.9101104736328	5332
True	False	False	False	False	-3232.05053710938	-907.133728027344	131.987884521484	0.712926924228668	0.94331282377243	0.534018695354462	73.7479019165039	8776
True	False	False	False	False	-3230.31127929688	-754.137756347656	137.533599853516	0.67232745885849	0.945529341697693	0.44987565279007	72.3306427001953	8969
True	False	False	False	False	-3228.95971679688	-615.186340332031	37.7108268737793	0.636951267719269	0.918818771839142	0.393970042467117	59.029411315918	2007
True	False	False	False	False	-3228.05419921875	-1000.68975830078	180.790130615234	0.574739217758179	0.936060607433319	0.317610800266266	75.7423324584961	12346
True	False	False	False	False	-3227.6962890625	-781.552185058594	70.9850845336914	0.657634496688843	0.914384007453918	0.425183236598969	61.734375	3951
True	False	False	False	False	-3227.50537109375	-657.740966796875	109.805053710938	0.741141617298126	0.957753896713257	0.616318583488464	68.3333358764648	6765
True	False	False	False	False	-3225.99365234375	-0.463604927062988	63.2210922241211	0.658918976783752	0.947503268718719	0.427250385284424	60.1403503417969	3428
True	False	False	False	False	-3225.46655273438	-1221.64013671875	25.5102653503418	0.256677776575089	0.896064341068268	0.0986112579703331	111.304344177246	2560
True	False	False	False	False	-3211.1416015625	-1210.4619140625	73.203369140625	0.802794396877289	0.948924779891968	1	87.1060638427734	5749
True	False	False	False	False	-3225.22045898438	-1193.99243164063	100.931915283203	0.47684919834137	0.94138491153717	0.229420393705368	102.340660095215	9313
True	False	False	False	False	-3215.41284179688	-1131.52429199219	200.754699707031	0.813708543777466	0.959611713886261	1	89.0883941650391	16125
True	False	False	False	False	-3224.05883789063	-1070.63916015625	148.625015258789	0.5224968791008	0.930540144443512	0.266974300146103	73.559700012207	9857
True	False	False	False	False	-3219.89038085938	-1045.43383789063	103.150199890137	0.51893550157547	0.926043689250946	0.263847380876541	66.8924713134766	6221
True	False	False	False	False	-3208.21435546875	-697.670593261719	75.4216537475586	0.839752197265625	0.969603180885315	1	64.8235321044922	4408
True	False	False	False	False	-3217.732421875	-438.323089599609	105.36848449707	0.575222194194794	0.947254955768585	0.318126648664474	64.4000015258789	6118
True	False	False	False	False	-3222.3359375	-158.68049621582	122.005615234375	0.823490679264069	0.963646411895752	1	63.8272743225098	7021
True	False	False	False	False	-3222.8310546875	52.6478271484375	92.0587844848633	0.639517724514008	0.948040068149567	0.397646993398666	60.8313255310059	5049
True	False	False	False	False	-3220.66748046875	-257.74169921875	64.3302307128906	0.680457472801208	0.945187211036682	0.464629203081131	58.4827575683594	3392
True	False	False	False	False	-3217.1396484375	-676.229248046875	72.0942230224609	0.664087414741516	0.955733120441437	0.435738831758499	64.4000015258789	4186
True	False	False	False	False	-3206.54614257813	-538.041442871094	102.041061401367	0.602656006813049	0.919773876667023	0.349196761846542	61.9782600402832	5702
True	False	False	False	False	-3216.19799804688	-517.920715332031	98.7136306762695	0.782779574394226	0.952540874481201	0.890820920467377	73.1910095214844	6514
True	False	False	False	False	-3214.1220703125	-468.876098632813	68.7667999267578	0.637083411216736	0.953055739402771	0.394158184528351	58.0967750549316	3602
True	False	False	False	False	-3209.71875	-328.029205322266	103.150199890137	0.511511445045471	0.926487505435944	0.257444024085999	62.1397857666016	5779
True	False	False	False	False	-3207.8095703125	-231.50944519043	130.878753662109	0.560044407844543	0.939466953277588	0.302373439073563	67.6355895996094	7981
True	False	False	False	False	-3215.53247070313	-202.243865966797	34.3833999633789	0.363692790269852	0.806995570659637	0.154230326414108	59.322582244873	1839
True	False	False	False	False	-3207.64331054688	-280.959899902344	27.7285480499268	0.345781564712524	0.916826248168945	0.144062727689743	53.8800010681152	1347
True	False	False	False	False	-3205.890625	-403.701721191406	89.8404998779297	0.754574596881866	0.959447026252747	0.669301986694336	67.1234588623047	5437
True	False	False	False	False	-3205.88061523438	-84.7558975219727	108.695907592773	0.810891211032867	0.957874178886414	1	68.1530609130859	6679
True	False	False	False	False	-3205.04125976563	-790.830688476563	93.1679229736328	0.647222757339478	0.945491015911102	0.40900582075119	61.5952377319336	5174
True	False	False	False	False	-3202.02905273438	-373.676544189453	11.0914192199707	0.763594925403595	0.936281979084015	0.714360892772675	56.0999984741211	561
True	False	False	False	False	-3201.427734375	-1265.94116210938	224.046676635742	0.482572823762894	0.924409866333008	0.233850300312042	123.584159851074	24964
True	False	False	False	False	-3196.57470703125	-1238.236328125	29.9468326568604	0.764188587665558	0.95398223400116	0.717723667621613	71.4074096679688	1928
True	False	False	False	False	-3194.53588867188	-1178.24230957031	115.350761413574	0.739407896995544	0.95945143699646	0.610325813293457	74.038459777832	7700
True	False	False	False	False	-3200.6435546875	-52.373348236084	110.914192199707	0.57799905538559	0.937752902507782	0.321112036705017	63.7700004577637	6377
True	False	False	False	False	-3201.22412109375	55.4412612915039	63.2210922241211	0.693322420120239	0.946962833404541	0.489874273538589	60.5087738037109	3449
True	False	False	False	False	-3199.13818359375	-968.415161132813	178.571853637695	0.733283638954163	0.929028689861298	0.590339362621307	73	11753
True	False	False	False	False	-3197.37866210938	-941.3203125	73.203369140625	0.570090472698212	0.937577843666077	0.312695890665054	63.575756072998	4196
True	False	False	False	False	-3198.73315429688	-752.562622070313	64.3302307128906	0.716259241104126	0.960058152675629	0.542377769947052	58.0689659118652	3368
True	False	False	False	False	-3196.01220703125	-631.388732910156	64.3302307128906	0.680457472801208	0.943170487880707	0.464629203081131	62.5517234802246	3628
True	False	False	False	False	-3196.91088867188	-445.887573242188	55.4570960998535	0.57799905538559	0.935145974159241	0.321112036705017	59.0999984741211	2955
True	False	False	False	False	-3194.00341796875	-151.783706665039	25.5102653503418	0.748013913631439	0.94746345281601	0.641803920269012	52.8260879516602	1215
True	False	False	False	False	-3193.55981445313	10.5749368667603	140.861022949219	0.674918293952942	0.922775149345398	0.454485684633255	67.6850357055664	8596
True	False	False	False	False	-3193.26000976563	-475.161285400391	122.005615234375	0.769454181194305	0.968451261520386	0.750577867031097	68.5454559326172	7540
True	False	False	False	False	-3192.25512695313	-297.726623535156	9.98227787017822	0.557533979415894	0.921230614185333	0.29985499382019	52.7777786254883	475
True	False	False	False	False	-3191.67456054688	-1221.14013671875	56.5662384033203	0.823355436325073	0.959788382053375	1	69.8627471923828	3563
True	False	False	False	False	-3190.05834960938	-1095.0888671875	95.3862075805664	0.528661608695984	0.939173102378845	0.272474706172943	64.7674407958984	5570
True	False	False	False	False	-3191.36889648438	-832.302673339844	34.3833999633789	0.716718852519989	0.942643821239471	0.543553650379181	64.7096786499023	2006
True	False	False	False	False	-3189.19262695313	-1306.11828613281	99.8227767944336	0.838416218757629	0.961163997650146	1	122.966667175293	11067
True	False	False	False	False	-3182.09814453125	-1252.85498046875	75.4216537475586	0.539479196071625	0.942521870136261	0.28240829706192	66.8088226318359	4543
True	False	False	False	False	-3187.03198242188	-1038.8974609375	87.6222152709961	0.726314723491669	0.928070485591888	0.569518506526947	63.3797454833984	5007
True	False	False	False	False	-3188.68725585938	-656.134704589844	41.0382537841797	0.52009642124176	0.945967435836792	0.264862686395645	55.8918914794922	2068
True	False	False	False	False	-3186.53125	-104.549583435059	84.2947845458984	0.803074657917023	0.952395141124725	1	64.7763137817383	4923
True	False	False	False	False	-3186.294921875	-848.913330078125	126.442184448242	0.558911681175232	0.920833587646484	0.301234155893326	71.3508758544922	8134
True	False	False	False	False	-3184.72802734375	-198.776245117188	73.203369140625	0.67818558216095	0.926816284656525	0.46042013168335	62.6212120056152	4133
True	False	False	False	False	-3183.79321289063	-1196.29382324219	74.3125076293945	0.814957976341248	0.960359692573547	1	71.9850769042969	4823
True	False	False	False	False	-3177.15014648438	-1140.33020019531	124.223899841309	0.753693819046021	0.957027733325958	0.665395557880402	68.6428604125977	7688
True	False	False	False	False	-3182.88037109375	-904.250549316406	180.790130615234	0.749299347400665	0.929382503032684	0.646919369697571	71.9570541381836	11729
True	False	False	False	False	-3182.99584960938	-709.03466796875	77.6399383544922	0.833555698394775	0.968210101127625	1	65.5857162475586	4591
True	False	False	False	False	-3181.92407226563	-433.567749023438	38.8199691772461	0.484094202518463	0.913867592811584	0.235040232539177	56.6285705566406	1982
True	False	False	False	False	-3182.18579101563	-401.542236328125	41.0382537841797	0.739717543125153	0.958808958530426	0.611384451389313	57.3243255615234	2121
True	False	False	False	False	-3181.0703125	-1016.06561279297	76.5307922363281	0.770033359527588	0.946540415287018	0.754589080810547	61.2463760375977	4226
True	False	False	False	False	-3178.28930664063	-830.594909667969	19.9645557403564	0.776177406311035	0.943199634552002	0.804480254650116	60.7222213745117	1093
True	False	False	False	False	-3179.6064453125	-613.207336425781	16.6371288299561	0.646814525127411	0.930587589740753	0.408391445875168	55.2666664123535	829
True	False	False	False	False	-3178.81591796875	-35.1178665161133	28.8376903533936	0.572012841701508	0.915807723999023	0.314717352390289	56.8461532592773	1478
True	False	False	False	False	-3178.78564453125	-241.847045898438	28.8376903533936	0.613829612731934	0.932580947875977	0.362969666719437	57.538459777832	1496
True	False	False	False	False	-3178.16064453125	-626.569396972656	13.3097038269043	0.685805439949036	0.934609174728394	0.474820286035538	55.6666679382324	668
True	False	False	False	False	-3175.861328125	-1344.19006347656	74.3125076293945	0.77451878786087	0.948295474052429	0.789397180080414	100.597015380859	6740
True	False	False	False	False	-3168.20239257813	-1310.90063476563	46.5839614868164	0.707453370094299	0.943160891532898	0.520880579948425	67.523811340332	2836
True	False	False	False	False	-3164.177734375	-1230.42626953125	87.6222152709961	0.598483860492706	0.965619504451752	0.34423166513443	68.3291168212891	5398
True	False	False	False	False	-3168.45385742188	-1066.0537109375	108.695907592773	0.755093216896057	0.94491708278656	0.671637296676636	68.7959213256836	6742
True	False	False	False	False	-3173.00927734375	-766.556274414063	102.041061401367	0.602656006813049	0.949807286262512	0.349196761846542	63.5326080322266	5845
True	False	False	False	False	-3175.85986328125	-735.398315429688	117.569046020508	0.625634014606476	0.955089449882507	0.378341794013977	67.0188674926758	7104
True	False	False	False	False	-3173.48413085938	-351.833770751953	46.5839614868164	0.707453370094299	0.951043426990509	0.520880579948425	58.0476188659668	2438
True	False	False	False	False	-3175.140625	-130.376937866211	96.4953460693359	0.670337855815887	0.920633971691132	0.44639065861702	64.6781616210938	5627
True	False	False	False	False	-3173.98510742188	-14.0806436538696	16.6371288299561	0.588328063488007	0.891040980815887	0.332519084215164	57.9333343505859	869
True	False	False	False	False	-3172.87646484375	58.0066452026367	28.8376903533936	0.719225645065308	0.940220415592194	0.550069808959961	60.461540222168	1572
True	False	False	False	False	-3172.2333984375	-325.075927734375	21.0736961364746	0.640076875686646	0.946530044078827	0.398454904556274	56.1052627563477	1066
True	False	False	False	False	-3171.02563476563	-270.856018066406	17.7462711334229	0.552815020084381	0.867018580436707	0.295184105634689	54.125	866
True	False	False	False	False	-3170.76342773438	-933.045043945313	94.2770690917969	0.757289707660675	0.954608798027039	0.681832194328308	69.2588272094727	5887
True	False	False	False	False	-3170.75903320313	-506.383544921875	52.1296730041504	0.687331438064575	0.921862006187439	0.477804660797119	60.4042549133301	2839
True	False	False	False	False	-3168.19775390625	-1090.36596679688	84.2947845458984	0.698733150959015	0.957927882671356	0.501295566558838	67.1973648071289	5107
True	False	False	False	False	-3163.50659179688	-704.2412109375	78.7490768432617	0.79235315322876	0.962030291557312	1	65.7605667114258	4669
True	False	False	False	False	-3165.150390625	-156.259002685547	15.5279874801636	0.800106346607208	0.94487601518631	1	60.1428565979004	842
True	False	False	False	False	-3167.84448242188	-38.3718605041504	53.2388153076172	0.535675406455994	0.940036594867706	0.278873205184937	59.8125	2871
True	False	False	False	False	-3166.58056640625	-148.197647094727	64.3302307128906	0.771918535232544	0.939431965351105	0.768335938453674	62.8103446960449	3643
True	False	False	False	False	-3164.99951171875	-359.186157226563	16.6371288299561	0.646814525127411	0.894671499729156	0.408391445875168	54.8666648864746	823
True	False	False	False	False	-3161.98266601563	-1285.31506347656	82.0765075683594	0.479418516159058	0.933571994304657	0.231399893760681	65.2162170410156	4826
True	False	False	False	False	-3161.0380859375	-1210.54724121094	83.1856460571289	0.755760967731476	0.97254204750061	0.674683451652527	68.6533355712891	5149
True	False	False	False	False	-3161.30688476563	40.3996124267578	86.513069152832	0.439721316099167	0.921594321727753	0.202340349555016	61.5512809753418	4801
True	False	False	False	False	-3159.91479492188	-1404.36218261719	37.7108268737793	0.84506893157959	0.963647246360779	1	109.85294342041	3735
True	False	False	False	False	-3151.23291015625	-1384.02514648438	122.005615234375	0.635798990726471	0.946553945541382	0.392335802316666	89.636360168457	9860
True	False	False	False	False	-3154.05834960938	-1026.1728515625	119.787330627441	0.54196435213089	0.925991475582123	0.284743368625641	65.5833358764648	7083
True	False	False	False	False	-3159.55493164063	-804.52978515625	34.3833999633789	0.607939004898071	0.935147106647491	0.355619817972183	57.8064498901367	1792
True	False	False	False	False	-3159.64819335938	-446.007904052734	39.9291114807129	0.754574596881866	0.945388197898865	0.669301986694336	60.5277786254883	2179
True	False	False	False	False	-3158.23046875	-670.364135742188	54.3479537963867	0.54683530330658	0.939023494720459	0.289380013942719	57.5102043151855	2818
True	False	False	False	False	-3157.01782226563	-965.128051757813	83.1856460571289	0.602335870265961	0.938320636749268	0.348812460899353	64.9066696166992	4868
True	False	False	False	False	-3154.232421875	-866.284729003906	110.914192199707	0.748627901077271	0.967362284660339	0.644232213497162	68.6800003051758	6868
True	False	False	False	False	-3153.92749023438	-541.759948730469	70.9850845336914	0.666856288909912	0.92270839214325	0.440403342247009	65.109375	4167
True	False	False	False	False	-3153.185546875	-1354.70092773438	74.3125076293945	0.786045730113983	0.947114050388336	1	76.8507461547852	5149
True	False	False	False	False	-3147.74096679688	-1330.13220214844	62.1119499206543	0.624954640865326	0.927204370498657	0.377432435750961	67.0535736083984	3755
True	False	False	False	False	-3152.11010742188	-1151.26647949219	106.477630615234	0.583850502967834	0.95522403717041	0.327514171600342	68.125	6540
True	False	False	False	False	-3152.61499023438	-826.173400878906	100.931915283203	0.752970397472382	0.95396763086319	0.662240564823151	66.3956069946289	6042
True	False	False	False	False	-3152.27392578125	-623.461181640625	63.2210922241211	0.548349022865295	0.876319050788879	0.290837466716766	60.2105255126953	3432
True	False	False	False	False	-3152.06787109375	-461.704864501953	21.0736961364746	0.617924511432648	0.931973576545715	0.368201732635498	55	1045
True	False	False	False	False	-3151.71435546875	-392.311462402344	76.5307922363281	0.70901221036911	0.944348931312561	0.524551153182983	60.9420280456543	4205
True	False	False	False	False	-3150.97216796875	-85.9715957641602	72.0942230224609	0.616998076438904	0.940513789653778	0.367008924484253	56.4153861999512	3667
True	False	False	False	False	-3151.33666992188	7.74586200714111	85.4039306640625	0.547446250915527	0.933125436306	0.28996729850769	60.8831176757813	4688
True	False	False	False	False	-3150.37841796875	-58.9494094848633	95.3862075805664	0.790671706199646	0.963831067085266	1	60.3023262023926	5186
True	False	False	False	False	-3150.08642578125	-1001.189453125	98.7136306762695	0.759070038795471	0.957911789417267	0.690488159656525	68.6966323852539	6114
True	False	False	False	False	-3148.96875	-1313.50463867188	99.8227767944336	0.777396082878113	0.964942038059235	0.816632270812988	87.5666656494141	7881
True	False	False	False	False	-3148.81567382813	-948.332458496094	92.0587844848633	0.716931939125061	0.964942038059235	0.544100821018219	65.8795166015625	5468
True	False	False	False	False	-3148.24975585938	-757.187744140625	33.2742576599121	0.708264887332916	0.955238163471222	0.52278470993042	55.7333335876465	1672
True	False	False	False	False	-3148.08984375	-642.798522949219	59.8936653137207	0.681443929672241	0.928547084331512	0.466478526592255	59.7962951660156	3229
True	False	False	False	False	-3146.68212890625	-1437.65026855469	55.4570960998535	0.761327385902405	0.950349152088165	0.702032923698425	119.900001525879	5995
True	False	False	False	False	-3140.07177734375	-1424.51098632813	93.1679229736328	0.762245774269104	0.943611681461334	0.70693165063858	114.059524536133	9581
True	False	False	False	False	-3138.25854492188	-1190.76513671875	78.7490768432617	0.516646444797516	0.926493525505066	0.261856645345688	61.9295768737793	4397
True	False	False	False	False	-3146.38891601563	-1130.39807128906	112.023338317871	0.734947741031647	0.960495412349701	0.595599770545959	69.7425765991211	7044
True	False	False	False	False	-3140.41821289063	-496.001586914063	29.9468326568604	0.67108416557312	0.937726140022278	0.447692304849625	55.2962951660156	1493
True	False	False	False	False	-3142.27807617188	-317.398315429688	19.9645557403564	0.621916890144348	0.929884076118469	0.373404234647751	55.4444427490234	998
True	False	False	False	False	-3138.89477539063	-173.215209960938	47.6931037902832	0.628835141658783	0.952232420444489	0.382669180631638	58.9767456054688	2536
True	False	False	False	False	-3136.62280273438	-1307.75158691406	139.751892089844	0.537319242954254	0.92730587720871	0.280395209789276	78.1428604125977	9846
True	False	False	False	False	-3136.33544921875	-434.557739257813	11.0914192199707	0.462399274110794	0.931946337223053	0.218552485108376	55.5	555
True	False	False	False	False	-3132.96826171875	-1496.38452148438	36.6016845703125	0.432340204715729	0.894377708435059	0.19726924598217	112	3696
True	False	False	False	False	-3106.81103515625	-1484.26843261719	90.9496383666992	0.72121262550354	0.966292083263397	0.555363178253174	98.3292694091797	8063
True	False	False	False	False	-3130.13134765625	-993.326416015625	74.3125076293945	0.814957976341248	0.956435859203339	1	68.5671615600586	4594
True	False	False	False	False	-3132.92309570313	-917.252868652344	123.114753723145	0.76763504743576	0.956368207931519	0.738543272018433	65.0810775756836	7224
True	False	False	False	False	-3130.06372070313	-892.154907226563	94.2770690917969	0.806843638420105	0.959064602851868	1	66.8588256835938	5683
True	False	False	False	False	-3131.66088867188	-600.134826660156	62.1119499206543	0.463366389274597	0.933380126953125	0.2192662358284	63.2857131958008	3544
True	False	False	False	False	-3130.82958984375	-252.036514282227	103.150199890137	0.728902280330658	0.942113935947418	0.577034711837769	61.924732208252	5759
True	False	False	False	False	-3129.70385742188	-1475.75512695313	117.569046020508	0.713317394256592	0.919319033622742	0.534983396530151	139.122634887695	14747
True	False	False	False	False	-3120.40942382813	-1454.58630371094	146.40673828125	0.684889554977417	0.916756749153137	0.47304567694664	111.015151977539	14654
True	False	False	False	False	-3127.50244140625	-1244.802734375	127.551322937012	0.714580357074738	0.943670809268951	0.538130283355713	72.2260894775391	8306
True	False	False	False	False	-3129.65673828125	28.3498764038086	115.350761413574	0.756777882575989	0.947887301445007	0.679410755634308	71.086540222168	7393
True	False	False	False	False	-3128.17602539063	-347.127319335938	15.5279874801636	0.774550676345825	0.945763468742371	0.789673984050751	54.2857131958008	760
True	False	False	False	False	-3127.79272460938	-187.80094909668	17.7462711334229	0.709974586963654	0.933333992958069	0.52684485912323	54.5625	873
True	False	False	False	False	-3127.2333984375	-1384.43640136719	205.191253662109	0.566835224628448	0.943227827548981	0.309307247400284	87.059455871582	16106
True	False	False	False	False	-3105.85791015625	-1354.15966796875	104.259346008301	0.703710198402405	0.93971049785614	0.512283682823181	72.2659606933594	6793
True	False	False	False	False	-3126.09545898438	-1093.23815917969	157.498153686523	0.79235315322876	0.948037326335907	1	77.6619720458984	11028
True	False	False	False	False	-3126.78100585938	-796.874938964844	34.3833999633789	0.770503997802734	0.94730132818222	0.757918477058411	57.5161285400391	1783
True	False	False	False	False	-3126.05395507813	-704.637145996094	39.9291114807129	0.47912186384201	0.878544747829437	0.231170579791069	55.2222213745117	1988
True	False	False	False	False	-3127.20532226563	-681.183715820313	61.0028076171875	0.384727090597153	0.899713277816772	0.166692301630974	57.5454559326172	3165
True	False	False	False	False	-3125.56176757813	-457.563873291016	9.98227787017822	0.754574596881866	0.933233201503754	0.669301986694336	52.7777786254883	475
True	False	False	False	False	-3127.0341796875	-125.086250305176	76.5307922363281	0.685842871665955	0.951321005821228	0.474893063306808	57.449275970459	3964
True	False	False	False	False	-3124.93627929688	-16.7001495361328	135.315322875977	0.478097200393677	0.904739439487457	0.230380058288574	66.2131118774414	8078
True	False	False	False	False	-3124.65087890625	-765.783935546875	49.9113883972168	0.843023717403412	0.962561309337616	1	56.5999984741211	2547
True	False	False	False	False	-3124.56372070313	-400.621704101563	93.1679229736328	0.431572645902634	0.884879052639008	0.196747422218323	59.011905670166	4957
True	False	False	False	False	-3123.73779296875	-972.364624023438	74.3125076293945	0.615988433361053	0.952183902263641	0.365715116262436	64.6716384887695	4333
True	False	False	False	False	-3123.29614257813	-1345.70874023438	105.36848449707	0.731978118419647	0.945563912391663	0.586294770240784	77.0526351928711	7320
True	False	False	False	False	-3114.50170898438	-1271.79382324219	103.150199890137	0.72525691986084	0.953740179538727	0.566513538360596	78.6881713867188	7318
True	False	False	False	False	-3122.09130859375	-1206.80261230469	79.8582229614258	0.750213325023651	0.961495399475098	0.650631964206696	64.7083358764648	4659
True	False	False	False	False	-3105.21655273438	-1176.88928222656	145.297592163086	0.784818708896637	0.947534382343292	0.947113275527954	78.0763320922852	10228
True	False	False	False	False	-3115.13134765625	-1135.044921875	145.297592163086	0.657382667064667	0.941999852657318	0.424779862165451	77.8549652099609	10199
True	False	False	False	False	-3113.88037109375	-825.243103027344	62.1119499206543	0.63409149646759	0.890685617923737	0.389932572841644	65.2678604125977	3655
True	False	False	False	False	-3115.0322265625	-662.173278808594	28.8376903533936	0.735885262489319	0.939532041549683	0.598617315292358	57.8846168518066	1505
True	False	False	False	False	-3110.91650390625	-1061.9951171875	115.350761413574	0.526989698410034	0.915227830410004	0.270971804857254	64.2980804443359	6687
True	False	False	False	False	-3109.07885742188	-1158.27233886719	68.7667999267578	0.794570684432983	0.949587345123291	1	68.9516143798828	4275
True	False	False	False	False	-3105.29174804688	-934.279235839844	78.7490768432617	0.683031260967255	0.952832698822021	0.469482928514481	61.0422554016113	4334
True	False	False	False	False	-3108.33471679688	-216.181762695313	38.8199691772461	0.733614146709442	0.945388197898865	0.591374695301056	55.5714302062988	1945
True	False	False	False	False	-3108.08447265625	-189.37092590332	56.5662384033203	0.531401097774506	0.92524129152298	0.274955749511719	54.8039207458496	2795
True	False	False	False	False	-3107.92456054688	47.4843368530273	35.4925422668457	0.739838838577271	0.951878786087036	0.6118004322052	58.71875	1879
True	False	False	False	False	-3104.1669921875	-1538.76745605469	63.2210922241211	0.788381993770599	0.957729458808899	1	122.45613861084	6980
True	False	False	False	False	-3095.40942382813	-1485.39807128906	54.3479537963867	0.66256046295166	0.95114278793335	0.433202028274536	79.5306091308594	3897
True	False	False	False	False	-3101.26416015625	-1209.08935546875	66.5485153198242	0.84339964389801	0.967569947242737	1	66.6999969482422	4002
True	False	False	False	False	-3100.85400390625	-787.657165527344	133.097030639648	0.786073088645935	0.954126596450806	1	67.158332824707	8059
True	False	False	False	False	-3101.37353515625	-340.511383056641	63.2210922241211	0.833572149276733	0.956534862518311	1	61.6491241455078	3514
True	False	False	False	False	-3104.05029296875	-312.181121826172	56.5662384033203	0.859050512313843	0.964499771595001	1	55.7843132019043	2845
True	False	False	False	False	-3100.80737304688	-156.75520324707	67.6576614379883	0.667042076587677	0.954203248023987	0.440719425678253	58.9344253540039	3595
True	False	False	False	False	-3101.24829101563	-27.440071105957	59.8936653137207	0.718682765960693	0.954430818557739	0.54864364862442	61.2222213745117	3306
True	False	False	False	False	-3099.68798828125	-383.953338623047	39.9291114807129	0.674418985843658	0.945821762084961	0.453590780496597	56.1666679382324	2022
True	False	False	False	False	-3098.33276367188	-1010.36462402344	155.279876708984	0.655685126781464	0.946940004825592	0.422076970338821	70.0857162475586	9812
True	False	False	False	False	-3095.72729492188	-898.301940917969	78.7490768432617	0.729563295841217	0.953055739402771	0.57899397611618	61.3239440917969	4354
True	False	False	False	False	-3097.978515625	-680.576293945313	66.5485153198242	0.616532325744629	0.931951522827148	0.366411358118057	59.9000015258789	3594
True	False	False	False	False	-3096.45825195313	-719.8818359375	61.0028076171875	0.58457487821579	0.917388439178467	0.328317552804947	58.7636375427246	3232
True	False	False	False	False	-3095.19702148438	-1324.75830078125	136.424453735352	0.676515161991119	0.950822591781616	0.457368969917297	76.9593505859375	9466
True	False	False	False	False	-3093.63671875	-1264.95874023438	120.896469116211	0.714016377925873	0.936652064323425	0.536720037460327	73.5229339599609	8014
True	False	False	False	False	-3093.72509765625	-749.232543945313	72.0942230224609	0.762581646442413	0.954490661621094	0.708754479885101	59.769229888916	3885
True	False	False	False	False	-3093.47265625	-259.510925292969	13.3097038269043	0.615151524543762	0.918621897697449	0.364647418260574	52.0833320617676	625
True	False	False	False	False	-3093.3583984375	-1232.71008300781	108.695907592773	0.755093216896057	0.957787871360779	0.671637296676636	73.7857131958008	7231
True	False	False	False	False	-3091.70166015625	-1198.59509277344	53.2388153076172	0.563137233257294	0.936591982841492	0.305509120225906	64.2916641235352	3086
True	False	False	False	False	-3092.33056640625	-403.551696777344	70.9850845336914	0.375424802303314	0.898204803466797	0.161108627915382	57.40625	3674
True	False	False	False	False	-3091.69677734375	-638.109680175781	110.914192199707	0.827440023422241	0.963398873806	1	72.3600006103516	7236
True	False	False	False	False	-3091.34838867188	-1572.05456542969	118.678184509277	0.690060198307037	0.951626062393188	0.483230650424957	114.224296569824	12222
True	False	False	False	False	-3090.044921875	-1526.86730957031	110.914192199707	0.443783402442932	0.877259194850922	0.205172821879387	95.5999984741211	9560
True	False	False	False	False	-3090.90991210938	-1435.51513671875	163.043869018555	0.613559067249298	0.924135863780975	0.362627595663071	93.6394577026367	13765
True	False	False	False	False	-3079.56616210938	-1336.58605957031	123.114753723145	0.735241293907166	0.951823532581329	0.596540331840515	73.8558578491211	8198
True	False	False	False	False	-3088.77026367188	-981.679260253906	19.9645557403564	0.526466608047485	0.902866721153259	0.270503282546997	62.1111106872559	1118
True	False	False	False	False	-3091.3076171875	-620.1240234375	18.8554134368896	0.685223281383514	0.945084035396576	0.473690927028656	61.470588684082	1045
True	False	False	False	False	-3090.65576171875	-75.2879409790039	59.8936653137207	0.496468275785446	0.943241596221924	0.244920253753662	55.5740737915039	3001
True	False	False	False	False	-3089.49609375	-526.590087890625	25.5102653503418	0.688737690448761	0.934724569320679	0.480586379766464	58.6956520080566	1350
True	False	False	False	False	-3089.048828125	-955.997619628906	52.1296730041504	0.650069355964661	0.931250095367432	0.413330078125	60.042552947998	2822
True	False	False	False	False	-3087.755859375	-553.081359863281	12.2005615234375	0.628655016422272	0.924342334270477	0.382423788309097	53.1818199157715	585
True	False	False	False	False	-3087.1064453125	-1289.79809570313	127.551322937012	0.596684038639069	0.930412113666534	0.342118054628372	70.7826080322266	8140
True	False	False	False	False	-3077.9091796875	-1171.74975585938	69.8759460449219	0.401867002248764	0.881266415119171	0.177298843860626	60.4126968383789	3806
True	False	False	False	False	-3081.49365234375	-1090.29296875	134.206176757813	0.682131826877594	0.946372330188751	0.467776149511337	75.8016510009766	9172
True	False	False	False	False	-3086.046875	-284.175109863281	45.4748191833496	0.554387331008911	0.923968136310577	0.296731382608414	53.2439041137695	2183
True	False	False	False	False	-3086.87866210938	-141.55012512207	42.1473922729492	0.602947294712067	0.950243830680847	0.349546879529953	57.2368431091309	2175
True	False	False	False	False	-3081.970703125	-29.2142639160156	72.0942230224609	0.421110868453979	0.927184760570526	0.189734742045403	64.4153823852539	4187
True	False	False	False	False	-3082.44702148438	5.63561916351318	46.5839614868164	0.752402067184448	0.957641243934631	0.659794867038727	60	2520
True	False	False	False	False	-3080.94165039063	-341.063507080078	67.6576614379883	0.811845362186432	0.958535254001617	1	60.3114738464355	3679
True	False	False	False	False	-3080.83715820313	-1130.48583984375	139.751892089844	0.617744445800781	0.936690866947174	0.367969512939453	74.2460327148438	9355
True	False	False	False	False	-3077.04296875	-925.932434082031	93.1679229736328	0.738803207874298	0.948513209819794	0.6082723736763	67.7142868041992	5688
True	False	False	False	False	-3080.5888671875	-171.858367919922	17.7462711334229	0.397679477930069	0.811805069446564	0.174668148159981	54.625	874
True	False	False	False	False	-3079.17065429688	-509.061981201172	13.3097038269043	0.615151524543762	0.885157644748688	0.364647418260574	55.75	669
True	False	False	False	False	-3075.72143554688	-1407.87182617188	68.7667999267578	0.742881834506989	0.960656642913818	0.622499585151672	70.0967712402344	4346
True	False	False	False	False	-3074.87670898438	-1487.70849609375	166.371292114258	0.778283536434174	0.96279764175415	0.826189339160919	88.2799987792969	13242
True	False	False	False	False	-3072.54370117188	-1223.73449707031	109.805053710938	0.666211485862732	0.946390569210052	0.439309626817703	68.3535385131836	6767
True	False	False	False	False	-3074.72875976563	-1059.86999511719	139.751892089844	0.774550676345825	0.953496932983398	0.789673984050751	84.9206314086914	10700
True	False	False	False	False	-3073.578125	-731.013854980469	51.0205307006836	0.612211227416992	0.915509581565857	0.360930055379868	57.9347839355469	2665
True	False	False	False	False	-3072.86352539063	44.6609840393066	63.2210922241211	0.492350876331329	0.944701313972473	0.241592094302177	60.596492767334	3454
True	False	False	False	False	-3070.01123046875	-1613.88159179688	86.513069152832	0.801492035388947	0.957409143447876	1	105.35897064209	8218
True	False	False	False	False	-3067.83032226563	-1543.64978027344	94.2770690917969	0.767170608043671	0.964163720607758	0.735596120357513	69.3647079467773	5896
True	False	False	False	False	-3067.10498046875	-1441.76892089844	105.36848449707	0.810243308544159	0.96119749546051	1	92.5578918457031	8793
True	False	False	False	False	-3065.76611328125	-1257.46459960938	139.751892089844	0.514855980873108	0.93440717458725	0.260309815406799	69.9841232299805	8818
True	False	False	False	False	-3068.1376953125	-891.224243164063	12.2005615234375	0.741141617298126	0.928999543190002	0.616318583488464	55.0909080505371	606
True	False	False	False	False	-3066.85864257813	-586.970092773438	14.4188451766968	0.742955923080444	0.934609174728394	0.622766435146332	58.3076934814453	758
True	False	False	False	False	-3068.6630859375	-263.76025390625	15.5279874801636	0.549106180667877	0.891040980815887	0.291569441556931	54	756
True	False	False	False	False	-3066.61401367188	-872.477783203125	47.6931037902832	0.60443639755249	0.940875649452209	0.351344048976898	57.1162796020508	2456
True	False	False	False	False	-3065.29638671875	-1039.99047851563	82.0765075683594	0.771052539348602	0.935192465782166	0.761882483959198	81.0405426025391	5997
True	False	False	False	False	-3064.33740234375	-1405.451171875	64.3302307128906	0.743308067321777	0.940697908401489	0.624039947986603	72.3620681762695	4197
True	False	False	False	False	-3062.45654296875	-1378.16760253906	227.374099731445	0.441038846969604	0.805956780910492	0.203255757689476	79.6926803588867	16337
True	False	False	False	False	-3063.42114257813	-644.761535644531	9.98227787017822	0.687235474586487	0.9244145154953	0.47761595249176	53	477
True	False	False	False	False	-3063.36279296875	-678.997253417969	59.8936653137207	0.460559338331223	0.900417149066925	0.217199832201004	55.4444427490234	2994
True	False	False	False	False	-3062.06860351563	-131.569381713867	28.8376903533936	0.457354366779327	0.877501726150513	0.214859873056412	52.8461532592773	1374
True	False	False	False	False	-3060.77954101563	-1524.38037109375	85.4039306640625	0.77591460943222	0.953511893749237	0.801987648010254	71.5844192504883	5512
True	False	False	False	False	-3056.017578125	-1459.55786132813	144.188446044922	0.759280562400818	0.955324351787567	0.691536962985992	96.5692291259766	12554
True	False	False	False	False	-3059.16943359375	-324.485656738281	29.9468326568604	0.685805439949036	0.939881920814514	0.474820286035538	53.0740737915039	1433
True	False	False	False	False	-3058.72607421875	-18.1207656860352	49.9113883972168	0.622406840324402	0.935296177864075	0.374049782752991	65.4000015258789	2943
True	False	False	False	False	-3057.5908203125	-1235.50939941406	53.2388153076172	0.638829112052917	0.947424173355103	0.396655410528183	65.7708358764648	3157
True	False	False	False	False	-3055.51611328125	-1184.09606933594	119.787330627441	0.764188587665558	0.95954817533493	0.717723667621613	89.1759262084961	9631
True	False	False	False	False	-3056.89672851563	-967.443359375	104.259346008301	0.724273085594177	0.944167256355286	0.5637526512146	64.638298034668	6076
True	False	False	False	False	-3057.52734375	-759.362365722656	80.9673614501953	0.725601851940155	0.942757606506348	0.567489385604858	83.123291015625	6068
True	False	False	False	False	-3056.58081054688	14.0508413314819	37.7108268737793	0.679740428924561	0.917226791381836	0.46329328417778	61.0588226318359	2076
True	False	False	False	False	-3056.19555664063	-817.716979980469	31.0559749603271	0.661047279834747	0.932708501815796	0.430712252855301	56.8571434020996	1592
True	False	False	False	False	-3054.55493164063	-1007.37786865234	112.023338317871	0.706498801708221	0.922176718711853	0.518659710884094	66.3663330078125	6703
True	False	False	False	False	-3054.43603515625	-1656.33325195313	165.262145996094	0.477383196353912	0.923266351222992	0.229830592870712	108.34228515625	16143
True	False	False	False	False	-3051.23486328125	-1611.99365234375	107.586769104004	0.747388184070587	0.951809823513031	0.639357089996338	77.4742279052734	7515
True	False	False	False	False	-3050.05395507813	-1500.16015625	160.825576782227	0.72763729095459	0.95198255777359	0.573330342769623	77.6206893920898	11255
True	False	False	False	False	-3053.70581054688	-1119.43981933594	133.097030639648	0.786073088645935	0.954722940921783	1	72.8666687011719	8744
True	False	False	False	False	-3053.45751953125	-587.643798828125	23.2919807434082	0.594368875026703	0.933546543121338	0.339423686265945	58.8095245361328	1235
True	False	False	False	False	-3053.34619140625	-353.530120849609	43.256534576416	0.656920969486237	0.948734700679779	0.424041956663132	53.3846168518066	2082
True	False	False	False	False	-3052.3388671875	-1294.54809570313	181.899276733398	0.521393954753876	0.925560534000397	0.266001999378204	69.0670700073242	11327
True	False	False	False	False	-3043.19995117188	-1202.75317382813	72.0942230224609	0.790630877017975	0.948924779891968	1	71.1692276000977	4626
True	False	False	False	False	-3051.52685546875	-915.220764160156	100.931915283203	0.730834186077118	0.960092186927795	0.582807719707489	69.9450531005859	6365
True	False	False	False	False	-3050.85961914063	-209.89192199707	25.5102653503418	0.729883551597595	0.951272964477539	0.579949259757996	53.652172088623	1234
True	False	False	False	False	-3051.84716796875	41.1967620849609	39.9291114807129	0.754574596881866	0.945388197898865	0.669301986694336	57.3333320617676	2064
True	False	False	False	False	-3051.54516601563	62.8884429931641	14.4188451766968	0.742955923080444	0.934609174728394	0.622766435146332	57.538459777832	748
True	False	False	False	False	-3050.70361328125	-855.397644042969	68.7667999267578	0.562609970569611	0.951793789863586	0.304971992969513	57.9838714599609	3595
True	False	False	False	False	-3050.40502929688	-523.705749511719	39.9291114807129	0.571213245391846	0.952484607696533	0.313874661922455	56.6666679382324	2040
True	False	False	False	False	-3048.77514648438	-8.60357284545898	68.7667999267578	0.491878062486649	0.916179656982422	0.241212546825409	66.1774215698242	4103
True	False	False	False	False	-3048.4501953125	-1150.96264648438	94.2770690917969	0.791837513446808	0.959447026252747	1	67.8000030517578	5763
True	False	False	False	False	-3040.51879882813	-1555.53796386719	168.589569091797	0.770215749740601	0.952797591686249	0.755871534347534	81.3289489746094	12362
True	False	False	False	False	-3037.97143554688	-1236.91369628906	85.4039306640625	0.730905413627625	0.959064602851868	0.583023309707642	70.4285736083984	5423
True	False	False	False	False	-3039.25415039063	-1185.56774902344	52.1296730041504	0.687331438064575	0.951341331005096	0.477804660797119	72.5531921386719	3410
True	False	False	False	False	-3039.26293945313	-726.106201171875	44.3656768798828	0.425145357847214	0.895250618457794	0.192417293787003	56.2000007629395	2248
True	False	False	False	False	-3039.13891601563	-1048.62121582031	124.223899841309	0.601188123226166	0.922189474105835	0.34743931889534	67.7767868041992	7591
True	False	False	False	False	-3039.08447265625	-1220.56726074219	69.8759460449219	0.703073918819427	0.949198067188263	0.510851562023163	67.5714263916016	4257
True	False	False	False	False	-3037.43823242188	-1702.42077636719	99.8227767944336	0.735508561134338	0.939282834529877	0.597400009632111	123.566665649414	11121
True	False	False	False	False	-3015.50854492188	-1681.43530273438	153.061584472656	0.631944239139557	0.922944247722626	0.386941224336624	102.297103881836	14117
True	False	False	False	False	-3034.9990234375	-1611.95397949219	34.3833999633789	0.787406265735626	0.963250696659088	1	64.3548355102539	1995
True	False	False	False	False	-3036.86669921875	-1414.71362304688	140.861022949219	0.52351325750351	0.881276369094849	0.267873406410217	71.3464584350586	9061
True	False	False	False	False	-3037.35034179688	-892.034118652344	66.5485153198242	0.729813098907471	0.946150183677673	0.579738736152649	64.716667175293	3883
True	False	False	False	False	-3036.78540039063	-402.258514404297	29.9468326568604	0.50581419467926	0.877026796340942	0.252631813287735	52.5185203552246	1418
True	False	False	False	False	-3033.9052734375	-142.763259887695	32.1651153564453	0.365960627794266	0.900335073471069	0.155546054244041	57.7586212158203	1675
True	False	False	False	False	-3033.76708984375	-157.220962524414	36.6016845703125	0.726016283035278	0.953058242797852	0.568666875362396	55.2727279663086	1824
True	False	False	False	False	-3033.22583007813	-1468.20190429688	85.4039306640625	0.740752220153809	0.95210999250412	0.614958584308624	69.8051910400391	5375
True	False	False	False	False	-3032.16235351563	-1364.18432617188	102.041061401367	0.380622386932373	0.87101274728775	0.164213955402374	63.2717399597168	5821
True	False	False	False	False	-3032.99047851563	-987.233703613281	66.5485153198242	0.729813098907471	0.948924779891968	0.579738736152649	62.4333343505859	3746
True	False	False	False	False	-3033.19262695313	-877.903015136719	12.2005615234375	0.608575522899628	0.890795469284058	0.356404304504395	57.1818199157715	629
True	False	False	False	False	-3032.17553710938	-936.610107421875	52.1296730041504	0.499545812606812	0.889627695083618	0.24743515253067	57.1276588439941	2685
True	False	False	False	False	-3030.45263671875	-688.310852050781	70.9850845336914	0.750849604606628	0.956417441368103	0.653255343437195	59.046875	3779
True	False	False	False	False	-3031.86572265625	12.1441478729248	29.9468326568604	0.707465767860413	0.945891737937927	0.520909607410431	54.9259262084961	1483
True	False	False	False	False	-3029.89233398438	-1136.94384765625	103.150199890137	0.803309321403503	0.96260392665863	1	68.0645141601563	6330
True	False	False	False	False	-3029.888671875	-825.712585449219	53.2388153076172	0.638829112052917	0.924568474292755	0.396655410528183	59.2916679382324	2846
True	False	False	False	False	-3029.4189453125	-495.416046142578	19.9645557403564	0.725530564785004	0.936461865901947	0.56728732585907	54.3333320617676	978
True	False	False	False	False	-3028.50610351563	-245.645401000977	13.3097038269043	0.743378639221191	0.931919693946838	0.624296009540558	52.5	630
True	False	False	False	False	-3027.82495117188	-1658.92541503906	143.079315185547	0.685546875	0.912623226642609	0.474318087100983	81.922477722168	10568
True	False	False	False	False	-3024.1357421875	-1581.52844238281	122.005615234375	0.635798990726471	0.94952380657196	0.392335802316666	83.9727249145508	9237
True	False	False	False	False	-3018.82470703125	-1456.24536132813	57.6753807067871	0.760451793670654	0.946147859096527	0.697474420070648	71.0192337036133	3693
True	False	False	False	False	-3021.42626953125	-1335.77575683594	184.117568969727	0.596975326538086	0.91712486743927	0.342458993196487	76.0963821411133	12632
True	False	False	False	False	-3026.88623046875	-1180.22888183594	62.1119499206543	0.787172973155975	0.957386434078217	1	65.9285736083984	3692
True	False	False	False	False	-3023.31567382813	-1090.64709472656	158.607299804688	0.584320664405823	0.923875153064728	0.328035354614258	73.4475555419922	10503
True	False	False	False	False	-3022.14721679688	-1015.59088134766	103.150199890137	0.668900072574615	0.953440308570862	0.443901211023331	64.2903213500977	5979
True	False	False	False	False	-3025.76196289063	-209.239654541016	23.2919807434082	0.485519230365753	0.929583609104156	0.236159637570381	51.1904754638672	1075
True	False	False	False	False	-3026.04052734375	-31.8970680236816	28.8376903533936	0.572012841701508	0.881093800067902	0.314717352390289	56.8846168518066	1479
True	False	False	False	False	-3022.8505859375	-959.787902832031	65.4393768310547	0.816044509410858	0.96068811416626	1	61.7966117858887	3646
True	False	False	False	False	-3019.89990234375	-1073.78210449219	75.4216537475586	0.797777712345123	0.947912156581879	1	81.5441207885742	5545
True	False	False	False	False	-3019.11401367188	-1433.88513183594	143.079315185547	0.669323861598969	0.938460826873779	0.444632470607758	74.6899261474609	9635
True	False	False	False	False	-3015.7861328125	-1284.16223144531	115.350761413574	0.719225645065308	0.919048309326172	0.550069808959961	67.8173065185547	7053
True	False	False	False	False	-3013.82104492188	-791.770324707031	139.751892089844	0.638468325138092	0.939184665679932	0.396137297153473	65.1111145019531	8204
True	False	False	False	False	-3018.64038085938	-660.191284179688	53.2388153076172	0.535675406455994	0.896100640296936	0.278873205184937	57.2083320617676	2746
True	False	False	False	False	-3017.15893554688	-761.4130859375	22.1828384399414	0.634681344032288	0.909642398357391	0.390760332345963	56.5499992370605	1131
True	False	False	False	False	-3014.162109375	46.1565856933594	29.9468326568604	0.707465767860413	0.917894423007965	0.520909607410431	59.5555572509766	1608
True	False	False	False	False	-3013.57543945313	-1127.48376464844	84.2947845458984	0.819298386573792	0.958222687244415	1	69.0263137817383	5246
True	False	False	False	False	-3013.39501953125	-917.747131347656	29.9468326568604	0.624239027500153	0.880810976028442	0.376477956771851	57.7407417297363	1559
True	False	False	False	False	-3013.20458984375	-1569.40051269531	94.2770690917969	0.781477868556976	0.947986423969269	0.868022978305817	76.9647064208984	6542
True	False	False	False	False	-3012.79125976563	-1725.99743652344	82.0765075683594	0.735541641712189	0.955602645874023	0.597506582736969	86.8243255615234	6425
True	False	False	False	False	-3001.29663085938	-1704.79650878906	118.678184509277	0.667852222919464	0.90521365404129	0.442101985216141	72.0186920166016	7706
True	False	False	False	False	-3011.40698242188	-1525.43420410156	97.6044921875	0.71916389465332	0.956451654434204	0.549907207489014	74.4545440673828	6552
True	False	False	False	False	-3012.0595703125	-1506.96948242188	114.241622924805	0.657020628452301	0.948460459709167	0.42420107126236	75.980583190918	7826
True	False	False	False	False	-3008.77685546875	-1313.9873046875	93.1679229736328	0.571672201156616	0.949699282646179	0.314358025789261	67.5	5670
True	False	False	False	False	-3011.62109375	-864.086669921875	28.8376903533936	0.681263327598572	0.938939929008484	0.466138988733292	56.3076934814453	1464
True	False	False	False	False	-3009.68481445313	-1249.17602539063	106.477630615234	0.546801328659058	0.918760478496552	0.289347410202026	66.6041641235352	6394
True	False	False	False	False	-3008.73291015625	-1606.69665527344	143.079315185547	0.727231442928314	0.960115194320679	0.572153985500336	82.5658950805664	10651
True	False	False	False	False	-3004.72265625	-1454.66137695313	95.3862075805664	0.790671706199646	0.969654679298401	1	90.6860427856445	7799
True	False	False	False	False	-3002.02807617188	-1055.12194824219	52.1296730041504	0.791674017906189	0.953352153301239	1	63.7446823120117	2996
True	False	False	False	False	-3006.81787109375	-884.229614257813	83.1856460571289	0.656151711940765	0.941227376461029	0.422817140817642	61.7333335876465	4630
True	False	False	False	False	-3008.18603515625	-553.4169921875	49.9113883972168	0.478288531303406	0.867368817329407	0.230527505278587	55.2888870239258	2488
True	False	False	False	False	-3007.70166015625	-687.815063476563	72.0942230224609	0.637355387210846	0.955903589725494	0.394545674324036	58.0461540222168	3773
True	False	False	False	False	-3004.74658203125	-992.372253417969	75.4216537475586	0.827121496200562	0.955623149871826	1	66.5735321044922	4527
True	False	False	False	False	-3002.4169921875	-841.514526367188	61.0028076171875	0.694063246250153	0.941153883934021	0.491407632827759	57.1636352539063	3144
True	False	False	False	False	-3002.97338867188	47.9931221008301	31.0559749603271	0.750200152397156	0.945285499095917	0.650578022003174	60.6071434020996	1697
True	False	False	False	False	-3001.2060546875	-1187.19165039063	169.698715209961	0.438933104276657	0.940394282341003	0.201794192194939	69.4183044433594	10621
True	False	False	False	False	-2999.36767578125	-1106.4677734375	66.5485153198242	0.811298549175262	0.963199138641357	1	65.783332824707	3947
True	False	False	False	False	-3000.2109375	-724.223999023438	34.3833999633789	0.716718852519989	0.942643821239471	0.543553650379181	56.2580642700195	1744
True	False	False	False	False	-2999.02856445313	-1748.79028320313	108.695907592773	0.55247038602829	0.92292994260788	0.294846147298813	80.6836700439453	7907
True	False	False	False	False	-2991.3583984375	-1473.93298339844	122.005615234375	0.576411128044128	0.935751616954803	0.319400757551193	71.5727310180664	7873
True	False	False	False	False	-2997.36083984375	-1364.18200683594	131.987884521484	0.58905816078186	0.920428156852722	0.333344101905823	72.1512603759766	8586
True	False	False	False	False	-2996.86254882813	-1090.68334960938	51.0205307006836	0.636238098144531	0.915959715843201	0.392957359552383	62.9782600402832	2897
True	False	False	False	False	-2996.06225585938	-1396.142578125	131.987884521484	0.759082078933716	0.96301281452179	0.690548181533813	74.2941207885742	8841
True	False	False	False	False	-2993.88818359375	-1270.96728515625	113.132476806641	0.636644184589386	0.948435723781586	0.393533557653427	66.7549057006836	6809
True	False	False	False	False	-2996.02587890625	-1157.33935546875	49.9113883972168	0.726490080356598	0.954331636428833	0.570020496845245	64.9555587768555	2923
True	False	False	False	False	-2993.95849609375	-810.956787109375	45.4748191833496	0.429688304662704	0.901050508022308	0.195470601320267	56.0487823486328	2298
True	False	False	False	False	-2993.73291015625	-188.379409790039	28.8376903533936	0.681263327598572	0.938939929008484	0.466138988733292	51.4230766296387	1337
True	False	False	False	False	-2993.294921875	-1226.12109375	154.17073059082	0.704342007637024	0.951006829738617	0.513713896274567	75.899284362793	10550
True	False	False	False	False	-2991.73461914063	-1056.50036621094	29.9468326568604	0.72340726852417	0.952315151691437	0.561349153518677	62.7777786254883	1695
True	False	False	False	False	-2990.2568359375	-1008.83605957031	115.350761413574	0.649127423763275	0.935287833213806	0.411891251802444	64.2596130371094	6683
True	False	False	False	False	-2990.06689453125	-1798.85192871094	204.082122802734	0.436644792556763	0.934377133846283	0.200214922428131	121.793479919434	22410
True	False	False	False	False	-2966.02368164063	-1793.76293945313	100.931915283203	0.752970397472382	0.946154475212097	0.662240564823151	72.7582397460938	6621
True	False	False	False	False	-2977.29638671875	-1738.30139160156	102.041061401367	0.717458426952362	0.940140902996063	0.54545783996582	72.9239120483398	6709
True	False	False	False	False	-2978.34887695313	-1669.50573730469	128.660461425781	0.802213251590729	0.951386451721191	1	94.5775833129883	10971
True	False	False	False	False	-2990.05810546875	-1502.40991210938	119.787330627441	0.75546407699585	0.955571591854095	0.673323512077332	78.4814834594727	8476
True	False	False	False	False	-2989.0478515625	-1639.11010742188	104.259346008301	0.875679135322571	0.973599314689636	1	81.361701965332	7648
True	False	False	False	False	-2971.47192382813	-1609.87731933594	105.36848449707	0.786068022251129	0.948442876338959	1	104.105262756348	9890
True	False	False	False	False	-2984.2939453125	-1413.34790039063	166.371292114258	0.797147572040558	0.961751818656921	1	92.2066650390625	13831
True	False	False	False	False	-2988.59887695313	-1123.51721191406	72.0942230224609	0.751398801803589	0.959443032741547	0.655545711517334	63.292308807373	4114
True	False	False	False	False	-2988.85131835938	1.18553638458252	51.0205307006836	0.520860850811005	0.888704359531403	0.265533328056335	56.3260879516602	2591
True	False	False	False	False	-2988.15869140625	-938.899841308594	47.6931037902832	0.756393730640411	0.949970483779907	0.677612125873566	59.9767456054688	2579
True	False	False	False	False	-2987.31616210938	-230.53044128418	12.2005615234375	0.628655016422272	0.930356502532959	0.382423788309097	50.1818199157715	552
True	False	False	False	False	-2986.16748046875	-1308.48840332031	36.6016845703125	0.532759428024292	0.936637282371521	0.276194453239441	61.2424240112305	2021
True	False	False	False	False	-2975.83374023438	-1299.45239257813	36.6016845703125	0.659748077392578	0.94414895772934	0.428593575954437	63.6969680786133	2102
True	False	False	False	False	-2982.24072265625	-949.188171386719	11.0914192199707	0.619482219219208	0.921230614185333	0.37021940946579	57.2999992370605	573
True	False	False	False	False	-2982.83422851563	-673.775329589844	54.3479537963867	0.388742327690125	0.876863777637482	0.16913928091526	54.4897956848145	2670
True	False	False	False	False	-2985.47387695313	-58.2013740539551	17.7462711334229	0.397679477930069	0.873615145683289	0.174668148159981	48.25	772
True	False	False	False	False	-2982.28369140625	-746.101867675781	51.0205307006836	0.539673149585724	0.929215371608734	0.282589852809906	53.7608680725098	2473
True	False	False	False	False	-2981.81860351563	-1147.24182128906	125.333038330078	0.684211671352386	0.960622191429138	0.471740275621414	74.7345123291016	8445
True	False	False	False	False	-2979.84619140625	-1106.21411132813	63.2210922241211	0.730492413043976	0.957297146320343	0.581776022911072	62.9824562072754	3590
True	False	False	False	False	-2980.62182617188	-840.693603515625	27.7285480499268	0.608177602291107	0.914188742637634	0.355913579463959	55.9199981689453	1398
True	False	False	False	False	-2978.06079101563	-886.774108886719	57.6753807067871	0.580314993858337	0.901702046394348	0.323627591133118	57.3076934814453	2980
True	False	False	False	False	-2976.1201171875	-771.61865234375	61.0028076171875	0.546686351299286	0.949547469615936	0.289237022399902	55.1454544067383	3033
True	False	False	False	False	-2975.81811523438	-1523.97229003906	201.863830566406	0.750231623649597	0.953722774982452	0.650706946849823	86.2307662963867	15694
True	False	False	False	False	-2973.51196289063	-1441.82861328125	140.861022949219	0.668232917785645	0.919958174228668	0.442754238843918	83.2598419189453	10574
True	False	False	False	False	-2975.37133789063	-971.746154785156	125.333038330078	0.740218818187714	0.957602500915527	0.61310887336731	72.7256622314453	8218
True	False	False	False	False	-2975.68505859375	-259.101867675781	11.0914192199707	0.619482219219208	0.884443521499634	0.37021940946579	48	480
True	False	False	False	False	-2974.560546875	-1343.38525390625	174.135284423828	0.423124492168427	0.912440657615662	0.191070228815079	84.1337585449219	13209
True	False	False	False	False	-2971.55249023438	-1250.46240234375	145.297592163086	0.663804352283478	0.958387315273285	0.435266673564911	71.984733581543	9430
True	False	False	False	False	-2973.43920898438	-920.210021972656	55.4570960998535	0.731203615665436	0.956534862518311	0.583928167819977	56.0200004577637	2801
True	False	False	False	False	-2970.99243164063	-1693.15405273438	165.262145996094	0.819518387317657	0.961150467395782	1	82.9261779785156	12356
True	False	False	False	False	-2968.47680664063	-1549.72961425781	168.589569091797	0.698733150959015	0.948638558387756	0.501295566558838	75.0263137817383	11404
True	False	False	False	False	-2969.59423828125	-1208.662109375	176.353576660156	0.38605797290802	0.888091623783112	0.167500883340836	75.0754699707031	11937
True	False	False	False	False	-2969.96752929688	-141.376083374023	55.4570960998535	0.761327385902405	0.948154032230377	0.702032923698425	52.2599983215332	2613
True	False	False	False	False	-2967.97900390625	-1283.80419921875	98.7136306762695	0.514419198036194	0.90084046125412	0.259933769702911	65.1123580932617	5795
True	False	False	False	False	-2967.58935546875	-1769.62438964844	102.041061401367	0.717458426952362	0.957532703876495	0.54545783996582	69.9782638549805	6438
True	False	False	False	False	-2966.21044921875	-1087.09448242188	24.401123046875	0.715491533279419	0.950671494007111	0.54042637348175	62.0454559326172	1365
True	False	False	False	False	-2965.76489257813	-855.573486328125	89.8404998779297	0.744702398777008	0.939011096954346	0.629155278205872	59.0740737915039	4785
True	False	False	False	False	-2965.65380859375	-1840.44738769531	224.046676635742	0.440156549215317	0.89105635881424	0.202642396092415	112.574256896973	22740
True	False	False	False	False	-2936.53247070313	-1775.60278320313	99.8227767944336	0.777396082878113	0.958612501621246	0.816632270812988	75.1333312988281	6762
True	False	False	False	False	-2956.25805664063	-1628.86975097656	103.150199890137	0.74689644575119	0.930517971515656	0.637453377246857	107.215057373047	9971
True	False	False	False	False	-2964.03881835938	-1375.09423828125	96.4953460693359	0.719872772693634	0.947772622108459	0.551781058311462	67.1034469604492	5838
True	False	False	False	False	-2963.92333984375	-1060.89611816406	115.350761413574	0.835239052772522	0.958498001098633	1	72.336540222168	7523
True	False	False	False	False	-2961.27490234375	-78.9515991210938	100.931915283203	0.654515147209167	0.946710348129272	0.42023029923439	55.6043968200684	5060
True	False	False	False	False	-2958.7001953125	-1350.87939453125	114.241622924805	0.762033998966217	0.962330341339111	0.705790936946869	94.0388336181641	9686
True	False	False	False	False	-2955.38842773438	-1166.22229003906	57.6753807067871	0.509884297847748	0.910385131835938	0.256060808897018	59.5	3094
True	False	False	False	False	-2956.0859375	-732.736694335938	55.4570960998535	0.731203615665436	0.949190139770508	0.583928167819977	53.8400001525879	2692
True	False	False	False	False	-2955.37377929688	-1097.54858398438	102.041061401367	0.794671595096588	0.950629711151123	1	76.25	7015
True	False	False	False	False	-2955.1064453125	-50.5974273681641	126.442184448242	0.797434329986572	0.948387801647186	1	64.5263137817383	7356
True	False	False	False	False	-2954.16528320313	-1582.10876464844	118.678184509277	0.769594728946686	0.957082509994507	0.751542627811432	103.112152099609	11033
True	False	False	False	False	-2951.51318359375	-1474.45031738281	265.084930419922	0.558141469955444	0.911222755908966	0.300462275743484	85.1506271362305	20351
True	False	False	False	False	-2950.98510742188	-1196.27355957031	126.442184448242	0.746769428253174	0.957006096839905	0.63696414232254	75.3333358764648	8588
True	False	False	False	False	-2950.32421875	-1725.00305175781	135.315322875977	0.73089987039566	0.946663558483124	0.583006620407104	74.1967239379883	9052
True	False	False	False	False	-2931.31713867188	-1663.46118164063	108.695907592773	0.777484655380249	0.95334130525589	0.817557096481323	81.7551040649414	8012
True	False	False	False	False	-2944.43701171875	-1446.52844238281	116.459907531738	0.577512919902802	0.894834220409393	0.320586979389191	69.3142852783203	7278
True	False	False	False	False	-2945.708984375	-1236.76623535156	82.0765075683594	0.797737896442413	0.960834741592407	1	72.0540542602539	5332
True	False	False	False	False	-2950.20385742188	-998.941345214844	54.3479537963867	0.54683530330658	0.933708190917969	0.289380013942719	60.1428565979004	2947
True	False	False	False	False	-2949.91943359375	-1141.83959960938	92.0587844848633	0.787859082221985	0.959064602851868	1	73.2530136108398	6080
True	False	False	False	False	-2948.32470703125	-930.563720703125	89.8404998779297	0.69965648651123	0.935956537723541	0.503297805786133	63.4567909240723	5140
True	False	False	False	False	-2949.296875	-885.84326171875	46.5839614868164	0.510869145393372	0.93069988489151	0.256897181272507	54.2857131958008	2280
True	False	False	False	False	-2948.29541015625	-227.020263671875	21.0736961364746	0.698733150959015	0.939309358596802	0.501295566558838	46.8947372436523	891
True	False	False	False	False	-2948.47900390625	-14.3505334854126	113.132476806641	0.733632326126099	0.945272088050842	0.591431677341461	62.5490188598633	6380
True	False	False	False	False	-2945.13623046875	-1398.54052734375	85.4039306640625	0.707926988601685	0.957300961017609	0.521990060806274	72.4025955200195	5575
True	False	False	False	False	-2945.0166015625	-1363.7861328125	73.203369140625	0.614838540554047	0.939319372177124	0.364249229431152	66.1212158203125	4364
True	False	False	False	False	-2944.3125	-1022.07446289063	115.350761413574	0.727483928203583	0.953212261199951	0.572885155677795	66.3076934814453	6896
True	False	False	False	False	-2944.23681640625	-877.256713867188	16.6371288299561	0.551631391048431	0.891082465648651	0.294025242328644	52.9333343505859	794
True	False	False	False	False	-2942.310546875	-1125.89282226563	92.0587844848633	0.707896769046783	0.954907953739166	0.521919071674347	66.8554229736328	5549
True	False	False	False	False	-2941.80712890625	-963.661865234375	44.3656768798828	0.749354422092438	0.950805008411407	0.647141218185425	58.4249992370605	2337
True	False	False	False	False	-2939.77294921875	-1651.67163085938	75.4216537475586	0.769968271255493	0.953397989273071	0.754133403301239	81.6911773681641	5555
True	False	False	False	False	-2936.09252929688	-1625.79626464844	78.7490768432617	0.765397131443024	0.943763673305511	0.724761068820953	81.7605667114258	5805
True	False	False	False	False	-2935.6513671875	-1313.70092773438	184.117568969727	0.664196252822876	0.934679210186005	0.435920625925064	77.5542144775391	12874
True	False	False	False	False	-2936.48583984375	-1172.662109375	73.203369140625	0.656023621559143	0.937437057495117	0.422613710165024	61.4393920898438	4055
True	False	False	False	False	-2937.05712890625	21.8974952697754	33.2742576599121	0.745649039745331	0.954072058200836	0.63269704580307	53.3333320617676	1600
True	False	False	False	False	-2936.69384765625	-944.835693359375	24.401123046875	0.715491533279419	0.942926585674286	0.54042637348175	58.8636360168457	1295
True	False	False	False	False	-2934.61669921875	-1285.48547363281	69.8759460449219	0.586891353130341	0.902531206607819	0.330902904272079	63.698413848877	4013
True	False	False	False	False	-2934.51049804688	-694.265625	15.5279874801636	0.549106180667877	0.882535696029663	0.291569441556931	49.0714302062988	687
True	False	False	False	False	-2934.20190429688	-1602.35852050781	94.2770690917969	0.69109982252121	0.965986788272858	0.485328912734985	65.9058837890625	5602
True	False	False	False	False	-2929.5712890625	-1565.49523925781	93.1679229736328	0.725569725036621	0.939231157302856	0.567398190498352	86.4166641235352	7259
True	False	False	False	False	-2934.11108398438	-1098.27685546875	122.005615234375	0.800438165664673	0.953168451786041	1	65.8727264404297	7246
True	False	False	False	False	-2933.9853515625	3.53497266769409	9.98227787017822	0.606388568878174	0.928999543190002	0.353718668222427	52.3333320617676	471
True	False	False	False	False	-2931.59350585938	-1524.66271972656	118.678184509277	0.824438512325287	0.95934933423996	1	74.4766387939453	7969
True	False	False	False	False	-2929.43725585938	-1392.15246582031	248.447799682617	0.514855980873108	0.944505512714386	0.260309815406799	94.0491104125977	21067
True	False	False	False	False	-2930.94311523438	-891.076538085938	61.0028076171875	0.837460100650787	0.971546769142151	1	58	3190
True	False	False	False	False	-2930.34790039063	39.0081405639648	38.8199691772461	0.733614146709442	0.93917053937912	0.591374695301056	53.5428581237793	1874
True	False	False	False	False	-2928.7607421875	-1250.53100585938	103.150199890137	0.466691523790359	0.916160881519318	0.22173485159874	65.1397857666016	6058
True	False	False	False	False	-2927.9453125	-1885.70263671875	90.9496383666992	0.708294212818146	0.952967822551727	0.52285373210907	82.6219482421875	6775
True	False	False	False	False	-2927.705078125	-1226.09399414063	78.7490768432617	0.739793658256531	0.961495399475098	0.611645519733429	69.1408462524414	4909
True	False	False	False	False	-2921.88720703125	-1755.919921875	96.4953460693359	0.825828194618225	0.964981913566589	1	79.8160934448242	6944
True	False	False	False	False	-2927.01733398438	-1696.66552734375	154.17073059082	0.480636358261108	0.904057860374451	0.232343316078186	71.3237380981445	9914
True	False	False	False	False	-2925.88403320313	-1584.62353515625	79.8582229614258	0.803513050079346	0.957493424415588	1	86.4444427490234	6224
True	False	False	False	False	-2923.6435546875	-1547.72778320313	116.459907531738	0.703312635421753	0.962098181247711	0.511387825012207	78.1999969482422	8211
True	False	False	False	False	-2925.28588867188	-1500.41320800781	118.678184509277	0.810604751110077	0.95595383644104	1	101.887847900391	10902
True	False	False	False	False	-2924.630859375	-961.999389648438	37.7108268737793	0.609087347984314	0.918233394622803	0.357036799192429	55.4411773681641	1885
True	False	False	False	False	-2921.45166015625	-1715.61547851563	115.350761413574	0.719225645065308	0.933431684970856	0.550069808959961	75.9711532592773	7901
True	False	False	False	False	-2919.1064453125	-1448.79455566406	153.061584472656	0.689736664295197	0.964744448661804	0.482581198215485	71.1666641235352	9821
True	False	False	False	False	-2921.080078125	-692.197937011719	12.2005615234375	0.608575522899628	0.925560414791107	0.356404304504395	51.1818199157715	563
True	False	False	False	False	-2918.94946289063	-1420.26574707031	120.896469116211	0.55232572555542	0.934395849704742	0.294704467058182	78.0458679199219	8507
True	False	False	False	False	-2918.25708007813	-1813.1123046875	161.934722900391	0.683785915374756	0.946963489055634	0.470923721790314	72.7534255981445	10622
True	False	False	False	False	-2916.06762695313	-1778.87719726563	140.861022949219	0.70865386724472	0.958990335464478	0.523702561855316	77.9291305541992	9897
True	False	False	False	False	-2914.02734375	-1617.86059570313	112.023338317871	0.835714399814606	0.959492325782776	1	70.0099029541016	7071
True	False	False	False	False	-2918.171875	-1065.24914550781	99.8227767944336	0.801836133003235	0.949859619140625	1	65.2777786254883	5875
True	False	False	False	False	-2917.94116210938	-823.942443847656	42.1473922729492	0.680744707584381	0.951893091201782	0.465166300535202	51.4736824035645	1956
True	False	False	False	False	-2916.94311523438	-1029.41796875	36.6016845703125	0.606794536113739	0.931378662586212	0.354215174913406	54.0303039550781	1783
True	False	False	False	False	-2915.037109375	-862.391357421875	82.0765075683594	0.631136894226074	0.938004195690155	0.385825216770172	58.4459457397461	4325
True	False	False	False	False	-2915.814453125	-783.672607421875	57.6753807067871	0.601119041442871	0.954825580120087	0.347356885671616	52.269229888916	2718
True	False	False	False	False	-2915.04174804688	-56.333423614502	9.98227787017822	0.687235474586487	0.9244145154953	0.47761595249176	45.5555572509766	410
True	False	False	False	False	-2912.53833007813	-1578.6953125	99.8227767944336	0.673765122890472	0.93602442741394	0.452423572540283	78.3000030517578	7047
True	False	False	False	False	-2910.72680664063	-1517.14831542969	122.005615234375	0.813822686672211	0.960166454315186	1	75.9909057617188	8359
True	False	False	False	False	-2912.47314453125	-1228.80834960938	51.0205307006836	0.672707319259644	0.951341331005096	0.450546443462372	65.0217361450195	2991
True	False	False	False	False	-2911.52758789063	-1092.31311035156	100.931915283203	0.701157987117767	0.953945219516754	0.506588459014893	60.3846168518066	5495
True	False	False	False	False	-2909.47192382813	-1737.99658203125	118.678184509277	0.757112741470337	0.955315768718719	0.680991768836975	73.8878479003906	7906
True	False	False	False	False	-2909.3505859375	-1202.40466308594	113.132476806641	0.686399757862091	0.948522448539734	0.475978404283524	66.5784301757813	6791
True	False	False	False	False	-2905.14624023438	-1682.43884277344	88.7313537597656	0.606059610843658	0.951308846473694	0.353317022323608	67.3874969482422	5391
True	False	False	False	False	-2908.37036132813	10.7949371337891	102.041061401367	0.804879486560822	0.962364494800568	1	60.4130439758301	5558
True	False	False	False	False	-2908.13354492188	-1643.58483886719	90.9496383666992	0.84259420633316	0.961762547492981	1	75.7073135375977	6208
True	False	False	False	False	-2904.62939453125	-1402.78100585938	125.333038330078	0.740218818187714	0.960482001304626	0.61310887336731	72.7964630126953	8226
True	False	False	False	False	-2906.8203125	-1051.96740722656	87.6222152709961	0.572089552879333	0.976723074913025	0.314798355102539	62.6202545166016	4947
True	False	False	False	False	-2907.58032226563	-878.254516601563	58.7845230102539	0.788068115711212	0.950935184955597	1	57.7169799804688	3059
True	False	False	False	False	-2906.56518554688	-904.235778808594	24.401123046875	0.698149502277374	0.917292892932892	0.500038266181946	52.6363639831543	1158
True	False	False	False	False	-2904.63061523438	-1310.6171875	75.4216537475586	0.494816303253174	0.950033366680145	0.243579968810081	62.4411773681641	4246
True	False	False	False	False	-2903.76220703125	-1293.56579589844	66.5485153198242	0.59638512134552	0.878645837306976	0.341768622398376	63.4500007629395	3807
True	False	False	False	False	-2904.12744140625	-842.867004394531	58.7845230102539	0.85564386844635	0.965245127677917	1	58.8113212585449	3117
True	False	False	False	False	-2903.158203125	-1855.24340820313	124.223899841309	0.688489496707916	0.950221836566925	0.48009330034256	69.9642868041992	7836
True	False	False	False	False	-2892.57055664063	-1685.296875	21.0736961364746	0.765837788581848	0.945084035396576	0.727394282817841	61.1578941345215	1162
True	False	False	False	False	-2898.1884765625	-1628.96752929688	68.7667999267578	0.825154304504395	0.958535254001617	1	69.9193572998047	4335
True	False	False	False	False	-2901.96704101563	-1372.07360839844	99.8227767944336	0.427152514457703	0.891675293445587	0.193761989474297	63.2777786254883	5695
True	False	False	False	False	-2902.2939453125	-1129.42749023438	124.223899841309	0.805557072162628	0.958591163158417	1	68.0089263916016	7617
True	False	False	False	False	-2901.33862304688	-1251.09497070313	11.0914192199707	0.763594925403595	0.936281979084015	0.714360892772675	63.2999992370605	633
True	False	False	False	False	-2901.00903320313	-1546.40185546875	116.459907531738	0.669778347015381	0.941506624221802	0.445418983697891	71.7904739379883	7538
True	False	False	False	False	-2899.48486328125	-1264.86059570313	109.805053710938	0.69250875711441	0.931522071361542	0.488200724124908	66.5454559326172	6588
True	False	False	False	False	-2899.45190429688	-1241.14282226563	55.4570960998535	0.70283305644989	0.955277323722839	0.510311484336853	63.9799995422363	3199
True	False	False	False	False	-2897.998046875	-1029.1953125	16.6371288299561	0.646814525127411	0.943199634552002	0.408391445875168	51.8666648864746	778
True	False	False	False	False	-2898.35913085938	-169.472869873047	13.3097038269043	0.743378639221191	0.942608833312988	0.624296009540558	44.1666679382324	530
True	False	False	False	False	-2896.52172851563	-1665.62634277344	124.223899841309	0.56752735376358	0.916494131088257	0.310024172067642	70.1785736083984	7860
True	False	False	False	False	-2892.75122070313	-1601.27172851563	104.259346008301	0.724273085594177	0.95934933423996	0.5637526512146	74.2765960693359	6982
True	False	False	False	False	-2889.4970703125	-1457.58666992188	192.990692138672	0.758289515972137	0.950068712234497	0.686647415161133	80.8908081054688	14075
True	False	False	False	False	-2892.55249023438	-1154.56787109375	92.0587844848633	0.515740573406219	0.912315845489502	0.261072933673859	65.5301208496094	5439
True	False	False	False	False	-2893.01049804688	-986.695373535156	34.3833999633789	0.406137764453888	0.889366984367371	0.180008947849274	51.7419357299805	1604
True	False	False	False	False	-2892.02221679688	-1432.34350585938	84.2947845458984	0.474362343549728	0.883928775787354	0.227518260478973	63.3947372436523	4818
True	False	False	False	False	-2890.55419921875	-805.1328125	69.8759460449219	0.739117622375488	0.92917811870575	0.609337687492371	54.2063484191895	3415
True	False	False	False	False	-2889.47045898438	-1561.24548339844	100.931915283203	0.507775604724884	0.945255637168884	0.254278779029846	65.6593399047852	5975
True	False	False	False	False	-2888.85375976563	-1339.66259765625	144.188446044922	0.48089525103569	0.905448257923126	0.232544288039207	77.0769195556641	10020
True	False	False	False	False	-2883.61474609375	-1768.67456054688	198.536407470703	0.804717302322388	0.95455139875412	1	93.7765350341797	16786
True	False	False	False	False	-2883.70166015625	-1651.947265625	73.203369140625	0.774313688278198	0.965720891952515	0.787631273269653	68.8030319213867	4541
True	False	False	False	False	-2886.2919921875	-1509.58129882813	131.987884521484	0.759082078933716	0.951301991939545	0.690548181533813	74.050422668457	8812
True	False	False	False	False	-2884.26635742188	-1281.57702636719	72.0942230224609	0.865081131458282	0.968444228172302	1	62.2153854370117	4044
True	False	False	False	False	-2883.68017578125	-1712.83276367188	77.6399383544922	0.719287753105164	0.942545711994171	0.550233483314514	70.6285705566406	4944
True	False	False	False	False	-2881.74438476563	-1618.00146484375	73.203369140625	0.711495935916901	0.946375727653503	0.530515313148499	67.1060638427734	4429
True	False	False	False	False	-2883.61596679688	-1230.35424804688	82.0765075683594	0.797737896442413	0.958222687244415	1	66.7702713012695	4941
True	False	False	False	False	-2881.72631835938	-1884.12243652344	134.206176757813	0.579737424850464	0.918290078639984	0.322998017072678	71.1322326660156	8607
True	False	False	False	False	-2875.775390625	-1854.96301269531	110.914192199707	0.614722788333893	0.939146101474762	0.364102095365524	64.2900009155273	6429
True	False	False	False	False	-2877.77587890625	-1733.33032226563	130.878753662109	0.714486539363861	0.959146618843079	0.537895143032074	74.601692199707	8803
True	False	False	False	False	-2873.85668945313	-1594.24475097656	100.931915283203	0.721950054168701	0.952684998512268	0.557357847690582	73.5054931640625	6689
True	False	False	False	False	-2880.28955078125	-1179.03161621094	66.5485153198242	0.496463984251022	0.938904821872711	0.244916766881943	56.9166679382324	3415
True	False	False	False	False	-2880.11889648438	-1119.91296386719	75.4216537475586	0.769968271255493	0.959860801696777	0.754133403301239	59.8382339477539	4069
True	False	False	False	False	-2879.76879882813	-1408.205078125	74.3125076293945	0.554384768009186	0.914410769939423	0.296728879213333	64.3880615234375	4314
True	False	False	False	False	-2879.42260742188	-1088.94177246094	67.6576614379883	0.635597407817841	0.937760472297668	0.392050921916962	55.6721305847168	3396
True	False	False	False	False	-2873.16625976563	-1642.69079589844	65.4393768310547	0.658434331417084	0.927168071269989	0.426468521356583	71.4745788574219	4217
True	False	False	False	False	-2873.158203125	-1825.96435546875	140.861022949219	0.723372578620911	0.93634569644928	0.561253368854523	67.7795257568359	8608
True	False	False	False	False	-2871.80859375	-1707.09802246094	75.4216537475586	0.663043618202209	0.960995376110077	0.434002012014389	70.5147094726563	4795
True	False	False	False	False	-2871.57275390625	-1373.97680664063	104.259346008301	0.676092565059662	0.944022297859192	0.45660275220871	65.7340393066406	6179
True	False	False	False	False	-2872.5	-1344.90100097656	108.695907592773	0.55247038602829	0.925627052783966	0.294846147298813	74.9489822387695	7345
True	False	False	False	False	-2870.86743164063	-1534.13073730469	131.987884521484	0.552147388458252	0.907019555568695	0.29452982544899	68.0420150756836	8097
True	False	False	False	False	-2870.65454101563	-1063.8701171875	63.2210922241211	0.307236880064011	0.832460880279541	0.123428098857403	55.9298248291016	3188
True	False	False	False	False	-2867.1533203125	-1315.08276367188	95.3862075805664	0.71159839630127	0.955585777759552	0.53076446056366	65.2790679931641	5614
True	False	False	False	False	-2869.36157226563	-1260.20556640625	106.477630615234	0.52269172668457	0.919208288192749	0.267146408557892	63.8541679382324	6130
True	False	False	False	False	-2866.74462890625	-1238.94421386719	67.6576614379883	0.794012486934662	0.954093456268311	1	63.0655746459961	3847
True	False	False	False	False	-2868.56176757813	-1198.58068847656	61.0028076171875	0.731991708278656	0.941619634628296	0.586336493492126	57.2545471191406	3149
True	False	False	False	False	-2862.70458984375	-1789.296875	198.536407470703	0.71004980802536	0.94307541847229	0.527025043964386	91.3631286621094	16354
True	False	False	False	False	-2863.63232421875	-1687.07250976563	98.7136306762695	0.658456563949585	0.956472516059875	0.42650431394577	73.2471923828125	6519
True	False	False	False	False	-2862.87280273438	-1488.54821777344	105.36848449707	0.820584774017334	0.952967822551727	1	87.3473663330078	8298
True	False	False	False	False	-2863.52490234375	-838.785949707031	83.1856460571289	0.668196797370911	0.952929735183716	0.442692250013351	54.2133331298828	4066
True	False	False	False	False	-2862.53930664063	-1633.06469726563	168.589569091797	0.413797616958618	0.889486074447632	0.184939980506897	75.3486862182617	11453
True	False	False	False	False	-2860.65942382813	-1284.50476074219	56.5662384033203	0.823355436325073	0.959788382053375	1	61.470588684082	3135
True	False	False	False	False	-2862.21826171875	-1163.48425292969	21.0736961364746	0.656467795372009	0.941173493862152	0.423319727182388	51.1578941345215	972
True	False	False	False	False	-2859.74853515625	-997.822082519531	48.80224609375	0.431440591812134	0.854517638683319	0.196657732129097	54.4090919494629	2394
True	False	False	False	False	-2859.28857421875	-1748.03930664063	155.279876708984	0.762258768081665	0.961346685886383	0.707001686096191	101.22142791748	14171
True	False	False	False	False	-2848.25463867188	-1724.67346191406	86.513069152832	0.775300621986389	0.946000397205353	0.796320915222168	86.8974380493164	6778
True	False	False	False	False	-2855.48486328125	-1594.69274902344	46.5839614868164	0.752402067184448	0.957641243934631	0.659794867038727	65.0476226806641	2732
True	False	False	False	False	-2855.189453125	-1569.92236328125	107.586769104004	0.756450712680817	0.962896168231964	0.677877962589264	71.1752548217773	6904
True	False	False	False	False	-2857.0927734375	-1463.98937988281	110.914192199707	0.757574498653412	0.960333168506622	0.683192253112793	65.0599975585938	6506
True	False	False	False	False	-2855.07080078125	-1083.4619140625	58.7845230102539	0.446369379758835	0.811053335666656	0.206991821527481	54.6603775024414	2897
True	False	False	False	False	-2853.74536132813	-1581.87609863281	11.0914192199707	0.673765122890472	0.928999543190002	0.452423572540283	63	630
True	False	False	False	False	-2853.130859375	-1509.14465332031	129.769607543945	0.628026902675629	0.936867296695709	0.381569892168045	75.7606811523438	8864
True	False	False	False	False	-2851.36572265625	-1433.68444824219	103.150199890137	0.716568052768707	0.92433089017868	0.543167233467102	70.3010787963867	6538
True	False	False	False	False	-2849.49731445313	-1411.18054199219	134.206176757813	0.823480188846588	0.961795568466187	1	78.8925628662109	9546
True	False	False	False	False	-2849.8447265625	-1037.54846191406	11.0914192199707	0.462399274110794	0.864629805088043	0.218552485108376	56.7000007629395	567
True	False	False	False	False	-2848.00756835938	-1691.17016601563	156.389007568359	0.639742016792297	0.944849669933319	0.397970765829086	79.0283660888672	11143
True	False	False	False	False	-2847.95166015625	-1874.84631347656	134.206176757813	0.672323405742645	0.948608875274658	0.449868470430374	72.7933883666992	8808
True	False	False	False	False	-2845.7744140625	-1818.85766601563	161.934722900391	0.757529318332672	0.949808299541473	0.682975828647614	78.1780853271484	11414
True	False	False	False	False	-2847.51904296875	-1294.15612792969	41.0382537841797	0.797737896442413	0.959836065769196	1	59.5135116577148	2202
True	False	False	False	False	-2847.169921875	-1136.89587402344	110.914192199707	0.584061980247498	0.931463360786438	0.327748477458954	59.1599998474121	5916
True	False	False	False	False	-2846.5126953125	-1654.85424804688	104.259346008301	0.811947047710419	0.956959247589111	1	77.2659606933594	7263
True	False	False	False	False	-2837.01782226563	-1527.26318359375	102.041061401367	0.729883551597595	0.971811234951019	0.579949259757996	76.1521759033203	7006
True	False	False	False	False	-2846.48510742188	-1317.58557128906	114.241622924805	0.539730429649353	0.906982660293579	0.282643437385559	63.8252410888672	6574
True	False	False	False	False	-2845.5234375	-1242.08630371094	93.1679229736328	0.695049583911896	0.947772622108459	0.49346387386322	62.4047622680664	5242
True	False	False	False	False	-2843.45947265625	-1379.09558105469	103.150199890137	0.793185532093048	0.949298918247223	1	65.0430145263672	6049
True	False	False	False	False	-2843.2998046875	-1216.40441894531	53.2388153076172	0.284544169902802	0.777335226535797	0.111997216939926	56.6041679382324	2717
True	False	False	False	False	-2842.81518554688	-1173.38684082031	99.8227767944336	0.399405062198639	0.905636608600616	0.175749033689499	55.8444442749023	5026
True	False	False	False	False	-2835.55102539063	-1021.66436767578	59.8936653137207	0.718682765960693	0.936529695987701	0.54864364862442	56	3024
True	False	False	False	False	-2832.85107421875	-1852.58605957031	113.132476806641	0.702079832553864	0.968704640865326	0.508630454540253	72.3333358764648	7378
True	False	False	False	False	-2833.9697265625	-1475.24853515625	117.569046020508	0.702122330665588	0.952423274517059	0.508725047111511	63.3679237365723	6717
True	False	False	False	False	-2833.75146484375	-1283.91516113281	141.970169067383	0.657634496688843	0.945725798606873	0.425183236598969	66.125	8464
True	False	False	False	False	-2831.94482421875	-1592.75341796875	163.043869018555	0.727660059928894	0.958871126174927	0.573396384716034	78.7551040649414	11577
True	False	False	False	False	-2831.77880859375	-1787.07263183594	145.297592163086	0.657382667064667	0.941999852657318	0.424779862165451	67.1221389770508	8793
True	False	False	False	False	-2823.4375	-1574.11865234375	82.0765075683594	0.745684206485748	0.957822978496552	0.632829606533051	65.0405426025391	4813
True	False	False	False	False	-2828.71020507813	-1440.74584960938	123.114753723145	0.755423963069916	0.954709708690643	0.673140406608582	70.8648681640625	7866
True	False	False	False	False	-2830.75048828125	-1153.44140625	29.9468326568604	0.474944919347763	0.919998526573181	0.227962628006935	51.037036895752	1378
True	False	False	False	False	-2827.35717773438	-869.538513183594	22.1828384399414	0.755204319953918	0.946847438812256	0.672140836715698	45.3499984741211	907
True	False	False	False	False	-2828.75756835938	-847.927001953125	37.7108268737793	0.748016774654388	0.946688234806061	0.64181524515152	47.5588226318359	1617
True	False	False	False	False	-2826.26904296875	-1537.40454101563	117.569046020508	0.585472583770752	0.963712751865387	0.32931649684906	70.4528274536133	7468
True	False	False	False	False	-2823.26220703125	-1390.91687011719	112.023338317871	0.569382727146149	0.896717429161072	0.311955481767654	64.3366317749023	6498
True	False	False	False	False	-2820.90893554688	-1242.04638671875	93.1679229736328	0.725569725036621	0.954621136188507	0.567398190498352	64.8690490722656	5449
True	False	False	False	False	-2819.74560546875	-1002.42327880859	28.8376903533936	0.696614444255829	0.934137880802155	0.496761053800583	49.0769233703613	1276
True	False	False	False	False	-2818.64404296875	-1696.21398925781	122.005615234375	0.720566987991333	0.949143707752228	0.553630292415619	86.7363662719727	9541
True	False	False	False	False	-2818.21484375	-1359.22827148438	161.934722900391	0.574185490608215	0.900931060314178	0.317020565271378	75.3698654174805	11004
True	False	False	False	False	-2817.1513671875	-1423.98840332031	112.023338317871	0.495176136493683	0.94698178768158	0.243871331214905	66.7623748779297	6743
True	False	False	False	False	-2815.19311523438	-1864.24353027344	89.8404998779297	0.721652567386627	0.920389592647552	0.556551098823547	98.3827133178711	7969
True	False	False	False	False	-2816.25073242188	-1624.92797851563	125.333038330078	0.669864416122437	0.952990531921387	0.445568263530731	96.5663681030273	10912
True	False	False	False	False	-2812.17602539063	-1765.22473144531	86.513069152832	0.812731087207794	0.950159788131714	1	64.2692337036133	5013
True	False	False	False	False	-2808.76684570313	-1663.2080078125	201.863830566406	0.583112359046936	0.915396153926849	0.326698064804077	74.6648330688477	13589
True	False	False	False	False	-2812.09619140625	-1554.53466796875	119.787330627441	0.72677618265152	0.94998174905777	0.570841550827026	69.6388854980469	7521
True	False	False	False	False	-2807.41381835938	-1265.16015625	51.0205307006836	0.442527294158936	0.906989932060242	0.204293742775917	54.0434799194336	2486
True	False	False	False	False	-2809.77197265625	-1196.87573242188	53.2388153076172	0.761617660522461	0.960135102272034	0.703567922115326	52.3541679382324	2513
True	False	False	False	False	-2809.65112304688	-1226.89782714844	73.203369140625	0.711495935916901	0.953763663768768	0.530515313148499	59.6515159606934	3937
True	False	False	False	False	-2807.30859375	-1895.80883789063	97.6044921875	0.819784700870514	0.959447026252747	1	81.9772720336914	7214
True	False	False	False	False	-2792.47412109375	-1877.5146484375	137.533599853516	0.594111084938049	0.933932304382324	0.339125335216522	78.1371002197266	9689
True	False	False	False	False	-2807.11547851563	-1722.6865234375	44.3656768798828	0.619482219219208	0.945498645305634	0.37021940946579	63.7999992370605	2552
True	False	False	False	False	-2806.69873046875	-958.287353515625	21.0736961364746	0.819298386573792	0.952117681503296	1	45.5789489746094	866
True	False	False	False	False	-2805.81982421875	-1453.99169921875	134.206176757813	0.649497926235199	0.939423501491547	0.412456274032593	68.2809906005859	8262
True	False	False	False	False	-2805.275390625	-1824.53515625	115.350761413574	0.572012841701508	0.929672539234161	0.314717352390289	68.5288467407227	7127
True	False	False	False	False	-2795.04150390625	-1807.90258789063	108.695907592773	0.777484655380249	0.966401517391205	0.817557096481323	73.4693908691406	7200
True	False	False	False	False	-2792.22534179688	-1632.54797363281	83.1856460571289	0.408352911472321	0.887965500354767	0.18142557144165	64.9066696166992	4868
True	False	False	False	False	-2804.1455078125	-1580.89990234375	69.8759460449219	0.766303777694702	0.955623149871826	0.730220139026642	60.6825408935547	3823
True	False	False	False	False	-2804.69873046875	-1493.9013671875	126.442184448242	0.767152667045593	0.95994633436203	0.735483109951019	80.0438613891602	9125
True	False	False	False	False	-2803.7900390625	-1602.98303222656	108.695907592773	0.755093216896057	0.961557626724243	0.671637296676636	64.3469390869141	6306
True	False	False	False	False	-2792.90161132813	-1539.52685546875	54.3479537963867	0.746100842952728	0.926811575889587	0.634407699108124	58.2448997497559	2854
True	False	False	False	False	-2797.98657226563	-1528.19921875	26.6194076538086	0.718682765960693	0.945234656333923	0.54864364862442	56.625	1359
True	False	False	False	False	-2791.77392578125	-1508.29479980469	126.442184448242	0.675792455673218	0.961037278175354	0.456060022115707	72.8947372436523	8310
True	False	False	False	False	-2797.20288085938	-1393.76867675781	106.477630615234	0.727271556854248	0.963429868221283	0.572269976139069	64.6145858764648	6203
True	False	False	False	False	-2791.10009765625	-1286.10363769531	9.98227787017822	0.687235474586487	0.9244145154953	0.47761595249176	53.7777786254883	484
True	False	False	False	False	-2795.53076171875	-1250.50573730469	24.401123046875	0.760120630264282	0.94915634393692	0.695777595043182	54.1363639831543	1191
True	False	False	False	False	-2793.89501953125	-1212.82641601563	78.7490768432617	0.79235315322876	0.962030291557312	1	58.5633811950684	4158
True	False	False	False	False	-2790.8037109375	-1767.53784179688	107.586769104004	0.792714774608612	0.975272536277771	1	67.8659820556641	6583
True	False	False	False	False	-2790.67553710938	-947.172485351563	29.9468326568604	0.828017055988312	0.959619760513306	1	46.1111106872559	1245
True	False	False	False	False	-2788.20947265625	-1258.14367675781	37.7108268737793	0.679740428924561	0.92828106880188	0.46329328417778	55.0882339477539	1873
True	False	False	False	False	-2785.80981445313	-1725.19665527344	293.922607421875	0.454494565725327	0.796645700931549	0.212789118289948	105.626411437988	27991
True	False	False	False	False	-2785.30078125	-1692.13671875	89.8404998779297	0.69965648651123	0.956959247589111	0.503297805786133	77.0370407104492	6240
True	False	False	False	False	-2785.48461914063	-1336.88732910156	115.350761413574	0.707784593105316	0.961795568466187	0.521656036376953	76.2211532592773	7927
True	False	False	False	False	-2783.27514648438	-1370.67578125	108.695907592773	0.755093216896057	0.957141101360321	0.671637296676636	60.2142868041992	5901
True	False	False	False	False	-2779.79711914063	-1843.44787597656	227.374099731445	0.548581838607788	0.882792294025421	0.291062265634537	95.9073181152344	19661
True	False	False	False	False	-2780.87744140625	-1485.36584472656	66.5485153198242	0.703921556472778	0.945187211036682	0.512761116027832	63.1500015258789	3789
True	False	False	False	False	-2778.73095703125	-1286.63562011719	63.2210922241211	0.703909933567047	0.946559429168701	0.512734949588776	58.6666679382324	3344
True	False	False	False	False	-2773.11596679688	-1867.32495117188	120.896469116211	0.593472898006439	0.92928421497345	0.338388204574585	79.7889938354492	8697
True	False	False	False	False	-2775.01977539063	-1791.99267578125	140.861022949219	0.68170440196991	0.949574828147888	0.466969162225723	73.7165374755859	9362
True	False	False	False	False	-2777.052734375	-1742.95971679688	75.4216537475586	0.666771829128265	0.943793058395386	0.44025981426239	68.220588684082	4639
True	False	False	False	False	-2775.71801757813	-1681.43273925781	73.203369140625	0.747322142124176	0.944258153438568	0.639100313186646	81.0303039550781	5348
True	False	False	False	False	-2777.02197265625	-1663.861328125	88.7313537597656	0.769612729549408	0.954577445983887	0.751666605472565	86.7874984741211	6943
True	False	False	False	False	-2776.68627929688	-1567.7724609375	150.843307495117	0.544160783290863	0.938965380191803	0.286824226379395	64.9191207885742	8829
True	False	False	False	False	-2776.599609375	-1468.82885742188	82.0765075683594	0.711891770362854	0.9486203789711	0.531479299068451	62.8783798217773	4653
True	False	False	False	False	-2774.31958007813	-1440.33996582031	157.498153686523	0.736775100231171	0.962266862392426	0.601518452167511	69	9798
True	False	False	False	False	-2773.21484375	-1828.26110839844	70.9850845336914	0.383422881364822	0.8957759141922	0.165902346372604	71.484375	4575
True	False	False	False	False	-2770.20971679688	-1629.93188476563	180.790130615234	0.608020544052124	0.93251246213913	0.355720192193985	87.5521469116211	14271
True	False	False	False	False	-2772.931640625	-1599.81530761719	92.0587844848633	0.603966951370239	0.937525451183319	0.350776195526123	62.0722885131836	5152
True	False	False	False	False	-2772.40454101563	-1332.76635742188	36.6016845703125	0.726016283035278	0.940318167209625	0.568666875362396	64	2112
True	False	False	False	False	-2768.72827148438	-1224.95471191406	58.7845230102539	0.644668221473694	0.940264463424683	0.405185103416443	56.2075462341309	2979
True	False	False	False	False	-2762.77490234375	-1667.21508789063	61.0028076171875	0.804323971271515	0.966921865940094	1	77.3272705078125	4253
True	False	False	False	False	-2763.49487304688	-1265.45141601563	104.259346008301	0.497487217187881	0.965551435947418	0.245750308036804	58.2978706359863	5480
True	False	False	False	False	-2763.40991210938	-1168.13464355469	72.0942230224609	0.790630877017975	0.960359692573547	1	54.0307693481445	3512
True	False	False	False	False	-2763.14697265625	-1503.69885253906	92.0587844848633	0.763090133666992	0.944947302341461	0.711547255516052	68.4457855224609	5681
True	False	False	False	False	-2760.79516601563	-1885.78649902344	163.043869018555	0.632514238357544	0.948658525943756	0.387731999158859	79	11613
True	False	False	False	False	-2762.42846679688	-1700.34240722656	107.586769104004	0.837860226631165	0.956959247589111	1	73.4020614624023	7120
True	False	False	False	False	-2761.02807617188	-1525.77502441406	92.0587844848633	0.549775063991547	0.934003293514252	0.292217701673508	63.1084327697754	5238
True	False	False	False	False	-2760.75927734375	-1318.13171386719	28.8376903533936	0.572012841701508	0.944049656391144	0.314717352390289	53.1923065185547	1383
True	False	False	False	False	-2760.07250976563	-1759.42126464844	130.878753662109	0.772971868515015	0.959042251110077	0.776539385318756	71.8898315429688	8483
True	False	False	False	False	-2759.591796875	-1468.63330078125	70.9850845336914	0.615690171718597	0.93479859828949	0.365334123373032	58.5	3744
True	False	False	False	False	-2759.81079101563	-1245.23010253906	65.4393768310547	0.756123721599579	0.94757354259491	0.676357209682465	57.5254249572754	3394
True	False	False	False	False	-2757.53564453125	-1806.884765625	114.241622924805	0.793618381023407	0.948686838150024	1	89.9708709716797	9267
True	False	False	False	False	-2758.669921875	-1387.87023925781	69.8759460449219	0.703073918819427	0.955614149570465	0.510851562023163	57.0476188659668	3594
True	False	False	False	False	-2756.94921875	-1220.75988769531	43.256534576416	0.730620563030243	0.962561309337616	0.582162261009216	55.6410255432129	2170
True	False	False	False	False	-2754.00170898438	-1834.57275390625	63.2210922241211	0.758609592914581	0.943671822547913	0.688213586807251	75.0175476074219	4276
True	False	False	False	False	-2748.67431640625	-1676.33251953125	154.17073059082	0.803418695926666	0.956349074840546	1	90.1798553466797	12535
True	False	False	False	False	-2753.4951171875	-1341.71228027344	83.1856460571289	0.620580017566681	0.940629780292511	0.371650695800781	59.8800010681152	4491
True	False	False	False	False	-2751.02001953125	-1639.70935058594	147.515884399414	0.77680242061615	0.956683874130249	0.810584485530853	89.165412902832	11859
True	False	False	False	False	-2748.90698242188	-1605.95202636719	103.150199890137	0.866363406181335	0.969454169273376	1	75.5914001464844	7030
True	False	False	False	False	-2750.87133789063	-1372.09289550781	58.7845230102539	0.775075852870941	0.954383611679077	0.794298112392426	55.2830200195313	2930
True	False	False	False	False	-2750.24291992188	-1191.1005859375	66.5485153198242	0.729813098907471	0.939451813697815	0.579738736152649	53.6500015258789	3219
True	False	False	False	False	-2749.64038085938	-1583.89331054688	118.678184509277	0.708746135234833	0.957366287708282	0.523920714855194	67.4953308105469	7222
True	False	False	False	False	-2745.41723632813	-1733.98522949219	230.701522827148	0.556609809398651	0.930160284042358	0.298933833837509	99.2596130371094	20646
True	False	False	False	False	-2745.43310546875	-1235.24194335938	28.8376903533936	0.646229147911072	0.910458266735077	0.407513111829758	50.6538467407227	1317
True	False	False	False	False	-2744.09423828125	-1456.26672363281	80.9673614501953	0.775890290737152	0.958517491817474	0.801759004592896	61.3972587585449	4482
True	False	False	False	False	-2739.34692382813	-1834.22253417969	80.9673614501953	0.760632932186127	0.958927392959595	0.698408961296082	69.315071105957	5060
True	False	False	False	False	-2741.3193359375	-1552.19799804688	88.7313537597656	0.598902344703674	0.914873003959656	0.344725489616394	63.3875007629395	5071
True	False	False	False	False	-2740.23388671875	-1327.40173339844	66.5485153198242	0.718917906284332	0.928427696228027	0.549260377883911	57.3333320617676	3440
True	False	False	False	False	-2739.04614257813	-1811.80114746094	137.533599853516	0.682015299797058	0.94645756483078	0.467555910348892	85.6532287597656	10621
True	False	False	False	False	-2735.50341796875	-1791.20007324219	218.500961303711	0.616750717163086	0.933930635452271	0.36669135093689	87.3705596923828	17212
True	False	False	False	False	-2735.455078125	-1699.033203125	110.914192199707	0.584061980247498	0.937464475631714	0.327748477458954	63.5499992370605	6355
True	False	False	False	False	-2734.96362304688	-1312.96948242188	46.5839614868164	0.752402067184448	0.941271901130676	0.659794867038727	53.8095245361328	2260
True	False	False	False	False	-2722.80737304688	-1882.10412597656	312.778015136719	0.359712600708008	0.885320127010345	0.15193684399128	79.1524810791016	22321
True	False	False	False	False	-2730.76293945313	-1607.44982910156	58.7845230102539	0.668824553489685	0.947976648807526	0.443771183490753	61.4716987609863	3258
True	False	False	False	False	-2730.58154296875	-1626.86328125	75.4216537475586	0.797777712345123	0.965720891952515	1	62.4411773681641	4246
True	False	False	False	False	-2726.81420898438	-1573.35974121094	107.586769104004	0.628426969051361	0.960699737071991	0.382113456726074	61.2680397033691	5943
True	False	False	False	False	-2728.21435546875	-1236.32299804688	78.7490768432617	0.832973837852478	0.956417441368103	1	68.2676086425781	4847
True	False	False	False	False	-2720.96752929688	-1551.64074707031	118.678184509277	0.682536005973816	0.940918147563934	0.468541741371155	65.7570114135742	7036
True	False	False	False	False	-2720.58422851563	-1390.63854980469	79.8582229614258	0.750213325023651	0.954543590545654	0.650631964206696	55.5694427490234	4001
True	False	False	False	False	-2719.70654296875	-1773.29541015625	168.589569091797	0.796495378017426	0.962079882621765	1	94.7039489746094	14395
True	False	False	False	False	-2719.16381835938	-1670.58728027344	167.480438232422	0.70995557308197	0.966520369052887	0.526799380779266	75.6225128173828	11419
True	False	False	False	False	-2717.54321289063	-1830.28601074219	86.513069152832	0.801492035388947	0.957409143447876	1	71.3717956542969	5567
True	False	False	False	False	-2715.6162109375	-1744.44165039063	230.701522827148	0.754196107387543	0.93369597196579	0.667614281177521	97.6923065185547	20320
True	False	False	False	False	-2709.93530273438	-1639.10131835938	165.262145996094	0.827902376651764	0.964153528213501	1	102.429527282715	15262
True	False	False	False	False	-2708.826171875	-1357.54516601563	144.188446044922	0.790630877017975	0.95238471031189	1	72.7461547851563	9457
True	False	False	False	False	-2707.96020507813	-1612.43359375	85.4039306640625	0.730905413627625	0.944697976112366	0.583023309707642	64.1818161010742	4942
True	False	False	False	False	-2706.12133789063	-1584.08227539063	115.350761413574	0.699858546257019	0.937857091426849	0.503738164901733	70.4711532592773	7329
True	False	False	False	False	-2703.939453125	-1846.33093261719	138.64274597168	0.827974438667297	0.965804636478424	1	84.6880035400391	10586
True	False	False	False	False	-2703.29858398438	-1808.33020019531	300.577453613281	0.360044986009598	0.873508393764496	0.152127623558044	78.7638397216797	21345
True	False	False	False	False	-2702.09619140625	-1687.44201660156	129.769607543945	0.766421258449554	0.956162750720978	0.730939626693726	80.7350463867188	9446
True	False	False	False	False	-2697.6826171875	-1531.29943847656	96.4953460693359	0.799865543842316	0.961418867111206	1	63.8505744934082	5555
True	False	False	False	False	-2695.09936523438	-1706.22570800781	130.878753662109	0.736509919166565	0.950423300266266	0.600650131702423	72.7881393432617	8589
True	False	False	False	False	-2691.32470703125	-1560.69189453125	115.350761413574	0.769432365894318	0.949718296527863	0.750428736209869	70.4230804443359	7324
True	False	False	False	False	-2689.90258789063	-1773.05847167969	170.807861328125	0.698725283145905	0.953639924526215	0.501278698444366	76.1883087158203	11733
True	False	False	False	False	-2686.56420898438	-1847.73449707031	87.6222152709961	0.749889969825745	0.956613540649414	0.649311125278473	74.0759506225586	5852
True	False	False	False	False	-2687.4462890625	-1730.05847167969	154.17073059082	0.76451712846756	0.951595425605774	0.719610869884491	74.0935287475586	10299
True	False	False	False	False	-2685.91088867188	-1869.97485351563	151.952453613281	0.694207608699799	0.951748609542847	0.491707503795624	71.3868637084961	9780
True	False	False	False	False	-2679.67211914063	-1796.81860351563	34.3833999633789	0.770503997802734	0.956876516342163	0.757918477058411	67.0645141601563	2079
True	False	False	False	False	-2681.77075195313	-1648.85778808594	107.586769104004	0.678518652915955	0.954083800315857	0.461032927036285	67.8247451782227	6579
True	False	False	False	False	-2681.28295898438	-1350.07312011719	100.931915283203	0.786033868789673	0.952967822551727	1	59.6263732910156	5426
True	False	False	False	False	-2680.6630859375	-1666.80407714844	99.8227767944336	0.777396082878113	0.959297358989716	0.816632270812988	66.1444473266602	5953
True	False	False	False	False	-2679.51513671875	-1575.74609375	74.3125076293945	0.77451878786087	0.939060509204865	0.789397180080414	62.1044769287109	4161
True	False	False	False	False	-2675.28784179688	-1832.314453125	79.8582229614258	0.578242421150208	0.947612226009369	0.321375250816345	71.8333358764648	5172
True	False	False	False	False	-2674.61206054688	-1818.63757324219	82.0765075683594	0.689364433288574	0.953584969043732	0.48183611035347	67.3918914794922	4987
True	False	False	False	False	-2674.4833984375	-1688.46826171875	95.3862075805664	0.801153242588043	0.959447026252747	1	58.430233001709	5025
True	False	False	False	False	-2671.99194335938	-1790.95837402344	32.1651153564453	0.720794081687927	0.943335175514221	0.554238379001617	69.3793106079102	2012
True	False	False	False	False	-2670.47875976563	-1750.34326171875	175.244430541992	0.540167987346649	0.868373990058899	0.283053427934647	77.4367065429688	12235
True	False	False	False	False	-2670.56420898438	-1612.01879882813	109.805053710938	0.720394313335419	0.944223821163177	0.553169012069702	67.3434371948242	6667
True	False	False	False	False	-2655.51733398438	-1876.12084960938	123.114753723145	0.664999067783356	0.941365599632263	0.437265396118164	79.2792816162109	8800
True	False	False	False	False	-2664.70703125	-1853.06140136719	145.297592163086	0.633639574050903	0.924808144569397	0.3893001973629	74.0687026977539	9703
True	False	False	False	False	-2664.14501953125	-1779.40942382813	92.0587844848633	0.707896769046783	0.950941801071167	0.521919071674347	65.5301208496094	5439
True	False	False	False	False	-2656.90942382813	-1542.22546386719	123.114753723145	0.755423963069916	0.955317556858063	0.673140406608582	62.5405387878418	6942
True	False	False	False	False	-2652.43505859375	-1673.15490722656	114.241622924805	0.817152261734009	0.958751022815704	1	71.9126205444336	7407
True	False	False	False	False	-2651.50561523438	-1460.61242675781	35.4925422668457	0.795358955860138	0.950105845928192	1	47.71875	1527
True	False	False	False	False	-2648.27685546875	-1809.28894042969	147.515884399414	0.857738316059113	0.971135854721069	1	67.481201171875	8975
True	False	False	False	False	-2643.09814453125	-1656.20629882813	156.389007568359	0.738854289054871	0.945696473121643	0.608445107936859	79.8297882080078	11256
True	False	False	False	False	-2643.11352539063	-1508.74877929688	92.0587844848633	0.658481895923615	0.948859751224518	0.426545202732086	55.1084327697754	4574
True	False	False	False	False	-2636.33349609375	-1416.70031738281	114.241622924805	0.720488905906677	0.953212261199951	0.55342161655426	53.1553382873535	5475
True	False	False	False	False	-2630.89233398438	-1889.12756347656	196.318130493164	0.497415989637375	0.867429792881012	0.245692178606987	81.2485885620117	14381
True	False	False	False	False	-2629.572265625	-1855.00769042969	146.40673828125	0.684889554977417	0.947210550308228	0.47304567694664	76.6742401123047	10121
True	False	False	False	False	-2624.50122070313	-1826.11938476563	161.934722900391	0.66242790222168	0.930339276790619	0.432982921600342	76.9794540405273	11239
True	False	False	False	False	-2624.57836914063	-518.526428222656	112.023338317871	0.756114184856415	0.947243809700012	0.676312983036041	54.188117980957	5473
True	False	False	False	False	-2619.0244140625	-1797.86767578125	192.990692138672	0.643659770488739	0.92793744802475	0.403692007064819	77.4597702026367	13478
True	False	False	False	False	-2619.54663085938	-1443.84143066406	82.0765075683594	0.760389924049377	0.954858958721161	0.697156250476837	50.9594612121582	3771
True	False	False	False	False	-2604.26611328125	-884.783386230469	99.8227767944336	0.744696021080017	0.932709872722626	0.629131495952606	47.5666656494141	4281
True	False	False	False	False	-2597.17138671875	-1880.01965332031	110.914192199707	0.463989406824112	0.835506796836853	0.219727039337158	64.5199966430664	6452
True	False	False	False	False	-2588.732421875	-1812.46472167969	201.863830566406	0.707153856754303	0.936068654060364	0.520181596279144	85.3296737670898	15530
True	False	False	False	False	-2587.11938476563	-1896.35681152344	100.931915283203	0.786033868789673	0.952967822551727	1	80.7692337036133	7350
True	False	False	False	False	-2568.3466796875	-1846.37854003906	113.132476806641	0.809218764305115	0.954925775527954	1	68.6568603515625	7003
True	False	False	False	False	-2560.4775390625	-1895.42932128906	222.937530517578	0.466309368610382	0.888832747936249	0.221449971199036	68.9552230834961	13860
True	False	False	False	False	-2542.8720703125	-1836.14855957031	78.7490768432617	0.79235315322876	0.946540415287018	1	65.7042236328125	4665
True	False	False	False	False	-2548.5205078125	5.95307350158691	96.4953460693359	0.719872772693634	0.955585777759552	0.551781058311462	47.7356338500977	4153
True	False	False	False	False	-2533.732421875	-1655.8681640625	113.132476806641	0.795443058013916	0.957532703876495	1	69.8137283325195	7121
True	False	False	False	False	-2466.88793945313	-1742.18994140625	13.3097038269043	0.80851811170578	0.94014710187912	1	44.5833320617676	535
True	False	False	False	False	-2427.85522460938	-1827.70178222656	177.462707519531	0.700983703136444	0.959563851356506	0.50620424747467	64.4437484741211	10311
True	False	False	False	False	-2406.13745117188	-1833.87182617188	144.188446044922	0.77064049243927	0.962406873703003	0.758896112442017	64.2076950073242	8347
True	False	False	False	False	-2317.65649414063	-913.199279785156	161.934722900391	0.768204808235168	0.966407477855682	0.742225527763367	53.7739715576172	7851
True	False	False	False	False	-2290.40405273438	-1573.94213867188	145.297592163086	0.730973720550537	0.938325464725494	0.583230257034302	54.6106872558594	7154
True	False	False	False	False	-2270.85498046875	-860.208435058594	117.569046020508	0.851301372051239	0.966195464134216	1	50.301887512207	5332
True	False	False	False	False	-2233.5576171875	-1005.33917236328	21.0736961364746	0.765837788581848	0.936461865901947	0.727394282817841	34.0526313781738	647
True	False	False	False	False	-2218.0869140625	-126.47533416748	39.9291114807129	0.382630825042725	0.731408417224884	0.165423721075058	33.7222213745117	1214
True	False	False	False	False	-2206.56494140625	33.3365783691406	146.40673828125	0.762958765029907	0.93587726354599	0.710821986198425	48.0984840393066	6349
True	False	False	False	False	-2147.93310546875	-1376.20178222656	169.698715209961	0.742979526519775	0.961742758750916	0.622851550579071	51.2091522216797	7835
True	False	False	False	False	-2144.86889648438	-895.607299804688	61.0028076171875	0.546686351299286	0.888982772827148	0.289237022399902	37.8545455932617	2082
True	False	False	False	False	-2130.13037109375	-931.242126464844	48.80224609375	0.555250585079193	0.929413437843323	0.297584682703018	39.1818199157715	1724
True	False	False	False	False	-2119.77734375	35.2165107727051	24.401123046875	0.535196304321289	0.851965129375458	0.278431236743927	36.5454559326172	804
True	False	False	False	False	-2119.36572265625	-1165.57739257813	198.536407470703	0.740558803081512	0.935174286365509	0.614286065101624	52.871509552002	9464
True	False	False	False	False	-2117.46850585938	-741.507568359375	35.4925422668457	0.627549946308136	0.924034357070923	0.380923300981522	41.03125	1313
True	False	False	False	False	-2117.40161132813	-689.277160644531	31.0559749603271	0.711205661296844	0.963250696659088	0.529810667037964	36.9285697937012	1034
True	False	False	False	False	-2110.63403320313	-906.992553710938	76.5307922363281	0.654967188835144	0.938143610954285	0.42094224691391	40.7681159973145	2813
True	False	False	False	False	-2108.64477539063	-800.039306640625	25.5102653503418	0.748013913631439	0.942926585674286	0.641803920269012	39.9130439758301	918
True	False	False	False	False	-2103.578125	-876.448486328125	28.8376903533936	0.719225645065308	0.940220415592194	0.550069808959961	36.8846168518066	959
True	False	False	False	False	-2100.49682617188	-1140.13464355469	116.459907531738	0.722729206085205	0.941285252571106	0.559483647346497	89.6571426391602	9414
True	False	False	False	False	-2098.03955078125	-743.441223144531	31.0559749603271	0.5245481133461	0.891331493854523	0.268791943788528	41.1071434020996	1151
True	False	False	False	False	-2093.31323242188	-15.9686803817749	57.6753807067871	0.417619526386261	0.926669239997864	0.187434956431389	39.5769233703613	2058
True	False	False	False	False	-2091.93774414063	30.963659286499	14.4188451766968	0.719225645065308	0.935661971569061	0.550069808959961	38.230770111084	497
True	False	False	False	False	-2089.998046875	-1127.55737304688	39.9291114807129	0.633259892463684	0.944274544715881	0.388770014047623	48.8333320617676	1758
True	False	False	False	False	-2088.07763671875	-1434.97802734375	95.3862075805664	0.827333629131317	0.954577445983887	1	49.4767456054688	4255
True	False	False	False	False	-2084.95361328125	-1359.64538574219	129.769607543945	0.851375102996826	0.965676367282867	1	65.8034210205078	7699
True	False	False	False	False	-2086.70776367188	-12.7866268157959	23.2919807434082	0.725569725036621	0.937866926193237	0.567398190498352	42.238094329834	887
True	False	False	False	False	-2086.2587890625	-1136.57409667969	18.8554134368896	0.602602183818817	0.945151925086975	0.349132090806961	45.235294342041	769
True	False	False	False	False	-2084.36206054688	-834.461547851563	87.6222152709961	0.574860095977783	0.947987496852875	0.317739814519882	39.2784805297852	3103
True	False	False	False	False	-2083.23583984375	23.9053363800049	9.98227787017822	0.53901207447052	0.922550082206726	0.28197169303894	36.4444427490234	328
True	False	False	False	False	-2080.6640625	-75.411735534668	68.7667999267578	0.716718852519989	0.956738173961639	0.543553650379181	38.9838714599609	2417
True	False	False	False	False	-2079.04077148438	-979.222900390625	16.6371288299561	0.414937883615494	0.846384108066559	0.185681909322739	34.5999984741211	519
True	False	False	False	False	-2078.208984375	-704.020751953125	26.6194076538086	0.780536234378815	0.950671494007111	0.854119598865509	33.8333320617676	812
True	False	False	False	False	-2077.2587890625	-931.494445800781	108.695907592773	0.618347227573395	0.928179144859314	0.368747800588608	45.3979606628418	4449
True	False	False	False	False	-2070.81616210938	-670.405029296875	37.7108268737793	0.625182271003723	0.943025827407837	0.377736806869507	36.3823547363281	1237
True	False	False	False	False	-2069.07104492188	-1272.125	97.6044921875	0.728147208690643	0.950731337070465	0.574816465377808	40.5113639831543	3565
True	False	False	False	False	-2065.13110351563	-1148.73095703125	160.825576782227	0.817430675029755	0.962004125118256	1	49.7931022644043	7220
True	False	False	False	False	-2067.814453125	-896.221862792969	96.4953460693359	0.775108277797699	0.942447781562805	0.794588387012482	41.3793106079102	3600
True	False	False	False	False	-2062.02026367188	-1093.73815917969	134.206176757813	0.735894858837128	0.963884353637695	0.598648369312286	52.595043182373	6364
True	False	False	False	False	-2059.64233398438	-1195.34094238281	112.023338317871	0.734947741031647	0.957460463047028	0.595599770545959	45.5742568969727	4603
True	False	False	False	False	-2059.51806640625	-844.457824707031	36.6016845703125	0.360858827829361	0.939640700817108	0.152595296502113	37.3333320617676	1232
True	False	False	False	False	-2055.197265625	48.2326164245605	12.2005615234375	0.741141617298126	0.928999543190002	0.616318583488464	35.4545440673828	390
True	False	False	False	False	-2053.62158203125	-970.743835449219	76.5307922363281	0.634376108646393	0.931481838226318	0.39033168554306	37.6086959838867	2595
True	False	False	False	False	-2052.36987304688	-1117.484375	135.315322875977	0.749961793422699	0.946854650974274	0.649603843688965	47.7704925537109	5828
True	False	False	False	False	-2050.11206054688	-829.072143554688	89.8404998779297	0.805119872093201	0.962392508983612	1	44.8518524169922	3633
True	False	False	False	False	-2043.43371582031	-1177.26940917969	102.041061401367	0.677344083786011	0.955052018165588	0.458878487348557	44.9130439758301	4132
True	False	False	False	False	-2049.087890625	10.6446743011475	37.7108268737793	0.666771829128265	0.941161274909973	0.44025981426239	39.029411315918	1327
True	False	False	False	False	-2043.70068359375	-1154.05090332031	122.005615234375	0.809867918491364	0.965474784374237	1	51.7545471191406	5693
True	False	False	False	False	-2041.78454589844	50.3703346252441	28.8376903533936	0.430268794298172	0.851121366024017	0.195863291621208	37	962
True	False	False	False	False	-2038.544921875	-896.418212890625	100.931915283203	0.730834186077118	0.946846663951874	0.582807719707489	45.1428565979004	4108
True	False	False	False	False	-2034.14013671875	-790.964965820313	73.203369140625	0.449171006679535	0.898117005825043	0.208976581692696	37.6060600280762	2482
True	False	False	False	False	-2032.70239257813	-935.128662109375	19.9645557403564	0.725530564785004	0.936461865901947	0.56728732585907	36.5	657
True	False	False	False	False	-2030.87231445313	-1538.18444824219	129.769607543945	0.787340879440308	0.950586199760437	1	62.6239318847656	7327
True	False	False	False	False	-2027.93029785156	-719.244262695313	108.695907592773	0.641959667205811	0.940127968788147	0.401193976402283	46.0510215759277	4513
True	False	False	False	False	-2026.10400390625	-925.343078613281	21.0736961364746	0.656467795372009	0.902410805225372	0.423319727182388	37.6315803527832	715
True	False	False	False	False	-2026.09973144531	-1110.33605957031	124.223899841309	0.753693819046021	0.94699501991272	0.665395557880402	53.7678565979004	6022
True	False	False	False	False	-2025.75012207031	-1083.03845214844	114.241622924805	0.852263212203979	0.965687274932861	1	43.1553382873535	4445
True	False	False	False	False	-2021.17822265625	-1137.59106445313	128.660461425781	0.660718262195587	0.946714043617249	0.430174142122269	45.4827575683594	5276
True	False	False	False	False	-2019.98901367188	-872.077453613281	164.153015136719	0.515901327133179	0.945021212100983	0.261211812496185	47.3040542602539	7001
True	False	False	False	False	-2019.0947265625	-843.179870605469	86.513069152832	0.637440741062164	0.959742963314056	0.394667387008667	40.538459777832	3162
True	False	False	False	False	-2017.80529785156	-1277.24743652344	131.987884521484	0.779522478580475	0.963957905769348	0.840783715248108	68.8487396240234	8193
True	False	False	False	False	-2017.23522949219	-1190.28454589844	108.695907592773	0.632017731666565	0.958523809909821	0.387043029069901	45.5918350219727	4468
True	False	False	False	False	-2014.01184082031	-819.136596679688	94.2770690917969	0.791837513446808	0.956013143062592	1	45.8941192626953	3901
True	False	False	False	False	-2017.52661132813	-17.5451049804688	79.8582229614258	0.497925460338593	0.89665549993515	0.246108084917068	37.4027786254883	2693
True	False	False	False	False	-2012.91564941406	-947.573974609375	65.4393768310547	0.431410133838654	0.799356341362	0.196637064218521	38.661018371582	2281
True	False	False	False	False	-2009.0146484375	-1167.47302246094	82.0765075683594	0.60166335105896	0.947288870811462	0.348006993532181	48.6351356506348	3599
True	False	False	False	False	-1997.30773925781	-1112.07275390625	124.223899841309	0.753693819046021	0.953504741191864	0.665395557880402	46.7589302062988	5237
True	False	False	False	False	-1999.96459960938	-444.914886474609	27.7285480499268	0.707581996917725	0.946757137775421	0.521181464195251	34.9199981689453	873
True	False	False	False	False	-1999.23974609375	42.7792053222656	42.1473922729492	0.360706567764282	0.846758306026459	0.152507737278938	41.5	1577
True	False	False	False	False	-1997.89331054688	-1086.15612792969	139.751892089844	0.632291734218597	0.937697410583496	0.387423008680344	44.9444427490234	5663
True	False	False	False	False	-1996.04663085938	-1245.65490722656	178.571853637695	0.692753672599792	0.939975142478943	0.488703340291977	46.7391319274902	7525
True	False	False	False	False	-1993.14685058594	-905.025695800781	122.005615234375	0.635798990726471	0.946321904659271	0.392335802316666	52.6272735595703	5789
True	False	False	False	False	-1992.72790527344	-801.376586914063	112.023338317871	0.637276232242584	0.96173495054245	0.394432842731476	44.7722778320313	4522
True	False	False	False	False	-1981.31579589844	-1149.53955078125	114.241622924805	0.817152261734009	0.948859751224518	1	52.5145645141602	5409
True	False	False	False	False	-1979.02160644531	-36.307991027832	26.6194076538086	0.493225872516632	0.878920674324036	0.242295920848846	37.7083320617676	905
True	False	False	False	False	-1984.556640625	4.11093235015869	35.4925422668457	0.26950603723526	0.817303359508514	0.104688301682472	38.1875	1222
True	False	False	False	False	-1977.49243164063	32.4262962341309	72.0942230224609	0.467510789632797	0.885743737220764	0.222346618771553	40.0307693481445	2602
True	False	False	False	False	-1975.03991699219	-839.901000976563	192.990692138672	0.454568475484848	0.947260916233063	0.212842434644699	49.0172424316406	8529
True	False	False	False	False	-1974.98937988281	-1203.17224121094	135.315322875977	0.723216474056244	0.952487111091614	0.560822665691376	50.2049179077148	6125
True	False	False	False	False	-1966.93395996094	-1108.86352539063	115.350761413574	0.601119041442871	0.937816023826599	0.347356885671616	45.875	4771
True	False	False	False	False	-1972.46166992188	-781.560424804688	118.678184509277	0.693213284015656	0.946034014225006	0.489649057388306	43.1495323181152	4617
True	False	False	False	False	-1965.14697265625	-71.5863723754883	56.5662384033203	0.758329689502716	0.97188264131546	0.686843395233154	35.1372566223145	1792
True	False	False	False	False	-1965.18225097656	58.9837417602539	149.734161376953	0.76893937587738	0.960465252399445	0.747088372707367	55.7999992370605	7533
True	False	False	False	False	-1963.51733398438	-1086.90014648438	114.241622924805	0.740824818611145	0.968009173870087	0.615211486816406	56.3592224121094	5805
True	False	False	False	False	-1954.86486816406	-1310.2548828125	80.9673614501953	0.519007503986359	0.909178018569946	0.263910204172134	39.9452056884766	2916
True	False	False	False	False	-1954.638671875	-1180.38916015625	183.008422851563	0.603242993354797	0.939060568809509	0.349902778863907	49.2545471191406	8127
True	False	False	False	False	-1953.91052246094	-343.875823974609	26.6194076538086	0.761617660522461	0.943622469902039	0.703567922115326	35.7916679382324	859
True	False	False	False	False	-1952.1787109375	-1208.6240234375	126.442184448242	0.658918976783752	0.910724878311157	0.427250385284424	44.6140365600586	5086
True	False	False	False	False	-1952.15393066406	-714.139709472656	52.1296730041504	0.418736666440964	0.922718226909637	0.188168659806252	35.680850982666	1677
True	False	False	False	False	-1950.00964355469	-804.173583984375	90.9496383666992	0.788853049278259	0.954577445983887	1	44.6585350036621	3662
True	False	False	False	False	-1943.04028320313	-639.46044921875	22.1828384399414	0.524048745632172	0.884193778038025	0.268348306417465	38	760
True	False	False	False	False	-1941.22766113281	-1254.51000976563	134.206176757813	0.53697794675827	0.924690008163452	0.280078500509262	48.9008255004883	5917
True	False	False	False	False	-1938.81469726563	-1130.24047851563	161.934722900391	0.614810645580292	0.956415414810181	0.364213794469833	50.0821914672852	7312
True	False	False	False	False	-1938.70153808594	-28.8631916046143	26.6194076538086	0.67927873134613	0.932306885719299	0.462436705827713	37.4583320617676	899
True	False	False	False	False	-1937.96997070313	-627.468017578125	39.9291114807129	0.64491605758667	0.909993171691895	0.405553311109543	39.4166679382324	1419
True	False	False	False	False	-1936.62768554688	-1302.64025878906	106.477630615234	0.590133845806122	0.922914922237396	0.334564417600632	42.4479179382324	4075
True	False	False	False	False	-1935.10095214844	-1272.81750488281	114.241622924805	0.552878379821777	0.940135419368744	0.295246303081512	46.9029121398926	4831
True	False	False	False	False	-1935.98913574219	-1232.60864257813	200.754699707031	0.717983305454254	0.940760672092438	0.546818435192108	51.8066291809082	9377
True	False	False	False	False	-1935.46337890625	-949.701904296875	241.792938232422	0.847030460834503	0.956639170646667	1	64.8027496337891	14127
True	False	False	False	False	-1928.79504394531	-740.693725585938	123.114753723145	0.776449203491211	0.956187844276428	0.80710357427597	55.0900917053223	6115
True	False	False	False	False	-1929.40808105469	-696.766296386719	38.8199691772461	0.615669310092926	0.944274544715881	0.365307509899139	35.9714279174805	1259
True	False	False	False	False	-1924.28771972656	-561.949829101563	88.7313537597656	0.661952018737793	0.945206582546234	0.432197988033295	38.7125015258789	3097
True	False	False	False	False	-1923.52221679688	-382.838562011719	14.4188451766968	0.560572564601898	0.921669483184814	0.302906334400177	33.3076934814453	433
True	False	False	False	False	-1927.54870605469	-344.347290039063	65.4393768310547	0.785227477550507	0.953580796718597	0.970944821834564	68.7288131713867	4055
True	False	False	False	False	-1926.38659667969	-54.8498611450195	14.4188451766968	0.560572564601898	0.912751436233521	0.302906334400177	41.1538467407227	535
True	False	False	False	False	-1921.36462402344	-432.256713867188	143.079315185547	0.481194168329239	0.851424694061279	0.232776552438736	43.821704864502	5653
True	False	False	False	False	-1917.87890625	-980.727722167969	127.551322937012	0.804429352283478	0.949004113674164	1	75.4608688354492	8678
True	False	False	False	False	-3313.28540039063	98.9132537841797	117.569046020508	0.632266104221344	0.966176390647888	0.387387484312057	95.9339599609375	10169
True	False	False	False	False	-3312.1689453125	124.70817565918	77.6399383544922	0.673411130905151	0.9486203789711	0.451793849468231	100.571426391602	7040
True	False	False	False	False	-3308.33081054688	71.9334487915039	16.6371288299561	0.518264055252075	0.863712012767792	0.263261914253235	71.8000030517578	1077
True	False	False	False	False	-3307.26538085938	210.372329711914	31.0559749603271	0.387275338172913	0.890567779541016	0.168242648243904	104.392860412598	2923
True	False	False	False	False	-3296.40063476563	163.564987182617	113.132476806641	0.795443058013916	0.972052216529846	1	97.9803924560547	9994
True	False	False	False	False	-3299.75244140625	193.455047607422	70.9850845336914	0.750849604606628	0.965720891952515	0.653255343437195	114.34375	7318
True	False	False	False	False	-3298.62451171875	253.361099243164	55.4570960998535	0.487532079219818	0.952513873577118	0.237748816609383	104.680000305176	5234
True	False	False	False	False	-3295.56103515625	142.822021484375	41.0382537841797	0.693152844905853	0.948370218276978	0.489524483680725	73.8108139038086	2731
True	False	False	False	False	-3292.13720703125	178.770065307617	102.041061401367	0.780563712120056	0.966893196105957	0.854502379894257	90.3260879516602	8310
True	False	False	False	False	-3290.67504882813	233.141296386719	139.751892089844	0.598013520240784	0.95748645067215	0.343677669763565	106.428573608398	13410
True	False	False	False	False	-3281.38891601563	94.0016479492188	136.424453735352	0.805724918842316	0.950650691986084	1	72.0081329345703	8857
True	False	False	False	False	-3284.34228515625	269.710052490234	70.9850845336914	0.820201992988586	0.962158918380737	1	98.09375	6278
True	False	False	False	False	-3286.26293945313	312.832244873047	12.2005615234375	0.488107532262802	0.903824090957642	0.23820486664772	107.818183898926	1186
True	False	False	False	False	-3282.11157226563	295.552368164063	38.8199691772461	0.78589391708374	0.952576816082001	1	104.057144165039	3642
True	False	False	False	False	-3281.56567382813	207.51171875	123.114753723145	0.755423963069916	0.951166808605194	0.673140406608582	79.0810775756836	8778
True	False	False	False	False	-3279.3388671875	347.360382080078	44.3656768798828	0.330976009368896	0.904979467391968	0.135944172739983	109.650001525879	4386
True	False	False	False	False	-3273.62963867188	325.765075683594	74.3125076293945	0.77451878786087	0.956738173961639	0.789397180080414	110.970146179199	7435
True	False	False	False	False	-3269.13793945313	253.161315917969	100.931915283203	0.701157987117767	0.95017546415329	0.506588459014893	73.8571395874023	6721
True	False	False	False	False	-3263.16967773438	82.641242980957	181.899276733398	0.371045738458633	0.904877781867981	0.158520296216011	76.115852355957	12483
True	False	False	False	False	-3256.78540039063	385.028472900391	58.7845230102539	0.807007014751434	0.953453481197357	1	88.8113174438477	4707
True	False	False	False	False	-3255.98657226563	444.872436523438	69.8759460449219	0.301846772432327	0.879190027713776	0.120667465031147	110.873016357422	6985
True	False	False	False	False	-3255.42260742188	220.57502746582	139.751892089844	0.530589997768402	0.924930930137634	0.274218797683716	70.1190490722656	8835
True	False	False	False	False	-3253.32885742188	415.010345458984	103.150199890137	0.640131592750549	0.949344754219055	0.398534148931503	104.537635803223	9722
True	False	False	False	False	-3251.03466796875	363.676025390625	29.9468326568604	0.707465767860413	0.93486762046814	0.520909607410431	67.9629592895508	1835
True	False	False	False	False	-3245.36962890625	121.43522644043	58.7845230102539	0.67922979593277	0.942711710929871	0.462346076965332	60.7735862731934	3221
True	False	False	False	False	-3244.13940429688	337.241302490234	120.896469116211	0.623512804508209	0.923127830028534	0.37551286816597	70.9174346923828	7730
True	False	False	False	False	-3242.64453125	499.993194580078	28.8376903533936	0.437947332859039	0.875511407852173	0.20111271739006	113.961540222168	2963
True	False	False	False	False	-3242.22290039063	315.329864501953	85.4039306640625	0.456456303596497	0.878835618495941	0.214207857847214	64.8831176757813	4996
True	False	False	False	False	-3235.53833007813	87.7301712036133	76.5307922363281	0.809509754180908	0.965720891952515	1	64.9130401611328	4479
True	False	False	False	False	-3237.43139648438	466.957397460938	51.0205307006836	0.513355553150177	0.922579824924469	0.259020388126373	101.608695983887	4674
True	False	False	False	False	-3236.56567382813	485.198028564453	25.5102653503418	0.748013913631439	0.942926585674286	0.641803920269012	97.6521759033203	2246
True	False	False	False	False	-3235.56079101563	111.920059204102	62.1119499206543	0.67099004983902	0.914324700832367	0.447527855634689	61.9464302062988	3469
True	False	False	False	False	-3232.23657226563	155.305267333984	69.8759460449219	0.703073918819427	0.957493424415588	0.510851562023163	60.4444427490234	3808
True	False	False	False	False	-3229.41650390625	239.778762817383	88.7313537597656	0.795180141925812	0.955602645874023	1	65.6750030517578	5254
True	False	False	False	False	-3230.30078125	541.117736816406	67.6576614379883	0.279337674379349	0.917004764080048	0.109443515539169	114.098358154297	6960
True	False	False	False	False	-3226.89501953125	514.554626464844	95.3862075805664	0.801153242588043	0.955301940441132	1	133.453491210938	11477
True	False	False	False	False	-3222.09375	171.501098632813	14.4188451766968	0.666414141654968	0.894881248474121	0.43965283036232	56.230770111084	731
True	False	False	False	False	-3221.12084960938	469.381805419922	58.7845230102539	0.621797382831573	0.938481569290161	0.373246967792511	70.9622650146484	3761
True	False	False	False	False	-3210.09399414063	149.438262939453	57.6753807067871	0.63250470161438	0.937489867210388	0.387718707323074	59.6153831481934	3100
True	False	False	False	False	-3215.00439453125	294.392395019531	97.6044921875	0.737299859523773	0.961541295051575	0.603246867656708	72.363639831543	6368
True	False	False	False	False	-3213.69287109375	495.592651367188	66.5485153198242	0.679383754730225	0.952613890171051	0.462631285190582	77.2666702270508	4636
True	False	False	False	False	-3213.5419921875	567.007629394531	86.513069152832	0.760550022125244	0.972990036010742	0.69798070192337	128.807693481445	10047
True	False	False	False	False	-3211.47314453125	244.862548828125	69.8759460449219	0.750200152397156	0.970151305198669	0.650578022003174	62.4126968383789	3932
True	False	False	False	False	-3205.29736328125	347.689453125	150.843307495117	0.740479946136475	0.959490358829498	0.614012479782104	70.5441207885742	9594
True	False	False	False	False	-3204.49340820313	442.341156005859	133.097030639648	0.729813098907471	0.960535168647766	0.579738736152649	74.0500030517578	8886
True	False	False	False	False	-3203.52368164063	77.0838851928711	78.7490768432617	0.79235315322876	0.946540415287018	1	62.2816886901855	4422
True	False	False	False	False	-3202.09350585938	266.457305908203	109.805053710938	0.762798249721527	0.963119089603424	0.709939241409302	67.3838348388672	6671
True	False	False	False	False	-3197.20141601563	123.702766418457	114.241622924805	0.852263212203979	0.963398873806	1	69.5922317504883	7168
True	False	False	False	False	-3196.63916015625	621.933166503906	90.9496383666992	0.606667816638947	0.950614631175995	0.354060083627701	113.036582946777	9269
True	False	False	False	False	-3196.71240234375	651.715026855469	15.5279874801636	0.409474045038223	0.85859751701355	0.182145446538925	116.571426391602	1632
True	False	False	False	False	-3194.42578125	185.865875244141	72.0942230224609	0.63379168510437	0.939675688743591	0.389512896537781	60.4769248962402	3931
True	False	False	False	False	-3192.93212890625	540.593872070313	94.2770690917969	0.654927790164948	0.916761159896851	0.420880168676376	74.811767578125	6359
True	False	False	False	False	-3191.57275390625	636.976196289063	18.8554134368896	0.733056426048279	0.943199634552002	0.589630365371704	103.882354736328	1766
True	False	False	False	False	-3191.14599609375	105.375526428223	22.1828384399414	0.55325049161911	0.915637850761414	0.295611768960953	58.9000015258789	1178
True	False	False	False	False	-3190.978515625	232.55908203125	103.150199890137	0.803309321403503	0.956959247589111	1	64.4516143798828	5994
True	False	False	False	False	-3189.38354492188	393.840850830078	151.952453613281	0.512810111045837	0.919556319713593	0.258553147315979	67.8759155273438	9299
True	False	False	False	False	-3187.93237304688	568.580505371094	47.6931037902832	0.390197247266769	0.879144132137299	0.170031532645226	70.4651184082031	3030
True	False	False	False	False	-3181.68139648438	696.292053222656	29.9468326568604	0.594013333320618	0.940318167209625	0.339012265205383	115.555557250977	3120
True	False	False	False	False	-3178.96655273438	675.876586914063	122.005615234375	0.62011981010437	0.95744389295578	0.371049791574478	116.518180847168	12817
True	False	False	False	False	-3176.53442382813	70.9546203613281	62.1119499206543	0.387275338172913	0.895945072174072	0.168242648243904	60.5892868041992	3393
True	False	False	False	False	-3172.541015625	594.723327636719	11.0914192199707	0.673765122890472	0.91785192489624	0.452423572540283	65.4000015258789	654
True	False	False	False	False	-3169.37548828125	186.512466430664	79.8582229614258	0.750213325023651	0.959679543972015	0.650631964206696	61.2638893127441	4411
True	False	False	False	False	-3168.74072265625	503.906494140625	140.861022949219	0.491714000701904	0.957632660865784	0.241080969572067	69.9606323242188	8885
True	False	False	False	False	-3169.10400390625	711.471130371094	82.0765075683594	0.639192342758179	0.955305933952332	0.397177994251251	111.054054260254	8218
True	False	False	False	False	-3166.09594726563	111.154792785645	82.0765075683594	0.389364063739777	0.936203837394714	0.169520199298859	61.7162170410156	4567
True	False	False	False	False	-3165.76293945313	618.573303222656	70.9850845336914	0.739838838577271	0.950208067893982	0.6118004322052	70.125	4488
True	False	False	False	False	-3165.45190429688	323.224182128906	158.607299804688	0.567246496677399	0.919069528579712	0.309733003377914	70.3706283569336	10063
True	False	False	False	False	-3161.09521484375	262.260437011719	148.625015258789	0.77451878786087	0.949026763439178	0.789397180080414	73.164176940918	9804
True	False	False	False	False	-3160.99609375	733.870239257813	56.5662384033203	0.823355436325073	0.954331636428833	1	114.803924560547	5855
True	False	False	False	False	-3157.78076171875	554.236999511719	98.7136306762695	0.567716896533966	0.924839854240417	0.310220777988434	65.7078628540039	5848
True	False	False	False	False	-3153.46752929688	158.557952880859	136.424453735352	0.744761407375336	0.947736978530884	0.629374265670776	83.8048782348633	10308
True	False	False	False	False	-3153.77807617188	745.093688964844	57.6753807067871	0.805326879024506	0.958401501178741	1	115.096153259277	5985
True	False	False	False	False	-3152.32202148438	88.5468139648438	36.6016845703125	0.691693365573883	0.917772173881531	0.486534744501114	58.9696960449219	1946
True	False	False	False	False	-3149.853515625	69.5733413696289	25.5102653503418	0.531759142875671	0.869917571544647	0.275281727313995	60.1739120483398	1384
True	False	False	False	False	-3149.92065429688	461.212280273438	137.533599853516	0.843897044658661	0.963263034820557	1	77.5161285400391	9612
True	False	False	False	False	-3148.57250976563	675.514587402344	164.153015136719	0.665352821350098	0.953852653503418	0.437860190868378	83.7770233154297	12399
True	False	False	False	False	-3147.9072265625	230.288986206055	63.2210922241211	0.703909933567047	0.936883926391602	0.512734949588776	65.7192993164063	3746
True	False	False	False	False	-3144.67553710938	377.806976318359	187.44499206543	0.584370851516724	0.933515131473541	0.328091025352478	69.5207138061523	11749
True	False	False	False	False	-3145.37280273438	768.258911132813	161.934722900391	0.508929669857025	0.936336398124695	0.255252569913864	131.931503295898	19262
True	False	False	False	False	-3143.8896484375	641.355651855469	104.259346008301	0.563152372837067	0.935287714004517	0.305524587631226	69.7553176879883	6557
True	False	False	False	False	-3141.59985351563	701.063842773438	105.36848449707	0.753684103488922	0.943345487117767	0.665352880954742	76.7052612304688	7287
True	False	False	False	False	-3141.30322265625	297.220886230469	120.896469116211	0.546982526779175	0.907059490680695	0.289521425962448	68.1651382446289	7430
True	False	False	False	False	-3135.4697265625	119.679809570313	11.0914192199707	0.512626230716705	0.886903822422028	0.258395850658417	55.2000007629395	552
True	False	False	False	False	-3134.69018554688	425.677185058594	110.914192199707	0.770503282546997	0.941044270992279	0.75791335105896	68.9700012207031	6897
True	False	False	False	False	-3134.52978515625	797.58544921875	124.223899841309	0.762229561805725	0.961795568466187	0.70684415102005	135.258926391602	15149
True	False	False	False	False	-3132.84326171875	525.092834472656	100.931915283203	0.752970397472382	0.957874178886414	0.662240564823151	88.8131866455078	8082
True	False	False	False	False	-3131.39501953125	196.071624755859	98.7136306762695	0.605700314044952	0.946764230728149	0.352879017591476	64.5955047607422	5749
True	False	False	False	False	-3128.82861328125	575.639770507813	92.0587844848633	0.716931939125061	0.950629711151123	0.544100821018219	69.4939727783203	5768
True	False	False	False	False	-3126.56201171875	171.058654785156	73.203369140625	0.67818558216095	0.957409143447876	0.46042013168335	60.8333320617676	4015
True	False	False	False	False	-3121.34497070313	132.237915039063	9.98227787017822	0.754574596881866	0.933233201503754	0.669301986694336	58.7777786254883	529
True	False	False	False	False	-3117.556640625	608.015686035156	122.005615234375	0.748618364334106	0.946695744991302	0.64419424533844	71.4272689819336	7857
True	False	False	False	False	-3121.5048828125	832.63623046875	180.790130615234	0.436189442873001	0.914608895778656	0.199901789426804	130.957061767578	21346
True	False	False	False	False	-3115.22143554688	217.824523925781	16.6371288299561	0.76893937587738	0.938069105148315	0.747088372707367	55.2666664123535	829
True	False	False	False	False	-3114.97680664063	121.358276367188	13.3097038269043	0.685805439949036	0.934609174728394	0.474820286035538	56.5833320617676	679
True	False	False	False	False	-3114.48583984375	530.75634765625	130.878753662109	0.649014532566071	0.916845381259918	0.411719381809235	77.4067764282227	9134
True	False	False	False	False	-3111.69287109375	705.212097167969	123.114753723145	0.807714879512787	0.953168451786041	1	104.378379821777	11586
True	False	False	False	False	-3111.6005859375	294.063446044922	89.8404998779297	0.744702398777008	0.959713160991669	0.629155278205872	66.456787109375	5383
True	False	False	False	False	-3111.138671875	854.934509277344	129.769607543945	0.757999539375305	0.955811142921448	0.685239017009735	121.410255432129	14205
True	False	False	False	False	-3110.1474609375	569.232971191406	88.7313537597656	0.661952018737793	0.949113190174103	0.432197988033295	67.0749969482422	5366
True	False	False	False	False	-3108.6376953125	735.342895507813	165.262145996094	0.758070945739746	0.960840880870819	0.685584783554077	89.7315444946289	13370
True	False	False	False	False	-3107.33349609375	98.2990875244141	21.0736961364746	0.787328064441681	0.95306122303009	1	57.4210510253906	1091
True	False	False	False	False	-3107.61352539063	353.181182861328	199.645553588867	0.437046766281128	0.842112004756927	0.200491681694984	70.9222259521484	12766
True	False	False	False	False	-3106.95703125	320.193237304688	127.551322937012	0.596684038639069	0.892975449562073	0.342118054628372	67.1391296386719	7721
True	False	False	False	False	-3105.08813476563	423.435852050781	144.188446044922	0.725393772125244	0.96540641784668	0.566900193691254	70.8076934814453	9205
True	False	False	False	False	-3101.63500976563	457.445495605469	128.660461425781	0.445323199033737	0.857776641845703	0.206254437565804	66.7844848632813	7747
True	False	False	False	False	-3103.572265625	496.507232666016	157.498153686523	0.556473791599274	0.934146344661713	0.298798471689224	77.091552734375	10947
True	False	False	False	False	-3099.89233398438	273.142211914063	133.097030639648	0.622626841068268	0.937459111213684	0.374340206384659	71.0083312988281	8521
True	False	False	False	False	-3099.40600585938	239.992202758789	26.6194076538086	0.718682765960693	0.952666342258453	0.54864364862442	60.2916679382324	1447
True	False	False	False	False	-3098.41528320313	889.36376953125	167.480438232422	0.492969900369644	0.94031423330307	0.242089822888374	128.913909912109	19466
True	False	False	False	False	-3098.2998046875	638.807556152344	147.515884399414	0.658359110355377	0.952745378017426	0.426347345113754	71.5939865112305	9522
True	False	False	False	False	-3092.79760742188	136.018814086914	99.8227767944336	0.827447116374969	0.969654679298401	1	70	6300
True	False	False	False	False	-3088.58715820313	549.225280761719	144.188446044922	0.643508911132813	0.94065910577774	0.403469324111938	71.6461563110352	9314
True	False	False	False	False	-3088.19165039063	576.918273925781	18.8554134368896	0.733056426048279	0.943199634552002	0.589630365371704	67.0588226318359	1140
True	False	False	False	False	-3087.806640625	920.484924316406	141.970169067383	0.670732975006104	0.960258781909943	0.447078943252563	123.0078125	15745
True	False	False	False	False	-3086.140625	169.884674072266	70.9850845336914	0.493122100830078	0.934151530265808	0.242212355136871	60.03125	3842
True	False	False	False	False	-3084.1669921875	763.657409667969	175.244430541992	0.525703132152557	0.891312062740326	0.269820958375931	75.7974700927734	11976
True	False	False	False	False	-3083.48315429688	205.869735717773	85.4039306640625	0.456456303596497	0.812133610248566	0.214207857847214	63.9350662231445	4923
True	False	False	False	False	-3081.83203125	233.252578735352	46.5839614868164	0.53001195192337	0.869954168796539	0.273694783449173	59.0714302062988	2481
True	False	False	False	False	-3079.4931640625	103.760841369629	97.6044921875	0.508639216423035	0.918136477470398	0.255007147789001	62.6477279663086	5513
True	False	False	False	False	-3075.96655273438	408.85888671875	149.734161376953	0.503575325012207	0.90290105342865	0.250764101743698	69.34814453125	9362
True	False	False	False	False	-3077.25634765625	580.481262207031	35.4925422668457	0.75548255443573	0.948639392852783	0.673407912254333	66	2112
True	False	False	False	False	-3077.1943359375	943.876586914063	80.9673614501953	0.638654351234436	0.95335590839386	0.396404296159744	119.383560180664	8715
True	False	False	False	False	-3077.15576171875	967.788330078125	14.4188451766968	0.412542879581451	0.920670986175537	0.184125974774361	118.307693481445	1538
True	False	False	False	False	-3075.56201171875	709.362365722656	113.132476806641	0.742224454879761	0.967822372913361	0.620144486427307	75.8137283325195	7733
True	False	False	False	False	-3074.75756835938	827.315124511719	168.589569091797	0.696054518222809	0.94350278377533	0.495576351881027	110.894737243652	16856
True	False	False	False	False	-3069.99853515625	954.296875	28.8376903533936	0.696614444255829	0.945285499095917	0.496761053800583	98.1538467407227	2552
True	False	False	False	False	-3067.86987304688	909.610717773438	24.401123046875	0.760120630264282	0.94915634393692	0.695777595043182	67.7727279663086	1491
True	False	False	False	False	-3062.88012695313	608.111877441406	139.751892089844	0.559167087078094	0.932291209697723	0.301490634679794	81.1587295532227	10226
True	False	False	False	False	-3061.9033203125	259.448120117188	69.8759460449219	0.838463246822357	0.968444228172302	1	62.5714302062988	3942
True	False	False	False	False	-3060.0458984375	75.4041061401367	68.7667999267578	0.395488142967224	0.854293465614319	0.173301801085472	62.0806465148926	3849
True	False	False	False	False	-3060.62890625	506.120208740234	163.043869018555	0.479911088943481	0.8818718791008	0.231781080365181	75.6530609130859	11121
True	False	False	False	False	-3060.220703125	158.833084106445	96.4953460693359	0.394734442234039	0.900620639324188	0.172833457589149	63.2068977355957	5499
True	False	False	False	False	-3059.751953125	877.736083984375	151.952453613281	0.538790464401245	0.932473123073578	0.281764775514603	80.5474472045898	11035
True	False	False	False	False	-3059.71264648438	976.262939453125	90.9496383666992	0.799552619457245	0.948273122310638	1	117.41463470459	9628
True	False	False	False	False	-3057.92333984375	550.215698242188	129.769607543945	0.454598903656006	0.846409618854523	0.212864384055138	72.0427322387695	8429
True	False	False	False	False	-3056.5830078125	698.146911621094	72.0942230224609	0.762581646442413	0.956417441368103	0.708754479885101	65.2769241333008	4243
True	False	False	False	False	-3055.48657226563	233.724594116211	37.7108268737793	0.393039375543594	0.911229372024536	0.171783223748207	60.264705657959	2049
True	False	False	False	False	-3054.80590820313	993.556396484375	93.1679229736328	0.695049583911896	0.946824729442596	0.49346387386322	132.869049072266	11161
True	False	False	False	False	-3054.50463867188	536.794311523438	15.5279874801636	0.666844606399536	0.89867228269577	0.440383464097977	64.5	903
True	False	False	False	False	-3054.25927734375	180.414505004883	62.1119499206543	0.647358953952789	0.946293592453003	0.409211099147797	61.4642868041992	3442
True	False	False	False	False	-3053.99853515625	329.568389892578	158.607299804688	0.663504838943481	0.931292235851288	0.434768080711365	69.2937088012695	9909
True	False	False	False	False	-3053.50854492188	284.927185058594	78.7490768432617	0.605550229549408	0.914779186248779	0.35269632935524	62.6338043212891	4447
True	False	False	False	False	-3053.23754882813	475.245880126953	133.097030639648	0.726596474647522	0.959811329841614	0.570325434207916	78.5666656494141	9428
True	False	False	False	False	-3051.7294921875	746.4912109375	177.462707519531	0.769612729549408	0.957201063632965	0.751666605472565	76.8562469482422	12297
True	False	False	False	False	-3050.8525390625	131.245254516602	87.6222152709961	0.811767578125	0.959212362766266	1	65.7088623046875	5191
True	False	False	False	False	-3049.7998046875	619.90869140625	93.1679229736328	0.748380422592163	0.940768718719482	0.643250167369843	77.7976226806641	6535
True	False	False	False	False	-3049.86010742188	849.168884277344	166.371292114258	0.770665466785431	0.954273343086243	0.759075462818146	121.893333435059	18284
True	False	False	False	False	-3047.876953125	103.685203552246	83.1856460571289	0.668196797370911	0.950555145740509	0.442692250013351	62.1866683959961	4664
True	False	False	False	False	-3048.1103515625	646.456604003906	158.607299804688	0.602177560329437	0.936677515506744	0.348622649908066	73.1398620605469	10459
True	False	False	False	False	-3044.86352539063	1001.12078857422	13.3097038269043	0.743378639221191	0.931919693946838	0.624296009540558	97.6666641235352	1172
True	False	False	False	False	-3044.13647460938	1019.21484375	21.0736961364746	0.765837788581848	0.945084035396576	0.727394282817841	114.578948974609	2177
True	False	False	False	False	-3043.810546875	951.731323242188	117.569046020508	0.762402236461639	0.955573856830597	0.707778513431549	78.4716949462891	8318
True	False	False	False	False	-3043.75439453125	577.909240722656	166.371292114258	0.288938730955124	0.74133425951004	0.114172250032425	70.0133361816406	10502
True	False	False	False	False	-3041.92016601563	835.0693359375	116.459907531738	0.809028446674347	0.96468061208725	1	90.8095245361328	9535
True	False	False	False	False	-3043.42822265625	876.059692382813	26.6194076538086	0.829222500324249	0.957139134407043	1	74.5	1788
True	False	False	False	False	-3038.63500976563	904.175109863281	14.4188451766968	0.805326879024506	0.942608833312988	1	61.3846168518066	798
True	False	False	False	False	-3036.8505859375	355.738098144531	175.244430541992	0.476853728294373	0.898431599140167	0.229423865675926	73.9683532714844	11687
True	False	False	False	False	-3034.77172851563	434.930450439453	57.6753807067871	0.719225645065308	0.940485060214996	0.550069808959961	69.0192337036133	3589
True	False	False	False	False	-3036.7421875	494.954742431641	107.586769104004	0.678518652915955	0.940234303474426	0.461032927036285	69.8762893676758	6778
True	False	False	False	False	-3035.845703125	985.134948730469	52.1296730041504	0.791674017906189	0.964499771595001	1	90.3191452026367	4245
True	False	False	False	False	-3034.43603515625	602.090698242188	98.7136306762695	0.778633415699005	0.964717626571655	0.830149054527283	72.5730361938477	6459
True	False	False	False	False	-3034.29272460938	455.09033203125	137.533599853516	0.656259715557098	0.95488440990448	0.422988772392273	77.7258071899414	9638
True	False	False	False	False	-3033.5556640625	71.9540710449219	36.6016845703125	0.779091417789459	0.948639392852783	0.835518538951874	57.2424240112305	1889
True	False	False	False	False	-3033.6904296875	1024.51696777344	80.9673614501953	0.786957621574402	0.95637571811676	1	111.150688171387	8114
True	False	False	False	False	-3032.85083007813	973.779663085938	13.3097038269043	0.685805439949036	0.934609174728394	0.474820286035538	91.4166641235352	1097
True	False	False	False	False	-3031.345703125	257.276306152344	14.4188451766968	0.666414141654968	0.938069105148315	0.43965283036232	55.8461532592773	726
True	False	False	False	False	-3030.95751953125	790.439086914063	176.353576660156	0.797891974449158	0.959849238395691	1	81.7861633300781	13004
True	False	False	False	False	-3029.7255859375	424.928833007813	88.7313537597656	0.703622102737427	0.931347489356995	0.512084782123566	68.1624984741211	5453
True	False	False	False	False	-3029.27880859375	679.759338378906	166.371292114258	0.725541532039642	0.953882575035095	0.567318320274353	82.7133331298828	12407
True	False	False	False	False	-3028.04370117188	240.694763183594	14.4188451766968	0.666414141654968	0.934041440486908	0.43965283036232	57.3846168518066	746
True	False	False	False	False	-3026.98950195313	196.834686279297	63.2210922241211	0.758609592914581	0.954430818557739	0.688213586807251	61.3333320617676	3496
True	False	False	False	False	-3026.35717773438	894.913757324219	66.5485153198242	0.66959422826767	0.899822771549225	0.445100098848343	69.7333297729492	4184
True	False	False	False	False	-3025.78857421875	154.398559570313	79.8582229614258	0.649838626384735	0.940304696559906	0.412976950407028	62.8055572509766	4522
True	False	False	False	False	-3024.23950195313	1054.43518066406	141.970169067383	0.680232584476471	0.950586080551147	0.4642094373703	138.125	17680
True	False	False	False	False	-3021.94970703125	975.89697265625	70.9850845336914	0.580758690834045	0.871663987636566	0.324112266302109	134.515625	8609
True	False	False	False	False	-3019.60864257813	68.2749786376953	11.0914192199707	0.673765122890472	0.91785192489624	0.452423572540283	57.0999984741211	571
True	False	False	False	False	-3019.81298828125	300.332183837891	32.1651153564453	0.519515693187714	0.951893091201782	0.264354318380356	63.0689659118652	1829
True	False	False	False	False	-3019.78955078125	118.864120483398	72.0942230224609	0.677275896072388	0.946443319320679	0.458754032850266	63.0461540222168	4098
True	False	False	False	False	-3018.36206054688	321.607604980469	36.6016845703125	0.762958765029907	0.945348680019379	0.710821986198425	61.1212120056152	2017
True	False	False	False	False	-3017.26904296875	289.841186523438	45.4748191833496	0.58978283405304	0.911276757717133	0.33416560292244	60.6829261779785	2488
True	False	False	False	False	-3016.05737304688	246.001251220703	12.2005615234375	0.768196105957031	0.939064502716064	0.742168962955475	59	649
True	False	False	False	False	-3015.35961914063	547.4140625	150.843307495117	0.598078787326813	0.930239200592041	0.343754470348358	71.2573547363281	9691
True	False	False	False	False	-3014.7744140625	729.964965820313	158.607299804688	0.741963624954224	0.965360343456268	0.619216978549957	77.9930038452148	11153
True	False	False	False	False	-3013.67749023438	79.1181945800781	9.98227787017822	0.754574596881866	0.933233201503754	0.669301986694336	56.7777786254883	511
True	False	False	False	False	-3011.01171875	502.268676757813	127.551322937012	0.297482222318649	0.840710520744324	0.118453197181225	64.0869598388672	7370
True	False	False	False	False	-3012.01635742188	591.557861328125	35.4925422668457	0.507745087146759	0.94390594959259	0.254253089427948	63.46875	2031
True	False	False	False	False	-3010.484375	914.947265625	160.825576782227	0.623908579349518	0.948051989078522	0.376038432121277	73.5241394042969	10661
True	False	False	False	False	-3010.46923828125	309.3115234375	26.6194076538086	0.62885844707489	0.945891737937927	0.382700979709625	62.5	1500
True	False	False	False	False	-3010.22485351563	630.855102539063	102.041061401367	0.761244773864746	0.967305481433868	0.701598525047302	72.489128112793	6669
True	False	False	False	False	-3010.36596679688	1041.30151367188	123.114753723145	0.776449203491211	0.957675635814667	0.80710357427597	91.8648681640625	10197
True	False	False	False	False	-3008.75927734375	131.097076416016	46.5839614868164	0.614211022853851	0.936551511287689	0.363452702760696	60.8095245361328	2554
True	False	False	False	False	-3008.99755859375	1078.40148925781	141.970169067383	0.786845147609711	0.955561459064484	1	116.3515625	14893
True	False	False	False	False	-3007.466796875	99.3772125244141	63.2210922241211	0.585705757141113	0.950505554676056	0.329576551914215	60.2982444763184	3437
True	False	False	False	False	-3005.306640625	219.424896240234	73.203369140625	0.656023621559143	0.946735024452209	0.422613710165024	61.3484840393066	4049
True	False	False	False	False	-3004.76904296875	571.545104980469	83.1856460571289	0.456133186817169	0.882113337516785	0.213973671197891	69.4000015258789	5205
True	False	False	False	False	-3003.712890625	480.387329101563	28.8376903533936	0.778573036193848	0.952666342258453	0.82945716381073	67.5	1755
True	False	False	False	False	-3001.44921875	432.428955078125	159.716445922852	0.507745087146759	0.891301929950714	0.254253089427948	68.6666641235352	9888
True	False	False	False	False	-3002.32543945313	654.893859863281	149.734161376953	0.753293514251709	0.948500037193298	0.663643836975098	73.65185546875	9943
True	False	False	False	False	-3000.26123046875	1124.33483886719	13.3097038269043	0.441305130720139	0.899384200572968	0.20344115793705	117.75	1413
True	False	False	False	False	-2998.92602539063	1016.70300292969	119.787330627441	0.767846703529358	0.952209055423737	0.739902198314667	72.7222213745117	7854
True	False	False	False	False	-2996.43359375	833.352478027344	210.736968994141	0.669941425323486	0.93495500087738	0.445701867341995	77.9631576538086	14813
True	False	False	False	False	-2996.46240234375	1101.44763183594	83.1856460571289	0.429022580385208	0.921782374382019	0.195020988583565	102.573333740234	7693
True	False	False	False	False	-2996.3701171875	982.351379394531	149.734161376953	0.66825920343399	0.952827990055084	0.44279932975769	75.466667175293	10188
True	False	False	False	False	-2994.31640625	192.320404052734	23.2919807434082	0.682969212532043	0.931973576545715	0.469364792108536	56.6190490722656	1189
True	False	False	False	False	-2993.6552734375	396.850524902344	137.533599853516	0.384037256240845	0.771890759468079	0.166274175047874	66.8467712402344	8289
True	False	False	False	False	-2993.39624023438	323.370819091797	187.44499206543	0.5046706199646	0.941036581993103	0.251676172018051	72.8698196411133	12315
True	False	False	False	False	-2991.90576171875	701.656921386719	131.987884521484	0.61743825674057	0.924225151538849	0.36757504940033	81.6050415039063	9711
True	False	False	False	False	-2988.80297851563	260.578582763672	43.256534576416	0.561012983322144	0.937072336673737	0.303351491689682	60.769229888916	2370
True	False	False	False	False	-2988.53198242188	785.517883300781	115.350761413574	0.607424437999725	0.953964829444885	0.354987353086472	69.3076934814453	7208
True	False	False	False	False	-2986.03393554688	489.077880859375	79.8582229614258	0.661957681179047	0.935632705688477	0.432207375764847	64.9305572509766	4675
True	False	False	False	False	-2985.27661132813	102.796493530273	17.7462711334229	0.689935445785522	0.943199634552002	0.482980132102966	55.625	890
True	False	False	False	False	-2984.16186523438	594.10546875	16.6371288299561	0.665601134300232	0.942380666732788	0.438278526067734	64.0666656494141	961
True	False	False	False	False	-2983.54248046875	608.127136230469	86.513069152832	0.852939069271088	0.96690559387207	1	70.6410293579102	5510
True	False	False	False	False	-2982.8408203125	120.899559020996	37.7108268737793	0.445441395044327	0.898410618305206	0.20633764564991	56.029411315918	1905
True	False	False	False	False	-2982.6171875	1089.45544433594	74.3125076293945	0.758645176887512	0.946151077747345	0.688388466835022	81.9552230834961	5491
True	False	False	False	False	-2980.35864257813	1140.96716308594	128.660461425781	0.450713455677032	0.939582169055939	0.210075631737709	124.594825744629	14453
True	False	False	False	False	-2980.08984375	161.031539916992	48.80224609375	0.669968068599701	0.953453481197357	0.445748090744019	60.5681800842285	2665
True	False	False	False	False	-2975.38989257813	457.833770751953	131.987884521484	0.695033729076385	0.930247366428375	0.493430703878403	70.5630264282227	8397
True	False	False	False	False	-2974.181640625	931.699279785156	140.861022949219	0.8227858543396	0.959860980510712	1	74.2598419189453	9431
True	False	False	False	False	-2974.16674804688	1043.69860839844	110.914192199707	0.483694344758987	0.878662765026093	0.23472698032856	69.2300033569336	6923
True	False	False	False	False	-2973.39624023438	264.407409667969	44.3656768798828	0.749354422092438	0.944926857948303	0.647141218185425	61.5999984741211	2464
True	False	False	False	False	-2973.22607421875	726.030578613281	123.114753723145	0.76763504743576	0.954345107078552	0.738543272018433	74.684684753418	8290
True	False	False	False	False	-2972.18432617188	753.867980957031	173.026138305664	0.651123881340027	0.914662897586823	0.414950400590897	79.961540222168	12474
True	False	False	False	False	-2972.79956054688	853.241455078125	143.079315185547	0.647346317768097	0.962369561195374	0.409191995859146	79.6434097290039	10274
True	False	False	False	False	-2970.73022460938	897.919738769531	133.097030639648	0.737667322158813	0.958350896835327	0.604465067386627	72.1083297729492	8653
True	False	False	False	False	-2969.20141601563	232.06901550293	21.0736961364746	0.497846275568008	0.890087246894836	0.246043413877487	57	1083
True	False	False	False	False	-2968.759765625	350.264190673828	129.769607543945	0.378999769687653	0.847710132598877	0.163240596652031	64.0598297119141	7495
True	False	False	False	False	-2968.33422851563	528.54345703125	119.787330627441	0.66390061378479	0.952771961688995	0.435427129268646	74.0185165405273	7994
True	False	False	False	False	-2968.23291015625	580.33349609375	78.7490768432617	0.803937435150146	0.950720965862274	1	79.6760559082031	5657
True	False	False	False	False	-2966.33349609375	1170.46984863281	59.8936653137207	0.75905966758728	0.955277323722839	0.690436720848083	133.444442749023	7206
True	False	False	False	False	-2961.7890625	603.045959472656	133.097030639648	0.777435421943665	0.96415650844574	0.817042171955109	83.341667175293	10001
True	False	False	False	False	-2963.3955078125	645.387634277344	94.2770690917969	0.563022613525391	0.936898827552795	0.305392295122147	66.5058822631836	5653
True	False	False	False	False	-2963.03662109375	685.754150390625	135.315322875977	0.758076548576355	0.95870703458786	0.685611963272095	80.6967239379883	9845
True	False	False	False	False	-2961.52392578125	860.750854492188	25.5102653503418	0.794671595096588	0.94915634393692	1	76.5652160644531	1761
True	False	False	False	False	-2961.38330078125	1157.39196777344	11.0914192199707	0.763594925403595	0.936281979084015	0.714360892772675	89.8000030517578	898
True	False	False	False	False	-2959.90576171875	553.5791015625	144.188446044922	0.829249382019043	0.97129362821579	1	76.1230773925781	9896
True	False	False	False	False	-2960.06958007813	823.923706054688	135.315322875977	0.723216474056244	0.965713500976563	0.560822665691376	75.4262313842773	9202
True	False	False	False	False	-2959.42724609375	776.908569335938	35.4925422668457	0.627549946308136	0.92652553319931	0.380923300981522	65.46875	2095
True	False	False	False	False	-2957.36987304688	138.104675292969	45.4748191833496	0.703044712543488	0.956228375434875	0.51078599691391	55.7804870605469	2287
True	False	False	False	False	-2957.03979492188	67.9381484985352	19.9645557403564	0.621916890144348	0.921901285648346	0.373404234647751	53.5555572509766	964
True	False	False	False	False	-2956.51171875	665.932373046875	76.5307922363281	0.614741027355194	0.941752314567566	0.364125341176987	73.1884078979492	5050
True	False	False	False	False	-2956.5791015625	1078.93994140625	144.188446044922	0.820256590843201	0.961800873279572	1	78.538459777832	10210
True	False	False	False	False	-2955.84790039063	1184.73620605469	113.132476806641	0.686399757862091	0.963469326496124	0.475978404283524	123.323532104492	12579
True	False	False	False	False	-2952.76708984375	397.126800537109	110.914192199707	0.555639147758484	0.932628154754639	0.297969669103622	69.1999969482422	6920
True	False	False	False	False	-2954.01025390625	1023.06726074219	89.8404998779297	0.670226395130157	0.957874178886414	0.446196794509888	69.0246887207031	5591
True	False	False	False	False	-2953.05590820313	989.832092285156	173.026138305664	0.801492035388947	0.955020248889923	1	95.3717956542969	14878
True	False	False	False	False	-2952.53442382813	1116.76892089844	151.952453613281	0.492684453725815	0.924409329891205	0.241860195994377	77.248176574707	10583
True	False	False	False	False	-2949.43115234375	855.970397949219	92.0587844848633	0.798473179340363	0.967214345932007	1	74.0602416992188	6147
True	False	False	False	False	-2948.61401367188	302.055114746094	174.135284423828	0.514222800731659	0.917452991008759	0.259764909744263	68.2929916381836	10722
True	False	False	False	False	-2948.71044921875	503.765106201172	89.8404998779297	0.721652567386627	0.964395225048065	0.556551098823547	67.456787109375	5464
True	False	False	False	False	-2945.28833007813	460.380920410156	151.952453613281	0.412189424037933	0.878491103649139	0.183897092938423	68.7372283935547	9417
True	False	False	False	False	-2947.40209960938	776.303649902344	51.0205307006836	0.661707580089569	0.952624559402466	0.431795805692673	67.0652160644531	3085
True	False	False	False	False	-2946.8603515625	716.27734375	47.6931037902832	0.594744265079498	0.90376603603363	0.339858740568161	59.3720932006836	2553
True	False	False	False	False	-2944.00537109375	373.821563720703	47.6931037902832	0.61855274438858	0.936288177967072	0.369013637304306	62.6744194030762	2695
True	False	False	False	False	-2940.44360351563	261.669219970703	25.5102653503418	0.794671595096588	0.94915634393692	1	56.6086959838867	1302
True	False	False	False	False	-2939.66235351563	1049.08850097656	104.259346008301	0.379389256238937	0.874060034751892	0.163473919034004	67.4574432373047	6341
True	False	False	False	False	-2937.2177734375	597.89306640625	94.2770690917969	0.666200995445251	0.948173642158508	0.439291834831238	69.8941192626953	5941
True	False	False	False	False	-2937.0556640625	1178.87231445313	114.241622924805	0.617071211338043	0.954182624816895	0.367102921009064	81.2621383666992	8370
True	False	False	False	False	-2936.1416015625	340.028350830078	78.7490768432617	0.563279688358307	0.936351299285889	0.305654495954514	58.5070419311523	4154
True	False	False	False	False	-2935.4833984375	738.665893554688	74.3125076293945	0.73265278339386	0.954203248023987	0.588376104831696	65.6417922973633	4398
True	False	False	False	False	-2935.42529296875	628.37744140625	147.515884399414	0.796800673007965	0.956129848957062	1	85.1729354858398	11328
True	False	False	False	False	-2934.21655273438	1224.193359375	205.191253662109	0.349158614873886	0.923499226570129	0.145950064063072	121.978378295898	22566
True	False	False	False	False	-2932.7177734375	668.872375488281	61.0028076171875	0.731991708278656	0.961437523365021	0.586336493492126	66.2909088134766	3646
True	False	False	False	False	-2931.591796875	1007.0390625	155.279876708984	0.797418594360352	0.968290209770203	1	86.9285736083984	12170
True	False	False	False	False	-2929.84692382813	498.294982910156	106.477630615234	0.44542983174324	0.910526812076569	0.206329509615898	66.3020858764648	6365
True	False	False	False	False	-2930.15356445313	942.327880859375	171.917007446289	0.812215685844421	0.962079882621765	1	86.7741928100586	13450
True	False	False	False	False	-2929.15307617188	916.216674804688	114.241622924805	0.646978199481964	0.959892868995667	0.40863761305809	72.0970840454102	7426
True	False	False	False	False	-2927.94287109375	436.293792724609	127.551322937012	0.714580357074738	0.942295670509338	0.538130283355713	68.1130447387695	7833
True	False	False	False	False	-2925.97412109375	533.294555664063	96.4953460693359	0.569902956485748	0.911978721618652	0.312499523162842	65.3448257446289	5685
True	False	False	False	False	-2926.24243164063	1070.81042480469	102.041061401367	0.738865315914154	0.949206411838531	0.608482539653778	75.4782638549805	6944
True	False	False	False	False	-2925.41552734375	265.392608642578	43.256534576416	0.717120826244354	0.937202274799347	0.544586777687073	59.3076934814453	2313
True	False	False	False	False	-2925.47680664063	310.370025634766	54.3479537963867	0.444643378257751	0.878965258598328	0.205776363611221	58.3061218261719	2857
True	False	False	False	False	-2922.708984375	822.818725585938	89.8404998779297	0.744702398777008	0.929069638252258	0.629155278205872	65.6790161132813	5320
True	False	False	False	False	-2924.50048828125	876.831909179688	128.660461425781	0.759870648384094	0.950650691986084	0.694506108760834	81.0344848632813	9400
True	False	False	False	False	-2922.69384765625	1246.63134765625	45.4748191833496	0.768088281154633	0.948370218276978	0.741466164588928	108.317070007324	4441
True	False	False	False	False	-2922.09350585938	801.486022949219	42.1473922729492	0.711886703968048	0.944926857948303	0.531466901302338	64.7894744873047	2462
True	False	False	False	False	-2920.66015625	560.635986328125	115.350761413574	0.601119041442871	0.947114109992981	0.347356885671616	65.961540222168	6860
True	False	False	False	False	-2917.4794921875	692.307373046875	130.878753662109	0.612249732017517	0.929180324077606	0.360978364944458	71.1101684570313	8391
True	False	False	False	False	-2916.49194335938	782.4189453125	77.6399383544922	0.729374051094055	0.959679543972015	0.578431367874146	69.5571441650391	4869
True	False	False	False	False	-2916.12280273438	1116.25012207031	94.2770690917969	0.747598469257355	0.956568479537964	0.640176296234131	67.4117660522461	5730
True	False	False	False	False	-2914.27856445313	1195.97814941406	69.8759460449219	0.703073918819427	0.945439577102661	0.510851562023163	68.1111145019531	4291
True	False	False	False	False	-2912.00512695313	665.370544433594	68.7667999267578	0.727385580539703	0.931104898452759	0.572600066661835	62.5645179748535	3879
True	False	False	False	False	-2911.65112304688	194.264709472656	64.3302307128906	0.604338526725769	0.95166403055191	0.351225525140762	56.7758636474609	3293
True	False	False	False	False	-2910.32055664063	747.060424804688	126.442184448242	0.71930193901062	0.91985011100769	0.550270855426788	78.0701751708984	8900
True	False	False	False	False	-2909.3330078125	1044.42126464844	171.917007446289	0.742638885974884	0.945635557174683	0.621626198291779	79.9419326782227	12391
True	False	False	False	False	-2908.58935546875	602.019409179688	77.6399383544922	0.458542615175247	0.923834621906281	0.215725049376488	66.9428558349609	4686
True	False	False	False	False	-2906.56689453125	416.822448730469	116.459907531738	0.706587970256805	0.937857091426849	0.518866300582886	66.5999984741211	6993
True	False	False	False	False	-2906.244140625	481.223114013672	161.934722900391	0.340956717729568	0.870627045631409	0.141389489173889	65.2123260498047	9521
True	False	False	False	False	-2903.66430664063	522.471801757813	97.6044921875	0.846573948860168	0.968959093093872	1	68.3295440673828	6013
True	False	False	False	False	-2903.7109375	1235.20581054688	150.843307495117	0.532960772514343	0.886886775493622	0.276378601789474	81.5735321044922	11094
True	False	False	False	False	-2903.11767578125	226.882095336914	24.401123046875	0.760120630264282	0.94915634393692	0.695777595043182	55	1210
True	False	False	False	False	-2901.8359375	905.25927734375	84.2947845458984	0.860552728176117	0.975463509559631	1	74.25	5643
True	False	False	False	False	-2903.01318359375	988.613098144531	143.079315185547	0.764712512493134	0.956361055374146	0.720741987228394	75.5193786621094	9742
True	False	False	False	False	-2902.75170898438	1283.75280761719	104.259346008301	0.61575722694397	0.945667803287506	0.365419745445251	125.968086242676	11841
True	False	False	False	False	-2900.68530273438	951.218933105469	89.8404998779297	0.712417364120483	0.960596144199371	0.532765328884125	69.0246887207031	5591
True	False	False	False	False	-2899.39111328125	713.162414550781	105.36848449707	0.656984984874725	0.926832497119904	0.424144089221954	68.2526321411133	6484
True	False	False	False	False	-2897.04541015625	1065.91760253906	86.513069152832	0.472287714481354	0.910545647144318	0.225941702723503	74.3076934814453	5796
True	False	False	False	False	-2895.10083007813	323.471893310547	74.3125076293945	0.495692014694214	0.853528797626495	0.244289606809616	56.3432846069336	3775
True	False	False	False	False	-2894.22045898438	922.883911132813	77.6399383544922	0.851448595523834	0.9698326587677	1	70.957145690918	4967
True	False	False	False	False	-2896.365234375	1160.77758789063	126.442184448242	0.528947949409485	0.902380526065826	0.272732973098755	71.0614013671875	8101
True	False	False	False	False	-2893.5966796875	892.662231445313	84.2947845458984	0.803074657917023	0.965639114379883	1	73.9736862182617	5622
True	False	False	False	False	-2892.12890625	649.058166503906	155.279876708984	0.695782601833344	0.949647545814514	0.495003014802933	74.9714279174805	10496
True	False	False	False	False	-2892.19409179688	825.651916503906	90.9496383666992	0.763890326023102	0.955301940441132	0.716026604175568	67.2317047119141	5513
True	False	False	False	False	-2891.15966796875	177.811981201172	27.7285480499268	0.655060887336731	0.938939929008484	0.421090096235275	54.1199989318848	1353
True	False	False	False	False	-2891.44213867188	613.241088867188	66.5485153198242	0.757159888744354	0.957625508308411	0.681215405464172	66.6666641235352	4000
True	False	False	False	False	-2890.95361328125	771.005187988281	87.6222152709961	0.473287642002106	0.915822505950928	0.226700410246849	65.9493637084961	5210
True	False	False	False	False	-2890.291015625	129.37092590332	43.256534576416	0.764826476573944	0.947175443172455	0.721405208110809	55	2145
True	False	False	False	False	-2888.26879882813	250.982757568359	16.6371288299561	0.76893937587738	0.938069105148315	0.747088372707367	55.466667175293	832
True	False	False	False	False	-2886.47534179688	689.721008300781	80.9673614501953	0.786957621574402	0.942998588085175	1	67.5616455078125	4932
True	False	False	False	False	-2886.52124023438	1304.08215332031	58.7845230102539	0.775075852870941	0.946147859096527	0.794298112392426	108.566040039063	5754
True	False	False	False	False	-2885.09643554688	1008.37396240234	95.3862075805664	0.441848188638687	0.882328927516937	0.203819662332535	71.9767456054688	6190
True	False	False	False	False	-2884.46020507813	1031.32299804688	76.5307922363281	0.685842871665955	0.944226861000061	0.474893063306808	73.8550720214844	5096
True	False	False	False	False	-2884.99853515625	1084.626953125	69.8759460449219	0.669603943824768	0.923735558986664	0.445116937160492	74.4920654296875	4693
True	False	False	False	False	-2883.80712890625	1254.33569335938	108.695907592773	0.713117599487305	0.947987496852875	0.534489333629608	80.0612258911133	7846
True	False	False	False	False	-2881.7841796875	1200.37463378906	84.2947845458984	0.59566205739975	0.938342273235321	0.340925335884094	64.8289489746094	4927
True	False	False	False	False	-2882.27124023438	1287.93029785156	96.4953460693359	0.775108277797699	0.948876082897186	0.794588387012482	90.2988510131836	7856
True	False	False	False	False	-2881.3583984375	1102.98522949219	120.896469116211	0.7624591588974	0.954083800315857	0.708087503910065	84.7889938354492	9242
True	False	False	False	False	-2879.39111328125	202.704315185547	56.5662384033203	0.569155097007751	0.910775780677795	0.31171777844429	55.5490188598633	2833
True	False	False	False	False	-2874.84326171875	422.780151367188	87.6222152709961	0.694826781749725	0.956568479537964	0.492997974157333	59.8227844238281	4726
True	False	False	False	False	-2877.88037109375	675.823547363281	51.0205307006836	0.742634296417236	0.959788382053375	0.62160986661911	65.5652160644531	3016
True	False	False	False	False	-2879.23046875	1021.47399902344	37.7108268737793	0.84506893157959	0.963647246360779	1	73.2058792114258	2489
True	False	False	False	False	-2876.18359375	960.137939453125	15.5279874801636	0.717676758766174	0.928345501422882	0.546022891998291	65.5714263916016	918
True	False	False	False	False	-2875.9658203125	587.53369140625	127.551322937012	0.714580357074738	0.947056174278259	0.538130283355713	68.3913040161133	7865
True	False	False	False	False	-2875.67919921875	720.523132324219	59.8936653137207	0.789699912071228	0.96172833442688	1	64	3456
True	False	False	False	False	-2875.56201171875	750.581604003906	42.1473922729492	0.479534596204758	0.872084438800812	0.231489673256874	64.2631607055664	2442
True	False	False	False	False	-2874.537109375	860.469848632813	263.975769042969	0.581790804862976	0.922182738780975	0.32524311542511	106.878150939941	25437
True	False	False	False	False	-2874.90942382813	1124.02685546875	141.970169067383	0.816491663455963	0.96301281452179	1	87.6875	11224
True	False	False	False	False	-2871.96850585938	552.754760742188	74.3125076293945	0.59692245721817	0.905409157276154	0.342397093772888	63.8656730651855	4279
True	False	False	False	False	-2871.31030273438	1322.42077636719	236.24723815918	0.787928342819214	0.947640776634216	1	128.234741210938	27314
True	False	False	False	False	-2868.83911132813	311.809356689453	141.970169067383	0.633608758449554	0.944199085235596	0.389257103204727	64.8359375	8299
True	False	False	False	False	-2869.2900390625	637.528747558594	35.4925422668457	0.795358955860138	0.950105845928192	1	65.09375	2083
True	False	False	False	False	-2868.60009765625	786.567321777344	49.9113883972168	0.622406840324402	0.929157972335815	0.374049782752991	64.5999984741211	2907
True	False	False	False	False	-2864.94458007813	657.143127441406	95.3862075805664	0.733483374118805	0.95887416601181	0.590964496135712	78.5697708129883	6757
True	False	False	False	False	-2867.03515625	962.068481445313	106.477630615234	0.66390061378479	0.936487972736359	0.435427129268646	73.21875	7029
True	False	False	False	False	-2868.1708984375	1059.07019042969	175.244430541992	0.645613074302673	0.94491720199585	0.406591773033142	85.2215194702148	13465
True	False	False	False	False	-2868.04711914063	1159.93884277344	140.861022949219	0.741758704185486	0.950119614601135	0.618490815162659	79.3779525756836	10081
True	False	False	False	False	-2866.96459960938	889.10205078125	116.459907531738	0.706587970256805	0.940017104148865	0.518866300582886	76.2190475463867	8003
True	False	False	False	False	-2865.29174804688	1294.34643554688	51.0205307006836	0.824059367179871	0.957641243934631	1	70.739128112793	3254
True	False	False	False	False	-2863.42138671875	1347.30322265625	73.203369140625	0.711495935916901	0.932111620903015	0.530515313148499	142.287872314453	9391
True	False	False	False	False	-2860.66259765625	812.700927734375	80.9673614501953	0.569287657737732	0.929960966110229	0.311856180429459	65.2602767944336	4764
True	False	False	False	False	-2858.89086914063	348.95068359375	73.203369140625	0.523612141609192	0.894751369953156	0.267961025238037	56.8787879943848	3754
True	False	False	False	False	-2858.23168945313	625.928405761719	105.36848449707	0.711196482181549	0.9509596824646	0.529788494110107	79.8736877441406	7588
True	False	False	False	False	-2857.39282226563	909.587890625	110.914192199707	0.770503282546997	0.944844245910645	0.75791335105896	90.4100036621094	9041
True	False	False	False	False	-2856.71435546875	986.152587890625	131.987884521484	0.605439186096191	0.947259664535522	0.352561175823212	74.5462188720703	8871
True	False	False	False	False	-2856.18383789063	277.368591308594	102.041061401367	0.738865315914154	0.93991482257843	0.608482539653778	63.1304359436035	5808
True	False	False	False	False	-2855.45361328125	480.291198730469	78.7490768432617	0.624464571475983	0.92318207025528	0.376778483390808	59.8169021606445	4247
True	False	False	False	False	-2855.63159179688	528.952697753906	61.0028076171875	0.463213503360748	0.874053835868835	0.219153270125389	60.1636352539063	3309
True	False	False	False	False	-2855.53955078125	710.371154785156	66.5485153198242	0.496463984251022	0.899486064910889	0.244916766881943	66.5666656494141	3994
True	False	False	False	False	-2854.06616210938	1254.10461425781	103.150199890137	0.737817108631134	0.967985987663269	0.604963421821594	69.7311859130859	6485
True	False	False	False	False	-2852.77099609375	666.758483886719	88.7313537597656	0.691018760204315	0.937609851360321	0.485164731740952	72.8375015258789	5827
True	False	False	False	False	-2852.89233398438	687.682922363281	93.1679229736328	0.738803207874298	0.935265004634857	0.6082723736763	74.8095245361328	6284
True	False	False	False	False	-2849.87890625	250.611297607422	93.1679229736328	0.682969212532043	0.955973446369171	0.469364792108536	62.9047622680664	5284
True	False	False	False	False	-2851.03540039063	1086.76904296875	69.8759460449219	0.739117622375488	0.954490661621094	0.609337687492371	66.6984100341797	4202
True	False	False	False	False	-2850.76879882813	564.275512695313	59.8936653137207	0.666862070560455	0.956104457378387	0.440413177013397	64.3333358764648	3474
True	False	False	False	False	-2850.40600585938	752.59765625	114.241622924805	0.771086752414703	0.9509596824646	0.762132465839386	79.2524261474609	8163
True	False	False	False	False	-2846.93701171875	435.989379882813	125.333038330078	0.659990012645721	0.961888611316681	0.428986817598343	65.2743377685547	7376
True	False	False	False	False	-2847.005859375	1344.75085449219	98.7136306762695	0.829100430011749	0.961163997650146	1	99.7078628540039	8874
True	False	False	False	False	-2846.81860351563	935.472534179688	134.206176757813	0.65880936384201	0.936452269554138	0.427073359489441	72.4297485351563	8764
True	False	False	False	False	-2845.53344726563	511.854278564453	12.2005615234375	0.608575522899628	0.935661971569061	0.356404304504395	57.6363639831543	634
True	False	False	False	False	-2845.87231445313	1020.37750244141	127.551322937012	0.836821675300598	0.962641417980194	1	87.4608688354492	10058
True	False	False	False	False	-2844.54418945313	773.884521484375	85.4039306640625	0.645137369632721	0.963844060897827	0.405882596969604	70.0779190063477	5396
True	False	False	False	False	-2842.82763671875	732.969787597656	87.6222152709961	0.82315069437027	0.958927392959595	1	73.8480987548828	5834
True	False	False	False	False	-2842.92944335938	1383.47595214844	63.2210922241211	0.788381993770599	0.967830955982208	1	117.666664123535	6707
True	False	False	False	False	-2842.85205078125	1164.2314453125	146.40673828125	0.790809690952301	0.95888364315033	1	87.0757598876953	11494
True	False	False	False	False	-2842.12231445313	617.321350097656	100.931915283203	0.689392805099487	0.961881518363953	0.481892853975296	72.538459777832	6601
True	False	False	False	False	-2842.80151367188	893.14306640625	93.1679229736328	0.772283971309662	0.953183054924011	0.771135985851288	74.2380981445313	6236
True	False	False	False	False	-2842.27319335938	1361.65881347656	65.4393768310547	0.636034250259399	0.950069665908813	0.392668664455414	89.7288131713867	5294
True	False	False	False	False	-2841.96044921875	233.658142089844	27.7285480499268	0.707581996917725	0.946757137775421	0.521181464195251	53.7200012207031	1343
True	False	False	False	False	-2836.4453125	538.552185058594	19.9645557403564	0.585402190685272	0.931973576545715	0.329237997531891	59.3333320617676	1068
True	False	False	False	False	-2837.58276367188	1077.04052734375	76.5307922363281	0.695300102233887	0.958562672138214	0.493988811969757	68.4492721557617	4723
True	False	False	False	False	-2838.60229492188	1287.02099609375	96.4953460693359	0.728921413421631	0.957610249519348	0.57709127664566	68.0114974975586	5917
True	False	False	False	False	-2837.44091796875	790.959350585938	94.2770690917969	0.724954545497894	0.957231283187866	0.565661549568176	73.5058822631836	6248
True	False	False	False	False	-2835.0849609375	544.9326171875	9.98227787017822	0.557533979415894	0.921230614185333	0.29985499382019	57.8888893127441	521
True	False	False	False	False	-2831.78051757813	963.075256347656	174.135284423828	0.661132037639618	0.940848410129547	0.430851072072983	79.3885345458984	12464
True	False	False	False	False	-2831.40502929688	820.531188964844	92.0587844848633	0.674838602542877	0.965986788272858	0.454342722892761	72.7951812744141	6042
True	False	False	False	False	-2831.4638671875	1113.484375	35.4925422668457	0.795358955860138	0.950105845928192	1	70.09375	2243
True	False	False	False	False	-2830.21020507813	1219.36315917969	38.8199691772461	0.80919873714447	0.958408892154694	1	73.8857116699219	2586
True	False	False	False	False	-2826.40234375	661.635986328125	115.350761413574	0.534328043460846	0.883653283119202	0.277632147073746	69.9230804443359	7272
True	False	False	False	False	-2821.83837890625	540.0947265625	48.80224609375	0.357745766639709	0.935565590858459	0.150810822844505	60.2272720336914	2650
True	False	False	False	False	-2826.01538085938	1030.68139648438	39.9291114807129	0.754574596881866	0.96039891242981	0.669301986694336	65.8611145019531	2371
True	False	False	False	False	-2826.22924804688	1100.98754882813	120.896469116211	0.7624591588974	0.964859426021576	0.708087503910065	78.1651382446289	8520
True	False	False	False	False	-2825.51489257813	701.236511230469	43.256534576416	0.698659062385559	0.951893091201782	0.501135647296906	65.1794891357422	2542
True	False	False	False	False	-2825.37548828125	805.309204101563	55.4570960998535	0.807211220264435	0.957528114318848	1	72.1399993896484	3607
True	False	False	False	False	-2825.31982421875	842.087158203125	84.2947845458984	0.791891813278198	0.958927392959595	1	66.0131607055664	5017
True	False	False	False	False	-2823.7529296875	1312.23986816406	92.0587844848633	0.739471137523651	0.950555145740509	0.610541462898254	66.1445770263672	5490
True	False	False	False	False	-2824.7890625	1409.25439453125	34.3833999633789	0.770503997802734	0.943335175514221	0.757918477058411	107.580642700195	3335
True	False	False	False	False	-2820.61279296875	626.358703613281	104.259346008301	0.460856974124908	0.874809205532074	0.217418193817139	88.6276626586914	8331
True	False	False	False	False	-2820.87353515625	1011.87548828125	87.6222152709961	0.68599146604538	0.962505161762238	0.475182205438614	69.6202545166016	5500
True	False	False	False	False	-2820.55151367188	464.823181152344	102.041061401367	0.809165418148041	0.966292083263397	1	63.6956520080566	5860
True	False	False	False	False	-2818.97534179688	439.596466064453	65.4393768310547	0.816044509410858	0.957729458808899	1	56.3050842285156	3322
True	False	False	False	False	-2818.91088867188	1239.54296875	348.270568847656	0.617446005344391	0.932178854942322	0.367585003376007	101.671974182129	31925
True	False	False	False	False	-2817.01831054688	1029.5166015625	14.4188451766968	0.666414141654968	0.918621897697449	0.43965283036232	66.538459777832	865
True	False	False	False	False	-2816.31274414063	961.169860839844	31.0559749603271	0.695939123630524	0.954072058200836	0.495332807302475	69.1785736083984	1937
True	False	False	False	False	-2815.5087890625	235.942489624023	76.5307922363281	0.614741027355194	0.942447781562805	0.364125341176987	53.2608680725098	3675
True	False	False	False	False	-2813.18188476563	487.401184082031	87.6222152709961	0.716874003410339	0.957579374313354	0.54395192861557	63.0379753112793	4980
True	False	False	False	False	-2813.0341796875	761.9853515625	103.150199890137	0.779191911220551	0.963169574737549	0.836726665496826	74.6021499633789	6938
True	False	False	False	False	-2815.06005859375	928.291870117188	156.389007568359	0.731586515903473	0.942955255508423	0.585095226764679	83.0425567626953	11709
True	False	False	False	False	-2813.77221679688	1423.71801757813	76.5307922363281	0.770033359527588	0.962030291557312	0.754589080810547	121.927536010742	8413
True	False	False	False	False	-2812.6044921875	717.037231445313	78.7490768432617	0.729563295841217	0.954858958721161	0.57899397611618	65.9436645507813	4682
True	False	False	False	False	-2812.24096679688	794.706481933594	105.36848449707	0.59672749042511	0.961886703968048	0.342168837785721	71.2105255126953	6765
True	False	False	False	False	-2811.75268554688	1393.8466796875	115.350761413574	0.801323413848877	0.954018115997314	1	79.5480804443359	8273
True	False	False	False	False	-2810.66479492188	905.692321777344	158.607299804688	0.714727103710175	0.952541053295135	0.538498640060425	81.6713256835938	11679
True	False	False	False	False	-2810.36694335938	1042.77978515625	56.5662384033203	0.776553928852081	0.945958971977234	0.808126747608185	70.529411315918	3597
True	False	False	False	False	-2807.66918945313	681.280151367188	102.041061401367	0.761244773864746	0.951679229736328	0.701598525047302	75.8043441772461	6974
True	False	False	False	False	-2808.77368164063	1115.84533691406	119.787330627441	0.776787161827087	0.955573856830597	0.810432493686676	85.6388854980469	9249
True	False	False	False	False	-2808.52758789063	734.465637207031	77.6399383544922	0.821241796016693	0.97037261724472	1	66.5999984741211	4662
True	False	False	False	False	-2807.919921875	996.348937988281	87.6222152709961	0.661894202232361	0.950422644615173	0.432102799415588	68.126579284668	5382
True	False	False	False	False	-2808.16552734375	1159.71533203125	128.660461425781	0.677511870861053	0.935541868209839	0.459185183048248	81.3620681762695	9438
True	False	False	False	False	-2805.01782226563	882.295043945313	123.114753723145	0.798364579677582	0.953440308570862	1	81.4864883422852	9045
True	False	False	False	False	-2804.478515625	1297.43688964844	88.7313537597656	0.806145071983337	0.950986504554749	1	69.9499969482422	5596
True	False	False	False	False	-2803.64208984375	835.193725585938	89.8404998779297	0.712417364120483	0.921591639518738	0.532765328884125	68.9629592895508	5586
True	False	False	False	False	-2802.71704101563	1133.66918945313	177.462707519531	0.682310163974762	0.949391663074493	0.468113631010056	93.8937530517578	15023
True	False	False	False	False	-2803.6611328125	1346.3759765625	125.333038330078	0.740218818187714	0.954126596450806	0.61310887336731	72.2477874755859	8164
True	False	False	False	False	-2801.06958007813	858.234741210938	151.952453613281	0.710832297801971	0.954267740249634	0.528907418251038	82.4379577636719	11294
True	False	False	False	False	-2798.2783203125	1442.35046386719	107.586769104004	0.628426969051361	0.950922548770905	0.382113456726074	110.25772857666	10695
True	False	False	False	False	-2797.95434570313	1057.11157226563	95.3862075805664	0.625797092914581	0.958977937698364	0.378560572862625	69.6279067993164	5988
True	False	False	False	False	-2795.93383789063	778.643493652344	113.132476806641	0.84398877620697	0.959492325782776	1	80.0686264038086	8167
True	False	False	False	False	-2793.34252929688	656.009887695313	74.3125076293945	0.827402949333191	0.964830636978149	1	65.4626846313477	4386
True	False	False	False	False	-2791.1826171875	557.935852050781	72.0942230224609	0.790630877017975	0.958397746086121	1	56.2769241333008	3658
True	False	False	False	False	-2788.28442382813	981.037170410156	171.917007446289	0.627848386764526	0.925317049026489	0.381327718496323	76.1935501098633	11810
True	False	False	False	False	-2789.02221679688	1231.22497558594	167.480438232422	0.567997336387634	0.943455100059509	0.310512065887451	76.5496673583984	11559
True	False	False	False	False	-2788.03540039063	937.041748046875	99.8227767944336	0.722803056240082	0.937585890293121	0.559686005115509	76.6777801513672	6901
True	False	False	False	False	-2787.44458007813	678.760498046875	79.8582229614258	0.776177406311035	0.957140743732452	0.804480254650116	69.1527786254883	4979
True	False	False	False	False	-2787.6845703125	1087.75244140625	80.9673614501953	0.798263490200043	0.971396505832672	1	81.3972625732422	5942
True	False	False	False	False	-2787.45532226563	712.826171875	68.7667999267578	0.691914021968842	0.924510419368744	0.486984550952911	61.0322570800781	3784
True	False	False	False	False	-2786.50830078125	735.459289550781	96.4953460693359	0.473689377307892	0.916608452796936	0.227005839347839	63.1839065551758	5497
True	False	False	False	False	-2785.54931640625	1171.95458984375	108.695907592773	0.733655333518982	0.93971049785614	0.591503977775574	86.8775482177734	8514
True	False	False	False	False	-2785.24072265625	1460.62658691406	84.2947845458984	0.602947294712067	0.955582082271576	0.349546879529953	106.657897949219	8106
True	False	False	False	False	-2781.93432617188	1016.876953125	138.64274597168	0.579986751079559	0.908723473548889	0.323269635438919	71.6640014648438	8958
[truncated: 19,705 more rows]
