# Supplementary material for: Gene Delivery Mediated by Backbone-Degradable RAFT Copolymers
Source: Biomacromolecules. 2026 Feb 12;27(3):1846–56. doi: 10.1021/acs.biomac.5c01662 (PMC12977016; doi:10.1021/acs.biomac.5c01662)
Supplement: Supplementary file 2 [file bm5c01662_si_002.zip › Celigo Raw Data/Object (Cell)-Level Data/Blue/7-15-2024-9-23-21-PM_object_F11.csv]

Plate ID	PM_2024_07_15_PPP41-45_NP_5_10_20_PEIpro_200ngwell_U2OS_6k_Plate2
Plate Name
Plate Description
Scan ID	7/15/2024 9:23:21 PM
Scan Description
Scan Result ID	7/15/2024 9:23:21 PM
Scan Result Description
Software Version	5.1.0.0
Experiment Name
Application Name	Target 1
Plate Type	96-Well BD Falcon™ 353072 Plate
Acquisition Start/End Times	7/15/2024 9:23:21 PM - 7/15/2024 9:25:08 PM
Analysis Start Time	7/15/2024 9:23:21 PM
User ID	Local Administrator
Scan Area Object-Level Data CSV Report
Row	F
Column	11
Total	Class 1	Class 2	Class 3	Class 4	X Position (µm)	Y Position (µm)	Target 1: Area (µm²)	Target 1: Form Factor	Target 1: Smoothness	Target 1: Aspect Ratio	Target 1: Mean Intensity	Target 1: Integrated Intensity
True	False	False	False	False	-1966.32629394531	-2938.58056640625	171.917007446289	0.477911382913589	0.968527734279633	0.230236947536469	150.941940307617	23396
True	False	False	False	False	-2011.64099121094	-2914.80810546875	429.237945556641	0.169511035084724	0.83118599653244	0.0607070326805115	133.307495117188	51590
True	False	False	False	False	-2068.85009765625	-2872.84399414063	84.2947845458984	0.492375761270523	0.955811142921448	0.2416120916605	137.578948974609	10456
True	False	False	False	False	-2095.5712890625	-2839.8759765625	166.371292114258	0.587824404239655	0.948775768280029	0.331951409578323	153.186660766602	22978
True	False	False	False	False	-2234.4306640625	-2722.11450195313	75.4216537475586	0.722747147083282	0.954089939594269	0.559532701969147	128.132354736328	8713
True	False	False	False	False	-2289.65380859375	-2670.77270507813	70.9850845336914	0.790355026721954	0.960058152675629	1	118.65625	7594
True	False	False	False	False	-2255.40161132813	-2668.68237304688	123.114753723145	0.672101736068726	0.943010926246643	0.449477881193161	78.7117080688477	8737
True	False	False	False	False	-2342.3349609375	-2636.28515625	533.497253417969	0.195879697799683	0.972982406616211	0.0715984627604485	130.517669677734	62779
True	False	False	False	False	-2389.27783203125	-2590.92626953125	53.2388153076172	0.331950306892395	0.860508799552917	0.136470809578896	138.125	6630
True	False	False	False	False	-2407.64038085938	-2556.59936523438	66.5485153198242	0.76893937587738	0.94757354259491	0.747088372707367	131.816665649414	7909
True	False	False	False	False	-2403.43139648438	-2542.85034179688	118.678184509277	0.728201508522034	0.948231756687164	0.574975252151489	80	8560
True	False	False	False	False	-2459.02319335938	-2518.06982421875	1132.43395996094	0.10526131093502	0.982226073741913	0.035958681255579	130.753189086914	133499
True	False	False	False	False	-2487.23266601563	-2451.7568359375	154.17073059082	0.690812766551971	0.963012039661407	0.48474782705307	71.4100723266602	9926
True	False	False	False	False	-2535.10717773438	-2435.1591796875	149.734161376953	0.447106212377548	0.953952729701996	0.207512378692627	135.600006103516	18306
True	False	False	False	False	-2580.802734375	-2382.29248046875	566.771545410156	0.149193361401558	0.958565711975098	0.0526189282536507	134.694717407227	68829
True	False	False	False	False	-2607.23388671875	-2334.2724609375	178.571853637695	0.427802532911301	0.903383195400238	0.194198921322823	141.291931152344	22748
True	False	False	False	False	-2751.01123046875	-2144.3154296875	51.0205307006836	0.824059367179871	0.957641243934631	1	107.217391967773	4932
True	False	False	False	False	-2806.99194335938	-2064.19140625	39.9291114807129	0.754574596881866	0.954181313514709	0.669301986694336	87.8055572509766	3161
True	False	False	False	False	-2829.07861328125	-2034.40808105469	46.5839614868164	0.786822140216827	0.948370218276978	1	112.095237731934	4708
True	False	False	False	False	-2875.23974609375	-1955.77966308594	70.9850845336914	0.680232584476471	0.958517491817474	0.4642094373703	103.4375	6620
True	False	False	False	False	-2891.591796875	-1945.79858398438	9.98227787017822	0.447389423847198	0.882944047451019	0.207712739706039	99.1111145019531	892
True	False	False	False	False	-2862.75073242188	-1933.01867675781	220.719253540039	0.688105285167694	0.945786237716675	0.479331731796265	105.040199279785	20903
True	False	False	False	False	-2860.8515625	-1980.15478515625	107.586769104004	0.581125319004059	0.960830867290497	0.324513405561447	160.680419921875	15586
True	False	False	False	False	-2847.08740234375	-1982.41931152344	80.9673614501953	0.689123928546906	0.961621642112732	0.48135581612587	103.452056884766	7552
True	False	False	False	False	-2853.05688476563	-1940.15454101563	16.6371288299561	0.693598926067352	0.931946337223053	0.490445405244827	87	1305
True	False	False	False	False	-2912.42407226563	-1915.46008300781	9.98227787017822	0.557533979415894	0.916803061962128	0.29985499382019	150.444442749023	1354
True	False	False	False	False	-2903.28637695313	-1905.67846679688	358.252838134766	0.290890514850616	0.938043296337128	0.115144088864326	148.195053100586	47867
True	False	False	False	False	-2840.451171875	-2007.87634277344	85.4039306640625	0.677236258983612	0.952540874481201	0.458681643009186	97.3116912841797	7493
True	False	False	False	False	-2813.302734375	-1996.03820800781	88.7313537597656	0.722042918205261	0.952623665332794	0.557610213756561	69.6875	5575
True	False	False	False	False	-2817.0009765625	-1963.908203125	240.683807373047	0.684598743915558	0.939952731132507	0.472484886646271	106.884796142578	23194
True	False	False	False	False	-2809.55151367188	-1910.484375	201.863830566406	0.836640954017639	0.962777554988861	1	106.510986328125	19385
True	False	False	False	False	-2797.07446289063	-1982.4296875	90.9496383666992	0.744097054004669	0.957579374313354	0.626919984817505	88.9390258789063	7293
True	False	False	False	False	-2785.87744140625	-2045.58654785156	140.861022949219	0.810112833976746	0.96301281452179	1	88.9527587890625	11297
True	False	False	False	False	-2777.08227539063	-2007.80920410156	171.917007446289	0.566682815551758	0.92684668302536	0.309149652719498	73.4129028320313	11379
True	False	False	False	False	-2766.40771484375	-1901.00048828125	195.208984375	0.669968068599701	0.924497008323669	0.445748090744019	97.511360168457	17162
True	False	False	False	False	-2759.74194335938	-2124.1318359375	188.554138183594	0.570123016834259	0.931006848812103	0.312729954719543	110.900001525879	18853
True	False	False	False	False	-2754.62841796875	-1946.15368652344	185.226699829102	0.774862349033356	0.95019268989563	0.792401194572449	100.880241394043	16847
True	False	False	False	False	-2747.91528320313	-2164.37841796875	2705.197265625	0.0430809520184994	0.964536726474762	0.0141026005148888	134.465347290039	327961
True	False	False	False	False	-2581.603515625	-2308.9189453125	200.754699707031	0.57728511095047	0.954442977905273	0.320341289043427	64.0828704833984	11599
True	False	False	False	False	-2706.74145507813	-2205.77172851563	62.1119499206543	0.50160139799118	0.956170618534088	0.249128177762032	88.5	4956
True	False	False	False	False	-2740.58544921875	-2157.51977539063	83.1856460571289	0.735410094261169	0.939506351947784	0.597082853317261	106.013336181641	7951
True	False	False	False	False	-2736.59985351563	-2127.38256835938	64.3302307128906	0.802213251590729	0.952678680419922	1	78.3965530395508	4547
True	False	False	False	False	-2745.71435546875	-1985.40515136719	190.772415161133	0.623662173748016	0.93709009885788	0.375711053609848	106.052322387695	18241
True	False	False	False	False	-2732.99780273438	-2004.49462890625	200.754699707031	0.75547069311142	0.949985563755035	0.673353552818298	89.6519317626953	16227
True	False	False	False	False	-2725.40063476563	-2132.12939453125	136.424453735352	0.513386130332947	0.884965181350708	0.259046584367752	74.6178894042969	9178
True	False	False	False	False	-2725.16455078125	-2179.93920898438	103.150199890137	0.423573791980743	0.957650065422058	0.191369131207466	97.5268783569336	9070
True	False	False	False	False	-2705.16943359375	-2168.43823242188	238.465515136719	0.795326709747314	0.952467203140259	1	81.3534851074219	17491
True	False	False	False	False	-2717.10888671875	-2019.61450195313	201.863830566406	0.698696732521057	0.947741508483887	0.501217007637024	79.7417602539063	14513
True	False	False	False	False	-2713.44360351563	-2079.15649414063	198.536407470703	0.670021951198578	0.939397394657135	0.445841640233994	84.3798904418945	15104
True	False	False	False	False	-2691.02001953125	-2040.78076171875	209.627822875977	0.61223042011261	0.901142179965973	0.360954105854034	81.4285736083984	15390
True	False	False	False	False	-2712.29736328125	-1954.48876953125	149.734161376953	0.78029876947403	0.966144263744354	0.850861847400665	118.325927734375	15974
True	False	False	False	False	-2707.24926757813	-1918.03173828125	220.719253540039	0.579364955425262	0.917576491832733	0.322592794895172	99.2562789916992	19752
True	False	False	False	False	-2699.60327148438	-1979.72985839844	151.952453613281	0.703874409198761	0.953217029571533	0.512654602527618	106.350364685059	14570
True	False	False	False	False	-2675.7353515625	-1962.33715820313	147.515884399414	0.637232065200806	0.929006934165955	0.394369870424271	85.5563888549805	11379
True	False	False	False	False	-2682.16845703125	-1899.43505859375	222.937530517578	0.627281785011292	0.909171104431152	0.380560457706451	97.6019897460938	19618
True	False	False	False	False	-2672.74926757813	-2250.50537109375	85.4039306640625	0.547446250915527	0.948587834835052	0.28996729850769	88.1428604125977	6787
True	False	False	False	False	-2566.50439453125	-2238.45043945313	34.3833999633789	0.716718852519989	0.929583609104156	0.543553650379181	39.0322570800781	1210
True	False	False	False	False	-2640.615234375	-2190.87329101563	178.571853637695	0.796961009502411	0.951057970523834	1	64.2484436035156	10344
True	False	False	False	False	-2672.33837890625	-2162.74780273438	222.937530517578	0.749767661094666	0.961223840713501	0.648813724517822	66.7512435913086	13417
True	False	False	False	False	-2648.12890625	-2130.92016601563	237.356369018555	0.657753348350525	0.953882992267609	0.42537385225296	67.9579467773438	14543
True	False	False	False	False	-2668.15771484375	-2102.76611328125	199.645553588867	0.6875981092453	0.943278908729553	0.478329867124557	90.9833297729492	16377
True	False	False	False	False	-2666.21630859375	-2024.51184082031	194.099838256836	0.769586682319641	0.933653652667999	0.751487255096436	89.2914276123047	15626
True	False	False	False	False	-2663.03125	-1939.3984375	191.881561279297	0.51277232170105	0.921455025672913	0.258520811796188	83.3699417114258	14423
True	False	False	False	False	-2650.26171875	-1980.21130371094	144.188446044922	0.725393772125244	0.93242347240448	0.566900193691254	98.4307708740234	12796
True	False	False	False	False	-2643.89990234375	-1952.41918945313	157.498153686523	0.808810293674469	0.955881536006927	1	88.091552734375	12509
True	False	False	False	False	-2640.49194335938	-2065.16186523438	207.409545898438	0.527101874351501	0.867709636688232	0.271072328090668	80.0909118652344	14977
True	False	False	False	False	-2628.55615234375	-2107.49755859375	185.226699829102	0.630372881889343	0.923290014266968	0.384773463010788	65.2335357666016	10894
True	False	False	False	False	-2626.20458984375	-2155.20141601563	238.465515136719	0.704190492630005	0.955695152282715	0.513370096683502	66.4279098510742	14282
True	False	False	False	False	-2617.87646484375	-2023.67309570313	196.318130493164	0.624103367328644	0.933490037918091	0.376297414302826	81.1977386474609	14372
True	False	False	False	False	-2595.66845703125	-2182.29248046875	153.061584472656	0.604598462581635	0.962971925735474	0.351540356874466	57.8623199462891	7985
True	False	False	False	False	-2582.12622070313	-2138.9697265625	189.663269042969	0.751996099948883	0.952690064907074	0.65806519985199	77.3567276000977	13228
True	False	False	False	False	-2592.7763671875	-2062.9931640625	159.716445922852	0.677043735980988	0.958191215991974	0.458330541849136	73.1875	10539
True	False	False	False	False	-2590.33349609375	-1958.63916015625	146.40673828125	0.762958765029907	0.941704392433167	0.710821986198425	95.8030319213867	12646
True	False	False	False	False	-2581.35009765625	-2214.14086914063	148.625015258789	0.729590535163879	0.953065872192383	0.579075038433075	92.6343307495117	12413
True	False	False	False	False	-2576.83520507813	-2163.779296875	177.462707519531	0.580150842666626	0.945625722408295	0.32344850897789	58.9812507629395	9437
True	False	False	False	False	-2578.33422851563	-2040.93688964844	128.660461425781	0.694953978061676	0.933910846710205	0.493263840675354	75.7155151367188	8783
True	False	False	False	False	-2574.80712890625	-2088.4912109375	384.872253417969	0.461971342563629	0.852510929107666	0.218237265944481	83.6195983886719	29016
True	False	False	False	False	-2566.47192382813	-2382.01684570313	157.498153686523	0.443154275417328	0.899528026580811	0.204732179641724	130.795776367188	18573
True	False	False	False	False	-2545.58056640625	-2377.79956054688	102.041061401367	0.784656643867493	0.949298918247223	0.940379023551941	101.510871887207	9339
True	False	False	False	False	-2562.17822265625	-2208.81005859375	143.079315185547	0.709515929222107	0.964335501194	0.52574896812439	65.2713165283203	8420
True	False	False	False	False	-2566.10595703125	-1935.72924804688	170.807861328125	0.45845565199852	0.884194791316986	0.215661630034447	81.8051910400391	12598
True	False	False	False	False	-2558.89184570313	-2025.28527832031	198.536407470703	0.703967094421387	0.966686844825745	0.512864232063293	80.3966445922852	14391
True	False	False	False	False	-2556.98413085938	-2347.98876953125	128.660461425781	0.739945590496063	0.947778165340424	0.612167298793793	113.077583312988	13117
True	False	False	False	False	-2553.65209960938	-2329.28686523438	205.191253662109	0.72498345375061	0.950424134731293	0.565742909908295	90.0648651123047	16662
True	False	False	False	False	-2539.4609375	-2172.546875	168.589569091797	0.745215535163879	0.954299628734589	0.631068110466003	71.9802627563477	10941
True	False	False	False	False	-2552.80224609375	-2055.58764648438	140.861022949219	0.674918293952942	0.946574628353119	0.454485684633255	70.1968536376953	8915
True	False	False	False	False	-2546.46313476563	-2001.80102539063	82.0765075683594	0.760389924049377	0.940658330917358	0.697156250476837	82.8648681640625	6132
True	False	False	False	False	-2539.39575195313	-1921.71728515625	165.262145996094	0.596176147460938	0.886732637882233	0.341524630784988	83.1006698608398	12382
True	False	False	False	False	-2538.3525390625	-2232.13354492188	188.554138183594	0.761359214782715	0.956321179866791	0.702200770378113	95.0117645263672	16152
True	False	False	False	False	-2536.65600585938	-2110.25463867188	104.259346008301	0.724273085594177	0.909148752689362	0.5637526512146	122.319145202637	11498
True	False	False	False	False	-2536.51440429688	-2413.93505859375	174.135284423828	0.780270516872406	0.944822192192078	0.850480198860168	152.057327270508	23873
True	False	False	False	False	-2516.37915039063	-2340.751953125	39.9291114807129	0.849917888641357	0.964570224285126	1	40.5277786254883	1459
True	False	False	False	False	-2534.09008789063	-2129.82885742188	124.223899841309	0.725606381893158	0.966181397438049	0.567502200603485	85.6607131958008	9594
True	False	False	False	False	-2535.68286132813	-1986.76818847656	80.9673614501953	0.680048704147339	0.953584969043732	0.463866710662842	93.5205459594727	6827
True	False	False	False	False	-2525.36840820313	-1962.89733886719	125.333038330078	0.621513962745667	0.93099182844162	0.372874468564987	86.5929183959961	9785
True	False	False	False	False	-2520.32470703125	-2220.3154296875	176.353576660156	0.744670927524567	0.958776593208313	0.629038512706757	66.7610092163086	10615
True	False	False	False	False	-2519.63891601563	-2144.4873046875	177.462707519531	0.596830010414124	0.942676723003387	0.342288821935654	63.4749984741211	10156
True	False	False	False	False	-2517.97729492188	-1935.57312011719	90.9496383666992	0.631812691688538	0.926612019538879	0.386759072542191	80.9512176513672	6638
True	False	False	False	False	-2516.2314453125	-1906.0986328125	100.931915283203	0.673253357410431	0.945952892303467	0.451513648033142	73.1098937988281	6653
True	False	False	False	False	-2514.02392578125	-2444.75073242188	104.259346008301	0.537708282470703	0.940802812576294	0.280756711959839	145.361709594727	13664
True	False	False	False	False	-2409.54418945313	-2435.16528320313	159.716445922852	0.647370338439941	0.941086173057556	0.40922823548317	68.4930572509766	9863
True	False	False	False	False	-2501.912109375	-2368.2783203125	159.716445922852	0.619605779647827	0.920232832431793	0.370380163192749	103	14832
True	False	False	False	False	-2510.54809570313	-2272.12915039063	186.335845947266	0.762245774269104	0.947357952594757	0.70693165063858	78.3630981445313	13165
True	False	False	False	False	-2500.17138671875	-2097.57763671875	110.914192199707	0.719247400760651	0.937263190746307	0.55012708902359	120.76000213623	12076
True	False	False	False	False	-2510.39990234375	-1999.30676269531	159.716445922852	0.661957681179047	0.943781197071075	0.432207375764847	64.6180572509766	9305
True	False	False	False	False	-2509.974609375	-2041.06713867188	220.719253540039	0.674924969673157	0.92573344707489	0.454497784376144	66.9246215820313	13318
True	False	False	False	False	-2509.38525390625	-1972.86242675781	97.6044921875	0.760120630264282	0.956959247589111	0.695777595043182	84.7954559326172	7462
True	False	False	False	False	-2497.44262695313	-1909.67919921875	86.513069152832	0.703991889953613	0.956003665924072	0.512920200824738	82.1153869628906	6405
True	False	False	False	False	-2497.29345703125	-2418.76123046875	130.878753662109	0.639795482158661	0.941057145595551	0.398048043251038	82.161018371582	9695
True	False	False	False	False	-2432.67236328125	-2411.57446289063	219.610107421875	0.760120630264282	0.958458006381989	0.695777595043182	99.1111145019531	19624
True	False	False	False	False	-2467.2060546875	-2316.15698242188	240.683807373047	0.643188416957855	0.954456210136414	0.402997016906738	76.4470062255859	16589
True	False	False	False	False	-2483.02734375	-2262.33154296875	161.934722900391	0.84387868642807	0.960174322128296	1	73.9041061401367	10790
True	False	False	False	False	-2492.9345703125	-2222.21264648438	122.005615234375	0.720566987991333	0.943631708621979	0.553630292415619	77.9000015258789	8569
True	False	False	False	False	-2488.85766601563	-2190.86206054688	122.005615234375	0.79117214679718	0.943068146705627	1	84.8363647460938	9332
True	False	False	False	False	-2490.45166015625	-1966.99084472656	114.241622924805	0.749501168727875	0.951650977134705	0.647733688354492	79.3495178222656	8173
True	False	False	False	False	-2489.1181640625	-2167.44799804688	153.061584472656	0.818064510822296	0.955793738365173	1	93.601448059082	12917
True	False	False	False	False	-2460.78686523438	-2113.59741210938	241.792938232422	0.675162255764008	0.952547430992126	0.454924136400223	73.2752304077148	15974
True	False	False	False	False	-2483.6611328125	-1996.76416015625	156.389007568359	0.714476406574249	0.952214002609253	0.537869870662689	66.2907791137695	9347
True	False	False	False	False	-2474.71997070313	-2065.44677734375	194.099838256836	0.830574333667755	0.963403820991516	1	72.6171417236328	12708
True	False	False	False	False	-2471.52319335938	-1952.16040039063	151.952453613281	0.800164878368378	0.948107242584229	1	69.7956237792969	9562
True	False	False	False	False	-2453.62377929688	-2263.86401367188	169.698715209961	0.70990377664566	0.948479056358337	0.526675462722778	74.0392150878906	11328
True	False	False	False	False	-2447.7109375	-2010.67785644531	237.356369018555	0.687843561172485	0.954093158245087	0.478814214468002	64.1588821411133	13730
True	False	False	False	False	-2446.54663085938	-2374.02099609375	306.123168945313	0.476055473089218	0.906270384788513	0.22881181538105	91.5471038818359	25267
True	False	False	False	False	-2415.46850585938	-2353.60473632813	170.807861328125	0.634811341762543	0.935314357280731	0.390943109989166	100.012985229492	15402
True	False	False	False	False	-2443.37963867188	-2312.75219726563	148.625015258789	0.729590535163879	0.95632141828537	0.579075038433075	85.2686538696289	11426
True	False	False	False	False	-2411.630859375	-2249.7431640625	215.173538208008	0.738487541675568	0.953788638114929	0.607207953929901	74.2422714233398	14403
True	False	False	False	False	-2443.21142578125	-2225.29321289063	237.356369018555	0.725798726081848	0.947343945503235	0.568048059940338	80.5934600830078	17247
True	False	False	False	False	-2408.33959960938	-2210.84814453125	190.772415161133	0.702819287776947	0.94155889749527	0.510280728340149	70.7209320068359	12164
True	False	False	False	False	-2437.39331054688	-2110.994140625	199.645553588867	0.511078536510468	0.925379633903503	0.257075309753418	62.6944427490234	11285
True	False	False	False	False	-2438.89135742188	-1951.74304199219	176.353576660156	0.628468155860901	0.945855259895325	0.382169455289841	68.4528274536133	10884
True	False	False	False	False	-2431.5927734375	-2035.85095214844	205.191253662109	0.772166132926941	0.952706515789032	0.770227909088135	62.8162155151367	11621
True	False	False	False	False	-2414.77099609375	-2152.35815429688	130.878753662109	0.612249732017517	0.913603484630585	0.360978364944458	56.9915237426758	6725
True	False	False	False	False	-2400.95458984375	-2090.84375	129.769607543945	0.738230884075165	0.966625332832336	0.606346130371094	56.9914512634277	6668
True	False	False	False	False	-2395.67529296875	-2462.97705078125	119.787330627441	0.735007107257843	0.952634334564209	0.595789611339569	63.1388893127441	6819
True	False	False	False	False	-2393.9990234375	-2396.537109375	301.686614990234	0.703610122203827	0.940311014652252	0.512057900428772	72.5183792114258	19725
True	False	False	False	False	-2392.38256835938	-2045.06970214844	211.846115112305	0.742123007774353	0.961993157863617	0.619783222675323	67.6596832275391	12923
True	False	False	False	False	-2389.53393554688	-2344.96337890625	175.244430541992	0.61917507648468	0.918172836303711	0.369820356369019	88.5189895629883	13986
True	False	False	False	False	-2387.05908203125	-2577.69091796875	122.005615234375	0.712649166584015	0.955811142921448	0.533334612846375	134.090911865234	14750
True	False	False	False	False	-2375.72631835938	-2497.81030273438	118.678184509277	0.631536185741425	0.956456065177917	0.386376619338989	50.9532699584961	5452
True	False	False	False	False	-2380.59130859375	-2308.90380859375	150.843307495117	0.748016774654388	0.941180408000946	0.64181524515152	79.875	10863
True	False	False	False	False	-2380.55395507813	-2443.47802734375	219.610107421875	0.833784341812134	0.960432887077332	1	83.7272720336914	16578
True	False	False	False	False	-2377.73291015625	-2130.85766601563	138.64274597168	0.664289653301239	0.940348565578461	0.436076670885086	60.0960006713867	7512
True	False	False	False	False	-2377.16015625	-2101.81811523438	120.896469116211	0.783979654312134	0.951306700706482	0.918468296527863	58.6605491638184	6394
True	False	False	False	False	-2371.93432617188	-2594.23120117188	126.442184448242	0.668725430965424	0.946632087230682	0.443600505590439	165.16667175293	18829
True	False	False	False	False	-2307.63452148438	-2578.89404296875	130.878753662109	0.803063333034515	0.965338468551636	1	68.2796630859375	8057
True	False	False	False	False	-2363.00903320313	-2388.18237304688	220.719253540039	0.639630198478699	0.927196621894836	0.397809356451035	80.6934661865234	16058
True	False	False	False	False	-2369.34130859375	-2181.5859375	258.430084228516	0.690612435340881	0.946518540382385	0.484343111515045	72.8841171264648	16982
True	False	False	False	False	-2367.82836914063	-2271.89916992188	227.374099731445	0.728743374347687	0.945051312446594	0.576566159725189	73.6048812866211	15089
True	False	False	False	False	-2352.51025390625	-2229.22241210938	144.188446044922	0.820256590843201	0.963213920593262	1	58.2769241333008	7576
True	False	False	False	False	-2352.11279296875	-2142.92626953125	239.574661254883	0.732581913471222	0.954915523529053	0.588156521320343	70.0416641235352	15129
True	False	False	False	False	-2347.88647460938	-2539.53100585938	268.412353515625	0.611386001110077	0.937131464481354	0.359895974397659	84.0371932983398	20337
True	False	False	False	False	-2337.75659179688	-2487.060546875	124.223899841309	0.581118404865265	0.932333588600159	0.324505805969238	77.0446395874023	8629
True	False	False	False	False	-2335.53051757813	-2421.798828125	131.987884521484	0.809868931770325	0.956177234649658	1	70.1428604125977	8347
True	False	False	False	False	-2334.9482421875	-2471.34057617188	13.3097038269043	0.685805439949036	0.934609174728394	0.474820286035538	41.8333320617676	502
True	False	False	False	False	-2329.25903320313	-2392.32299804688	123.114753723145	0.682342290878296	0.940605938434601	0.468174546957016	59.3783798217773	6591
True	False	False	False	False	-2303.2314453125	-2390.79370117188	244.01123046875	0.588721930980682	0.92186313867569	0.332963854074478	77.5272750854492	17056
True	False	False	False	False	-2326.16430664063	-2287.42651367188	186.335845947266	0.745556116104126	0.952965199947357	0.63234680891037	68.9583358764648	11585
True	False	False	False	False	-2333.76318359375	-2159.18188476563	124.223899841309	0.637934923171997	0.94560182094574	0.395373225212097	60.3571434020996	6760
True	False	False	False	False	-2329.06762695313	-2215.89208984375	126.442184448242	0.620696425437927	0.919233679771423	0.37180295586586	65.0789489746094	7419
True	False	False	False	False	-2316.75732421875	-2181.29345703125	126.442184448242	0.797434329986572	0.956187844276428	1	56.5526313781738	6447
True	False	False	False	False	-2309.3115234375	-2354.787109375	163.043869018555	0.571162760257721	0.94209361076355	0.313821524381638	63.823127746582	9382
True	False	False	False	False	-2305.87524414063	-2248.443359375	144.188446044922	0.732868850231171	0.956108272075653	0.589046716690063	77.7692337036133	10110
True	False	False	False	False	-2302.41748046875	-2662.90844726563	64.3302307128906	0.759870648384094	0.953944444656372	0.694506108760834	138.706893920898	8045
True	False	False	False	False	-2250.18627929688	-2647.46142578125	103.150199890137	0.72525691986084	0.936925768852234	0.566513538360596	85.6021499633789	7961
True	False	False	False	False	-2302.17358398438	-2596.49609375	128.660461425781	0.677511870861053	0.940709412097931	0.459185183048248	75.5086212158203	8759
True	False	False	False	False	-2301.2568359375	-2468.65991210938	247.338653564453	0.64446896314621	0.9109166264534	0.404889404773712	83.2331848144531	18561
True	False	False	False	False	-2294.16870117188	-2196.98217773438	118.678184509277	0.778608024120331	0.956831932067871	0.829857766628265	58.2056083679199	6228
True	False	False	False	False	-2289.92846679688	-2302.72290039063	175.244430541992	0.774631977081299	0.957306742668152	0.790380477905273	61.0949363708496	9653
True	False	False	False	False	-2280.4189453125	-2518.298828125	154.17073059082	0.823992550373077	0.964343845844269	1	96.4820175170898	13411
True	False	False	False	False	-2278.806640625	-2251.73608398438	169.698715209961	0.757360458374023	0.961892664432526	0.682169198989868	77.5816955566406	11870
True	False	False	False	False	-2276.77099609375	-2628.6904296875	195.208984375	0.741141617298126	0.953226566314697	0.616318583488464	68.4715881347656	12051
True	False	False	False	False	-2244.63647460938	-2600.50146484375	165.262145996094	0.667308986186981	0.970691502094269	0.441174030303955	61.3355712890625	9139
True	False	False	False	False	-2275.44604492188	-2541.87280273438	105.36848449707	0.846382617950439	0.974181652069092	1	83.2421035766602	7908
True	False	False	False	False	-2274.76391601563	-2444.74755859375	179.680999755859	0.703358352184296	0.944447696208954	0.511490643024445	68.8456802368164	11153
True	False	False	False	False	-2271.44970703125	-2326.98022460938	184.117568969727	0.56300276517868	0.933928906917572	0.305372029542923	65.9879531860352	10954
True	False	False	False	False	-2254.93823242188	-2549.68627929688	133.097030639648	0.693598926067352	0.921961724758148	0.490445405244827	96.4916687011719	11579
True	False	False	False	False	-2249.64428710938	-2381.64038085938	235.138092041016	0.54304176568985	0.898948132991791	0.285762071609497	74.8679275512695	15872
True	False	False	False	False	-2253.73999023438	-2228.9677734375	266.194061279297	0.811298549175262	0.960589647293091	1	76.4333343505859	18344
True	False	False	False	False	-2251.31762695313	-2357.7119140625	178.571853637695	0.633177101612091	0.944435358047485	0.388654619455338	93.57763671875	15066
True	False	False	False	False	-2240.04467773438	-2702.13208007813	116.459907531738	0.680256009101868	0.942482709884644	0.464253097772598	93.6380920410156	9832
True	False	False	False	False	-2227.671875	-2578.55444335938	239.574661254883	0.72677618265152	0.956505656242371	0.570841550827026	74.5370407104492	16100
True	False	False	False	False	-2239.40747070313	-2493.23388671875	163.043869018555	0.820252954959869	0.96540641784668	1	66.1836700439453	9729
True	False	False	False	False	-2233.44384765625	-2428.99584960938	147.515884399414	0.768738806247711	0.954204440116882	0.745747148990631	85.6917266845703	11397
True	False	False	False	False	-2239.2158203125	-2289.22143554688	171.917007446289	0.646950006484985	0.9360591173172	0.408595204353333	66.8451614379883	10361
True	False	False	False	False	-2212.39697265625	-2754.302734375	1434.12048339844	0.0643207281827927	0.97028261423111	0.0213578194379807	133.624908447266	172777
True	False	False	False	False	-2110.19287109375	-2828.7060546875	26.6194076538086	0.62885844707489	0.941819429397583	0.382700979709625	112.125	2691
True	False	False	False	False	-2139.93701171875	-2802.79931640625	34.3833999633789	0.415289372205734	0.958399176597595	0.185911029577255	92.870964050293	2879
True	False	False	False	False	-2179.01977539063	-2615.50170898438	276.176330566406	0.467166155576706	0.868521153926849	0.222089111804962	65.7108459472656	16362
True	False	False	False	False	-2208.81860351563	-2498.80224609375	163.043869018555	0.755252122879028	0.945785284042358	0.672358095645905	73.4217681884766	10793
True	False	False	False	False	-2209.6884765625	-2336.78784179688	224.046676635742	0.598728358745575	0.936107218265533	0.34452012181282	71.4802017211914	14439
True	False	False	False	False	-2199.09741210938	-2301.44116210938	220.719253540039	0.742307305335999	0.964296817779541	0.620439887046814	60.939697265625	12127
True	False	False	False	False	-2208.52954101563	-2269.81079101563	261.757507324219	0.855722486972809	0.963284373283386	1	107.415252685547	25350
True	False	False	False	False	-2196.1103515625	-2572.58032226563	176.353576660156	0.824980556964874	0.954798519611359	1	80.3333358764648	12773
True	False	False	False	False	-2177.3115234375	-2538.02465820313	145.297592163086	0.70317542552948	0.960317492485046	0.511079430580139	62.099235534668	8135
True	False	False	False	False	-2192.404296875	-2408.16479492188	221.828384399414	0.777092158794403	0.958207309246063	0.813503861427307	67.8399963378906	13568
True	False	False	False	False	-2171.5888671875	-2492.85571289063	207.409545898438	0.814943313598633	0.955738961696625	1	73.4545440673828	13736
True	False	False	False	False	-2164.96826171875	-2447.66479492188	261.757507324219	0.832137823104858	0.967400372028351	1	67.2457656860352	15870
True	False	False	False	False	-2163.84741210938	-2773.15307617188	195.208984375	0.764142394065857	0.962653398513794	0.717459857463837	124.744316101074	21955
True	False	False	False	False	-2161.14575195313	-2747.73217773438	174.135284423828	0.712336838245392	0.947742462158203	0.532567918300629	78.8280258178711	12376
True	False	False	False	False	-2146.95336914063	-2570.72119140625	190.772415161133	0.798061788082123	0.935485899448395	1	91.9302291870117	15812
True	False	False	False	False	-2147.50048828125	-2354.845703125	220.719253540039	0.813145577907562	0.948830723762512	1	73.8291473388672	14692
True	False	False	False	False	-2147.47192382813	-2523.2568359375	122.005615234375	0.720566987991333	0.952686846256256	0.553630292415619	60.5545463562012	6661
True	False	False	False	False	-2146.3447265625	-2711.07348632813	107.586769104004	0.678518652915955	0.915638029575348	0.461032927036285	119.268043518066	11569
True	False	False	False	False	-2122.365234375	-2613.5234375	204.082122802734	0.791718482971191	0.960003972053528	1	64.3315200805664	11837
True	False	False	False	False	-2131.43432617188	-2485.01806640625	236.24723815918	0.870351791381836	0.969259738922119	1	69.9154891967773	14892
True	False	False	False	False	-2139.8720703125	-2377.68505859375	189.663269042969	0.758869647979736	0.947243273258209	0.689494967460632	64.0994186401367	10961
True	False	False	False	False	-2139.04736328125	-2328.4814453125	93.1679229736328	0.738803207874298	0.946153879165649	0.6082723736763	73.3690490722656	6163
True	False	False	False	False	-2134.94873046875	-2420.24682617188	261.757507324219	0.750298619270325	0.950437486171722	0.650981783866882	66.4533920288086	15683
True	False	False	False	False	-2126.8466796875	-2539.6064453125	130.878753662109	0.633394658565521	0.933720827102661	0.388958096504211	61.8559303283691	7299
True	False	False	False	False	-2120.84643554688	-2811.57373046875	110.914192199707	0.719247400760651	0.957082509994507	0.55012708902359	93.5400009155273	9354
True	False	False	False	False	-2113.36328125	-2746.736328125	221.828384399414	0.544470548629761	0.898579955101013	0.287118971347809	83.1800003051758	16636
True	False	False	False	False	-2099.30981445313	-2659.92724609375	140.861022949219	0.801327586174011	0.948155403137207	1	73.2992095947266	9309
True	False	False	False	False	-2092.94604492188	-2590.79052734375	134.206176757813	0.743814587593079	0.955561459064484	0.625884413719177	61.3966941833496	7429
True	False	False	False	False	-2094.23901367188	-2542.14111328125	155.279876708984	0.744004368782043	0.943564891815186	0.626579701900482	63.4642868041992	8885
True	False	False	False	False	-2093.31103515625	-2484.96459960938	242.902084350586	0.794081449508667	0.95338386297226	1	67.707763671875	14828
True	False	False	False	False	-2088.6015625	-2387.00048828125	190.772415161133	0.646990358829498	0.960873901844025	0.408655911684036	69.3430252075195	11927
True	False	False	False	False	-2088.57275390625	-2857.42309570313	80.9673614501953	0.439267545938492	0.932622313499451	0.202025800943375	137.75341796875	10056
True	False	False	False	False	-2071.65234375	-2857.47973632813	94.2770690917969	0.781477868556976	0.945653796195984	0.868022978305817	139.035293579102	11818
True	False	False	False	False	-2053.81640625	-2753.29345703125	204.082122802734	0.667173445224762	0.927712619304657	0.440943121910095	88.4836959838867	16281
True	False	False	False	False	-2075.46118164063	-2635.52758789063	161.934722900391	0.823068141937256	0.963339745998383	1	69.0137023925781	10076
True	False	False	False	False	-2081.26025390625	-2568.74829101563	135.315322875977	0.566067099571228	0.927121996879578	0.308513879776001	57.0819664001465	6964
True	False	False	False	False	-2075.19140625	-2532.3603515625	129.769607543945	0.70094496011734	0.957506716251373	0.506118953227997	59.709400177002	6986
True	False	False	False	False	-2078.43823242188	-2448.39721679688	107.586769104004	0.738487541675568	0.936127007007599	0.607207953929901	73.2577285766602	7106
True	False	False	False	False	-2069.28564453125	-2475.93212890625	106.477630615234	0.81877213716507	0.96119749546051	1	72.2604141235352	6937
True	False	False	False	False	-2066.75048828125	-2722.34521484375	187.44499206543	0.752835035324097	0.957625389099121	0.661655604839325	85.8165664672852	14503
True	False	False	False	False	-2056.39770507813	-2656.44116210938	109.805053710938	0.684647500514984	0.92619115114212	0.472578823566437	86.3232345581055	8546
True	False	False	False	False	-2058.58178710938	-2455.22436523438	99.8227767944336	0.801836133003235	0.954530417919159	1	60.2555541992188	5423
True	False	False	False	False	-2053.099609375	-2579.05200195313	138.64274597168	0.797355175018311	0.953311264514923	1	67.1760025024414	8397
True	False	False	False	False	-2051.59521484375	-2813.65673828125	252.884368896484	0.688118040561676	0.937886536121368	0.479356944561005	103.991226196289	23710
True	False	False	False	False	-2051.49194335938	-2420.7880859375	117.569046020508	0.733056902885437	0.954345107078552	0.589631855487823	65.7264175415039	6967
True	False	False	False	False	-2043.55334472656	-2879.14184570313	187.44499206543	0.651075303554535	0.937444388866425	0.414875507354736	181.266265869141	30634
True	False	False	False	False	-1986.99169921875	-2902.5107421875	123.114753723145	0.798364579677582	0.951931655406952	1	109.756759643555	12183
True	False	False	False	False	-1972.08239746094	-2868.16870117188	215.173538208008	0.709267497062683	0.947367370128632	0.525157570838928	90.9948425292969	17653
True	False	False	False	False	-2024.28393554688	-2857.76953125	186.335845947266	0.804924726486206	0.952359735965729	1	78.4285736083984	13176
True	False	False	False	False	-2025.19177246094	-2674.23388671875	227.374099731445	0.780360579490662	0.959730982780457	0.851700961589813	77.2292709350586	15832
True	False	False	False	False	-2037.78100585938	-2585.50805664063	141.970169067383	0.689935445785522	0.956540942192078	0.482980132102966	70.984375	9086
True	False	False	False	False	-2043.2333984375	-2499.84228515625	114.241622924805	0.803241491317749	0.975844740867615	1	60.6990280151367	6252
True	False	False	False	False	-2033.94775390625	-2475.03247070313	263.975769042969	0.362999826669693	0.851453065872192	0.153829604387283	66.3403396606445	15789
True	False	False	False	False	-2013.54809570313	-2547.0322265625	224.046676635742	0.553864240646362	0.918676197528839	0.296215623617172	65.8217849731445	13296
True	False	False	False	False	-2005.43811035156	-2515.61743164063	181.899276733398	0.656193912029266	0.920310437679291	0.42288413643837	91.7987823486328	15055
True	False	False	False	False	-2003.33740234375	-2491.15478515625	174.135284423828	0.597642004489899	0.940467655658722	0.343240916728973	68.5987243652344	10770
True	False	False	False	False	-2001.14343261719	-2612.4375	134.206176757813	0.724908888339996	0.939418375492096	0.56553328037262	81.6198348999023	9876
True	False	False	False	False	-1998.75756835938	-2816.16674804688	235.138092041016	0.741474032402039	0.943552255630493	0.61748605966568	78.4764175415039	16637
True	False	False	False	False	-1979.75463867188	-2754.44750976563	165.262145996094	0.747710049152374	0.95680695772171	0.640612363815308	96.1476516723633	14326
True	False	False	False	False	-1959.51000976563	-2832.07275390625	220.719253540039	0.644623517990112	0.950038194656372	0.405118763446808	92.7989959716797	18467
True	False	False	False	False	-1992.59375	-2719.08349609375	137.533599853516	0.735072493553162	0.929817914962769	0.595998883247375	96.0483856201172	11910
True	False	False	False	False	-1995.98071289063	-2670.53369140625	354.925415039063	0.769612729549408	0.956077635288239	0.751666605472565	80.8312530517578	25866
True	False	False	False	False	-1962.62072753906	-2654.8388671875	222.937530517578	0.461991310119629	0.831777095794678	0.218251973390579	83.2587051391602	16735
True	False	False	False	False	-1959.4853515625	-2629.31958007813	140.861022949219	0.637309908866882	0.934689581394196	0.39448082447052	72.6377944946289	9225
True	False	False	False	False	-1958.85729980469	-2704.52465820313	174.135284423828	0.814603447914124	0.955549120903015	1	83.605094909668	13126
True	False	False	False	False	-1949.24169921875	-2600.28271484375	239.574661254883	0.442909091711044	0.883895397186279	0.204560622572899	70.2222213745117	15168
True	False	False	False	False	-1993.16955566406	-2594.47631835938	106.477630615234	0.605727910995483	0.895076751708984	0.352912664413452	79.90625	7671
True	False	False	False	False	-1994.32995605469	-2515.81811523438	33.2742576599121	0.599770963191986	0.949179470539093	0.34575355052948	59.1666679382324	1775
True	False	False	False	False	-1966.28259277344	-2535.17163085938	124.223899841309	0.631394743919373	0.941786289215088	0.386181116104126	70.0089263916016	7841
True	False	False	False	False	-1963.90490722656	-2496.23681640625	131.987884521484	0.723731338977814	0.94903552532196	0.562245845794678	68.5210113525391	8154
True	False	False	False	False	-1948.88439941406	-2961.58203125	129.769607543945	0.456209987401962	0.95878404378891	0.214029312133789	136.675216674805	15991
True	False	False	False	False	-1919.72570800781	-2969.36694335938	205.191253662109	0.558341383934021	0.943886995315552	0.300662398338318	143.983779907227	26637
True	False	False	False	False	-1947.72961425781	-2786.14599609375	242.902084350586	0.778511226177216	0.961036026477814	0.828752934932709	84.4794540405273	18501
True	False	False	False	False	-1945.70275878906	-2561.0380859375	125.333038330078	0.799567699432373	0.95954817533493	1	85.1150436401367	9618
True	False	False	False	False	-1942.56372070313	-2739.16381835938	177.462707519531	0.634681344032288	0.933744847774506	0.390760332345963	81.7249984741211	13076
True	False	False	False	False	-1939.92553710938	-2917.99145507813	185.226699829102	0.846223890781403	0.971357524394989	1	86.7365264892578	14485
True	False	False	False	False	-1927.71655273438	-2869.97192382813	149.734161376953	0.750112891197205	0.950571656227112	0.650220811367035	94.8222198486328	12801
True	False	False	False	False	-1922.25122070313	-2706.68017578125	161.934722900391	0.647923767566681	0.955335319042206	0.410064101219177	88.6780853271484	12947
True	False	False	False	False	-1936.2392578125	-2669.34790039063	205.191253662109	0.425215870141983	0.883775413036346	0.192464426159859	75.1081085205078	13895
True	False	False	False	False	-1936.33959960938	-2537.53442382813	148.625015258789	0.737016499042511	0.956646144390106	0.602312028408051	72.0298538208008	9652
True	False	False	False	False	-1924.36120605469	-2497.12280273438	140.861022949219	0.628658652305603	0.955849528312683	0.382428795099258	80.4724426269531	10220
True	False	False	False	False	-1916.7939453125	-2579.35034179688	110.914192199707	0.748627901077271	0.958391427993774	0.644232213497162	68.2099990844727	6821
True	False	False	False	False	-1915.63696289063	-2687.12475585938	179.680999755859	0.48016831278801	0.914860606193542	0.231980338692665	89.7901229858398	14546
True	False	False	False	False	-1906.13623046875	-2641.90942382813	145.297592163086	0.568765044212341	0.939736425876617	0.311310976743698	73.8091583251953	9669
True	False	False	False	False	-1913.05041503906	-2142.21704101563	125.333038330078	0.732085049152374	0.953786253929138	0.586623311042786	86.4070816040039	9764
True	False	False	False	False	-1910.47924804688	-2619.38061523438	108.695907592773	0.666950881481171	0.941145956516266	0.44056424498558	78.326530456543	7676
True	False	False	False	False	-1905.54455566406	-2834.94384765625	260.648345947266	0.835388779640198	0.960646212100983	1	87.6127624511719	20589
True	False	False	False	False	-1895.46862792969	-2780.6689453125	235.138092041016	0.768699884414673	0.951819002628326	0.745488107204437	91.0613174438477	19305
True	False	False	False	False	-1901.67614746094	-2555.93041992188	148.625015258789	0.681755065917969	0.962109744548798	0.467064648866653	69.3283615112305	9290
True	False	False	False	False	-2921.8408203125	-1869.34228515625	200.754699707031	0.550400733947754	0.900036990642548	0.292825549840927	150.209945678711	27188
True	False	False	False	False	-2966.13671875	-1814.638671875	9.98227787017822	0.497925460338593	0.915458858013153	0.246108084917068	101.111114501953	910
True	False	False	False	False	-3007.41821289063	-1733.7216796875	422.583068847656	0.157396927475929	0.934486329555511	0.0558539740741253	101.918632507324	38831
True	False	False	False	False	-3017.18579101563	-1688.29943847656	74.3125076293945	0.814957976341248	0.963134229183197	1	112.417907714844	7532
True	False	False	False	False	-3058.32299804688	-1628.72863769531	188.554138183594	0.144619449973106	0.899904131889343	0.0508328080177307	106.764709472656	18150
True	False	False	False	False	-3063.54272460938	-1593.03173828125	37.7108268737793	0.679740428924561	0.946664214134216	0.46329328417778	98.029411315918	3333
True	False	False	False	False	-3086.81420898438	-1538.84985351563	126.442184448242	0.71930193901062	0.931005239486694	0.550270855426788	160.771926879883	18328
True	False	False	False	False	-3117.49169921875	-1492.95593261719	153.061584472656	0.262657940387726	0.920247435569763	0.10142657905817	107.956520080566	14898
True	False	False	False	False	-3121.26513671875	-1453.63354492188	255.102645874023	0.427922993898392	0.932899236679077	0.194279983639717	152.773910522461	35138
True	False	False	False	False	-3140.96362304688	-1405.38293457031	64.3302307128906	0.576505601406097	0.943492233753204	0.319502264261246	119.344825744629	6922
True	False	False	False	False	-3166.41625976563	-1363.5361328125	11.0914192199707	0.462399274110794	0.887103497982025	0.218552485108376	112.800003051758	1128
True	False	False	False	False	-3171.10375976563	-1315.44165039063	309.450592041016	0.341965705156326	0.920046150684357	0.141946271061897	137.838714599609	38457
True	False	False	False	False	-3187.70141601563	-1265.31652832031	89.8404998779297	0.606388568878174	0.9509596824646	0.353718668222427	99.3086395263672	8044
True	False	False	False	False	-3208.87255859375	-1198.33679199219	9.98227787017822	0.687235474586487	0.9244145154953	0.47761595249176	100.333335876465	903
True	False	False	False	False	-3219.76684570313	-1153.11767578125	139.751892089844	0.5103799700737	0.895539283752441	0.256481438875198	130.865081787109	16489
True	False	False	False	False	-3241.62744140625	-1069.41088867188	129.769607543945	0.650097846984863	0.955098927021027	0.413373708724976	103.555557250977	12116
True	False	False	False	False	-3270.11767578125	-1004.16479492188	52.1296730041504	0.38889679312706	0.909833908081055	0.169233858585358	103.234039306641	4852
True	False	False	False	False	-3270.92260742188	-942.198669433594	150.843307495117	0.625182271003723	0.934079587459564	0.377736806869507	134.970581054688	18356
True	False	False	False	False	-3279.80322265625	-870.761413574219	98.7136306762695	0.782779574394226	0.956568479537964	0.890820920467377	97.5505599975586	8682
True	False	False	False	False	-3295.45703125	-807.985534667969	80.9673614501953	0.760632932186127	0.939576268196106	0.698408961296082	108.849311828613	7946
True	False	False	False	False	-3308.28442382813	-741.611877441406	35.4925422668457	0.718531548976898	0.949911177158356	0.548247933387756	131.71875	4215
True	False	False	False	False	-3317.1982421875	-659.08251953125	67.6576614379883	0.614685595035553	0.962134122848511	0.364054888486862	108.967216491699	6647
True	False	False	False	False	-3320.12426757813	-603.206970214844	56.5662384033203	0.414659887552261	0.951161324977875	0.185500830411911	84.1176452636719	4290
True	False	False	False	False	-3326.39697265625	-517.913024902344	207.409545898438	0.413831382989883	0.901572585105896	0.184961929917336	128.967910766602	24117
True	False	False	False	False	-3330.92895507813	-457.72509765625	108.695907592773	0.713117599487305	0.941289067268372	0.534489333629608	141.673461914063	13884
True	False	False	False	False	-3334.884765625	-363.220855712891	106.477630615234	0.581277191638947	0.963153183460236	0.324679732322693	124.802085876465	11981
True	False	False	False	False	-3333.35205078125	-293.900909423828	150.843307495117	0.577822029590607	0.941064774990082	0.320920646190643	137.213241577148	18661
True	False	False	False	False	-3332.20385742188	-422.461700439453	245.120376586914	0.3886978328228	0.938489496707916	0.169112041592598	125.814476013184	27805
True	False	False	False	False	-3332.193359375	-328.522674560547	346.052276611328	0.340186566114426	0.896217405796051	0.140965268015862	125.971153259277	39303
True	False	False	False	False	-3330.19482421875	-482.921722412109	145.297592163086	0.625193357467651	0.973940968513489	0.377751618623734	136.083969116211	17827
True	False	False	False	False	-3329.8837890625	-397.444488525391	11.0914192199707	0.476317554712296	0.843861758708954	0.229012608528137	82.9000015258789	829
True	False	False	False	False	-3329.39624023438	-202.689117431641	468.057891845703	0.448236912488937	0.949300229549408	0.208313211798668	153.827011108398	64915
True	False	False	False	False	-3328.68481445313	-259.609924316406	381.544830322266	0.446215897798538	0.865594327449799	0.206883504986763	145.700576782227	50121
True	False	False	False	False	-3325.88696289063	-162.606185913086	226.264953613281	0.79944121837616	0.954174220561981	1	154.622543334961	31543
True	False	False	False	False	-3326.52807617188	-125.043869018555	174.135284423828	0.652903735637665	0.94001692533493	0.417708158493042	156.94905090332	24641
True	False	False	False	False	-3325.70678710938	-555.072998046875	211.846115112305	0.351556301116943	0.94255256652832	0.147298291325569	109.717277526855	20956
True	False	False	False	False	-3318.9619140625	-383.049560546875	158.607299804688	0.527165114879608	0.88925313949585	0.271129071712494	88.5664367675781	12665
True	False	False	False	False	-3325.52197265625	-143.866363525391	9.98227787017822	0.754574596881866	0.933233201503754	0.669301986694336	87.7777786254883	790
True	False	False	False	False	-3322.39819335938	-76.7943267822266	232.919815063477	0.401098877191544	0.941449046134949	0.176814347505569	100.752380371094	21158
True	False	False	False	False	-3319.7265625	-42.0228233337402	209.627822875977	0.617028534412384	0.959658205509186	0.367048114538193	131.788360595703	24908
True	False	False	False	False	-3316.02221679688	-16.7639846801758	113.132476806641	0.795443058013916	0.951518535614014	1	139.66667175293	14246
True	False	False	False	False	-3313.876953125	-629.69384765625	186.335845947266	0.639514982700348	0.9404376745224	0.397643029689789	121.017860412598	20331
True	False	False	False	False	-3309.22607421875	-430.474029541016	188.554138183594	0.700765788555145	0.959710538387299	0.505724728107452	93.4588241577148	15888
True	False	False	False	False	-3312.06567382813	-276.927337646484	96.4953460693359	0.719872772693634	0.951679229736328	0.551781058311462	85.9885025024414	7481
True	False	False	False	False	-3309.47094726563	-218.286270141602	160.825576782227	0.536383152008057	0.903959989547729	0.279527455568314	93.9517211914063	13623
True	False	False	False	False	-3312.02880859375	-185.120223999023	155.279876708984	0.709409236907959	0.958387315273285	0.525494813919067	122.214286804199	17110
True	False	False	False	False	-3311.05786132813	35.1985092163086	219.610107421875	0.629487812519073	0.952925205230713	0.383560299873352	153.227279663086	30339
True	False	False	False	False	-3306.703125	-697.475646972656	219.610107421875	0.562186360359192	0.936124920845032	0.304541200399399	117.111114501953	23188
True	False	False	False	False	-3304.81323242188	-758.894226074219	57.6753807067871	0.748017251491547	0.934013783931732	0.641817271709442	117.384613037109	6104
True	False	False	False	False	-3296.72241210938	-735.786682128906	126.442184448242	0.788381993770599	0.948681592941284	1	111.798248291016	12745
True	False	False	False	False	-3304.02856445313	-490.979064941406	116.459907531738	0.809028446674347	0.955579578876495	1	95.2380981445313	10000
True	False	False	False	False	-3302.94482421875	-345.260559082031	90.9496383666992	0.778366804122925	0.963248789310455	0.827120900154114	75.9756088256836	6230
True	False	False	False	False	-3298.48120117188	-563.533996582031	170.807861328125	0.818404853343964	0.955550789833069	1	85.5129852294922	13169
True	False	False	False	False	-3290.4736328125	-850.97802734375	114.241622924805	0.527045965194702	0.952566504478455	0.271022200584412	127.009712219238	13082
True	False	False	False	False	-3288.7822265625	-718.30224609375	114.241622924805	0.664263546466827	0.963401257991791	0.43603304028511	103.009712219238	10610
True	False	False	False	False	-3288.50317382813	-319.897247314453	174.135284423828	0.604845106601715	0.895969152450562	0.351839423179626	79.2675170898438	12445
True	False	False	False	False	-3287.92138671875	-525.8427734375	140.861022949219	0.616721570491791	0.942944407463074	0.366653949022293	76.4724426269531	9712
True	False	False	False	False	-3286.52734375	-403.166778564453	165.262145996094	0.669848442077637	0.930682063102722	0.445540577173233	87.691276550293	13066
True	False	False	False	False	-3283.96044921875	-292.685333251953	104.259346008301	0.61575722694397	0.953530192375183	0.365419745445251	74.0212783813477	6958
True	False	False	False	False	-3285.6904296875	0.668227672576904	471.385314941406	0.274288088083267	0.648072123527527	0.10699038207531	125.397644042969	53294
True	False	False	False	False	-3282.29760742188	-116.608085632324	187.44499206543	0.705384194850922	0.939363360404968	0.516091406345367	101.857986450195	17214
True	False	False	False	False	-3281.95092773438	-365.777496337891	190.772415161133	0.599560976028442	0.914337158203125	0.345504641532898	93.3546524047852	16057
True	False	False	False	False	-3280.06469726563	-226.610778808594	200.754699707031	0.643427073955536	0.939839661121368	0.403348684310913	97.4640884399414	17641
True	False	False	False	False	-3279.21875	48.0666160583496	226.264953613281	0.711107194423676	0.928183734416962	0.529572129249573	109.990196228027	22438
True	False	False	False	False	-3278.21459960938	-914.7900390625	127.551322937012	0.617291390895844	0.956407606601715	0.367386013269424	116.208694458008	13364
True	False	False	False	False	-3276.33984375	-894.130798339844	77.6399383544922	0.729374051094055	0.939576268196106	0.578431367874146	94.9142837524414	6644
True	False	False	False	False	-3269.35302734375	-833.324096679688	110.914192199707	0.637884140014648	0.918823421001434	0.395300626754761	78.6800003051758	7868
True	False	False	False	False	-3278.16625976563	-47.423957824707	207.409545898438	0.787462949752808	0.957645952701569	1	103.994651794434	19447
True	False	False	False	False	-3277.70043945313	-577.821228027344	177.462707519531	0.759382247924805	0.954317510128021	0.692045390605927	76.1437530517578	12183
True	False	False	False	False	-3267.380859375	-286.445434570313	93.1679229736328	0.772283971309662	0.947359502315521	0.771135985851288	83.9166641235352	7049
True	False	False	False	False	-3277.41137695313	-36.2393264770508	24.401123046875	0.637264311313629	0.940081655979156	0.394415825605392	64.3181838989258	1415
True	False	False	False	False	-3266.11889648438	-863.481079101563	31.0559749603271	0.695939123630524	0.956876516342163	0.495332807302475	71.1071395874023	1991
True	False	False	False	False	-3265.16625976563	-971.433349609375	210.736968994141	0.533949375152588	0.94101357460022	0.277284383773804	132.263153076172	25130
True	False	False	False	False	-3260.54467773438	-898.906921386719	33.2742576599121	0.762006044387817	0.949561536312103	0.705641031265259	66.0999984741211	1983
True	False	False	False	False	-3260.11254882813	-515.480407714844	157.498153686523	0.754633009433746	0.956847608089447	0.669563829898834	87.0985946655273	12368
True	False	False	False	False	-3259.09497070313	-1050.29931640625	118.678184509277	0.321928948163986	0.937483787536621	0.131103724241257	103.476638793945	11072
True	False	False	False	False	-3254.83544921875	-1015.884765625	23.2919807434082	0.725569725036621	0.94915634393692	0.567398190498352	79.7142868041992	1674
True	False	False	False	False	-3244.60766601563	-775.654113769531	262.866638183594	0.726161897182465	0.947574436664581	0.569082021713257	89.0548553466797	21106
True	False	False	False	False	-3251.13305664063	-475.110015869141	208.518692016602	0.567395567893982	0.911259055137634	0.309887528419495	84.6276626586914	15910
True	False	False	False	False	-3256.50537109375	-254.929183959961	173.026138305664	0.629624724388123	0.926550805568695	0.383747607469559	92.3141021728516	14401
True	False	False	False	False	-3256.4912109375	-24.4237785339355	195.208984375	0.71916389465332	0.93228405714035	0.549907207489014	112.346588134766	19773
True	False	False	False	False	-3256.1826171875	-439.579956054688	133.097030639648	0.786073088645935	0.961011171340942	1	82.5583343505859	9907
True	False	False	False	False	-3254.46826171875	-410.679809570313	160.825576782227	0.605211317539215	0.929729461669922	0.352284103631973	83.848274230957	12158
True	False	False	False	False	-3255.37280273438	-139.790298461914	89.8404998779297	0.712417364120483	0.966292083263397	0.532765328884125	135.518524169922	10977
True	False	False	False	False	-3248.74267578125	-179.664962768555	232.919815063477	0.596258282661438	0.917618334293365	0.34162050485611	92.3619079589844	19396
True	False	False	False	False	-3246.91162109375	-707.039428710938	171.917007446289	0.590028703212738	0.943117380142212	0.334444880485535	89.0258102416992	13799
True	False	False	False	False	-3246.59204101563	-581.239013671875	128.660461425781	0.759870648384094	0.937276244163513	0.694506108760834	80.1982727050781	9303
True	False	False	False	False	-3243.8349609375	-955.268798828125	116.459907531738	0.755209743976593	0.965875566005707	0.672165632247925	87.476188659668	9185
True	False	False	False	False	-3240.7041015625	-815.183776855469	135.315322875977	0.671015024185181	0.954718828201294	0.447571516036987	80.1721343994141	9781
True	False	False	False	False	-3240.95532226563	-653.929321289063	185.226699829102	0.662448704242706	0.950121879577637	0.433017253875732	102.311378479004	17086
True	False	False	False	False	-3240.72387695313	-311.697723388672	126.442184448242	0.755112707614899	0.96230936050415	0.671725511550903	77.692985534668	8857
True	False	False	False	False	-3238.97314453125	-1128.43591308594	144.188446044922	0.251924932003021	0.904776513576508	0.0963952243328094	105.915382385254	13769
True	False	False	False	False	-3237.63696289063	-1097.57458496094	120.896469116211	0.571171045303345	0.951465725898743	0.313830256462097	107.926605224609	11764
True	False	False	False	False	-3234.26391601563	-998.309265136719	139.751892089844	0.825376749038696	0.96743381023407	1	101.936508178711	12844
True	False	False	False	False	-3238.2275390625	-433.161865234375	125.333038330078	0.621513962745667	0.926487505435944	0.372874468564987	78.2123870849609	8838
True	False	False	False	False	-3238.953125	-201.529983520508	97.6044921875	0.582894027233124	0.936898827552795	0.326457142829895	83.1477279663086	7317
True	False	False	False	False	-3238.427734375	-93.0542907714844	106.477630615234	0.739683151245117	0.953371345996857	0.611266613006592	85.0625	8166
True	False	False	False	False	-3237.7783203125	-898.676574707031	154.17073059082	0.540079057216644	0.928445160388947	0.282970070838928	76.1294937133789	10582
True	False	False	False	False	-3237.25952148438	-525.841247558594	151.952453613281	0.753516912460327	0.945138275623322	0.664619505405426	84.3138656616211	11551
True	False	False	False	False	-3236.22802734375	-292.359100341797	116.459907531738	0.613265097141266	0.934745490550995	0.362256407737732	81.5523834228516	8563
True	False	False	False	False	-3233.8544921875	-1040.39477539063	148.625015258789	0.719278693199158	0.952721297740936	0.550209581851959	96.3731307983398	12914
True	False	False	False	False	-3217.90625	-935.912292480469	147.515884399414	0.673938751220703	0.935554087162018	0.452733039855957	79.6015014648438	10587
True	False	False	False	False	-3222.24462890625	-835.282104492188	110.914192199707	0.770503282546997	0.948686838150024	0.75791335105896	82.6800003051758	8268
True	False	False	False	False	-3228.54614257813	-717.304016113281	146.40673828125	0.774313688278198	0.967820048332214	0.787631273269653	93.6060638427734	12356
True	False	False	False	False	-3228.47436523438	-608.765625	124.223899841309	0.792491853237152	0.953819394111633	1	89.3839263916016	10011
True	False	False	False	False	-3228.08764648438	-383.245422363281	198.536407470703	0.538554072380066	0.899306833744049	0.281544208526611	88.5027923583984	15842
True	False	False	False	False	-3224.05883789063	-197.415344238281	96.4953460693359	0.65130627155304	0.937227666378021	0.415231645107269	84.6551742553711	7365
True	False	False	False	False	-3227.28662109375	-32.5259552001953	220.719253540039	0.680338144302368	0.949644267559052	0.464406341314316	96.5226135253906	19208
True	False	False	False	False	-3223.7802734375	-345.394134521484	146.40673828125	0.726016283035278	0.954718828201294	0.568666875362396	88.6590881347656	11703
True	False	False	False	False	-3222.4970703125	-265.911285400391	171.917007446289	0.483724743127823	0.889256477355957	0.234750792384148	80.3290328979492	12451
True	False	False	False	False	-3222.7763671875	-219.753509521484	167.480438232422	0.563258290290833	0.908855140209198	0.305632621049881	95.3245010375977	14394
True	False	False	False	False	-3218.4443359375	-546.054626464844	145.297592163086	0.757178783416748	0.954996645450592	0.681305050849915	88.3358764648438	11572
True	False	False	False	False	-3217.04516601563	-456.719573974609	178.571853637695	0.572330176830292	0.920785069465637	0.315052539110184	77.8260879516602	12530
True	False	False	False	False	-3216.93408203125	-867.875427246094	133.097030639648	0.711360454559326	0.959100306034088	0.530186176300049	81.9749984741211	9837
True	False	False	False	False	-3213.634765625	-758.203491210938	237.356369018555	0.687843561172485	0.953581273555756	0.478814214468002	97.8317794799805	20936
True	False	False	False	False	-3213.07373046875	-113.180938720703	89.8404998779297	0.81622189283371	0.962134122848511	1	84.456787109375	6841
True	False	False	False	False	-3214.50048828125	37.4377365112305	174.135284423828	0.728463411331177	0.941416621208191	0.575742781162262	100.73885345459	15816
True	False	False	False	False	-3209.9365234375	-659.160095214844	157.498153686523	0.702909708023071	0.94449645280838	0.510483264923096	87.0281677246094	12358
True	False	False	False	False	-3209.76782226563	-1182.47497558594	124.223899841309	0.783444225788116	0.957675635814667	0.904983460903168	130.241073608398	14587
True	False	False	False	False	-3205.01489257813	-725.83056640625	153.061584472656	0.670138359069824	0.956996917724609	0.446043819189072	82.2681121826172	11353
True	False	False	False	False	-3206.68798828125	-291.478149414063	204.082122802734	0.559523403644562	0.915123879909515	0.30184879899025	80.6902160644531	14847
True	False	False	False	False	-3206.4599609375	-566.059875488281	144.188446044922	0.725393772125244	0.96595686674118	0.566900193691254	81.1384582519531	10548
True	False	False	False	False	-3204.92114257813	-1245.07434082031	109.805053710938	0.279053926467896	0.897154211997986	0.109305053949356	108.666664123535	10758
True	False	False	False	False	-3203.90893554688	-1218.00866699219	56.5662384033203	0.678755939006805	0.953580796718597	0.46147033572197	104.725486755371	5341
True	False	False	False	False	-3202.05712890625	-892.815002441406	155.279876708984	0.62938779592514	0.925472676753998	0.383423566818237	79.1428604125977	11080
True	False	False	False	False	-3203.55737304688	-837.087585449219	105.36848449707	0.762958765029907	0.947612226009369	0.710821866989136	86.8000030517578	8246
True	False	False	False	False	-3202.01123046875	-809.399291992188	122.005615234375	0.720566987991333	0.94707977771759	0.553630292415619	76.3090896606445	8394
True	False	False	False	False	-3203.5263671875	-233.549468994141	128.660461425781	0.713078439235687	0.950734436511993	0.534392535686493	88.3706893920898	10251
True	False	False	False	False	-3203.26000976563	-635.386962890625	159.716445922852	0.647370338439941	0.954989731311798	0.40922823548317	82.7361145019531	11914
True	False	False	False	False	-3200.23388671875	-126.372039794922	186.335845947266	0.67219865322113	0.944006681442261	0.449648559093475	98.398811340332	16531
True	False	False	False	False	-3201.97412109375	-77.8084411621094	151.952453613281	0.694207608699799	0.939436554908752	0.491707503795624	83.8029174804688	11481
True	False	False	False	False	-3197.77124023438	-1137.80444335938	154.17073059082	0.832746565341949	0.962778031826019	1	86.3021545410156	11996
True	False	False	False	False	-3178.86938476563	-1109.81384277344	155.279876708984	0.789243400096893	0.956108272075653	1	82.6142883300781	11566
True	False	False	False	False	-3194.59912109375	-692.597961425781	122.005615234375	0.652080416679382	0.937024891376495	0.416428864002228	83.9181823730469	9231
True	False	False	False	False	-3197.4716796875	-589.19775390625	124.223899841309	0.774550676345825	0.962967336177826	0.789673984050751	78.2053604125977	8759
True	False	False	False	False	-3191.63989257813	-532.764404296875	139.751892089844	0.662971258163452	0.961467444896698	0.433882057666779	81.2380981445313	10236
True	False	False	False	False	-3197.33959960938	5.10567426681519	136.424453735352	0.860389649868011	0.968451261520386	1	93.9756088256836	11559
True	False	False	False	False	-3192.9892578125	-475.970306396484	143.079315185547	0.638558804988861	0.948472261428833	0.396267145872116	79.3410873413086	10235
True	False	False	False	False	-3187.6259765625	-933.658935546875	217.391815185547	0.670081794261932	0.94000232219696	0.445945471525192	103.913269042969	20367
True	False	False	False	False	-3167.96533203125	-889.402893066406	114.241622924805	0.657020628452301	0.947778165340424	0.42420107126236	78.2233047485352	8057
True	False	False	False	False	-3172.31518554688	-804.288024902344	103.150199890137	0.769519209861755	0.957874178886414	0.751023590564728	74.6128997802734	6939
True	False	False	False	False	-3179.00146484375	-683.175537109375	118.678184509277	0.612072229385376	0.951067745685577	0.360755562782288	81.317756652832	8701
True	False	False	False	False	-3184.3291015625	-410.708770751953	168.589569091797	0.640076875686646	0.946922659873962	0.398454904556274	85.4013137817383	12981
True	False	False	False	False	-3186.59375	-49.7534255981445	120.896469116211	0.733505606651306	0.959023416042328	0.591034114360809	79.8990859985352	8709
True	False	False	False	False	-3184.95239257813	-292.087738037109	102.041061401367	0.708863019943237	0.95934933423996	0.524197518825531	78.1956558227539	7194
True	False	False	False	False	-3183.38623046875	-159.58154296875	127.551322937012	0.77388209104538	0.958487033843994	0.783978283405304	75.4434814453125	8676
True	False	False	False	False	-3182.53295898438	-22.9380722045898	131.987884521484	0.739435315132141	0.945653915405273	0.61041921377182	90.5462188720703	10775
True	False	False	False	False	-3177.99731445313	-457.069519042969	130.878753662109	0.699504435062408	0.967650473117828	0.502967000007629	82.2542343139648	9706
True	False	False	False	False	-3176.04467773438	-371.63330078125	184.117568969727	0.720725178718567	0.951256811618805	0.554053783416748	82.4518051147461	13687
True	False	False	False	False	-3176.86938476563	-269.541442871094	114.241622924805	0.693129122257233	0.9549640417099	0.489475697278976	92.0776672363281	9484
True	False	False	False	False	-3175.3095703125	40.1688232421875	156.389007568359	0.614475965499878	0.953591763973236	0.363788723945618	90.638298034668	12780
True	False	False	False	False	-3175.16821289063	-772.602905273438	171.917007446289	0.785417377948761	0.951006829738617	1	92.30322265625	14307
True	False	False	False	False	-3173.80102539063	-750.268432617188	136.424453735352	0.725971519947052	0.958388805389404	0.568539500236511	88.3739852905273	10870
True	False	False	False	False	-3174.39111328125	-637.980834960938	160.825576782227	0.551962316036224	0.931803226470947	0.294348746538162	86.2068939208984	12500
True	False	False	False	False	-3174.5634765625	-599.983093261719	122.005615234375	0.79117214679718	0.954948961734772	1	80.7818145751953	8886
True	False	False	False	False	-3174.03125	-434.346435546875	118.678184509277	0.728201508522034	0.951166808605194	0.574975252151489	91.9906539916992	9843
True	False	False	False	False	-3174.48486328125	-339.121032714844	214.064392089844	0.608882784843445	0.932037532329559	0.356783747673035	85.0621795654297	16417
True	False	False	False	False	-3173.20678710938	-208.566253662109	242.902084350586	0.459910571575165	0.900143206119537	0.216724514961243	88.8675765991211	19462
True	False	False	False	False	-3172.8427734375	-71.6271362304688	157.498153686523	0.630172431468964	0.954641103744507	0.384498208761215	101.154930114746	14364
True	False	False	False	False	-3166.71752929688	-723.693115234375	181.899276733398	0.768088281154633	0.963646233081818	0.741466164588928	89.5792694091797	14691
True	False	False	False	False	-3164.69482421875	-501.937927246094	145.297592163086	0.784818708896637	0.962207734584808	0.947113275527954	88.7786254882813	11630
True	False	False	False	False	-3166.59765625	-243.823532104492	97.6044921875	0.698149502277374	0.941761016845703	0.500038266181946	82.6022720336914	7269
True	False	False	False	False	-3164.55346679688	-298.556091308594	112.023338317871	0.734947741031647	0.958977937698364	0.595599770545959	86.5049514770508	8737
True	False	False	False	False	-3161.4912109375	-839.385131835938	102.041061401367	0.602656006813049	0.954059362411499	0.349196761846542	80.75	7429
True	False	False	False	False	-3161.45776367188	-1293.08825683594	99.8227767944336	0.673765122890472	0.954675555229187	0.452423572540283	89.7777786254883	8080
True	False	False	False	False	-3159.90966796875	-866.826232910156	107.586769104004	0.812705516815186	0.957610249519348	1	88.4020614624023	8575
True	False	False	False	False	-3159.67626953125	-10.321081161499	160.825576782227	0.724723279476166	0.961708307266235	0.565012037754059	91.151725769043	13217
True	False	False	False	False	-3159.583984375	-661.260070800781	124.223899841309	0.733668208122253	0.94707977771759	0.591544389724731	79.125	8862
True	False	False	False	False	-3158.87426757813	-1347.82690429688	84.2947845458984	0.831068813800812	0.962414622306824	1	109.657897949219	8334
True	False	False	False	False	-3157.1259765625	-1175.91137695313	149.734161376953	0.829875767230988	0.957533895969391	1	87.7185211181641	11842
True	False	False	False	False	-3157.65747070313	-941.853454589844	153.061584472656	0.667498171329498	0.952132940292358	0.441496878862381	85.6811599731445	11824
True	False	False	False	False	-3157.32153320313	-1080.64868164063	180.790130615234	0.680341005325317	0.937662184238434	0.464411675930023	91.9141082763672	14982
True	False	False	False	False	-3153.09399414063	-904.444580078125	120.896469116211	0.67004781961441	0.95416671037674	0.445886552333832	82.9541320800781	9042
True	False	False	False	False	-3154.17626953125	-185.415084838867	116.459907531738	0.809028446674347	0.949601590633392	1	98.4000015258789	10332
True	False	False	False	False	-3156.21435546875	-103.519378662109	155.279876708984	0.709409236907959	0.958387315273285	0.525494813919067	84.8857116699219	11884
True	False	False	False	False	-3153.7900390625	-848.493530273438	87.6222152709961	0.6823810338974	0.948976397514343	0.468247920274734	87.8860778808594	6943
True	False	False	False	False	-3148.84423828125	-692.620056152344	167.480438232422	0.586704552173615	0.953910410404205	0.330693513154984	88.5430450439453	13370
True	False	False	False	False	-3152.3427734375	-548.270141601563	119.787330627441	0.735007107257843	0.948231756687164	0.595789611339569	75.7037048339844	8176
True	False	False	False	False	-3151.48974609375	-523.027282714844	150.843307495117	0.71558803319931	0.946204423904419	0.54067075252533	89.8897094726563	12225
True	False	False	False	False	-3149.291015625	-257.07763671875	136.424453735352	0.776088893413544	0.948155403137207	0.803636133670807	91.2439041137695	11223
True	False	False	False	False	-3147.560546875	-609.279174804688	117.569046020508	0.771331310272217	0.952279508113861	0.763932764530182	81.3490600585938	8623
True	False	False	False	False	-3146.02587890625	-210.870391845703	150.843307495117	0.786078751087189	0.954204440116882	1	95.375	12971
True	False	False	False	False	-3145.8515625	-1379.56848144531	244.01123046875	0.475075393915176	0.91833907365799	0.228062272071838	138.563629150391	30484
True	False	False	False	False	-3135.00244140625	-1251.21423339844	126.442184448242	0.819941997528076	0.951306700706482	1	96.1578979492188	10962
True	False	False	False	False	-3145.390625	-121.342002868652	181.899276733398	0.793258726596832	0.962330639362335	1	91.25	14965
True	False	False	False	False	-3145.23168945313	-1146.07934570313	206.300399780273	0.786141991615295	0.964308440685272	1	91.4623641967773	17012
True	False	False	False	False	-3132.73706054688	-1083.36938476563	146.40673828125	0.820213973522186	0.958641588687897	1	88.636360168457	11700
True	False	False	False	False	-3143.44555664063	-629.708129882813	97.6044921875	0.809059381484985	0.951477408409119	1	84.5795440673828	7443
True	False	False	False	False	-3144.4892578125	-435.014251708984	120.896469116211	0.80642431974411	0.960166454315186	1	90.0275192260742	9813
True	False	False	False	False	-3142.91748046875	-999.242614746094	134.206176757813	0.743814587593079	0.958350896835327	0.625884413719177	79.9256210327148	9671
True	False	False	False	False	-3140.91748046875	-971.940856933594	136.424453735352	0.784597456455231	0.961592078208923	0.938117504119873	84.1300811767578	10348
True	False	False	False	False	-3139.15258789063	-884.065734863281	106.477630615234	0.706793785095215	0.967633366584778	0.519343912601471	76.0520858764648	7301
True	False	False	False	False	-3141.14990234375	-61.8127593994141	96.4953460693359	0.728921413421631	0.9543536901474	0.57709127664566	74.1379318237305	6450
True	False	False	False	False	-3136.9990234375	-491.060699462891	171.917007446289	0.852519094944	0.97015905380249	1	82.8903198242188	12848
True	False	False	False	False	-3134.9892578125	-918.979064941406	113.132476806641	0.772725999355316	0.961881518363953	0.774587631225586	76.9313735961914	7847
True	False	False	False	False	-3134.74389648438	-774.831176757813	181.899276733398	0.727804780006409	0.944326996803284	0.573817431926727	88.9695129394531	14591
True	False	False	False	False	-3132.33251953125	-169.099456787109	148.625015258789	0.755418717861176	0.963892996311188	0.673116326332092	83.6865692138672	11214
True	False	False	False	False	-3131.39575195313	-1423.625	194.099838256836	0.550341546535492	0.945305407047272	0.292768031358719	153.925720214844	26937
True	False	False	False	False	-3121.65771484375	-1389.46459960938	148.625015258789	0.663309156894684	0.957619547843933	0.434442758560181	113.313430786133	15184
True	False	False	False	False	-3130.80029296875	-341.693450927734	119.787330627441	0.715369939804077	0.952423274517059	0.540118634700775	75.6944427490234	8175
True	False	False	False	False	-3131.05786132813	-278.569458007813	133.097030639648	0.737667322158813	0.956956207752228	0.604465067386627	77.4749984741211	9297
True	False	False	False	False	-3129.9033203125	6.48373365402222	253.993499755859	0.688988149166107	0.931751132011414	0.4810850918293	94.5633163452148	21655
True	False	False	False	False	-3129.84838867188	-1377.35266113281	33.2742576599121	0.745649039745331	0.954072058200836	0.63269704580307	116.833335876465	3505
True	False	False	False	False	-3125.62939453125	-1362.08508300781	181.899276733398	0.545666575431824	0.890799462795258	0.288260161876678	112.768295288086	18494
True	False	False	False	False	-3113.544921875	-1273.98803710938	148.625015258789	0.854764699935913	0.964433610439301	1	85.4104461669922	11445
True	False	False	False	False	-3122.8544921875	-1117.53833007813	144.188446044922	0.688014268875122	0.95488440990448	0.479151576757431	81.6461563110352	10614
True	False	False	False	False	-3124.5537109375	-810.996154785156	217.391815185547	0.768090546131134	0.951999008655548	0.741481125354767	117.632652282715	23056
True	False	False	False	False	-3129.80908203125	-646.244567871094	95.3862075805664	0.816335916519165	0.960797727108002	1	77.8837203979492	6698
True	False	False	False	False	-3128.10864257813	-76.9424438476563	93.1679229736328	0.782521784305573	0.955301940441132	0.885872364044189	77.1309509277344	6479
True	False	False	False	False	-3127.0751953125	-727.775573730469	136.424453735352	0.617237150669098	0.931612849235535	0.367316275835037	76.5040664672852	9410
True	False	False	False	False	-3123.77880859375	-664.612915039063	140.861022949219	0.691477596759796	0.957634031772614	0.486095726490021	89.5118103027344	11368
True	False	False	False	False	-3124.89184570313	-412.727661132813	204.082122802734	0.706374704837799	0.936878502368927	0.518372476100922	89.9076080322266	16543
True	False	False	False	False	-3123.72631835938	-1036.95300292969	150.843307495117	0.766693592071533	0.949659168720245	0.73261821269989	110.125	14977
True	False	False	False	False	-3117.76513671875	-875.112426757813	105.36848449707	0.711196482181549	0.950058043003082	0.529788494110107	75.726318359375	7194
True	False	False	False	False	-3121.86108398438	-303.277557373047	216.282684326172	0.631666302680969	0.948559105396271	0.386556476354599	86.2307662963867	16815
True	False	False	False	False	-3121.87670898438	-148.778732299805	161.934722900391	0.757529318332672	0.953517138957977	0.682975828647614	95.9041061401367	14002
True	False	False	False	False	-3122.94775390625	49.1781845092773	178.571853637695	0.615018308162689	0.949851214885712	0.364477843046188	92.57763671875	14905
True	False	False	False	False	-3119.34326171875	-202.681777954102	139.751892089844	0.703073918819427	0.926043689250946	0.510851562023163	89.9285736083984	11331
True	False	False	False	False	-3118.26684570313	-605.581176757813	117.569046020508	0.651606142520905	0.948761999607086	0.415694743394852	72.0188674926758	7634
True	False	False	False	False	-3114.21630859375	-566.039306640625	108.695907592773	0.78705221414566	0.951460897922516	1	76.2653045654297	7474
True	False	False	False	False	-3115.75561523438	-378.948028564453	183.008422851563	0.801252424716949	0.955757260322571	1	95.636360168457	15780
True	False	False	False	False	-3114.41479492188	-518.497375488281	129.769607543945	0.628026902675629	0.941352725028992	0.381569892168045	73.529914855957	8603
True	False	False	False	False	-3114.20068359375	-58.4958190917969	159.716445922852	0.712809860706329	0.953346431255341	0.533730089664459	88.9583358764648	12810
True	False	False	False	False	-3112.19775390625	-1190.84521484375	165.262145996094	0.75501412153244	0.946683406829834	0.67127937078476	90.4026870727539	13470
True	False	False	False	False	-3110.22192382813	-1015.37274169922	189.663269042969	0.72921895980835	0.964148938655853	0.577971339225769	96.5087738037109	16503
True	False	False	False	False	-3110.20190429688	-910.530395507813	108.695907592773	0.764249205589294	0.955207407474518	0.718070447444916	88.673469543457	8690
True	False	False	False	False	-3109.85766601563	-750.641784667969	143.079315185547	0.685546875	0.941645324230194	0.474318087100983	78.7131805419922	10154
True	False	False	False	False	-3107.68969726563	-360.087646484375	129.769607543945	0.746324419975281	0.952722728252411	0.635259330272675	81.6495742797852	9553
True	False	False	False	False	-3101.31640625	-700.387573242188	141.970169067383	0.664135277271271	0.948611497879028	0.435818791389465	83.421875	10678
True	False	False	False	False	-3099.45849609375	-1335.15600585938	133.097030639648	0.807529091835022	0.951440989971161	1	93.7916641235352	11255
True	False	False	False	False	-3098.53125	-1464.35290527344	174.135284423828	0.703137636184692	0.959195256233215	0.510994553565979	124.535034179688	19552
True	False	False	False	False	-3097.74853515625	-1105.70068359375	141.970169067383	0.739838838577271	0.937789916992188	0.6118004322052	93.2734375	11939
True	False	False	False	False	-3098.28149414063	-968.233459472656	228.483245849609	0.685410439968109	0.941865265369415	0.474053412675858	105.830093383789	21801
True	False	False	False	False	-3096.20288085938	-458.405364990234	288.376892089844	0.641697347164154	0.922284960746765	0.400810658931732	83.6115417480469	21739
True	False	False	False	False	-3094.49658203125	-1516.33068847656	179.680999755859	0.634850382804871	0.949310541152954	0.39099794626236	149.611114501953	24237
True	False	False	False	False	-3087.48217773438	-1422.29553222656	205.191253662109	0.657646477222443	0.94196093082428	0.425202399492264	129.524322509766	23962
True	False	False	False	False	-3087.650390625	-1281.84899902344	143.079315185547	0.685546875	0.934087038040161	0.474318087100983	93.9457397460938	12119
True	False	False	False	False	-3091.1865234375	-1139.99096679688	161.934722900391	0.823068141937256	0.960115194320679	1	88.4589004516602	12915
True	False	False	False	False	-3093.77392578125	-614.671936035156	110.914192199707	0.739838838577271	0.954942405223846	0.6118004322052	75.2900009155273	7529
True	False	False	False	False	-3093.9033203125	-265.409484863281	174.135284423828	0.795551776885986	0.963977038860321	1	92.4840774536133	14520
True	False	False	False	False	-3091.28247070313	-7.65115022659302	23.2919807434082	0.628847420215607	0.952666342258453	0.382685959339142	70.476188659668	1480
True	False	False	False	False	-3089.9990234375	16.1644821166992	114.241622924805	0.674712717533112	0.942191898822784	0.45411691069603	97.5048522949219	10043
True	False	False	False	False	-3089.44873046875	-112.176719665527	148.625015258789	0.621745824813843	0.95846688747406	0.373179197311401	94.7686538696289	12699
True	False	False	False	False	-3088.53393554688	-494.747253417969	119.787330627441	0.764188587665558	0.95954817533493	0.717723667621613	81.9444427490234	8850
True	False	False	False	False	-3088.24560546875	-92.7926864624023	120.896469116211	0.733505606651306	0.963469326496124	0.591034114360809	92.7339477539063	10108
True	False	False	False	False	-3086.6396484375	-886.425048828125	163.043869018555	0.571162760257721	0.910092353820801	0.313821524381638	90.823127746582	13351
True	False	False	False	False	-3085.6240234375	-339.081237792969	165.262145996094	0.627443730831146	0.940194487571716	0.380779564380646	81.2080535888672	12100
True	False	False	False	False	-3085.17749023438	-135.404937744141	153.061584472656	0.759016990661621	0.957965433597565	0.690224945545197	86.0869598388672	11880
True	False	False	False	False	-3086.52490234375	-22.2644214630127	188.554138183594	0.609286665916443	0.955160140991211	0.357283473014832	101.535293579102	17261
True	False	False	False	False	-3086.4775390625	-59.2954177856445	140.861022949219	0.810112833976746	0.959582805633545	1	77.031494140625	9783
True	False	False	False	False	-3084.78515625	-210.155899047852	143.079315185547	0.678756296634674	0.952656269073486	0.46147096157074	96.1550369262695	12404
True	False	False	False	False	-3084.5224609375	-1179.58471679688	94.2770690917969	0.817713499069214	0.963002026081085	1	77.529411315918	6590
True	False	False	False	False	-3080.44482421875	-920.24267578125	104.259346008301	0.733055353164673	0.957532703876495	0.589626967906952	89.5638275146484	8419
True	False	False	False	False	-3081.77685546875	-393.805023193359	124.223899841309	0.805557072162628	0.955573856830597	1	73.3125	8211
True	False	False	False	False	-3081.7294921875	-669.340942382813	136.424453735352	0.552962124347687	0.915091633796692	0.29532852768898	79.6097564697266	9792
True	False	False	False	False	-3080.02612304688	-525.474548339844	183.008422851563	0.66594922542572	0.947472512722015	0.438866078853607	84.9454574584961	14016
True	False	False	False	False	-3080.60400390625	48.9377975463867	135.315322875977	0.738706409931183	0.961195588111877	0.607945501804352	95.606559753418	11664
True	False	False	False	False	-3078.35546875	-1329.56408691406	159.716445922852	0.811793208122253	0.956890642642975	1	92.4652786254883	13315
True	False	False	False	False	-3070.88647460938	-1264.16638183594	137.533599853516	0.735072493553162	0.952990531921387	0.595998883247375	94.7258071899414	11746
True	False	False	False	False	-3077.05688476563	-1217.43518066406	112.023338317871	0.569382727146149	0.924265623092651	0.311955481767654	79.6831665039063	8048
True	False	False	False	False	-3075.22875976563	-852.085815429688	137.533599853516	0.637083411216736	0.950138688087463	0.394158184528351	88.3628997802734	10957
True	False	False	False	False	-3077.703125	-714.212585449219	137.533599853516	0.762256264686584	0.94545990228653	0.706988096237183	86.2096786499023	10690
True	False	False	False	False	-3075.92211914063	26.7534255981445	149.734161376953	0.72464644908905	0.942742049694061	0.564796566963196	106.570373535156	14387
True	False	False	False	False	-3074.70825195313	-1098.94909667969	154.17073059082	0.616858959197998	0.938549757003784	0.366830259561539	89.7410049438477	12474
True	False	False	False	False	-3073.44091796875	-737.731201171875	155.279876708984	0.744004368782043	0.956847608089447	0.626579701900482	94.2857131958008	13200
True	False	False	False	False	-3073.68359375	-231.787078857422	94.2770690917969	0.856529116630554	0.963919818401337	1	77.6235275268555	6598
True	False	False	False	False	-3071.44458007813	-1236.94799804688	160.825576782227	0.752340793609619	0.954798519611359	0.659532845020294	91.0620727539063	13204
True	False	False	False	False	-3071.19970703125	-970.8701171875	90.9496383666992	0.613874852657318	0.94345611333847	0.363026946783066	66.5365829467773	5456
True	False	False	False	False	-3070.31176757813	-173.441650390625	208.518692016602	0.630488991737366	0.955595016479492	0.384933024644852	100.292556762695	18855
True	False	False	False	False	-3069.9921875	-1566.38720703125	236.24723815918	0.407838940620422	0.815128684043884	0.181096211075783	139.056335449219	29619
True	False	False	False	False	-3046.77978515625	-1554.73608398438	103.150199890137	0.803309321403503	0.952967822551727	1	99.7741928100586	9279
True	False	False	False	False	-3060.95385742188	-1307.37084960938	175.244430541992	0.572898924350739	0.891467809677124	0.315654337406158	89.7468338012695	14180
True	False	False	False	False	-3066.2109375	-1022.27160644531	123.114753723145	0.735241293907166	0.958814084529877	0.596540331840515	82.9459457397461	9207
True	False	False	False	False	-3069.50390625	-289.481628417969	248.447799682617	0.446998000144958	0.894275546073914	0.207435861229897	83.15625	18627
True	False	False	False	False	-3068.60571289063	-786.683227539063	163.043869018555	0.470975369215012	0.919356405735016	0.224949225783348	75.5646286010742	11108
True	False	False	False	False	-3067.73754882813	-636.809326171875	141.970169067383	0.680232584476471	0.951882898807526	0.4642094373703	77.296875	9894
True	False	False	False	False	-3064.3798828125	-1175.72680664063	133.097030639648	0.83940452337265	0.959779739379883	1	85.4333343505859	10252
True	False	False	False	False	-3061.57006835938	-1057.97448730469	125.333038330078	0.676981031894684	0.946066617965698	0.458216309547424	76.5929183959961	8655
True	False	False	False	False	-3062.97973632813	-685.690734863281	140.861022949219	0.576221525669098	0.919231653213501	0.319197148084641	78.4251937866211	9960
True	False	False	False	False	-3059.85498046875	-1369.32470703125	189.663269042969	0.4736547768116	0.873735368251801	0.226979523897171	84.9824523925781	14532
True	False	False	False	False	-3053.15795898438	-1213.32141113281	103.150199890137	0.60920661687851	0.952090442180634	0.357184380292892	73.870964050293	6870
True	False	False	False	False	-3057.72924804688	-919.672302246094	270.630645751953	0.616438806056976	0.93528413772583	0.366291463375092	88.643440246582	21629
True	False	False	False	False	-3052.98950195313	-474.291046142578	158.607299804688	0.752419769763947	0.955771505832672	0.659870684146881	83.9790191650391	12009
True	False	False	False	False	-3059.43359375	-360.311676025391	146.40673828125	0.684889554977417	0.955549120903015	0.47304567694664	75.1742401123047	9923
True	False	False	False	False	-3058.931640625	-71.6544418334961	157.498153686523	0.736775100231171	0.952235758304596	0.601518452167511	80.3450698852539	11409
True	False	False	False	False	-3057.85424804688	-241.87678527832	99.8227767944336	0.701861500740051	0.953740179538727	0.508145332336426	70.3222198486328	6329
True	False	False	False	False	-3055.88403320313	-39.9497146606445	155.279876708984	0.670770585536957	0.95953643321991	0.447144627571106	78.4285736083984	10980
True	False	False	False	False	-3055.67944335938	-394.792663574219	115.350761413574	0.6888747215271	0.948927998542786	0.480859190225601	78.3846130371094	8152
True	False	False	False	False	-3054.12182617188	-107.494529724121	129.769607543945	0.70094496011734	0.942769110202789	0.506118953227997	73.8803405761719	8644
True	False	False	False	False	-3052.1181640625	-853.255126953125	100.931915283203	0.762435078620911	0.955981969833374	0.707956790924072	74.010986328125	6735
True	False	False	False	False	-3050.56689453125	-1139.67578125	271.739776611328	0.598902344703674	0.930844068527222	0.344725489616394	100.804084777832	24697
True	False	False	False	False	-3045.17309570313	-1019.13562011719	95.3862075805664	0.766198992729187	0.947196960449219	0.729580998420715	95.6511611938477	8226
True	False	False	False	False	-3047.76391601563	-785.51953125	112.023338317871	0.687367737293243	0.942544937133789	0.47787618637085	80.3861389160156	8119
True	False	False	False	False	-3049.474609375	-606.857421875	130.878753662109	0.812209963798523	0.956539690494537	1	87.5593185424805	10332
True	False	False	False	False	-3049.68823242188	17.6205043792725	173.026138305664	0.692302107810974	0.957011222839355	0.487777471542358	89.2435913085938	13922
True	False	False	False	False	-3049.205078125	-305.214172363281	163.043869018555	0.595443308353424	0.946758329868317	0.340670734643936	80.2789077758789	11801
True	False	False	False	False	-3047.25048828125	-755.883239746094	123.114753723145	0.697228908538818	0.967284262180328	0.498067796230316	75.774772644043	8411
True	False	False	False	False	-3044.75830078125	-438.032623291016	300.577453613281	0.70797735452652	0.939173758029938	0.522108256816864	83.0701141357422	22512
True	False	False	False	False	-3047.24291992188	-331.199157714844	120.896469116211	0.783979654312134	0.962233364582062	0.918468296527863	76.5045852661133	8339
True	False	False	False	False	-3043.87084960938	-174.003540039063	186.335845947266	0.666415452957153	0.94690066576004	0.439655065536499	86.8095245361328	14584
True	False	False	False	False	-3043.30688476563	-142.790023803711	138.64274597168	0.462399274110794	0.882245242595673	0.218552485108376	68.431999206543	8554
True	False	False	False	False	-3042.23754882813	-893.448486328125	97.6044921875	0.640350520610809	0.958349406719208	0.398851245641708	70.5909118652344	6212
True	False	False	False	False	-3038.37524414063	-635.649658203125	137.533599853516	0.622255384922028	0.929033756256104	0.373850047588348	78.7016143798828	9759
True	False	False	False	False	-3037.73193359375	-1600.119140625	155.279876708984	0.670770585536957	0.952302277088165	0.447144627571106	96.8571395874023	13560
True	False	False	False	False	-3036.19287109375	-1516.39916992188	205.191253662109	0.620427966117859	0.944093704223633	0.371452063322067	104.535133361816	19339
True	False	False	False	False	-3035.322265625	-676.422119140625	130.878753662109	0.714486539363861	0.95312774181366	0.537895143032074	75.338981628418	8890
True	False	False	False	False	-3036.20703125	-97.9716186523438	28.8376903533936	0.84558093547821	0.95841646194458	1	66.6923065185547	1734
True	False	False	False	False	-3035.02954101563	-216.509048461914	174.135284423828	0.690429151058197	0.94811874628067	0.483973413705826	100.560508728027	15788
True	False	False	False	False	-3034.716796875	-1271.69360351563	178.571853637695	0.708019733428955	0.94858455657959	0.522207856178284	89.4906845092773	14408
True	False	False	False	False	-3034.25366210938	-821.418823242188	127.551322937012	0.611146450042725	0.946574628353119	0.359596580266953	76.1565246582031	8758
True	False	False	False	False	-3033.51538085938	-552.123168945313	147.515884399414	0.631236493587494	0.94906085729599	0.385962635278702	81.4887237548828	10838
True	False	False	False	False	-3032.69604492188	-1684.88391113281	12.2005615234375	0.404529690742493	0.882846653461456	0.17898528277874	106.090911865234	1167
True	False	False	False	False	-3029.26147460938	-1666.859375	107.586769104004	0.652752697467804	0.949377238750458	0.417472988367081	124.041236877441	12032
True	False	False	False	False	-2992.48754882813	-1579.23645019531	115.350761413574	0.825085759162903	0.958751022815704	1	103.596153259277	10774
True	False	False	False	False	-3024.47387695313	-1442.15869140625	267.30322265625	0.575742840766907	0.91985148191452	0.318683832883835	128.979248046875	31084
True	False	False	False	False	-3030.59497070313	-1170.36120605469	137.533599853516	0.735072493553162	0.969020068645477	0.595998883247375	82.9354858398438	10284
True	False	False	False	False	-3031.84594726563	-590.426086425781	129.769607543945	0.652854382991791	0.94846373796463	0.417631298303604	85.5982894897461	10015
True	False	False	False	False	-3031.38134765625	-8.02439498901367	156.389007568359	0.714476406574249	0.956537425518036	0.537869870662689	76.7304992675781	10819
True	False	False	False	False	-3031.26025390625	-276.328979492188	125.333038330078	0.702152848243713	0.957304775714874	0.50879293680191	70.7079620361328	7990
True	False	False	False	False	-3030.42358398438	-963.542236328125	70.9850845336914	0.820201992988586	0.95444917678833	1	90.046875	5763
True	False	False	False	False	-3028.36987304688	-846.64111328125	120.896469116211	0.793161451816559	0.969968378543854	1	78.4954147338867	8556
True	False	False	False	False	-3030.37939453125	-522.854064941406	164.153015136719	0.686704337596893	0.958968818187714	0.476574003696442	81.3581085205078	12041
True	False	False	False	False	-3027.91357421875	-495.355438232422	150.843307495117	0.748016774654388	0.945225358009338	0.64181524515152	86.3529434204102	11744
True	False	False	False	False	-3028.2265625	-372.354339599609	133.097030639648	0.574946224689484	0.948155701160431	0.317831754684448	73.0500030517578	8766
True	False	False	False	False	-3027.51635742188	25.7097473144531	155.279876708984	0.781193256378174	0.960869550704956	0.863637804985046	82.3071441650391	11523
True	False	False	False	False	-3025.1669921875	-1342.07531738281	170.807861328125	0.747835576534271	0.960503101348877	0.641103804111481	94.5	14553
True	False	False	False	False	-3024.61010742188	-1054.10729980469	200.754699707031	0.669554114341736	0.940252840518951	0.445030689239502	99.7127075195313	18048
True	False	False	False	False	-3024.58422851563	-712.1572265625	197.427261352539	0.82590115070343	0.968454718589783	1	88.4887619018555	15751
True	False	False	False	False	-3024.40966796875	-96.2869491577148	85.4039306640625	0.830078601837158	0.958222687244415	1	71.7792205810547	5527
True	False	False	False	False	-3024.16357421875	-1538.91564941406	130.878753662109	0.597930610179901	0.936186671257019	0.343580186367035	86.3813552856445	10193
True	False	False	False	False	-3002.91088867188	-1521.12170410156	191.881561279297	0.713132262229919	0.946870088577271	0.534525454044342	104.647399902344	18104
True	False	False	False	False	-3017.13793945313	-1380.91394042969	209.627822875977	0.568640887737274	0.947478055953979	0.311181575059891	119.497352600098	22585
True	False	False	False	False	-3017.77197265625	-978.48193359375	150.843307495117	0.666771829128265	0.94218909740448	0.44025981426239	84.5808792114258	11503
True	False	False	False	False	-3023.14624023438	-735.447387695313	114.241622924805	0.626422941684723	0.958573222160339	0.379401713609695	71.1553421020508	7329
True	False	False	False	False	-3020.810546875	-118.778648376465	143.079315185547	0.653669953346252	0.954588413238525	0.418904364109039	69.6511611938477	8985
True	False	False	False	False	-3020.53247070313	-36.595344543457	146.40673828125	0.618217408657074	0.918444156646729	0.368579924106598	75.4545440673828	9960
True	False	False	False	False	-3015.32592773438	-773.638732910156	191.881561279297	0.777743518352509	0.949286341667175	0.82029527425766	88.3352584838867	15282
True	False	False	False	False	-3013.94848632813	-1237.30456542969	134.206176757813	0.771839797496796	0.943543374538422	0.76773864030838	106.983474731445	12945
True	False	False	False	False	-3006.18872070313	-1219.36254882813	92.0587844848633	0.674838602542877	0.951161324977875	0.454342722892761	78.0602416992188	6479
True	False	False	False	False	-3006.22241210938	-1071.423828125	249.556930541992	0.57799905538559	0.909023642539978	0.321112036705017	101.693336486816	22881
True	False	False	False	False	-3012.95141601563	-811.268676757813	103.150199890137	0.769519209861755	0.952349483966827	0.751023590564728	77.7957000732422	7235
True	False	False	False	False	-3006.11279296875	-618.027465820313	128.660461425781	0.694953978061676	0.94331282377243	0.493263840675354	80.2241363525391	9306
True	False	False	False	False	-3011.7412109375	-74.0600814819336	112.023338317871	0.778208315372467	0.957787871360779	0.825352907180786	71.2277221679688	7194
True	False	False	False	False	-3010.81982421875	-242.074371337891	156.389007568359	0.691285490989685	0.957822680473328	0.485705524682999	90.3475189208984	12739
True	False	False	False	False	-3005.873046875	-1199.46606445313	130.878753662109	0.565363764762878	0.931945979595184	0.307789504528046	83.161018371582	9813
True	False	False	False	False	-3005.734375	-925.415466308594	166.371292114258	0.600177347660065	0.931866645812988	0.34623584151268	82.1600036621094	12324
True	False	False	False	False	-3003.98583984375	-876.439819335938	191.881561279297	0.639960587024689	0.932843923568726	0.398286700248718	79.4450836181641	13744
True	False	False	False	False	-3003.37939453125	-644.606567382813	136.424453735352	0.676515161991119	0.950214564800262	0.457368969917297	80.5040664672852	9902
True	False	False	False	False	-3002.91479492188	-449.832794189453	166.371292114258	0.718682765960693	0.961277782917023	0.54864364862442	79.0400009155273	11856
True	False	False	False	False	-3001.42016601563	-367.508758544922	125.333038330078	0.702152848243713	0.957304775714874	0.50879293680191	72.2212371826172	8161
True	False	False	False	False	-3002.04565429688	-155.344314575195	147.515884399414	0.757547676563263	0.954539000988007	0.683063745498657	72.2330856323242	9607
True	False	False	False	False	-3000.89404296875	-1475.18737792969	218.500961303711	0.662846803665161	0.940051317214966	0.433675855398178	97.1370544433594	19136
True	False	False	False	False	-2996.96948242188	-1269.01037597656	148.625015258789	0.642023265361786	0.927184343338013	0.401286989450455	90.8582077026367	12175
True	False	False	False	False	-2996.45483398438	-997.263244628906	72.0942230224609	0.77401602268219	0.944777846336365	0.78510308265686	95.3538436889648	6198
True	False	False	False	False	-2993.1162109375	-532.118347167969	123.114753723145	0.619374692440033	0.944767236709595	0.370079636573792	69.2342376708984	7685
True	False	False	False	False	-2995.9921875	48.0695953369141	128.660461425781	0.789452075958252	0.955317556858063	1	72.8017272949219	8445
True	False	False	False	False	-2992.50708007813	28.8798809051514	16.6371288299561	0.714476346969604	0.940302610397339	0.53786963224411	54.7333335876465	821
True	False	False	False	False	-2991.93334960938	-1604.97265625	160.825576782227	0.752340793609619	0.962266862392426	0.659532845020294	84.7793121337891	12293
True	False	False	False	False	-2988.36083984375	-1561.390625	137.533599853516	0.758878648281097	0.965739130973816	0.689539611339569	123.790321350098	15350
True	False	False	False	False	-2990.71606445313	-1136.37719726563	105.36848449707	0.820584774017334	0.960950613021851	1	75.7578964233398	7197
True	False	False	False	False	-2990.34497070313	-783.311950683594	155.279876708984	0.507631957530975	0.939311742782593	0.254157841205597	79.0500030517578	11067
True	False	False	False	False	-2986.22534179688	-200.039321899414	118.678184509277	0.769594728946686	0.957082509994507	0.751542627811432	68.3738327026367	7316
True	False	False	False	False	-2985.39819335938	-4.93806600570679	279.503784179688	0.647358953952789	0.918561518192291	0.409211099147797	85.4285736083984	21528
True	False	False	False	False	-2985.302734375	-1725.95532226563	34.3833999633789	0.830578744411469	0.955226957798004	1	65.1935501098633	2021
True	False	False	False	False	-2980.10815429688	-1694.84143066406	98.7136306762695	0.768758356571198	0.947245955467224	0.745877683162689	87.2808990478516	7768
True	False	False	False	False	-2978.70703125	-1545.54699707031	110.914192199707	0.699503779411316	0.945412218570709	0.502965569496155	99.7900009155273	9979
True	False	False	False	False	-2985.10791015625	-1366.83239746094	198.536407470703	0.681388020515442	0.922777771949768	0.466373324394226	102.837989807129	18408
True	False	False	False	False	-2983.71459960938	-570.604858398438	120.896469116211	0.753803789615631	0.966538786888123	0.665879309177399	67.2385330200195	7329
True	False	False	False	False	-2983.6904296875	-1196.19018554688	124.223899841309	0.814991533756256	0.962012887001038	1	80.2767868041992	8991
True	False	False	False	False	-2979.00805664063	-846.230834960938	125.333038330078	0.694636762142181	0.965663015842438	0.492601156234741	76.5132751464844	8646
True	False	False	False	False	-2982.04272460938	-63.9897575378418	114.241622924805	0.793618381023407	0.970658659934998	1	67.0873794555664	6910
True	False	False	False	False	-2981.357421875	-600.1181640625	88.7313537597656	0.735508561134338	0.937418043613434	0.597400009632111	82.4749984741211	6598
True	False	False	False	False	-2977.06005859375	-99.9269485473633	109.805053710938	0.819165587425232	0.956256031990051	1	64.5454559326172	6390
True	False	False	False	False	-2976.64453125	-1465.24877929688	244.01123046875	0.629233121871948	0.926451921463013	0.383212178945541	101.727272033691	22380
True	False	False	False	False	-2975.93579101563	-1680.828125	100.931915283203	0.836640954017639	0.965536773204803	1	92.6153869628906	8428
True	False	False	False	False	-2974.88549804688	-1329.47595214844	129.769607543945	0.827870965003967	0.964657068252563	1	104.017097473145	12170
True	False	False	False	False	-2974.81591796875	-919.504821777344	134.206176757813	0.640382468700409	0.96372127532959	0.398897618055344	86.6033020019531	10479
True	False	False	False	False	-2973.73168945313	-883.576538085938	146.40673828125	0.733443677425385	0.950022399425507	0.590840101242065	84.2272720336914	11118
True	False	False	False	False	-2972.20385742188	-1786.2216796875	155.279876708984	0.343191385269165	0.944295346736908	0.142624244093895	123.328575134277	17266
True	False	False	False	False	-2966.41381835938	-1718.73999023438	117.569046020508	0.793545544147491	0.954675555229187	1	80.6226425170898	8546
True	False	False	False	False	-2970.35693359375	-1168.8115234375	108.695907592773	0.685513734817505	0.964859426021576	0.474253714084625	84.1020431518555	8242
True	False	False	False	False	-2971.68481445313	-654.377502441406	116.459907531738	0.687813937664032	0.949210941791534	0.478755712509155	83.8666687011719	8806
True	False	False	False	False	-2969.62719726563	-818.498779296875	129.769607543945	0.628026902675629	0.928446769714355	0.381569892168045	77.1965789794922	9032
True	False	False	False	False	-2968.03955078125	-1647.98095703125	185.226699829102	0.648871958255768	0.917832851409912	0.41150239109993	93.2694625854492	15576
True	False	False	False	False	-2967.6005859375	-1615.32043457031	153.061584472656	0.794211208820343	0.969475090503693	1	83.3478240966797	11502
True	False	False	False	False	-2952.29541015625	-1526.51000976563	125.333038330078	0.676981031894684	0.930586695671082	0.458216309547424	97.3893814086914	11005
True	False	False	False	False	-2967.35595703125	-1489.52087402344	141.970169067383	0.766845762729645	0.960830867290497	0.733563005924225	88.328125	11306
True	False	False	False	False	-2953.185546875	-1428.59936523438	228.483245849609	0.633164465427399	0.959870398044586	0.388636946678162	92.0582504272461	18964
True	False	False	False	False	-2960.69287109375	-1277.65209960938	167.480438232422	0.609444439411163	0.942580342292786	0.357478946447372	85.8741683959961	12967
True	False	False	False	False	-2961.26416015625	-1138.92321777344	252.884368896484	0.71930193901062	0.938087165355682	0.550270855426788	86.9868392944336	19833
True	False	False	False	False	-2966.38500976563	-990.176452636719	201.863830566406	0.520547389984131	0.884382426738739	0.265258103609085	100.016487121582	18203
True	False	False	False	False	-2964.49169921875	-641.979919433594	107.586769104004	0.802616775035858	0.950061023235321	1	90.9072189331055	8818
True	False	False	False	False	-2960.41821289063	-1222.50061035156	76.5307922363281	0.83928507566452	0.963134229183197	1	79.5072479248047	5486
True	False	False	False	False	-2957.0693359375	-1199.72338867188	135.315322875977	0.579028964042664	0.903083205223083	0.322227746248245	78.9672164916992	9634
True	False	False	False	False	-2957.29956054688	-912.7734375	110.914192199707	0.779846131801605	0.968259692192078	0.844886004924774	84.7200012207031	8472
True	False	False	False	False	-2957.93872070313	-676.49755859375	90.9496383666992	0.815059661865234	0.968447744846344	1	72.365852355957	5934
True	False	False	False	False	-2954.05932617188	-1174.45690917969	83.1856460571289	0.820133745670319	0.956063449382782	1	84.0800018310547	6306
True	False	False	False	False	-2953.57299804688	-1399.59130859375	196.318130493164	0.745352625846863	0.942959070205688	0.631581962108612	102.762710571289	18189
True	False	False	False	False	-2952.84326171875	-1327.04138183594	160.825576782227	0.587342083454132	0.947474360466003	0.331408858299255	84.5999984741211	12267
True	False	False	False	False	-2952.27392578125	-1576.67663574219	231.810668945313	0.795587122440338	0.949132144451141	1	112.660285949707	23546
True	False	False	False	False	-2947.71826171875	-1252.35925292969	78.7490768432617	0.820758700370789	0.961355686187744	1	75.9154891967773	5390
True	False	False	False	False	-2951.85034179688	-1022.12298583984	143.079315185547	0.678756296634674	0.939379274845123	0.46147096157074	80.860466003418	10431
True	False	False	False	False	-2949.22119140625	-1055.33715820313	317.214599609375	0.261853992938995	0.772946953773499	0.101046323776245	82.4895095825195	23592
True	False	False	False	False	-2948.4033203125	-927.594543457031	115.350761413574	0.756777882575989	0.953796982765198	0.679410755634308	81.8557662963867	8513
True	False	False	False	False	-2947.75048828125	-856.051513671875	118.678184509277	0.566288650035858	0.958008706569672	0.308742463588715	67.2616806030273	7197
True	False	False	False	False	-2947.01049804688	-1829.64892578125	118.678184509277	0.456294894218445	0.930418133735657	0.21409085392952	132.934585571289	14224
True	False	False	False	False	-2915.24755859375	-1810.09838867188	140.861022949219	0.744983613491058	0.945269644260406	0.630201458930969	83.8425216674805	10648
True	False	False	False	False	-2932.80322265625	-1726.99572753906	170.807861328125	0.721253633499146	0.958776593208313	0.555473566055298	89.9805221557617	13857
True	False	False	False	False	-2942.775390625	-1678.27990722656	130.878753662109	0.60625684261322	0.942647457122803	0.353557705879211	80.661018371582	9518
True	False	False	False	False	-2944.04296875	-1226.07348632813	67.6576614379883	0.705158889293671	0.923169195652008	0.515575468540192	76.3770523071289	4659
True	False	False	False	False	-2944.54516601563	-830.686340332031	128.660461425781	0.713078439235687	0.952194273471832	0.534392535686493	83.3103485107422	9664
True	False	False	False	False	-2942.98852539063	-1004.03942871094	75.4216537475586	0.675903141498566	0.942757606506348	0.456260055303574	73.8235321044922	5020
True	False	False	False	False	-2942.03466796875	-1628.2158203125	135.315322875977	0.579028964042664	0.944044411182404	0.322227746248245	85.0081939697266	10371
True	False	False	False	False	-2939.94384765625	-1490.46728515625	130.878753662109	0.764478147029877	0.955811142921448	0.719386100769043	85.8898315429688	10135
True	False	False	False	False	-2936.38525390625	-1219.26770019531	19.9645557403564	0.725530564785004	0.936461865901947	0.56728732585907	71.5	1287
True	False	False	False	False	-2932.85620117188	-1703.78137207031	166.371292114258	0.797147572040558	0.948752105236053	1	92.533332824707	13880
True	False	False	False	False	-2931.40380859375	-1237.68957519531	77.6399383544922	0.664459466934204	0.94651198387146	0.436360716819763	74.8571395874023	5240
True	False	False	False	False	-2929.9453125	-857.581970214844	107.586769104004	0.581125319004059	0.930586695671082	0.324513405561447	66.0927810668945	6411
True	False	False	False	False	-2929.82470703125	-1759.79467773438	181.899276733398	0.822982907295227	0.956284999847412	1	89.8963394165039	14743
True	False	False	False	False	-2903.6552734375	-1701.07080078125	155.279876708984	0.528456330299377	0.907126903533936	0.272289723157883	88.6642837524414	12413
True	False	False	False	False	-2929.73120117188	-1296.82495117188	271.739776611328	0.503666162490845	0.896881878376007	0.250839650630951	82.3959197998047	20187
True	False	False	False	False	-2928.68286132813	-994.850769042969	70.9850845336914	0.596207082271576	0.936891257762909	0.3415607213974	67.28125	4306
True	False	False	False	False	-2926.37524414063	-1099.65808105469	262.866638183594	0.543258190155029	0.913762927055359	0.285967141389847	85.7510528564453	20323
True	False	False	False	False	-2926.13159179688	-1638.78662109375	170.807861328125	0.698725283145905	0.935628592967987	0.501278698444366	92.4415588378906	14236
True	False	False	False	False	-2923.021484375	-1603.84509277344	151.952453613281	0.800164878368378	0.95204222202301	1	83.7591247558594	11475
True	False	False	False	False	-2923.50830078125	-1503.54602050781	112.023338317871	0.787644565105438	0.957532703876495	1	103.653465270996	10469
True	False	False	False	False	-2911.59716796875	-1253.96826171875	205.191253662109	0.542606174945831	0.912119388580322	0.285349756479263	84.4594573974609	15625
True	False	False	False	False	-2925.03588867188	-1191.54077148438	131.987884521484	0.767450094223022	0.956503510475159	0.737363755702972	77.4453811645508	9216
True	False	False	False	False	-2911.3251953125	-1159.82592773438	158.607299804688	0.628862261772156	0.938828706741333	0.382706135511398	82.6503524780273	11819
True	False	False	False	False	-2921.05419921875	-1045.77111816406	167.480438232422	0.664043366909027	0.936414301395416	0.435665279626846	97.2251663208008	14681
True	False	False	False	False	-2924.384765625	-973.0068359375	84.2947845458984	0.602947294712067	0.949442148208618	0.349546879529953	64.0789489746094	4870
True	False	False	False	False	-2922.49340820313	-921.639587402344	114.241622924805	0.64989560842514	0.950981438159943	0.413064062595367	75.3300933837891	7759
True	False	False	False	False	-2920.95751953125	-1066.6298828125	80.9673614501953	0.786957621574402	0.958222687244415	1	74.0821914672852	5408
True	False	False	False	False	-2907.70629882813	-1497.94934082031	93.1679229736328	0.782521784305573	0.949439883232117	0.885872364044189	112.309524536133	9434
True	False	False	False	False	-2904.79418945313	-1567.73779296875	149.734161376953	0.700455188751221	0.954798519611359	0.505042791366577	77.6074066162109	10477
True	False	False	False	False	-2904.0634765625	-1544.27722167969	137.533599853516	0.724236845970154	0.965170741081238	0.563651561737061	80.7741928100586	10016
True	False	False	False	False	-2887.27685546875	-1867.31286621094	157.498153686523	0.747158110141754	0.964582681655884	0.638464152812958	90.4718322753906	12847
True	False	False	False	False	-2902.125	-1838.84008789063	167.480438232422	0.617009937763214	0.942642986774445	0.367024213075638	86.3642349243164	13041
True	False	False	False	False	-2893.20483398438	-1734.93518066406	95.3862075805664	0.827333629131317	0.958789765834808	1	81.9534912109375	7048
True	False	False	False	False	-2892.05810546875	-1615.83447265625	218.500961303711	0.694623529911041	0.936109900474548	0.492573529481888	96.5786819458008	19026
True	False	False	False	False	-2898.43798828125	-1399.787109375	180.790130615234	0.732787251472473	0.952165901660919	0.588793098926544	98.3619613647461	16033
True	False	False	False	False	-2902.04272460938	-993.434936523438	167.480438232422	0.802461862564087	0.963109135627747	1	69.8543014526367	10548
True	False	False	False	False	-2901.84326171875	-959.129211425781	69.8759460449219	0.766303777694702	0.956435859203339	0.730220139026642	62.761905670166	3954
True	False	False	False	False	-2900.82177734375	-933.737548828125	179.680999755859	0.616675138473511	0.920582711696625	0.366594463586807	86.5864181518555	14027
True	False	False	False	False	-2898.73876953125	-1125.97985839844	141.970169067383	0.721593976020813	0.945036649703979	0.556392550468445	70.8984375	9075
True	False	False	False	False	-2895.619140625	-1034.3232421875	89.8404998779297	0.843989968299866	0.961495399475098	1	72.0246887207031	5834
True	False	False	False	False	-2895.45336914063	-1454.4287109375	104.259346008301	0.754927635192871	0.958498001098633	0.670888781547546	77.361701965332	7272
True	False	False	False	False	-2893.76611328125	-1224.72802734375	86.513069152832	0.775300621986389	0.947773933410645	0.796320915222168	75.6538467407227	5901
True	False	False	False	False	-2889.65161132813	-1656.36926269531	195.208984375	0.805957853794098	0.957036554813385	1	100.710227966309	17725
True	False	False	False	False	-2885.35546875	-1508.90954589844	144.188446044922	0.643508911132813	0.930260241031647	0.403469324111938	84.5923080444336	10997
True	False	False	False	False	-2888.0810546875	-1326.74096679688	119.787330627441	0.776787161827087	0.946155846118927	0.810432493686676	85.6111145019531	9246
True	False	False	False	False	-2888.82763671875	-1208.96179199219	68.7667999267578	0.794570684432983	0.94757354259491	1	79.2580642700195	4914
True	False	False	False	False	-2887.671875	-1370.31811523438	188.554138183594	0.674348950386047	0.96271800994873	0.453465551137924	80.717643737793	13722
True	False	False	False	False	-2887.20825195313	-1294.32202148438	151.952453613281	0.772331058979034	0.951548099517822	0.771500051021576	81.6934280395508	11192
True	False	False	False	False	-2885.64453125	-1194.89282226563	75.4216537475586	0.562659204006195	0.938936114311218	0.305022060871124	79.4852905273438	5405
True	False	False	False	False	-2884.51123046875	-1181.11926269531	78.7490768432617	0.750240802764893	0.942494630813599	0.650744557380676	81.8732376098633	5813
True	False	False	False	False	-2883.23071289063	-1804.68505859375	238.465515136719	0.591263234615326	0.886654853820801	0.335851639509201	106.409301757813	22878
True	False	False	False	False	-2845.01342773438	-1795.00415039063	107.586769104004	0.779021024703979	0.960752546787262	0.834679305553436	74.7319564819336	7249
True	False	False	False	False	-2871.7939453125	-1764.98693847656	161.934722900391	0.510637760162354	0.876779437065125	0.256700426340103	105.260276794434	15368
True	False	False	False	False	-2878.18603515625	-1531.23266601563	155.279876708984	0.762258768081665	0.951839864253998	0.707001686096191	88.8571395874023	12440
True	False	False	False	False	-2880.15966796875	-1438.82946777344	250.666076660156	0.567055284976959	0.92077499628067	0.309534996747971	93.9734497070313	21238
True	False	False	False	False	-2876.833984375	-1728.26123046875	106.477630615234	0.794342398643494	0.947772622108459	1	82.59375	7929
True	False	False	False	False	-2871.03857421875	-1699.32592773438	149.734161376953	0.661869049072266	0.942106902599335	0.432061463594437	93.0666656494141	12564
True	False	False	False	False	-2865.53759765625	-1659.30895996094	94.2770690917969	0.724954545497894	0.96119749546051	0.565661549568176	93.6823501586914	7963
True	False	False	False	False	-2864.79443359375	-1597.63220214844	143.079315185547	0.56729531288147	0.934746026992798	0.309783577919006	71.93798828125	9280
True	False	False	False	False	-2873.48193359375	-1254.77648925781	110.914192199707	0.665446996688843	0.963673293590546	0.438018769025803	74.4300003051758	7443
True	False	False	False	False	-2872.42993164063	-1205.17224121094	48.80224609375	0.809059381484985	0.957085192203522	1	73.9545440673828	3254
True	False	False	False	False	-2869.9326171875	-1464.28686523438	112.023338317871	0.676519751548767	0.964157164096832	0.457377374172211	77.7029724121094	7848
True	False	False	False	False	-2867.55541992188	-1237.5087890625	78.7490768432617	0.832973837852478	0.965720891952515	1	74.3661956787109	5280
True	False	False	False	False	-2860.921875	-1202.63952636719	31.0559749603271	0.838463246822357	0.960098087787628	1	61.7857131958008	1730
True	False	False	False	False	-2860.44921875	-1637.34716796875	92.0587844848633	0.798473179340363	0.964746832847595	1	82.2771072387695	6829
True	False	False	False	False	-2860.02099609375	-1677.30456542969	131.987884521484	0.842022597789764	0.966773271560669	1	110.025207519531	13093
True	False	False	False	False	-2858.96923828125	-1777.01062011719	138.64274597168	0.85070264339447	0.961795568466187	1	101.015998840332	12627
True	False	False	False	False	-2847.17578125	-1721.36169433594	130.878753662109	0.66521942615509	0.956890642642975	0.437635749578476	80.5762710571289	9508
True	False	False	False	False	-2847.76025390625	-1648.89636230469	139.751892089844	0.57168436050415	0.94081449508667	0.314370840787888	98.9523773193359	12468
True	False	False	False	False	-2855.91674804688	-1562.89050292969	146.40673828125	0.718701124191284	0.945440709590912	0.548691689968109	76.8181838989258	10140
True	False	False	False	False	-2853.50390625	-1508.25927734375	164.153015136719	0.715867638587952	0.961093425750732	0.541380345821381	83	12284
True	False	False	False	False	-2849.2841796875	-1355.85998535156	192.990692138672	0.638333857059479	0.906336843967438	0.395944505929947	75.4137954711914	13122
True	False	False	False	False	-2847.52465820313	-934.265625	98.7136306762695	0.792926847934723	0.948180556297302	1	76.764045715332	6832
True	False	False	False	False	-2846.27221679688	-1698.28100585938	161.934722900391	0.722709953784943	0.949747979640961	0.55943089723587	90.7602767944336	13251
True	False	False	False	False	-2844.50561523438	-1471.02136230469	155.279876708984	0.709409236907959	0.934920370578766	0.525494813919067	90.7857131958008	12710
True	False	False	False	False	-2843.40307617188	-1258.44580078125	226.264953613281	0.833576381206512	0.966514468193054	1	82.5588226318359	16842
True	False	False	False	False	-2842.69482421875	-1841.15979003906	224.046676635742	0.808238804340363	0.944864630699158	1	99.7524719238281	20150
True	False	False	False	False	-2841.345703125	-1301.93872070313	158.607299804688	0.734701037406921	0.953217029571533	0.594812333583832	74.1538467407227	10604
True	False	False	False	False	-2834.38232421875	-1878.74890136719	214.064392089844	0.713944494724274	0.951334774494171	0.536540806293488	108.217613220215	20886
True	False	False	False	False	-2836.27172851563	-1766.37841796875	131.987884521484	0.759082078933716	0.9561527967453	0.690548181533813	76.0924377441406	9055
True	False	False	False	False	-2831.69580078125	-1569.98767089844	146.40673828125	0.647160887718201	0.943974673748016	0.408912599086761	76.9924240112305	10163
True	False	False	False	False	-2838.17846679688	-256.339263916016	88.7313537597656	0.780051290988922	0.954270482063293	0.847558856010437	68.9875030517578	5519
True	False	False	False	False	-2832.81982421875	-1214.22583007813	164.153015136719	0.794427216053009	0.95402455329895	1	93.3108139038086	13810
True	False	False	False	False	-2829.09301757813	-1736.916015625	106.477630615234	0.794342398643494	0.956180512905121	1	79.9375	7674
True	False	False	False	False	-2826.29931640625	-1688.82653808594	102.041061401367	0.580489277839661	0.937734723091125	0.323817849159241	77.8152160644531	7159
True	False	False	False	False	-2828.361328125	-1537.85278320313	137.533599853516	0.716718852519989	0.944346129894257	0.543553650379181	77.5725784301758	9619
True	False	False	False	False	-2821.03076171875	-1790.01904296875	102.041061401367	0.770813465118408	0.957610249519348	0.760143399238586	85.9456558227539	7907
True	False	False	False	False	-2818.14624023438	-1670.44616699219	164.153015136719	0.612305581569672	0.922905147075653	0.361048519611359	93.5270233154297	13842
True	False	False	False	False	-2819.77587890625	-1606.72924804688	166.371292114258	0.770665466785431	0.948779463768005	0.759075462818146	77.5800018310547	11637
True	False	False	False	False	-2809.62768554688	-1384.21362304688	98.7136306762695	0.706082999706268	0.958751022815704	0.517698526382446	91.3932571411133	8134
True	False	False	False	False	-2811.591796875	-1360.51965332031	110.914192199707	0.852887690067291	0.966806530952454	1	84.3399963378906	8434
True	False	False	False	False	-2802.56982421875	-1868.19458007813	189.663269042969	0.751996099948883	0.951455354690552	0.65806519985199	87.3976593017578	14945
True	False	False	False	False	-2804.52709960938	-1643.98120117188	173.026138305664	0.656920969486237	0.924953281879425	0.424041956663132	83.5705108642578	13037
True	False	False	False	False	-2804.8720703125	-1336.54064941406	150.843307495117	0.748016774654388	0.956646144390106	0.64181524515152	81.0808792114258	11027
True	False	False	False	False	-2803.92626953125	-1571.02954101563	175.244430541992	0.831344902515411	0.95706182718277	1	100.259490966797	15841
True	False	False	False	False	-2801.18774414063	-1741.96716308594	204.082122802734	0.781759202480316	0.959096789360046	0.872539520263672	93.8097839355469	17261
True	False	False	False	False	-2798.05419921875	-1684.03015136719	128.660461425781	0.677511870861053	0.951479077339172	0.459185183048248	85.3879318237305	9905
True	False	False	False	False	-2799.2265625	-1422.5185546875	178.571853637695	0.737268269062042	0.962143778800964	0.603142499923706	74.5217361450195	11998
True	False	False	False	False	-2794.80810546875	-1835.50280761719	179.680999755859	0.735022723674774	0.964714825153351	0.595839619636536	89.4259262084961	14487
True	False	False	False	False	-2792.478515625	-1708.41735839844	147.515884399414	0.617105901241302	0.9430171251297	0.367147535085678	75.4661636352539	10037
True	False	False	False	False	-2795.76049804688	-1369.24743652344	108.695907592773	0.580944359302521	0.93175482749939	0.324315339326859	86.8571395874023	8512
True	False	False	False	False	-2795.45776367188	-1618.18737792969	163.043869018555	0.74487966299057	0.963235259056091	0.629814207553864	79.4557800292969	11680
True	False	False	False	False	-2793.51586914063	-1501.28771972656	165.262145996094	0.684942364692688	0.963983654975891	0.473147690296173	94.5570449829102	14089
True	False	False	False	False	-2792.16479492188	-1773.78771972656	153.061584472656	0.631944239139557	0.911841332912445	0.386941224336624	79.7318878173828	11003
True	False	False	False	False	-2790.51538085938	-1464.59460449219	149.734161376953	0.588328063488007	0.946004509925842	0.332519084215164	83.8814849853516	11324
True	False	False	False	False	-2770.53540039063	-1779.40966796875	85.4039306640625	0.730905413627625	0.959064602851868	0.583023309707642	88.7662353515625	6835
True	False	False	False	False	-2781.880859375	-1741.48083496094	11.0914192199707	0.763594925403595	0.936281979084015	0.714360892772675	68.5999984741211	686
True	False	False	False	False	-2778.8173828125	-1517.06970214844	116.459907531738	0.734479010105133	0.95252650976181	0.594105780124664	77.6857147216797	8157
True	False	False	False	False	-2775.09301757813	-1565.03942871094	125.333038330078	0.769035220146179	0.951706171035767	0.747732698917389	88.4424743652344	9994
True	False	False	False	False	-2773.68017578125	-1746.39416503906	73.203369140625	0.815053641796112	0.962853848934174	1	77.3181838989258	5103
True	False	False	False	False	-2768.24682617188	-1623.19799804688	102.041061401367	0.751853168010712	0.959742963314056	0.657459616661072	85.9673919677734	7909
True	False	False	False	False	-2773.341796875	-1352.10534667969	108.695907592773	0.53901207447052	0.898817598819733	0.28197169303894	65.9693908691406	6465
True	False	False	False	False	-2773.1572265625	-1593.12084960938	171.917007446289	0.785417377948761	0.94921600818634	1	96.9741897583008	15031
True	False	False	False	False	-2768.65112304688	-1439.93603515625	165.262145996094	0.791833221912384	0.947931945323944	1	72.4026870727539	10788
True	False	False	False	False	-2769.49243164063	-1319.14404296875	127.551322937012	0.850814640522003	0.96386045217514	1	74.0086975097656	8511
True	False	False	False	False	-2768.76293945313	-1397.76428222656	166.371292114258	0.763158619403839	0.95523989200592	0.711926758289337	69.0266647338867	10354
True	False	False	False	False	-2762.3583984375	-1734.671875	96.4953460693359	0.810468971729279	0.948728680610657	1	74.7701187133789	6505
True	False	False	False	False	-2764.23828125	-1547.27661132813	149.734161376953	0.646814525127411	0.934139907360077	0.408391445875168	89.3703689575195	12065
True	False	False	False	False	-2762.6923828125	-1683.07641601563	148.625015258789	0.747713565826416	0.957661509513855	0.640626013278961	96.5895538330078	12943
True	False	False	False	False	-2761.458984375	-1660.01574707031	93.1679229736328	0.846452295780182	0.97075629234314	1	82.3452377319336	6917
True	False	False	False	False	-2759.17333984375	-1635.29370117188	88.7313537597656	0.71274322271347	0.9464231133461	0.533566176891327	77.2874984741211	6183
True	False	False	False	False	-2754.5654296875	-1463.93444824219	179.680999755859	0.587402701377869	0.936725676059723	0.331477046012878	83.3333358764648	13500
True	False	False	False	False	-2747.609375	-1881.78759765625	238.465515136719	0.818426907062531	0.963478207588196	1	97.8139572143555	21030
True	False	False	False	False	-2741.2060546875	-1792.85888671875	197.427261352539	0.700034320354462	0.963993608951569	0.504121840000153	83.6741561889648	14894
True	False	False	False	False	-2746.83447265625	-1761.81701660156	158.607299804688	0.678697884082794	0.9305100440979	0.461363196372986	80.1608428955078	11463
True	False	False	False	False	-2735.02856445313	-1734.45251464844	206.300399780273	0.871124505996704	0.977124154567719	1	91.4516143798828	17010
True	False	False	False	False	-2746.44262695313	-1662.82849121094	96.4953460693359	0.74201226234436	0.950941801071167	0.619389593601227	80.8735656738281	7036
True	False	False	False	False	-2737.67431640625	-1592.236328125	102.041061401367	0.708863019943237	0.949601590633392	0.524197518825531	83.6956558227539	7700
True	False	False	False	False	-2744.46020507813	-1523.96130371094	99.8227767944336	0.81229829788208	0.965853691101074	1	73.2222213745117	6590
True	False	False	False	False	-2735.65087890625	-1498.50610351563	175.244430541992	0.723530352115631	0.939779043197632	0.56168931722641	71.7658233642578	11339
True	False	False	False	False	-2738.71240234375	-1404.53564453125	135.315322875977	0.606324851512909	0.942314028739929	0.353640824556351	64.163932800293	7828
True	False	False	False	False	-2730.2685546875	-1825.05847167969	289.486053466797	0.417163491249084	0.874273121356964	0.187136009335518	106.517242431641	27801
True	False	False	False	False	-2732.662109375	-1563.82556152344	113.132476806641	0.595743238925934	0.926168859004974	0.341019809246063	82.2647094726563	8391
True	False	False	False	False	-2732.78637695313	-1541.17016601563	116.459907531738	0.755209743976593	0.957082509994507	0.672165632247925	72.542854309082	7617
True	False	False	False	False	-2728.05615234375	-1639.30847167969	102.041061401367	0.784656643867493	0.949979424476624	0.940379023551941	77.3586959838867	7117
True	False	False	False	False	-2724.95556640625	-1604.9990234375	85.4039306640625	0.802311480045319	0.961495399475098	1	73.6103897094727	5668
True	False	False	False	False	-2724.044921875	-1860.60559082031	167.480438232422	0.611645877361298	0.946811139583588	0.360221177339554	74.5761566162109	11261
True	False	False	False	False	-2713.73999023438	-1772.36511230469	92.0587844848633	0.824999392032623	0.966674208641052	1	76.7349395751953	6369
True	False	False	False	False	-2720.24536132813	-1623.82958984375	75.4216537475586	0.827121496200562	0.958397746086121	1	82.5735321044922	5615
True	False	False	False	False	-2715.2607421875	-1716.41284179688	167.480438232422	0.541189908981323	0.902222037315369	0.284013509750366	87.291389465332	13181
True	False	False	False	False	-2702.935546875	-1742.44213867188	175.244430541992	0.525703132152557	0.904134929180145	0.269820958375931	78.2405090332031	12362
True	False	False	False	False	-2700.6376953125	-1637.91198730469	191.881561279297	0.700759828090668	0.951392710208893	0.505711615085602	84.0578002929688	14542
True	False	False	False	False	-2699.73779296875	-1574.63671875	117.569046020508	0.750036954879761	0.957431972026825	0.649910449981689	83.1226425170898	8811
True	False	False	False	False	-2696.41625976563	-1843.30725097656	256.211791992188	0.720905900001526	0.95335978269577	0.554538428783417	81.4069290161133	18805
True	False	False	False	False	-2694.94018554688	-1770.45642089844	92.0587844848633	0.639517724514008	0.926539123058319	0.397646993398666	73.0843353271484	6066
True	False	False	False	False	-2683.57495117188	-1485.04309082031	149.734161376953	0.700455188751221	0.950423657894135	0.505042791366577	79.3555526733398	10713
True	False	False	False	False	-2685.22705078125	-924.762390136719	184.117568969727	0.753171443939209	0.942012786865234	0.663112580776215	75.2168655395508	12486
True	False	False	False	False	-2678.1953125	-1814.71459960938	146.40673828125	0.718701124191284	0.95632141828537	0.548691689968109	72.7272720336914	9600
True	False	False	False	False	-2677.16650390625	-1782.78283691406	117.569046020508	0.741474032402039	0.946900010108948	0.61748605966568	75.698112487793	8024
True	False	False	False	False	-2674.26220703125	-1690.2294921875	214.064392089844	0.830443859100342	0.973606169223785	1	130.647674560547	25215
True	False	False	False	False	-2676.21337890625	-1655.69165039063	120.896469116211	0.659991800785065	0.951170146465302	0.428989678621292	75.4311904907227	8222
True	False	False	False	False	-2674.02075195313	-1611.88671875	94.2770690917969	0.757289707660675	0.946501493453979	0.681832194328308	70.2941207885742	5975
True	False	False	False	False	-2658.36010742188	-1771.3505859375	105.36848449707	0.632174670696259	0.945238769054413	0.387260615825653	81.5578918457031	7748
True	False	False	False	False	-2660.31616210938	-1664.65832519531	107.586769104004	0.802616775035858	0.95396763086319	1	73.9175262451172	7170
True	False	False	False	False	-2661.73071289063	-1572.10656738281	131.987884521484	0.739435315132141	0.942361116409302	0.61041921377182	78.7142868041992	9367
True	False	False	False	False	-2659.33666992188	-1741.64562988281	140.861022949219	0.479385375976563	0.874628663063049	0.231374248862267	92.2677154541016	11718
True	False	False	False	False	-2658.9091796875	-1718.14465332031	107.586769104004	0.747388184070587	0.930381774902344	0.639357089996338	94.8556671142578	9201
True	False	False	False	False	-2657.48803710938	-1860.73828125	189.663269042969	0.745215535163879	0.959748387336731	0.631068110466003	78.7953186035156	13474
True	False	False	False	False	-2643.55102539063	-1806.51306152344	178.571853637695	0.537441253662109	0.907186210155487	0.280508548021317	72.4658355712891	11667
True	False	False	False	False	-2639.96508789063	-1890.70190429688	212.955261230469	0.646023273468018	0.939475059509277	0.407204866409302	80.0572891235352	15371
True	False	False	False	False	-2636.89794921875	-1706.091796875	136.424453735352	0.540909469127655	0.898087501525879	0.283749729394913	86.5203247070313	10642
True	False	False	False	False	-2635.2890625	-1686.87316894531	124.223899841309	0.654149413108826	0.928080558776855	0.419655740261078	88.2142868041992	9880
True	False	False	False	False	-2629.59350585938	-1851.49072265625	140.861022949219	0.602759659290314	0.920374989509583	0.349321275949478	71.826774597168	9122
True	False	False	False	False	-2609.04760742188	-1844.10229492188	154.17073059082	0.783605933189392	0.966564297676086	0.908817052841187	100.525177001953	13973
True	False	False	False	False	-2607.78344726563	-1795.29162597656	128.660461425781	0.660718262195587	0.957224071025848	0.430174142122269	71.6293106079102	8309
True	False	False	False	False	-2623.810546875	-1765.65234375	117.569046020508	0.619105696678162	0.940746605396271	0.369730323553085	71.3396224975586	7562
True	False	False	False	False	-2614.5400390625	-1736.53540039063	123.114753723145	0.708051383495331	0.936655879020691	0.522282242774963	65.4594573974609	7266
True	False	False	False	False	-2600.09765625	-1779.91870117188	103.150199890137	0.737817108631134	0.958751022815704	0.604963421821594	68.1827926635742	6341
True	False	False	False	False	-2599.8310546875	-1819.17553710938	169.698715209961	0.572700321674347	0.932582139968872	0.315444022417068	75.1045761108398	11491
True	False	False	False	False	-2598.01928710938	-1883.49230957031	178.571853637695	0.572330176830292	0.925296902656555	0.315052539110184	82.7204971313477	13318
True	False	False	False	False	-2584.6982421875	-1746.07604980469	92.0587844848633	0.77745521068573	0.965927064418793	0.817248582839966	99.3493957519531	8246
True	False	False	False	False	-2580.5419921875	-799.902465820313	133.097030639648	0.873205244541168	0.976666808128357	1	61.2416648864746	7349
True	False	False	False	False	-2567.46069335938	-1879.67639160156	125.333038330078	0.61525171995163	0.954465091228485	0.364775002002716	61.7699127197266	6980
True	False	False	False	False	-2568.83251953125	-1846.474609375	123.114753723145	0.855258643627167	0.966888904571533	1	67.1441421508789	7453
True	False	False	False	False	-2561.99829101563	-1773.57397460938	122.005615234375	0.813822686672211	0.949718296527863	1	78.7636337280273	8664
True	False	False	False	False	-2560.90356445313	-1811.90515136719	80.9673614501953	0.750114381313324	0.955605924129486	0.650226891040802	88.0684967041016	6429
True	False	False	False	False	-2558.1103515625	-1800.10180664063	88.7313537597656	0.822043120861053	0.966115951538086	1	86.9875030517578	6959
True	False	False	False	False	-2540.65771484375	-1867.00512695313	156.389007568359	0.669205605983734	0.926383078098297	0.444428205490112	70.7872314453125	9981
True	False	False	False	False	-2548.41772460938	-711.452697753906	211.846115112305	0.787330985069275	0.969124615192413	1	69.1623001098633	13210
True	False	False	False	False	-2540.13818359375	-646.647094726563	181.899276733398	0.804048359394073	0.953783690929413	1	65.9024353027344	10808
True	False	False	False	False	-2537.32080078125	-1892.84704589844	127.551322937012	0.605092823505402	0.940609455108643	0.352140158414841	72.9739151000977	8392
True	False	False	False	False	-2518.58666992188	-1833.21740722656	139.751892089844	0.834598243236542	0.96230936050415	1	63.1587295532227	7958
True	False	False	False	False	-2512.84033203125	-1181.54357910156	218.500961303711	0.788232922554016	0.945131957530975	1	65.4467010498047	12893
True	False	False	False	False	-2510.9375	-457.932342529297	242.902084350586	0.800668001174927	0.965729176998138	1	67.6027374267578	14805
True	False	False	False	False	-2510.50073242188	-429.140563964844	206.300399780273	0.783251941204071	0.962065398693085	0.900644063949585	63.9946250915527	11903
True	False	False	False	False	-2507.77587890625	-808.275268554688	107.586769104004	0.788666844367981	0.955973446369171	1	55.577320098877	5391
True	False	False	False	False	-2509.447265625	27.4649848937988	161.934722900391	0.84387868642807	0.963439404964447	1	83.4931488037109	12190
True	False	False	False	False	-2505.99096679688	45.2339057922363	160.825576782227	0.809093058109283	0.943412780761719	1	98.2620697021484	14248
True	False	False	False	False	-2486.85205078125	-235.928176879883	129.769607543945	0.796257674694061	0.960328042507172	1	81.470085144043	9532
True	False	False	False	False	-2463.25024414063	-760.478881835938	125.333038330078	0.845949530601501	0.961469709873199	1	56.8495559692383	6424
True	False	False	False	False	-2462.5107421875	-985.36279296875	130.878753662109	0.752703249454498	0.953311264514923	0.661087512969971	58.1864395141602	6866
True	False	False	False	False	-2459.50463867188	-21.7375164031982	207.409545898438	0.822358310222626	0.961178958415985	1	58.2085571289063	10885
True	False	False	False	False	-2452.31787109375	-606.272216796875	171.917007446289	0.804226338863373	0.957361221313477	1	60.2838706970215	9344
True	False	False	False	False	-2442.19580078125	-992.647583007813	138.64274597168	0.722498834133148	0.947050988674164	0.558853149414063	56.0719985961914	7009
True	False	False	False	False	-2436.73510742188	-510.833312988281	196.318130493164	0.754805564880371	0.954573750495911	0.670338928699493	56.4689254760742	9995
True	False	False	False	False	-2439.79028320313	41.3505439758301	135.315322875977	0.677879810333252	0.966028809547424	0.4598588347435	73.4016418457031	8955
True	False	False	False	False	-2436.14819335938	-756.998107910156	117.569046020508	0.816733479499817	0.953371345996857	1	54.113208770752	5736
True	False	False	False	False	-2435.56201171875	-703.928466796875	107.586769104004	0.827301025390625	0.959554612636566	1	81.8350524902344	7938
True	False	False	False	False	-2435.2568359375	-475.390411376953	208.518692016602	0.752222299575806	0.943466365337372	0.659027099609375	56.3510627746582	10594
True	False	False	False	False	-2432.04467773438	-1067.34777832031	107.586769104004	0.738487541675568	0.953649818897247	0.607207953929901	49.1546401977539	4768
True	False	False	False	False	-2428.11767578125	1.7210841178894	187.44499206543	0.766782999038696	0.952441692352295	0.733172476291656	66.7692337036133	11284
True	False	False	False	False	-2421.39501953125	25.910795211792	271.739776611328	0.778911709785461	0.956349730491638	0.833385527133942	70.4816360473633	17268
True	False	False	False	False	-2410.455078125	-960.66650390625	146.40673828125	0.711495935916901	0.967305958271027	0.530515313148499	56.9924240112305	7523
True	False	False	False	False	-2411.71020507813	-549.339050292969	149.734161376953	0.753293514251709	0.938325464725494	0.663643836975098	55.8296279907227	7537
True	False	False	False	False	-2403.5517578125	-1071.16076660156	179.680999755859	0.580614328384399	0.953030169010162	0.323954492807388	60.2037048339844	9753
True	False	False	False	False	-2396.74340820313	-974.181457519531	134.206176757813	0.792623698711395	0.952090442180634	1	57.0991744995117	6909
True	False	False	False	False	-2393.72534179688	-1043.72131347656	99.8227767944336	0.701861500740051	0.970481276512146	0.508145332336426	48.6444435119629	4378
True	False	False	False	False	-2395.24853515625	-16.8929691314697	150.843307495117	0.645474910736084	0.923390865325928	0.406385600566864	57.7867660522461	7859
True	False	False	False	False	-2392.39697265625	-1086.90417480469	120.896469116211	0.66291356086731	0.930810630321503	0.433786451816559	53.6513748168945	5848
True	False	False	False	False	-2389.82592773438	-863.139221191406	192.990692138672	0.765188992023468	0.963593363761902	0.723530054092407	62.3965530395508	10857
True	False	False	False	False	-2384.53125	-642.701416015625	94.2770690917969	0.791837513446808	0.957730054855347	1	100.176467895508	8515
True	False	False	False	False	-2381.69799804688	-60.3339691162109	137.533599853516	0.790976285934448	0.952722728252411	1	56.822582244873	7046
True	False	False	False	False	-2375.17651367188	-1102.38916015625	153.061584472656	0.835585951805115	0.969263434410095	1	53.652172088623	7404
True	False	False	False	False	-2376.388671875	-571.655517578125	181.899276733398	0.72121262550354	0.94740492105484	0.555363178253174	56.9756088256836	9344
True	False	False	False	False	-2372.30908203125	-444.323181152344	176.353576660156	0.824980556964874	0.957361221313477	1	61.2767295837402	9743
True	False	False	False	False	-2373.89306640625	-345.221527099609	129.769607543945	0.818419456481934	0.952595949172974	1	76.0683746337891	8900
True	False	False	False	False	-2372.12084960938	-296.849304199219	109.805053710938	0.703859448432922	0.953709006309509	0.512620806694031	48.2727279663086	4779
True	False	False	False	False	-2370.37939453125	-952.112854003906	171.917007446289	0.759923756122589	0.956790804862976	0.694775581359863	60.025806427002	9304
True	False	False	False	False	-2359.68286132813	-996.990417480469	211.846115112305	0.561928510665894	0.95295113325119	0.304279297590256	59.2827224731445	11323
True	False	False	False	False	-2367.49536132813	-467.603393554688	199.645553588867	0.629553437232971	0.924393534660339	0.383650004863739	58.2944450378418	10493
True	False	False	False	False	-2363.55737304688	-56.6288833618164	107.586769104004	0.705840885639191	0.951650977134705	0.517140507698059	55.7216491699219	5405
True	False	False	False	False	-2361.66772460938	-546.553833007813	185.226699829102	0.807769536972046	0.961818158626556	1	54.2035942077637	9052
True	False	False	False	False	-2352.42333984375	-403.568969726563	161.934722900391	0.757529318332672	0.942424535751343	0.682975828647614	53.3972587585449	7796
True	False	False	False	False	-2353.537109375	-287.346649169922	154.17073059082	0.775613307952881	0.954453468322754	0.799180150032043	56.8129501342773	7897
True	False	False	False	False	-2350.6728515625	-703.385498046875	84.2947845458984	0.831068813800812	0.962414622306824	1	85.2631607055664	6480
True	False	False	False	False	-2351.0126953125	-314.393402099609	131.987884521484	0.855904400348663	0.962233364582062	1	52.8319320678711	6287
True	False	False	False	False	-2340.46435546875	-1013.73504638672	153.061584472656	0.76678204536438	0.957750976085663	0.733166754245758	53.0217399597168	7317
True	False	False	False	False	-2346.40600585938	-382.255737304688	138.64274597168	0.797355175018311	0.954732000827789	1	57.5040016174316	7188
True	False	False	False	False	-2343.83129882813	-748.897583007813	217.391815185547	0.850976765155792	0.966655373573303	1	64.8775482177734	12716
True	False	False	False	False	-2341.2060546875	-512.515563964844	140.861022949219	0.831927359104156	0.962518155574799	1	56.3858261108398	7161
True	False	False	False	False	-2336.55200195313	-1069.37963867188	171.917007446289	0.843929350376129	0.96397191286087	1	61.2193565368652	9489
True	False	False	False	False	-2334.05078125	-589.117553710938	139.751892089844	0.825376749038696	0.963957905769348	1	57.8888893127441	7294
True	False	False	False	False	-2329.427734375	-441.608856201172	130.878753662109	0.744540572166443	0.961215615272522	0.628555476665497	52.1864395141602	6158
True	False	False	False	False	-2330.73168945313	-45.0381050109863	161.934722900391	0.750114381313324	0.969883739948273	0.650226891040802	54.3767127990723	7939
True	False	False	False	False	-2328.15234375	-1110.63989257813	164.153015136719	0.760389924049377	0.941347777843475	0.697156250476837	56.0608100891113	8297
True	False	False	False	False	-2318.70727539063	-982.125	119.787330627441	0.715369939804077	0.95037579536438	0.540118634700775	52.9074058532715	5714
True	False	False	False	False	-2326.12646484375	-767.745483398438	115.350761413574	0.78787750005722	0.95595383644104	1	48.7403831481934	5069
True	False	False	False	False	-2310.77221679688	-660.240783691406	84.2947845458984	0.791891813278198	0.950911939144135	1	69.5921020507813	5289
True	False	False	False	False	-2320.32543945313	-480.873565673828	166.371292114258	0.797147572040558	0.947455286979675	1	61.0466651916504	9157
True	False	False	False	False	-2319.54711914063	-69.7394027709961	131.987884521484	0.739435315132141	0.949131846427917	0.61041921377182	50.6470603942871	6027
True	False	False	False	False	-2309.197265625	-1018.18896484375	240.683807373047	0.702931225299835	0.951889395713806	0.510531425476074	63.119815826416	13697
True	False	False	False	False	-2305.1640625	-705.250732421875	131.987884521484	0.832409501075745	0.957675635814667	1	69.7899169921875	8305
True	False	False	False	False	-2307.62573242188	-587.594299316406	59.8936653137207	0.822233557701111	0.964052259922028	1	91.3888854980469	4935
True	False	False	False	False	-2298.578125	-447.321350097656	110.914192199707	0.803114473819733	0.958498001098633	1	61.6599998474121	6166
True	False	False	False	False	-2297.84350585938	-57.4490432739258	74.3125076293945	0.675146460533142	0.955297648906708	0.45489576458931	53.0895538330078	3557
True	False	False	False	False	-2292.46875	-989.517028808594	218.500961303711	0.734846949577332	0.953117847442627	0.595277607440948	62.4720802307129	12307
True	False	False	False	False	-2291.67431640625	-476.569580078125	191.881561279297	0.406696408987045	0.863489508628845	0.18036550283432	72.2601165771484	12501
True	False	False	False	False	-2290.98217773438	-379.195343017578	135.315322875977	0.799174308776855	0.948614537715912	1	51.1721305847168	6243
True	False	False	False	False	-2283.234375	-1099.32849121094	171.917007446289	0.612657606601715	0.930909872055054	0.361491054296494	59.0322570800781	9150
True	False	False	False	False	-2280.57421875	-693.070068359375	115.350761413574	0.84558093547821	0.967590808868408	1	57.375	5967
True	False	False	False	False	-2289.14916992188	-43.6859130859375	116.459907531738	0.598063945770264	0.927141547203064	0.343737065792084	54.2857131958008	5700
True	False	False	False	False	-2287.91918945313	-72.3648071289063	92.0587844848633	0.451910555362701	0.834573328495026	0.210931733250618	56.4698791503906	4687
True	False	False	False	False	-2280.46069335938	-933.987365722656	234.028945922852	0.641627371311188	0.950140535831451	0.400708436965942	63.511848449707	13401
True	False	False	False	False	-2279.63305664063	-600.0625	149.734161376953	0.606909692287445	0.926554083824158	0.354356110095978	54.8222236633301	7401
True	False	False	False	False	-2279.21337890625	-455.23046875	134.206176757813	0.771839797496796	0.964433610439301	0.76773864030838	55.3223152160645	6694
True	False	False	False	False	-2277.20678710938	-771.144287109375	119.787330627441	0.606261014938354	0.959419190883636	0.353562831878662	47.2037048339844	5098
True	False	False	False	False	-2275.92236328125	-83.8257675170898	140.861022949219	0.440610527992249	0.944570362567902	0.202957823872566	56.2440948486328	7143
True	False	False	False	False	-2275.75854492188	-16.3965816497803	167.480438232422	0.697925686836243	0.967807114124298	0.499557733535767	59.2847671508789	8952
True	False	False	False	False	-2264.97338867188	-792.95947265625	16.6371288299561	0.714476346969604	0.940302610397339	0.53786963224411	46.0666656494141	691
True	False	False	False	False	-2274.55249023438	-321.869842529297	166.371292114258	0.797147572040558	0.956847608089447	1	59.906665802002	8986
True	False	False	False	False	-2272.56811523438	-649.640319824219	149.734161376953	0.640728771686554	0.940668761730194	0.399400055408478	55.637035369873	7511
True	False	False	False	False	-2264.14672851563	-635.043151855469	98.7136306762695	0.647627234458923	0.924418330192566	0.409615904092789	53.2471923828125	4739
True	False	False	False	False	-2263.71337890625	-802.551330566406	99.8227767944336	0.583076596260071	0.851944386959076	0.326658576726913	47.8777770996094	4309
True	False	False	False	False	-2256.22290039063	-772.482177734375	139.751892089844	0.754863798618317	0.952805697917938	0.67060112953186	56.261905670166	7089
True	False	False	False	False	-2260.6611328125	-96.5666809082031	102.041061401367	0.738865315914154	0.949206411838531	0.608482539653778	48.5108680725098	4463
True	False	False	False	False	-2263.0849609375	-0.583171844482422	131.987884521484	0.809868931770325	0.963263034820557	1	68.1344528198242	8108
True	False	False	False	False	-2258.873046875	-604.270324707031	170.807861328125	0.755021035671234	0.962804973125458	0.671310603618622	59.5909080505371	9177
True	False	False	False	False	-2253.76904296875	-404.608062744141	198.536407470703	0.703967094421387	0.97095775604248	0.512864232063293	58.7597770690918	10518
True	False	False	False	False	-2248.509765625	-968.403381347656	133.097030639648	0.816674590110779	0.955249071121216	1	87.9916687011719	10559
True	False	False	False	False	-2247.1796875	-305.526306152344	113.132476806641	0.763600468635559	0.945704638957977	0.714391827583313	64.2745132446289	6556
True	False	False	False	False	-2250.77807617188	-286.084045410156	116.459907531738	0.843270182609558	0.958498001098633	1	53.761905670166	5645
True	False	False	False	False	-2245.99560546875	-942.141174316406	105.36848449707	0.711196482181549	0.958391427993774	0.529788494110107	48.1157913208008	4571
True	False	False	False	False	-2240.14672851563	-794.042785644531	129.769607543945	0.67625892162323	0.941054940223694	0.456904143095016	51.9059829711914	6073
True	False	False	False	False	-2215.04052734375	-893.752868652344	170.807861328125	0.818404853343964	0.967536687850952	1	59.831169128418	9214
True	False	False	False	False	-2234.88989257813	-611.448059082031	207.409545898438	0.822358310222626	0.966441333293915	1	60.807487487793	11371
True	False	False	False	False	-2237.09423828125	-171.492034912109	92.0587844848633	0.739471137523651	0.948180556297302	0.610541462898254	46.2289161682129	3837
True	False	False	False	False	-2231.2646484375	-51.3034477233887	139.751892089844	0.710319042205811	0.95744389295578	0.527671158313751	56.8174591064453	7159
True	False	False	False	False	-2229.91552734375	-661.656372070313	199.645553588867	0.774507224559784	0.955536663532257	0.789297342300415	57.8833351135254	10419
True	False	False	False	False	-2213.296875	-577.705261230469	133.097030639648	0.79485547542572	0.967252373695374	1	64.0999984741211	7692
True	False	False	False	False	-2219.185546875	-154.654510498047	126.442184448242	0.675792455673218	0.959100306034088	0.456060022115707	54.1929817199707	6178
True	False	False	False	False	-2204.46362304688	-1246.0478515625	144.188446044922	0.77064049243927	0.957730650901794	0.758896112442017	51.9307708740234	6751
True	False	False	False	False	-2205.67407226563	-639.5986328125	199.645553588867	0.798810124397278	0.962242305278778	1	62.2611122131348	11207
True	False	False	False	False	-2203.58374023438	-800.565368652344	113.132476806641	0.713493883609772	0.940234303474426	0.535420715808868	49.1470603942871	5013
True	False	False	False	False	-2199.55810546875	-606.235961914063	130.878753662109	0.803063333034515	0.954709708690643	1	58.9237289428711	6953
True	False	False	False	False	-2202.46728515625	-133.601303100586	88.7313537597656	0.699895203113556	0.955019772052765	0.503818035125732	45.0374984741211	3603
True	False	False	False	False	-2187.80078125	-1006.36029052734	135.315322875977	0.778218626976013	0.942927420139313	0.825467169284821	51.7295074462891	6311
True	False	False	False	False	-2194.96533203125	-960.936462402344	102.041061401367	0.784656643867493	0.957231283187866	0.940379023551941	47.9130439758301	4408
True	False	False	False	False	-2194.943359375	-666.914672851563	161.934722900391	0.677424550056458	0.941360056400299	0.459025532007217	53.095890045166	7752
True	False	False	False	False	-2194.86938476563	-984.978454589844	123.114753723145	0.798364579677582	0.953440308570862	1	69.8558578491211	7754
True	False	False	False	False	-2187.07690429688	-594.610717773438	153.061584472656	0.770033359527588	0.953903019428253	0.754589080810547	66.4855041503906	9175
True	False	False	False	False	-2194.79736328125	-535.16162109375	205.191253662109	0.746670365333557	0.965590238571167	0.636583507061005	53.6162147521973	9919
True	False	False	False	False	-2189.53637695313	-113.121925354004	109.805053710938	0.615160465240479	0.932074189186096	0.364658802747726	52.2525253295898	5173
True	False	False	False	False	-2183.24853515625	-1367.96069335938	217.391815185547	0.75244265794754	0.948270797729492	0.659968614578247	75.7193908691406	14841
True	False	False	False	False	-2177.56103515625	-256.125091552734	75.4216537475586	0.827121496200562	0.958397746086121	1	82.3529434204102	5600
True	False	False	False	False	-2177.263671875	54.8593978881836	135.315322875977	0.808103084564209	0.967252373695374	1	82.163932800293	10024
True	False	False	False	False	-2173.11157226563	-46.379150390625	100.931915283203	0.836640954017639	0.969654679298401	1	56.1318664550781	5108
True	False	False	False	False	-2167.15478515625	-1244.65112304688	195.208984375	0.816621363162994	0.95846688747406	1	62.7045440673828	11036
True	False	False	False	False	-2165.44580078125	-201.529678344727	198.536407470703	0.787177205085754	0.959077060222626	1	61.3184356689453	10976
True	False	False	False	False	-2166.73779296875	-114.700019836426	139.751892089844	0.623708605766296	0.93690437078476	0.375772744417191	55.3888893127441	6979
True	False	False	False	False	-2157.982421875	-1216.8603515625	156.389007568359	0.707564532756805	0.923697471618652	0.52114063501358	54.6879425048828	7711
True	False	False	False	False	-2162.50732421875	-1168.77917480469	150.843307495117	0.585183262825012	0.928684115409851	0.328994125127792	55.1617660522461	7502
True	False	False	False	False	-2162.27099609375	-681.439270019531	205.191253662109	0.695890784263611	0.948271095752716	0.495230942964554	60.5837821960449	11208
True	False	False	False	False	-2153.798828125	-597.682739257813	127.551322937012	0.590843498706818	0.892141342163086	0.335372507572174	49.8086967468262	5728
True	False	False	False	False	-2155.87451171875	-37.6852149963379	106.477630615234	0.698564171791077	0.953796982765198	0.500930964946747	55.5520820617676	5333
True	False	False	False	False	-2152.0810546875	-1195.46032714844	139.751892089844	0.803734004497528	0.959582805633545	1	56.9841270446777	7180
True	False	False	False	False	-2151.5078125	-1370.45703125	241.792938232422	0.766088008880615	0.957659244537354	0.728906273841858	56.7064208984375	12362
True	False	False	False	False	-2150.02490234375	-537.906555175781	173.026138305664	0.565647065639496	0.920038223266602	0.308081030845642	50.25	7839
True	False	False	False	False	-2141.95703125	-1083.33093261719	242.902084350586	0.673121452331543	0.946524858474731	0.451279699802399	85.6483993530273	18757
True	False	False	False	False	-2144.9765625	-79.9970016479492	141.970169067383	0.775036215782166	0.960622191429138	0.793944418430328	84.421875	10806
True	False	False	False	False	-2136.69555664063	-702.889221191406	179.680999755859	0.744702398777008	0.957453548908234	0.629155278205872	55.4938278198242	8990
True	False	False	False	False	-2136.0625	-60.2344284057617	89.8404998779297	0.768874526023865	0.950696170330048	0.74665355682373	52.2469139099121	4232
True	False	False	False	False	-2131.02197265625	-798.941040039063	147.515884399414	0.713910937309265	0.960317492485046	0.536457240581512	53.5338363647461	7120
True	False	False	False	False	-2134.91821289063	-621.187683105469	198.536407470703	0.641543030738831	0.955160140991211	0.400585353374481	54.0558662414551	9676
True	False	False	False	False	-2122.83666992188	-1164.05932617188	139.751892089844	0.710319042205811	0.933939218521118	0.527671158313751	58.5793647766113	7381
True	False	False	False	False	-2122.53466796875	6.83969259262085	157.498153686523	0.712582767009735	0.946419954299927	0.533171415328979	67.7535247802734	9621
True	False	False	False	False	-2121.73950195313	-647.712097167969	127.551322937012	0.804429352283478	0.966347217559814	1	86.8434753417969	9987
True	False	False	False	False	-2117.6044921875	-1316.57080078125	225.155807495117	0.829490184783936	0.963769197463989	1	76.9064025878906	15612
True	False	False	False	False	-2113.2587890625	-1009.32214355469	230.701522827148	0.711107194423676	0.945662200450897	0.529572129249573	60.418270111084	12567
True	False	False	False	False	-2110.62670898438	-1251.0712890625	191.881561279297	0.75111722946167	0.952991843223572	0.654368281364441	61.8728332519531	10704
True	False	False	False	False	-2099.58935546875	-1164.38854980469	114.241622924805	0.6822509765625	0.957965970039368	0.468001574277878	61.2815551757813	6312
True	False	False	False	False	-2108.8369140625	-18.7861328125	177.462707519531	0.76659494638443	0.951849699020386	0.732008516788483	68.6812515258789	10989
True	False	False	False	False	-2104.58081054688	23.1912136077881	110.914192199707	0.837840735912323	0.959837019443512	1	111.069999694824	11107
True	False	False	False	False	-2103.94873046875	-732.664978027344	80.9673614501953	0.702271580696106	0.937613189220428	0.509057402610779	107.424659729004	7842
True	False	False	False	False	-2096.75024414063	-807.927673339844	150.843307495117	0.619419753551483	0.960051119327545	0.370138198137283	51.4485282897949	6997
True	False	False	False	False	-2097.48828125	-144.478256225586	117.569046020508	0.793545544147491	0.954603731632233	1	63.3773574829102	6718
True	False	False	False	False	-2091.81665039063	-1190.85998535156	119.787330627441	0.818180501461029	0.972454190254211	1	56.6851844787598	6122
True	False	False	False	False	-2091.32006835938	-163.571350097656	112.023338317871	0.661611497402191	0.928817510604858	0.431637853384018	59.5544548034668	6015
True	False	False	False	False	-2089.04541015625	-535.02294921875	183.008422851563	0.641101002693176	0.931750297546387	0.399941295385361	54.8121223449707	9044
True	False	False	False	False	-2082.8984375	-1333.62866210938	135.315322875977	0.830285787582397	0.958252608776093	1	55.303279876709	6747
True	False	False	False	False	-2087.671875	-847.598083496094	159.716445922852	0.683444023132324	0.945441484451294	0.470269948244095	55.4097213745117	7979
True	False	False	False	False	-2081.33520507813	-761.257751464844	192.990692138672	0.732719540596008	0.957645952701569	0.588583052158356	58.1264381408691	10114
True	False	False	False	False	-2084.26342773438	-120.890441894531	97.6044921875	0.784017562866211	0.956287920475006	0.919521510601044	51.5227279663086	4534
True	False	False	False	False	-2083.63720703125	-59.9151268005371	108.695907592773	0.704862415790558	0.951931655406952	0.514898300170898	46.2244911193848	4530
True	False	False	False	False	-2083.3720703125	-249.050384521484	202.97297668457	0.754353761672974	0.969124615192413	0.668315708637238	55.0054626464844	10066
True	False	False	False	False	-2082.26782226563	57.4530372619629	127.551322937012	0.782646477222443	0.961795568466187	0.888233423233032	48.4086952209473	5567
True	False	False	False	False	-2080.57446289063	-646.654541015625	206.300399780273	0.682356894016266	0.96674782037735	0.468202233314514	60.2903213500977	11214
True	False	False	False	False	-2073.50146484375	-150.953826904297	98.7136306762695	0.694063067436218	0.95596182346344	0.491407215595245	52.5056190490723	4673
True	False	False	False	False	-2071.6513671875	-1226.81005859375	98.7136306762695	0.792926847934723	0.960341572761536	1	60.1348304748535	5352
True	False	False	False	False	-2056.1103515625	-1178.57897949219	135.315322875977	0.749961793422699	0.954983711242676	0.649603843688965	59.4016380310059	7247
True	False	False	False	False	-2059.88061523438	-1095.15734863281	180.790130615234	0.763404786586761	0.96293306350708	0.713296294212341	62.7423324584961	10227
True	False	False	False	False	-2066.24169921875	-385.884826660156	28.8376903533936	0.778573036193848	0.952666342258453	0.82945716381073	36.038459777832	937
True	False	False	False	False	-2065.23364257813	-93.7225189208984	263.975769042969	0.518600285053253	0.936773836612701	0.263554930686951	76.4916000366211	18205
True	False	False	False	False	-2064.2548828125	-35.6619338989258	98.7136306762695	0.706082999706268	0.96099179983139	0.517698526382446	47.2247200012207	4203
True	False	False	False	False	-2062.82470703125	-799.509216308594	153.061584472656	0.740749657154083	0.958474338054657	0.614949762821198	51.4782600402832	7104
True	False	False	False	False	-2058.63598632813	-1136.65258789063	205.191253662109	0.831691026687622	0.967756271362305	1	66.5999984741211	12321
True	False	False	False	False	-2056.29052734375	-1067.12194824219	103.150199890137	0.676734089851379	0.936896860599518	0.457766741514206	53.8172035217285	5005
True	False	False	False	False	-2057.69946289063	42.9674377441406	94.2770690917969	0.817713499069214	0.952832698822021	1	65.7529449462891	5589
True	False	False	False	False	-2055.89135742188	-1338.92041015625	115.350761413574	0.860537588596344	0.967305481433868	1	62.4326934814453	6493
True	False	False	False	False	-2051.654296875	-139.573806762695	98.7136306762695	0.736421585083008	0.952349483966827	0.600361526012421	58.6067428588867	5216
True	False	False	False	False	-2050.04541015625	-1265.09130859375	131.987884521484	0.661210596561432	0.956337451934814	0.430979877710342	55.8235282897949	6643
True	False	False	False	False	-2050.03442382813	-1319.89477539063	171.917007446289	0.728762328624725	0.929673373699188	0.576622068881989	66.9870986938477	10383
True	False	False	False	False	-2045.70104980469	-754.659301757813	103.150199890137	0.74689644575119	0.94535768032074	0.637453377246857	94.8387069702148	8820
True	False	False	False	False	-2049.54150390625	-18.5514087677002	109.805053710938	0.608575522899628	0.949404835700989	0.356404304504395	49.5959587097168	4910
True	False	False	False	False	-2035.30603027344	-1510.57409667969	112.023338317871	0.706498801708221	0.949004113674164	0.518659710884094	56.6237640380859	5719
True	False	False	False	False	-2042.28161621094	-54.842472076416	216.282684326172	0.286848336458206	0.773333251476288	0.113135375082493	54.5999984741211	10647
True	False	False	False	False	-2040.73291015625	-1209.47448730469	118.678184509277	0.769594728946686	0.944576799869537	0.751542627811432	57.2056083679199	6121
True	False	False	False	False	-2040.31677246094	61.8722457885742	187.44499206543	0.678631722927094	0.954739272594452	0.461241245269775	61.1656799316406	10337
True	False	False	False	False	-2018.28173828125	-1344.76586914063	166.371292114258	0.693303644657135	0.958546936511993	0.489835500717163	56.9199981689453	8538
True	False	False	False	False	-2031.42260742188	-1230.31237792969	107.586769104004	0.747388184070587	0.950895130634308	0.639357089996338	52.3608245849609	5079
True	False	False	False	False	-2032.919921875	-589.794494628906	146.40673828125	0.718701124191284	0.959490358829498	0.548691689968109	50.0833320617676	6611
True	False	False	False	False	-2033.48779296875	13.8607616424561	108.695907592773	0.810891211032867	0.95396763086319	1	85.6122436523438	8390
True	False	False	False	False	-2031.84985351563	-1173.49645996094	211.846115112305	0.574658215045929	0.931320309638977	0.317524373531342	57.9738235473633	11073
True	False	False	False	False	-2029.35070800781	-970.096496582031	136.424453735352	0.805724918842316	0.957006096839905	1	165.203247070313	20320
True	False	False	False	False	-2029.43249511719	-496.473175048828	134.206176757813	0.823480188846588	0.963263034820557	1	79.0413208007813	9564
True	False	False	False	False	-2030.11682128906	-145.293121337891	29.9468326568604	0.764188587665558	0.943764388561249	0.717723667621613	45.8518524169922	1238
True	False	False	False	False	-2029.49597167969	-403.441192626953	133.097030639648	0.765460968017578	0.9561527967453	0.725139915943146	44.3499984741211	5322
True	False	False	False	False	-2027.14794921875	-938.443359375	169.698715209961	0.694188117980957	0.949548840522766	0.491667062044144	56.9542465209961	8714
True	False	False	False	False	-2026.49169921875	-1306.22619628906	166.371292114258	0.705253899097443	0.940442025661469	0.515792906284332	59.8266677856445	8974
True	False	False	False	False	-2018.66845703125	-1285.78015136719	145.297592163086	0.757178783416748	0.966144263744354	0.681305050849915	68.9465637207031	9032
True	False	False	False	False	-2026.28564453125	-1117.06176757813	186.335845947266	0.804924726486206	0.95830512046814	1	61.0476188659668	10256
True	False	False	False	False	-2020.63159179688	-555.863464355469	113.132476806641	0.81917679309845	0.967789649963379	1	52.1568641662598	5320
True	False	False	False	False	-2025.0048828125	-23.3036880493164	115.350761413574	0.748017251491547	0.944647192955017	0.641817271709442	83.0096130371094	8633
True	False	False	False	False	-2020.46801757813	-141.387161254883	87.6222152709961	0.726314723491669	0.949692070484161	0.569518506526947	49.6835441589355	3925
True	False	False	False	False	-2013.14208984375	-1417.16125488281	237.356369018555	0.874437928199768	0.966043472290039	1	66.6401901245117	14261
True	False	False	False	False	-2013.03649902344	-73.5358581542969	160.825576782227	0.679102420806885	0.946940004825592	0.46211040019989	47.0689659118652	6825
True	False	False	False	False	-2006.91418457031	-632.900695800781	159.716445922852	0.715662121772766	0.956495940685272	0.540858566761017	56.0763893127441	8075
True	False	False	False	False	-2005.3408203125	-325.313018798828	129.769607543945	0.683352530002594	0.948670387268066	0.470095276832581	54.6495742797852	6394
True	False	False	False	False	-2003.56384277344	29.2285079956055	146.40673828125	0.842007040977478	0.961003601551056	1	66.2803039550781	8749
True	False	False	False	False	-1999.03051757813	-1264.2421875	169.698715209961	0.775282919406891	0.95227313041687	0.796160697937012	57.535945892334	8803
True	False	False	False	False	-2000.7333984375	-966.709899902344	158.607299804688	0.481152772903442	0.796601831912994	0.232744351029396	57.2587394714355	8188
True	False	False	False	False	-2000.61157226563	-1200.89147949219	179.680999755859	0.67369681596756	0.963924527168274	0.452302008867264	68.4814834594727	11094
True	False	False	False	False	-2000.45532226563	-531.881958007813	123.114753723145	0.830976963043213	0.957753896713257	1	69.7927932739258	7747
True	False	False	False	False	-1996.64501953125	-1141.986328125	149.734161376953	0.684073209762573	0.945417106151581	0.471474379301071	77.9777755737305	10527
True	False	False	False	False	-1997.99926757813	-730.330505371094	114.241622924805	0.793618381023407	0.955579578876495	1	54.7669906616211	5641
True	False	False	False	False	-1994.16186523438	-1191.03283691406	15.5279874801636	0.800106346607208	0.94487601518631	1	44.6428565979004	625
True	False	False	False	False	-1990.591796875	-550.759765625	107.586769104004	0.726169049739838	0.941988825798035	0.56910252571106	72.432991027832	7026
True	False	False	False	False	-1990.39477539063	-40.232421875	109.805053710938	0.819165587425232	0.95396763086319	1	51.4040412902832	5089
True	False	False	False	False	-1989.63256835938	-894.552490234375	175.244430541992	0.733103275299072	0.954329788684845	0.589776337146759	54.1329116821289	8553
True	False	False	False	False	-1987.16979980469	-1414.19555664063	127.551322937012	0.836821675300598	0.967822372913361	1	66.1652145385742	7609
True	False	False	False	False	-1988.66174316406	-1377.57250976563	93.1679229736328	0.762245774269104	0.95588481426239	0.70693165063858	72.0476226806641	6052
True	False	False	False	False	-1986.98706054688	-1348.583984375	94.2770690917969	0.767170608043671	0.964163720607758	0.735596120357513	51.8117637634277	4404
True	False	False	False	False	-1983.89819335938	-1102.96044921875	192.990692138672	0.789468884468079	0.950250804424286	1	61.7643661499023	10747
True	False	False	False	False	-1987.53308105469	-703.496948242188	113.132476806641	0.534490346908569	0.936394870281219	0.277781337499619	53.1764717102051	5424
True	False	False	False	False	-1982.27807617188	-676.119079589844	106.477630615234	0.794342398643494	0.95396763086319	1	54.7604179382324	5257
True	False	False	False	False	-1979.93823242188	-576.784851074219	164.153015136719	0.702428579330444	0.957994103431702	0.5094074010849	58.8986473083496	8717
True	False	False	False	False	-1981.44384765625	-319.136871337891	137.533599853516	0.754140198230743	0.952449440956116	0.667366206645966	56.4516143798828	7000
True	False	False	False	False	-1979.85388183594	-637.582153320313	185.226699829102	0.800133466720581	0.963740468025208	1	72.119758605957	12044
True	False	False	False	False	-1977.9853515625	-501.448394775391	160.825576782227	0.657890737056732	0.93847393989563	0.425594240427017	64.2137908935547	9311
True	False	False	False	False	-1975.72607421875	-137.696212768555	113.132476806641	0.795443058013916	0.957532703876495	1	42.8431358337402	4370
True	False	False	False	False	-1979.65148925781	-77.760871887207	134.206176757813	0.613132238388062	0.928747057914734	0.362088888883591	53.1900825500488	6436
True	False	False	False	False	-1979.41516113281	2.5019645690918	134.206176757813	0.801479279994965	0.967252373695374	1	67.3553695678711	8150
True	False	False	False	False	-1974.30114746094	-480.957641601563	163.043869018555	0.797033369541168	0.962737262248993	1	61.4285697937012	9030
True	False	False	False	False	-1972.31359863281	-1169.42260742188	145.297592163086	0.599889099597931	0.944001376628876	0.345893651247025	51.6946563720703	6772
True	False	False	False	False	-1969.78039550781	37.7412452697754	225.155807495117	0.595400273799896	0.930244088172913	0.340620666742325	60.0738906860352	12195
True	False	False	False	False	-1962.71948242188	-691.737121582031	146.40673828125	0.770961821079254	0.944055020809174	0.761220216751099	57.6893920898438	7615
True	False	False	False	False	-1963.32690429688	-528.2646484375	153.061584472656	0.733375728130341	0.964405953884125	0.590627431869507	58.9565200805664	8136
True	False	False	False	False	-1963.09826660156	-551.072814941406	147.515884399414	0.667419075965881	0.940276563167572	0.44136181473732	59.6466178894043	7933
True	False	False	False	False	-1960.30517578125	-1206.66723632813	160.825576782227	0.72763729095459	0.95198255777359	0.573330342769623	57.4000015258789	8323
True	False	False	False	False	-1952.34155273438	-1156.7841796875	117.569046020508	0.793545544147491	0.960568130016327	1	63.2452812194824	6704
True	False	False	False	False	-1952.82275390625	-796.73388671875	208.518692016602	0.826755940914154	0.955538034439087	1	59.3829803466797	11164
True	False	False	False	False	-1958.73205566406	-652.472412109375	114.241622924805	0.749501168727875	0.939700782299042	0.647733688354492	58.029125213623	5977
True	False	False	False	False	-1955.86730957031	-389.084808349609	126.442184448242	0.797434329986572	0.956187844276428	1	51.2017555236816	5837
True	False	False	False	False	-1957.0732421875	-179.794006347656	200.754699707031	0.648711085319519	0.942164242267609	0.411257833242416	67.4751358032227	12213
True	False	False	False	False	-1956.83923339844	-115.244567871094	109.805053710938	0.772047638893127	0.949947655200958	0.769319832324982	48.3939399719238	4791
True	False	False	False	False	-1955.71337890625	-298.532836914063	116.459907531738	0.669778347015381	0.949881255626678	0.445418983697891	61.2571411132813	6432
True	False	False	False	False	-1954.25439453125	-454.366149902344	218.500961303711	0.655465304851532	0.946819722652435	0.421729058027267	55.7664985656738	10986
True	False	False	False	False	-1951.41271972656	-744.820251464844	107.586769104004	0.747388184070587	0.957787871360779	0.639357089996338	52.8659782409668	5128
True	False	False	False	False	-1950.27990722656	-1095.8935546875	225.155807495117	0.721633672714233	0.9295973777771	0.55650007724762	55.339900970459	11234
True	False	False	False	False	-1948.59985351563	-144.215637207031	116.459907531738	0.809028446674347	0.960910856723785	1	48.1904754638672	5060
True	False	False	False	False	-1948.38256835938	-627.258605957031	155.279876708984	0.762258768081665	0.952383577823639	0.707001686096191	70.1357116699219	9819
True	False	False	False	False	-1943.72082519531	-295.4990234375	12.2005615234375	0.681430399417877	0.931919693946838	0.46645313501358	47.1818199157715	519
True	False	False	False	False	-1944.85217285156	-93.1386337280273	205.191253662109	0.692480802536011	0.955901563167572	0.488143444061279	60.6756744384766	11225
True	False	False	False	False	-1940.59130859375	-268.919219970703	137.533599853516	0.637083411216736	0.943897902965546	0.394158184528351	60.9112892150879	7553
True	False	False	False	False	-1936.99645996094	-901.8427734375	185.226699829102	0.741118311882019	0.95819628238678	0.616236865520477	51.2634735107422	8561
True	False	False	False	False	-1931.50634765625	-727.016418457031	119.787330627441	0.735007107257843	0.946667373180389	0.595789611339569	54.0740737915039	5840
True	False	False	False	False	-1938.44958496094	-503.878936767578	115.350761413574	0.449162185192108	0.826018512248993	0.208970308303833	55.269229888916	5748
True	False	False	False	False	-1937.08251953125	-31.2355766296387	171.917007446289	0.785417377948761	0.955330193042755	1	55.8580627441406	8658
True	False	False	False	False	-1936.21252441406	-424.153869628906	176.353576660156	0.623093903064728	0.942285239696503	0.374957710504532	54.1572341918945	8611
True	False	False	False	False	-1936.06896972656	-554.325561523438	188.554138183594	0.781477868556976	0.956247448921204	0.868022978305817	58.1882362365723	9892
True	False	False	False	False	-1929.47863769531	-492.913757324219	125.333038330078	0.61525171995163	0.901159584522247	0.364775002002716	57.5840721130371	6507
True	False	False	False	False	-1932.24377441406	-327.882476806641	184.117568969727	0.77745521068573	0.967089593410492	0.817248582839966	63.9156608581543	10610
True	False	False	False	False	-1932.18774414063	-241.93913269043	151.952453613281	0.62977921962738	0.926263809204102	0.383959084749222	59.2627754211426	8119
True	False	False	False	False	-1928.66455078125	-752.669006347656	146.40673828125	0.744143784046173	0.950994849205017	0.627091646194458	57.5606079101563	7598
True	False	False	False	False	-1924.81994628906	-669.389038085938	140.861022949219	0.831927359104156	0.959638595581055	1	52.8503952026367	6712
True	False	False	False	False	-1925.44934082031	-617.839233398438	198.536407470703	0.631155371665955	0.95104306936264	0.385850697755814	53.0670394897461	9499
True	False	False	False	False	-1925.3623046875	-74.5782852172852	153.061584472656	0.661188185214996	0.938565075397491	0.430943071842194	51.949275970459	7169
True	False	False	False	False	-1922.95739746094	-1522.99877929688	127.551322937012	0.804429352283478	0.945412218570709	1	46.9304351806641	5397
True	False	False	False	False	-1923.27075195313	-1052.80590820313	160.825576782227	0.563391804695129	0.894355833530426	0.305768877267838	51.6482772827148	7489
True	False	False	False	False	-1923.49938964844	-393.291595458984	120.896469116211	0.816004395484924	0.957753896713257	1	53.055046081543	5783
True	False	False	False	False	-1922.82312011719	-448.132629394531	150.843307495117	0.794324278831482	0.959966003894806	1	111.970588684082	15228
True	False	False	False	False	-1918.75317382813	-295.113037109375	171.917007446289	0.759923756122589	0.957248568534851	0.694775581359863	57.1161308288574	8853
True	False	False	False	False	-1918.01147460938	-1444.36267089844	269.521484375	0.624239027500153	0.936189353466034	0.376477956771851	63	15309
True	False	False	False	False	-1917.58056640625	-1419.40661621094	160.825576782227	0.797517895698547	0.948956847190857	1	79.2758636474609	11495
True	False	False	False	False	-1915.73913574219	-1094.83715820313	214.064392089844	0.743535697460175	0.955667734146118	0.624866902828217	64.9637298583984	12538
True	False	False	False	False	-1915.30639648438	-861.485900878906	174.135284423828	0.814603447914124	0.960454761981964	1	80.1464996337891	12583
True	False	False	False	False	-1912.79406738281	-343.336151123047	194.099838256836	0.801378548145294	0.959942758083344	1	61.2799987792969	10724
True	False	False	False	False	-1912.77514648438	-186.538757324219	123.114753723145	0.746964454650879	0.95994633436203	0.637715458869934	50.0540542602539	5556
True	False	False	False	False	-1908.18505859375	-1325.13073730469	164.153015136719	0.767906427383423	0.952986359596252	0.740287721157074	55.3513526916504	8192
True	False	False	False	False	-1906.39782714844	-417	173.026138305664	0.61661022901535	0.957192480564117	0.366511225700378	53.9743576049805	8420
True	False	False	False	False	-1899.34497070313	-921.773010253906	143.079315185547	0.772836744785309	0.942597150802612	0.775464057922363	68.2325592041016	8802
True	False	False	False	False	-1901.97045898438	-788.707946777344	190.772415161133	0.66829925775528	0.941444039344788	0.442867994308472	52.0348854064941	8950
True	False	False	False	False	-1905.40295410156	-583.484008789063	231.810668945313	0.812061309814453	0.956639170646667	1	63.1052627563477	13189
True	False	False	False	False	-1903.99194335938	-533.189758300781	197.427261352539	0.765901625156403	0.945157885551453	0.727778673171997	65.0786514282227	11584
True	False	False	False	False	-1902.32055664063	-39.7360916137695	156.389007568359	0.593755483627319	0.95086395740509	0.338714361190796	48.6099281311035	6854
True	False	False	False	False	-1901.70629882813	-703.67822265625	138.64274597168	0.697493970394135	0.942109644412994	0.498633563518524	51.7039985656738	6463
True	False	False	False	False	-1901.22155761719	-885.428771972656	198.536407470703	0.812154769897461	0.970004081726074	1	58.3798866271973	10450
True	False	False	False	False	-1898.3564453125	-833.526916503906	116.459907531738	0.809028446674347	0.951809823513031	1	54.704761505127	5744
True	False	False	False	False	-1895.81945800781	-379.84912109375	170.807861328125	0.737847626209259	0.96076774597168	0.605065226554871	65.6168823242188	10105
True	False	False	False	False	-1901.14526367188	-109.466728210449	166.371292114258	0.786015152931213	0.957149982452393	1	57.9466667175293	8692
True	False	False	False	False	-1898.85498046875	-225.184494018555	117.569046020508	0.702122330665588	0.948927998542786	0.508725047111511	52.9811325073242	5616
True	False	False	False	False	-1895.37866210938	-750.801147460938	174.135284423828	0.712336838245392	0.958929181098938	0.532567918300629	63.643310546875	9992
True	False	False	False	False	-3312.14184570313	114.607452392578	21.0736961364746	0.418009370565414	0.855439424514771	0.187690764665604	98.0526351928711	1863
True	False	False	False	False	-3310.0595703125	130.631271362305	65.4393768310547	0.289261311292648	0.886273443698883	0.114332616329193	97.7966079711914	5770
True	False	False	False	False	-3304.86181640625	164.216278076172	28.8376903533936	0.300559520721436	0.871004045009613	0.120012454688549	101.461540222168	2638
True	False	False	False	False	-3299.24658203125	75.665412902832	169.698715209961	0.703330039978027	0.945750057697296	0.511426985263824	104.098037719727	15927
True	False	False	False	False	-3294.87939453125	150.01350402832	90.9496383666992	0.658553898334503	0.954649329185486	0.426661163568497	101.951217651367	8360
True	False	False	False	False	-3296.6669921875	213.580017089844	164.153015136719	0.242372527718544	0.904431819915771	0.0919976979494095	101.540542602539	15028
True	False	False	False	False	-3292.56811523438	184.033630371094	82.0765075683594	0.771052539348602	0.963311195373535	0.761882483959198	106.945945739746	7914
True	False	False	False	False	-3286.33569335938	274.403930664063	32.1651153564453	0.312627017498016	0.864579260349274	0.126218095421791	106	3074
True	False	False	False	False	-3285.224609375	90.7480087280273	99.8227767944336	0.654903948307037	0.955314457416534	0.420842528343201	83.1444473266602	7483
True	False	False	False	False	-3280.798828125	242.330307006836	12.2005615234375	0.563888907432556	0.928345501422882	0.306276768445969	79.636360168457	876
True	False	False	False	False	-3277.7080078125	138.70751953125	124.223899841309	0.774550676345825	0.954345107078552	0.789673984050751	81.8125	9163
True	False	False	False	False	-3267.62768554688	64.5867614746094	68.7667999267578	0.668374955654144	0.927652597427368	0.442998021841049	75.1935501098633	4662
True	False	False	False	False	-3271.5361328125	292.783203125	94.2770690917969	0.757289707660675	0.948876082897186	0.681832194328308	131.800003051758	11203
True	False	False	False	False	-3266.9677734375	326.082763671875	92.0587844848633	0.683246493339539	0.954679250717163	0.469892978668213	147.530120849609	12245
True	False	False	False	False	-3264.185546875	270.442260742188	154.17073059082	0.756814062595367	0.954465091228485	0.679580926895142	110.359710693359	15340
True	False	False	False	False	-3256.68774414063	164.700393676758	146.40673828125	0.691693365573883	0.96261328458786	0.486534744501114	81.0530319213867	10699
True	False	False	False	False	-3258.31127929688	345.141052246094	94.2770690917969	0.844878911972046	0.968447744846344	1	114.482353210449	9731
True	False	False	False	False	-3252.32275390625	386.709106445313	103.150199890137	0.756144464015961	0.962778747081757	0.676453411579132	133.032257080078	12372
True	False	False	False	False	-3251.18969726563	432.535827636719	47.6931037902832	0.448044061660767	0.926028549671173	0.20817643404007	112.883720397949	4854
True	False	False	False	False	-3249.76123046875	360.133514404297	110.914192199707	0.748627901077271	0.954675555229187	0.644232213497162	109.400001525879	10940
True	False	False	False	False	-3245.00463867188	184.09944152832	124.223899841309	0.706682562828064	0.951566755771637	0.519085705280304	79.9375	8953
True	False	False	False	False	-3242.24951171875	230.222885131836	219.610107421875	0.542896628379822	0.908608496189117	0.285624623298645	96.3737411499023	19082
True	False	False	False	False	-3242.75610351563	412.571258544922	179.680999755859	0.524768888950348	0.912944257259369	0.268988370895386	130.33332824707	21114
True	False	False	False	False	-3241.00415039063	472.098693847656	35.4925422668457	0.403818607330322	0.865223050117493	0.178533852100372	112.75	3608
True	False	False	False	False	-3234.8916015625	95.4124298095703	185.226699829102	0.703242301940918	0.945344030857086	0.511229753494263	94.0778427124023	15711
True	False	False	False	False	-3232.9755859375	133.779174804688	137.533599853516	0.790976285934448	0.960171282291412	1	90.4274215698242	11213
True	False	False	False	False	-3230.87353515625	314.457885742188	94.2770690917969	0.806843638420105	0.969166100025177	1	93.6235275268555	7958
True	False	False	False	False	-3225.52758789063	397.632049560547	105.36848449707	0.820584774017334	0.948976397514343	1	89.2526321411133	8479
True	False	False	False	False	-3223.19262695313	496.975250244141	178.571853637695	0.630931556224823	0.932519495487213	0.385542124509811	144.683227539063	23294
True	False	False	False	False	-3223.224609375	539.384582519531	21.0736961364746	0.568957209587097	0.934724569320679	0.311511278152466	115.842102050781	2201
True	False	False	False	False	-3222.53759765625	275.08056640625	154.17073059082	0.783605933189392	0.958779573440552	0.908817052841187	96.7481994628906	13448
True	False	False	False	False	-3217.1943359375	184.256439208984	157.498153686523	0.736775100231171	0.945518016815186	0.601518452167511	81.2676086425781	11540
True	False	False	False	False	-3217.18920898438	523.391235351563	26.6194076538086	0.643028676509857	0.941167593002319	0.402761965990067	92.9583358764648	2231
True	False	False	False	False	-3215.88549804688	431.795532226563	184.117568969727	0.601906478404999	0.938654959201813	0.348297923803329	93.2289123535156	15476
True	False	False	False	False	-3216.71044921875	455.816284179688	105.36848449707	0.702846884727478	0.956472516059875	0.510342478752136	81.5368423461914	7746
True	False	False	False	False	-3207.18017578125	562.157409667969	144.188446044922	0.576918423175812	0.94262820482254	0.319946259260178	136.953842163086	17804
True	False	False	False	False	-3206.88110351563	224.366668701172	170.807861328125	0.583332359790802	0.960925161838531	0.326941072940826	81.9610366821289	12622
True	False	False	False	False	-3205.71313476563	344.010711669922	177.462707519531	0.55325049161911	0.912581443786621	0.295611768960953	104.974998474121	16796
True	False	False	False	False	-3199.69946289063	134.832855224609	154.17073059082	0.64494526386261	0.954831719398499	0.405596792697906	82.8201446533203	11512
True	False	False	False	False	-3200.931640625	614.646057128906	470.276184082031	0.197558209300041	0.945270180702209	0.0723076090216637	110.938682556152	47038
True	False	False	False	False	-3198.84741210938	206.793182373047	149.734161376953	0.56848931312561	0.913828015327454	0.311023741960526	89.674072265625	12106
True	False	False	False	False	-3189.54638671875	179.97444152832	137.533599853516	0.668374955654144	0.959693908691406	0.442998021841049	91.1612930297852	11304
True	False	False	False	False	-3189.29370117188	282.463256835938	245.120376586914	0.567723572254181	0.903156280517578	0.31022772192955	95.0542984008789	21007
True	False	False	False	False	-3179.67431640625	452.575561523438	190.772415161133	0.676437675952911	0.959069192409515	0.45722833275795	91.4651184082031	15732
True	False	False	False	False	-3180.423828125	493.600616455078	181.899276733398	0.822982907295227	0.962369561195374	1	114.798782348633	18827
True	False	False	False	False	-3174.72119140625	655.869201660156	195.208984375	0.563888907432556	0.94866818189621	0.306276768445969	127.153411865234	22379
True	False	False	False	False	-3165.88818359375	365.715637207031	201.863830566406	0.624286890029907	0.935255110263824	0.37654173374176	110.010986328125	20022
True	False	False	False	False	-3162.40307617188	125.073852539063	168.589569091797	0.752410411834717	0.95835268497467	0.659830510616302	90.8947372436523	13816
True	False	False	False	False	-3163.47241210938	316.851379394531	151.952453613281	0.594815373420715	0.950570166110992	0.339941203594208	96.3795623779297	13204
True	False	False	False	False	-3162.64135742188	702.890747070313	226.264953613281	0.258427649736404	0.934127032756805	0.0994319096207619	120.43627166748	24569
True	False	False	False	False	-3158.21435546875	413.125762939453	231.810668945313	0.640370607376099	0.935519397258759	0.398880362510681	104.564590454102	21854
True	False	False	False	False	-3155.34545898438	225.240951538086	207.409545898438	0.605751752853394	0.933205723762512	0.35294172167778	83.6524047851563	15643
True	False	False	False	False	-3153.85522460938	537.211181640625	212.955261230469	0.758904933929443	0.96166604757309	0.689669549465179	97.8385391235352	18785
True	False	False	False	False	-3151.521484375	739.972534179688	94.2770690917969	0.674348950386047	0.944762647151947	0.453465551137924	124.800003051758	10608
True	False	False	False	False	-3153.13159179688	759.494262695313	67.6576614379883	0.560825288295746	0.933894038200378	0.303161680698395	118.786888122559	7246
True	False	False	False	False	-3144.15063476563	629.655151367188	123.114753723145	0.675077140331268	0.949100255966187	0.45477107167244	93.5315322875977	10382
True	False	False	False	False	-3139.48779296875	670.8955078125	146.40673828125	0.779091417789459	0.961122155189514	0.835518538951874	93.3333358764648	12320
True	False	False	False	False	-3137.40307617188	802.599914550781	218.500961303711	0.247145771980286	0.912407755851746	0.0941858068108559	116.761421203613	23002
True	False	False	False	False	-3137.03662109375	770.333618164063	103.150199890137	0.769519209861755	0.94122451543808	0.751023590564728	135.731185913086	12623
True	False	False	False	False	-3137.02099609375	305.056335449219	141.970169067383	0.786845147609711	0.953589022159576	1	106.7109375	13659
True	False	False	False	False	-3133.31372070313	341.378265380859	176.353576660156	0.836606621742249	0.963292300701141	1	88.6226425170898	14091
True	False	False	False	False	-3128.23193359375	114.789665222168	197.427261352539	0.782779574394226	0.961925029754639	0.890820920467377	79.6741561889648	14182
True	False	False	False	False	-3126.01147460938	154.418884277344	222.937530517578	0.821317911148071	0.966043472290039	1	84.3532333374023	16955
True	False	False	False	False	-3126.14526367188	473.518920898438	123.114753723145	0.589889168739319	0.910703659057617	0.334286361932755	101.558555603027	11273
True	False	False	False	False	-3122.12329101563	784.556945800781	127.551322937012	0.77388209104538	0.944394946098328	0.783978283405304	94.8782577514648	10911
True	False	False	False	False	-3118.6220703125	76.4402770996094	103.150199890137	0.661201298236847	0.877660870552063	0.430964648723602	106.956985473633	9947
True	False	False	False	False	-3118.48217773438	716.365539550781	150.843307495117	0.675903141498566	0.962551116943359	0.456260055303574	84.404411315918	11479
True	False	False	False	False	-3116.88916015625	376.744995117188	262.866638183594	0.517790973186493	0.941656172275543	0.262850135564804	95.6877670288086	22678
True	False	False	False	False	-3117.41528320313	619.202819824219	176.353576660156	0.728109657764435	0.95051896572113	0.574706792831421	95.3710708618164	15164
True	False	False	False	False	-3115.28442382813	827.375732421875	108.695907592773	0.810891211032867	0.965687274932861	1	147.275512695313	14433
True	False	False	False	False	-3115.26879882813	430.443939208984	191.881561279297	0.792219936847687	0.966958940029144	1	85.1387252807617	14729
True	False	False	False	False	-3114.53881835938	273.995697021484	166.371292114258	0.659645676612854	0.949787020683289	0.428427338600159	93.033332824707	13955
True	False	False	False	False	-3111.67138671875	199.372283935547	237.356369018555	0.775951743125916	0.952940165996552	0.802337288856506	96.1542053222656	20577
True	False	False	False	False	-3111.71240234375	805.5771484375	123.114753723145	0.807714879512787	0.966304898262024	1	100.072074890137	11108
True	False	False	False	False	-3111.958984375	866.928588867188	145.297592163086	0.447860777378082	0.946592569351196	0.208046525716782	117.625953674316	15409
True	False	False	False	False	-3110.52075195313	845.499389648438	79.8582229614258	0.803513050079346	0.957493424415588	1	125.958335876465	9069
True	False	False	False	False	-3110.20434570313	578.637451171875	165.262145996094	0.655248045921326	0.964026927947998	0.421385616064072	85.0402679443359	12671
True	False	False	False	False	-3107.4658203125	344.730377197266	155.279876708984	0.733614146709442	0.958971083164215	0.591374695301056	84.1571426391602	11782
True	False	False	False	False	-3102.91162109375	117.39379119873	169.698715209961	0.750118315219879	0.957306742668152	0.650242984294891	83.2091522216797	12731
True	False	False	False	False	-3101.98657226563	697.514038085938	117.569046020508	0.741474032402039	0.949620366096497	0.61748605966568	84.2924499511719	8935
True	False	False	False	False	-3102.24487304688	752.843139648438	129.769607543945	0.746324419975281	0.936067342758179	0.635259330272675	82.0427322387695	9599
True	False	False	False	False	-3100.1083984375	665.172119140625	117.569046020508	0.750036954879761	0.953819394111633	0.649910449981689	86.5754699707031	9177
True	False	False	False	False	-3099.04077148438	899.228942871094	57.6753807067871	0.560572564601898	0.933763682842255	0.302906334400177	121.153846740723	6300
True	False	False	False	False	-3096.36499023438	481.820892333984	114.241622924805	0.803241491317749	0.949296951293945	1	95.4854354858398	9835
True	False	False	False	False	-3095.8330078125	297.582092285156	184.117568969727	0.547985374927521	0.929109930992126	0.290486574172974	86.3554229736328	14335
True	False	False	False	False	-3093.72729492188	161.986831665039	218.500961303711	0.781451463699341	0.96271800994873	0.867608726024628	88.9695434570313	17527
True	False	False	False	False	-3094.2373046875	881.819152832031	89.8404998779297	0.721652567386627	0.953913331031799	0.556551098823547	117.543212890625	9521
True	False	False	False	False	-3094.05883789063	377.037292480469	143.079315185547	0.685546875	0.964405953884125	0.474318087100983	83.6899261474609	10796
True	False	False	False	False	-3092.31982421875	542.527770996094	140.861022949219	0.715956509113312	0.944545745849609	0.541606366634369	114.456695556641	14536
True	False	False	False	False	-3091.75170898438	631.287353515625	117.569046020508	0.762402236461639	0.951861202716827	0.707778513431549	84.1415100097656	8919
True	False	False	False	False	-3090.23852539063	805.286437988281	208.518692016602	0.76819783449173	0.955458343029022	0.742179989814758	146.787231445313	27596
True	False	False	False	False	-3089.94995117188	250.911773681641	237.356369018555	0.657753348350525	0.924388349056244	0.42537385225296	103.130844116211	22070
True	False	False	False	False	-3088.861328125	351.482330322266	120.896469116211	0.714016377925873	0.956162750720978	0.536720037460327	91.412841796875	9964
True	False	False	False	False	-3089.28930664063	418.448974609375	178.571853637695	0.807928323745728	0.95858907699585	1	89.7826080322266	14455
True	False	False	False	False	-3087.84423828125	83.7054290771484	150.843307495117	0.786078751087189	0.951731622219086	1	80.4926452636719	10947
True	False	False	False	False	-3087.09887695313	929.266235351563	59.8936653137207	0.602634787559509	0.931741297245026	0.349171280860901	118.851852416992	6418
True	False	False	False	False	-3086.6142578125	519.329223632813	163.043869018555	0.666965067386627	0.947302043437958	0.440588355064392	104.414962768555	15349
True	False	False	False	False	-3085.83471679688	914.440002441406	90.9496383666992	0.730561852455139	0.952234208583832	0.581985175609589	131.780487060547	10806
True	False	False	False	False	-3081.10327148438	743.839233398438	98.7136306762695	0.782779574394226	0.960596144199371	0.890820920467377	101.303367614746	9016
True	False	False	False	False	-3080.67724609375	838.185913085938	102.041061401367	0.794671595096588	0.96260392665863	1	83.4782638549805	7680
True	False	False	False	False	-3077.03295898438	697.294128417969	119.787330627441	0.67108416557312	0.940827965736389	0.447692304849625	84.064811706543	9079
True	False	False	False	False	-3074.75952148438	226.959167480469	171.917007446289	0.742638885974884	0.945183038711548	0.621626198291779	90.1870956420898	13979
True	False	False	False	False	-3072.49291992188	118.075668334961	147.515884399414	0.617105901241302	0.936011254787445	0.367147535085678	81.1353378295898	10791
True	False	False	False	False	-3073.09765625	568.250305175781	117.569046020508	0.793545544147491	0.954675555229187	1	77.9150924682617	8259
True	False	False	False	False	-3071.79248046875	451.781219482422	181.899276733398	0.78575986623764	0.964971780776978	1	88.9878082275391	14594
True	False	False	False	False	-3070.92016601563	939.769653320313	76.5307922363281	0.754523038864136	0.931625723838806	0.669071316719055	129.33332824707	8924
True	False	False	False	False	-3069.94970703125	615.605712890625	124.223899841309	0.733668208122253	0.953530192375183	0.591544389724731	72.875	8162
True	False	False	False	False	-3067.93359375	588.14306640625	147.515884399414	0.706804156303406	0.952957212924957	0.51936799287796	94.6541366577148	12589
True	False	False	False	False	-3067.36938476563	974.852478027344	330.524291992188	0.246334299445152	0.935215413570404	0.0938125178217888	114.661071777344	34169
True	False	False	False	False	-3064.615234375	766.614929199219	120.896469116211	0.7624591588974	0.95916348695755	0.708087503910065	80.055046081543	8726
True	False	False	False	False	-3064.58227539063	142.380767822266	176.353576660156	0.705615639686584	0.950048923492432	0.516622424125671	84.9622650146484	13509
True	False	False	False	False	-3061.923828125	191.434616088867	234.028945922852	0.862179458141327	0.963769197463989	1	84.7440795898438	17881
True	False	False	False	False	-3057.95068359375	499.034942626953	109.805053710938	0.762798249721527	0.931296467781067	0.709939241409302	112.666664123535	11154
True	False	False	False	False	-3057.72607421875	367.627075195313	102.041061401367	0.761244773864746	0.950061023235321	0.701598525047302	95.4673919677734	8783
True	False	False	False	False	-3053.55786132813	335.072631835938	143.079315185547	0.792992413043976	0.961718082427979	1	91.8682174682617	11851
True	False	False	False	False	-3051.36303710938	622.261779785156	127.551322937012	0.804429352283478	0.96275532245636	1	73.9217376708984	8501
True	False	False	False	False	-3051.32153320313	854.907348632813	103.150199890137	0.74689644575119	0.949206411838531	0.637453377246857	98.4623641967773	9157
True	False	False	False	False	-3048.11865234375	297.583526611328	184.117568969727	0.634118258953094	0.956550657749176	0.389970064163208	93.2048187255859	15472
True	False	False	False	False	-3049.19091796875	663.826843261719	174.135284423828	0.681649744510651	0.936421096324921	0.466866105794907	88.6751556396484	13922
True	False	False	False	False	-3047.4189453125	869.751953125	166.371292114258	0.825018525123596	0.970705568790436	1	92.5599975585938	13884
True	False	False	False	False	-3047.50268554688	925.229309082031	159.716445922852	0.65335351228714	0.950171709060669	0.418409734964371	87.9027786254883	12658
True	False	False	False	False	-3046.41821289063	353.589477539063	127.551322937012	0.836821675300598	0.964158892631531	1	92.1826095581055	10601
True	False	False	False	False	-3046.37915039063	758.710876464844	102.041061401367	0.8570476770401	0.969454169273376	1	83.4347839355469	7676
True	False	False	False	False	-3045.849609375	419.443481445313	134.206176757813	0.724908888339996	0.951428830623627	0.56553328037262	91.7107467651367	11097
True	False	False	False	False	-3043.77856445313	1006.61840820313	78.7490768432617	0.776393234729767	0.962414622306824	0.80655974149704	130.169021606445	9242
True	False	False	False	False	-3041.16821289063	822.351989746094	279.503784179688	0.816307187080383	0.95796412229538	1	93.75	23625
True	False	False	False	False	-3040.4462890625	555.4599609375	127.551322937012	0.696321606636047	0.961195588111877	0.496140778064728	73.0434799194336	8400
True	False	False	False	False	-3038.66137695313	891.536254882813	190.772415161133	0.536778450012207	0.951372265815735	0.279893547296524	93.9883728027344	16166
True	False	False	False	False	-3040.41674804688	1033.01391601563	209.627822875977	0.294256567955017	0.931304633617401	0.116828665137291	117.67195892334	22240
True	False	False	False	False	-3037.27465820313	74.131965637207	205.191253662109	0.588157832622528	0.943172931671143	0.332327038049698	84.594596862793	15650
True	False	False	False	False	-3035.04565429688	502.529968261719	97.6044921875	0.784017562866211	0.958662450313568	0.919521510601044	129.295455932617	11378
True	False	False	False	False	-3034.08251953125	972.152404785156	145.297592163086	0.494484126567841	0.948253154754639	0.243311256170273	86.129768371582	11283
True	False	False	False	False	-3028.49780273438	308.919921875	148.625015258789	0.635982632637024	0.939409792423248	0.392595559358597	86.4104461669922	11579
True	False	False	False	False	-3030.08129882813	377.187194824219	99.8227767944336	0.801836133003235	0.953913331031799	1	93.2111129760742	8389
True	False	False	False	False	-3029.03857421875	607.960327148438	159.716445922852	0.803513050079346	0.967285692691803	1	95.1805572509766	13706
True	False	False	False	False	-3029.29638671875	692.193298339844	114.241622924805	0.771086752414703	0.963646411895752	0.762132465839386	80.5922317504883	8301
True	False	False	False	False	-3024.64208984375	984.800903320313	88.7313537597656	0.735508561134338	0.953889608383179	0.597400009632111	93.4625015258789	7477
True	False	False	False	False	-3024.37841796875	509.958557128906	42.1473922729492	0.711886703968048	0.962561309337616	0.531466901302338	75.1052627563477	2854
True	False	False	False	False	-3021.41650390625	115.291122436523	136.424453735352	0.638192534446716	0.937930047512054	0.395741969347	79.365852355957	9762
True	False	False	False	False	-3023.21875	398.506103515625	147.515884399414	0.617105901241302	0.930549323558807	0.367147535085678	99.4887237548828	13232
True	False	False	False	False	-3021.91821289063	467.336547851563	249.556930541992	0.728845715522766	0.946581423282623	0.576867818832397	93.2177810668945	20974
True	False	False	False	False	-3020.89916992188	1035.56396484375	126.442184448242	0.829544961452484	0.964158892631531	1	109.41227722168	12473
True	False	False	False	False	-3020.14575195313	746.634948730469	156.389007568359	0.724425494670868	0.968080461025238	0.564178287982941	87.496452331543	12337
True	False	False	False	False	-3020.41015625	782.235595703125	219.610107421875	0.809059381484985	0.960552930831909	1	89.8737411499023	17795
True	False	False	False	False	-3018.50268554688	218.391174316406	272.848907470703	0.716199934482574	0.941382467746735	0.542226374149323	90.0934982299805	22163
True	False	False	False	False	-3017.61474609375	713.284240722656	148.625015258789	0.763243556022644	0.96180784702301	0.712397933006287	89.2388076782227	11958
True	False	False	False	False	-3018.11743164063	1080.06079101563	108.695907592773	0.440571457147598	0.934809982776642	0.202930673956871	119.489799499512	11710
True	False	False	False	False	-3017.28564453125	1057.01245117188	117.569046020508	0.555450737476349	0.942587614059448	0.297782897949219	118.801887512207	12593
True	False	False	False	False	-3009.90161132813	79.6235198974609	149.734161376953	0.640728771686554	0.959219574928284	0.399400055408478	74.3703689575195	10040
True	False	False	False	False	-3010.47290039063	339.292053222656	170.807861328125	0.683426439762115	0.938660383224487	0.470236390829086	90.3051910400391	13907
True	False	False	False	False	-3010.71411132813	555.91748046875	119.787330627441	0.79902595281601	0.948188185691833	1	113.972221374512	12309
True	False	False	False	False	-3009.55029296875	688.186157226563	112.023338317871	0.756114184856415	0.95685225725174	0.676312983036041	85.8811874389648	8674
True	False	False	False	False	-3008.26806640625	138.509399414063	191.881561279297	0.828880786895752	0.963740468025208	1	92.4277420043945	15990
True	False	False	False	False	-3006.6962890625	430.952117919922	134.206176757813	0.49442520737648	0.853966891765594	0.243263632059097	94.7355346679688	11463
True	False	False	False	False	-3005.98657226563	651.025634765625	160.825576782227	0.817430675029755	0.962004125118256	1	80.7103424072266	11703
True	False	False	False	False	-3002.72583007813	172.858291625977	160.825576782227	0.55665397644043	0.925662815570831	0.298977762460709	80.7103424072266	11703
True	False	False	False	False	-3002.07397460938	976.210571289063	128.660461425781	0.574207901954651	0.934425413608551	0.317044466733932	94.8103485107422	10998
True	False	False	False	False	-3001.2607421875	98.1745758056641	90.9496383666992	0.826298654079437	0.959608733654022	1	86.5853652954102	7100
True	False	False	False	False	-2999.16064453125	374.23193359375	166.371292114258	0.789251506328583	0.955771505832672	1	82.8600006103516	12429
True	False	False	False	False	-3000.45141601563	902.030456542969	148.625015258789	0.648150444030762	0.93331390619278	0.410407185554504	82.6567153930664	11076
True	False	False	False	False	-2996.09155273438	1073.67431640625	123.114753723145	0.625757277011871	0.947770297527313	0.378507137298584	82.8648681640625	9198
True	False	False	False	False	-2995.17114257813	738.294616699219	107.586769104004	0.822985649108887	0.966893196105957	1	78.4536056518555	7610
True	False	False	False	False	-2988.13208007813	446.355590820313	112.023338317871	0.687367737293243	0.950307130813599	0.47787618637085	103.752471923828	10479
True	False	False	False	False	-2989.3994140625	1113.75170898438	398.181945800781	0.34515568614006	0.888157606124878	0.143714427947998	141.178268432617	50683
True	False	False	False	False	-2989.11181640625	946.680480957031	156.389007568359	0.669205605983734	0.959727227687836	0.444428205490112	80.8936157226563	11406
True	False	False	False	False	-2985.80078125	582.435424804688	165.262145996094	0.811261117458344	0.949983537197113	1	106.275169372559	15835
True	False	False	False	False	-2985.27612304688	337.643798828125	153.061584472656	0.563889920711517	0.92545223236084	0.306277811527252	83.5579681396484	11531
True	False	False	False	False	-2984.71630859375	535.729736328125	115.350761413574	0.681263327598572	0.933081150054932	0.466138988733292	104.605766296387	10879
True	False	False	False	False	-2982.82983398438	708.835510253906	161.934722900391	0.811233162879944	0.958300232887268	1	80.4109573364258	11740
True	False	False	False	False	-2981.9755859375	628.193237304688	150.843307495117	0.858114540576935	0.963213920593262	1	81.7647094726563	11120
True	False	False	False	False	-2981.45141601563	775.861145019531	216.282684326172	0.764171719551086	0.949889361858368	0.717627465724945	95.8974380493164	18700
True	False	False	False	False	-2981.89208984375	1017.47796630859	154.17073059082	0.791722774505615	0.963706493377686	1	79.4748229980469	11047
True	False	False	False	False	-2981.19165039063	240.672821044922	131.987884521484	0.731520116329193	0.940698027610779	0.584892332553864	97.8235321044922	11641
True	False	False	False	False	-2981.31030273438	415.121368408203	114.241622924805	0.712310016155243	0.955824494361877	0.532502174377441	90.2135925292969	9292
True	False	False	False	False	-2980.05541992188	731.557861328125	90.9496383666992	0.799552619457245	0.968749284744263	1	85.6707305908203	7025
True	False	False	False	False	-2978.0849609375	672.186950683594	138.64274597168	0.827974438667297	0.972795128822327	1	76.7200012207031	9590
True	False	False	False	False	-2977.97802734375	394.363708496094	127.551322937012	0.626141130924225	0.942271769046783	0.379022628068924	76.2782592773438	8772
True	False	False	False	False	-2977.08325195313	219.523910522461	157.498153686523	0.736775100231171	0.95607990026474	0.601518452167511	91.6338043212891	13012
True	False	False	False	False	-2974.64379882813	121.855499267578	171.917007446289	0.687864303588867	0.946697115898132	0.478855133056641	90.6645126342773	14053
True	False	False	False	False	-2974.26318359375	170.335952758789	164.153015136719	0.686704337596893	0.946765422821045	0.476574003696442	87.5810775756836	12962
True	False	False	False	False	-2973.560546875	832.450988769531	139.751892089844	0.393221408128738	0.848177015781403	0.171895802021027	118.01587677002	14870
True	False	False	False	False	-2973.43701171875	300.55712890625	148.625015258789	0.790895819664001	0.964987576007843	1	88.8805999755859	11910
True	False	False	False	False	-2972.29052734375	366.684265136719	124.223899841309	0.805557072162628	0.969517827033997	1	92.8035736083984	10394
True	False	False	False	False	-2971.77807617188	279.568206787109	151.952453613281	0.55980372428894	0.928401708602905	0.302130997180939	80.8029174804688	11070
True	False	False	False	False	-2966.28393554688	430.843994140625	222.937530517578	0.708727538585663	0.949479520320892	0.52387672662735	91.1940307617188	18330
True	False	False	False	False	-2966.09814453125	869.318603515625	205.191253662109	0.627442836761475	0.93359649181366	0.380778312683105	76.0270233154297	14065
True	False	False	False	False	-2966.005859375	497.093841552734	217.391815185547	0.725042045116425	0.949669539928436	0.565907895565033	93.6020431518555	18346
True	False	False	False	False	-2963.47900390625	827.607055664063	13.3097038269043	0.571581065654755	0.927047312259674	0.314262002706528	76.6666641235352	920
True	False	False	False	False	-2965.08032226563	1143.06811523438	55.4570960998535	0.807211220264435	0.959788382053375	1	113	5650
True	False	False	False	False	-2963.380859375	958.709838867188	120.896469116211	0.608214735984802	0.919452130794525	0.355959385633469	95.1467895507813	10371
True	False	False	False	False	-2963.30981445313	196.238159179688	125.333038330078	0.712992250919342	0.950739026069641	0.534179747104645	83.7168121337891	9460
True	False	False	False	False	-2960.970703125	1168.158203125	135.315322875977	0.73089987039566	0.956129848957062	0.583006620407104	141.754104614258	17294
True	False	False	False	False	-2962.82666015625	1189.15405273438	69.8759460449219	0.408153593540192	0.913330078125	0.181297808885574	120.190475463867	7572
True	False	False	False	False	-2959.57690429688	738.971923828125	140.861022949219	0.741758704185486	0.948760092258453	0.618490815162659	78.7480316162109	10001
True	False	False	False	False	-2960.30590820313	909.156921386719	173.026138305664	0.75456315279007	0.956869423389435	0.669250965118408	81.7179489135742	12748
True	False	False	False	False	-2955.54443359375	447.741821289063	14.4188451766968	0.805326879024506	0.942608833312988	1	67.7692337036133	881
True	False	False	False	False	-2956.52709960938	541.944763183594	123.114753723145	0.727117598056793	0.944295227527618	0.57182514667511	91.8468475341797	10195
True	False	False	False	False	-2956.09155273438	604.703552246094	154.17073059082	0.605760037899017	0.94878476858139	0.352951765060425	71.6762619018555	9963
True	False	False	False	False	-2953.25317382813	1115.162109375	115.350761413574	0.639311671257019	0.956956207752228	0.397349894046783	83.25	8658
True	False	False	False	False	-2952.337890625	1141.81005859375	126.442184448242	0.665830671787262	0.924772143363953	0.438665717840195	93.5263137817383	10662
True	False	False	False	False	-2948.93408203125	155.241912841797	131.987884521484	0.809868931770325	0.947623908519745	1	76.1596603393555	9063
True	False	False	False	False	-2948.55419921875	771.919006347656	141.970169067383	0.613275945186615	0.941619038581848	0.362270176410675	77.15625	9876
True	False	False	False	False	-2948.23413085938	640.823486328125	133.097030639648	0.786073088645935	0.954126596450806	1	74.5083312988281	8941
True	False	False	False	False	-2947.38012695313	317.754852294922	194.099838256836	0.776620984077454	0.963427305221558	0.808785676956177	78.0457153320313	13658
True	False	False	False	False	-2945.45141601563	970.978393554688	159.716445922852	0.736840963363647	0.962528169155121	0.601734638214111	86.7638854980469	12494
True	False	False	False	False	-2945.98681640625	1020.68603515625	177.462707519531	0.802910149097443	0.959849238395691	1	108.962501525879	17434
True	False	False	False	False	-2944.98657226563	518.754333496094	135.315322875977	0.78679758310318	0.959952354431152	1	80.2295074462891	9788
True	False	False	False	False	-2944.45581054688	1208.98669433594	113.132476806641	0.611080229282379	0.93863844871521	0.359513878822327	123.303924560547	12577
True	False	False	False	False	-2939.11840820313	359.935150146484	120.896469116211	0.733505606651306	0.941476404666901	0.591034114360809	88.1284408569336	9606
True	False	False	False	False	-2940.9326171875	559.70263671875	104.259346008301	0.61575722694397	0.94777113199234	0.365419745445251	75.6702117919922	7113
True	False	False	False	False	-2940.55297851563	1172.12744140625	137.533599853516	0.80334997177124	0.959267914295197	1	94.0564498901367	11663
True	False	False	False	False	-2938.21533203125	747.247436523438	143.079315185547	0.653669953346252	0.951006829738617	0.418904364109039	74.3100738525391	9586
True	False	False	False	False	-2937.66772460938	391.847961425781	128.660461425781	0.802213251590729	0.960008680820465	1	81.5775833129883	9463
True	False	False	False	False	-2934.818359375	109.398544311523	139.751892089844	0.81259423494339	0.967686951160431	1	84.1111145019531	10598
True	False	False	False	False	-2936.37646484375	448.932281494141	118.678184509277	0.778608024120331	0.950062692165375	0.829857766628265	86.8785018920898	9296
True	False	False	False	False	-2936.2568359375	249.874465942383	207.409545898438	0.732821106910706	0.954878509044647	0.588898241519928	93.4117660522461	17468
True	False	False	False	False	-2933.359375	704.322509765625	221.828384399414	0.777092158794403	0.952853322029114	0.813503861427307	107.055000305176	21411
True	False	False	False	False	-2934.06005859375	1050.75622558594	123.114753723145	0.76763504743576	0.961488008499146	0.738543272018433	89.7207183837891	9959
True	False	False	False	False	-2933.9462890625	843.166381835938	167.480438232422	0.67011296749115	0.958890438079834	0.445999622344971	77.3245010375977	11676
True	False	False	False	False	-2933.33227539063	1244.25280761719	341.61572265625	0.263065755367279	0.943487226963043	0.10161966830492	114.519477844238	35272
True	False	False	False	False	-2930.94677734375	583.060607910156	134.206176757813	0.717288434505463	0.965713500976563	0.545018911361694	75.1074371337891	9088
True	False	False	False	False	-2930.98266601563	815.410705566406	173.026138305664	0.679845750331879	0.964932203292847	0.463489055633545	98.0256423950195	15292
True	False	False	False	False	-2928.59692382813	891.773681640625	196.318130493164	0.748102903366089	0.948035299777985	0.642154157161713	76.5028228759766	13541
True	False	False	False	False	-2927.2578125	1096.84240722656	122.005615234375	0.676195085048676	0.945907413959503	0.456788390874863	83.1909103393555	9151
True	False	False	False	False	-2925.63110351563	420.844543457031	32.1651153564453	0.776993036270142	0.948197305202484	0.812498211860657	57.5517234802246	1669
True	False	False	False	False	-2923.16479492188	686.410522460938	97.6044921875	0.728147208690643	0.952349483966827	0.574816465377808	75.9431838989258	6683
True	False	False	False	False	-2923.68579101563	940.251342773438	156.389007568359	0.714476406574249	0.947341620922089	0.537869870662689	76.2269515991211	10748
True	False	False	False	False	-2923.05078125	435.975189208984	66.5485153198242	0.76893937587738	0.95444917678833	0.747088372707367	62.716667175293	3763
True	False	False	False	False	-2923.01513671875	477.981811523438	249.556930541992	0.684199810028076	0.941859722137451	0.471717447042465	94.3022232055664	21218
True	False	False	False	False	-2922.29833984375	617.215270996094	147.515884399414	0.584885835647583	0.925768494606018	0.328663170337677	84.0977478027344	11185
True	False	False	False	False	-2922.48266601563	659.884338378906	131.987884521484	0.61743825674057	0.938049674034119	0.36757504940033	71.6218490600586	8523
True	False	False	False	False	-2921.271484375	553.226440429688	118.678184509277	0.536946177482605	0.916791498661041	0.280049026012421	72.766357421875	7786
True	False	False	False	False	-2908.63159179688	271.099731445313	123.114753723145	0.776449203491211	0.961267530918121	0.80710357427597	81.1351318359375	9006
True	False	False	False	False	-2915.29052734375	789.441162109375	184.117568969727	0.760164797306061	0.967457592487335	0.696003139019012	91	15106
True	False	False	False	False	-2918.02514648438	1060.47058105469	130.878753662109	0.733221530914307	0.959287881851196	0.590145409107208	89.9915237426758	10619
True	False	False	False	False	-2914.7197265625	517.839904785156	255.102645874023	0.562234818935394	0.916211843490601	0.304590433835983	83.0782623291016	19108
True	False	False	False	False	-2912.01733398438	908.854370117188	146.40673828125	0.744143784046173	0.959332823753357	0.627091646194458	87.8560638427734	11597
True	False	False	False	False	-2911.09936523438	1236.97045898438	94.2770690917969	0.662869215011597	0.952169239521027	0.433712929487228	88.282356262207	7504
True	False	False	False	False	-2905.392578125	233.377639770508	197.427261352539	0.765901625156403	0.962337732315063	0.727778673171997	85.2078628540039	15167
True	False	False	False	False	-2907.69921875	1126.62622070313	104.259346008301	0.724273085594177	0.960910856723785	0.5637526512146	91.3404235839844	8586
True	False	False	False	False	-2906.50610351563	1271.56286621094	66.5485153198242	0.740957856178284	0.951331973075867	0.615675687789917	121.033332824707	7262
True	False	False	False	False	-2903.94653320313	363.119293212891	116.459907531738	0.734479010105133	0.950491905212402	0.594105780124664	72.4476165771484	7607
True	False	False	False	False	-2903.44458007813	1144.54370117188	116.459907531738	0.734479010105133	0.95470005273819	0.594105780124664	89.0571441650391	9351
True	False	False	False	False	-2902.52880859375	574.161499023438	103.150199890137	0.839374899864197	0.965853691101074	1	113.569892883301	10562
True	False	False	False	False	-2903.22631835938	1253.18603515625	167.480438232422	0.737382233142853	0.965151607990265	0.603519380092621	112.708610534668	17019
True	False	False	False	False	-2900.34204101563	650.2421875	136.424453735352	0.662984848022461	0.952081918716431	0.433904618024826	86.715446472168	10666
True	False	False	False	False	-2897.53881835938	925.580627441406	85.4039306640625	0.586222052574158	0.930725157260895	0.330153375864029	112.24674987793	8643
True	False	False	False	False	-2896.51000976563	1109.10144042969	218.500961303711	0.714310705661774	0.938190579414368	0.537455081939697	109.005073547363	21474
True	False	False	False	False	-2893.89208984375	908.970642089844	53.2388153076172	0.638829112052917	0.914659559726715	0.396655410528183	118.604164123535	5693
True	False	False	False	False	-2893.55395507813	1193.02783203125	115.350761413574	0.801323413848877	0.948040068149567	1	101.548080444336	10561
True	False	False	False	False	-2891.53491210938	1299.31176757813	100.931915283203	0.709659993648529	0.949947655200958	0.526092648506165	142.802200317383	12995
True	False	False	False	False	-2890.52172851563	998.652709960938	128.660461425781	0.780611455440521	0.953504741191864	0.855170607566833	112.12068939209	13006
True	False	False	False	False	-2890.33032226563	1087.94470214844	108.695907592773	0.544526398181915	0.90841817855835	0.287172138690948	77.0510177612305	7551
True	False	False	False	False	-2890.22875976563	616.005126953125	116.459907531738	0.755209743976593	0.944647192955017	0.672165632247925	90.0666656494141	9457
True	False	False	False	False	-2887.93041992188	678.876220703125	122.005615234375	0.728617489337921	0.955918490886688	0.57619571685791	81.5999984741211	8976
True	False	False	False	False	-2885.81982421875	466.430969238281	211.846115112305	0.780456304550171	0.962632060050964	0.853013038635254	77.4293212890625	14789
True	False	False	False	False	-2886.67333984375	1053.50036621094	151.952453613281	0.635665476322174	0.957965016365051	0.392147123813629	74.8102188110352	10249
True	False	False	False	False	-2886.5625	713.124267578125	136.424453735352	0.502597510814667	0.919468700885773	0.249952495098114	68.4552841186523	8420
True	False	False	False	False	-2885.96533203125	1274.83410644531	161.934722900391	0.499142557382584	0.944012820720673	0.247104272246361	91.7054824829102	13389
True	False	False	False	False	-2884.36767578125	820.098510742188	231.810668945313	0.689933359622955	0.945555508136749	0.48297592997551	86.2535858154297	18027
True	False	False	False	False	-2883.81323242188	795.429077148438	134.206176757813	0.760042369365692	0.966700315475464	0.695378482341766	91.9173583984375	11122
True	False	False	False	False	-2882.74462890625	644.8291015625	110.914192199707	0.793351709842682	0.960335493087769	1	75.0400009155273	7504
True	False	False	False	False	-2883.2021484375	747.025085449219	135.315322875977	0.624267995357513	0.958183586597443	0.376516580581665	73.8852462768555	9014
True	False	False	False	False	-2881.35522460938	777.440673828125	125.333038330078	0.769035220146179	0.961795568466187	0.747732698917389	86.5132751464844	9776
True	False	False	False	False	-2882.36499023438	867.014587402344	198.536407470703	0.753774702548981	0.960432887077332	0.665751218795776	107.201118469238	19189
True	False	False	False	False	-2878.02709960938	436.047790527344	138.64274597168	0.722498834133148	0.951731622219086	0.558853149414063	69.879997253418	8735
True	False	False	False	False	-2874.037109375	524.289916992188	227.374099731445	0.596833288669586	0.914198935031891	0.342292636632919	81.3317108154297	16673
True	False	False	False	False	-2875.38330078125	1175.32006835938	139.751892089844	0.603693544864655	0.937381327152252	0.350445985794067	87.9285736083984	11079
True	False	False	False	False	-2872.45043945313	1330.79235839844	259.539215087891	0.338129460811615	0.924801707267761	0.139835521578789	130.487182617188	30534
True	False	False	False	False	-2871.32788085938	960.042114257813	179.680999755859	0.735022723674774	0.959425508975983	0.595839619636536	102.932098388672	16675
True	False	False	False	False	-2872.24047851563	1222.87365722656	153.061584472656	0.676577270030975	0.94698178768158	0.457481801509857	102.594200134277	14158
True	False	False	False	False	-2865.00073242188	588.260864257813	129.769607543945	0.70094496011734	0.960830867290497	0.506118953227997	76.7264938354492	8977
True	False	False	False	False	-2869.57299804688	1355.55810546875	13.3097038269043	0.615151524543762	0.924317836761475	0.364647418260574	119.333335876465	1432
True	False	False	False	False	-2867.7939453125	675.958984375	118.678184509277	0.834435343742371	0.964467108249664	1	87.7289733886719	9387
True	False	False	False	False	-2867.37524414063	1017.98675537109	128.660461425781	0.638014316558838	0.944452524185181	0.395486831665039	71.0862045288086	8246
True	False	False	False	False	-2867.31469726563	1097.39831542969	113.132476806641	0.721733629703522	0.966773271560669	0.556770741939545	87.0784301757813	8882
True	False	False	False	False	-2857.21337890625	867.624877929688	136.424453735352	0.784597456455231	0.954732000827789	0.938117504119873	97.4552841186523	11987
True	False	False	False	False	-2858.955078125	1160.0478515625	289.486053466797	0.406354337930679	0.860316812992096	0.180147111415863	98.3678131103516	25674
True	False	False	False	False	-2858.37353515625	1051.44030761719	147.515884399414	0.749781250953674	0.93533718585968	0.648868799209595	102.488723754883	13631
True	False	False	False	False	-2858.35009765625	1317.60363769531	12.2005615234375	0.768196105957031	0.939064502716064	0.742168962955475	60.4545440673828	665
True	False	False	False	False	-2853.72875976563	645.796752929688	154.17073059082	0.659713327884674	0.935766696929932	0.428537100553513	79.2733840942383	11019
True	False	False	False	False	-2855.21020507813	1130.90368652344	189.663269042969	0.811589777469635	0.959219574928284	1	112.994148254395	19322
True	False	False	False	False	-2854.52563476563	1379.95471191406	38.8199691772461	0.655685126781464	0.939048767089844	0.422076970338821	117.228569030762	4103
True	False	False	False	False	-2854.0830078125	759.717468261719	171.917007446289	0.540302038192749	0.932273924350739	0.283179193735123	74.9612884521484	11619
True	False	False	False	False	-2850.30590820313	819.095825195313	147.515884399414	0.724145829677582	0.95232230424881	0.563397824764252	85.96240234375	11433
True	False	False	False	False	-2851.63745117188	1361.42761230469	89.8404998779297	0.73106849193573	0.956703662872314	0.583517670631409	104.604934692383	8473
True	False	False	False	False	-2851.2509765625	1343.9130859375	13.3097038269043	0.615151524543762	0.924317836761475	0.364647418260574	74.5833358764648	895
True	False	False	False	False	-2847.26611328125	546.455261230469	104.259346008301	0.77779358625412	0.944429516792297	0.82083135843277	105.744682312012	9940
True	False	False	False	False	-2845.84741210938	563.501831054688	173.026138305664	0.747430086135864	0.961277782917023	0.639520108699799	86.6538467407227	13518
True	False	False	False	False	-2845.42846679688	1240.81774902344	249.556930541992	0.616927981376648	0.905121862888336	0.366918951272964	100.168891906738	22538
True	False	False	False	False	-2843.98046875	680.976867675781	139.751892089844	0.825376749038696	0.962518155574799	1	76.9682540893555	9698
True	False	False	False	False	-2840.61889648438	724.307067871094	187.44499206543	0.648789823055267	0.934166073799133	0.411377519369125	73.7573928833008	12465
True	False	False	False	False	-2840.05615234375	584.937805175781	158.607299804688	0.75994735956192	0.932729661464691	0.694895327091217	82.7692337036133	11836
True	False	False	False	False	-2838.32983398438	797.980285644531	236.24723815918	0.810813665390015	0.962380647659302	1	94.0375595092773	20030
True	False	False	False	False	-2839.818359375	967.678100585938	114.241622924805	0.749501168727875	0.942806541919708	0.647733688354492	75.7766952514648	7805
True	False	False	False	False	-2835.70336914063	1039.56140136719	194.099838256836	0.679955661296844	0.935419082641602	0.46369343996048	79.5714263916016	13925
True	False	False	False	False	-2839.47436523438	1125.76928710938	55.4570960998535	0.665446996688843	0.93947160243988	0.438018769025803	97.9000015258789	4895
True	False	False	False	False	-2837.55639648438	1287.88818359375	230.701522827148	0.627756834030151	0.903158128261566	0.381203562021255	111.524040222168	23197
True	False	False	False	False	-2838.48193359375	1383.31164550781	52.1296730041504	0.687331438064575	0.936551511287689	0.477804660797119	110.765960693359	5206
True	False	False	False	False	-2836.43310546875	1330.06115722656	153.061584472656	0.733375728130341	0.95676201581955	0.590627431869507	95.5869598388672	13191
True	False	False	False	False	-2834.95336914063	996.802185058594	131.987884521484	0.60891717672348	0.928338825702667	0.356826275587082	70.5378189086914	8394
True	False	False	False	False	-2833.44091796875	1111.61804199219	67.6576614379883	0.781755030155182	0.95444917678833	0.872471511363983	95.4262313842773	5821
True	False	False	False	False	-2833.8828125	1412.16296386719	229.592376708984	0.260737538337708	0.939153134822845	0.100519180297852	113.685989379883	23533
True	False	False	False	False	-2832.91528320313	1204.43469238281	24.401123046875	0.760120630264282	0.957139134407043	0.695777595043182	69.8181838989258	1536
True	False	False	False	False	-2832.8857421875	938.865417480469	191.881561279297	0.632491111755371	0.939951658248901	0.387699902057648	88.4855499267578	15308
True	False	False	False	False	-2830.81958007813	633.218505859375	137.533599853516	0.716718852519989	0.939728677272797	0.543553650379181	78.2661285400391	9705
True	False	False	False	False	-2829.2939453125	894.545043945313	133.097030639648	0.590670943260193	0.908058643341064	0.335175752639771	119.025001525879	14283
True	False	False	False	False	-2824.90380859375	1197.21618652344	75.4216537475586	0.769968271255493	0.948044002056122	0.754133403301239	109.794120788574	7466
True	False	False	False	False	-2824.72216796875	1385.44067382813	191.881561279297	0.666485369205475	0.950336515903473	0.439773589372635	114.329483032227	19779
True	False	False	False	False	-2813.36645507813	690.784790039063	140.861022949219	0.768981277942657	0.955896198749542	0.747369706630707	94.1259841918945	11954
True	False	False	False	False	-2818.93310546875	1338.13146972656	59.8936653137207	0.611445367336273	0.94873970746994	0.359970241785049	70.0740737915039	3784
True	False	False	False	False	-2817.30297851563	732.060791015625	149.734161376953	0.693598926067352	0.951413810253143	0.490445405244827	75.5185165405273	10195
True	False	False	False	False	-2813.56811523438	948.332458496094	148.625015258789	0.642023265361786	0.951128363609314	0.401286989450455	79.164176940918	10608
True	False	False	False	False	-2813.85107421875	1158.58813476563	188.554138183594	0.754431784152985	0.95652037858963	0.668663680553436	89.8941192626953	15282
True	False	False	False	False	-2813.38647460938	981.3681640625	130.878753662109	0.618331968784332	0.956395626068115	0.36872798204422	74.161018371582	8751
True	False	False	False	False	-2808.97241210938	835.551940917969	216.282684326172	0.648810863494873	0.959449708461761	0.411409467458725	87.8717956542969	17135
True	False	False	False	False	-2804.26879882813	1080.22021484375	157.498153686523	0.77314817905426	0.955008804798126	0.777953743934631	104.316902160645	14813
True	False	False	False	False	-2807.66821289063	1435.9658203125	102.041061401367	0.708863019943237	0.929735004901886	0.524197518825531	128.836959838867	11853
True	False	False	False	False	-2807.23413085938	1212.52075195313	141.970169067383	0.766845762729645	0.960830867290497	0.733563005924225	88.1796875	11287
True	False	False	False	False	-2803.34423828125	652.087524414063	150.843307495117	0.636951267719269	0.943287789821625	0.393970042467117	79.1397094726563	10763
True	False	False	False	False	-2802.09008789063	1337.22326660156	131.987884521484	0.602997839450836	0.923325657844543	0.349607676267624	90.9916000366211	10828
True	False	False	False	False	-2797.71899414063	863.100708007813	150.843307495117	0.539479196071625	0.910911619663239	0.28240829706192	74.0367660522461	10069
True	False	False	False	False	-2795.4609375	1051.74145507813	164.153015136719	0.742691874504089	0.958067119121552	0.621816456317902	81.0743255615234	11999
True	False	False	False	False	-2795.28662109375	1114.87731933594	119.787330627441	0.608844935894012	0.935890436172485	0.356736987829208	82.1481475830078	8872
True	False	False	False	False	-2794.45971679688	998.475830078125	154.17073059082	0.616858959197998	0.942651093006134	0.366830259561539	74.2805786132813	10325
True	False	False	False	False	-2793.07153320313	1023.82269287109	167.480438232422	0.558578312397003	0.947590291500092	0.300899803638458	78.344367980957	11830
True	False	False	False	False	-2793.416015625	1474.09033203125	403.727661132813	0.227091193199158	0.945822298526764	0.0851140320301056	109.203300476074	39750
True	False	False	False	False	-2792.04125976563	741.488708496094	189.663269042969	0.698733150959015	0.946631491184235	0.501295566558838	86.374267578125	14770
True	False	False	False	False	-2791.37768554688	790.949096679688	179.680999755859	0.735022723674774	0.95314359664917	0.595839619636536	107.808639526367	17465
True	False	False	False	False	-2790.36987304688	1332.39660644531	115.350761413574	0.487080365419388	0.885230779647827	0.237391352653503	82.913459777832	8623
True	False	False	False	False	-2790.19775390625	618.447143554688	176.353576660156	0.593099772930145	0.936242938041687	0.337958216667175	74.2075500488281	11799
True	False	False	False	False	-2789.08544921875	678.390258789063	139.751892089844	0.774550676345825	0.935266315937042	0.789673984050751	98.9523773193359	12468
True	False	False	False	False	-2788.16088867188	969.291320800781	173.026138305664	0.75456315279007	0.961818158626556	0.669250965118408	78.4935913085938	12245
True	False	False	False	False	-2787.36108398438	1370.72229003906	124.223899841309	0.733668208122253	0.955566346645355	0.591544389724731	80.6696395874023	9035
True	False	False	False	False	-2784.00537109375	1187.603515625	296.140899658203	0.623530447483063	0.918144464492798	0.375536262989044	108.932586669922	29085
True	False	False	False	False	-2783.73681640625	1306.1328125	104.259346008301	0.77779358625412	0.957874178886414	0.82083135843277	81.7872314453125	7688
True	False	False	False	False	-2783.15771484375	498.512847900391	99.8227767944336	0.81229829788208	0.956003665924072	1	122.788887023926	11051
True	False	False	False	False	-2777.896484375	763.421813964844	161.934722900391	0.702271580696106	0.960179567337036	0.509057402610779	78.8287658691406	11509
True	False	False	False	False	-2781.10302734375	1095.17163085938	119.787330627441	0.653936803340912	0.928730368614197	0.419322341680527	74.5185165405273	8048
True	False	False	False	False	-2782.32446289063	1130.95739746094	184.117568969727	0.861300468444824	0.969735205173492	1	99.4759063720703	16513
True	False	False	False	False	-2779.927734375	839.142211914063	158.607299804688	0.691682934761047	0.953288435935974	0.486513465642929	86.6083908081055	12385
True	False	False	False	False	-2775.32446289063	1257.13305664063	235.138092041016	0.733056902885437	0.941601991653442	0.589631855487823	112.99528503418	23955
True	False	False	False	False	-2773.29443359375	940.719421386719	169.698715209961	0.801735460758209	0.963367640972137	1	82.3202590942383	12595
True	False	False	False	False	-2772.46752929688	1353.99255371094	117.569046020508	0.741474032402039	0.95252650976181	0.61748605966568	82.3301849365234	8727
True	False	False	False	False	-2771.4833984375	816.523986816406	115.350761413574	0.778573036193848	0.954675555229187	0.82945716381073	79.125	8229
True	False	False	False	False	-2769.548828125	863.200439453125	118.678184509277	0.641035139560699	0.94804048538208	0.39984542131424	71.2242965698242	7621
True	False	False	False	False	-2771.17749023438	1033.14416503906	149.734161376953	0.646814525127411	0.954312324523926	0.408391445875168	73.9407424926758	9982
True	False	False	False	False	-2770.22412109375	1314.53564453125	83.1856460571289	0.721511900424957	0.951087892055511	0.556170701980591	84.7200012207031	6354
True	False	False	False	False	-2763.7685546875	890.627258300781	195.208984375	0.491035759449005	0.879011809825897	0.240537732839584	84.7727279663086	14920
True	False	False	False	False	-2762.85498046875	1503.86828613281	28.8376903533936	0.646229147911072	0.94730132818222	0.407513111829758	102.115386962891	2655
True	False	False	False	False	-2761.7392578125	992.657653808594	166.371292114258	0.76008129119873	0.952679395675659	0.695577025413513	91.1333312988281	13670
True	False	False	False	False	-2761.65576171875	1064.03662109375	160.825576782227	0.597711980342865	0.921850025653839	0.343323171138763	86.3586196899414	12522
True	False	False	False	False	-2761.25756835938	1438.31140136719	184.117568969727	0.611953914165497	0.956612765789032	0.360607147216797	83.6987915039063	13894
True	False	False	False	False	-2760.26196289063	1134.73461914063	122.005615234375	0.436343431472778	0.882954299449921	0.200007647275925	81.6818161010742	8985
True	False	False	False	False	-2756.52563476563	1165.03820800781	103.150199890137	0.650538504123688	0.938746511936188	0.414049744606018	80.0752716064453	7447
True	False	False	False	False	-2755.60522460938	1114.93920898438	86.513069152832	0.694924652576447	0.953913331031799	0.49320250749588	71.5512847900391	5581
True	False	False	False	False	-2753.94921875	1284.03930664063	123.114753723145	0.735241293907166	0.952423274517059	0.596540331840515	77.6306304931641	8617
True	False	False	False	False	-2749.42431640625	1491.33056640625	205.191253662109	0.617556750774384	0.951289355754852	0.36772757768631	98.9567565917969	18307
True	False	False	False	False	-2752.80859375	1517.34936523438	116.459907531738	0.534211039543152	0.968236327171326	0.277524650096893	114.066665649414	11977
True	False	False	False	False	-2748.88623046875	1385.94750976563	217.391815185547	0.556507706642151	0.890373110771179	0.29883223772049	107.663269042969	21102
True	False	False	False	False	-2747.71264648438	1098.54650878906	123.114753723145	0.682342290878296	0.930412352085114	0.468174546957016	104.792793273926	11632
True	False	False	False	False	-2745.03955078125	1233.90270996094	196.318130493164	0.702116250991821	0.943487167358398	0.508711516857147	91.9435043334961	16274
True	False	False	False	False	-2742.88037109375	1150.21801757813	74.3125076293945	0.786045730113983	0.9591423869133	1	95.1343307495117	6374
True	False	False	False	False	-2743.7138671875	1320.38208007813	271.739776611328	0.629376769065857	0.927592515945435	0.383408457040787	89.6857147216797	21973
True	False	False	False	False	-2741.50512695313	1207.22717285156	119.787330627441	0.80851811170578	0.952498853206635	1	90.5092620849609	9775
True	False	False	False	False	-2738.61743164063	933.809997558594	188.554138183594	0.634131848812103	0.935750901699066	0.389989137649536	74.2058792114258	12615
True	False	False	False	False	-2734.8701171875	1059.37744140625	160.825576782227	0.694726705551147	0.957737565040588	0.492788851261139	85.6689682006836	12422
True	False	False	False	False	-2737.390625	1460.4892578125	125.333038330078	0.666949450969696	0.952590584754944	0.440561801195145	95.7168121337891	10816
True	False	False	False	False	-2736.29663085938	1539.71020507813	83.1856460571289	0.711920857429504	0.936296045780182	0.531550288200378	136.800003051758	10260
True	False	False	False	False	-2734.2783203125	1026.35925292969	163.043869018555	0.613559067249298	0.939363360404968	0.362627595663071	81.9523773193359	12047
True	False	False	False	False	-2730.89599609375	862.078735351563	166.371292114258	0.631654798984528	0.938083827495575	0.386540561914444	78.879997253418	11832
True	False	False	False	False	-2730.96142578125	1160.61547851563	135.315322875977	0.626807868480682	0.934687614440918	0.379920482635498	102.696723937988	12529
True	False	False	False	False	-2727.00415039063	1126.26379394531	104.259346008301	0.77779358625412	0.946154475212097	0.82083135843277	84.6914901733398	7961
True	False	False	False	False	-2725.98461914063	1361.86950683594	138.64274597168	0.627273559570313	0.938957571983337	0.380549311637878	74.7200012207031	9340
True	False	False	False	False	-2727.75268554688	1407.15905761719	251.77522277832	0.456927686929703	0.846140444278717	0.214549914002419	95.9823760986328	21788
True	False	False	False	False	-2725.8486328125	1295.31713867188	116.459907531738	0.755209743976593	0.962233364582062	0.672165632247925	75.3238067626953	7909
True	False	False	False	False	-2721.75439453125	1246.60754394531	72.0942230224609	0.820256590843201	0.95962381362915	1	82.2769241333008	5348
True	False	False	False	False	-2723.1826171875	1528.14892578125	161.934722900391	0.70898699760437	0.955757260322571	0.524491310119629	95.1438369750977	13891
True	False	False	False	False	-2722.77197265625	1578.38232421875	199.645553588867	0.117731362581253	0.911249577999115	0.0405780933797359	108.361114501953	19505
True	False	False	False	False	-2719.89233398438	893.795227050781	129.769607543945	0.568160772323608	0.944697499275208	0.310681968927383	70.8803405761719	8293
True	False	False	False	False	-2715.45458984375	1112.84875488281	99.8227767944336	0.722803056240082	0.951386511325836	0.559686005115509	79.4000015258789	7146
True	False	False	False	False	-2718.70385742188	1266.52429199219	139.751892089844	0.686032891273499	0.951070964336395	0.475262850522995	84.960319519043	10705
True	False	False	False	False	-2719.2763671875	1459.28833007813	140.861022949219	0.546457886695862	0.918988943099976	0.289017885923386	92.4015731811523	11735
True	False	False	False	False	-2717.86938476563	1500.12634277344	105.36848449707	0.795948684215546	0.959238529205322	1	73.4631576538086	6979
True	False	False	False	False	-2716.46948242188	1181.38928222656	123.114753723145	0.689725339412689	0.93690013885498	0.482558608055115	86.7297286987305	9627
True	False	False	False	False	-2714.83520507813	966.42333984375	192.990692138672	0.54894095659256	0.928786277770996	0.291409492492676	85.6149444580078	14897
True	False	False	False	False	-2715.13208007813	1335.42785644531	140.861022949219	0.68170440196991	0.950792074203491	0.466969162225723	81.0944900512695	10299
True	False	False	False	False	-2713.45874023438	1077.89794921875	138.64274597168	0.598902344703674	0.925895512104034	0.344725489616394	77.0240020751953	9628
True	False	False	False	False	-2708.865234375	917.764038085938	143.079315185547	0.632452666759491	0.946826219558716	0.387646466493607	74.9147262573242	9664
True	False	False	False	False	-2708.80639648438	1245.95690917969	79.8582229614258	0.792017757892609	0.960437119007111	1	81.125	5841
True	False	False	False	False	-2707.91479492188	1313.02575683594	147.515884399414	0.721125423908234	0.958265066146851	0.555128335952759	76.1578979492188	10129
True	False	False	False	False	-2706.4228515625	989.873901367188	73.203369140625	0.73655366897583	0.928268909454346	0.60079300403595	69.8939361572266	4613
True	False	False	False	False	-2706.2685546875	1549.19555664063	148.625015258789	0.663309156894684	0.946702241897583	0.434442758560181	87.4925384521484	11724
True	False	False	False	False	-2703.80444335938	1014.96374511719	140.861022949219	0.741758704185486	0.950119614601135	0.618490815162659	76.2283477783203	9681
True	False	False	False	False	-2703.451171875	1145.61730957031	85.4039306640625	0.830078601837158	0.958222687244415	1	87.6623382568359	6750
True	False	False	False	False	-2700.62915039063	1043.955078125	127.551322937012	0.558448672294617	0.932726562023163	0.300769835710526	77.1913070678711	8877
True	False	False	False	False	-2699.18237304688	1271.0380859375	93.1679229736328	0.725569725036621	0.951314508914948	0.567398190498352	76.6071395874023	6435
True	False	False	False	False	-2689.93725585938	897.191955566406	176.353576660156	0.779534697532654	0.949259221553802	0.840936243534088	67.9748458862305	10808
True	False	False	False	False	-2692.71484375	1111.46948242188	158.607299804688	0.459633767604828	0.886413156986237	0.216521978378296	73.1608428955078	10462
True	False	False	False	False	-2694.294921875	1204.50268554688	263.975769042969	0.685727000236511	0.940273642539978	0.47466778755188	97.3739471435547	23175
True	False	False	False	False	-2693.48071289063	1379.42980957031	174.135284423828	0.705813467502594	0.956238150596619	0.517077386379242	86.248405456543	13541
True	False	False	False	False	-2693.06616210938	1169.51843261719	102.041061401367	0.696968555450439	0.950595259666443	0.497513294219971	85.9456558227539	7907
True	False	False	False	False	-2692.26416015625	1422.439453125	170.807861328125	0.855684340000153	0.965479552745819	1	89.3506469726563	13760
True	False	False	False	False	-2692.15283203125	1583.00927734375	157.498153686523	0.611000180244446	0.926350355148315	0.359413892030716	95.9154891967773	13620
True	False	False	False	False	-2690.31420898438	985.407470703125	46.5839614868164	0.738803207874298	0.924671590328217	0.6082723736763	69.2142868041992	2907
True	False	False	False	False	-2685.509765625	1533.03369140625	128.660461425781	0.713078439235687	0.949404835700989	0.534392535686493	87.8793106079102	10194
True	False	False	False	False	-2690.07250976563	1608.27563476563	79.8582229614258	0.614079117774963	0.941938638687134	0.363285541534424	108.055557250977	7780
True	False	False	False	False	-2686.25073242188	1625.94152832031	41.0382537841797	0.450051426887512	0.923188805580139	0.209603354334831	108.756759643555	4024
True	False	False	False	False	-2684.9326171875	926.255554199219	151.952453613281	0.820764601230621	0.958077073097229	1	70.3649597167969	9640
True	False	False	False	False	-2685.1279296875	1316.53955078125	139.751892089844	0.679155230522156	0.90878826379776	0.462208092212677	69.6111145019531	8771
True	False	False	False	False	-2684.63549804688	1556.83020019531	84.2947845458984	0.819298386573792	0.958987772464752	1	82.1578979492188	6244
True	False	False	False	False	-2683.69848632813	1478.33874511719	205.191253662109	0.538605630397797	0.927996337413788	0.281592309474945	109.459457397461	20250
True	False	False	False	False	-2683.02905273438	1062.16711425781	98.7136306762695	0.8182532787323	0.959713160991669	1	81.6966323852539	7271
True	False	False	False	False	-2681.55053710938	1000.28717041016	115.350761413574	0.719225645065308	0.940574526786804	0.550069808959961	74.2980804443359	7727
True	False	False	False	False	-2681.173828125	1157.4248046875	74.3125076293945	0.786045730113983	0.951765775680542	1	91.4477615356445	6127
True	False	False	False	False	-2680.45190429688	1262.28881835938	97.6044921875	0.728147208690643	0.955585777759552	0.574816465377808	78.7272720336914	6928
True	False	False	False	False	-2679.1142578125	1511.63366699219	138.64274597168	0.531086385250092	0.942704617977142	0.27466955780983	83.0319976806641	10379
True	False	False	False	False	-2678.8642578125	1355.00451660156	143.079315185547	0.781091213226318	0.9578537940979	0.862106204032898	75.5891494750977	9751
True	False	False	False	False	-2677.15625	1077.34936523438	125.333038330078	0.501475274562836	0.917773544788361	0.249023988842964	73.8230056762695	8342
True	False	False	False	False	-2674.49877929688	1137.21398925781	67.6576614379883	0.648346662521362	0.882485449314117	0.410704642534256	97.4098358154297	5942
True	False	False	False	False	-2663.18725585938	781.213928222656	124.223899841309	0.828619480133057	0.966024339199066	1	83.5446395874023	9357
True	False	False	False	False	-2671.45458984375	864.508361816406	171.917007446289	0.566682815551758	0.931644856929779	0.309149652719498	88.8580627441406	13773
True	False	False	False	False	-2667.42724609375	1030.37719726563	164.153015136719	0.587080240249634	0.924067437648773	0.331114858388901	75.5337829589844	11179
True	False	False	False	False	-2667.98999023438	1193.78454589844	130.878753662109	0.706935942173004	0.942026853561401	0.519674301147461	91.4406814575195	10790
True	False	False	False	False	-2671.18823242188	1380.54553222656	124.223899841309	0.688489496707916	0.945367872714996	0.48009330034256	81.3928604125977	9116
True	False	False	False	False	-2669.78442382813	1622.05786132813	161.934722900391	0.775890290737152	0.961275160312653	0.801759004592896	106.595893859863	15563
True	False	False	False	False	-2669.7802734375	1646.69396972656	68.7667999267578	0.472022980451584	0.943621456623077	0.225741192698479	107.887100219727	6689
True	False	False	False	False	-2669.40258789063	1568.70190429688	129.769607543945	0.666414141654968	0.954539000988007	0.43965283036232	79.7606811523438	9332
True	False	False	False	False	-2664.55908203125	1297.74169921875	135.315322875977	0.609767198562622	0.925461769104004	0.357879161834717	70.9836044311523	8660
True	False	False	False	False	-2663.28930664063	1437.67761230469	156.389007568359	0.738854289054871	0.957683384418488	0.608445107936859	86.2056732177734	12155
True	False	False	False	False	-2662.77758789063	1054.98840332031	124.223899841309	0.733668208122253	0.950054287910461	0.591544389724731	76.2589263916016	8541
True	False	False	False	False	-2658.86108398438	1095.08837890625	155.279876708984	0.670770585536957	0.937948822975159	0.447144627571106	86.3142852783203	12084
True	False	False	False	False	-2659.00634765625	1408.35009765625	159.716445922852	0.780767381191254	0.965899586677551	0.857378959655762	84.4861145019531	12166
True	False	False	False	False	-2658.33471679688	892.785278320313	186.335845947266	0.664041817188263	0.955610871315002	0.435662716627121	67.2797622680664	11303
True	False	False	False	False	-2656.85766601563	939.355224609375	197.427261352539	0.505399882793427	0.894546568393707	0.252285182476044	77.2921371459961	13758
True	False	False	False	False	-2656.5166015625	1252.84838867188	135.315322875977	0.618199467658997	0.925665497779846	0.368556767702103	97.5983581542969	11907
True	False	False	False	False	-2656.33374023438	1141.42565917969	139.751892089844	0.595684230327606	0.949643135070801	0.34095111489296	89.1984100341797	11239
True	False	False	False	False	-2653.49169921875	1160.55798339844	110.914192199707	0.621374189853668	0.920461714267731	0.372691035270691	88.8300018310547	8883
True	False	False	False	False	-2654.4169921875	1228.74365234375	140.861022949219	0.691477596759796	0.944646418094635	0.486095726490021	93.4330673217773	11866
True	False	False	False	False	-2653.0732421875	1384.70678710938	87.6222152709961	0.75999253988266	0.957044959068298	0.695125102996826	86.3417739868164	6821
True	False	False	False	False	-2650.904296875	1182.0146484375	129.769607543945	0.683352530002594	0.948760092258453	0.470095276832581	84	9828
True	False	False	False	False	-2644.00952148438	344.052429199219	140.861022949219	0.801327586174011	0.944650769233704	1	100.181098937988	12723
True	False	False	False	False	-2648.93432617188	1325.0302734375	133.097030639648	0.673623323440552	0.965302526950836	0.452171206474304	70.9583358764648	8515
True	False	False	False	False	-2650.0791015625	1590.75646972656	156.389007568359	0.691285490989685	0.941425383090973	0.485705524682999	79.858154296875	11260
True	False	False	False	False	-2647.44580078125	1654.77270507813	116.459907531738	0.734479010105133	0.95916348695755	0.594105780124664	122.085716247559	12819
True	False	False	False	False	-2648.03881835938	1674.74145507813	35.4925422668457	0.507745087146759	0.883657574653625	0.254253089427948	107.1875	3430
True	False	False	False	False	-2647.38745117188	817.300476074219	105.36848449707	0.656984984874725	0.939095199108124	0.424144089221954	66.8947372436523	6355
True	False	False	False	False	-2644.35766601563	1271.59814453125	80.9673614501953	0.57914674282074	0.922634780406952	0.322355687618256	64.7397232055664	4726
True	False	False	False	False	-2641.79638671875	1124.40234375	137.533599853516	0.643381059169769	0.933505654335022	0.403280854225159	85.6128997802734	10616
True	False	False	False	False	-2638.55786132813	982.293518066406	209.627822875977	0.788861632347107	0.957833290100098	1	73.3597869873047	13865
True	False	False	False	False	-2640.48291015625	1216.23779296875	106.477630615234	0.794342398643494	0.950061023235321	1	72.90625	6999
True	False	False	False	False	-2640.275390625	1351.73974609375	127.551322937012	0.681720435619354	0.943044245243073	0.466999381780624	63.5826072692871	7312
True	False	False	False	False	-2640.46948242188	1462.08154296875	165.262145996094	0.621906816959381	0.914662897586823	0.373390942811966	104.791946411133	15614
True	False	False	False	False	-2638.90112304688	1529.55249023438	110.914192199707	0.757574498653412	0.958071231842041	0.683192253112793	87.7900009155273	8779
True	False	False	False	False	-2638.00244140625	1393.07946777344	114.241622924805	0.657020628452301	0.94437563419342	0.42420107126236	81.6601943969727	8411
True	False	False	False	False	-2632.3583984375	902.509704589844	195.208984375	0.683841109275818	0.948994338512421	0.471029430627823	71.2045440673828	12532
True	False	False	False	False	-2633.15307617188	1061.64807128906	131.987884521484	0.677805840969086	0.961021363735199	0.459723263978958	72.0672302246094	8576
True	False	False	False	False	-2632.17822265625	1090.12817382813	129.769607543945	0.766421258449554	0.950650691986084	0.730939626693726	88.2051315307617	10320
True	False	False	False	False	-2630.77587890625	1427.98120117188	272.848907470703	0.627583682537079	0.950010657310486	0.38096895813942	92.918701171875	22858
True	False	False	False	False	-2630.20288085938	1659.61145019531	100.931915283203	0.701157987117767	0.951809823513031	0.506588459014893	102.549453735352	9332
True	False	False	False	False	-2629.85375976563	1153.92150878906	104.259346008301	0.695448517799377	0.95430862903595	0.494300276041031	89.9680862426758	8457
True	False	False	False	False	-2629.23950195313	1545.92199707031	124.223899841309	0.637934923171997	0.947500467300415	0.395373225212097	82.6696395874023	9259
True	False	False	False	False	-2628.41650390625	926.963500976563	83.1856460571289	0.620580017566681	0.934998273849487	0.371650695800781	61.6399993896484	4623
True	False	False	False	False	-2626.23510742188	1643.04016113281	127.551322937012	0.86092209815979	0.96575129032135	1	145.617385864258	16746
True	False	False	False	False	-2621.15405273438	353.718872070313	77.6399383544922	0.765458166599274	0.957923710346222	0.725123286247253	72.1714248657227	5052
True	False	False	False	False	-2623.50927734375	1321.48754882813	183.008422851563	0.603242993354797	0.931644856929779	0.349902778863907	94.1333312988281	15532
True	False	False	False	False	-2622.59155273438	1610.30554199219	150.843307495117	0.806208491325378	0.972326695919037	1	79.1617660522461	10766
True	False	False	False	False	-2624.76831054688	1683.27026367188	144.188446044922	0.665203630924225	0.94708377122879	0.437609136104584	132.276916503906	17196
True	False	False	False	False	-2621.26196289063	1522.75537109375	126.442184448242	0.797434329986572	0.968451261520386	1	77.0350875854492	8782
True	False	False	False	False	-2619.669921875	1710.15783691406	98.7136306762695	0.264612436294556	0.92836982011795	0.10235333442688	105.685394287109	9406
True	False	False	False	False	-2617.49267578125	1262.84741210938	102.041061401367	0.537337005138397	0.915462613105774	0.280411720275879	65.2282638549805	6001
True	False	False	False	False	-2616.7490234375	1566.96032714844	191.881561279297	0.828880786895752	0.955332398414612	1	93.3815002441406	16155
True	False	False	False	False	-2601.29956054688	677.396789550781	80.9673614501953	0.775890290737152	0.96737265586853	0.801759004592896	86.0958938598633	6285
True	False	False	False	False	-2614.27294921875	1108.94970703125	115.350761413574	0.748017251491547	0.937917292118073	0.641817271709442	81.5	8476
True	False	False	False	False	-2613.96899414063	1399.79907226563	113.132476806641	0.602025151252747	0.948400437831879	0.348440051078796	79.0588226318359	8064
True	False	False	False	False	-2613.119140625	1141.88317871094	85.4039306640625	0.593287527561188	0.919603705406189	0.338174492120743	76.4025955200195	5883
True	False	False	False	False	-2612.8974609375	938.920837402344	99.8227767944336	0.544947326183319	0.925426363945007	0.287573337554932	58.5666656494141	5271
True	False	False	False	False	-2601.7958984375	1062.62219238281	127.551322937012	0.733566761016846	0.950469732284546	0.591225862503052	68.6869583129883	7899
True	False	False	False	False	-2609.34375	1184.67150878906	106.477630615234	0.698564171791077	0.953796982765198	0.500930964946747	66.3333358764648	6368
True	False	False	False	False	-2612.552734375	1204.26171875	109.805053710938	0.732440412044525	0.945952892303467	0.587718963623047	71.5959625244141	7088
True	False	False	False	False	-2610.36401367188	1473.42749023438	180.790130615234	0.773620665073395	0.9484001994133	0.781806230545044	103.165641784668	16816
True	False	False	False	False	-2608.41162109375	1154.85437011719	103.150199890137	0.737817108631134	0.936351299285889	0.604963421821594	84.3871002197266	7848
True	False	False	False	False	-2601.46166992188	1320.16967773438	222.937530517578	0.749767661094666	0.956427931785583	0.648813724517822	88.5771179199219	17804
True	False	False	False	False	-2606.0966796875	1727.4404296875	11.0914192199707	0.431209653615952	0.842520773410797	0.196500986814499	106.599998474121	1066
True	False	False	False	False	-2602.89135742188	1354.37524414063	96.4953460693359	0.728921413421631	0.961541295051575	0.57709127664566	99.3448257446289	8643
True	False	False	False	False	-2598.00024414063	1261.18420410156	80.9673614501953	0.432744264602661	0.870890200138092	0.197544395923615	70.6575317382813	5158
True	False	False	False	False	-2596.66870117188	1649.06567382813	141.970169067383	0.664135277271271	0.934425413608551	0.435818791389465	90.46875	11580
True	False	False	False	False	-2593.0341796875	1130.32434082031	96.4953460693359	0.799865543842316	0.960419714450836	1	71.5172424316406	6222
True	False	False	False	False	-2593.19140625	1392.72216796875	84.2947845458984	0.731132090091705	0.940195858478546	0.583710730075836	83.3552627563477	6335
True	False	False	False	False	-2590.33325195313	598.935241699219	168.589569091797	0.815898180007935	0.958474338054657	1	78.7894744873047	11976
True	False	False	False	False	-2592.56494140625	1230.19799804688	98.7136306762695	0.640130162239075	0.926036477088928	0.398532092571259	69.1123580932617	6151
True	False	False	False	False	-2590.705078125	1372.46630859375	83.1856460571289	0.76008129119873	0.955170035362244	0.695577025413513	86.8533325195313	6514
True	False	False	False	False	-2590.63598632813	1084.58093261719	124.223899841309	0.549106180667877	0.920045852661133	0.291569441556931	62.3482131958008	6983
True	False	False	False	False	-2590.62841796875	1191.22473144531	84.2947845458984	0.64819461107254	0.932363450527191	0.41047415137291	70.9473648071289	5392
True	False	False	False	False	-2588.40380859375	1489.07299804688	238.465515136719	0.835374057292938	0.964210867881775	1	96.679069519043	20786
True	False	False	False	False	-2588.12426757813	1718.10693359375	150.843307495117	0.794324278831482	0.952838599681854	1	107.713233947754	14649
True	False	False	False	False	-2587.72436523438	1257.150390625	68.7667999267578	0.433692336082458	0.900260090827942	0.198191046714783	67.8871002197266	4209
True	False	False	False	False	-2583.99291992188	1158.01623535156	78.7490768432617	0.661417245864868	0.948728680610657	0.431318759918213	66.4647903442383	4719
True	False	False	False	False	-2583.90502929688	1177.74377441406	83.1856460571289	0.69868016242981	0.959447026252747	0.501181185245514	64.4933319091797	4837
True	False	False	False	False	-2581.39404296875	1276.07629394531	93.1679229736328	0.639514982700348	0.952097654342651	0.397643029689789	71.023811340332	5966
True	False	False	False	False	-2583.87915039063	1736.19750976563	48.80224609375	0.741141617298126	0.945469677448273	0.616318583488464	94.9772720336914	4179
True	False	False	False	False	-2582.33056640625	1536.33471679688	138.64274597168	0.788708209991455	0.949568450450897	1	82.0319976806641	10254
True	False	False	False	False	-2576.11083984375	619.012145996094	164.153015136719	0.805816411972046	0.958177745342255	1	75.4459457397461	11166
True	False	False	False	False	-2578.74633789063	1565.28356933594	245.120376586914	0.721499025821686	0.947294056415558	0.556135773658752	84.8461532592773	18751
True	False	False	False	False	-2578.72436523438	1119.44836425781	94.2770690917969	0.654927790164948	0.931943297386169	0.420880168676376	66.0941162109375	5618
True	False	False	False	False	-2578.1845703125	1695.8505859375	236.24723815918	0.422459781169891	0.826763927936554	0.19062864780426	85.8779373168945	18292
True	False	False	False	False	-2574.56567382813	1044.07141113281	157.498153686523	0.736775100231171	0.960985481739044	0.601518452167511	72.7605667114258	10332
True	False	False	False	False	-2573.64404296875	1395.98596191406	178.571853637695	0.730485558509827	0.931560695171356	0.581755340099335	97.7204971313477	15733
True	False	False	False	False	-2573.06909179688	1146.97314453125	120.896469116211	0.67729789018631	0.943670809268951	0.458794146776199	78.8256912231445	8592
True	False	False	False	False	-2570.81591796875	1294.22961425781	93.1679229736328	0.772283971309662	0.956301808357239	0.771135985851288	93.8333358764648	7882
True	False	False	False	False	-2572.9833984375	1612.07666015625	149.734161376953	0.761056125164032	0.956108272075653	0.700609505176544	76.2444458007813	10293
True	False	False	False	False	-2572.65795898438	1648.11303710938	140.861022949219	0.70865386724472	0.962198376655579	0.523702561855316	80.8818893432617	10272
True	False	False	False	False	-2572.3427734375	1446.24389648438	123.114753723145	0.76763504743576	0.952796757221222	0.738543272018433	80.0270233154297	8883
True	False	False	False	False	-2569.0908203125	1511.37670898438	98.7136306762695	0.8182532787323	0.961418867111206	1	78.235954284668	6963
True	False	False	False	False	-2568.36938476563	1738.79235839844	68.7667999267578	0.742881834506989	0.944606423377991	0.622499585151672	87.4838714599609	5424
True	False	False	False	False	-2565.78173828125	1200.40405273438	102.041061401367	0.809165418148041	0.956568479537964	1	64.3369598388672	5919
True	False	False	False	False	-2565.74145507813	676.5361328125	84.2947845458984	0.860552728176117	0.970893561840057	1	73.9210510253906	5618
True	False	False	False	False	-2562.56811523438	1418.65002441406	89.8404998779297	0.779232859611511	0.941940605640411	0.837222635746002	88.6913604736328	7184
True	False	False	False	False	-2562.9482421875	1488.54284667969	93.1679229736328	0.550251126289368	0.924537539482117	0.292680114507675	69.9642868041992	5877
True	False	False	False	False	-2560.78393554688	1326.560546875	238.465515136719	0.670973062515259	0.947156071662903	0.447498112916946	107.083717346191	23023
True	False	False	False	False	-2554.9501953125	1167.56872558594	169.698715209961	0.672838628292084	0.936469376087189	0.450778692960739	73.7385635375977	11282
True	False	False	False	False	-2556.2998046875	1379.76782226563	149.734161376953	0.707413673400879	0.96518874168396	0.520787835121155	76.7037048339844	10355
True	False	False	False	False	-2552.96606445313	1449.50317382813	113.132476806641	0.650641798973083	0.933187007904053	0.414208441972733	87.1862716674805	8893
True	False	False	False	False	-2555.40356445313	1525.93334960938	112.023338317871	0.756114184856415	0.94788134098053	0.676312983036041	77.7128677368164	7849
True	False	False	False	False	-2554.38403320313	1622.69897460938	112.023338317871	0.835714399814606	0.959492325782776	1	78.9900970458984	7978
True	False	False	False	False	-2546.74194335938	1253.7392578125	286.158630371094	0.756715655326843	0.955684661865234	0.679118275642395	88.9573669433594	22951
True	False	False	False	False	-2546.20434570313	1491.86486816406	115.350761413574	0.663399517536163	0.958162069320679	0.434592872858047	80.6153869628906	8384
True	False	False	False	False	-2544.63159179688	586.477172851563	165.262145996094	0.819518387317657	0.956099689006805	1	71.8053665161133	10699
True	False	False	False	False	-2540.59545898438	1415.77124023438	105.36848449707	0.691287457942963	0.955314457416534	0.485709577798843	83.2631607055664	7910
True	False	False	False	False	-2544.48876953125	1587.5126953125	185.226699829102	0.774862349033356	0.955541551113129	0.792401194572449	83.8982009887695	14011
True	False	False	False	False	-2538.99584960938	1371.11083984375	144.188446044922	0.751398801803589	0.958758771419525	0.655545711517334	82.3153839111328	10701
True	False	False	False	False	-2533.44482421875	553.048034667969	186.335845947266	0.797351360321045	0.952076733112335	1	67.5535736083984	11349
True	False	False	False	False	-2521.39672851563	588.7802734375	139.751892089844	0.857508301734924	0.963263034820557	1	71.5317459106445	9013
True	False	False	False	False	-2529.61328125	1286.03454589844	187.44499206543	0.63040167093277	0.946314454078674	0.384813040494919	72.7810668945313	12300
True	False	False	False	False	-2531.7939453125	1330.60314941406	267.30322265625	0.525137305259705	0.931879162788391	0.269316345453262	92.473030090332	22286
True	False	False	False	False	-2528.88110351563	1476.4716796875	130.878753662109	0.627089440822601	0.941193759441376	0.380300492048264	68.8898315429688	8129
True	False	False	False	False	-2531.37719726563	1625.9384765625	221.828384399414	0.767798602581024	0.958458006381989	0.739592611789703	82.3850021362305	16477
True	False	False	False	False	-2531.35034179688	1696.68933105469	216.282684326172	0.839049518108368	0.961170852184296	1	90.9487152099609	17735
True	False	False	False	False	-2528.421875	1663.32861328125	158.607299804688	0.701090931892395	0.945712089538574	0.506440579891205	84.7902069091797	12125
True	False	False	False	False	-2526.87451171875	1511.60595703125	97.6044921875	0.750541150569916	0.94204705953598	0.651979506015778	78.3409118652344	6894
True	False	False	False	False	-2524.529296875	1721.13500976563	12.2005615234375	0.741141617298126	0.94014710187912	0.616318583488464	54.0909080505371	595
True	False	False	False	False	-2521.8046875	610.640930175781	154.17073059082	0.811846137046814	0.959402859210968	1	73.438850402832	10208
True	False	False	False	False	-2518.81884765625	451.600189208984	260.648345947266	0.767204821109772	0.950859189033508	0.735811471939087	76.1957473754883	17906
True	False	False	False	False	-2518.423828125	1234.78930664063	228.483245849609	0.633164465427399	0.957080960273743	0.388636946678162	72.6067962646484	14957
True	False	False	False	False	-2513.16040039063	1183.5478515625	185.226699829102	0.526857078075409	0.930199325084686	0.270852953195572	77.005989074707	12860
True	False	False	False	False	-2513.21655273438	1560.1884765625	180.790130615234	0.686398208141327	0.937777996063232	0.475975394248962	78.1042938232422	12731
True	False	False	False	False	-2511.39477539063	1400.3525390625	128.660461425781	0.798443734645844	0.952976644039154	1	82.2931060791016	9546
True	False	False	False	False	-2509.83618164063	1739.72863769531	156.389007568359	0.599065482616425	0.955618262290955	0.34491828083992	69.6099319458008	9815
True	False	False	False	False	-2509.73022460938	1838.57958984375	1476.26794433594	0.0675130635499954	0.952996671199799	0.0224665366113186	97.3516159057617	129575
True	False	False	False	False	-2500.662109375	670.140380859375	173.026138305664	0.6188143491745	0.941543221473694	0.369352430105209	78.4871826171875	12244
True	False	False	False	False	-2505.85888671875	1605.98937988281	211.846115112305	0.757650911808014	0.96271800994873	0.683558523654938	80.6963348388672	15413
True	False	False	False	False	-2504.78857421875	1705.27124023438	141.970169067383	0.654969751834869	0.937673807144165	0.420946270227432	82.8984375	10611
True	False	False	False	False	-2501.59130859375	1769.90710449219	113.132476806641	0.725188553333282	0.927383005619049	0.566320717334747	76.8235321044922	7836
True	False	False	False	False	-2500.88012695313	1338.85681152344	128.660461425781	0.798443734645844	0.963665783405304	1	97.5517272949219	11316
True	False	False	False	False	-2499.86474609375	1437.318359375	133.097030639648	0.616532325744629	0.943922579288483	0.366411358118057	78.6500015258789	9438
True	False	False	False	False	-2498.85522460938	506.582366943359	217.391815185547	0.683220624923706	0.934920430183411	0.469843715429306	73.3010177612305	14367
True	False	False	False	False	-2497.53100585938	1380.06799316406	125.333038330078	0.790439307689667	0.959779739379883	1	81.5486755371094	9215
True	False	False	False	False	-2493.92724609375	479.216888427734	209.627822875977	0.831153571605682	0.961925029754639	1	90.6931228637695	17141
True	False	False	False	False	-2497.04516601563	1316.23364257813	151.952453613281	0.717893838882446	0.946450769901276	0.546586036682129	75.1532821655273	10296
True	False	False	False	False	-2494.13037109375	1484.07788085938	171.917007446289	0.6527099609375	0.941326558589935	0.417406469583511	102.135482788086	15831
True	False	False	False	False	-2494.60791015625	1664.31396484375	165.262145996094	0.75501412153244	0.951006829738617	0.67127937078476	85.2147674560547	12697
True	False	False	False	False	-2493.03002929688	1528.22863769531	173.026138305664	0.730620563030243	0.949374794960022	0.582162261009216	80.1346130371094	12501
True	False	False	False	False	-2487.34448242188	1793.86975097656	123.114753723145	0.735241293907166	0.955223262310028	0.596540331840515	80.1711730957031	8899
True	False	False	False	False	-2486.13452148438	604.657775878906	138.64274597168	0.768403470516205	0.948827087879181	0.74352765083313	78.8000030517578	9850
True	False	False	False	False	-2485.73510742188	1443.58764648438	151.952453613281	0.5667964220047	0.94186532497406	0.309267103672028	78.7737197875977	10792
True	False	False	False	False	-2485.07397460938	1232.60375976563	149.734161376953	0.606909692287445	0.928972184658051	0.354356110095978	65.8962936401367	8896
True	False	False	False	False	-2475.16455078125	1269.36865234375	156.389007568359	0.66036856174469	0.93438047170639	0.429603308439255	74.1063842773438	10449
True	False	False	False	False	-2483.45288085938	1581.60571289063	166.371292114258	0.778283536434174	0.957892000675201	0.826189339160919	84.3533325195313	12653
True	False	False	False	False	-2480.5673828125	1646.22399902344	237.356369018555	0.603207468986511	0.912940502166748	0.349859982728958	90.3364486694336	19332
True	False	False	False	False	-2475.72705078125	1732.2177734375	114.241622924805	0.693129122257233	0.925828695297241	0.489475697278976	79.0873794555664	8146
True	False	False	False	False	-2475.59228515625	1562.28161621094	163.043869018555	0.600665330886841	0.944282233715057	0.346816152334213	84.0748291015625	12359
True	False	False	False	False	-2474.78833007813	1691.77294921875	167.480438232422	0.765148520469666	0.955330193042755	0.723291516304016	78.8079452514648	11900
True	False	False	False	False	-2471.40234375	1500.33813476563	166.371292114258	0.735410094261169	0.948203265666962	0.597082853317261	86.0133361816406	12902
True	False	False	False	False	-2474.5478515625	1804.88537597656	115.350761413574	0.778573036193848	0.957753896713257	0.82945716381073	77.5576934814453	8066
True	False	False	False	False	-2470.77807617188	1300.0810546875	129.769607543945	0.503429710865021	0.859872460365295	0.250643104314804	68.9743576049805	8070
True	False	False	False	False	-2465.22338867188	1317.3115234375	112.023338317871	0.756114184856415	0.949420511722565	0.676312983036041	70.0297012329102	7073
True	False	False	False	False	-2469.66845703125	1476.85192871094	140.861022949219	0.801327586174011	0.954978168010712	1	95.1810989379883	12088
True	False	False	False	False	-2470.35083007813	1855.58825683594	180.790130615234	0.780968606472015	0.952359735965729	0.860293686389923	93.0184020996094	15162
True	False	False	False	False	-2464.5986328125	1771.8427734375	125.333038330078	0.627872228622437	0.935803771018982	0.381360054016113	84.6017684936523	9560
True	False	False	False	False	-2463.69091796875	1384.10375976563	231.810668945313	0.5444256067276	0.940127313137054	0.287076234817505	94.708137512207	19794
True	False	False	False	False	-2459.58715820313	1359.13366699219	181.899276733398	0.714709639549255	0.959261953830719	0.538454830646515	80.2317047119141	13158
True	False	False	False	False	-2456.279296875	473.995697021484	293.922607421875	0.85841828584671	0.959395945072174	1	74.2943420410156	19688
True	False	False	False	False	-2446.64184570313	524.474853515625	185.226699829102	0.800133466720581	0.96076774597168	1	66.6586837768555	11132
True	False	False	False	False	-2450.568359375	1719.4404296875	167.480438232422	0.53678172826767	0.908811330795288	0.279896587133408	74.2450332641602	11211
True	False	False	False	False	-2447.98486328125	1548.29077148438	178.571853637695	0.730485558509827	0.958432853221893	0.581755340099335	81.9316787719727	13191
True	False	False	False	False	-2443.8916015625	1398.74719238281	240.683807373047	0.722010016441345	0.940839111804962	0.557520747184753	87.5622100830078	19001
True	False	False	False	False	-2446.25341796875	1690.126953125	148.625015258789	0.489906430244446	0.90648877620697	0.239635616540909	72.6119384765625	9730
True	False	False	False	False	-2446.09130859375	1458.92138671875	128.660461425781	0.789452075958252	0.954709708690643	1	78.068962097168	9056
True	False	False	False	False	-2445.71484375	1745.31799316406	118.678184509277	0.675134241580963	0.954392850399017	0.454873770475388	71.8130874633789	7684
True	False	False	False	False	-2442.05297851563	809.43310546875	188.554138183594	0.833464741706848	0.954815566539764	1	73.5529403686523	12504
True	False	False	False	False	-2443.01098632813	1806.56494140625	189.663269042969	0.591286480426788	0.912156581878662	0.335878163576126	91.4795303344727	15643
True	False	False	False	False	-2439.74633789063	1336.83740234375	202.97297668457	0.688367664813995	0.95842707157135	0.479851514101028	93.0819702148438	17034
True	False	False	False	False	-2439.04052734375	1498.9912109375	123.114753723145	0.632239043712616	0.944726765155792	0.387349933385849	78.315315246582	8693
True	False	False	False	False	-2439.05151367188	1666.14221191406	186.335845947266	0.692521512508392	0.947463691234589	0.48822683095932	83.1607131958008	13971
True	False	False	False	False	-2437.45288085938	1359.31652832031	97.6044921875	0.784017562866211	0.944822371006012	0.919521510601044	67.5340881347656	5943
True	False	False	False	False	-2432.69360351563	1581.97534179688	143.079315185547	0.598546326160431	0.932480573654175	0.344305336475372	73.06201171875	9425
True	False	False	False	False	-2432.02587890625	712.60986328125	154.17073059082	0.791722774505615	0.94939911365509	1	62.0719413757324	8628
True	False	False	False	False	-2426.09350585938	81.5045852661133	180.790130615234	0.773620665073395	0.966362476348877	0.781806230545044	56.5092010498047	9211
True	False	False	False	False	-2430.32861328125	1858.78393554688	143.079315185547	0.753439962863922	0.959966003894806	0.664282858371735	98.2480621337891	12674
True	False	False	False	False	-2431.19848632813	1900.03942871094	93.1679229736328	0.758145093917847	0.944384694099426	0.685944676399231	119.511901855469	10039
True	False	False	False	False	-2430.07104492188	1453.63061523438	109.805053710938	0.78146630525589	0.96806663274765	0.867841958999634	80.1515121459961	7935
True	False	False	False	False	-2427.03515625	1473.20178222656	113.132476806641	0.694173395633698	0.953242182731628	0.491636395454407	85.5098037719727	8722
True	False	False	False	False	-2429.68359375	1512.68823242188	106.477630615234	0.794342398643494	0.96959388256073	1	74.4375	7146
True	False	False	False	False	-2422.9365234375	1606.32153320313	117.569046020508	0.612679004669189	0.948963642120361	0.361517995595932	77.7924499511719	8246
True	False	False	False	False	-2427.93505859375	1932.20971679688	24.401123046875	0.576453566551208	0.931988120079041	0.319446384906769	126.681816101074	2787
True	False	False	False	False	-2427.013671875	1629.68566894531	234.028945922852	0.533067941665649	0.924955785274506	0.27647665143013	77.3270111083984	16316
True	False	False	False	False	-2423.04858398438	1753.85620117188	244.01123046875	0.775721669197083	0.959081768989563	0.800183773040771	82.9136352539063	18241
True	False	False	False	False	-2418.86767578125	1298.33361816406	189.663269042969	0.745215535163879	0.963757872581482	0.631068110466003	68.3567276000977	11689
True	False	False	False	False	-2419.2646484375	1695.48205566406	113.132476806641	0.763600468635559	0.958391427993774	0.714391827583313	91.1372528076172	9296
True	False	False	False	False	-2418.453125	1548.44665527344	181.899276733398	0.822982907295227	0.960371196269989	1	83.5	13694
True	False	False	False	False	-2414.19384765625	516.377807617188	197.427261352539	0.759070038795471	0.960182726383209	0.690488159656525	78.1235961914063	13906
True	False	False	False	False	-2413.0439453125	1783.90405273438	114.241622924805	0.803241491317749	0.960674583911896	1	72.8446578979492	7503
True	False	False	False	False	-2411.84106445313	1268.79162597656	144.188446044922	0.616998076438904	0.906041920185089	0.367008924484253	59.2615394592285	7704
True	False	False	False	False	-2410.0703125	360.224792480469	200.754699707031	0.821229100227356	0.951449036598206	1	76.0607757568359	13767
True	False	False	False	False	-2407.60400390625	900.80908203125	232.919815063477	0.667638599872589	0.950437486171722	0.441736668348312	71.0142822265625	14913
True	False	False	False	False	-2410.74340820313	1411.76599121094	160.825576782227	0.643485963344574	0.951289296150208	0.403435468673706	73.0206909179688	10588
True	False	False	False	False	-2410.64477539063	1437.49047851563	128.660461425781	0.834326982498169	0.960724711418152	1	76.2155151367188	8841
True	False	False	False	False	-2409.85400390625	1482.67578125	112.023338317871	0.714657843112946	0.940510034561157	0.53832471370697	85.2178192138672	8607
True	False	False	False	False	-2406.74072265625	1507.6376953125	139.751892089844	0.73591810464859	0.959966003894806	0.598723590373993	78.0079345703125	9829
True	False	False	False	False	-2409.34716796875	1576.76525878906	185.226699829102	0.688399314880371	0.94962739944458	0.479914337396622	90.6287460327148	15135
True	False	False	False	False	-2408.171875	1684.23107910156	122.005615234375	0.659008085727692	0.938041508197784	0.427394479513168	80.5090942382813	8856
True	False	False	False	False	-2407.15893554688	1937.38354492188	168.589569091797	0.623353540897369	0.964842617511749	0.375301659107208	163.171051025391	24802
True	False	False	False	False	-2405.11401367188	608.990661621094	191.881561279297	0.848172962665558	0.963320910930634	1	67.4393081665039	11667
True	False	False	False	False	-2401.224609375	1755.4296875	115.350761413574	0.735885262489319	0.964657068252563	0.598617315292358	83.4711532592773	8681
True	False	False	False	False	-2396.55517578125	1248.6064453125	139.751892089844	0.598013520240784	0.943119823932648	0.343677669763565	53.1666679382324	6699
True	False	False	False	False	-2393.22973632813	149.84196472168	158.607299804688	0.797933101654053	0.962198376655579	1	62.7762222290039	8977
True	False	False	False	False	-2394.10620117188	1632.02258300781	155.279876708984	0.754616916179657	0.956540942192078	0.669491648674011	83.7857131958008	11730
True	False	False	False	False	-2394.94604492188	1941.03332519531	12.2005615234375	0.768196105957031	0.939064502716064	0.742168962955475	80.4545440673828	885
True	False	False	False	False	-2393.42797851563	1526.31591796875	140.861022949219	0.741758704185486	0.96653026342392	0.618490815162659	74.2677154541016	9432
True	False	False	False	False	-2391.03369140625	1865.39050292969	165.262145996094	0.676039397716522	0.94727885723114	0.456506609916687	80.5838928222656	12007
True	False	False	False	False	-2387.94580078125	1816.46142578125	244.01123046875	0.449477463960648	0.885067164897919	0.2091945707798	122.968185424805	27053
True	False	False	False	False	-2385.60546875	1911.49523925781	150.843307495117	0.774635255336761	0.953982889652252	0.790409028530121	87.7941207885742	11940
True	False	False	False	False	-2382.8447265625	341.209045410156	164.153015136719	0.797737896442413	0.949383616447449	1	91.9324340820313	13606
True	False	False	False	False	-2380.85205078125	1738.51281738281	239.574661254883	0.72677618265152	0.948604822158813	0.570841550827026	82.6388854980469	17850
True	False	False	False	False	-2379.98095703125	903.205017089844	170.807861328125	0.847019016742706	0.961150467395782	1	87.467529296875	13470
True	False	False	False	False	-2380.10815429688	1699.556640625	220.719253540039	0.674924969673157	0.941754937171936	0.454497784376144	82.7135696411133	16460
True	False	False	False	False	-2379.46411132813	1405.14367675781	113.132476806641	0.785913348197937	0.953371345996857	1	76.6568603515625	7819
True	False	False	False	False	-2377.67065429688	1464.07043457031	139.751892089844	0.603693544864655	0.924024164676666	0.350445985794067	73.3095245361328	9237
True	False	False	False	False	-2374.23828125	1825.10852050781	59.8936653137207	0.75905966758728	0.950185596942902	0.690436720848083	98.5370407104492	5321
True	False	False	False	False	-2364.26293945313	133.664672851563	169.698715209961	0.841518878936768	0.962469756603241	1	58.2026138305664	8905
True	False	False	False	False	-2366.01879882813	1422.20178222656	156.389007568359	0.64816689491272	0.958659648895264	0.410432189702988	70.7659606933594	9978
True	False	False	False	False	-2363.4853515625	1543.27587890625	184.117568969727	0.770222425460815	0.953118085861206	0.755918800830841	76.2289123535156	12654
True	False	False	False	False	-2362.53393554688	1622.56604003906	222.937530517578	0.720391869544983	0.945891141891479	0.553162455558777	95.5870666503906	19213
True	False	False	False	False	-2357.24584960938	1498.66577148438	209.627822875977	0.699147701263428	0.949407041072845	0.502192556858063	74.9100494384766	14158
True	False	False	False	False	-2360.5126953125	1752.27111816406	171.917007446289	0.735651552677155	0.950851202011108	0.597861230373383	74.4129028320313	11534
True	False	False	False	False	-2357.55322265625	1795.75756835938	227.374099731445	0.398259729146957	0.841991364955902	0.175031110644341	86.2926864624023	17690
True	False	False	False	False	-2360.1328125	1974.54504394531	180.790130615234	0.739559888839722	0.947798371315002	0.610844850540161	109.576690673828	17861
True	False	False	False	False	-2359.46508789063	1876.59289550781	115.350761413574	0.765693306922913	0.969159781932831	0.7265265583992	65.7307662963867	6836
True	False	False	False	False	-2356.04931640625	1927.81323242188	127.551322937012	0.714580357074738	0.957304775714874	0.538130283355713	69.2086944580078	7959
True	False	False	False	False	-2352.72778320313	1449.64868164063	148.625015258789	0.581790208816528	0.947332203388214	0.325242459774017	71.0671615600586	9523
True	False	False	False	False	-2352.8134765625	1596.16882324219	131.987884521484	0.695033729076385	0.950119614601135	0.493430703878403	74.7058792114258	8890
True	False	False	False	False	-2351.3486328125	1687.31433105469	192.990692138672	0.696205735206604	0.962556600570679	0.495895683765411	77.4885025024414	13483
True	False	False	False	False	-2350.16625976563	888.891723632813	196.318130493164	0.821261286735535	0.957255184650421	1	60.2768363952637	10669
True	False	False	False	False	-2349.58422851563	1561.650390625	108.695907592773	0.810891211032867	0.950061023235321	1	63.7755088806152	6250
True	False	False	False	False	-2349.11547851563	1838.45544433594	144.188446044922	0.759280562400818	0.938734233379364	0.691536962985992	109.192306518555	14195
True	False	False	False	False	-2346.71630859375	924.883483886719	188.554138183594	0.806843638420105	0.959219574928284	1	63.4529418945313	10787
True	False	False	False	False	-2339.28686523438	1646.34838867188	263.975769042969	0.550642490386963	0.895529091358185	0.293060779571533	82.1512603759766	19552
True	False	False	False	False	-2338.03735351563	1908.41931152344	141.970169067383	0.657634496688843	0.938269436359406	0.425183236598969	67.5078125	8641
True	False	False	False	False	-2337.1201171875	1612.36511230469	84.2947845458984	0.707995891571045	0.955301940441132	0.52215188741684	131.328948974609	9981
True	False	False	False	False	-2334.4619140625	1760.72546386719	107.586769104004	0.779021024703979	0.952394783496857	0.834679305553436	84.7113418579102	8217
True	False	False	False	False	-2330.48999023438	1545.89892578125	144.188446044922	0.829249382019043	0.96301281452179	1	81.2153854370117	10558
True	False	False	False	False	-2328.71240234375	1721.6513671875	144.188446044922	0.697807669639587	0.960317492485046	0.49930477142334	89.2461547851563	11602
True	False	False	False	False	-2325.599609375	1506.83166503906	144.188446044922	0.707811713218689	0.953696191310883	0.521719515323639	73.7615356445313	9589
True	False	False	False	False	-2324.578125	1927.95007324219	169.698715209961	0.767782807350159	0.950722396373749	0.739490985870361	86.9934616088867	13310
True	False	False	False	False	-2325.86962890625	1993.23254394531	82.0765075683594	0.760389924049377	0.945095837116241	0.697156250476837	102.554054260254	7589
True	False	False	False	False	-2323.13305664063	1782.31030273438	113.132476806641	0.772725999355316	0.961881518363953	0.774587631225586	78.3137283325195	7988
True	False	False	False	False	-2317.19482421875	1622.41296386719	117.569046020508	0.694364547729492	0.940752148628235	0.492033988237381	73.1320724487305	7752
True	False	False	False	False	-2318.78979492188	1803.05285644531	103.150199890137	0.803309321403503	0.955305933952332	1	86.2042999267578	8017
True	False	False	False	False	-2316.66430664063	874.239379882813	113.132476806641	0.772725999355316	0.95595383644104	0.774587631225586	57.5686264038086	5872
True	False	False	False	False	-2310.9716796875	1542.17309570313	115.350761413574	0.607424437999725	0.946837484836578	0.354987353086472	66.3076934814453	6896
True	False	False	False	False	-2315.85766601563	1669.32739257813	118.678184509277	0.594533920288086	0.935829401016235	0.33961483836174	74.3925247192383	7960
True	False	False	False	False	-2315.69384765625	1697.09460449219	157.498153686523	0.829367995262146	0.956120729446411	1	76.5	10863
True	False	False	False	False	-2308.26000976563	1585.03662109375	170.807861328125	0.629268407821655	0.939426720142365	0.383260428905487	73.9220809936523	11384
True	False	False	False	False	-2304.70458984375	1525.50366210938	107.586769104004	0.670816242694855	0.966538786888123	0.447224259376526	64.2783508300781	6235
True	False	False	False	False	-2300.32275390625	1607.37634277344	114.241622924805	0.771086752414703	0.9509596824646	0.762132465839386	85.9514541625977	8853
True	False	False	False	False	-2299.69750976563	1725.38781738281	164.153015136719	0.825832903385162	0.967285692691803	1	78.2972946166992	11588
True	False	False	False	False	-2298.36206054688	1753.42810058594	155.279876708984	0.68638277053833	0.945794343948364	0.475945204496384	79.4928588867188	11129
True	False	False	False	False	-2299.59008789063	1839.57177734375	226.264953613281	0.725188553333282	0.950172483921051	0.566320717334747	98.4166641235352	20077
True	False	False	False	False	-2299.16064453125	1882.34252929688	207.409545898438	0.691749274730682	0.933406293392181	0.486648708581924	106.85026550293	19981
True	False	False	False	False	-2292.38940429688	1653.76330566406	147.515884399414	0.6229008436203	0.945137977600098	0.374702334403992	75.0751876831055	9985
True	False	False	False	False	-2291.03247070313	1907.775390625	140.861022949219	0.772385537624359	0.95522403717041	0.771922528743744	79.8110198974609	10136
True	False	False	False	False	-2290.59814453125	1792.51953125	168.589569091797	0.807776212692261	0.958144426345825	1	93	14136
True	False	False	False	False	-2288.86889648438	1626.74719238281	88.7313537597656	0.83357036113739	0.963311195373535	1	77.8249969482422	6226
True	False	False	False	False	-2285.85717773438	1261.20764160156	128.660461425781	0.759870648384094	0.952686846256256	0.694506108760834	63.8706893920898	7409
True	False	False	False	False	-2282.94604492188	1995.20959472656	61.0028076171875	0.720566987991333	0.930075109004974	0.553630292415619	108.054542541504	5943
True	False	False	False	False	-2278.97583007813	1568.75354003906	160.825576782227	0.65186595916748	0.958623647689819	0.41609662771225	72.4068984985352	10499
True	False	False	False	False	-2276.02172851563	1718.70666503906	24.401123046875	0.658792555332184	0.960098087787628	0.427046239376068	58.3181800842285	1283
True	False	False	False	False	-2273.84838867188	1812.83349609375	202.97297668457	0.74776703119278	0.944948315620422	0.640835285186768	83.420768737793	15266
True	False	False	False	False	-2273.26928710938	1762.32189941406	206.300399780273	0.489335924386978	0.869029581546783	0.239181041717529	76.4408569335938	14218
True	False	False	False	False	-2271.92260742188	516.699462890625	198.536407470703	0.695497453212738	0.950583875179291	0.494403153657913	65.5083770751953	11726
True	False	False	False	False	-2264.47875976563	741.213623046875	148.625015258789	0.823728501796722	0.953589022159576	1	80.4328384399414	10778
True	False	False	False	False	-2270.5517578125	1988.1943359375	137.533599853516	0.575346887111664	0.932376027107239	0.318259954452515	88.2096786499023	10938
True	False	False	False	False	-2270.4033203125	1221.36267089844	205.191253662109	0.788921117782593	0.961344420909882	1	72.0756759643555	13334
True	False	False	False	False	-2267.84790039063	1620.443359375	145.297592163086	0.45297384262085	0.9010089635849	0.211694464087486	69.786262512207	9142
True	False	False	False	False	-2264.51733398438	1727.32287597656	141.970169067383	0.816491663455963	0.961592078208923	1	95.9921875	12287
True	False	False	False	False	-2258.6025390625	1603.20288085938	144.188446044922	0.674512386322021	0.944152057170868	0.453758031129837	76.8461532592773	9990
True	False	False	False	False	-2258.27490234375	1903.1689453125	241.792938232422	0.774956405162811	0.942930102348328	0.793233931064606	84.9770660400391	18525
True	False	False	False	False	-2250.32885742188	1838.15002441406	218.500961303711	0.741029679775238	0.961964905261993	0.615926742553711	89.8883285522461	17708
True	False	False	False	False	-2247.623046875	1971.97290039063	136.424453735352	0.764290273189545	0.962092399597168	0.718305766582489	82.3821105957031	10133
True	False	False	False	False	-2243.84301757813	119.598388671875	102.041061401367	0.784656643867493	0.949979424476624	0.940379023551941	65.760871887207	6050
True	False	False	False	False	-2243.53173828125	418.919036865234	176.353576660156	0.797891974449158	0.948202073574066	1	75.7735824584961	12048
True	False	False	False	False	-2243.74584960938	1212.69311523438	112.023338317871	0.801285207271576	0.947275280952454	1	83.0197982788086	8385
True	False	False	False	False	-2241.59399414063	1649.36157226563	116.459907531738	0.786059260368347	0.954675555229187	1	110.190475463867	11570
True	False	False	False	False	-2241.65771484375	1684.28515625	258.430084228516	0.619117915630341	0.925209105014801	0.369746208190918	94.8369064331055	22097
True	False	False	False	False	-2241.314453125	1727.24645996094	125.333038330078	0.740218818187714	0.952686846256256	0.61310887336731	70.2566375732422	7939
True	False	False	False	False	-2238.66235351563	1792.15075683594	218.500961303711	0.694623529911041	0.93950629234314	0.492573529481888	78.4467010498047	15454
True	False	False	False	False	-2235.91259765625	1760.12426757813	173.026138305664	0.829033434391022	0.959978342056274	1	79.6282043457031	12422
True	False	False	False	False	-2234.37451171875	1863.2509765625	196.318130493164	0.641791880130768	0.937169373035431	0.40094867348671	82.6779632568359	14634
True	False	False	False	False	-2233.58349609375	155.232788085938	141.970169067383	0.807637214660645	0.946063756942749	1	59.2265625	7581
True	False	False	False	False	-2233.15356445313	631.814819335938	234.028945922852	0.844249486923218	0.965739250183105	1	134.19905090332	28316
True	False	False	False	False	-2231.8251953125	1887.70654296875	13.3097038269043	0.66390061378479	0.925560414791107	0.435427129268646	47.1666679382324	566
True	False	False	False	False	-2230.0126953125	1575.13024902344	129.769607543945	0.708431541919708	0.959811329841614	0.52317750453949	67.6410293579102	7914
True	False	False	False	False	-2222.07153320313	440.243530273438	170.807861328125	0.82663369178772	0.950338244438171	1	72.6298675537109	11185
True	False	False	False	False	-2227.55419921875	1164.61535644531	168.589569091797	0.848152697086334	0.967285692691803	1	93.6776351928711	14239
True	False	False	False	False	-2221.87524414063	1606.85424804688	187.44499206543	0.690560817718506	0.955480337142944	0.484238892793655	74.9171600341797	12661
True	False	False	False	False	-2227.52685546875	1991.62512207031	266.194061279297	0.783528327941895	0.953734040260315	0.906953990459442	96.0458297729492	23051
True	False	False	False	False	-2222.48608398438	1732.97497558594	151.952453613281	0.745924651622772	0.95632141828537	0.633738994598389	76.0875930786133	10424
True	False	False	False	False	-2219.49853515625	1916.44543457031	104.259346008301	0.754927635192871	0.962346732616425	0.670888781547546	82.5319137573242	7758
True	False	False	False	False	-2213.32055664063	212.739166259766	160.825576782227	0.752340793609619	0.95162045955658	0.659532845020294	62.8275871276855	9110
True	False	False	False	False	-2217.57177734375	1937.67028808594	181.899276733398	0.705662131309509	0.939491808414459	0.516729354858398	89.6585388183594	14704
True	False	False	False	False	-2217.4482421875	601.328369140625	270.630645751953	0.814507305622101	0.956299901008606	1	71.1352462768555	17357
True	False	False	False	False	-2211.0986328125	1693.91125488281	206.300399780273	0.708034455776215	0.950633108615875	0.522242486476898	83.6397857666016	15557
True	False	False	False	False	-2211.14501953125	1827.29858398438	199.645553588867	0.741987287998199	0.951911628246307	0.619300961494446	77.6611099243164	13979
True	False	False	False	False	-2207.400390625	166.410507202148	160.825576782227	0.838098645210266	0.964791834354401	1	59.2827568054199	8596
True	False	False	False	False	-2203.66479492188	1648.53881835938	195.208984375	0.704208076000214	0.923057794570923	0.513410031795502	87.636360168457	15424
True	False	False	False	False	-2205.51049804688	1757.63195800781	171.917007446289	0.719183564186096	0.954329788684845	0.549959003925323	73.4193572998047	11380
True	False	False	False	False	-2201.6533203125	764.072509765625	164.153015136719	0.834343016147614	0.95744389295578	1	63.2702713012695	9364
True	False	False	False	False	-2201.3134765625	1884.19848632813	128.660461425781	0.644541442394257	0.915721237659454	0.404996901750565	74.5	8642
True	False	False	False	False	-2196.4462890625	1961.15124511719	171.917007446289	0.832001447677612	0.958474338054657	1	99.5419387817383	15429
True	False	False	False	False	-2196.25537109375	1799.54614257813	247.338653564453	0.841755390167236	0.97264039516449	1	76.1479797363281	16981
True	False	False	False	False	-2192.27368164063	938.764282226563	136.424453735352	0.814726829528809	0.953871011734009	1	71.6585388183594	8814
True	False	False	False	False	-2188.61083984375	1917.45520019531	164.153015136719	0.568170964717865	0.934268951416016	0.310692548751831	87.5540542602539	12958
True	False	False	False	False	-2175.78051757813	186.214447021484	180.790130615234	0.780968606472015	0.949387013912201	0.860293686389923	60.5582809448242	9871
True	False	False	False	False	-2183.1376953125	1847.4091796875	206.300399780273	0.699652373790741	0.927332401275635	0.503288865089417	82.4193572998047	15330
True	False	False	False	False	-2181.2109375	1998.39526367188	57.6753807067871	0.656205236911774	0.935501754283905	0.422902166843414	79.0192337036133	4109
True	False	False	False	False	-2180.75805664063	1733.07763671875	175.244430541992	0.819792032241821	0.957361221313477	1	76.082275390625	12021
True	False	False	False	False	-2178.55883789063	1880.53894042969	122.005615234375	0.857830703258514	0.972052216529846	1	75.9545440673828	8355
True	False	False	False	False	-2174.11328125	130.178573608398	206.300399780273	0.75341808795929	0.949128329753876	0.664187371730804	60.3602142333984	11227
True	False	False	False	False	-2173.50439453125	1681.55334472656	93.1679229736328	0.716425657272339	0.929359614849091	0.542802810668945	75.8452377319336	6371
True	False	False	False	False	-2167.36328125	748.56201171875	154.17073059082	0.803418695926666	0.953084051609039	1	60.9136695861816	8467
True	False	False	False	False	-2164.16821289063	1367.06262207031	161.934722900391	0.803017973899841	0.951595425605774	1	77.5616455078125	11324
True	False	False	False	False	-2165.05688476563	2001.44860839844	137.533599853516	0.790976285934448	0.957573533058167	1	70.9032287597656	8792
True	False	False	False	False	-2164.40869140625	1957.30712890625	115.350761413574	0.756777882575989	0.97148585319519	0.679410755634308	82.9326934814453	8625
True	False	False	False	False	-2160.57446289063	1693.44421386719	95.3862075805664	0.776196181774139	0.964163720607758	0.804659724235535	68.2906951904297	5873
True	False	False	False	False	-2160.81420898438	1875.88256835938	131.987884521484	0.645217478275299	0.951853930950165	0.406001895666122	81.1428604125977	9656
True	False	False	False	False	-2157.30322265625	1938.61108398438	141.970169067383	0.654969751834869	0.950155854225159	0.420946270227432	76.328125	9770
True	False	False	False	False	-2154.55151367188	504.428985595703	232.919815063477	0.799393713474274	0.947983384132385	1	59.8523826599121	12569
True	False	False	False	False	-2155.38061523438	1900.79699707031	125.333038330078	0.812749564647675	0.960724711418152	1	76.4070816040039	8634
True	False	False	False	False	-2149.05712890625	869.996215820313	167.480438232422	0.791255295276642	0.96829754114151	1	67.0596008300781	10126
True	False	False	False	False	-2148.02856445313	1678.82055664063	122.005615234375	0.769454181194305	0.954083800315857	0.750577867031097	72.8727264404297	8016
True	False	False	False	False	-2148.35473632813	1764.11608886719	250.666076660156	0.766497731208801	0.95736825466156	0.73140949010849	84.6681442260742	19135
True	False	False	False	False	-2139.18920898438	1846.22961425781	194.099838256836	0.752993166446686	0.955336451530457	0.662339091300964	80.4114303588867	14072
True	False	False	False	False	-2138.62646484375	1900.00927734375	138.64274597168	0.776717782020569	0.95333856344223	0.809742450714111	85.5999984741211	10700
True	False	False	False	False	-2135.95190429688	618.098266601563	288.376892089844	0.656861007213593	0.918867588043213	0.423946231603622	68.8307723999023	17896
True	False	False	False	False	-2129.14526367188	1744.30773925781	198.536407470703	0.681388020515442	0.954431593418121	0.466373324394226	78.9832382202148	14138
True	False	False	False	False	-2132.28076171875	1964.87072753906	149.734161376953	0.717432796955109	0.929659426212311	0.545391619205475	92.1037063598633	12434
True	False	False	False	False	-2131.92333984375	2010.45922851563	217.391815185547	0.777484655380249	0.935867309570313	0.817557096481323	89.4744873046875	17537
True	False	False	False	False	-2131.42016601563	1804.24792480469	258.430084228516	0.721618354320526	0.953947484493256	0.556458592414856	92.0171661376953	21440
True	False	False	False	False	-2128.77221679688	1918.38952636719	207.409545898438	0.579152941703796	0.916930258274078	0.322362393140793	98.1122970581055	18347
True	False	False	False	False	-2122.82250976563	1247.05688476563	129.769607543945	0.818419456481934	0.966347217559814	1	52.8290596008301	6181
True	False	False	False	False	-2122.03369140625	1924.515625	21.0736961364746	0.509064376354218	0.885751783847809	0.255366504192352	71.2631607055664	1354
True	False	False	False	False	-2121.93017578125	628.087951660156	176.353576660156	0.435962468385696	0.882300078868866	0.199745833873749	65.0062866210938	10336
True	False	False	False	False	-2114.75512695313	1338.88391113281	167.480438232422	0.775803208351135	0.960648775100708	0.800943434238434	60.9271507263184	9200
True	False	False	False	False	-2112.60961914063	1868.3056640625	201.863830566406	0.646981954574585	0.940970301628113	0.408643215894699	90.7033004760742	16508
True	False	False	False	False	-2110.439453125	127.656814575195	189.663269042969	0.62517911195755	0.941657364368439	0.377732574939728	55.374267578125	9469
True	False	False	False	False	-2108.2724609375	1753.86462402344	97.6044921875	0.773984313011169	0.940457940101624	0.784835934638977	63.3522720336914	5575
True	False	False	False	False	-2104.53662109375	2013.9560546875	148.625015258789	0.747713565826416	0.966735243797302	0.640626013278961	70.2462692260742	9413
True	False	False	False	False	-2095.03930664063	1395.720703125	166.371292114258	0.789251506328583	0.94499009847641	1	87.2333297729492	13085
True	False	False	False	False	-2092.72045898438	1985.10266113281	119.787330627441	0.776787161827087	0.964366912841797	0.810432493686676	77.435188293457	8363
True	False	False	False	False	-2086.0849609375	1747.60461425781	82.0765075683594	0.711891770362854	0.941940605640411	0.531479299068451	73.9189224243164	5470
True	False	False	False	False	-2085.4658203125	1795.89379882813	215.173538208008	0.762958765029907	0.952105045318604	0.710821926593781	81.2164916992188	15756
True	False	False	False	False	-2082.81396484375	1916.62084960938	136.424453735352	0.736890852451324	0.946157515048981	0.601898670196533	85.8617858886719	10561
True	False	False	False	False	-2080.68139648438	1894.43103027344	112.023338317871	0.811145603656769	0.973892867565155	1	85.5247497558594	8638
True	False	False	False	False	-2077.78295898438	1964.47924804688	221.828384399414	0.783765912055969	0.945404529571533	0.912798941135406	103.819999694824	20764
True	False	False	False	False	-2070.02270507813	1152.55090332031	140.861022949219	0.78069794178009	0.941183686256409	0.856390178203583	102.944885253906	13074
True	False	False	False	False	-2068.111328125	495.823272705078	155.279876708984	0.702546358108521	0.955024838447571	0.509670376777649	68.1999969482422	9548
True	False	False	False	False	-2067.55249023438	1762.87182617188	170.807861328125	0.502763986587524	0.845034241676331	0.250090509653091	69.5	10703
True	False	False	False	False	-2066.12060546875	1833.16345214844	240.683807373047	0.765143632888794	0.963793873786926	0.723262846469879	77.5898590087891	16837
True	False	False	False	False	-2065.4892578125	2007.52185058594	177.462707519531	0.759382247924805	0.935976982116699	0.692045390605927	97.7312469482422	15637
True	False	False	False	False	-2065.2080078125	1892.22473144531	92.0587844848633	0.647272288799286	0.927088677883148	0.409080415964127	89.4457855224609	7424
True	False	False	False	False	-2065.0888671875	119.476913452148	173.026138305664	0.692302107810974	0.938582181930542	0.487777471542358	58.3717956542969	9106
True	False	False	False	False	-2061.94677734375	414.260314941406	97.6044921875	0.784017562866211	0.946501493453979	0.919521510601044	74.886360168457	6590
True	False	False	False	False	-2056.759765625	232.565643310547	217.391815185547	0.761550307273865	0.955530345439911	0.703210771083832	68.5102005004883	13428
True	False	False	False	False	-2055.15087890625	556.898010253906	160.825576782227	0.744976580142975	0.958098590373993	0.630175292491913	67.7034454345703	9817
True	False	False	False	False	-2052.20751953125	145.54035949707	144.188446044922	0.722330927848816	0.954549729824066	0.558394551277161	57.0461540222168	7416
True	False	False	False	False	-2052.10400390625	1913.11828613281	226.264953613281	0.711107194423676	0.966971457004547	0.529572129249573	97.9656829833984	19985
True	False	False	False	False	-2047.45959472656	441.908294677734	164.153015136719	0.725604593753815	0.94631028175354	0.567497134208679	62.1486473083496	9198
True	False	False	False	False	-2048.2451171875	1976.740234375	123.114753723145	0.798364579677582	0.953440308570862	1	78.8828811645508	8756
True	False	False	False	False	-2043.57885742188	1799.86108398438	168.589569091797	0.68965095281601	0.940056681632996	0.482409477233887	87.4802627563477	13297
True	False	False	False	False	-2042.16247558594	378.451690673828	143.079315185547	0.709515929222107	0.957192659378052	0.52574896812439	69.4651184082031	8961
True	False	False	False	False	-2041.53662109375	676.134643554688	128.660461425781	0.780611455440521	0.9549640417099	0.855170607566833	63.3620681762695	7350
True	False	False	False	False	-2037.9765625	507.355560302734	200.754699707031	0.778810083866119	0.953202903270721	0.832194209098816	66.0165710449219	11949
True	False	False	False	False	-2034.39831542969	235.243316650391	154.17073059082	0.721209406852722	0.951704978942871	0.555354535579681	60.8992805480957	8465
True	False	False	False	False	-2032.96020507813	547.397521972656	134.206176757813	0.823480188846588	0.956785082817078	1	72.7107467651367	8798
True	False	False	False	False	-2032.65600585938	1930.34887695313	136.424453735352	0.736890852451324	0.951364576816559	0.601898670196533	76.1219482421875	9363
True	False	False	False	False	-2028.61743164063	161.960296630859	165.262145996094	0.730507373809814	0.95129257440567	0.581821024417877	55.4161071777344	8257
True	False	False	False	False	-2027.66040039063	455.066314697266	151.952453613281	0.55980372428894	0.92726457118988	0.302130997180939	56.5693435668945	7750
True	False	False	False	False	-2024.33154296875	195.317565917969	184.117568969727	0.813853800296783	0.953783690929413	1	60.8313255310059	10098
True	False	False	False	False	-2020.9775390625	479.842712402344	168.589569091797	0.807776212692261	0.963109135627747	1	65.184211730957	9908
True	False	False	False	False	-2023.37072753906	1858.41174316406	234.028945922852	0.665669739246368	0.945284247398376	0.43839418888092	80.2985763549805	16943
True	False	False	False	False	-2015.41162109375	383.953338623047	109.805053710938	0.785418212413788	0.937935769557953	1	85.9797973632813	8512
True	False	False	False	False	-2018.83410644531	617.0625	179.680999755859	0.768874526023865	0.956260919570923	0.74665355682373	69.6666641235352	11286
True	False	False	False	False	-2016.09375	2005.06518554688	179.680999755859	0.471643835306168	0.862665712833405	0.225454315543175	97.6234588623047	15815
True	False	False	False	False	-2013.06628417969	582.780578613281	199.645553588867	0.735508561134338	0.970396876335144	0.597400009632111	68.2555541992188	12286
True	False	False	False	False	-2012.818359375	1946.39111328125	168.589569091797	0.788660645484924	0.963548243045807	1	84.684211730957	12872
True	False	False	False	False	-2008.41760253906	318.083953857422	97.6044921875	0.750541150569916	0.949979424476624	0.651979506015778	55.3977279663086	4875
True	False	False	False	False	-2003.56750488281	66.2633209228516	173.026138305664	0.686031520366669	0.949842095375061	0.475260227918625	57.0705146789551	8903
True	False	False	False	False	-2006.05444335938	208.576019287109	155.279876708984	0.679850518703461	0.959989607334137	0.463497906923294	58.4571418762207	8184
True	False	False	False	False	-2004.66723632813	281.064208984375	174.135284423828	0.699379324913025	0.959304451942444	0.502695083618164	59.1528663635254	9287
True	False	False	False	False	-2004.99938964844	1915.49194335938	174.135284423828	0.461899369955063	0.905942142009735	0.218184292316437	73.4713363647461	11535
True	False	False	False	False	-2003.51208496094	948.567932128906	118.678184509277	0.824438512325287	0.954018115997314	1	58.1214942932129	6219
True	False	False	False	False	-2003.35693359375	1972.39624023438	129.769607543945	0.727007806301117	0.954740822315216	0.571508407592773	69.470085144043	8128
True	False	False	False	False	-2001.09692382813	762.622619628906	148.625015258789	0.737016499042511	0.954780399799347	0.602312028408051	60.4552230834961	8101
True	False	False	False	False	-2000.29614257813	238.754745483398	185.226699829102	0.668197453022003	0.944472789764404	0.44269335269928	62.8323364257813	10493
True	False	False	False	False	-1999.14306640625	680.95947265625	131.987884521484	0.809868931770325	0.963263034820557	1	78.1680679321289	9302
True	False	False	False	False	-1998.05505371094	553.831359863281	235.138092041016	0.807007014751434	0.967680096626282	1	63.301887512207	13420
True	False	False	False	False	-1996.76538085938	605.962280273438	207.409545898438	0.787462949752808	0.95485907793045	1	72.2246017456055	13506
True	False	False	False	False	-1997.56188964844	783.842224121094	107.586769104004	0.769551157951355	0.95716655254364	0.75124317407608	63.8350524902344	6192
True	False	False	False	False	-1993.12329101563	371.606475830078	103.150199890137	0.803309321403503	0.964942038059235	1	60.2580642700195	5604
True	False	False	False	False	-1995.23852539063	426.337951660156	187.44499206543	0.749993979930878	0.95819628238678	0.649735033512115	58.2662734985352	9847
True	False	False	False	False	-1994.525390625	461.907867431641	183.008422851563	0.856111884117126	0.965360343456268	1	79.7696990966797	13162
True	False	False	False	False	-1989.4755859375	509.295989990234	295.031768798828	0.635467171669006	0.953707933425903	0.391867071390152	64.9548873901367	17278
True	False	False	False	False	-1981.62744140625	865.497802734375	117.569046020508	0.816733479499817	0.953371345996857	1	61.7924537658691	6550
True	False	False	False	False	-1985.68627929688	1979.45910644531	155.279876708984	0.572062194347382	0.913463175296783	0.314769476652145	74.4714279174805	10426
True	False	False	False	False	-1984.2451171875	1393.98474121094	212.955261230469	0.716196000576019	0.955791532993317	0.542216360569	88.515625	16995
True	False	False	False	False	-1979.8994140625	811.734436035156	188.554138183594	0.694646954536438	0.936046421527863	0.492622494697571	61.9000015258789	10523
True	False	False	False	False	-1981.12316894531	1910.39111328125	159.716445922852	0.792017757892609	0.957418978214264	1	86.8402786254883	12505
True	False	False	False	False	-1980.8037109375	910.88671875	253.993499755859	0.854212939739227	0.966919779777527	1	64.3275146484375	14731
True	False	False	False	False	-1979.794921875	1361.40612792969	222.937530517578	0.797318458557129	0.956187903881073	1	54.4029846191406	10935
True	False	False	False	False	-1976.18676757813	705.519348144531	232.919815063477	0.776830792427063	0.957691311836243	0.810867488384247	76.1476211547852	15991
True	False	False	False	False	-1977.78125	1842.54650878906	171.917007446289	0.68163388967514	0.935833394527435	0.466836243867874	94.3935470581055	14631
True	False	False	False	False	-1974.4755859375	282.016510009766	176.353576660156	0.754636108875275	0.960952758789063	0.669577658176422	62.0880508422852	9872
True	False	False	False	False	-1973.90747070313	236.784042358398	171.917007446289	0.666936814785004	0.946885108947754	0.440540254116058	68.2451629638672	10578
True	False	False	False	False	-1967.17578125	753.379760742188	196.318130493164	0.72962087392807	0.950296401977539	0.579165399074554	71.4180755615234	12641
True	False	False	False	False	-1963.20153808594	1871.16906738281	211.846115112305	0.814507722854614	0.966953456401825	1	76.759162902832	14661
True	False	False	False	False	-1961.99633789063	1887.51843261719	23.2919807434082	0.772283971309662	0.947545111179352	0.771135985851288	51.0476188659668	1072
True	False	False	False	False	-1959.0546875	503.065521240234	170.807861328125	0.772800981998444	0.965411841869354	0.775180578231812	88.5649337768555	13639
True	False	False	False	False	-1958.6689453125	1959.85266113281	216.282684326172	0.685262203216553	0.939171135425568	0.473766267299652	81.6615371704102	15924
True	False	False	False	False	-1957.00903320313	2006.7978515625	219.610107421875	0.698149502277374	0.927770912647247	0.500038266181946	86.3888854980469	17105
True	False	False	False	False	-1955.71374511719	457.614593505859	140.861022949219	0.684545338153839	0.924073338508606	0.472382038831711	83.4330673217773	10596
True	False	False	False	False	-1949.24401855469	266.416259765625	199.645553588867	0.757985770702362	0.940118312835693	0.685172200202942	116.327774047852	20939
[truncated: 20,379 more rows]
