# Supplementary material for: Gene Delivery Mediated by Backbone-Degradable RAFT Copolymers
Source: Biomacromolecules. 2026 Feb 12;27(3):1846–56. doi: 10.1021/acs.biomac.5c01662 (PMC12977016; doi:10.1021/acs.biomac.5c01662)
Supplement: Supplementary file 2 [file bm5c01662_si_002.zip › Celigo Raw Data/Object (Cell)-Level Data/Blue/7-15-2024-9-10-53-PM_object_G7.csv]

Plate ID	PM_2024_07_15_PPP41-45_NP_5_10_20_PEIpro_200ngwell_U2OS_6k_Plate2
Plate Name
Plate Description
Scan ID	7/15/2024 9:10:53 PM
Scan Description
Scan Result ID	7/15/2024 9:10:53 PM
Scan Result Description
Software Version	5.1.0.0
Experiment Name
Application Name	Target 1
Plate Type	96-Well BD Falcon™ 353072 Plate
Acquisition Start/End Times	7/15/2024 9:10:53 PM - 7/15/2024 9:12:42 PM
Analysis Start Time	7/15/2024 9:10:53 PM
User ID	Local Administrator
Scan Area Object-Level Data CSV Report
Row	G
Column	7
Total	Class 1	Class 2	Class 3	Class 4	X Position (µm)	Y Position (µm)	Target 1: Area (µm²)	Target 1: Form Factor	Target 1: Smoothness	Target 1: Aspect Ratio	Target 1: Mean Intensity	Target 1: Integrated Intensity
True	False	False	False	False	-2023.58435058594	-2905.1201171875	431.456207275391	0.237589582800865	0.905484199523926	0.0898234695196152	167.71208190918	65240
True	False	False	False	False	-2049.2119140625	-2876.27905273438	120.896469116211	0.733505606651306	0.947917997837067	0.591034114360809	135.137619018555	14730
True	False	False	False	False	-2077.55053710938	-2861.76098632813	123.114753723145	0.6284299492836	0.931905388832092	0.382117539644241	166.720718383789	18506
True	False	False	False	False	-2111.50830078125	-2836.4775390625	209.627822875977	0.390965402126312	0.831140041351318	0.170503824949265	144.264556884766	27266
True	False	False	False	False	-2150.92138671875	-2808.71411132813	190.772415161133	0.337019324302673	0.889674842357635	0.139227852225304	144.720932006836	24892
True	False	False	False	False	-2187.28393554688	-2778.96044921875	137.533599853516	0.699044167995453	0.952821373939514	0.501968204975128	160.346771240234	19883
True	False	False	False	False	-2215.70483398438	-2752.23291015625	104.259346008301	0.703710198402405	0.923945426940918	0.512283682823181	143.478729248047	13487
True	False	False	False	False	-2232.208984375	-2732.408203125	18.8554134368896	0.733056426048279	0.934281527996063	0.589630365371704	101.882354736328	1732
True	False	False	False	False	-2277.99072265625	-2710.85009765625	18.8554134368896	0.497218459844589	0.870303511619568	0.245531126856804	132.411758422852	2251
True	False	False	False	False	-2279.87377929688	-2695.94018554688	89.8404998779297	0.744702398777008	0.961418867111206	0.629155278205872	135.246917724609	10955
True	False	False	False	False	-2309.66577148438	-2673.50903320313	84.2947845458984	0.628854393959045	0.940554261207581	0.382695436477661	122.210525512695	9288
True	False	False	False	False	-2332.87426757813	-2649.38745117188	76.5307922363281	0.74383670091629	0.947335720062256	0.625965297222137	137.217391967773	9468
True	False	False	False	False	-2370.97680664063	-2624.44555664063	143.079315185547	0.443962246179581	0.970312535762787	0.205298230051994	132.85270690918	17138
True	False	False	False	False	-2425.81567382813	-2569.39038085938	311.668884277344	0.203642472624779	0.869781196117401	0.0748945474624634	132.007110595703	37094
True	False	False	False	False	-2449.72705078125	-2534.86206054688	227.374099731445	0.327657133340836	0.798810839653015	0.134158119559288	121.878051757813	24985
True	False	False	False	False	-2476.77001953125	-2511.80029296875	283.940338134766	0.299501001834869	0.937589108943939	0.119475059211254	140.046875	35852
True	False	False	False	False	-2467.95678710938	-2492.53759765625	72.0942230224609	0.790630877017975	0.963134229183197	1	70.8153839111328	4603
True	False	False	False	False	-2521.38549804688	-2469.9912109375	59.8936653137207	0.483687043190002	0.945660531520844	0.234721258282661	131.944442749023	7125
True	False	False	False	False	-2558.97534179688	-2428.876953125	194.099838256836	0.295785933732986	0.949669003486633	0.117597632110119	127.982856750488	22397
True	False	False	False	False	-2586.00634765625	-2384.98315429688	95.3862075805664	0.827333629131317	0.963002026081085	1	146.023254394531	12558
True	False	False	False	False	-2609.052734375	-2358.625	169.698715209961	0.438933104276657	0.927337527275085	0.201794192194939	143.862747192383	22011
True	False	False	False	False	-2647.20874023438	-2305.6904296875	175.244430541992	0.645613074302673	0.943415224552155	0.406591773033142	139.594940185547	22056
True	False	False	False	False	-2678.55126953125	-2273.64404296875	183.008422851563	0.445996910333633	0.918470919132233	0.206729039549828	143.006057739258	23596
True	False	False	False	False	-2719.8154296875	-2215.65576171875	384.872253417969	0.214709207415581	0.944466829299927	0.0796674340963364	144.841491699219	50260
True	False	False	False	False	-2752.509765625	-2185.359375	79.8582229614258	0.511897802352905	0.928882956504822	0.257773488759995	134.45832824707	9681
True	False	False	False	False	-2727.47705078125	-2179.27758789063	87.6222152709961	0.75999253988266	0.952832698822021	0.695125102996826	89.6582260131836	7083
True	False	False	False	False	-2778.560546875	-2134.03442382813	133.097030639648	0.355680227279663	0.920754075050354	0.149633422493935	148.516662597656	17822
True	False	False	False	False	-2792.07202148438	-2108.58959960938	154.17073059082	0.578048527240753	0.942114472389221	0.321165472269058	155.633087158203	21633
True	False	False	False	False	-2823.60327148438	-2082.04614257813	11.0914192199707	0.55325049161911	0.935661971569061	0.295611768960953	137.899993896484	1379
True	False	False	False	False	-2847.16333007813	-2046.67163085938	26.6194076538086	0.596519231796265	0.943335175514221	0.341925352811813	138.70832824707	3329
True	False	False	False	False	-2845.63916015625	-2030.23840332031	82.0765075683594	0.702428579330444	0.940480291843414	0.5094074010849	146.891891479492	10870
True	False	False	False	False	-2861.35498046875	-2008.15563964844	89.8404998779297	0.708643853664398	0.951002836227417	0.52367889881134	158.259262084961	12819
True	False	False	False	False	-2895.3408203125	-1967.640625	147.515884399414	0.32383319735527	0.917521834373474	0.132115170359612	137.616546630859	18303
True	False	False	False	False	-2899.439453125	-1943.22204589844	74.3125076293945	0.758645176887512	0.966323673725128	0.688388466835022	154.119400024414	10326
True	False	False	False	False	-2918.43701171875	-1910.12622070313	68.7667999267578	0.754140198230743	0.955623149871826	0.667366206645966	153.370971679688	9509
True	False	False	False	False	-2910.63134765625	-1924.44958496094	62.1119499206543	0.681158900260925	0.948924779891968	0.465942800045013	147.125	8239
True	False	False	False	False	-2894.30493164063	-1921.26684570313	109.805053710938	0.829462349414825	0.969403386116028	1	97.9494934082031	9697
True	False	False	False	False	-2879.99755859375	-1959.80578613281	120.896469116211	0.687753558158875	0.956391155719757	0.478636562824249	125.816513061523	13714
True	False	False	False	False	-2878.83349609375	-1994.97668457031	38.8199691772461	0.643570005893707	0.957085192203522	0.403559476137161	141.542861938477	4954
True	False	False	False	False	-2867.94970703125	-1997.45825195313	15.5279874801636	0.717676758766174	0.928345501422882	0.546022891998291	125.214286804199	1753
True	False	False	False	False	-2874.0595703125	-1978.22351074219	110.914192199707	0.707581996917725	0.942105174064636	0.521181464195251	119.169998168945	11917
True	False	False	False	False	-2874.02490234375	-1924.36315917969	168.589569091797	0.745215535163879	0.949964761734009	0.631068110466003	90.0394744873047	13686
True	False	False	False	False	-2860.46704101563	-2024.68591308594	58.7845230102539	0.612679004669189	0.948295474052429	0.361517995595932	137.226409912109	7273
True	False	False	False	False	-2835.3056640625	-2012.92224121094	93.1679229736328	0.628847420215607	0.948782980442047	0.382685959339142	76.8809509277344	6458
True	False	False	False	False	-2851.11401367188	-1951.36254882813	169.698715209961	0.757360458374023	0.951517999172211	0.682169198989868	84.3464050292969	12905
True	False	False	False	False	-2846.0400390625	-1988.56103515625	104.259346008301	0.787570297718048	0.944112837314606	1	107.234039306641	10080
True	False	False	False	False	-2830.94653320313	-2029.95178222656	118.678184509277	0.588513195514679	0.955326914787292	0.332728028297424	93.0467300415039	9956
True	False	False	False	False	-2828.9072265625	-2057.71923828125	175.244430541992	0.366551637649536	0.934569537639618	0.155890017747879	149.632904052734	23642
True	False	False	False	False	-2813.21557617188	-1928.39819335938	144.188446044922	0.732868850231171	0.95744389295578	0.589046716690063	89.3000030517578	11609
True	False	False	False	False	-2810.41870117188	-2099.99658203125	199.645553588867	0.360106408596039	0.875035524368286	0.152162879705429	128.988891601563	23218
True	False	False	False	False	-2777.62622070313	-2085.14208984375	56.5662384033203	0.745827674865723	0.943996608257294	0.633371949195862	61.5098037719727	3137
True	False	False	False	False	-2801.29174804688	-1950.24877929688	187.44499206543	0.705384194850922	0.95716005563736	0.516091406345367	95.7278137207031	16178
True	False	False	False	False	-2795.177734375	-2070.2578125	146.40673828125	0.55095100402832	0.900260329246521	0.293361276388168	78.886360168457	10413
True	False	False	False	False	-2781.21215820313	-1977.53527832031	248.447799682617	0.76835310459137	0.936325430870056	0.743196606636047	116.25	26040
True	False	False	False	False	-2792.85375976563	-1900.29626464844	124.223899841309	0.762229561805725	0.953242182731628	0.70684415102005	88.0982131958008	9867
True	False	False	False	False	-2772.09912109375	-2124.07788085938	48.80224609375	0.64345920085907	0.932249069213867	0.403396040201187	98.9318161010742	4353
True	False	False	False	False	-2762.28979492188	-2085.935546875	79.8582229614258	0.815260469913483	0.964430749416351	1	61.4305572509766	4423
True	False	False	False	False	-2771.02416992188	-1931.46215820313	208.518692016602	0.443176716566086	0.833962142467499	0.204747870564461	77.1489334106445	14504
True	False	False	False	False	-2758.77685546875	-2163.00219726563	190.772415161133	0.344101667404175	0.886659622192383	0.143128901720047	145.273254394531	24987
True	False	False	False	False	-2738.12939453125	-2152.36181640625	207.409545898438	0.748221099376678	0.955998182296753	0.642620325088501	120.775398254395	22585
True	False	False	False	False	-2755.9052734375	-2107.69287109375	160.825576782227	0.734745264053345	0.944774389266968	0.594953238964081	82.9586181640625	12029
True	False	False	False	False	-2750.19677734375	-2134.8388671875	136.424453735352	0.693406701087952	0.963892996311188	0.490048199892044	86.9349594116211	10693
True	False	False	False	False	-2726.02807617188	-2137.63623046875	24.401123046875	0.715491533279419	0.950671494007111	0.54042637348175	54.6363639831543	1202
True	False	False	False	False	-2730.38940429688	-2076.39794921875	128.660461425781	0.694953978061676	0.939445018768311	0.493263840675354	54.5431022644043	6327
True	False	False	False	False	-2749.05688476563	-2025.462890625	300.577453613281	0.803244531154633	0.957050859928131	1	107.372695922852	29098
True	False	False	False	False	-2747.2724609375	-1991.54675292969	17.7462711334229	0.689935445785522	0.943199634552002	0.482980132102966	87.5	1400
True	False	False	False	False	-2736.91479492188	-1990.67932128906	147.515884399414	0.645857989788055	0.937718987464905	0.406957656145096	102.796989440918	13672
True	False	False	False	False	-2744.66455078125	-1945.40649414063	130.878753662109	0.781607866287231	0.957366287708282	0.870086967945099	91.4152526855469	10787
True	False	False	False	False	-2736.7216796875	-1915.81896972656	167.480438232422	0.740312814712524	0.957306742668152	0.61343377828598	76.9271545410156	11616
True	False	False	False	False	-2720.869140625	-2107.59936523438	82.0765075683594	0.786518931388855	0.96737265586853	1	44.8378372192383	3318
True	False	False	False	False	-2714.18627929688	-2182.63232421875	85.4039306640625	0.791216492652893	0.963565766811371	1	72.9090881347656	5614
True	False	False	False	False	-2712.14306640625	-2066.3154296875	116.459907531738	0.755209743976593	0.940050840377808	0.672165632247925	68.476188659668	7190
True	False	False	False	False	-2711.50952148438	-2035.185546875	210.736968994141	0.669941425323486	0.944448888301849	0.445701867341995	74.3421020507813	14125
True	False	False	False	False	-2702.181640625	-2199.72412109375	107.586769104004	0.802616775035858	0.963398873806	1	68.979377746582	6691
True	False	False	False	False	-2699.08129882813	-2088.75170898438	169.698715209961	0.638602256774902	0.950658798217773	0.396329522132874	61.2026138305664	9364
True	False	False	False	False	-2700.396484375	-2003.84423828125	216.282684326172	0.787030935287476	0.959003388881683	1	80.2153854370117	15642
True	False	False	False	False	-2692.58959960938	-1964.54553222656	156.389007568359	0.675561785697937	0.929540812969208	0.455643743276596	106.858154296875	15067
True	False	False	False	False	-2692.37060546875	-2246.720703125	105.36848449707	0.795948684215546	0.965472340583801	1	125.736839294434	11945
True	False	False	False	False	-2663.98413085938	-2243.30493164063	176.353576660156	0.58330512046814	0.918003976345062	0.32691091299057	73.9748458862305	11762
True	False	False	False	False	-2689.07739257813	-2142.79614257813	187.44499206543	0.643321633338928	0.942019820213318	0.403193235397339	83.8224868774414	14166
True	False	False	False	False	-2686.2216796875	-2064.12524414063	165.262145996094	0.691344201564789	0.947769284248352	0.485824793577194	67.4697952270508	10053
True	False	False	False	False	-2685.59521484375	-1898.9794921875	171.917007446289	0.752691686153412	0.968967854976654	0.661037564277649	73.30322265625	11362
True	False	False	False	False	-2684.56640625	-2208.33544921875	130.878753662109	0.682038903236389	0.958261728286743	0.467600554227829	63.3728828430176	7478
True	False	False	False	False	-2681.4794921875	-2177.19213867188	165.262145996094	0.355957180261612	0.802683591842651	0.149790987372398	61.5838928222656	9176
True	False	False	False	False	-2681.8759765625	-2114.4775390625	139.751892089844	0.693015515804291	0.937536001205444	0.489241719245911	70.5476226806641	8889
True	False	False	False	False	-2668.81909179688	-2142.29565429688	130.878753662109	0.812209963798523	0.970180511474609	1	74.7796630859375	8824
True	False	False	False	False	-2665.35571289063	-1948.29736328125	127.551322937012	0.582728981971741	0.924364566802979	0.326275199651718	73.2347793579102	8422
True	False	False	False	False	-2666.37524414063	-1926.47570800781	134.206176757813	0.743814587593079	0.946854650974274	0.625884413719177	81.9752044677734	9919
True	False	False	False	False	-2662.77856445313	-2294.693359375	59.8936653137207	0.718682765960693	0.942469656467438	0.54864364862442	129.074081420898	6970
True	False	False	False	False	-2655.11889648438	-2276.4501953125	93.1679229736328	0.53001195192337	0.922676205635071	0.273694783449173	73.023811340332	6134
True	False	False	False	False	-2661.03271484375	-2181.87573242188	160.825576782227	0.536383152008057	0.949804663658142	0.279527455568314	63.2896537780762	9177
True	False	False	False	False	-2661.2451171875	-2026.43627929688	229.592376708984	0.702057659626007	0.941305756568909	0.508581161499023	67.2077331542969	13912
True	False	False	False	False	-2660.244140625	-2099.67602539063	217.391815185547	0.556507706642151	0.885796248912811	0.29883223772049	74.2857131958008	14560
True	False	False	False	False	-2653.12133789063	-1910.52966308594	100.931915283203	0.752970397472382	0.961780726909637	0.662240564823151	71.2527465820313	6484
True	False	False	False	False	-2650.1845703125	-2237.66552734375	27.7285480499268	0.81305855512619	0.95841646194458	1	49.2000007629395	1230
True	False	False	False	False	-2645.22192382813	-2193.66748046875	137.533599853516	0.616264581680298	0.962551116943359	0.366068422794342	57.5967750549316	7142
True	False	False	False	False	-2638.36181640625	-2335.75659179688	205.191253662109	0.306765049695969	0.943863093852997	0.123185284435749	130.389190673828	24122
True	False	False	False	False	-2626.4248046875	-2335.77197265625	42.1473922729492	0.41207167506218	0.96704375743866	0.183820903301239	102.315788269043	3888
True	False	False	False	False	-2615.40185546875	-2248.44165039063	247.338653564453	0.708968639373779	0.933440029621124	0.524447739124298	69.7892379760742	15563
True	False	False	False	False	-2636.53881835938	-2170.34375	170.807861328125	0.532503604888916	0.910064458847046	0.275960743427277	64.331169128418	9907
True	False	False	False	False	-2635.81225585938	-2152.20263671875	35.4925422668457	0.627549946308136	0.914449036121368	0.380923300981522	44.5	1424
True	False	False	False	False	-2633.77270507813	-2060.56030273438	167.480438232422	0.59898054599762	0.926750659942627	0.344817906618118	89.8344345092773	13565
True	False	False	False	False	-2634.92333984375	-1974.78735351563	136.424453735352	0.784597456455231	0.961592078208923	0.938117504119873	73.6910552978516	9064
True	False	False	False	False	-2633.626953125	-1940.88671875	222.937530517578	0.722843647003174	0.956775546073914	0.559797346591949	84.3034820556641	16945
True	False	False	False	False	-2629.33374023438	-2112.78588867188	179.680999755859	0.690838992595673	0.951288044452667	0.484800934791565	77.7654342651367	12598
True	False	False	False	False	-2628.25439453125	-1996.53369140625	128.660461425781	0.680457472801208	0.962603986263275	0.464629203081131	60.2327575683594	6987
True	False	False	False	False	-2613.3349609375	-2320.15966796875	238.465515136719	0.729190349578857	0.934612393379211	0.577886462211609	87.1162796020508	18730
True	False	False	False	False	-2604.97021484375	-2301.5703125	53.2388153076172	0.535675406455994	0.888818442821503	0.278873205184937	48.4583320617676	2326
True	False	False	False	False	-2610.65795898438	-2091.58740234375	164.153015136719	0.742691874504089	0.96163135766983	0.621816456317902	76.8648681640625	11376
True	False	False	False	False	-2612.71826171875	-1923.22229003906	169.698715209961	0.767782807350159	0.958067119121552	0.739490985870361	86.241828918457	13195
True	False	False	False	False	-2612.59228515625	-1901.47827148438	198.536407470703	0.495814055204391	0.899427831172943	0.244388669729233	76.3519515991211	13667
True	False	False	False	False	-2609.06494140625	-2024.37023925781	155.279876708984	0.63520485162735	0.953639924526215	0.391497045755386	72.9285736083984	10210
True	False	False	False	False	-2607.57592773438	-2002.04467773438	236.24723815918	0.697639882564545	0.953189790248871	0.498945444822311	77.356803894043	16477
True	False	False	False	False	-2603.08227539063	-2159.54711914063	280.612915039063	0.710995733737946	0.942383706569672	0.529302358627319	81.490119934082	20617
True	False	False	False	False	-2602.76879882813	-2378.38427734375	18.8554134368896	0.625182271003723	0.894493818283081	0.377736806869507	133.235290527344	2265
True	False	False	False	False	-2584.04345703125	-2348.630859375	180.790130615234	0.780968606472015	0.954101085662842	0.860293686389923	75.6257705688477	12327
True	False	False	False	False	-2583.74584960938	-2267.27099609375	119.787330627441	0.832143545150757	0.963119089603424	1	63.8981475830078	6901
True	False	False	False	False	-2601.68798828125	-2067.38134765625	160.825576782227	0.643485963344574	0.937309443950653	0.403435468673706	61.4413795471191	8909
True	False	False	False	False	-2594.36181640625	-1944.1240234375	228.483245849609	0.532881200313568	0.941675007343292	0.276305824518204	76.0339813232422	15663
True	False	False	False	False	-2589.42578125	-2214.26538085938	247.338653564453	0.53274130821228	0.881722688674927	0.276177883148193	81.5381164550781	18183
True	False	False	False	False	-2578.36303710938	-2063.82421875	170.807861328125	0.508371949195862	0.909215271472931	0.254781544208527	59.415584564209	9150
True	False	False	False	False	-2578.20239257813	-2286.28149414063	199.645553588867	0.751296818256378	0.960607826709747	0.655118405818939	68.1611099243164	12269
True	False	False	False	False	-2573.77197265625	-1987.2412109375	147.515884399414	0.731516420841217	0.962469756603241	0.584881007671356	77.1203002929688	10257
True	False	False	False	False	-2572.22045898438	-2399.19848632813	133.097030639648	0.594008207321167	0.946051716804504	0.339006364345551	148.850006103516	17862
True	False	False	False	False	-2545.77221679688	-2387.98657226563	277.285491943359	0.500147759914398	0.900270581245422	0.247929856181145	102.31600189209	25579
True	False	False	False	False	-2549.62768554688	-2276.4130859375	146.40673828125	0.718701124191284	0.951839864253998	0.548691689968109	56.7272720336914	7488
True	False	False	False	False	-2568.4560546875	-2234.96313476563	94.2770690917969	0.828804552555084	0.962751984596252	1	59.1294136047363	5026
True	False	False	False	False	-2571.373046875	-1967.76879882813	156.389007568359	0.675561785697937	0.949305772781372	0.455643743276596	76.0638275146484	10725
True	False	False	False	False	-2569.92163085938	-2186.56567382813	160.825576782227	0.744976580142975	0.959314167499542	0.630175292491913	67.1930999755859	9743
True	False	False	False	False	-2557.31567382813	-2161.30639648438	179.680999755859	0.629444658756256	0.938256025314331	0.38350123167038	64.358024597168	10426
True	False	False	False	False	-2568.45703125	-1908.29516601563	155.279876708984	0.643570005893707	0.961071848869324	0.403559476137161	68.0857162475586	9532
True	False	False	False	False	-2565.23486328125	-2099.98046875	297.250030517578	0.615988433361053	0.94003438949585	0.365715116262436	78.7947769165039	21117
True	False	False	False	False	-2558.94897460938	-2016.61938476563	288.376892089844	0.778827726840973	0.948585748672485	0.832400798797607	100.373077392578	26097
True	False	False	False	False	-2555.5107421875	-2243.744140625	102.041061401367	0.784656643867493	0.953265130519867	0.940379023551941	64.6847839355469	5951
True	False	False	False	False	-2542.69165039063	-2200.43994140625	86.513069152832	0.645403206348419	0.946824729442596	0.406278669834137	61.230770111084	4776
True	False	False	False	False	-2553.01416015625	-2129.0537109375	219.610107421875	0.666211485862732	0.942075192928314	0.439309626817703	68.1717147827148	13498
True	False	False	False	False	-2543.08984375	-2086.74389648438	19.9645557403564	0.776177406311035	0.943199634552002	0.804480254650116	54.6666679382324	984
True	False	False	False	False	-2545.25390625	-1908.60693359375	150.843307495117	0.786078751087189	0.966144263744354	1	72.0735321044922	9802
True	False	False	False	False	-2539.0947265625	-1964.67590332031	220.719253540039	0.64967554807663	0.949000775814056	0.412727624177933	76.4673385620117	15217
True	False	False	False	False	-2538.3369140625	-2339.72412109375	263.975769042969	0.601280450820923	0.927072703838348	0.347549498081207	80.8445358276367	19241
True	False	False	False	False	-2531.74194335938	-2300.57373046875	144.188446044922	0.77064049243927	0.948378205299377	0.758896112442017	63.8307685852051	8298
True	False	False	False	False	-2536.81494140625	-2215.27490234375	181.899276733398	0.637215554714203	0.923667550086975	0.394346356391907	82.6829299926758	13560
True	False	False	False	False	-2537.35107421875	-2032.59301757813	241.792938232422	0.783979654312134	0.947257995605469	0.918468296527863	100.766052246094	21967
True	False	False	False	False	-2536.748046875	-2099.44091796875	196.318130493164	0.687726557254791	0.943661749362946	0.478583216667175	72.4971771240234	12832
True	False	False	False	False	-2533.76147460938	-2238.98583984375	239.574661254883	0.72677618265152	0.941043317317963	0.570841550827026	77.310188293457	16699
True	False	False	False	False	-2531.80444335938	-1996.66772460938	18.8554134368896	0.75434798002243	0.942380666732788	0.66828989982605	50.764705657959	863
True	False	False	False	False	-2529.89208984375	-1935.68762207031	217.391815185547	0.807941734790802	0.971881985664368	1	82.7295913696289	16215
True	False	False	False	False	-2529.85009765625	-2448.81323242188	153.061584472656	0.430671066045761	0.923848569393158	0.196135759353638	135.492752075195	18698
True	False	False	False	False	-2505.80297851563	-2440.53540039063	265.084930419922	0.372102230787277	0.74530154466629	0.159142449498177	82.9205017089844	19818
True	False	False	False	False	-2519.10986328125	-2283.14892578125	144.188446044922	0.674512386322021	0.941023528575897	0.453758031129837	55.5923080444336	7227
True	False	False	False	False	-2528.58569335938	-2139.447265625	249.556930541992	0.612529337406158	0.930213868618011	0.361329734325409	76.2844467163086	17164
True	False	False	False	False	-2528.11328125	-2012.69201660156	29.9468326568604	0.828017055988312	0.959619760513306	1	49.1851844787598	1328
True	False	False	False	False	-2512.13671875	-2392.75219726563	201.863830566406	0.665395319461823	0.933257818222046	0.437931686639786	84.8571395874023	15444
True	False	False	False	False	-2509.3349609375	-2348.78125	147.515884399414	0.713910937309265	0.955241858959198	0.536457240581512	65.9323272705078	8769
True	False	False	False	False	-2509.60546875	-2067.31298828125	158.607299804688	0.518509805202484	0.858778953552246	0.26347604393959	62.5244750976563	8941
True	False	False	False	False	-2508.11059570313	-2208.33520507813	210.736968994141	0.776370167732239	0.946556448936462	0.80633556842804	62.1315803527832	11805
True	False	False	False	False	-2501.94287109375	-2165.90014648438	218.500961303711	0.804973244667053	0.950460851192474	1	63.4416236877441	12498
True	False	False	False	False	-2504.8466796875	-2092.46337890625	127.551322937012	0.699404239654541	0.935611844062805	0.50274920463562	63.6260871887207	7317
True	False	False	False	False	-2503.765625	-2041.86865234375	129.769607543945	0.809128880500793	0.962967336177826	1	57.7264938354492	6754
True	False	False	False	False	-2501.7734375	-2482.484375	135.315322875977	0.489899843931198	0.92987322807312	0.239630356431007	151.393447875977	18470
True	False	False	False	False	-2487.57788085938	-2473.79296875	157.498153686523	0.739793658256531	0.930354475975037	0.611645519733429	118.007041931152	16757
True	False	False	False	False	-2472.966796875	-2433.65625	76.5307922363281	0.770033359527588	0.95827180147171	0.754589080810547	48.6376800537109	3356
True	False	False	False	False	-2494.314453125	-2375.63427734375	144.188446044922	0.740460157394409	0.963150382041931	0.613943874835968	58.5615386962891	7613
True	False	False	False	False	-2495.99072265625	-2301.732421875	140.861022949219	0.576221525669098	0.953639924526215	0.319197148084641	57.0629920959473	7247
True	False	False	False	False	-2492.78784179688	-1944.76147460938	178.571853637695	0.796961009502411	0.950324833393097	1	67.6521759033203	10892
True	False	False	False	False	-2491.91674804688	-1976.19360351563	166.371292114258	0.752728283405304	0.953705847263336	0.66119509935379	71.2666702270508	10690
True	False	False	False	False	-2491.5322265625	-2336.94653320313	105.36848449707	0.535558044910431	0.913710713386536	0.278764873743057	51.1473693847656	4859
True	False	False	False	False	-2477.29931640625	-2294.37768554688	110.914192199707	0.699503779411316	0.940809905529022	0.502965569496155	54.9300003051758	5493
True	False	False	False	False	-2485.07202148438	-2066.8525390625	186.335845947266	0.752402067184448	0.960878849029541	0.659794867038727	68.0357131958008	11430
True	False	False	False	False	-2481.49145507813	-2113.97973632813	144.188446044922	0.759280562400818	0.958043396472931	0.691536962985992	57.0153846740723	7412
True	False	False	False	False	-2475.1875	-2402.87866210938	191.881561279297	0.76079136133194	0.950533151626587	0.699229896068573	79.1849746704102	13699
True	False	False	False	False	-2473.43725585938	-2259.64916992188	186.335845947266	0.804924726486206	0.963230431079865	1	64.8392868041992	10893
True	False	False	False	False	-2474.93725585938	-1988.44738769531	93.1679229736328	0.772283971309662	0.957300961017609	0.771135985851288	75.8333358764648	6370
True	False	False	False	False	-2473.13623046875	-2016.14477539063	206.300399780273	0.363538086414337	0.827341318130493	0.154140800237656	58.618278503418	10903
True	False	False	False	False	-2470.37939453125	-2456.09228515625	124.223899841309	0.536616504192352	0.918184995651245	0.279743492603302	53.4642868041992	5988
True	False	False	False	False	-2457.0966796875	-2421.80395507813	79.8582229614258	0.633259892463684	0.934651851654053	0.388770014047623	46.8055572509766	3370
True	False	False	False	False	-2469.70751953125	-2344.21484375	205.191253662109	0.813563048839569	0.951510429382324	1	83.6648635864258	15478
True	False	False	False	False	-2455.50634765625	-2311.537109375	114.241622924805	0.758330881595612	0.958737015724182	0.686848998069763	53.009708404541	5460
True	False	False	False	False	-2464.77758789063	-2193.80419921875	219.610107421875	0.792234122753143	0.960306107997894	1	88.6616134643555	17555
True	False	False	False	False	-2468.77514648438	-2158.36694335938	189.663269042969	0.751996099948883	0.966441333293915	0.65806519985199	58.5731010437012	10016
True	False	False	False	False	-2462.5732421875	-2108.84545898438	159.716445922852	0.647370338439941	0.950479090213776	0.40922823548317	63.1041679382324	9087
True	False	False	False	False	-2468.5078125	-1953.31677246094	154.17073059082	0.480636358261108	0.913704931735992	0.232343316078186	64.3237380981445	8941
True	False	False	False	False	-2460.634765625	-2046.06726074219	130.878753662109	0.733221530914307	0.945073068141937	0.590145409107208	62.9322052001953	7426
True	False	False	False	False	-2456.712890625	-2281.80712890625	135.315322875977	0.639292359352112	0.957683384418488	0.397322028875351	56.2786903381348	6866
True	False	False	False	False	-2450.14526367188	-2497.4111328125	45.4748191833496	0.804048359394073	0.955680787563324	1	58	2378
True	False	False	False	False	-2437.07592773438	-2490.68798828125	175.244430541992	0.444021046161652	0.866014838218689	0.205339476466179	66.1392440795898	10450
True	False	False	False	False	-2444.22412109375	-2364.04833984375	174.135284423828	0.745143830776215	0.927527666091919	0.63079971075058	80.394905090332	12622
True	False	False	False	False	-2446.42895507813	-2259.11669921875	104.259346008301	0.764275074005127	0.959845900535583	0.718218624591827	54.0851058959961	5084
True	False	False	False	False	-2442.46826171875	-2184.16918945313	218.500961303711	0.594558119773865	0.954706430435181	0.339642912149429	76.3857879638672	15048
True	False	False	False	False	-2443.55688476563	-2087.98657226563	164.153015136719	0.695850491523743	0.951081871986389	0.495146036148071	64.5337829589844	9551
True	False	False	False	False	-2439.28173828125	-2439.5966796875	157.498153686523	0.812282741069794	0.971470355987549	1	61.521125793457	8736
True	False	False	False	False	-2426.05102539063	-2364.419921875	115.350761413574	0.607424437999725	0.931426167488098	0.354987353086472	96.8269195556641	10070
True	False	False	False	False	-2435.7685546875	-2318.02392578125	89.8404998779297	0.642614901065826	0.895438313484192	0.402153879404068	73.901237487793	5986
True	False	False	False	False	-2434.55517578125	-2139.01196289063	99.8227767944336	0.714016556739807	0.941761016845703	0.536720454692841	130.488891601563	11744
True	False	False	False	False	-2433.556640625	-2345.9169921875	141.970169067383	0.747599303722382	0.948670387268066	0.640179634094238	83.09375	10636
True	False	False	False	False	-2430.25122070313	-2299.84887695313	140.861022949219	0.801327586174011	0.952152073383331	1	69.1338577270508	8780
True	False	False	False	False	-2428.2333984375	-2235.8857421875	136.424453735352	0.693406701087952	0.949659168720245	0.490048199892044	67.2520294189453	8272
True	False	False	False	False	-2427.45629882813	-2076.91259765625	147.515884399414	0.652063608169556	0.959068238735199	0.416402816772461	63.1804504394531	8403
True	False	False	False	False	-2424.03198242188	-2528.22265625	153.061584472656	0.70901221036911	0.965002179145813	0.524551153182983	71.6159439086914	9883
True	False	False	False	False	-2412.09545898438	-2453.51611328125	350.488861083984	0.286449462175369	0.808357417583466	0.1129380017519	72.6455688476563	22956
True	False	False	False	False	-2423.89233398438	-2258.900390625	129.769607543945	0.818419456481934	0.956187844276428	1	63.5128211975098	7431
True	False	False	False	False	-2422.7451171875	-2393.78979492188	226.264953613281	0.620341122150421	0.922998368740082	0.37133863568306	127.009803771973	25910
True	False	False	False	False	-2412.46069335938	-2344.41845703125	134.206176757813	0.783914089202881	0.947465837001801	0.916682362556458	67.6033020019531	8180
True	False	False	False	False	-2416.4794921875	-2180.12133789063	161.934722900391	0.70898699760437	0.954517602920532	0.524491310119629	57.6575355529785	8418
True	False	False	False	False	-2415.72680664063	-2224.029296875	146.40673828125	0.73655366897583	0.963527202606201	0.60079300403595	66.4696960449219	8774
True	False	False	False	False	-2412.267578125	-2061.11010742188	146.40673828125	0.718701124191284	0.951778590679169	0.548691689968109	64.0227279663086	8451
True	False	False	False	False	-2408.8896484375	-2565.09692382813	126.442184448242	0.788381993770599	0.962967336177826	1	91.9824523925781	10486
True	False	False	False	False	-2401.43359375	-2516.16748046875	192.990692138672	0.391119569540024	0.813191294670105	0.170598715543747	64.3333358764648	11194
True	False	False	False	False	-2408.68041992188	-2426.03637695313	114.241622924805	0.771086752414703	0.954038023948669	0.762132465839386	69.8446578979492	7194
True	False	False	False	False	-2407.82397460938	-2284.1806640625	145.297592163086	0.633639574050903	0.94007009267807	0.3893001973629	61.3129768371582	8032
True	False	False	False	False	-2405.1708984375	-2097.96606445313	192.990692138672	0.676070153713226	0.955530345439911	0.456562250852585	61.3793106079102	10680
True	False	False	False	False	-2405.02197265625	-2371.20068359375	110.914192199707	0.779846131801605	0.946081757545471	0.844886004924774	87.9599990844727	8796
True	False	False	False	False	-2400.92358398438	-2484.9296875	126.442184448242	0.665830671787262	0.958043396472931	0.438665717840195	59.184211730957	6747
True	False	False	False	False	-2392.849609375	-2468.50732421875	90.9496383666992	0.72121262550354	0.93298351764679	0.555363178253174	145.109756469727	11899
True	False	False	False	False	-2395.33178710938	-2310.0234375	108.695907592773	0.685513734817505	0.955571591854095	0.474253714084625	60.2755088806152	5907
True	False	False	False	False	-2392.28442382813	-2132.59057617188	273.958068847656	0.751099288463593	0.956329047679901	0.654293596744537	65.7935256958008	16251
True	False	False	False	False	-2388.98999023438	-2414.91259765625	155.279876708984	0.777894854545593	0.94682115316391	0.821921348571777	67.0642852783203	9389
True	False	False	False	False	-2387.7041015625	-2234.87036132813	104.259346008301	0.745750606060028	0.948859751224518	0.63308048248291	69.4148941040039	6525
True	False	False	False	False	-2386.64233398438	-2597.47021484375	219.610107421875	0.299447327852249	0.909532904624939	0.119447842240334	148.515151977539	29406
True	False	False	False	False	-2377.60375976563	-2577.21997070313	145.297592163086	0.679700970649719	0.953517138957977	0.463219910860062	70.7251892089844	9265
True	False	False	False	False	-2376.01904296875	-2513.08056640625	170.807861328125	0.772800981998444	0.962891519069672	0.775180578231812	74.5714263916016	11484
True	False	False	False	False	-2378.41943359375	-2449.26342773438	202.97297668457	0.454743653535843	0.896722435951233	0.212968826293945	75.7814178466797	13868
True	False	False	False	False	-2384.08813476563	-2324.384765625	135.315322875977	0.778218626976013	0.952722728252411	0.825467169284821	71.1475372314453	8680
True	False	False	False	False	-2384.02465820313	-2260.70776367188	206.300399780273	0.411618381738663	0.910231590270996	0.183527767658234	57.2526893615723	10649
True	False	False	False	False	-2383.50463867188	-2354.16357421875	125.333038330078	0.812749564647675	0.959216058254242	1	76.0973434448242	8599
True	False	False	False	False	-2375.2646484375	-2302.62768554688	204.082122802734	0.335539698600769	0.821760773658752	0.138420090079308	92.5326080322266	17026
True	False	False	False	False	-2378.34399414063	-2160.91918945313	184.117568969727	0.558540940284729	0.91836953163147	0.300862342119217	54.4457817077637	9038
True	False	False	False	False	-2377.12109375	-2090.173828125	153.061584472656	0.75136935710907	0.953152477741241	0.655422210693359	55.3695640563965	7641
True	False	False	False	False	-2369.58666992188	-2484.4345703125	112.023338317871	0.698478758335114	0.945653915405273	0.500746786594391	61.3960380554199	6201
True	False	False	False	False	-2364.0146484375	-2427.79736328125	140.861022949219	0.658946752548218	0.937989830970764	0.427295297384262	73.4330673217773	9326
True	False	False	False	False	-2365.47680664063	-2372.14770507813	242.902084350586	0.419327348470688	0.826220750808716	0.18855744600296	72.5570755004883	15890
True	False	False	False	False	-2363.48364257813	-2273.20434570313	85.4039306640625	0.740752220153809	0.957044959068298	0.614958584308624	58.8571434020996	4532
True	False	False	False	False	-2363.26928710938	-2558.02978515625	177.462707519531	0.802910149097443	0.959327280521393	1	77.0999984741211	12336
True	False	False	False	False	-2353.04272460938	-2473.60180664063	127.551322937012	0.369635552167892	0.778013229370117	0.157692134380341	56.8347816467285	6536
True	False	False	False	False	-2360.92333984375	-2220.4365234375	209.627822875977	0.693362653255463	0.959390461444855	0.489957273006439	67.6931228637695	12794
True	False	False	False	False	-2358.20581054688	-2338.1337890625	184.117568969727	0.658481895923615	0.951189994812012	0.426545202732086	62.8493957519531	10433
True	False	False	False	False	-2356.66821289063	-2289.9560546875	137.533599853516	0.716718852519989	0.960174322128296	0.543553650379181	62.2903213500977	7724
True	False	False	False	False	-2356.43286132813	-2135.53637695313	161.934722900391	0.73981249332428	0.955330193042755	0.611710011959076	61.0890426635742	8919
True	False	False	False	False	-2350.50537109375	-2158.79565429688	149.734161376953	0.515698552131653	0.950546562671661	0.26103663444519	63.429630279541	8563
True	False	False	False	False	-2348.29858398438	-2633.490234375	127.551322937012	0.699404239654541	0.957185924053192	0.50274920463562	141.043472290039	16220
True	False	False	False	False	-2330.56713867188	-2501.87451171875	204.082122802734	0.816561460494995	0.966288268566132	1	76.4619598388672	14069
True	False	False	False	False	-2345.2919921875	-2244.06958007813	211.846115112305	0.748496413230896	0.954226195812225	0.64370995759964	66.1832427978516	12641
True	False	False	False	False	-2343.74658203125	-2451.6435546875	145.297592163086	0.519645392894745	0.902626514434814	0.264467746019363	58.8167953491211	7705
True	False	False	False	False	-2338.45849609375	-2413.49462890625	140.861022949219	0.602759659290314	0.944876670837402	0.349321275949478	57.1181106567383	7254
True	False	False	False	False	-2338.12353515625	-2167.54760742188	166.371292114258	0.770665466785431	0.968080461025238	0.759075462818146	68.0133361816406	10202
True	False	False	False	False	-2333.54907226563	-2282.63720703125	134.206176757813	0.771839797496796	0.958162069320679	0.76773864030838	57.752067565918	6988
True	False	False	False	False	-2327.4482421875	-2665.21362304688	78.7490768432617	0.427232831716537	0.952637553215027	0.193815931677818	135.084503173828	9591
True	False	False	False	False	-2315.11450195313	-2593.27392578125	287.267761230469	0.595302224159241	0.89719820022583	0.34050664305687	93.5907363891602	24240
True	False	False	False	False	-2325.75439453125	-2380.48876953125	197.427261352539	0.551279246807098	0.922576665878296	0.293681412935257	61.7977523803711	11000
True	False	False	False	False	-2324.79809570313	-2340.04028320313	145.297592163086	0.6276496052742	0.926510632038116	0.381058305501938	76.5343475341797	10026
True	False	False	False	False	-2324.25122070313	-2546.28295898438	226.264953613281	0.615684568881989	0.915554046630859	0.365326970815659	68.9068603515625	14057
True	False	False	False	False	-2298.79321289063	-2511.73071289063	209.627822875977	0.619032561779022	0.931173741817474	0.369635403156281	60.6296310424805	11459
True	False	False	False	False	-2323.24755859375	-2460.0986328125	135.315322875977	0.68776923418045	0.930135607719421	0.478667497634888	65.1147537231445	7944
True	False	False	False	False	-2316.73950195313	-2411.04272460938	79.8582229614258	0.725530564785004	0.96034836769104	0.56728732585907	50.9444427490234	3668
True	False	False	False	False	-2318.17138671875	-2253.8818359375	106.477630615234	0.498101472854614	0.907936990261078	0.246251925826073	47.4895820617676	4559
True	False	False	False	False	-2315.09448242188	-2201.44189453125	229.592376708984	0.643122315406799	0.961179971694946	0.40289968252182	67.1304321289063	13896
True	False	False	False	False	-2313.85473632813	-2447.47705078125	67.6576614379883	0.781755030155182	0.952435314655304	0.872471511363983	53.4754104614258	3262
True	False	False	False	False	-2312.16650390625	-2424.3095703125	63.2210922241211	0.730492413043976	0.957297146320343	0.581776022911072	47.2631568908691	2694
True	False	False	False	False	-2307.6357421875	-2311.07299804688	220.719253540039	0.656922221183777	0.945555508136749	0.424043923616409	86.8693466186523	17287
True	False	False	False	False	-2307.27221679688	-2360.48510742188	138.64274597168	0.797355175018311	0.9561527967453	1	73.2080001831055	9151
True	False	False	False	False	-2305.06469726563	-2233.31396484375	173.026138305664	0.543787837028503	0.941366016864777	0.286469787359238	56.9679489135742	8887
True	False	False	False	False	-2302.740234375	-2152.84497070313	114.241622924805	0.793618381023407	0.957787871360779	1	54.2912635803223	5592
True	False	False	False	False	-2302.3984375	-2484.21728515625	143.079315185547	0.784549057483673	0.952449440956116	0.936333775520325	58.8682174682617	7594
True	False	False	False	False	-2298.41455078125	-2111.86889648438	180.790130615234	0.584198415279388	0.948441624641418	0.327899724245071	55.963191986084	9122
True	False	False	False	False	-2297.88940429688	-2692.22485351563	12.2005615234375	0.608575522899628	0.945763468742371	0.356404304504395	137.181823730469	1509
True	False	False	False	False	-2289.74340820313	-2682.103515625	98.7136306762695	0.553023040294647	0.952517151832581	0.29538831114769	104.078651428223	9263
True	False	False	False	False	-2294.81323242188	-2631.78735351563	201.863830566406	0.42502823472023	0.898922264575958	0.192339047789574	82.6593399047852	15044
True	False	False	False	False	-2287.96240234375	-2459.78100585938	129.769607543945	0.693576455116272	0.965713500976563	0.490398943424225	55.3675231933594	6478
True	False	False	False	False	-2283.8388671875	-2404.35107421875	234.028945922852	0.683495342731476	0.932766795158386	0.470367968082428	70.2511825561523	14823
True	False	False	False	False	-2295.638671875	-2137.01708984375	144.188446044922	0.697807669639587	0.939423501491547	0.49930477142334	62.538459777832	8130
True	False	False	False	False	-2293.79760742188	-2269.70092773438	206.300399780273	0.750706434249878	0.958460688591003	0.652662098407745	76.0215072631836	14140
True	False	False	False	False	-2289.64721679688	-2208.92797851563	178.571853637695	0.64419037103653	0.949905931949615	0.404476493597031	59.0683212280273	9510
True	False	False	False	False	-2283.00390625	-2167.1572265625	181.899276733398	0.778366804122925	0.927020072937012	0.827120900154114	75.3048782348633	12350
True	False	False	False	False	-2282.8642578125	-2435.12768554688	80.9673614501953	0.702271580696106	0.949343144893646	0.509057402610779	43.3561630249023	3165
True	False	False	False	False	-2279.58349609375	-2614.56396484375	96.4953460693359	0.775108277797699	0.957966983318329	0.794588387012482	60.4482765197754	5259
True	False	False	False	False	-2278.36083984375	-2319.05224609375	154.17073059082	0.811846137046814	0.971171915531158	1	62.8776969909668	8740
True	False	False	False	False	-2276.0810546875	-2644.43212890625	249.556930541992	0.645489871501923	0.931964099407196	0.406407922506332	78.3866653442383	17637
True	False	False	False	False	-2274.73266601563	-2368.70190429688	137.533599853516	0.699044167995453	0.948323547840118	0.501968204975128	73.2741928100586	9086
True	False	False	False	False	-2266.36694335938	-2182.99291992188	74.3125076293945	0.786045730113983	0.943260431289673	1	58.0746269226074	3891
True	False	False	False	False	-2262.4150390625	-2692.88818359375	90.9496383666992	0.419589966535568	0.941993772983551	0.188730478286743	73.1097564697266	5995
True	False	False	False	False	-2260.7998046875	-2533.69140625	268.412353515625	0.647594153881073	0.95004266500473	0.409565925598145	85.5330581665039	20699
True	False	False	False	False	-2260.81909179688	-2491.65942382813	159.716445922852	0.705993711948395	0.943303167819977	0.517492473125458	54.6041679382324	7863
True	False	False	False	False	-2254.84887695313	-2446.39892578125	246.229507446289	0.658008396625519	0.945194125175476	0.425783306360245	60.4639625549316	13423
True	False	False	False	False	-2259.59912109375	-2357.13232421875	113.132476806641	0.733632326126099	0.944576799869537	0.591431677341461	77.9117660522461	7947
True	False	False	False	False	-2257.94067382813	-2292.236328125	214.064392089844	0.686085224151611	0.953354358673096	0.475364863872528	71.3834228515625	13777
True	False	False	False	False	-2257.62133789063	-2233.09008789063	221.828384399414	0.630966603755951	0.935155630111694	0.385590404272079	64.625	12925
True	False	False	False	False	-2254.33325195313	-2105.92138671875	148.625015258789	0.823728501796722	0.957533895969391	1	66.6119384765625	8926
True	False	False	False	False	-2253.62768554688	-2720.30004882813	209.627822875977	0.39197564125061	0.875379145145416	0.171126261353493	168.798934936523	31903
True	False	False	False	False	-2229.18115234375	-2716.87036132813	107.586769104004	0.812705516815186	0.961541295051575	1	78.1752548217773	7583
True	False	False	False	False	-2240.32934570313	-2578.97802734375	218.500961303711	0.804973244667053	0.957141578197479	1	65.7664947509766	12956
True	False	False	False	False	-2249.21313476563	-2554.2529296875	181.899276733398	0.831022262573242	0.952797591686249	1	81	13284
True	False	False	False	False	-2238.78442382813	-2429.908203125	88.7313537597656	0.682310163974762	0.957231283187866	0.468113631010056	53	4240
True	False	False	False	False	-2244.4775390625	-2387.86889648438	141.970169067383	0.664135277271271	0.945929169654846	0.435818791389465	69.3359375	8875
True	False	False	False	False	-2237.2275390625	-2617.00805664063	27.7285480499268	0.669821560382843	0.945285499095917	0.445493936538696	57.3199996948242	1433
True	False	False	False	False	-2231.041015625	-2411.74584960938	130.878753662109	0.741198301315308	0.960476875305176	0.616517305374146	79.0677947998047	9330
True	False	False	False	False	-2236.13500976563	-2348.44848632813	251.77522277832	0.633324563503265	0.919251322746277	0.38886022567749	83.7665176391602	19015
True	False	False	False	False	-2233.46484375	-2282.54809570313	212.955261230469	0.651183903217316	0.940241456031799	0.41504293680191	63.5208320617676	12196
True	False	False	False	False	-2229.03100585938	-2743.83032226563	86.513069152832	0.740397691726685	0.936296045780182	0.613727450370789	149.83332824707	11687
True	False	False	False	False	-2215.78295898438	-2663.19409179688	157.498153686523	0.644279181957245	0.945663392543793	0.404608070850372	77.5774612426758	11016
True	False	False	False	False	-2228.90673828125	-2607.765625	116.459907531738	0.828827917575836	0.975697875022888	1	68.1809539794922	7159
True	False	False	False	False	-2228.48364257813	-2156.44555664063	202.97297668457	0.787415683269501	0.954369783401489	1	65.7158432006836	12026
True	False	False	False	False	-2223.33129882813	-2622.56372070313	175.244430541992	0.436342775821686	0.906410098075867	0.200007185339928	62.5569610595703	9884
True	False	False	False	False	-2209.11743164063	-2500.00732421875	153.061584472656	0.806005537509918	0.958043396472931	1	82.1884078979492	11342
True	False	False	False	False	-2220.7822265625	-2459.03466796875	123.114753723145	0.755423963069916	0.963263034820557	0.673140406608582	70.5135116577148	7827
True	False	False	False	False	-2205.12719726563	-2402.27758789063	173.026138305664	0.679845750331879	0.931806266307831	0.463489055633545	100.211540222168	15633
True	False	False	False	False	-2208.5537109375	-2298.86059570313	165.262145996094	0.691344201564789	0.933692276477814	0.485824793577194	58.671142578125	8742
True	False	False	False	False	-2204.50390625	-2360.40625	225.155807495117	0.772747278213501	0.960185587406158	0.774755537509918	91.8177337646484	18639
True	False	False	False	False	-2203.6318359375	-2233.37451171875	251.77522277832	0.660883665084839	0.926871836185455	0.43044450879097	70.947135925293	16105
True	False	False	False	False	-2201.24609375	-2763.84521484375	130.878753662109	0.66521942615509	0.912614941596985	0.437635749578476	151.152542114258	17836
True	False	False	False	False	-2174.65698242188	-2743.6572265625	184.117568969727	0.692862570285797	0.960607826709747	0.488927125930786	93.9578323364258	15597
True	False	False	False	False	-2198.45141601563	-2452.52197265625	122.005615234375	0.778340220451355	0.950756847858429	0.826822757720947	112.318183898926	12355
True	False	False	False	False	-2199.68701171875	-2191.79443359375	153.061584472656	0.818064510822296	0.961604595184326	1	64.8260879516602	8946
True	False	False	False	False	-2195.041015625	-2715.38940429688	133.097030639648	0.757159888744354	0.954978168010712	0.681215405464172	84.7249984741211	10167
True	False	False	False	False	-2183.07250976563	-2639.22998046875	155.279876708984	0.615669310092926	0.926925361156464	0.365307509899139	76.9642868041992	10775
True	False	False	False	False	-2193.52490234375	-2593.55102539063	119.787330627441	0.776787161827087	0.952556550502777	0.810432493686676	59.6111106872559	6438
True	False	False	False	False	-2192.44091796875	-2552.77099609375	220.719253540039	0.688105285167694	0.954910755157471	0.479331731796265	71.512565612793	14231
True	False	False	False	False	-2188.12231445313	-2421.0634765625	215.173538208008	0.605436146259308	0.955176830291748	0.352557480335236	88.2113418579102	17113
True	False	False	False	False	-2183.82250976563	-2320.57202148438	231.810668945313	0.652248203754425	0.934850573539734	0.416689068078995	60.0478477478027	12550
True	False	False	False	False	-2183.07788085938	-2255.12622070313	93.1679229736328	0.772283971309662	0.958007514476776	0.771135985851288	55.9523811340332	4700
True	False	False	False	False	-2176.41040039063	-2604.67138671875	146.40673828125	0.593422770500183	0.943033218383789	0.338330417871475	55.7348480224609	7357
True	False	False	False	False	-2173.51440429688	-2295.20776367188	123.114753723145	0.595820426940918	0.945125043392181	0.341109752655029	51.2612609863281	5690
True	False	False	False	False	-2171.0859375	-2790.21337890625	67.6576614379883	0.781755030155182	0.959310948848724	0.872471511363983	124.59016418457	7600
True	False	False	False	False	-2138.572265625	-2776.18798828125	154.17073059082	0.783605933189392	0.956108272075653	0.908817052841187	104.546760559082	14532
True	False	False	False	False	-2164.57836914063	-2688.67456054688	220.719253540039	0.742307305335999	0.938394844532013	0.620439887046814	104.567840576172	20809
True	False	False	False	False	-2157.0126953125	-2619.13745117188	82.0765075683594	0.735541641712189	0.955602645874023	0.597506582736969	51.1351356506348	3784
True	False	False	False	False	-2160.35424804688	-2549.23803710938	177.462707519531	0.792010962963104	0.963144242763519	1	60.0812492370605	9613
True	False	False	False	False	-2171.04541015625	-2480.92114257813	170.807861328125	0.62379777431488	0.913667798042297	0.375891149044037	95.5974044799805	14722
True	False	False	False	False	-2169.2685546875	-2509.01098632813	165.262145996094	0.747710049152374	0.954286634922028	0.640612363815308	62.328857421875	9287
True	False	False	False	False	-2161.6201171875	-2417.09716796875	167.480438232422	0.655599415302277	0.956307172775269	0.42194128036499	64.4105987548828	9726
True	False	False	False	False	-2159.25634765625	-2347.62573242188	183.008422851563	0.497980177402496	0.903158128261566	0.24615278840065	52.533332824707	8668
True	False	False	False	False	-2157.07104492188	-2580.70727539063	150.843307495117	0.611405313014984	0.942278861999512	0.359920114278793	63.1176452636719	8584
True	False	False	False	False	-2156.90673828125	-2648.91967773438	138.64274597168	0.722498834133148	0.958261728286743	0.558853149414063	67.9919967651367	8499
True	False	False	False	False	-2155.08056640625	-2458.94165039063	138.64274597168	0.633401095867157	0.947866141796112	0.38896706700325	65.2959976196289	8162
True	False	False	False	False	-2155.13549804688	-2385.93798828125	242.902084350586	0.81012350320816	0.946161210536957	1	79.6666641235352	17447
True	False	False	False	False	-2149.171875	-2760.64477539063	185.226699829102	0.697036445140839	0.956207931041718	0.497657805681229	87.1676635742188	14557
True	False	False	False	False	-2134.98754882813	-2655.60791015625	163.043869018555	0.734719455242157	0.967259705066681	0.594870984554291	78.1156463623047	11483
True	False	False	False	False	-2141.00805664063	-2432.51220703125	112.023338317871	0.811145603656769	0.962346732616425	1	58.673267364502	5926
True	False	False	False	False	-2144.12280273438	-1937.72583007813	187.44499206543	0.643321633338928	0.939743518829346	0.403193235397339	116.952659606934	19765
True	False	False	False	False	-2143.98876953125	-2270.7939453125	138.64274597168	0.806145071983337	0.95305460691452	1	72.0800018310547	9010
True	False	False	False	False	-2141.8046875	-1999.41137695313	146.40673828125	0.811434090137482	0.963690519332886	1	76.4393920898438	10090
True	False	False	False	False	-2140.21215820313	-2617.49438476563	95.3862075805664	0.662632822990417	0.944844245910645	0.433321684598923	57.4883728027344	4944
True	False	False	False	False	-2128.66430664063	-2603.71899414063	113.132476806641	0.694173395633698	0.956177234649658	0.491636395454407	63.5784301757813	6485
True	False	False	False	False	-2139.91650390625	-2502.89916992188	149.734161376953	0.74251663684845	0.94645756483078	0.621188163757324	55.3703689575195	7475
True	False	False	False	False	-2127.9638671875	-2575.12622070313	103.150199890137	0.688050091266632	0.937005281448364	0.479222506284714	58.7096786499023	5460
True	False	False	False	False	-2125.51220703125	-2556.8212890625	218.500961303711	0.616750717163086	0.909618020057678	0.36669135093689	77.7969512939453	15326
True	False	False	False	False	-2126.8271484375	-2478.47509765625	127.551322937012	0.745042264461517	0.950922548770905	0.630420386791229	54.1043472290039	6222
True	False	False	False	False	-2126.53295898438	-2452.412109375	117.569046020508	0.72139585018158	0.945296704769135	0.555857241153717	56.4339637756348	5982
True	False	False	False	False	-2126.55932617188	-2407.125	155.279876708984	0.72639799118042	0.957361221313477	0.569756746292114	56.1142845153809	7856
True	False	False	False	False	-2123.15795898438	-2817.89965820313	69.8759460449219	0.634839236736298	0.925741732120514	0.390982300043106	93.6825408935547	5902
True	False	False	False	False	-2108.88598632813	-2815.40649414063	9.98227787017822	0.754574596881866	0.933233201503754	0.669301986694336	64.5555572509766	581
True	False	False	False	False	-2116.6171875	-2672.5673828125	184.117568969727	0.753171443939209	0.940295040607452	0.663112580776215	81.2650604248047	13490
True	False	False	False	False	-2112.52294921875	-2789.23266601563	99.8227767944336	0.767598927021027	0.951622247695923	0.738312005996704	60.8222236633301	5474
True	False	False	False	False	-2109.42260742188	-2768.12377929688	260.648345947266	0.74711936712265	0.949085175991058	0.638314366340637	77.6425552368164	18246
True	False	False	False	False	-2111.548828125	-2716.19213867188	228.483245849609	0.720488905906677	0.937786877155304	0.55342161655426	81.708740234375	16832
True	False	False	False	False	-2102.8623046875	-2634.56762695313	170.807861328125	0.76231050491333	0.960641086101532	0.707281649112701	69.7662353515625	10744
True	False	False	False	False	-2109.61254882813	-2601.41430664063	115.350761413574	0.778573036193848	0.963646411895752	0.82945716381073	62.6346168518066	6514
True	False	False	False	False	-2103.83740234375	-2521.51904296875	244.01123046875	0.712649166584015	0.940127372741699	0.533334612846375	73.6727294921875	16208
True	False	False	False	False	-2100.8310546875	-2441.86987304688	109.805053710938	0.762798249721527	0.943282723426819	0.709939241409302	57.5050506591797	5693
True	False	False	False	False	-2102.09716796875	-2422.17309570313	99.8227767944336	0.693452954292297	0.951809823513031	0.490143746137619	49.0555572509766	4415
True	False	False	False	False	-2099.30981445313	-2480.60595703125	112.023338317871	0.787644565105438	0.948376715183258	1	55.0792083740234	5563
True	False	False	False	False	-2099.09301757813	-2858.1201171875	69.8759460449219	0.508543074131012	0.945218503475189	0.254925966262817	129.619049072266	8166
True	False	False	False	False	-2082.20141601563	-2731.1474609375	232.919815063477	0.674986660480499	0.942443311214447	0.454608529806137	60.4904747009277	12703
True	False	False	False	False	-2082.76000976563	-2632.48681640625	115.350761413574	0.727483928203583	0.943854987621307	0.572885155677795	66.7307662963867	6940
True	False	False	False	False	-2095.36987304688	-2555.30126953125	184.117568969727	0.753171443939209	0.942068696022034	0.663112580776215	69.7771072387695	11583
True	False	False	False	False	-2095.60766601563	-2391.21313476563	187.44499206543	0.702807188034058	0.970135509967804	0.510253667831421	55.3668632507324	9357
True	False	False	False	False	-2089.54272460938	-2612.36889648438	99.8227767944336	0.754056692123413	0.953679203987122	0.666995942592621	64.5777740478516	5812
True	False	False	False	False	-2088.61108398438	-2580.98291015625	241.792938232422	0.623512804508209	0.941874504089355	0.37551286816597	70.967887878418	15471
True	False	False	False	False	-2084.16137695313	-2370.45361328125	134.206176757813	0.73265141248703	0.946444094181061	0.588371932506561	65.9504165649414	7980
True	False	False	False	False	-2083.54321289063	-2467.03051757813	124.223899841309	0.762229561805725	0.953242182731628	0.70684415102005	61.5982131958008	6899
True	False	False	False	False	-2066.71948242188	-2692.26684570313	210.736968994141	0.731978118419647	0.954615116119385	0.586294770240784	60.4473686218262	11485
True	False	False	False	False	-2066.64599609375	-2545.86303710938	221.828384399414	0.697163939476013	0.945062756538391	0.497929245233536	68.8550033569336	13771
True	False	False	False	False	-2066.51489257813	-2874.728515625	69.8759460449219	0.679155230522156	0.949304640293121	0.462208092212677	174.539688110352	10996
True	False	False	False	False	-2037.92663574219	-2870.54028320313	41.0382537841797	0.62323272228241	0.903839588165283	0.375141590833664	99.3513488769531	3676
True	False	False	False	False	-1999.94702148438	-2872.72485351563	19.9645557403564	0.798721373081207	0.951427280902863	1	54.8333320617676	987
True	False	False	False	False	-2019.03015136719	-2865.689453125	180.790130615234	0.723366975784302	0.945489168167114	0.561237752437592	82.3251571655273	13419
True	False	False	False	False	-2065.052734375	-2792.92309570313	197.427261352539	0.844812750816345	0.966870069503784	1	65.9269638061523	11735
True	False	False	False	False	-2064.37377929688	-2612.05541992188	115.350761413574	0.646229147911072	0.935590445995331	0.407513111829758	55.3076934814453	5752
True	False	False	False	False	-2063.09838867188	-2408.21606445313	128.660461425781	0.798443734645844	0.973743557929993	1	57.4137916564941	6660
True	False	False	False	False	-2062.72338867188	-2743.96630859375	219.610107421875	0.684647500514984	0.938140988349915	0.472578823566437	63.8282814025879	12638
True	False	False	False	False	-2061.724609375	-2519.98461914063	127.551322937012	0.641694486141205	0.903987944126129	0.400806427001953	94.3478240966797	10850
True	False	False	False	False	-2060.99389648438	-2862.88745117188	34.3833999633789	0.770503997802734	0.950105845928192	0.757918477058411	106.548385620117	3303
True	False	False	False	False	-2013.76538085938	-2827.29443359375	211.846115112305	0.587060272693634	0.955277681350708	0.33109238743782	64.8272247314453	12382
True	False	False	False	False	-2046.21142578125	-2718.2314453125	113.132476806641	0.785913348197937	0.944270312786102	1	62.8529396057129	6411
True	False	False	False	False	-2060.177734375	-2656.13598632813	163.043869018555	0.837289571762085	0.966391563415527	1	79.8027191162109	11731
True	False	False	False	False	-2059.81762695313	-2589.74609375	80.9673614501953	0.735607385635376	0.947415113449097	0.59771865606308	51.5479469299316	3763
True	False	False	False	False	-2060.05126953125	-2493.33349609375	209.627822875977	0.71341598033905	0.944068968296051	0.535227656364441	64.7883605957031	12245
True	False	False	False	False	-2056.79907226563	-2634.5400390625	112.023338317871	0.778208315372467	0.95934933423996	0.825352907180786	58.8712882995605	5946
True	False	False	False	False	-2051.61572265625	-2432.42236328125	249.556930541992	0.643533885478973	0.940484702587128	0.403506189584732	66.8711090087891	15046
True	False	False	False	False	-2050.01684570313	-2673.24267578125	123.114753723145	0.727117598056793	0.94777113199234	0.57182514667511	71.3243255615234	7917
True	False	False	False	False	-2042.11926269531	-2606.53100585938	148.625015258789	0.581790208816528	0.9129319190979	0.325242459774017	55.1641807556152	7392
True	False	False	False	False	-2039.97448730469	-2794.7421875	246.229507446289	0.566356003284454	0.95274806022644	0.308811992406845	71.1396408081055	15793
True	False	False	False	False	-2003.60009765625	-2790.5966796875	180.790130615234	0.756302773952484	0.95846688747406	0.677188336849213	60.773006439209	9906
True	False	False	False	False	-2034.11145019531	-2692.51196289063	133.097030639648	0.622626841068268	0.936683714389801	0.374340206384659	63.2249984741211	7587
True	False	False	False	False	-2038.55993652344	-2570.29858398438	245.120376586914	0.425703078508377	0.78067409992218	0.192790254950523	72.2443466186523	15966
True	False	False	False	False	-2037.40673828125	-2548.63818359375	98.7136306762695	0.792926847934723	0.950555145740509	1	66.5168533325195	5920
True	False	False	False	False	-2037.31628417969	-2463.87084960938	141.970169067383	0.721593976020813	0.938649892807007	0.556392550468445	55.1015625	7053
True	False	False	False	False	-2034.90258789063	-2663.75439453125	102.041061401367	0.774829864501953	0.943935871124268	0.792114913463593	68.0978240966797	6265
True	False	False	False	False	-2021.26794433594	-2733.68286132813	144.188446044922	0.690861225128174	0.942942142486572	0.484845846891403	63.0461540222168	8196
True	False	False	False	False	-1998.25219726563	-2727.68676757813	108.695907592773	0.733655333518982	0.937533795833588	0.591503977775574	62.3877563476563	6114
True	False	False	False	False	-2014.84350585938	-2654.61376953125	191.881561279297	0.706905424594879	0.940594911575317	0.519603312015533	73.9306335449219	12790
True	False	False	False	False	-2019.04248046875	-2501.87817382813	229.592376708984	0.756795763969421	0.931665658950806	0.679494857788086	95.1159439086914	19689
True	False	False	False	False	-2017.16357421875	-2475.51513671875	130.878753662109	0.68919312953949	0.957247018814087	0.481493949890137	58.3220329284668	6882
True	False	False	False	False	-2016.31994628906	-2541.72094726563	103.150199890137	0.74689644575119	0.956829428672791	0.637453377246857	60.1720428466797	5596
True	False	False	False	False	-2013.31213378906	-2694.59521484375	149.734161376953	0.586131930351257	0.93644380569458	0.330052584409714	61.4592590332031	8297
True	False	False	False	False	-2008.32604980469	-2605.82495117188	353.816284179688	0.356886506080627	0.85091358423233	0.150320395827293	66.8526611328125	21326
True	False	False	False	False	-2001.17016601563	-2444.51440429688	192.990692138672	0.662354826927185	0.951036512851715	0.432862222194672	60.9770126342773	10610
True	False	False	False	False	-1998.04345703125	-2555.2861328125	109.805053710938	0.829462349414825	0.961541295051575	1	57.7777786254883	5720
True	False	False	False	False	-1995.95166015625	-2892.07861328125	145.297592163086	0.784818708896637	0.951428830623627	0.947113275527954	83.5267181396484	10942
True	False	False	False	False	-1991.791015625	-2504.67211914063	77.6399383544922	0.754616916179657	0.939304649829865	0.669491648674011	64.3857116699219	4507
True	False	False	False	False	-1991.54333496094	-2933.6640625	11.0914192199707	0.763594925403595	0.936281979084015	0.714360892772675	143.399993896484	1434
True	False	False	False	False	-1916.38232421875	-2978.12622070313	116.459907531738	0.52690976858139	0.954286634922028	0.270900160074234	149.304763793945	15677
True	False	False	False	False	-1943.23181152344	-2959.04174804688	126.442184448242	0.65211433172226	0.960380494594574	0.416481405496597	136.359649658203	15545
True	False	False	False	False	-1973.92724609375	-2936.4482421875	104.259346008301	0.724273085594177	0.932857990264893	0.5637526512146	178.755325317383	16803
True	False	False	False	False	-1985.51916503906	-2919.6728515625	140.861022949219	0.715956509113312	0.943701028823853	0.541606366634369	129.64567565918	16465
True	False	False	False	False	-1958.89404296875	-2914.83911132813	181.899276733398	0.693157494068146	0.942822337150574	0.489534050226212	99.0792694091797	16249
True	False	False	False	False	-1968.57666015625	-2839.32861328125	123.114753723145	0.785416007041931	0.966773271560669	1	73.0360336303711	8107
True	False	False	False	False	-1984.71740722656	-2820.9287109375	209.627822875977	0.674143075942993	0.955267488956451	0.45309767127037	82.4179916381836	15577
True	False	False	False	False	-1971.96081542969	-2781.01611328125	127.551322937012	0.563814401626587	0.921491026878357	0.306200623512268	70.704345703125	8131
True	False	False	False	False	-1984.49157714844	-2753.41552734375	175.244430541992	0.733103275299072	0.960180521011353	0.589776337146759	87.0063323974609	13747
True	False	False	False	False	-1970.80773925781	-2733.19970703125	117.569046020508	0.591474890708923	0.946708500385284	0.336093574762344	71.4150924682617	7570
True	False	False	False	False	-1980.90356445313	-2703.50537109375	186.335845947266	0.67219865322113	0.94385814666748	0.449648559093475	73.7857131958008	12396
True	False	False	False	False	-1967.47546386719	-2864.91357421875	170.807861328125	0.772800981998444	0.946824312210083	0.775180578231812	93.0844192504883	14335
True	False	False	False	False	-1965.98388671875	-2801.27490234375	113.132476806641	0.713493883609772	0.946028470993042	0.535420715808868	71.2352905273438	7266
True	False	False	False	False	-1950.32666015625	-2723.10205078125	129.769607543945	0.607061147689819	0.925591111183167	0.354541718959808	71.2649536132813	8338
True	False	False	False	False	-1956.90319824219	-2687.67895507813	179.680999755859	0.661957681179047	0.941807091236115	0.432207375764847	76.401237487793	12377
True	False	False	False	False	-1948.82958984375	-2741.2587890625	116.459907531738	0.74296110868454	0.958051800727844	0.622785210609436	78.3142852783203	8223
True	False	False	False	False	-1947.95959472656	-2942.26318359375	105.36848449707	0.723260998725891	0.946155309677124	0.560945451259613	97.6947402954102	9281
True	False	False	False	False	-1928.45703125	-2894.93041992188	185.226699829102	0.450075089931488	0.83365660905838	0.209620222449303	117.910179138184	19691
True	False	False	False	False	-1942.06408691406	-2773.12622070313	146.40673828125	0.744143784046173	0.951548099517822	0.627091646194458	76.613639831543	10113
True	False	False	False	False	-1939.67358398438	-2843.16381835938	110.914192199707	0.655060887336731	0.957006096839905	0.421090096235275	77.9199981689453	7792
True	False	False	False	False	-1938.80920410156	-2810.03295898438	218.500961303711	0.788232922554016	0.955998182296753	1	83.5685272216797	16463
True	False	False	False	False	-1936.47351074219	-2668.42651367188	104.259346008301	0.724273085594177	0.941794157028198	0.5637526512146	66.1170196533203	6215
True	False	False	False	False	-1929.88928222656	-2755.96459960938	154.17073059082	0.598091721534729	0.911440491676331	0.343769699335098	81	11259
True	False	False	False	False	-1926.376953125	-2963.212890625	125.333038330078	0.790439307689667	0.959710299968719	1	190.584075927734	21536
True	False	False	False	False	-1906.02734375	-2963.69604492188	76.5307922363281	0.809509754180908	0.954490661621094	1	88.9420318603516	6137
True	False	False	False	False	-1922.72375488281	-2839.8798828125	114.241622924805	0.586672246456146	0.944259285926819	0.330657333135605	79.6601943969727	8205
True	False	False	False	False	-1917.71508789063	-2939.384765625	110.914192199707	0.490273386240005	0.934929370880127	0.239928409457207	83.25	8325
True	False	False	False	False	-1903.33581542969	-2941.78662109375	109.805053710938	0.720394313335419	0.962012887001038	0.553169012069702	85.6060638427734	8475
True	False	False	False	False	-1912.95910644531	-2821.65380859375	151.952453613281	0.820764601230621	0.965531826019287	1	105.562042236328	14462
True	False	False	False	False	-1916.33325195313	-2718.24487304688	259.539215087891	0.772461295127869	0.949092745780945	0.772511780261993	92.3589706420898	21612
True	False	False	False	False	-1912.38879394531	-2776.21044921875	69.8759460449219	0.750200152397156	0.940804839134216	0.650578022003174	139.539688110352	8791
True	False	False	False	False	-1910.53552246094	-2882.81567382813	98.7136306762695	0.768758356571198	0.948976397514343	0.745877683162689	72.2471923828125	6430
True	False	False	False	False	-1896.26708984375	-2865.21411132813	160.825576782227	0.688190162181854	0.95375269651413	0.479499697685242	84.1930999755859	12208
True	False	False	False	False	-1901.82214355469	-2751.2265625	134.206176757813	0.699378907680511	0.942496657371521	0.502694189548492	79.8760299682617	9665
True	False	False	False	False	-1989.734375	-2665.06811523438	238.465515136719	0.749451220035553	0.948123037815094	0.647531867027283	70.8139572143555	15225
True	False	False	False	False	-1988.61389160156	-2469.6220703125	224.046676635742	0.598728358745575	0.910532534122467	0.34452012181282	63.5594062805176	12839
True	False	False	False	False	-1988.46228027344	-2526.76928710938	154.17073059082	0.529122531414032	0.897657990455627	0.272890537977219	55.1366920471191	7664
True	False	False	False	False	-1944.85974121094	-2650.3232421875	165.262145996094	0.60883766412735	0.945335149765015	0.356727987527847	78.020133972168	11625
True	False	False	False	False	-1965.29895019531	-2625.1875	145.297592163086	0.439330071210861	0.867323279380798	0.202069118618965	75.4045791625977	9878
True	False	False	False	False	-1980.46997070313	-2496.82104492188	92.0587844848633	0.666585028171539	0.934323072433472	0.43994265794754	74.9879531860352	6224
True	False	False	False	False	-1984.61511230469	-2419.84130859375	83.1856460571289	0.770665466785431	0.950505554676056	0.759075462818146	60.1466674804688	4511
True	False	False	False	False	-1974.52478027344	-2433.134765625	87.6222152709961	0.645613074302673	0.916504502296448	0.406591773033142	58.1265830993652	4592
True	False	False	False	False	-1973.15380859375	-2553.328125	97.6044921875	0.784017562866211	0.956983387470245	0.919521510601044	70.0568161010742	6165
True	False	False	False	False	-1965.95910644531	-2369.7470703125	15.5279874801636	0.800106346607208	0.94487601518631	1	43.1428565979004	604
True	False	False	False	False	-1964.20068359375	-2645.95556640625	42.1473922729492	0.711886703968048	0.948370218276978	0.531466901302338	60.0263175964355	2281
True	False	False	False	False	-1950.2705078125	-2631.9052734375	72.0942230224609	0.4191954433918	0.856684923171997	0.188470557332039	71.8923110961914	4673
True	False	False	False	False	-1933.70678710938	-2598.34228515625	136.424453735352	0.529246628284454	0.924117267131805	0.273002624511719	72.7235794067383	8945
True	False	False	False	False	-1959.49230957031	-2595.87451171875	146.40673828125	0.718701124191284	0.953634917736053	0.548691689968109	79.9318161010742	10551
True	False	False	False	False	-1952.640625	-2559.5390625	102.041061401367	0.643543481826782	0.935113966464996	0.403520375490189	66.0652160644531	6078
True	False	False	False	False	-1955.13293457031	-2533.90087890625	124.223899841309	0.492535471916199	0.898009657859802	0.241740420460701	63.0178565979004	7058
True	False	False	False	False	-1941.103515625	-2481.8583984375	119.787330627441	0.688914835453033	0.968452095985413	0.4809390604496	57.9537048339844	6259
True	False	False	False	False	-1946.92370605469	-2439.24194335938	136.424453735352	0.805724918842316	0.955566346645355	1	70.1463394165039	8628
True	False	False	False	False	-1932.41857910156	-2578.62231445313	147.515884399414	0.637232065200806	0.946333050727844	0.394369870424271	77.3609008789063	10289
True	False	False	False	False	-1920.70483398438	-2556.44482421875	134.206176757813	0.675174176692963	0.919477820396423	0.454945594072342	79.5041351318359	9620
True	False	False	False	False	-1920.64526367188	-2620.27612304688	155.279876708984	0.68638277053833	0.943245053291321	0.475945204496384	75.4071426391602	10557
True	False	False	False	False	-1913.91186523438	-2660.48388671875	143.079315185547	0.572480618953705	0.944382309913635	0.315211534500122	76.9844970703125	9931
True	False	False	False	False	-1911.6015625	-2640.02954101563	64.3302307128906	0.705485999584198	0.946962833404541	0.516324877738953	71.6551742553711	4156
True	False	False	False	False	-1902.51257324219	-2632.396484375	65.4393768310547	0.797776877880096	0.961130619049072	1	77.101692199707	4549
True	False	False	False	False	-1901.42956542969	-2582.22778320313	146.40673828125	0.820213973522186	0.956723928451538	1	71.75	9471
True	False	False	False	False	-1897.6884765625	-2557.48950195313	100.931915283203	0.836640954017639	0.963831067085266	1	60.8021965026855	5533
True	False	False	False	False	-2930.86962890625	-1887.20483398438	89.8404998779297	0.582590401172638	0.943138539791107	0.326122432947159	130.246917724609	10550
True	False	False	False	False	-2950.16870117188	-1848.88208007813	214.064392089844	0.417871057987213	0.90515148639679	0.18759997189045	145.943008422852	28167
True	False	False	False	False	-2967.54345703125	-1814.71655273438	125.333038330078	0.769035220146179	0.961795568466187	0.747732698917389	160.486724853516	18135
True	False	False	False	False	-2991.95336914063	-1774.74926757813	9.98227787017822	0.687235474586487	0.9244145154953	0.47761595249176	109.666664123535	987
True	False	False	False	False	-3007.37353515625	-1733.60278320313	123.114753723145	0.755423963069916	0.954709708690643	0.673140406608582	115.936935424805	12869
True	False	False	False	False	-3038.58422851563	-1699.20568847656	19.9645557403564	0.447389423847198	0.943335175514221	0.207712739706039	108.333335876465	1950
True	False	False	False	False	-3045.10693359375	-1659.22521972656	124.223899841309	0.616013824939728	0.934810400009155	0.365747570991516	133.625	14966
True	False	False	False	False	-3064.6748046875	-1618.70031738281	103.150199890137	0.72525691986084	0.961325287818909	0.566513538360596	122.989250183105	11438
True	False	False	False	False	-3092.14379882813	-1580.17724609375	16.6371288299561	0.476011037826538	0.891172528266907	0.228777781128883	111.666664123535	1675
True	False	False	False	False	-3094.11108398438	-1545.40881347656	270.630645751953	0.412808626890182	0.902954995632172	0.184298157691956	138.434432983398	33778
True	False	False	False	False	-3116.64282226563	-1487.89697265625	168.589569091797	0.453904926776886	0.928451597690582	0.212364137172699	114.625	17423
True	False	False	False	False	-3148.18212890625	-1437.33325195313	13.3097038269043	0.517451584339142	0.921669483184814	0.262555181980133	113.25	1359
True	False	False	False	False	-3160.63500976563	-1380.71655273438	200.754699707031	0.358991652727127	0.941915273666382	0.151523545384407	133.060775756836	24084
True	False	False	False	False	-3170.68676757813	-1350.76098632813	63.2210922241211	0.71930193901062	0.95962381362915	0.550270855426788	113.964912414551	6496
True	False	False	False	False	-3180.42504882813	-1323.29577636719	175.244430541992	0.440816193819046	0.936337113380432	0.203100845217705	134.493667602539	21250
True	False	False	False	False	-3208.63623046875	-1263.08801269531	108.695907592773	0.247586071491241	0.920020401477814	0.0943885743618011	110.73469543457	10852
True	False	False	False	False	-3221.5771484375	-1190.92553710938	139.751892089844	0.415940701961517	0.905745506286621	0.186336115002632	130.706344604492	16469
True	False	False	False	False	-3237.3720703125	-1128.0166015625	269.521484375	0.484913021326065	0.936430096626282	0.235682860016823	131.374481201172	31924
True	False	False	False	False	-3260.48266601563	-1043.208984375	69.8759460449219	0.739117622375488	0.941333651542664	0.609337687492371	118.65079498291	7475
True	False	False	False	False	-3272.91723632813	-982.533142089844	25.5102653503418	0.794671595096588	0.94915634393692	1	86.1304321289063	1981
True	False	False	False	False	-3285.1376953125	-929.307556152344	92.0587844848633	0.603966951370239	0.957460463047028	0.350776195526123	109.180725097656	9062
True	False	False	False	False	-3293.25	-870.47802734375	80.9673614501953	0.692936301231384	0.948882162570953	0.489078670740128	125.109588623047	9133
True	False	False	False	False	-3306.30419921875	-820.6513671875	127.551322937012	0.488599479198456	0.925121128559113	0.238595396280289	134.617385864258	15481
True	False	False	False	False	-3312.99877929688	-776.326049804688	123.114753723145	0.567981541156769	0.965600252151489	0.310495674610138	121.630630493164	13501
True	False	False	False	False	-3315.36987304688	-708.432312011719	32.1651153564453	0.720794081687927	0.956876516342163	0.554238379001617	83.1379318237305	2411
True	False	False	False	False	-3328.3896484375	-665.089782714844	305.014038085938	0.325026124715805	0.926217257976532	0.132750794291496	129.025451660156	35482
True	False	False	False	False	-3332.48095703125	-600.417785644531	106.477630615234	0.706793785095215	0.956578373908997	0.519343912601471	110.03125	10563
True	False	False	False	False	-3340.29248046875	-540.592346191406	34.3833999633789	0.460945516824722	0.948766052722931	0.217483162879944	82.2580642700195	2550
True	False	False	False	False	-3343.80615234375	-492.84033203125	45.4748191833496	0.768088281154633	0.950805008411407	0.741466164588928	85.634147644043	3511
True	False	False	False	False	-3348.33178710938	-431.05078125	94.2770690917969	0.767170608043671	0.960083663463593	0.735596120357513	138.976470947266	11813
True	False	False	False	False	-3350.02709960938	-335.311584472656	87.6222152709961	0.691146492958069	0.955019772052765	0.485423564910889	83.3797454833984	6587
True	False	False	False	False	-3351.89379882813	-257.815490722656	43.256534576416	0.779702305793762	0.96739661693573	0.843046307563782	98.7179489135742	3850
True	False	False	False	False	-3350.67602539063	-278.641632080078	117.569046020508	0.542396783828735	0.951955437660217	0.285151779651642	105.858489990234	11221
True	False	False	False	False	-3348.86669921875	-403.93798828125	74.3125076293945	0.827402949333191	0.97437572479248	1	126.313430786133	8463
True	False	False	False	False	-3344.73120117188	-367.970886230469	158.607299804688	0.685144245624542	0.947054386138916	0.47353795170784	112.146850585938	16037
True	False	False	False	False	-3348.7197265625	-209.345764160156	301.686614990234	0.309955477714539	0.911565601825714	0.124831572175026	127.827209472656	34769
True	False	False	False	False	-3346.61303710938	-164.278335571289	201.863830566406	0.394054561853409	0.888289749622345	0.172411724925041	116.598899841309	21221
True	False	False	False	False	-3344.73071289063	-110.092880249023	78.7490768432617	0.739793658256531	0.963311195373535	0.611645519733429	120.521125793457	8557
True	False	False	False	False	-3344.13525390625	-83.3104858398438	74.3125076293945	0.684520840644836	0.955649197101593	0.472334891557693	130.14924621582	8720
True	False	False	False	False	-3343.37841796875	-453.912139892578	138.64274597168	0.748872816562653	0.944689750671387	0.645208597183228	139.927993774414	17491
True	False	False	False	False	-3342.23608398438	-509.158020019531	74.3125076293945	0.747713565826416	0.955614149570465	0.640626013278961	113.029853820801	7573
True	False	False	False	False	-3339.55200195313	-444.957122802734	12.2005615234375	0.681430399417877	0.931919693946838	0.46645313501358	98.0909118652344	1079
True	False	False	False	False	-3340.51904296875	-136.057083129883	218.500961303711	0.411126315593719	0.808804094791412	0.183209925889969	117.050758361816	23059
True	False	False	False	False	-3338.49609375	-33.8822593688965	114.241622924805	0.33364936709404	0.911500930786133	0.137391716241837	98.271842956543	10122
True	False	False	False	False	-3336.97729492188	-585.384399414063	70.9850845336914	0.714233875274658	0.923732042312622	0.537262856960297	127.40625	8154
True	False	False	False	False	-3334.46459960938	-250.991516113281	135.315322875977	0.618199467658997	0.951748609542847	0.368556767702103	79.6967239379883	9723
True	False	False	False	False	-3332.90014648438	-55.882869720459	128.660461425781	0.768360316753387	0.970747649669647	0.743243813514709	97.1724166870117	11272
True	False	False	False	False	-3332.68090820313	27.5200004577637	145.297592163086	0.594370245933533	0.93424791097641	0.33942523598671	131.335876464844	17205
True	False	False	False	False	-3332.10009765625	-627.181030273438	134.206176757813	0.634052217006683	0.954574525356293	0.389877587556839	128.297515869141	15524
True	False	False	False	False	-3323.30639648438	-574.890258789063	141.970169067383	0.615690171718597	0.955967307090759	0.365334123373032	99.09375	12684
True	False	False	False	False	-3320.62353515625	-480.062255859375	180.790130615234	0.589015781879425	0.957043766975403	0.333296149969101	88.7791442871094	14471
True	False	False	False	False	-3331.00390625	52.1681900024414	96.4953460693359	0.659089803695679	0.936284601688385	0.427526652812958	141.091949462891	12275
True	False	False	False	False	-3330.5732421875	-266.861602783203	32.1651153564453	0.759870648384094	0.945891737937927	0.694506108760834	62.5172424316406	1813
True	False	False	False	False	-3323.29467773438	-189.18180847168	145.297592163086	0.773189187049866	0.964421510696411	0.77828460931778	86.5496215820313	11338
True	False	False	False	False	-3329.93041992188	-3.15761566162109	207.409545898438	0.770842373371124	0.95250529050827	0.760352671146393	150.930480957031	28224
True	False	False	False	False	-3327.23950195313	-96.3880996704102	131.987884521484	0.759082078933716	0.9478719830513	0.690548181533813	88.3025207519531	10508
True	False	False	False	False	-3320.16943359375	-542.998291015625	161.934722900391	0.642055153846741	0.951021790504456	0.401333630084991	98.3835601806641	14364
True	False	False	False	False	-3318.92919921875	-692.613342285156	147.515884399414	0.673938751220703	0.93742847442627	0.452733039855957	124.654136657715	16579
True	False	False	False	False	-3312.87573242188	-732.967407226563	253.993499755859	0.767989218235016	0.961104571819305	0.74082338809967	125.877731323242	28826
True	False	False	False	False	-3312.41674804688	-608.240661621094	138.64274597168	0.680588185787201	0.953696191310883	0.464873433113098	83.0879974365234	10386
True	False	False	False	False	-3310.1904296875	-795.890869140625	34.3833999633789	0.770503997802734	0.943335175514221	0.757918477058411	94.9677429199219	2944
True	False	False	False	False	-3305.74291992188	-514.870544433594	137.533599853516	0.790976285934448	0.953244924545288	1	107.120964050293	13283
True	False	False	False	False	-3306.54028320313	-16.4171447753906	98.7136306762695	0.685747921466827	0.925965249538422	0.474708467721939	114.898880004883	10226
True	False	False	False	False	-3306.08740234375	-371.313385009766	221.828384399414	0.612794816493988	0.955178916454315	0.361663728952408	81.6050033569336	16321
True	False	False	False	False	-3303.66430664063	-317.264251708984	155.279876708984	0.621296763420105	0.948428332805634	0.372589409351349	85.6357116699219	11989
True	False	False	False	False	-3304.3251953125	16.4067153930664	166.371292114258	0.735410094261169	0.959797859191895	0.597082853317261	89.2133331298828	13382
True	False	False	False	False	-3301.77319335938	-127.044441223145	155.279876708984	0.797418594360352	0.966391563415527	1	91.6285705566406	12828
True	False	False	False	False	-3301.12280273438	-852.217346191406	82.0765075683594	0.639192342758179	0.931248366832733	0.397177994251251	133.716217041016	9895
True	False	False	False	False	-3295.78100585938	-631.266357421875	163.043869018555	0.704309105873108	0.954101085662842	0.513639271259308	82.6122436523438	12144
True	False	False	False	False	-3298.29858398438	-52.0862922668457	188.554138183594	0.686129510402679	0.94855797290802	0.475451171398163	93.8352966308594	15952
True	False	False	False	False	-3297.55859375	-5.97989559173584	45.4748191833496	0.624288439750671	0.929915845394135	0.376543790102005	65.6829299926758	2693
True	False	False	False	False	-3295.63940429688	-264.789825439453	173.026138305664	0.764826476573944	0.963320910930634	0.721405208110809	89.6858978271484	13991
True	False	False	False	False	-3292.47973632813	-893.769897460938	149.734161376953	0.540159583091736	0.920266926288605	0.283045619726181	136.925918579102	18485
True	False	False	False	False	-3280.11865234375	-832.179016113281	230.701522827148	0.556609809398651	0.89402186870575	0.298933833837509	98.0096130371094	20386
True	False	False	False	False	-3289.06787109375	-525.442260742188	178.571853637695	0.636373400688171	0.957192480564117	0.393149226903915	87.8012390136719	14136
True	False	False	False	False	-3292.30712890625	-223.797378540039	164.153015136719	0.65679943561554	0.951211094856262	0.423848032951355	79.4527053833008	11759
True	False	False	False	False	-3282.41918945313	-426.190063476563	259.539215087891	0.492690742015839	0.951461136341095	0.241865247488022	75.3846130371094	17640
True	False	False	False	False	-3281.41552734375	-383.730773925781	224.046676635742	0.753497838973999	0.953168570995331	0.66453617811203	92.9257431030273	18771
True	False	False	False	False	-3280.46801757813	-141.004028320313	144.188446044922	0.851579189300537	0.96599406003952	1	90.8538436889648	11811
True	False	False	False	False	-3279.69580078125	-708.165893554688	309.450592041016	0.545307099819183	0.936269998550415	0.28791669011116	101.580642700195	28341
True	False	False	False	False	-3277.7998046875	-314.870239257813	144.188446044922	0.807786464691162	0.967460811138153	1	82.4307708740234	10716
True	False	False	False	False	-3279.65112304688	-204.572204589844	195.208984375	0.710345864295959	0.955806851387024	0.527735590934753	81.1590881347656	14284
True	False	False	False	False	-3277.90991210938	56.3060646057129	179.680999755859	0.712417364120483	0.930239200592041	0.532765328884125	76.185188293457	12342
True	False	False	False	False	-3277.3857421875	-965.851135253906	85.4039306640625	0.77591460943222	0.941234946250916	0.801987648010254	139.31169128418	10727
True	False	False	False	False	-3268.16796875	-796.82080078125	168.589569091797	0.728265225887299	0.933629870414734	0.575161814689636	126.480262756348	19225
True	False	False	False	False	-3268.96850585938	-568.941650390625	174.135284423828	0.787855565547943	0.951244354248047	1	89.1528625488281	13997
True	False	False	False	False	-3269.9560546875	-507.861083984375	140.861022949219	0.688593447208405	0.94290953874588	0.480299681425095	74.6614151000977	9482
True	False	False	False	False	-3263.56030273438	-175.868743896484	196.318130493164	0.745352625846863	0.955337226390839	0.631581962108612	93.9152526855469	16623
True	False	False	False	False	-3265.01782226563	-86.4121322631836	249.556930541992	0.799840331077576	0.95940363407135	1	91.1244430541992	20503
True	False	False	False	False	-3263.095703125	-650.325378417969	154.17073059082	0.803418695926666	0.95690929889679	1	85.8561172485352	11934
True	False	False	False	False	-3262.88354492188	-620.324462890625	131.987884521484	0.832409501075745	0.968451261520386	1	76.7647094726563	9135
True	False	False	False	False	-3261.89428710938	-480.175720214844	189.663269042969	0.786074757575989	0.953335642814636	1	75.8187103271484	12965
True	False	False	False	False	-3261.53735351563	-530.513305664063	123.114753723145	0.840907692909241	0.964978158473969	1	72.3603591918945	8032
True	False	False	False	False	-3261.16796875	-1022.95050048828	212.955261230469	0.56069952249527	0.89028936624527	0.303034573793411	115.390625	22155
True	False	False	False	False	-3256.47998046875	-930.084838867188	181.899276733398	0.78575986623764	0.966203093528748	1	110.695121765137	18154
True	False	False	False	False	-3260.03564453125	-599.717468261719	146.40673828125	0.555856227874756	0.923821210861206	0.298184961080551	77.9924240112305	10295
True	False	False	False	False	-3260.99951171875	-20.1773643493652	255.102645874023	0.646359741687775	0.951125502586365	0.407708793878555	80.6391296386719	18547
True	False	False	False	False	-3259.93286132813	-757.186950683594	176.353576660156	0.751696765422821	0.944960474967957	0.656798779964447	108.056602478027	17181
True	False	False	False	False	-3255.96655273438	-1066.72143554688	116.459907531738	0.652442932128906	0.965477705001831	0.416991353034973	129.047622680664	13550
True	False	False	False	False	-3246.2138671875	-891.013977050781	206.300399780273	0.807559549808502	0.962167859077454	1	93.870964050293	17460
True	False	False	False	False	-3254.71484375	-670.600524902344	145.297592163086	0.738506317138672	0.960115194320679	0.607271134853363	81.1755752563477	10634
True	False	False	False	False	-3253.57250976563	-444.633483886719	219.610107421875	0.648510277271271	0.943780124187469	0.410952866077423	79.8535385131836	15811
True	False	False	False	False	-3252.4111328125	-235.856231689453	178.571853637695	0.75697249174118	0.945111811161041	0.680328190326691	102.726707458496	16539
True	False	False	False	False	-3248.94775390625	41.6058311462402	128.660461425781	0.751520931720734	0.945967137813568	0.656058371067047	88.7327575683594	10293
True	False	False	False	False	-3240.99194335938	-840.688598632813	245.120376586914	0.659953832626343	0.937314927577972	0.42892798781395	99.4479675292969	21978
True	False	False	False	False	-3237.5048828125	-323.878356933594	207.409545898438	0.787462949752808	0.950917840003967	1	92.9572219848633	17383
True	False	False	False	False	-3238.26171875	-82.9516677856445	164.153015136719	0.671502232551575	0.94151645898819	0.448424458503723	88.7162170410156	13130
True	False	False	False	False	-3233.95874023438	-113.815780639648	153.061584472656	0.661188185214996	0.928868234157562	0.430943071842194	69.8768081665039	9643
True	False	False	False	False	-3233.70434570313	-1154.43640136719	72.0942230224609	0.690861225128174	0.93259072303772	0.484845846891403	145.199996948242	9438
True	False	False	False	False	-3210.72900390625	-1124.15795898438	122.005615234375	0.79117214679718	0.956198751926422	1	99.5909118652344	10955
True	False	False	False	False	-3226.10791015625	-1064.35046386719	297.250030517578	0.794352531433105	0.952208459377289	1	99.8470153808594	26759
True	False	False	False	False	-3226.28271484375	-761.85205078125	147.515884399414	0.749781250953674	0.951548099517822	0.648868799209595	105.218048095703	13994
True	False	False	False	False	-3228.98486328125	-616.208190917969	66.5485153198242	0.729813098907471	0.944188296794891	0.579738736152649	97.8499984741211	5871
True	False	False	False	False	-3228.251953125	-523.347839355469	188.554138183594	0.724954545497894	0.944517374038696	0.565661549568176	86.5235290527344	14709
True	False	False	False	False	-3233.42700195313	-50.2265701293945	219.610107421875	0.684647500514984	0.955090224742889	0.472578823566437	80.2323226928711	15886
True	False	False	False	False	-3230.951171875	-70.3174438476563	49.9113883972168	0.806145071983337	0.957641243934631	1	143.355560302734	6451
True	False	False	False	False	-3225.53344726563	-561.296264648438	137.533599853516	0.750816345214844	0.961195588111877	0.65311735868454	72.2096786499023	8954
True	False	False	False	False	-3225.2197265625	-365.787567138672	169.698715209961	0.550224244594574	0.946473836898804	0.292653977870941	91.9607849121094	14070
True	False	False	False	False	-3224.53051757813	-714.685485839844	181.899276733398	0.578265249729156	0.898862302303314	0.321399927139282	114.036582946777	18702
True	False	False	False	False	-3219.19970703125	-635.372192382813	157.498153686523	0.719543635845184	0.954588413238525	0.550909161567688	75.2253494262695	10682
True	False	False	False	False	-3223.89184570313	-604.106811523438	61.0028076171875	0.704861104488373	0.950421512126923	0.51489520072937	95.5999984741211	5258
True	False	False	False	False	-3216.09057617188	-473.186492919922	200.754699707031	0.813708543777466	0.959117710590363	1	87.9337005615234	15916
True	False	False	False	False	-3221.65673828125	-215.808929443359	188.554138183594	0.806843638420105	0.972279787063599	1	94.688232421875	16097
True	False	False	False	False	-3221.2431640625	-418.539581298828	285.049468994141	0.767457664012909	0.95672345161438	0.737411797046661	78.8015594482422	20252
True	False	False	False	False	-3220.85986328125	-259.277709960938	204.082122802734	0.729883551597595	0.949001491069794	0.579949259757996	99.3967361450195	18289
True	False	False	False	False	-3220.60668945313	16.2533531188965	215.173538208008	0.738487541675568	0.949586749076843	0.607207953929901	91.4896926879883	17749
True	False	False	False	False	-3215.87060546875	-1018.98315429688	16.6371288299561	0.714476346969604	0.940302610397339	0.53786963224411	61.466667175293	922
True	False	False	False	False	-3215.46166992188	-911.764709472656	174.135284423828	0.622781097888947	0.912539422512054	0.374543994665146	89.7006378173828	14083
True	False	False	False	False	-3212.80688476563	-153.274841308594	168.589569091797	0.770215749740601	0.965767860412598	0.755871534347534	78.75	11970
True	False	False	False	False	-3212.53784179688	-1100.94067382813	140.861022949219	0.715956509113312	0.948323547840118	0.541606366634369	85.7559051513672	10891
True	False	False	False	False	-3212.4619140625	-661.495422363281	185.226699829102	0.662448704242706	0.949605524539948	0.433017253875732	75.6287460327148	12630
True	False	False	False	False	-3210.31323242188	-1235.39465332031	85.4039306640625	0.686015367507935	0.952234208583832	0.475228786468506	121.857139587402	9383
True	False	False	False	False	-3197.24584960938	-1146.25854492188	118.678184509277	0.769594728946686	0.954065203666687	0.751542627811432	95.9719619750977	10269
True	False	False	False	False	-3209.03515625	-985.028137207031	180.790130615234	0.76637589931488	0.958191215991974	0.730661571025848	87.5521469116211	14271
True	False	False	False	False	-3198.22045898438	-613.918395996094	103.150199890137	0.737817108631134	0.95334130525589	0.604963421821594	72.3333358764648	6727
True	False	False	False	False	-3204.31567382813	-517.417297363281	147.515884399414	0.77680242061615	0.958043396472931	0.810584485530853	79.834587097168	10618
True	False	False	False	False	-3208.91015625	-71.7195281982422	42.1473922729492	0.836018741130829	0.965798377990723	1	57.2894744873047	2177
True	False	False	False	False	-3208.30297851563	-300.193237304688	310.559753417969	0.741834461688995	0.947562336921692	0.618758976459503	94.3464279174805	26417
True	False	False	False	False	-3201.98388671875	-571.018615722656	143.079315185547	0.716774523258209	0.964702785015106	0.543696463108063	73.2170562744141	9445
True	False	False	False	False	-3197.3310546875	-834.286437988281	366.016845703125	0.585149884223938	0.930955588817596	0.328956931829453	101.636360168457	33540
True	False	False	False	False	-3196.14477539063	-1010.05004882813	153.061584472656	0.733375728130341	0.955550789833069	0.590627431869507	79.6956558227539	10998
True	False	False	False	False	-3195.31616210938	-21.3562240600586	248.447799682617	0.789825677871704	0.959131121635437	1	89.78125	20111
True	False	False	False	False	-3193.09008789063	-1294.6533203125	74.3125076293945	0.698115170001984	0.944712281227112	0.499964475631714	109.223876953125	7318
True	False	False	False	False	-3164.42504882813	-1293.30969238281	61.0028076171875	0.529108762741089	0.928118824958801	0.272878110408783	67.9636383056641	3738
True	False	False	False	False	-3191.88110351563	-1250.92016601563	211.846115112305	0.698299467563629	0.946921825408936	0.500360727310181	110.350784301758	21077
True	False	False	False	False	-3162.41015625	-1231.77624511719	257.320922851563	0.793157994747162	0.962699234485626	1	88.9181060791016	20629
True	False	False	False	False	-3181.82568359375	-935.732727050781	280.612915039063	0.665602087974548	0.944830358028412	0.43828010559082	87.5612640380859	22153
True	False	False	False	False	-3189.8779296875	-692.623168945313	164.153015136719	0.786518931388855	0.954253971576691	1	84.094596862793	12446
True	False	False	False	False	-3190.18774414063	-117.266059875488	238.465515136719	0.474528789520264	0.84882926940918	0.227645143866539	84.3720932006836	18140
True	False	False	False	False	-3188.81567382813	-44.4631576538086	186.335845947266	0.597214102745056	0.946111977100372	0.342738777399063	91.1726226806641	15317
True	False	False	False	False	-3188.48168945313	-63.7959823608398	32.1651153564453	0.720794081687927	0.950105845928192	0.554238379001617	66.3103485107422	1923
True	False	False	False	False	-3185.68017578125	-188.753372192383	270.630645751953	0.633003950119019	0.923373878002167	0.388413280248642	91.7950820922852	22398
True	False	False	False	False	-3183.009765625	-36.6693725585938	21.0736961364746	0.633466780185699	0.950055003166199	0.389058798551559	74.8947372436523	1423
True	False	False	False	False	-3185.4697265625	57.0839042663574	232.919815063477	0.617827177047729	0.95607990026474	0.368076175451279	94.542854309082	19854
True	False	False	False	False	-3181.20092773438	-785.328369140625	228.483245849609	0.470391362905502	0.839357256889343	0.224508732557297	98.8689346313477	20367
True	False	False	False	False	-3178.06518554688	-644.005187988281	124.223899841309	0.519668161869049	0.931761026382446	0.264487653970718	68.4196395874023	7663
True	False	False	False	False	-3179.10180664063	-609.009521484375	123.114753723145	0.689725339412689	0.94309002161026	0.482558608055115	73.3693695068359	8144
True	False	False	False	False	-3178.21923828125	-542.719848632813	153.061584472656	0.770033359527588	0.953124642372131	0.754589080810547	81.3260879516602	11223
True	False	False	False	False	-3178.93286132813	24.5953788757324	244.01123046875	0.668995320796967	0.946791350841522	0.444065421819687	90.8136367797852	19979
True	False	False	False	False	-3178.23803710938	-481.849060058594	246.229507446289	0.804959297180176	0.95338386297226	1	100.540542602539	22320
True	False	False	False	False	-3177.52734375	-384.619842529297	170.807861328125	0.603499710559845	0.946548581123352	0.350212186574936	80.967529296875	12469
True	False	False	False	False	-3177.349609375	-74.0833282470703	131.987884521484	0.70543247461319	0.95966762304306	0.516202032566071	75.9411773681641	9037
True	False	False	False	False	-3174.7431640625	-1181.68713378906	161.934722900391	0.715799152851105	0.940885365009308	0.541206359863281	90.5068511962891	13214
True	False	False	False	False	-3162.4677734375	-1042.75512695313	235.138092041016	0.823717653751373	0.952853322029114	1	94.6273574829102	20061
True	False	False	False	False	-3170.17602539063	-841.153564453125	184.117568969727	0.514114379882813	0.9303919672966	0.259671688079834	79.4457855224609	13188
True	False	False	False	False	-3173.6572265625	-744.377258300781	253.993499755859	0.654974460601807	0.942851901054382	0.420953750610352	96.7816619873047	22163
True	False	False	False	False	-3170.39135742188	-343.211486816406	185.226699829102	0.703242301940918	0.948054730892181	0.511229753494263	77.8742523193359	13005
True	False	False	False	False	-3168.30249023438	-879.913452148438	161.934722900391	0.768204808235168	0.964582681655884	0.742225527763367	80.4726028442383	11749
True	False	False	False	False	-3164.60693359375	-691.526794433594	200.754699707031	0.546269178390503	0.887387871742249	0.28883695602417	89.6685104370117	16230
True	False	False	False	False	-3164.12622070313	-36.0178337097168	82.0765075683594	0.523610711097717	0.933243989944458	0.267959743738174	70.8648681640625	5244
True	False	False	False	False	-3164.04125976563	-632.781005859375	120.896469116211	0.7624591588974	0.949004113674164	0.708087503910065	74.8899078369141	8163
True	False	False	False	False	-3162.27856445313	-1341.52233886719	58.7845230102539	0.775075852870941	0.954383611679077	0.794298112392426	87.8679275512695	4657
True	False	False	False	False	-3160.6103515625	-1130.251953125	129.769607543945	0.827870965003967	0.964657068252563	1	96.2649536132813	11263
True	False	False	False	False	-3158.7236328125	-995.874206542969	163.043869018555	0.76271790266037	0.954267740249634	0.709498703479767	85.8843536376953	12625
True	False	False	False	False	-3161.44409179688	-902.353698730469	128.660461425781	0.748102605342865	0.951034307479858	0.642153143882751	81.0862045288086	9406
True	False	False	False	False	-3160.7705078125	-583.198547363281	109.805053710938	0.819165587425232	0.965687274932861	1	79.4040374755859	7861
True	False	False	False	False	-3159.12329101563	-245.231506347656	217.391815185547	0.797991991043091	0.956084012985229	1	104.372451782227	20457
True	False	False	False	False	-3160.52075195313	-191.241439819336	252.884368896484	0.539568364620209	0.952195167541504	0.282491743564606	91.3114013671875	20819
True	False	False	False	False	-3158.322265625	-138.126068115234	222.937530517578	0.714524030685425	0.958525002002716	0.53798907995224	91.243782043457	18340
True	False	False	False	False	-3157.98803710938	-920.532104492188	120.896469116211	0.741812705993652	0.953242182731628	0.618682026863098	78.8073425292969	8590
True	False	False	False	False	-3157.40844726563	-1.16968154907227	212.955261230469	0.801383256912231	0.956010758876801	1	80.8333358764648	15520
True	False	False	False	False	-3155.13989257813	-1101.42272949219	196.318130493164	0.795726001262665	0.956238150596619	1	91.0903930664063	16123
True	False	False	False	False	-3151.5888671875	-793.455261230469	196.318130493164	0.693632781505585	0.95265132188797	0.490515530109406	85.5423736572266	15141
True	False	False	False	False	-3150.63745117188	-404.378295898438	159.716445922852	0.683444023132324	0.950076103210449	0.470269948244095	99.7777786254883	14368
True	False	False	False	False	-3150.712890625	-33.2934875488281	84.2947845458984	0.439279288053513	0.843471467494965	0.202033936977386	70.1973648071289	5335
True	False	False	False	False	-3150.3662109375	-659.935241699219	166.371292114258	0.735410094261169	0.959584176540375	0.597082853317261	83.446662902832	12517
True	False	False	False	False	-3149.578125	-609.480895996094	116.459907531738	0.764054596424103	0.953796982765198	0.716959476470947	76.2761917114258	8009
True	False	False	False	False	-3148.79736328125	-1374.81591796875	34.3833999633789	0.812275528907776	0.95572304725647	1	79.870964050293	2476
True	False	False	False	False	-3148.53515625	-332.832885742188	151.952453613281	0.678159356117249	0.952094852924347	0.460371941328049	74.1678848266602	10161
True	False	False	False	False	-3147.58178710938	-1417.23388671875	124.223899841309	0.56752735376358	0.944892585277557	0.310024172067642	151.357147216797	16952
True	False	False	False	False	-3145.87353515625	-1307.93957519531	236.24723815918	0.631332397460938	0.936133682727814	0.38609504699707	97.2018814086914	20704
True	False	False	False	False	-3145.95190429688	-977.9951171875	129.769607543945	0.719225645065308	0.948249399662018	0.550069808959961	76.0598297119141	8899
True	False	False	False	False	-3146.4873046875	-507.297027587891	190.772415161133	0.740084707736969	0.954853117465973	0.612646222114563	95.7209320068359	16464
True	False	False	False	False	-3147.47998046875	-303.613433837891	226.264953613281	0.660820126533508	0.939601123332977	0.430340588092804	79.6029434204102	16239
True	False	False	False	False	-3146.59448242188	41.7188987731934	212.955261230469	0.62885844707489	0.955273449420929	0.382700979709625	86.796875	16665
True	False	False	False	False	-3145.75024414063	-734.551147460938	129.769607543945	0.774984061717987	0.95037579536438	0.793480038642883	101.521369934082	11878
True	False	False	False	False	-3142.45092773438	-1272.90539550781	136.424453735352	0.676515161991119	0.952141880989075	0.457368969917297	84.3414611816406	10374
True	False	False	False	False	-3142.22509765625	-860.437683105469	139.751892089844	0.65375816822052	0.942870676517487	0.419042497873306	83.1111145019531	10472
True	False	False	False	False	-3139.14111328125	-91.8120727539063	227.374099731445	0.639765024185181	0.945122122764587	0.398003995418549	103.25853729248	21168
True	False	False	False	False	-3138.33178710938	-115.966018676758	146.40673828125	0.647160887718201	0.936656773090363	0.408912599086761	88.1212158203125	11632
True	False	False	False	False	-3136.00537109375	-1471.16345214844	23.2919807434082	0.725569725036621	0.941173493862152	0.567398190498352	112.142860412598	2355
True	False	False	False	False	-3132.62841796875	-1454.19409179688	102.041061401367	0.688737690448761	0.926951944828033	0.480586379766464	148.326080322266	13646
True	False	False	False	False	-3132.95483398438	-1228.54602050781	126.442184448242	0.784677445888519	0.968704640865326	0.941195964813232	81.3421020507813	9273
True	False	False	False	False	-3133.68701171875	-1071.26306152344	153.061584472656	0.692510008811951	0.951244354248047	0.488203257322311	87.8623199462891	12125
True	False	False	False	False	-3129.6689453125	-829.157836914063	221.828384399414	0.860563576221466	0.962821066379547	1	95.4449996948242	19089
True	False	False	False	False	-3133.42016601563	-538.820678710938	125.333038330078	0.82226824760437	0.960495412349701	1	83.2035369873047	9402
True	False	False	False	False	-3133	-434.601440429688	237.356369018555	0.609455645084381	0.961534678936005	0.357492834329605	125.967292785645	26957
True	False	False	False	False	-3132.82641601563	-50.3674736022949	230.701522827148	0.68663227558136	0.925600647926331	0.476432949304581	94.038459777832	19560
True	False	False	False	False	-3130.61962890625	-126.254379272461	11.0914192199707	0.763594925403595	0.936281979084015	0.714360892772675	66.4000015258789	664
True	False	False	False	False	-3127.95288085938	-1419.35681152344	150.843307495117	0.712653756141663	0.963901042938232	0.533345997333527	95.595588684082	13001
True	False	False	False	False	-3116.04296875	-1345.51977539063	277.285491943359	0.697493970394135	0.953199625015259	0.498633563518524	106.120002746582	26530
True	False	False	False	False	-3122.55249023438	-1107.91271972656	148.625015258789	0.702173590660095	0.952668428421021	0.508839070796967	87.0522384643555	11665
True	False	False	False	False	-3124.01831054688	-958.1015625	149.734161376953	0.693598926067352	0.965002179145813	0.490445405244827	82.859260559082	11186
True	False	False	False	False	-3127.8671875	-925.9140625	150.843307495117	0.523942232131958	0.933187067508698	0.268253803253174	74.6691207885742	10155
True	False	False	False	False	-3126.78857421875	-563.819763183594	149.734161376953	0.618206322193146	0.943390429019928	0.368565618991852	79.6888885498047	10758
True	False	False	False	False	-3123.7646484375	-1037.35815429688	45.4748191833496	0.73448771238327	0.949512124061584	0.594133496284485	123.146339416504	5049
True	False	False	False	False	-3121.18237304688	-1292.11596679688	166.371292114258	0.665675103664398	0.930948615074158	0.438403218984604	99.2733306884766	14891
True	False	False	False	False	-3119.26171875	-1201.92712402344	146.40673828125	0.733443677425385	0.960952281951904	0.590840101242065	82.4545440673828	10884
True	False	False	False	False	-3119.400390625	-1150.46423339844	221.828384399414	0.731203615665436	0.947501718997955	0.583928167819977	93.5849990844727	18717
True	False	False	False	False	-3114.1201171875	-905.064697265625	16.6371288299561	0.76893937587738	0.947792708873749	0.747088372707367	72.466667175293	1087
True	False	False	False	False	-3118.99291992188	-872.727294921875	14.4188451766968	0.742955923080444	0.94487601518631	0.622766435146332	71.9230804443359	935
True	False	False	False	False	-3117.52416992188	-714.329650878906	179.680999755859	0.676167130470276	0.953909456729889	0.456737786531448	85.7407379150391	13890
True	False	False	False	False	-3118.68798828125	-229.679168701172	289.486053466797	0.720794081687927	0.962896168231964	0.554238379001617	90.8965530395508	23724
True	False	False	False	False	-3119.38403320313	-153.731109619141	245.120376586914	0.7103431224823	0.959135770797729	0.527728974819183	87.1900482177734	19269
True	False	False	False	False	-3117.30444335938	-667.450866699219	184.117568969727	0.547985374927521	0.892694115638733	0.290486574172974	82.8313217163086	13750
True	False	False	False	False	-3116.72265625	-744.765014648438	169.698715209961	0.733056426048279	0.952278435230255	0.589630365371704	97.241828918457	14878
True	False	False	False	False	-3116.0380859375	-274.758697509766	244.01123046875	0.718234300613403	0.952296614646912	0.547471821308136	92.2409057617188	20293
True	False	False	False	False	-3115.16015625	-887.86865234375	160.825576782227	0.846889853477478	0.965967118740082	1	105.965515136719	15365
True	False	False	False	False	-3114.45629882813	-508.913269042969	199.645553588867	0.798810124397278	0.963427305221558	1	84.8333358764648	15270
True	False	False	False	False	-3113.443359375	-1528.77380371094	73.203369140625	0.488293617963791	0.940166473388672	0.238352537155151	110.348487854004	7283
True	False	False	False	False	-3111.7197265625	-1506.62890625	84.2947845458984	0.755421161651611	0.958110809326172	0.673127472400665	142.447372436523	10826
True	False	False	False	False	-3105.42822265625	-1259.23425292969	268.412353515625	0.717288434505463	0.943715393543243	0.545018911361694	99.5867767333984	24100
True	False	False	False	False	-3109.20336914063	-1027.23645019531	47.6931037902832	0.756393730640411	0.955666422843933	0.677612125873566	119.90697479248	5156
True	False	False	False	False	-3109.83740234375	-461.806427001953	183.008422851563	0.783112943172455	0.952584385871887	0.897639095783234	78.2242431640625	12907
True	False	False	False	False	-3109.41918945313	21.5667495727539	362.689422607422	0.786448001861572	0.948829233646393	1	89.0795135498047	29129
True	False	False	False	False	-3108.279296875	-785.470642089844	156.389007568359	0.639742016792297	0.938306212425232	0.397970765829086	79.9361724853516	11271
True	False	False	False	False	-3108.013671875	-698.138122558594	138.64274597168	0.722498834133148	0.960174322128296	0.558853149414063	81.1039962768555	10138
True	False	False	False	False	-3107.79833984375	-590.076110839844	227.374099731445	0.764688432216644	0.953754305839539	0.72060227394104	84.8926849365234	17403
True	False	False	False	False	-3108.06884765625	-108.854057312012	219.610107421875	0.698149502277374	0.965906500816345	0.500038266181946	83.5454559326172	16542
True	False	False	False	False	-3107.45703125	-640.386291503906	95.3862075805664	0.766198992729187	0.946501493453979	0.729580998420715	74.3139572143555	6391
True	False	False	False	False	-3106.7548828125	-1182.35803222656	206.300399780273	0.760025501251221	0.962632060050964	0.695292770862579	97.9354858398438	18216
True	False	False	False	False	-3104.89819335938	-983.501586914063	144.188446044922	0.707811713218689	0.960802972316742	0.521719515323639	81.9153823852539	10649
True	False	False	False	False	-3104.7861328125	-1447.17358398438	185.226699829102	0.767687082290649	0.966895461082458	0.738876104354858	89.6107788085938	14965
True	False	False	False	False	-3093.57421875	-1392.56030273438	222.937530517578	0.749767661094666	0.949009120464325	0.648813724517822	99.1442794799805	19928
True	False	False	False	False	-3099.29931640625	-1225.84204101563	24.401123046875	0.760120630264282	0.941173493862152	0.695777595043182	65.2272720336914	1435
True	False	False	False	False	-3099.83764648438	-1106.19287109375	146.40673828125	0.820213973522186	0.957304775714874	1	87.1287841796875	11501
True	False	False	False	False	-3095.75854492188	-964.208374023438	9.98227787017822	0.606388568878174	0.94014710187912	0.353718668222427	60.7777786254883	547
True	False	False	False	False	-3092.875	-885.845458984375	114.241622924805	0.674712717533112	0.957602500915527	0.45411691069603	78.6310653686523	8099
True	False	False	False	False	-3097.70776367188	-629.842407226563	93.1679229736328	0.628847420215607	0.933511793613434	0.382685959339142	74.8452377319336	6287
True	False	False	False	False	-3101.84375	-183.019943237305	266.194061279297	0.732100486755371	0.941964089870453	0.586670935153961	81.7541656494141	19621
True	False	False	False	False	-3096.89916992188	-810.922180175781	147.515884399414	0.667419075965881	0.93947958946228	0.44136181473732	79.4586486816406	10568
True	False	False	False	False	-3090.66625976563	-532.4775390625	279.503784179688	0.766303777694702	0.950611650943756	0.730220139026642	93.4285736083984	23544
True	False	False	False	False	-3091.74340820313	-22.2327709197998	324.978576660156	0.770835638046265	0.956264853477478	0.760303854942322	92.9863510131836	27245
True	False	False	False	False	-3089.1142578125	-376.176055908203	209.627822875977	0.820584714412689	0.956993758678436	1	84.0634918212891	15888
True	False	False	False	False	-3088.56958007813	-920.534606933594	113.132476806641	0.547510623931885	0.929271042346954	0.290029257535934	82.4117660522461	8406
True	False	False	False	False	-3086.01318359375	-96.511604309082	216.282684326172	0.538524329662323	0.944779276847839	0.281516492366791	82.6205139160156	16111
True	False	False	False	False	-3085.794921875	30.8580989837646	87.6222152709961	0.785240411758423	0.944226861000061	0.972049474716187	97.7848129272461	7725
True	False	False	False	False	-3085.30981445313	-1072.45764160156	204.082122802734	0.700421154499054	0.961737751960754	0.504968225955963	80.9945678710938	14903
True	False	False	False	False	-3084.22729492188	-651.587097167969	145.297592163086	0.621744215488434	0.934717953205109	0.373177081346512	76.1679382324219	9978
True	False	False	False	False	-3083.49536132813	-1149.22119140625	139.751892089844	0.717676758766174	0.953196406364441	0.546022891998291	86.7063522338867	10925
True	False	False	False	False	-3082.72021484375	-1002.00463867188	246.229507446289	0.670009672641754	0.94746071100235	0.445820301771164	83.2072067260742	18472
True	False	False	False	False	-3082.53393554688	-317.678802490234	164.153015136719	0.742691874504089	0.950722396373749	0.621816456317902	86.8513488769531	12854
True	False	False	False	False	-3081.66528320313	-903.418823242188	118.678184509277	0.481032103300095	0.902144610881805	0.232650607824326	81.2056045532227	8689
True	False	False	False	False	-3081.17407226563	-1228.08410644531	196.318130493164	0.687726557254791	0.953312635421753	0.478583216667175	90.3615798950195	15994
True	False	False	False	False	-3080.82885742188	-1123.85815429688	137.533599853516	0.735072493553162	0.959603726863861	0.595998883247375	80.9435501098633	10037
True	False	False	False	False	-3080.09130859375	-1565.53247070313	137.533599853516	0.50047093629837	0.936439692974091	0.248195812106133	110.782257080078	13737
True	False	False	False	False	-3078.06201171875	-940.20654296875	129.769607543945	0.708431541919708	0.962006449699402	0.52317750453949	87.5128173828125	10239
True	False	False	False	False	-3077.89306640625	-727.174438476563	231.810668945313	0.61947637796402	0.932233333587646	0.370211869478226	95.363639831543	19931
True	False	False	False	False	-3077.88549804688	-852.381591796875	218.500961303711	0.788232922554016	0.948314607143402	1	101.467002868652	19989
True	False	False	False	False	-3074.11596679688	-626.841918945313	131.987884521484	0.739435315132141	0.955321669578552	0.61041921377182	77.7563018798828	9253
True	False	False	False	False	-3075.65649414063	-137.525741577148	149.734161376953	0.788483679294586	0.95204222202301	1	87.6296310424805	11830
True	False	False	False	False	-3074.09936523438	-1595.52709960938	154.17073059082	0.572979092597961	0.938522696495056	0.315739244222641	134.647476196289	18716
True	False	False	False	False	-3060.44409179688	-1591.61352539063	21.0736961364746	0.765837788581848	0.95370626449585	0.727394282817841	78.6315765380859	1494
True	False	False	False	False	-3074.05322265625	-1525.14599609375	150.843307495117	0.493128210306168	0.91789585351944	0.242217272520065	89.0147094726563	12106
True	False	False	False	False	-3072.7548828125	-1479.53857421875	125.333038330078	0.740218818187714	0.942164063453674	0.61310887336731	93.0442504882813	10514
True	False	False	False	False	-3073.82421875	-1431.21484375	166.371292114258	0.752728283405304	0.940252184867859	0.66119509935379	97.9533309936523	14693
True	False	False	False	False	-3068.21484375	-1323.51538085938	170.807861328125	0.662633955478668	0.939523696899414	0.433323562145233	76.7142868041992	11814
True	False	False	False	False	-3064.85107421875	-986.008972167969	23.2919807434082	0.744390904903412	0.948501110076904	0.628002285957336	62.6190490722656	1315
True	False	False	False	False	-3067.2744140625	-464.590545654297	150.843307495117	0.722747147083282	0.952420055866241	0.559532701969147	87.8235321044922	11944
True	False	False	False	False	-3069.80444335938	-187.029006958008	191.881561279297	0.810239434242249	0.96293306350708	1	78.8265914916992	13637
True	False	False	False	False	-3066.96850585938	-486.169647216797	167.480438232422	0.685113787651062	0.950668036937714	0.473479032516479	75.8013229370117	11446
True	False	False	False	False	-3066.79711914063	-263.875305175781	189.663269042969	0.62517911195755	0.950543999671936	0.377732574939728	79.567253112793	13606
True	False	False	False	False	-3064.63256835938	-1280.42504882813	320.542022705078	0.542212963104248	0.935329973697662	0.284978061914444	103.089965820313	29793
True	False	False	False	False	-3061.560546875	-1167.28833007813	155.279876708984	0.719287753105164	0.959373652935028	0.550233483314514	73.2785720825195	10259
True	False	False	False	False	-3059.68041992188	-1034.80041503906	200.754699707031	0.643427073955536	0.938820064067841	0.403348684310913	82.5248641967773	14937
True	False	False	False	False	-3064.37255859375	-947.573425292969	14.4188451766968	0.719225645065308	0.945763468742371	0.550069808959961	73.7692337036133	959
True	False	False	False	False	-3061.36645507813	-903.672119140625	64.3302307128906	0.441569864749908	0.911916434764862	0.203625604510307	72.431037902832	4201
True	False	False	False	False	-3062.35693359375	-781.011535644531	147.515884399414	0.617105901241302	0.930686950683594	0.367147535085678	75.2406005859375	10007
True	False	False	False	False	-3063.62573242188	-582.144226074219	247.338653564453	0.649238109588623	0.948334276676178	0.412059992551804	74.5201797485352	16618
True	False	False	False	False	-3062.44018554688	-746.194885253906	139.751892089844	0.638468325138092	0.9330113530159	0.396137297153473	79.0714263916016	9963
True	False	False	False	False	-3062.3544921875	-814.848693847656	153.061584472656	0.525315880775452	0.884770452976227	0.269475519657135	74.7753601074219	10319
True	False	False	False	False	-3058.9365234375	-343.072875976563	198.536407470703	0.629035592079163	0.956653892993927	0.382942497730255	81.1620101928711	14528
True	False	False	False	False	-3060.96240234375	-96.5232849121094	206.300399780273	0.576055884361267	0.938935041427612	0.31901940703392	76.4946212768555	14228
True	False	False	False	False	-3055.36328125	-1070.48742675781	209.627822875977	0.765569984912872	0.968924701213837	0.725789487361908	88.9100494384766	16804
True	False	False	False	False	-3055.29272460938	-1642.77661132813	82.0765075683594	0.689364433288574	0.937635600566864	0.48183611035347	130.337844848633	9645
True	False	False	False	False	-3044.74365234375	-1564.83154296875	131.987884521484	0.720541477203369	0.944395124912262	0.553562164306641	98.6134490966797	11735
True	False	False	False	False	-3046.99267578125	-1238.85461425781	251.77522277832	0.658033311367035	0.95358669757843	0.425823330879211	86.7709274291992	19697
True	False	False	False	False	-3055.02319335938	-926.664672851563	28.8376903533936	0.735885262489319	0.939532041549683	0.598617315292358	73.3846130371094	1908
True	False	False	False	False	-3054.67578125	-663.251403808594	194.099838256836	0.605117738246918	0.936117947101593	0.352170407772064	86.3771438598633	15116
True	False	False	False	False	-3053.44506835938	-420.789428710938	154.17073059082	0.791722774505615	0.955325424671173	1	114.733810424805	15948
True	False	False	False	False	-3051.1689453125	-1009.92944335938	149.734161376953	0.735035240650177	0.946814596652985	0.595879673957825	82.4888916015625	11136
True	False	False	False	False	-3047.62841796875	-969.466735839844	238.465515136719	0.743430376052856	0.954910755157471	0.62448388338089	94.8790664672852	20399
True	False	False	False	False	-3045.71606445313	-615.396118164063	143.079315185547	0.60986715555191	0.959805727005005	0.358003318309784	75.4496154785156	9733
True	False	False	False	False	-3048.43725585938	-210.317962646484	253.993499755859	0.770517349243164	0.937967658042908	0.758013784885406	82.0786056518555	18796
True	False	False	False	False	-3044.93359375	-914.618103027344	157.498153686523	0.638379096984863	0.931199133396149	0.396009296178818	83.2112655639648	11816
True	False	False	False	False	-3044.52270507813	-148.809310913086	241.792938232422	0.69845324754715	0.947814583778381	0.500691890716553	85.1926574707031	18572
True	False	False	False	False	-3044.4296875	-1394.25134277344	46.5839614868164	0.738803207874298	0.946633875370026	0.6082723736763	65.6428604125977	2757
True	False	False	False	False	-3041.70922851563	-1371.0146484375	276.176330566406	0.71434211730957	0.954887509346008	0.537533581256866	95.2650604248047	23721
True	False	False	False	False	-3042.52124023438	-832.920043945313	141.970169067383	0.58615118265152	0.920583188533783	0.330074101686478	78.515625	10050
True	False	False	False	False	-3041.20239257813	-1130.95812988281	164.153015136719	0.665352821350098	0.95455139875412	0.437860190868378	75.75	11211
True	False	False	False	False	-3040.04028320313	-1677.58850097656	36.6016845703125	0.762958765029907	0.945348680019379	0.710821986198425	106.848487854004	3526
True	False	False	False	False	-3038.080078125	-1524.24926757813	164.153015136719	0.695850491523743	0.935000777244568	0.495146036148071	94.5675659179688	13996
True	False	False	False	False	-3033.65966796875	-1434.84790039063	124.223899841309	0.805557072162628	0.953440308570862	1	101.357139587402	11352
True	False	False	False	False	-3038.38598632813	-1309.96423339844	163.043869018555	0.67315798997879	0.949235737323761	0.451344519853592	76.2380981445313	11207
True	False	False	False	False	-3036.7919921875	-1202.07495117188	176.353576660156	0.805686175823212	0.960919916629791	1	92.2138366699219	14662
True	False	False	False	False	-3035.58520507813	-1094.88220214844	196.318130493164	0.612033367156982	0.921440362930298	0.360706806182861	82.5480194091797	14611
True	False	False	False	False	-3038.23999023438	-889.113220214844	94.2770690917969	0.662869215011597	0.948376715183258	0.433712929487228	78.7647094726563	6695
True	False	False	False	False	-3032.3017578125	-806.006713867188	123.114753723145	0.830976963043213	0.965185582637787	1	79.2972946166992	8802
True	False	False	False	False	-3035.38037109375	-726.99609375	206.300399780273	0.744219899177551	0.9521564245224	0.627371728420258	92.8978500366211	17279
True	False	False	False	False	-3032.18872070313	-1163.30358886719	148.625015258789	0.702173590660095	0.951465725898743	0.508839070796967	76.4776153564453	10248
True	False	False	False	False	-3026.17163085938	-1041.52331542969	177.462707519531	0.591871082782745	0.92292857170105	0.336546957492828	79.59375	12735
True	False	False	False	False	-3030.43505859375	-756.045043945313	267.30322265625	0.746394991874695	0.947721183300018	0.635528683662415	89.6763458251953	21612
True	False	False	False	False	-3029.396484375	-44.5693740844727	174.135284423828	0.718951046466827	0.955832779407501	0.549347400665283	81.2675170898438	12759
True	False	False	False	False	-3028.97094726563	-517.462585449219	214.064392089844	0.78862863779068	0.962161064147949	1	101.502593994141	19590
True	False	False	False	False	-3028.10400390625	-36.5563621520996	25.5102653503418	0.630279898643494	0.961829006671906	0.384645730257034	58.5217399597168	1346
True	False	False	False	False	-3027.640625	11.3574266433716	391.527099609375	0.824368000030518	0.954643547534943	1	101.314445495605	35764
True	False	False	False	False	-3027.0146484375	-877.614990234375	171.917007446289	0.568630754947662	0.923644125461578	0.311171025037766	86.5483856201172	13415
True	False	False	False	False	-3025.10131835938	-1499.71655273438	333.851715087891	0.784077107906342	0.957328915596008	0.921206533908844	110.637870788574	33302
True	False	False	False	False	-3023.09838867188	-941.429443359375	131.987884521484	0.779522478580475	0.952686846256256	0.840783715248108	77.9075622558594	9271
True	False	False	False	False	-3024.56958007813	-652.830688476563	139.751892089844	0.746928453445435	0.941765010356903	0.637576758861542	74.5	9387
True	False	False	False	False	-3023.81665039063	-572.399353027344	272.848907470703	0.782090961933136	0.954343676567078	0.878125846385956	103.796745300293	25534
True	False	False	False	False	-3022.00268554688	-1715.16040039063	74.3125076293945	0.615988433361053	0.935599744319916	0.365715116262436	151.044769287109	10120
True	False	False	False	False	-3019.998046875	-1696.84985351563	155.279876708984	0.751485168933868	0.952181398868561	0.655908226966858	113.085716247559	15832
True	False	False	False	False	-3019.6513671875	-1629.34228515625	178.571853637695	0.583776772022247	0.932361721992493	0.327432572841644	81.1366424560547	13063
True	False	False	False	False	-3017.30639648438	-1234.41796875	234.028945922852	0.670817852020264	0.942169904708862	0.44722706079483	81.2417068481445	17142
True	False	False	False	False	-3010.51220703125	-1115.31848144531	150.843307495117	0.532960772514343	0.948387980461121	0.276378601789474	73.7941207885742	10036
True	False	False	False	False	-3014.08959960938	-134.191162109375	145.297592163086	0.727887332439423	0.962278246879578	0.574057817459106	73.885498046875	9679
True	False	False	False	False	-3012.0771484375	-987.676940917969	159.716445922852	0.581192076206207	0.919495820999146	0.324586510658264	74.1041641235352	10671
True	False	False	False	False	-3008.65185546875	-955.6318359375	202.97297668457	0.470105916261673	0.916624844074249	0.22429370880127	82.3879776000977	15077
True	False	False	False	False	-3010.5625	-805.481872558594	151.952453613281	0.694207608699799	0.950398683547974	0.491707503795624	80.9635009765625	11092
True	False	False	False	False	-3006.91943359375	-1663.51196289063	239.574661254883	0.656831800937653	0.929103195667267	0.42389965057373	98.6944427490234	21318
True	False	False	False	False	-3004.99658203125	-1589.93249511719	185.226699829102	0.757708609104156	0.956036388874054	0.683835804462433	83.6107788085938	13963
True	False	False	False	False	-3002.23803710938	-1417.87060546875	9.98227787017822	0.754574596881866	0.933233201503754	0.669301986694336	72.1111145019531	649
True	False	False	False	False	-3003.56030273438	-1196.01489257813	107.586769104004	0.575016379356384	0.952487111091614	0.317906677722931	71.432991027832	6929
True	False	False	False	False	-3003.09204101563	-166.834121704102	128.660461425781	0.759870648384094	0.94513863325119	0.694506108760834	77.4568939208984	8985
True	False	False	False	False	-3001.59887695313	-1368.57531738281	289.486053466797	0.686648786067963	0.928256690502167	0.476465344429016	100.86206817627	26325
True	False	False	False	False	-2999.92431640625	-1151.16748046875	198.536407470703	0.61399644613266	0.952047407627106	0.363180845975876	84.6983261108398	15161
True	False	False	False	False	-2997.8505859375	-848.663940429688	137.533599853516	0.742881834506989	0.949417352676392	0.622499585151672	76.0080642700195	9425
True	False	False	False	False	-2999.36840820313	-256.882843017578	194.099838256836	0.62934148311615	0.954641997814178	0.383360207080841	101.737144470215	17804
True	False	False	False	False	-2997.69360351563	-651.693786621094	158.607299804688	0.724610865116119	0.965767860412598	0.564696907997131	73.5244750976563	10514
True	False	False	False	False	-2996.41333007813	-885.562683105469	173.026138305664	0.686031520366669	0.954358398914337	0.475260227918625	78.6987152099609	12277
True	False	False	False	False	-2995.22802734375	-1540.41357421875	76.5307922363281	0.83928507566452	0.960359692573547	1	93.6376800537109	6461
True	False	False	False	False	-2994.8427734375	-1759.15783691406	176.353576660156	0.467783451080322	0.921712577342987	0.222550511360168	119.289306640625	18967
True	False	False	False	False	-2992.4150390625	-1712.0048828125	156.389007568359	0.697959661483765	0.957619547843933	0.499630570411682	80.1914901733398	11307
True	False	False	False	False	-2991.90209960938	-1428.26062011719	287.267761230469	0.543912529945374	0.930596351623535	0.286588191986084	116.370658874512	30140
True	False	False	False	False	-2991.86083984375	-1003.52954101563	169.698715209961	0.589435040950775	0.944306910037994	0.333771020174026	77.0653610229492	11791
True	False	False	False	False	-2991.51147460938	-1223.86364746094	113.132476806641	0.776553928852081	0.954292714595795	0.808126747608185	72.2941207885742	7374
True	False	False	False	False	-2989.59692382813	-1101.38903808594	247.338653564453	0.622164666652679	0.950293064117432	0.373730480670929	84.8609848022461	18924
True	False	False	False	False	-2990.42407226563	-578.903747558594	216.282684326172	0.773517906665802	0.943517804145813	0.780960738658905	96.6410293579102	18845
True	False	False	False	False	-2989.1181640625	-59.8752517700195	314.996307373047	0.442163318395615	0.755608558654785	0.204039543867111	86.9929580688477	24706
True	False	False	False	False	-2988.33325195313	-707.157958984375	140.861022949219	0.658946752548218	0.951645195484161	0.427295297384262	74.921257019043	9515
True	False	False	False	False	-2988.20654296875	-1554.91369628906	52.1296730041504	0.71564769744873	0.909525036811829	0.54082202911377	97.9361724853516	4603
True	False	False	False	False	-2987.46435546875	-1184.1689453125	160.825576782227	0.623908579349518	0.927011370658875	0.376038432121277	89.5862045288086	12990
True	False	False	False	False	-2985.01879882813	-1060.49353027344	150.843307495117	0.585183262825012	0.94632476568222	0.328994125127792	80.1911773681641	10906
True	False	False	False	False	-2982.44384765625	-1787.71752929688	87.6222152709961	0.735943078994751	0.941069543361664	0.598804712295532	135.075942993164	10671
True	False	False	False	False	-2967.38354492188	-1777.953125	196.318130493164	0.636533915996552	0.92812192440033	0.393377006053925	108.101692199707	19134
True	False	False	False	False	-2970.95239257813	-1678.6513671875	149.734161376953	0.735035240650177	0.953152477741241	0.595879673957825	83.9555587768555	11334
True	False	False	False	False	-2980.58129882813	-1340.65966796875	118.678184509277	0.700915157794952	0.950054287910461	0.506053328514099	85.5327072143555	9152
True	False	False	False	False	-2981.69799804688	-1310.69995117188	144.188446044922	0.681213140487671	0.943900227546692	0.466044723987579	76.1076889038086	9894
True	False	False	False	False	-2979.67895507813	-1615.134765625	185.226699829102	0.6944899559021	0.959532678127289	0.492295145988464	81.7904205322266	13659
True	False	False	False	False	-2965.728515625	-1547.19641113281	17.7462711334229	0.689935445785522	0.943199634552002	0.482980132102966	69.5625	1113
True	False	False	False	False	-2975.84887695313	-1458.25402832031	164.153015136719	0.725604593753815	0.944548726081848	0.567497134208679	97.4391860961914	14421
True	False	False	False	False	-2979.4169921875	-730.12158203125	139.751892089844	0.609454870223999	0.948551952838898	0.357491850852966	70.0476226806641	8826
True	False	False	False	False	-2976.6591796875	-1281.18774414063	256.211791992188	0.762557923793793	0.95649528503418	0.708625137805939	100.735931396484	23270
True	False	False	False	False	-2975.07836914063	-1533.64575195313	131.987884521484	0.779522478580475	0.958198845386505	0.840783715248108	87.6722717285156	10433
True	False	False	False	False	-2961.62377929688	-1511.875	141.970169067383	0.829264461994171	0.959860980510712	1	87.171875	11158
True	False	False	False	False	-2972.52685546875	-1018.15570068359	216.282684326172	0.656117379665375	0.953635275363922	0.422762602567673	93.0820541381836	18151
True	False	False	False	False	-2975.04052734375	-850.19921875	130.878753662109	0.714486539363861	0.939669072628021	0.537895143032074	71.2033920288086	8402
True	False	False	False	False	-2972.93774414063	-629.808532714844	195.208984375	0.689713954925537	0.943398833274841	0.482535779476166	71.4034118652344	12567
True	False	False	False	False	-2970.71411132813	-969.923156738281	164.153015136719	0.735541641712189	0.955761313438416	0.597506582736969	78.8040542602539	11663
True	False	False	False	False	-2969.08447265625	-896.011474609375	163.043869018555	0.74487966299057	0.946099758148193	0.629814207553864	77.6462554931641	11414
True	False	False	False	False	-2970.07836914063	-773.279418945313	124.223899841309	0.762229561805725	0.956785082817078	0.70684415102005	71.7321395874023	8034
True	False	False	False	False	-2969.20654296875	-829.004760742188	144.188446044922	0.658737123012543	0.947341620922089	0.42695677280426	75.2538452148438	9783
True	False	False	False	False	-2967.5205078125	-1485.45532226563	212.955261230469	0.85206413269043	0.969149231910706	1	89.171875	17121
True	False	False	False	False	-2966.31494140625	-1210.84851074219	160.825576782227	0.704130887985229	0.951443076133728	0.513235092163086	82.124137878418	11908
True	False	False	False	False	-2958.5986328125	-1144.92626953125	150.843307495117	0.631025612354279	0.935954689979553	0.385671764612198	90.0147094726563	12242
True	False	False	False	False	-2961.57275390625	-917.458679199219	178.571853637695	0.686574578285217	0.959701597690582	0.476320087909698	80.8074569702148	13010
True	False	False	False	False	-2960.01391601563	-698.725158691406	141.970169067383	0.816491663455963	0.968452095985413	1	76.1953125	9753
True	False	False	False	False	-2958.54760742188	-1082.40600585938	169.698715209961	0.678988635540009	0.953659415245056	0.461899966001511	77.9084930419922	11920
True	False	False	False	False	-2958.33154296875	-1046.25280761719	211.846115112305	0.580809593200684	0.929574251174927	0.324167907238007	92.8586349487305	17736
True	False	False	False	False	-2958.31323242188	-1165.69665527344	158.607299804688	0.663504838943481	0.918355643749237	0.434768080711365	82.19580078125	11754
True	False	False	False	False	-2957.6513671875	-804.353393554688	128.660461425781	0.739945590496063	0.941011905670166	0.612167298793793	68.2844848632813	7921
True	False	False	False	False	-2956.81298828125	-1721.05407714844	173.026138305664	0.809414923191071	0.952986359596252	1	91.1282043457031	14216
True	False	False	False	False	-2953.60961914063	-1626.240234375	179.680999755859	0.744702398777008	0.956953942775726	0.629155278205872	86.8333358764648	14067
True	False	False	False	False	-2953.10375976563	-1571.21374511719	199.645553588867	0.781509280204773	0.958651423454285	0.868518054485321	96.9388885498047	17449
True	False	False	False	False	-2949.52783203125	-1821.97729492188	163.043869018555	0.789059460163116	0.958474338054657	1	111.850341796875	16442
True	False	False	False	False	-2936.10400390625	-1684.85180664063	248.447799682617	0.668912529945374	0.952029705047607	0.443922638893127	95.15625	21315
True	False	False	False	False	-2945.9580078125	-1361.64599609375	242.902084350586	0.683456242084503	0.957164347171783	0.470293372869492	101.009132385254	22121
True	False	False	False	False	-2946.00732421875	-1263.05249023438	119.787330627441	0.688914835453033	0.941011905670166	0.4809390604496	69.1111145019531	7464
True	False	False	False	False	-2948.25317382813	-1234.00732421875	140.861022949219	0.810112833976746	0.961003601551056	1	88.3149642944336	11216
True	False	False	False	False	-2946.04443359375	-951.964538574219	140.861022949219	0.772385537624359	0.937573790550232	0.771922528743744	73.3543319702148	9316
True	False	False	False	False	-2946.90478515625	-860.228637695313	165.262145996094	0.567188858985901	0.93444412946701	0.309673339128494	74	11026
True	False	False	False	False	-2945.25927734375	-1308.60021972656	139.751892089844	0.834598243236542	0.96230936050415	1	79.4682540893555	10013
True	False	False	False	False	-2943.04833984375	-1443.07165527344	183.008422851563	0.790551066398621	0.963740468025208	1	84.0727310180664	13872
True	False	False	False	False	-2938.49438476563	-983.615417480469	229.592376708984	0.750570118427277	0.949726641178131	0.652099132537842	80.840576171875	16734
True	False	False	False	False	-2939.79443359375	-790.525390625	140.861022949219	0.752856492996216	0.949747860431671	0.661748111248016	79.4015731811523	10084
True	False	False	False	False	-2941.10180664063	-700.248229980469	156.389007568359	0.66036856174469	0.939259827136993	0.429603308439255	70.7446823120117	9975
True	False	False	False	False	-2938.34912109375	-896.817443847656	133.097030639648	0.631401181221008	0.951365888118744	0.386190056800842	82.7249984741211	9927
True	False	False	False	False	-2936.51342773438	-813.108032226563	102.041061401367	0.819654762744904	0.960341572761536	1	82.5652160644531	7596
True	False	False	False	False	-2935.86303710938	-1864.98974609375	120.896469116211	0.774956405162811	0.964572608470917	0.793233931064606	130.211013793945	14193
True	False	False	False	False	-2932.13061523438	-1830.5068359375	13.3097038269043	0.80851811170578	0.94014710187912	1	63.5833320617676	763
True	False	False	False	False	-2933.7412109375	-1523.24291992188	161.934722900391	0.633890867233276	0.951133072376251	0.389651596546173	85.191780090332	12438
True	False	False	False	False	-2935.8564453125	-1203.84265136719	159.716445922852	0.800120413303375	0.959626257419586	1	78.1111145019531	11248
True	False	False	False	False	-2933.50854492188	-756.366882324219	158.607299804688	0.694418728351593	0.953791439533234	0.492146819829941	75.0419616699219	10731
True	False	False	False	False	-2933.24389648438	-1485.07214355469	147.515884399414	0.706804156303406	0.944801151752472	0.51936799287796	76.3759384155273	10158
True	False	False	False	False	-2931.02514648438	-1116.80590820313	231.810668945313	0.571359813213348	0.958531618118286	0.314028978347778	79.7655487060547	16671
True	False	False	False	False	-2930.50439453125	-1759.10668945313	199.645553588867	0.824275076389313	0.961645185947418	1	94.3277740478516	16979
True	False	False	False	False	-2929.75854492188	-1640.6455078125	127.551322937012	0.725611567497253	0.946742355823517	0.5675168633461	74.8347854614258	8606
True	False	False	False	False	-2922.70263671875	-1407.21850585938	183.008422851563	0.6886887550354	0.934129357337952	0.480489075183868	82.4000015258789	13596
True	False	False	False	False	-2922.75073242188	-1371.10705566406	166.371292114258	0.645422697067261	0.925361156463623	0.406307727098465	79.5800018310547	11937
True	False	False	False	False	-2922.03881835938	-1584.40637207031	176.353576660156	0.844976425170898	0.961275160312653	1	112.773582458496	17931
True	False	False	False	False	-2915.68725585938	-1450.17626953125	137.533599853516	0.682015299797058	0.947091102600098	0.467555910348892	80.9112930297852	10033
True	False	False	False	False	-2921.78393554688	-1270.48413085938	126.442184448242	0.599831163883209	0.932504236698151	0.345824897289276	70.0438613891602	7985
True	False	False	False	False	-2919.2412109375	-1021.98419189453	164.153015136719	0.702428579330444	0.946102201938629	0.5094074010849	70.5675659179688	10444
True	False	False	False	False	-2919.05908203125	-1063.28125	197.427261352539	0.70356810092926	0.951740205287933	0.511963069438934	76.5393295288086	13624
True	False	False	False	False	-2918.595703125	-1325.71765136719	175.244430541992	0.789698481559753	0.961708307266235	1	74.9746856689453	11846
True	False	False	False	False	-2914.15966796875	-1144.70959472656	177.462707519531	0.591871082782745	0.934040069580078	0.336546957492828	84.84375	13575
True	False	False	False	False	-2915.74584960938	-726.464538574219	146.40673828125	0.811434090137482	0.958350896835327	1	70.8030319213867	9346
True	False	False	False	False	-2914.75659179688	-919.44140625	158.607299804688	0.752419769763947	0.95706182718277	0.659870684146881	72.7202835083008	10399
True	False	False	False	False	-2913.80029296875	-1891.91369628906	134.206176757813	0.814258515834808	0.963469326496124	1	103.272727966309	12496
True	False	False	False	False	-2912.1162109375	-1614.53820800781	143.079315185547	0.727231442928314	0.941786289215088	0.572153985500336	77.7596893310547	10031
True	False	False	False	False	-2903.22534179688	-1714.92980957031	108.695907592773	0.733655333518982	0.959930598735809	0.591503977775574	69.9591827392578	6856
True	False	False	False	False	-2908.4150390625	-1672.52209472656	220.719253540039	0.806076347827911	0.962325930595398	1	87.1507568359375	17343
True	False	False	False	False	-2906.57348632813	-1551.47546386719	147.515884399414	0.673938751220703	0.950947701931	0.452733039855957	75.9097747802734	10096
True	False	False	False	False	-2906.1357421875	-1205.16101074219	289.486053466797	0.759870648384094	0.944235801696777	0.694506108760834	92.8697280883789	24239
True	False	False	False	False	-2904.0224609375	-980.631652832031	165.262145996094	0.791833221912384	0.961812317371368	1	102.604026794434	15288
True	False	False	False	False	-2902.23901367188	-1825.884765625	164.153015136719	0.749946892261505	0.962186217308044	0.649543106555939	113.283782958984	16766
True	False	False	False	False	-2898.95678710938	-1773.12536621094	201.863830566406	0.776127755641937	0.946587145328522	0.804006338119507	101.846153259277	18536
True	False	False	False	False	-2884.35888671875	-1704.18774414063	127.551322937012	0.745042264461517	0.937001049518585	0.630420386791229	69.5391311645508	7997
True	False	False	False	False	-2893.51025390625	-1570.34252929688	131.987884521484	0.611394584178925	0.951413810253143	0.359906733036041	71.4789886474609	8506
True	False	False	False	False	-2899.919921875	-1497.42211914063	186.335845947266	0.738803207874298	0.959077060222626	0.6082723736763	80.0059509277344	13441
True	False	False	False	False	-2898.97021484375	-1096.990234375	149.734161376953	0.735035240650177	0.95232230424881	0.595879673957825	74.2814788818359	10028
True	False	False	False	False	-2897.158203125	-1242.40502929688	279.503784179688	0.662971258163452	0.944588661193848	0.433882057666779	91.2857131958008	23004
True	False	False	False	False	-2896.05346679688	-1531.2392578125	134.206176757813	0.627815425395966	0.952986359596252	0.381282955408096	79.2809906005859	9593
True	False	False	False	False	-2888.08837890625	-1457.02404785156	184.117568969727	0.739471137523651	0.952384412288666	0.610541462898254	108.02409362793	17932
True	False	False	False	False	-2890.86645507813	-1354.55432128906	130.878753662109	0.825414478778839	0.957675635814667	1	81.2711868286133	9590
True	False	False	False	False	-2887.44018554688	-1070.22924804688	122.005615234375	0.728617489337921	0.945365130901337	0.57619571685791	74.7454528808594	8222
True	False	False	False	False	-2885.86889648438	-1606.1494140625	220.719253540039	0.680338144302368	0.956206083297729	0.464406341314316	86.2160797119141	17157
True	False	False	False	False	-2885.2861328125	-1397.07775878906	244.01123046875	0.797707378864288	0.960698366165161	1	100.713638305664	22157
True	False	False	False	False	-2885.84594726563	-1286.83764648438	165.262145996094	0.63540130853653	0.935796082019806	0.391774117946625	80	11920
True	False	False	False	False	-2882.2646484375	-1309.56811523438	144.188446044922	0.820256590843201	0.963213920593262	1	87.9153823852539	11429
True	False	False	False	False	-2881.17260742188	-1735.50659179688	174.135284423828	0.814603447914124	0.959173381328583	1	80.0509567260742	12568
True	False	False	False	False	-2880.4501953125	-1133.88940429688	289.486053466797	0.638014316558838	0.932627141475677	0.395486831665039	89.4980850219727	23359
True	False	False	False	False	-2875.92114257813	-1837.85083007813	202.97297668457	0.830303430557251	0.963020265102386	1	108.306007385254	19820
True	False	False	False	False	-2874.37915039063	-1805.48840332031	118.678184509277	0.690060198307037	0.951626062393188	0.483230650424957	72.9719619750977	7808
True	False	False	False	False	-2873.95776367188	-1872.01953125	179.680999755859	0.661957681179047	0.952122032642365	0.432207375764847	88.956787109375	14411
True	False	False	False	False	-2862.419921875	-1780.59558105469	97.6044921875	0.750541150569916	0.954907953739166	0.651979506015778	70.3068161010742	6187
True	False	False	False	False	-2869.58666992188	-1558.26220703125	114.241622924805	0.793618381023407	0.955579578876495	1	86.0970840454102	8868
True	False	False	False	False	-2868.80615234375	-1530.95446777344	247.338653564453	0.824920296669006	0.9676913022995	1	89.5112075805664	19961
True	False	False	False	False	-2865.62060546875	-1429.17016601563	167.480438232422	0.558578312397003	0.94724315404892	0.300899803638458	74.1523208618164	11197
True	False	False	False	False	-2868.37915039063	-1169.99365234375	209.627822875977	0.725569725036621	0.944404780864716	0.567398190498352	95.0105819702148	17957
True	False	False	False	False	-2861.28051757813	-1661.38195800781	226.264953613281	0.705394387245178	0.943260848522186	0.516114771366119	96.2156829833984	19628
True	False	False	False	False	-2860.7021484375	-1267.4189453125	165.262145996094	0.63540130853653	0.915561735630035	0.391774117946625	76.4429550170898	11390
True	False	False	False	False	-2855.02270507813	-1726.96459960938	186.335845947266	0.831611454486847	0.96866899728775	1	81.2797622680664	13655
True	False	False	False	False	-2859.72509765625	-1334.65051269531	130.878753662109	0.699504435062408	0.965713500976563	0.502967000007629	81.2627105712891	9589
True	False	False	False	False	-2854.99951171875	-1211.00622558594	127.551322937012	0.77388209104538	0.962010085582733	0.783978283405304	72.0086975097656	8281
True	False	False	False	False	-2854.62524414063	-1791.24499511719	31.0559749603271	0.792491853237152	0.95398223400116	1	60.1071434020996	1683
True	False	False	False	False	-2852.1474609375	-1687.125	219.610107421875	0.785418212413788	0.960013151168823	1	84.3232345581055	16696
True	False	False	False	False	-2853.26196289063	-1502.08752441406	139.751892089844	0.693015515804291	0.952141880989075	0.489241719245911	71	8946
True	False	False	False	False	-2848.62426757813	-1598.29089355469	146.40673828125	0.708543181419373	0.958474338054657	0.523440957069397	77.5	10230
True	False	False	False	False	-2847.0478515625	-1567.63720703125	136.424453735352	0.793246746063232	0.959360659122467	1	77.1219482421875	9486
True	False	False	False	False	-2846.140625	-1293.85375976563	154.17073059082	0.714149951934814	0.948863625526428	0.537053406238556	79.992805480957	11119
True	False	False	False	False	-2842.1318359375	-1892.17102050781	302.795745849609	0.743202269077301	0.960535943508148	0.623656630516052	87.8168487548828	23974
True	False	False	False	False	-2844.44409179688	-1628.01574707031	230.701522827148	0.68663227558136	0.93711119890213	0.476432949304581	82.1923065185547	17096
True	False	False	False	False	-2841.84057617188	-1380.39526367188	122.005615234375	0.539300739765167	0.909920454025269	0.282241404056549	67.3363647460938	7407
True	False	False	False	False	-2843.55029296875	-1243.03637695313	198.536407470703	0.43461874127388	0.890480935573578	0.198824420571327	78.2234649658203	14002
True	False	False	False	False	-2834.93212890625	-1489.748046875	126.442184448242	0.775840818881989	0.959720134735107	0.801295220851898	77.0614013671875	8785
True	False	False	False	False	-2834.8564453125	-1450.48986816406	145.297592163086	0.805286824703217	0.961718082427979	1	77.0839691162109	10098
True	False	False	False	False	-2832.50341796875	-1760.60632324219	191.881561279297	0.802701711654663	0.962603986263275	1	101.751441955566	17603
True	False	False	False	False	-2824.35546875	-1708.83349609375	276.176330566406	0.405525743961334	0.75411331653595	0.179618880152702	91.6104431152344	22811
True	False	False	False	False	-2828.697265625	-1410.22192382813	109.805053710938	0.804928004741669	0.955033838748932	1	66.7575759887695	6609
True	False	False	False	False	-2824.29345703125	-1836.57592773438	241.792938232422	0.725337266921997	0.946394681930542	0.5667405128479	94.3302764892578	20564
True	False	False	False	False	-2823.22045898438	-1795.71655273438	196.318130493164	0.732284367084503	0.934624791145325	0.587237298488617	101.932205200195	18042
True	False	False	False	False	-2824.11669921875	-1662.99987792969	25.5102653503418	0.531759142875671	0.880810976028442	0.275281727313995	59.8260879516602	1376
True	False	False	False	False	-2817.46240234375	-1642.23913574219	99.8227767944336	0.673765122890472	0.951597213745117	0.452423572540283	68.1666641235352	6135
True	False	False	False	False	-2823.28173828125	-1550.58911132813	157.498153686523	0.611000180244446	0.936223268508911	0.359413892030716	75.8239440917969	10767
True	False	False	False	False	-2814.14770507813	-1386.80834960938	124.223899841309	0.733668208122253	0.959638595581055	0.591544389724731	82.7321395874023	9266
True	False	False	False	False	-2810.86572265625	-1596.02600097656	130.878753662109	0.781607866287231	0.955918490886688	0.870086967945099	79.101692199707	9334
True	False	False	False	False	-2805.8994140625	-1760.35546875	140.861022949219	0.768981277942657	0.957280397415161	0.747369706630707	88.8740158081055	11287
True	False	False	False	False	-2800.58374023438	-1653.32202148438	175.244430541992	0.568205416202545	0.940002739429474	0.310728371143341	77.037971496582	12172
True	False	False	False	False	-2809.40502929688	-1522.72058105469	159.716445922852	0.762108087539673	0.968139708042145	0.706189274787903	78.5208358764648	11307
True	False	False	False	False	-2809.916015625	-1439.77685546875	175.244430541992	0.723530352115631	0.956331372261047	0.56168931722641	76.9810104370117	12163
True	False	False	False	False	-2804.15966796875	-1617.82873535156	137.533599853516	0.688992559909821	0.960952281951904	0.481093883514404	77.3064498901367	9586
True	False	False	False	False	-2802.28564453125	-1546.20104980469	115.350761413574	0.699858546257019	0.952900290489197	0.503738164901733	69.961540222168	7276
True	False	False	False	False	-2799.0048828125	-1718.97131347656	184.117568969727	0.736680448055267	0.966779172420502	0.60120815038681	94.7710876464844	15732
True	False	False	False	False	-2798.68505859375	-1342.68957519531	170.807861328125	0.668624579906464	0.944933235645294	0.443426966667175	85.1818161010742	13118
True	False	False	False	False	-2797.263671875	-1864.58972167969	191.881561279297	0.700759828090668	0.950207650661469	0.505711615085602	86.312141418457	14932
True	False	False	False	False	-2795.11645507813	-1480.76672363281	127.551322937012	0.678753852844238	0.964987576007843	0.461466491222382	68.1913070678711	7842
True	False	False	False	False	-2785.79516601563	-1824.77709960938	188.554138183594	0.694646954536438	0.951651036739349	0.492622494697571	91.3235321044922	15525
True	False	False	False	False	-2784.607421875	-1630.68029785156	102.041061401367	0.794671595096588	0.974578142166138	1	85.010871887207	7821
True	False	False	False	False	-2787.87133789063	-1594.60083007813	167.480438232422	0.791255295276642	0.957683384418488	1	81.4503326416016	12299
True	False	False	False	False	-2781.15258789063	-1550.517578125	129.769607543945	0.719225645065308	0.950734436511993	0.550069808959961	76.008544921875	8893
True	False	False	False	False	-2777.16577148438	-1437.60827636719	208.518692016602	0.730466604232788	0.961941421031952	0.581698298454285	77.3085098266602	14534
True	False	False	False	False	-2776.90844726563	-1757.91381835938	231.810668945313	0.553726434707642	0.914565801620483	0.296079903841019	106.775115966797	22316
True	False	False	False	False	-2774.61450195313	-1717.86401367188	174.135284423828	0.592625975608826	0.946707487106323	0.337413161993027	87.5222930908203	13741
True	False	False	False	False	-2774.87329101563	-491.652526855469	13.3097038269043	0.685805439949036	0.934609174728394	0.474820286035538	59.0833320617676	709
True	False	False	False	False	-2773.90551757813	-1617.19287109375	86.513069152832	0.812731087207794	0.950159788131714	1	87.4871826171875	6824
True	False	False	False	False	-2771.97705078125	-680.6787109375	228.483245849609	0.626422941684723	0.93951827287674	0.379401713609695	101.951454162598	21002
True	False	False	False	False	-2770.9658203125	-1896.99560546875	161.934722900391	0.803017973899841	0.962469756603241	1	91.1575317382813	13309
True	False	False	False	False	-2770.95385742188	-1511.02905273438	124.223899841309	0.762229561805725	0.959720134735107	0.70684415102005	75.3482131958008	8439
True	False	False	False	False	-2769.31127929688	-497.877655029297	138.64274597168	0.495844811201096	0.944904386997223	0.244413629174232	60.1920013427734	7524
True	False	False	False	False	-2768.4541015625	-1471.08666992188	120.896469116211	0.733505606651306	0.953504741191864	0.591034114360809	82	8938
True	False	False	False	False	-2767.7841796875	-1661.67321777344	252.884368896484	0.585705757141113	0.928271532058716	0.329576551914215	84.6359634399414	19297
True	False	False	False	False	-2761.44091796875	-1588.904296875	158.607299804688	0.669735491275787	0.955837547779083	0.445344775915146	73.8811187744141	10565
True	False	False	False	False	-2762.978515625	-1544.91040039063	130.878753662109	0.699504435062408	0.938368022441864	0.502967000007629	74.0593185424805	8739
True	False	False	False	False	-2759.25805664063	-142.2880859375	164.153015136719	0.492430806159973	0.921310782432556	0.241656303405762	75.344596862793	11151
True	False	False	False	False	-2757.82275390625	-1402.47668457031	174.135284423828	0.699379324913025	0.976010918617249	0.502695083618164	74.7197418212891	11731
True	False	False	False	False	-2755.703125	-1621.70288085938	200.754699707031	0.532508194446564	0.957564949989319	0.275964945554733	79.6353607177734	14414
True	False	False	False	False	-2747.52392578125	-1845.02294921875	283.940338134766	0.526279747486115	0.920356631278992	0.270336121320724	95.34375	24408
True	False	False	False	False	-2737.79931640625	-1811.927734375	144.188446044922	0.715016007423401	0.952914655208588	0.539225459098816	81.3076934814453	10570
True	False	False	False	False	-2739.14501953125	-1653.26672363281	155.279876708984	0.777894854545593	0.957663476467133	0.821921348571777	79.9785690307617	11197
True	False	False	False	False	-2741.8212890625	-149.368103027344	92.0587844848633	0.523702263832092	0.91643875837326	0.268040955066681	69.1445770263672	5739
True	False	False	False	False	-2739.125	-58.1750259399414	15.5279874801636	0.800106346607208	0.94487601518631	1	44.1428565979004	618
True	False	False	False	False	-2737.07055664063	-1458.34802246094	160.825576782227	0.618343532085419	0.947748839855194	0.368743002414703	71.2758636474609	10335
True	False	False	False	False	-2736.58935546875	-1747.59204101563	179.680999755859	0.758721351623535	0.958272337913513	0.688763201236725	83.9135818481445	13594
True	False	False	False	False	-2726.53100585938	-1697.38854980469	137.533599853516	0.724236845970154	0.956120729446411	0.563651561737061	73.6854858398438	9137
True	False	False	False	False	-2733.16674804688	-1519.86010742188	159.716445922852	0.705993711948395	0.957306742668152	0.517492473125458	66.5694427490234	9586
True	False	False	False	False	-2729.34155273438	-1436.55456542969	158.607299804688	0.589467704296112	0.938018381595612	0.333808064460754	75.0559463500977	10733
True	False	False	False	False	-2725.51684570313	-1680.08776855469	118.678184509277	0.672103583812714	0.948178827762604	0.449481099843979	69.9252319335938	7482
True	False	False	False	False	-2725.17041015625	-1838.3896484375	186.335845947266	0.738803207874298	0.955482959747314	0.6082723736763	83.5416641235352	14035
True	False	False	False	False	-2724.7734375	-1724.35070800781	148.625015258789	0.832641422748566	0.963494658470154	1	91.2985076904297	12234
True	False	False	False	False	-2721.5810546875	-1564.62194824219	181.899276733398	0.72121262550354	0.946916282176971	0.555363178253174	83.884147644043	13757
True	False	False	False	False	-2713.49951171875	-1493.59851074219	106.477630615234	0.730874300003052	0.926334977149963	0.582929074764252	87.4479141235352	8395
True	False	False	False	False	-2710.07250976563	-1788.98022460938	253.993499755859	0.514749348163605	0.930726289749146	0.260217934846878	89.5895233154297	20516
True	False	False	False	False	-2710.25	-1655.68469238281	127.551322937012	0.596684038639069	0.937434315681458	0.342118054628372	64.5826110839844	7427
True	False	False	False	False	-2710.52319335938	-1624.3583984375	143.079315185547	0.74561882019043	0.954996645450592	0.63258308172226	73.1317825317383	9434
True	False	False	False	False	-2707.65551757813	-929.358947753906	167.480438232422	0.67883974313736	0.959117710590363	0.461624920368195	77.0794677734375	11639
True	False	False	False	False	-2702.82153320313	-1680.23876953125	124.223899841309	0.595203518867493	0.947232782840729	0.340391874313354	67.6517868041992	7577
True	False	False	False	False	-2701.1025390625	-1603.31701660156	194.099838256836	0.652782797813416	0.944706201553345	0.417519867420197	73.7828598022461	12912
True	False	False	False	False	-2697.35278320313	-1731.07263183594	229.592376708984	0.587740302085876	0.926771998405457	0.331856727600098	83.613525390625	17308
True	False	False	False	False	-2695.27587890625	-1866.47631835938	261.757507324219	0.586445331573486	0.921108782291412	0.330403178930283	87.4406814575195	20636
True	False	False	False	False	-2693.03076171875	-1700.94995117188	128.660461425781	0.677511870861053	0.950056135654449	0.459185183048248	71.1379318237305	8252
True	False	False	False	False	-2686.18139648438	-1832.05749511719	163.043869018555	0.713843047618866	0.949689984321594	0.536288261413574	83.8435363769531	12325
True	False	False	False	False	-2683.62524414063	-1784.99096679688	133.097030639648	0.825976252555847	0.963665783405304	1	70.841667175293	8501
True	False	False	False	False	-2663.759765625	-1766.90991210938	230.701522827148	0.564577758312225	0.945193469524384	0.306982278823853	80.4567337036133	16735
True	False	False	False	False	-2665.19946289063	-1700.86767578125	128.660461425781	0.731921255588531	0.961215615272522	0.586120128631592	71	8236
True	False	False	False	False	-2660.13623046875	-1792.30737304688	154.17073059082	0.64494526386261	0.938880026340485	0.405596792697906	66.899284362793	9299
True	False	False	False	False	-2658.08642578125	-1892.71350097656	105.36848449707	0.683284997940063	0.933620989322662	0.469966500997543	70.8105239868164	6727
True	False	False	False	False	-2650.43432617188	-1858.91967773438	244.01123046875	0.534168243408203	0.863108336925507	0.277485370635986	88.4863662719727	19467
True	False	False	False	False	-2652.3876953125	-1658.04553222656	258.430084228516	0.638863205909729	0.907098472118378	0.396704405546188	81.2575073242188	18933
True	False	False	False	False	-2645.73681640625	-1746.38391113281	188.554138183594	0.628862977027893	0.934243440628052	0.382707178592682	74.4882354736328	12663
True	False	False	False	False	-2639.97729492188	-1720.91931152344	149.734161376953	0.655570149421692	0.936232805252075	0.421894937753677	72.3333358764648	9765
True	False	False	False	False	-2621.48803710938	-1795.47692871094	119.787330627441	0.707465767860413	0.942164063453674	0.520909607410431	68.5370407104492	7402
True	False	False	False	False	-2627.53369140625	-1676.53271484375	218.500961303711	0.829573273658752	0.958124101161957	1	88.5025405883789	17435
True	False	False	False	False	-2620.66259765625	-1822.46508789063	138.64274597168	0.648569643497467	0.932974874973297	0.411042928695679	75.8239974975586	9478
True	False	False	False	False	-2613.669921875	-1772.82092285156	136.424453735352	0.71093887090683	0.944346129894257	0.529164910316467	72.8536605834961	8961
True	False	False	False	False	-2607.08959960938	-1843.78344726563	114.241622924805	0.566512703895569	0.903357982635498	0.308973848819733	90.6699066162109	9339
True	False	False	False	False	-2597.31201171875	-1865.15734863281	165.262145996094	0.60883766412735	0.930449724197388	0.356727987527847	70.6442947387695	10526
True	False	False	False	False	-2590.72998046875	-1832.93371582031	114.241622924805	0.640015423297882	0.934944152832031	0.398366034030914	75.0388336181641	7729
True	False	False	False	False	-2589.04418945313	-1794.23547363281	139.751892089844	0.549106180667877	0.898548007011414	0.291569441556931	65.6746063232422	8275
True	False	False	False	False	-2565.98608398438	-1823.06103515625	164.153015136719	0.636817038059235	0.950331330299377	0.393779218196869	66.5540542602539	9850
True	False	False	False	False	-2564.92944335938	-1875.203125	126.442184448242	0.819941997528076	0.959216058254242	1	84.192985534668	9598
True	False	False	False	False	-2543.38256835938	-1826.42712402344	136.424453735352	0.629384994506836	0.959456086158752	0.383419662714005	76.0569076538086	9355
True	False	False	False	False	-2528.578125	-1872.05615234375	155.279876708984	0.838737607002258	0.965531826019287	1	91.8000030517578	12852
True	False	False	False	False	-2525.9501953125	-1834.63647460938	135.315322875977	0.68776923418045	0.946987867355347	0.478667497634888	71.4262313842773	8714
True	False	False	False	False	-2487.75732421875	-268.424285888672	34.3833999633789	0.770503997802734	0.94730132818222	0.757918477058411	40.0645179748535	1242
True	False	False	False	False	-2486.8623046875	-11.8777751922607	17.7462711334229	0.762108087539673	0.940302610397339	0.706189274787903	38.3125	613
True	False	False	False	False	-2458.107421875	-84.3591690063477	139.751892089844	0.564301550388336	0.900050938129425	0.306699156761169	137.547622680664	17331
True	False	False	False	False	-2458.39038085938	-15.5103206634521	15.5279874801636	0.717676758766174	0.934041440486908	0.546022891998291	52	728
True	False	False	False	False	-2454.984375	-429.072265625	28.8376903533936	0.778573036193848	0.945234656333923	0.82945716381073	37.8076934814453	983
True	False	False	False	False	-2442.2978515625	-93.5395355224609	47.6931037902832	0.756393730640411	0.952329814434052	0.677612125873566	62.209300994873	2675
True	False	False	False	False	-2437.29760742188	-2.64018774032593	14.4188451766968	0.560572564601898	0.885753393173218	0.302906334400177	47	611
True	False	False	False	False	-2343.23413085938	-111.977699279785	239.574661254883	0.531603813171387	0.932746887207031	0.275140255689621	87.4768524169922	18895
True	False	False	False	False	-2343.0810546875	-194.559341430664	77.6399383544922	0.705376923084259	0.96034836769104	0.51607471704483	47.2000007629395	3304
True	False	False	False	False	-2337.111328125	43.35791015625	37.7108268737793	0.802700221538544	0.951372683048248	1	38.9411773681641	1324
True	False	False	False	False	-2287.89819335938	-117.013214111328	107.586769104004	0.566540122032166	0.947400569915771	0.309002161026001	48.0515480041504	4661
True	False	False	False	False	-2259.67456054688	-8.35156440734863	31.0559749603271	0.792491853237152	0.95398223400116	1	36.0357131958008	1009
True	False	False	False	False	-2244.22412109375	-109.669921875	87.6222152709961	0.456619262695313	0.910750985145569	0.214326068758965	46.9620246887207	3710
True	False	False	False	False	-2225.271484375	-108.279708862305	14.4188451766968	0.719225645065308	0.935661971569061	0.550069808959961	49.1538467407227	639
True	False	False	False	False	-2208.83032226563	-110.090431213379	36.6016845703125	0.387156844139099	0.907373130321503	0.168170347809792	50.9393920898438	1681
True	False	False	False	False	-2194.61352539063	-107.151268005371	73.203369140625	0.552974879741669	0.930583953857422	0.295341014862061	48.1666679382324	3179
True	False	False	False	False	-2175.86083984375	-1879.57189941406	165.262145996094	0.574024975299835	0.938569843769073	0.316849738359451	76.5570449829102	11407
True	False	False	False	False	-2172.99658203125	-677.2685546875	245.120376586914	0.758062660694122	0.948107421398163	0.685544729232788	62.3031692504883	13769
True	False	False	False	False	-2159.40942382813	-644.027587890625	208.518692016602	0.826755940914154	0.960745334625244	1	66.9946823120117	12595
True	False	False	False	False	-2133.63598632813	-610.5234375	288.376892089844	0.826600193977356	0.960777342319489	1	69.3653869628906	18035
True	False	False	False	False	-2101.89892578125	-524.818542480469	163.043869018555	0.789059460163116	0.957171022891998	1	76.149658203125	11194
True	False	False	False	False	-2062.43188476563	-639.130859375	184.117568969727	0.644986510276794	0.936038315296173	0.405658066272736	53.397590637207	8864
True	False	False	False	False	-2019.85070800781	-1645.79370117188	197.427261352539	0.756267011165619	0.959096789360046	0.677022337913513	83.4831466674805	14860
True	False	False	False	False	-1969.20703125	-1406.90661621094	209.627822875977	0.820584714412689	0.96548318862915	1	64.8994674682617	12266
True	False	False	False	False	-1968.23364257813	-554.268859863281	229.592376708984	0.68333113193512	0.952031314373016	0.470054477453232	65.159423828125	13488
True	False	False	False	False	-1923.39611816406	-1119.89953613281	266.194061279297	0.771413326263428	0.952202022075653	0.76454097032547	56.8333320617676	13640
True	False	False	False	False	-3338.33618164063	75.9953842163086	22.1828384399414	0.566065609455109	0.901455819606781	0.308512330055237	100.650001525879	2013
True	False	False	False	False	-3325.5947265625	97.7644348144531	136.424453735352	0.614765286445618	0.954899191856384	0.364156097173691	132.268295288086	16269
True	False	False	False	False	-3321.17578125	149.047668457031	89.8404998779297	0.650522708892822	0.936066091060638	0.414025485515594	118.259262084961	9579
True	False	False	False	False	-3319.93115234375	118.957939147949	107.586769104004	0.697669982910156	0.957082509994507	0.499009877443314	124.443298339844	12071
True	False	False	False	False	-3314.470703125	82.6386795043945	197.427261352539	0.500226259231567	0.942862331867218	0.247994393110275	95.8595504760742	17063
True	False	False	False	False	-3315.0625	163.349395751953	102.041061401367	0.738865315914154	0.94535768032074	0.608482539653778	117.82608795166	10840
True	False	False	False	False	-3310.89624023438	189.211013793945	119.787330627441	0.75546407699585	0.959779739379883	0.673323512077332	138.990737915039	15011
True	False	False	False	False	-3306.82495117188	210.653839111328	105.36848449707	0.884994864463806	0.977744400501251	1	131.178939819336	12462
True	False	False	False	False	-3305.259765625	235.202011108398	90.9496383666992	0.639473795890808	0.93310284614563	0.397583663463593	101.195121765137	8298
True	False	False	False	False	-3301.947265625	261.244537353516	36.6016845703125	0.726016283035278	0.959428310394287	0.568666875362396	101.393936157227	3346
True	False	False	False	False	-3297.84692382813	65.4576416015625	163.043869018555	0.67315798997879	0.965049982070923	0.451344519853592	83.9455795288086	12340
True	False	False	False	False	-3293.25048828125	135.482788085938	207.409545898438	0.754742503166199	0.962861895561218	0.670055150985718	75.9037399291992	14194
True	False	False	False	False	-3295.19140625	347.389099121094	58.7845230102539	0.571352779865265	0.925805628299713	0.314021587371826	106.905662536621	5666
True	False	False	False	False	-3292.83081054688	297.739440917969	257.320922851563	0.303045660257339	0.875491142272949	0.121278986334801	126.857757568359	29431
True	False	False	False	False	-3286.73413085938	260.457275390625	148.625015258789	0.737016499042511	0.943818986415863	0.602312028408051	107.597015380859	14418
True	False	False	False	False	-3284.01489257813	326.989898681641	112.023338317871	0.756114184856415	0.951597213745117	0.676312983036041	125.772277832031	12703
True	False	False	False	False	-3285.73999023438	391.553161621094	166.371292114258	0.207743316888809	0.904784619808197	0.0766529068350792	109.046669006348	16357
True	False	False	False	False	-3282.08154296875	171.986999511719	168.589569091797	0.788660645484924	0.954798519611359	1	98.25	14934
True	False	False	False	False	-3278.2177734375	360.439605712891	103.150199890137	0.803309321403503	0.966595351696014	1	112.473121643066	10460
True	False	False	False	False	-3270.95678710938	394.880523681641	48.80224609375	0.681430399417877	0.947712421417236	0.46645313501358	76.75	3377
True	False	False	False	False	-3271.68579101563	452.088714599609	433.674499511719	0.128000557422638	0.897854387760162	0.0444461442530155	107.662406921387	42096
True	False	False	False	False	-3266.64184570313	219.250854492188	199.645553588867	0.748552024364471	0.950001299381256	0.643930792808533	94.2388916015625	16963
True	False	False	False	False	-3260.41674804688	309.565368652344	171.917007446289	0.687864303588867	0.946674227714539	0.478855133056641	78.1161270141602	12108
True	False	False	False	False	-3260.75732421875	442.972778320313	26.6194076538086	0.67927873134613	0.95398223400116	0.462436705827713	69.7916641235352	1675
True	False	False	False	False	-3258.53149414063	113.429962158203	286.158630371094	0.596914947032928	0.94361400604248	0.342388272285461	87.0581359863281	22461
True	False	False	False	False	-3259.70263671875	418.921813964844	114.241622924805	0.837450325489044	0.962114334106445	1	81.3398056030273	8378
True	False	False	False	False	-3252.33178710938	348.022644042969	197.427261352539	0.484578788280487	0.867724657058716	0.235420361161232	91.1460647583008	16224
True	False	False	False	False	-3252.35083007813	476.99462890625	22.1828384399414	0.650446891784668	0.935181617736816	0.413908988237381	80.3000030517578	1606
True	False	False	False	False	-3250.13720703125	532.107727050781	66.5485153198242	0.646814525127411	0.90603631734848	0.408391445875168	96.0833358764648	5765
True	False	False	False	False	-3251.876953125	552.096740722656	11.0914192199707	0.619482219219208	0.901479721069336	0.37021940946579	105.699996948242	1057
True	False	False	False	False	-3244.35913085938	65.8308258056641	127.551322937012	0.77388209104538	0.956423282623291	0.783978283405304	75.5043487548828	8683
True	False	False	False	False	-3245.03979492188	386.42822265625	185.226699829102	0.774862349033356	0.957965016365051	0.792401194572449	95.7485046386719	15990
True	False	False	False	False	-3240.28466796875	507.283874511719	88.7313537597656	0.769612729549408	0.96125727891922	0.751666605472565	143.125	11450
True	False	False	False	False	-3238.32348632813	170.212860107422	206.300399780273	0.674425363540649	0.927775681018829	0.453602224588394	112.053764343262	20842
True	False	False	False	False	-3236.24951171875	491.899475097656	154.17073059082	0.541993081569672	0.949333727359772	0.284770458936691	88.1222991943359	12249
True	False	False	False	False	-3231.5771484375	613.935852050781	34.3833999633789	0.261083990335464	0.831836819648743	0.100682638585567	113	3503
True	False	False	False	False	-3228.58203125	455.025787353516	171.917007446289	0.725937068462372	0.951624274253845	0.568441390991211	111.877418518066	17341
True	False	False	False	False	-3228.68969726563	526.624267578125	76.5307922363281	0.733375728130341	0.954089939594269	0.590627431869507	89.0289840698242	6143
True	False	False	False	False	-3225.48754882813	587.476379394531	272.848907470703	0.776088893413544	0.957930624485016	0.803636133670807	156.459350585938	38489
True	False	False	False	False	-3225.46630859375	564.26416015625	144.188446044922	0.707811713218689	0.938938915729523	0.521719515323639	146.069229125977	18989
True	False	False	False	False	-3222.13647460938	82.6129913330078	278.394622802734	0.609437465667725	0.957563400268555	0.357470244169235	79.6254959106445	19986
True	False	False	False	False	-3222.06494140625	417.00439453125	174.135284423828	0.578775703907013	0.955532670021057	0.321952939033508	80.1210174560547	12579
True	False	False	False	False	-3221.158203125	487.081695556641	12.2005615234375	0.681430399417877	0.931919693946838	0.46645313501358	57.8181800842285	636
True	False	False	False	False	-3220.52172851563	140.381698608398	167.480438232422	0.664043366909027	0.941731750965118	0.435665279626846	71.0728454589844	10732
True	False	False	False	False	-3218.5634765625	248.481872558594	198.536407470703	0.722454011440277	0.960601627826691	0.558730661869049	115.446929931641	20665
True	False	False	False	False	-3218.05493164063	543.80615234375	70.9850845336914	0.739838838577271	0.942885756492615	0.6118004322052	100.171875	6411
True	False	False	False	False	-3217.89965820313	639.730834960938	23.2919807434082	0.628847420215607	0.945234656333923	0.382685959339142	119.714286804199	2514
True	False	False	False	False	-3214.68481445313	279.373229980469	156.389007568359	0.64816689491272	0.948218584060669	0.410432189702988	85.6170196533203	12072
True	False	False	False	False	-3215.7783203125	522.332092285156	93.1679229736328	0.725569725036621	0.954621136188507	0.567398190498352	77.226188659668	6487
True	False	False	False	False	-3215.21850585938	393.445129394531	230.701522827148	0.450348079204559	0.846901416778564	0.209814891219139	84.2932662963867	17533
True	False	False	False	False	-3214.23022460938	609.712219238281	89.8404998779297	0.768874526023865	0.942931294441223	0.74665355682373	131.296295166016	10635
True	False	False	False	False	-3208.85888671875	632.489685058594	98.7136306762695	0.685747921466827	0.948040068149567	0.474708467721939	116.460670471191	10365
True	False	False	False	False	-3206.61352539063	116.22142791748	139.751892089844	0.754863798618317	0.952805697917938	0.67060112953186	75.0317459106445	9454
True	False	False	False	False	-3207.90283203125	558.5439453125	116.459907531738	0.81883841753006	0.962896168231964	1	101.171424865723	10623
True	False	False	False	False	-3202.8271484375	196.918960571289	186.335845947266	0.722873449325562	0.946292877197266	0.559879124164581	102.535713195801	17226
True	False	False	False	False	-3199.32983398438	341.965606689453	228.483245849609	0.555182456970215	0.896163761615753	0.297517240047455	103.237861633301	21267
True	False	False	False	False	-3201.00732421875	658.320434570313	164.153015136719	0.702428579330444	0.962178289890289	0.5094074010849	135.175674438477	20006
True	False	False	False	False	-3198.49682617188	708.396667480469	78.7490768432617	0.692295551300049	0.958511233329773	0.487764030694962	115.647888183594	8211
True	False	False	False	False	-3197.62231445313	616.538024902344	110.914192199707	0.770503282546997	0.95024836063385	0.75791335105896	95.75	9575
True	False	False	False	False	-3196.20971679688	687.591918945313	110.914192199707	0.637884140014648	0.951890468597412	0.395300626754761	137.029998779297	13703
True	False	False	False	False	-3195.86474609375	299.407897949219	145.297592163086	0.713256418704987	0.96397191286087	0.53483247756958	91.4045791625977	11974
True	False	False	False	False	-3192.70361328125	377.0625	191.881561279297	0.609999299049377	0.917103826999664	0.358167439699173	98.1849746704102	16986
True	False	False	False	False	-3192.853515625	524.127014160156	136.424453735352	0.72914445400238	0.961604595184326	0.577750682830811	80.8455276489258	9944
True	False	False	False	False	-3192.79833984375	586.7646484375	159.716445922852	0.811793208122253	0.952330470085144	1	84.3680572509766	12149
True	False	False	False	False	-3192.37329101563	454.206634521484	181.899276733398	0.727804780006409	0.938582181930542	0.573817431926727	114.50609588623	18779
True	False	False	False	False	-3186.275390625	177.076873779297	156.389007568359	0.756852924823761	0.966610431671143	0.679764032363892	79.0070953369141	11140
True	False	False	False	False	-3184.66479492188	504.205993652344	201.863830566406	0.686993181705475	0.94865483045578	0.477140158414841	85.6648330688477	15591
True	False	False	False	False	-3185.00610351563	718.99365234375	14.4188451766968	0.805326879024506	0.942608833312988	1	92.538459777832	1203
True	False	False	False	False	-3179.45288085938	675.50439453125	227.374099731445	0.669263780117035	0.941818714141846	0.444528669118881	102.995124816895	21114
True	False	False	False	False	-3180.88256835938	758.216918945313	186.335845947266	0.250293463468552	0.924349129199982	0.0956388935446739	114.970237731934	19315
True	False	False	False	False	-3174.55541992188	139.48583984375	246.229507446289	0.828101634979248	0.962310314178467	1	95.6306304931641	21230
True	False	False	False	False	-3171.28344726563	317.835632324219	177.462707519531	0.603950083255768	0.935368776321411	0.350755751132965	82.9562530517578	13273
True	False	False	False	False	-3171.1552734375	547.053955078125	171.917007446289	0.703262507915497	0.948350608348846	0.511275053024292	87.5806427001953	13575
True	False	False	False	False	-3168.37060546875	724.563110351563	122.005615234375	0.694063246250153	0.957804203033447	0.491407632827759	97.0909118652344	10680
True	False	False	False	False	-3166.57275390625	614.404541015625	168.589569091797	0.628854393959045	0.95363837480545	0.382695436477661	74.6184234619141	11342
True	False	False	False	False	-3165.71362304688	239.914535522461	510.205291748047	0.673129022121429	0.898124396800995	0.451293081045151	99.8760833740234	45943
True	False	False	False	False	-3163.8408203125	184.97526550293	126.442184448242	0.605832159519196	0.921392798423767	0.353039652109146	89.3508758544922	10186
True	False	False	False	False	-3163.69921875	469.318695068359	163.043869018555	0.755252122879028	0.951941967010498	0.672358095645905	110.945579528809	16309
True	False	False	False	False	-3159.65283203125	410.792541503906	240.683807373047	0.344168096780777	0.74833619594574	0.143165752291679	110.147468566895	23902
True	False	False	False	False	-3159.50854492188	788.711364746094	127.551322937012	0.714580357074738	0.959287881851196	0.538130283355713	131.339126586914	15104
True	False	False	False	False	-3151.10815429688	762.768127441406	107.586769104004	0.747388184070587	0.954018115997314	0.639357089996338	107.226806640625	10401
True	False	False	False	False	-3151.3271484375	840.777404785156	22.1828384399414	0.524048745632172	0.912191033363342	0.268348306417465	122.400001525879	2448
True	False	False	False	False	-3149.44897460938	633.568725585938	211.846115112305	0.611947596073151	0.922204375267029	0.360599249601364	95.1518325805664	18174
True	False	False	False	False	-3148.8515625	810.972045898438	68.7667999267578	0.727385580539703	0.938608705997467	0.572600066661835	126.870964050293	7866
True	False	False	False	False	-3144.30908203125	133.273300170898	271.739776611328	0.631942629814148	0.951898753643036	0.386939018964767	106.669387817383	26134
True	False	False	False	False	-3145.42529296875	701.3447265625	222.937530517578	0.722843647003174	0.931834578514099	0.559797346591949	95.8457717895508	19265
True	False	False	False	False	-3144.39599609375	824.690612792969	98.7136306762695	0.792926847934723	0.950555145740509	1	141.359558105469	12581
True	False	False	False	False	-3142.88305664063	436.528076171875	190.772415161133	0.746775507926941	0.942103385925293	0.636987566947937	100.319770812988	17255
True	False	False	False	False	-3140.48120117188	846.0693359375	16.6371288299561	0.693598926067352	0.950416266918182	0.490445405244827	109.333335876465	1640
True	False	False	False	False	-3137.30932617188	531.859375	248.447799682617	0.583499252796173	0.955137014389038	0.327125519514084	118.080360412598	26450
True	False	False	False	False	-3136.4287109375	737.398010253906	123.114753723145	0.692818701267242	0.948342978954315	0.488836824893951	88.1081085205078	9780
True	False	False	False	False	-3131.07104492188	194.760620117188	127.551322937012	0.753320038318634	0.952686846256256	0.663759410381317	88.1043472290039	10132
True	False	False	False	False	-3130.89965820313	860.921630859375	176.353576660156	0.636187970638275	0.933967590332031	0.392886370420456	130.257858276367	20711
True	False	False	False	False	-3125.09106445313	247.303909301758	202.97297668457	0.552305281162262	0.877904891967773	0.294684410095215	90.0819702148438	16485
True	False	False	False	False	-3124.55883789063	178.683929443359	141.970169067383	0.670732975006104	0.948890268802643	0.447078943252563	83.5390625	10693
True	False	False	False	False	-3121.27197265625	888.632873535156	157.498153686523	0.77314817905426	0.956865131855011	0.777953743934631	142.957748413086	20300
True	False	False	False	False	-3120.25146484375	582.407897949219	170.807861328125	0.772800981998444	0.965411841869354	0.775180578231812	76.668830871582	11807
True	False	False	False	False	-3117.69750976563	469.009094238281	187.44499206543	0.63040167093277	0.950545608997345	0.384813040494919	101.964500427246	17232
True	False	False	False	False	-3117.25732421875	69.7571640014648	236.24723815918	0.765998482704163	0.949441373348236	0.728363752365112	100.511734008789	21409
True	False	False	False	False	-3116.9599609375	908.022033691406	88.7313537597656	0.862419307231903	0.971599817276001	1	139.837493896484	11187
True	False	False	False	False	-3112.68872070313	362.750701904297	139.751892089844	0.728278815746307	0.952291786670685	0.575201690196991	72.9365081787109	9190
True	False	False	False	False	-3111.86572265625	722.867797851563	329.415161132813	0.382578134536743	0.819295108318329	0.165391907095909	96.1144790649414	28546
True	False	False	False	False	-3110.15893554688	392.813629150391	199.645553588867	0.757985770702362	0.959278523921967	0.685172200202942	114.011108398438	20522
True	False	False	False	False	-3109.32739257813	647.924926757813	155.279876708984	0.68638277053833	0.941483557224274	0.475945204496384	91.2571411132813	12776
True	False	False	False	False	-3109.22973632813	947.967407226563	21.0736961364746	0.472244381904602	0.94053065776825	0.225908890366554	124.210525512695	2360
True	False	False	False	False	-3107.61938476563	806.370910644531	258.430084228516	0.507705330848694	0.905176341533661	0.254219591617584	104.776824951172	24413
True	False	False	False	False	-3106.99975585938	189.493774414063	187.44499206543	0.63040167093277	0.937329411506653	0.384813040494919	92.6686401367188	15661
True	False	False	False	False	-3106.5751953125	928.201232910156	125.333038330078	0.728755116462708	0.959952354431152	0.576600790023804	136.345138549805	15407
True	False	False	False	False	-3105.93188476563	554.401184082031	173.026138305664	0.698659062385559	0.96662700176239	0.501135647296906	79.6923065185547	12432
True	False	False	False	False	-3098.86206054688	106.461402893066	287.267761230469	0.838982403278351	0.953075528144836	1	92.9845581054688	24083
True	False	False	False	False	-3101.42749023438	249.521667480469	147.515884399414	0.673938751220703	0.937977492809296	0.452733039855957	94.9022521972656	12622
True	False	False	False	False	-3100.22021484375	438.679168701172	106.477630615234	0.761617660522461	0.964160740375519	0.703567922115326	83.7395858764648	8039
True	False	False	False	False	-3099.55786132813	500.425811767578	129.769607543945	0.841519415378571	0.964366912841797	1	84.8803405761719	9931
True	False	False	False	False	-3096.96630859375	516.752990722656	120.896469116211	0.725337266921997	0.956666648387909	0.5667405128479	77.3944931030273	8436
True	False	False	False	False	-3094.25537109375	455.840698242188	104.259346008301	0.811947047710419	0.956959247589111	1	82.5212783813477	7757
True	False	False	False	False	-3093.10571289063	937.927062988281	65.4393768310547	0.772971868515015	0.956824004650116	0.776539385318756	91.4237289428711	5394
True	False	False	False	False	-3093.15502929688	963.404541015625	130.878753662109	0.733221530914307	0.949131846427917	0.590145409107208	143.016952514648	16876
True	False	False	False	False	-3085.96899414063	150.048736572266	232.919815063477	0.799393713474274	0.966531336307526	1	104.219047546387	21886
True	False	False	False	False	-3087.59912109375	662.878723144531	125.333038330078	0.790439307689667	0.953212261199951	1	93.9026565551758	10611
True	False	False	False	False	-3086.6650390625	978.813903808594	76.5307922363281	0.809509754180908	0.9591423869133	1	130.101455688477	8977
True	False	False	False	False	-3086.28735351563	387.308532714844	126.442184448242	0.636114537715912	0.950694978237152	0.392782300710678	78.7982482910156	8983
True	False	False	False	False	-3083.8369140625	578.351989746094	244.01123046875	0.752132594585419	0.949103653430939	0.658645212650299	91.1590881347656	20055
True	False	False	False	False	-3080.33056640625	202.312118530273	133.097030639648	0.711360454559326	0.957730650901794	0.530186176300049	93.533332824707	11224
True	False	False	False	False	-3078.20483398438	733.853149414063	255.102645874023	0.699404239654541	0.923803150653839	0.50274920463562	97.2869567871094	22376
True	False	False	False	False	-3077.78466796875	1019.48999023438	13.3097038269043	0.483687043190002	0.936461865901947	0.234721258282661	123.25	1479
True	False	False	False	False	-3074.05224609375	922.299682617188	195.208984375	0.632937669754028	0.936360538005829	0.38832101225853	78.1193161010742	13749
True	False	False	False	False	-3071.95385742188	380.941864013672	108.695907592773	0.587116301059723	0.935287714004517	0.331155300140381	79.5918350219727	7800
True	False	False	False	False	-3072.77514648438	525.768432617188	169.698715209961	0.775282919406891	0.953539371490479	0.796160697937012	83.8235321044922	12825
True	False	False	False	False	-3073.73706054688	793.788208007813	250.666076660156	0.718506336212158	0.946663677692413	0.548181891441345	92.9601745605469	21009
True	False	False	False	False	-3072.31030273438	627.128845214844	242.902084350586	0.784904599189758	0.964562118053436	0.951088488101959	93.707763671875	20522
True	False	False	False	False	-3071.87524414063	759.231872558594	219.610107421875	0.617919385433197	0.922470331192017	0.368195086717606	90.7070693969727	17960
True	False	False	False	False	-3069.93432617188	423.609558105469	174.135284423828	0.735303997993469	0.949374794960022	0.596741735935211	81.2993621826172	12764
True	False	False	False	False	-3069.50952148438	215.568664550781	246.229507446289	0.76763504743576	0.963712394237518	0.738543272018433	123.635131835938	27447
True	False	False	False	False	-3068.83422851563	876.283630371094	249.556930541992	0.763106167316437	0.951807618141174	0.711635947227478	81.3644409179688	18307
True	False	False	False	False	-3068.93579101563	995.939636230469	308.341461181641	0.809364140033722	0.957269132137299	1	128.996398925781	35861
True	False	False	False	False	-3067.62646484375	465.274047851563	158.607299804688	0.67234206199646	0.950576663017273	0.44990137219429	75.7202835083008	10828
True	False	False	False	False	-3061.36694335938	1024.44323730469	144.188446044922	0.665203630924225	0.940194189548492	0.437609136104584	127.569229125977	16584
True	False	False	False	False	-3057.26611328125	93.6595764160156	238.465515136719	0.630596399307251	0.949568808078766	0.385080695152283	104.232559204102	22410
True	False	False	False	False	-3060.47045898438	693.636535644531	195.208984375	0.689713954925537	0.934146344661713	0.482535779476166	108.261360168457	19054
True	False	False	False	False	-3059.25170898438	241.492752075195	252.884368896484	0.767152667045593	0.957517564296722	0.735483109951019	87.3947372436523	19926
True	False	False	False	False	-3058.62915039063	490.858551025391	139.751892089844	0.717676758766174	0.955236792564392	0.546022891998291	73.7698440551758	9295
True	False	False	False	False	-3054.87451171875	831.542114257813	173.026138305664	0.671239614486694	0.91454416513443	0.447964310646057	71.3717956542969	11134
True	False	False	False	False	-3054.39916992188	370.442199707031	137.533599853516	0.782398581504822	0.939826309680939	0.883594453334808	112.895164489746	13999
True	False	False	False	False	-3052.30395507813	393.295776367188	140.861022949219	0.854635000228882	0.970515370368958	1	76.7637786865234	9749
True	False	False	False	False	-3054.36694335938	566.758911132813	226.264953613281	0.816241204738617	0.970706284046173	1	87.4509811401367	17840
True	False	False	False	False	-3051.53955078125	1050.12158203125	225.155807495117	0.496233344078064	0.919695913791656	0.244729235768318	145.423645019531	29521
True	False	False	False	False	-3046.388671875	148.277221679688	199.645553588867	0.647322654724121	0.945357263088226	0.40915635228157	99.0999984741211	17838
True	False	False	False	False	-3048.05712890625	337.895050048828	110.914192199707	0.770503282546997	0.953371345996857	0.75791335105896	87.1100006103516	8711
True	False	False	False	False	-3047.08227539063	509.329925537109	148.625015258789	0.627584338188171	0.942302763462067	0.380969852209091	73.2537307739258	9816
True	False	False	False	False	-3046.7080078125	954.578857421875	275.067199707031	0.78844940662384	0.948669731616974	1	100.887100219727	25020
True	False	False	False	False	-3045.71313476563	268.1884765625	147.515884399414	0.742133617401123	0.929189682006836	0.619820952415466	112.488723754883	14961
True	False	False	False	False	-3045.3701171875	414.532012939453	115.350761413574	0.727483928203583	0.963371574878693	0.572885155677795	89.1346130371094	9270
True	False	False	False	False	-3044.42041015625	187.929275512695	185.226699829102	0.654444515705109	0.94451242685318	0.420119255781174	83.9221572875977	14015
True	False	False	False	False	-3042.72705078125	895.507385253906	176.353576660156	0.617788255214691	0.940231680870056	0.368025958538055	69.7043991088867	11083
True	False	False	False	False	-3039.84545898438	859.51806640625	153.061584472656	0.612421095371246	0.95770537853241	0.361193627119064	70.0289840698242	9664
True	False	False	False	False	-3036.73999023438	646.566101074219	196.318130493164	0.577852129936218	0.946305453777313	0.320953190326691	80.1864395141602	14193
True	False	False	False	False	-3037.908203125	1077.47314453125	159.716445922852	0.571213245391846	0.932615458965302	0.313874661922455	136.368057250977	19637
True	False	False	False	False	-3028.30078125	83.8875732421875	187.44499206543	0.791505575180054	0.961211442947388	1	70.3668670654297	11892
True	False	False	False	False	-3028.35717773438	468.765960693359	171.917007446289	0.614847600460052	0.934960842132568	0.364260733127594	89.5032272338867	13873
True	False	False	False	False	-3028.2705078125	1101.03625488281	120.896469116211	0.825756251811981	0.968716204166412	1	143.458709716797	15637
True	False	False	False	False	-3026.05541992188	230.530502319336	183.008422851563	0.598280549049377	0.94513201713562	0.343992054462433	89.6484832763672	14792
True	False	False	False	False	-3025.51879882813	1056.44201660156	127.551322937012	0.626141130924225	0.945440709590912	0.379022628068924	82.4521713256836	9482
True	False	False	False	False	-3025.076171875	548.413635253906	174.135284423828	0.633660793304443	0.929769158363342	0.389329850673676	80.356689453125	12616
True	False	False	False	False	-3023.82958984375	818.066772460938	249.556930541992	0.728845715522766	0.958802878856659	0.576867818832397	92.8844451904297	20899
True	False	False	False	False	-3022.93627929688	321.902465820313	201.863830566406	0.622218787670135	0.947632670402527	0.373801827430725	81.5879135131836	14849
True	False	False	False	False	-3018.23583984375	208.425933837891	32.1651153564453	0.776993036270142	0.952315151691437	0.812498211860657	79.3793106079102	2302
True	False	False	False	False	-3020.84838867188	594.001647949219	168.589569091797	0.738123416900635	0.949689984321594	0.60598623752594	109.355262756348	16622
True	False	False	False	False	-3020.71337890625	1078.94641113281	64.3302307128906	0.731921255588531	0.928547084331512	0.586120128631592	88.5517272949219	5136
True	False	False	False	False	-3019.86206054688	1126.12756347656	100.931915283203	0.701157987117767	0.949601590633392	0.506588459014893	115.703300476074	10529
True	False	False	False	False	-3016.81225585938	433.686553955078	225.155807495117	0.788748562335968	0.958856880664825	1	91.0591125488281	18485
True	False	False	False	False	-3014.49926757813	719.306335449219	267.30322265625	0.752113997936249	0.952882528305054	0.658565938472748	112.443984985352	27099
True	False	False	False	False	-3013.04077148438	955.406799316406	174.135284423828	0.721717774868011	0.964483261108398	0.556727707386017	84.1974487304688	13219
True	False	False	False	False	-3012.90551757813	198.963516235352	150.843307495117	0.631025612354279	0.918379068374634	0.385671764612198	101.816177368164	13847
True	False	False	False	False	-3011.5048828125	397.325225830078	126.442184448242	0.71930193901062	0.946649074554443	0.550270855426788	77.8421020507813	8874
True	False	False	False	False	-3010.63354492188	905.056030273438	171.917007446289	0.660987973213196	0.961344420909882	0.430615156888962	81.4064483642578	12618
True	False	False	False	False	-3010.01513671875	282.309356689453	202.97297668457	0.632780253887177	0.936750948429108	0.388101845979691	84.5355224609375	15470
True	False	False	False	False	-3009.65087890625	1144.3896484375	105.36848449707	0.731978118419647	0.940500557422638	0.586294770240784	133.421051025391	12675
True	False	False	False	False	-3009.36767578125	369.406280517578	246.229507446289	0.68020224571228	0.932688355445862	0.464152902364731	85.1081085205078	18894
True	False	False	False	False	-3008.4404296875	875.733276367188	202.97297668457	0.658111333847046	0.952691495418549	0.425948739051819	78.2349700927734	14317
True	False	False	False	False	-3007.71020507813	1107.66137695313	134.206176757813	0.724908888339996	0.949481606483459	0.56553328037262	87.1818161010742	10549
True	False	False	False	False	-3005.30395507813	163.980545043945	237.356369018555	0.725798726081848	0.956987500190735	0.568048059940338	82.9626159667969	17754
True	False	False	False	False	-3006.68481445313	996.393371582031	272.848907470703	0.790698647499084	0.946961760520935	1	118.113822937012	29056
True	False	False	False	False	-3005.82446289063	1038.00817871094	205.191253662109	0.803217828273773	0.966655373573303	1	88.3567581176758	16346
True	False	False	False	False	-3002.23193359375	238.718811035156	158.607299804688	0.778592884540558	0.961346685886383	0.829684317111969	83.9720306396484	12008
True	False	False	False	False	-3001.33081054688	107.524154663086	215.173538208008	0.715175032615662	0.951916337013245	0.539626359939575	88.726806640625	17213
True	False	False	False	False	-2997.93041992188	311.243469238281	93.1679229736328	0.808093369007111	0.954577445983887	1	101.059524536133	8489
True	False	False	False	False	-2999.71630859375	1160.94067382813	45.4748191833496	0.768088281154633	0.954248368740082	0.741466164588928	103.975608825684	4263
True	False	False	False	False	-2997.07934570313	605.19091796875	173.026138305664	0.64305567741394	0.946396946907043	0.402801632881165	88.5064086914063	13807
True	False	False	False	False	-2993.4462890625	503.000091552734	147.515884399414	0.768738806247711	0.950289905071259	0.745747148990631	79.5639114379883	10582
True	False	False	False	False	-2992.90356445313	1121.9912109375	128.660461425781	0.739945590496063	0.949881255626678	0.612167298793793	78.568962097168	9114
True	False	False	False	False	-2989.22509765625	377.770538330078	69.8759460449219	0.766303777694702	0.934585809707642	0.730220139026642	81.6666641235352	5145
True	False	False	False	False	-2989.57690429688	802.536010742188	224.046676635742	0.753497838973999	0.952718555927277	0.66453617811203	107.153465270996	21645
True	False	False	False	False	-2989.98706054688	968.810791015625	206.300399780273	0.833016574382782	0.970691502094269	1	97.8924713134766	18208
True	False	False	False	False	-2989.14331054688	760.390808105469	265.084930419922	0.593900144100189	0.943337202072144	0.338881492614746	81.1840972900391	19403
True	False	False	False	False	-2988.6103515625	149.353805541992	143.079315185547	0.620500266551971	0.954222500324249	0.371546477079391	69.6821670532227	8989
True	False	False	False	False	-2985.66455078125	266.509521484375	210.736968994141	0.694643437862396	0.949002087116241	0.492615133523941	80.9368438720703	15378
True	False	False	False	False	-2987.75122070313	644.256042480469	145.297592163086	0.70317542552948	0.95586770772934	0.511079430580139	83.4198455810547	10928
True	False	False	False	False	-2987.61865234375	1184.37634277344	108.695907592773	0.65948212146759	0.953504741191864	0.428161919116974	120.877548217773	11846
True	False	False	False	False	-2987.33178710938	520.395935058594	186.335845947266	0.534110903739929	0.890646159648895	0.277432650327682	85.6071395874023	14382
True	False	False	False	False	-2983.162109375	434.936218261719	177.462707519531	0.76659494638443	0.945394277572632	0.732008516788483	96.25	15400
True	False	False	False	False	-2984.37280273438	842.681518554688	147.515884399414	0.680554449558258	0.965600252151489	0.464810460805893	91.1428604125977	12122
True	False	False	False	False	-2984.09887695313	1152.65942382813	180.790130615234	0.649859726428986	0.961500406265259	0.413009166717529	90.0981597900391	14686
True	False	False	False	False	-2981.75805664063	671.048767089844	384.872253417969	0.416455090045929	0.892815113067627	0.186672329902649	105.88761138916	36743
True	False	False	False	False	-2979.89453125	936.763854980469	208.518692016602	0.508166134357452	0.890446424484253	0.254607915878296	85.5904235839844	16091
True	False	False	False	False	-2980.06103515625	1013.48211669922	19.9645557403564	0.725530564785004	0.927839636802673	0.56728732585907	66.3333358764648	1194
True	False	False	False	False	-2979.17553710938	320.687042236328	187.44499206543	0.743200838565826	0.948095917701721	0.623651385307312	79.2781066894531	13398
True	False	False	False	False	-2976.794921875	367.941497802734	110.914192199707	0.707581996917725	0.947833895683289	0.521181464195251	75.6900024414063	7569
True	False	False	False	False	-2979.13793945313	1042.19494628906	186.335845947266	0.580913007259369	0.936089336872101	0.32428103685379	83.0535736083984	13953
True	False	False	False	False	-2977.90063476563	557.262634277344	157.498153686523	0.702909708023071	0.939867556095123	0.510483264923096	82.521125793457	11718
True	False	False	False	False	-2975.29760742188	208.231033325195	147.515884399414	0.731516420841217	0.943818986415863	0.584881007671356	78.7218017578125	10470
True	False	False	False	False	-2976.6083984375	1206.03063964844	109.805053710938	0.732440412044525	0.952778518199921	0.587718963623047	147.232330322266	14576
True	False	False	False	False	-2976.55517578125	998.160095214844	153.061584472656	0.748235404491425	0.962737262248993	0.642676770687103	91.5579681396484	12635
True	False	False	False	False	-2973.85522460938	125.494834899902	109.805053710938	0.85513573884964	0.966595351696014	1	77.1212158203125	7635
True	False	False	False	False	-2973.27368164063	1080.79931640625	186.335845947266	0.831611454486847	0.96012270450592	1	85.1785736083984	14310
True	False	False	False	False	-2970.75903320313	702.912353515625	127.551322937012	0.733566761016846	0.93748813867569	0.591225862503052	78.2434768676758	8998
True	False	False	False	False	-2970.59057617188	471.057891845703	237.356369018555	0.760737001895905	0.962585508823395	0.698947727680206	77.4345779418945	16571
True	False	False	False	False	-2969.26953125	581.186279296875	148.625015258789	0.621745824813843	0.951906323432922	0.373179197311401	84.1791076660156	11280
True	False	False	False	False	-2970.56616210938	866.523193359375	161.934722900391	0.775890290737152	0.96051549911499	0.801759004592896	85.876708984375	12538
True	False	False	False	False	-2962.95336914063	237.087493896484	164.153015136719	0.65679943561554	0.930402457714081	0.423848032951355	81.1689224243164	12013
True	False	False	False	False	-2965.01708984375	409.026611328125	186.335845947266	0.624506831169128	0.955347120761871	0.376834750175476	95.1785736083984	15990
True	False	False	False	False	-2966.82543945313	733.793762207031	211.846115112305	0.538376748561859	0.906454920768738	0.281378954648972	77.7277450561523	14846
True	False	False	False	False	-2962.90991210938	838.404296875	127.551322937012	0.671671271324158	0.944681584835052	0.448721051216125	93.6173934936523	10766
True	False	False	False	False	-2965.77514648438	1195.86608886719	153.061584472656	0.593788862228394	0.914918601512909	0.338752925395966	118.427536010742	16343
True	False	False	False	False	-2963.94677734375	897.30908203125	166.371292114258	0.705253899097443	0.953521430492401	0.515792906284332	81.8466644287109	12277
True	False	False	False	False	-2963.30590820313	1119.95104980469	154.17073059082	0.697528183460236	0.96341347694397	0.498706638813019	81.1726608276367	11283
True	False	False	False	False	-2961.75756835938	305.739288330078	183.008422851563	0.772771716117859	0.966585278511047	0.774948835372925	81.0484848022461	13373
True	False	False	False	False	-2960.21752929688	1232.02160644531	235.138092041016	0.567313849925995	0.943862617015839	0.309802830219269	143.108489990234	30339
True	False	False	False	False	-2958.89575195313	604.117797851563	192.990692138672	0.782239139080048	0.961503148078918	0.880723118782043	85.3563232421875	14852
True	False	False	False	False	-2957.15063476563	1015.82287597656	72.0942230224609	0.751398801803589	0.929699301719666	0.655545711517334	114.384613037109	7435
True	False	False	False	False	-2956.86010742188	1258.86181640625	54.3479537963867	0.465121626853943	0.920277178287506	0.220566496253014	117.591835021973	5762
True	False	False	False	False	-2955.46752929688	268.342742919922	212.955261230469	0.65640664100647	0.956137418746948	0.423222362995148	76.46875	14682
True	False	False	False	False	-2955.64721679688	512.43603515625	181.899276733398	0.696785390377045	0.959096789360046	0.497123867273331	78.9024353027344	12940
True	False	False	False	False	-2955.54174804688	673.418518066406	151.952453613281	0.753516912460327	0.947637557983398	0.664619505405426	91.9416046142578	12596
True	False	False	False	False	-2953.91284179688	690.036682128906	100.931915283203	0.752970397472382	0.965687274932861	0.662240564823151	83.1428604125977	7566
True	False	False	False	False	-2952.638671875	373.933624267578	198.536407470703	0.794372320175171	0.959381341934204	1	78.0838012695313	13977
True	False	False	False	False	-2952.03833007813	637.792663574219	192.990692138672	0.81492292881012	0.964150488376617	1	84.2011489868164	14651
True	False	False	False	False	-2951.93798828125	752.92333984375	194.099838256836	0.556365489959717	0.929769158363342	0.298690795898438	81.0457153320313	14183
True	False	False	False	False	-2951.27880859375	950.253112792969	242.902084350586	0.736870288848877	0.94762110710144	0.601831138134003	101.123291015625	22146
True	False	False	False	False	-2949.16918945313	428.587677001953	194.099838256836	0.505749225616455	0.892429411411285	0.252577394247055	74.9771423339844	13121
True	False	False	False	False	-2947.66796875	881.882629394531	84.2947845458984	0.731132090091705	0.924710690975189	0.583710730075836	103.539474487305	7869
True	False	False	False	False	-2946.18725585938	564.783752441406	187.44499206543	0.662282168865204	0.928160130977631	0.432742327451706	93.5443801879883	15809
True	False	False	False	False	-2946.8203125	987.901062011719	154.17073059082	0.738690078258514	0.956847608089447	0.60789030790329	73.7625885009766	10253
True	False	False	False	False	-2945.982421875	1130.45715332031	150.843307495117	0.806208491325378	0.952990531921387	1	88.1470565795898	11988
True	False	False	False	False	-2945.8251953125	779.584655761719	170.807861328125	0.692326605319977	0.955045402050018	0.487827599048615	83.0974044799805	12797
True	False	False	False	False	-2944.73046875	822.957092285156	158.607299804688	0.741963624954224	0.941083312034607	0.619216978549957	86.559440612793	12378
True	False	False	False	False	-2945.1650390625	1061.23107910156	249.556930541992	0.555315017700195	0.876163184642792	0.29764848947525	88.8355560302734	19988
True	False	False	False	False	-2942.7646484375	862.22314453125	146.40673828125	0.684889554977417	0.951174259185791	0.47304567694664	82.9242401123047	10946
True	False	False	False	False	-2938.30859375	1248.2421875	18.8554134368896	0.470262914896011	0.891250610351563	0.224411964416504	82.2941207885742	1399
True	False	False	False	False	-2937.38208007813	805.781799316406	175.244430541992	0.579636514186859	0.925828456878662	0.322888165712357	82.1202545166016	12975
True	False	False	False	False	-2934.16845703125	590.290649414063	125.333038330078	0.82226824760437	0.953168451786041	1	110.17699432373	12450
True	False	False	False	False	-2935.63452148438	1230.39379882813	189.663269042969	0.735781848430634	0.953886449337006	0.598282516002655	96.7134475708008	16538
True	False	False	False	False	-2935.27954101563	1277.29699707031	74.3125076293945	0.747713565826416	0.955614149570465	0.640626013278961	131.940292358398	8840
True	False	False	False	False	-2932.54248046875	493.014343261719	173.026138305664	0.707799673080444	0.947854280471802	0.52169132232666	74.3589706420898	11600
True	False	False	False	False	-2923.17602539063	536.937622070313	230.701522827148	0.336121201515198	0.883313238620758	0.138737261295319	69.8894195556641	14537
True	False	False	False	False	-2927.87915039063	909.921752929688	166.371292114258	0.618322730064392	0.940806925296783	0.36871612071991	80.553337097168	12083
True	False	False	False	False	-2929.88305664063	1094.72082519531	221.828384399414	0.705201506614685	0.952974438667297	0.515673041343689	86.5500030517578	17310
True	False	False	False	False	-2927.58642578125	1290.52099609375	112.023338317871	0.756114184856415	0.941988825798035	0.676312983036041	143.069305419922	14450
True	False	False	False	False	-2927.16088867188	1156.42041015625	148.625015258789	0.747713565826416	0.933788597583771	0.640626013278961	109.649253845215	14693
True	False	False	False	False	-2926.3212890625	1032.3994140625	123.114753723145	0.689725339412689	0.941687762737274	0.482558608055115	72.9819793701172	8101
True	False	False	False	False	-2924.24926757813	728.121643066406	198.536407470703	0.575345754623413	0.940398693084717	0.318258792161942	84.1787719726563	15068
True	False	False	False	False	-2922.5458984375	273.980377197266	199.645553588867	0.774507224559784	0.957186877727509	0.789297342300415	90.75	16335
True	False	False	False	False	-2921.95751953125	386.720550537109	161.934722900391	0.757529318332672	0.952986359596252	0.682975828647614	89.1095886230469	13010
True	False	False	False	False	-2920.52685546875	887.167297363281	113.132476806641	0.772725999355316	0.956595182418823	0.774587631225586	90.6666641235352	9248
True	False	False	False	False	-2917.7578125	756.162353515625	200.754699707031	0.697305500507355	0.95077246427536	0.498231053352356	76.3038711547852	13811
True	False	False	False	False	-2918.55883789063	1005.42425537109	95.3862075805664	0.790671706199646	0.959713160991669	1	119.988372802734	10319
True	False	False	False	False	-2916.53662109375	1202.77600097656	197.427261352539	0.613444030284882	0.957005500793457	0.362482309341431	84.8370819091797	15101
True	False	False	False	False	-2915.93896484375	862.772216796875	107.586769104004	0.686354577541351	0.955935597419739	0.475890129804611	77.5979385375977	7527
True	False	False	False	False	-2915.66064453125	1315.26586914063	141.970169067383	0.575440287590027	0.948093593120575	0.318359911441803	129.59375	16588
True	False	False	False	False	-2915.20434570313	439.102813720703	195.208984375	0.395615190267563	0.797499120235443	0.173380821943283	72.073860168457	12685
True	False	False	False	False	-2914.697265625	594.230224609375	229.592376708984	0.744421064853668	0.952508449554443	0.628113448619843	87.2995147705078	18071
True	False	False	False	False	-2914.00219726563	1055.61145019531	180.790130615234	0.756302773952484	0.953827917575836	0.677188336849213	77.8527603149414	12690
True	False	False	False	False	-2911.85791015625	508.424530029297	180.790130615234	0.542339324951172	0.897873878479004	0.285097450017929	73.9386520385742	12052
True	False	False	False	False	-2911.67309570313	847.725402832031	134.206176757813	0.53697794675827	0.916565597057343	0.280078500509262	76.8760299682617	9302
True	False	False	False	False	-2909.01171875	469.182678222656	127.551322937012	0.804429352283478	0.961267530918121	1	90.9043502807617	10454
True	False	False	False	False	-2909.6474609375	965.300659179688	131.987884521484	0.550020933151245	0.953128635883331	0.292456388473511	94.1932754516602	11209
True	False	False	False	False	-2907.6689453125	713.621948242188	171.917007446289	0.752691686153412	0.952764511108398	0.661037564277649	86.9677429199219	13480
True	False	False	False	False	-2908.07861328125	1127.60522460938	147.515884399414	0.796800673007965	0.95888364315033	1	102.947364807129	13692
True	False	False	False	False	-2905.48779296875	679.177856445313	245.120376586914	0.516105711460114	0.892484962940216	0.261388570070267	83.6742095947266	18492
True	False	False	False	False	-2905.32543945313	350.332611083984	177.462707519531	0.742383062839508	0.956753253936768	0.620710372924805	85.6812515258789	13709
True	False	False	False	False	-2905.06079101563	950.499572753906	151.952453613281	0.650221049785614	0.938217759132385	0.413562566041946	107.71533203125	14757
True	False	False	False	False	-2903.68286132813	1025.71374511719	153.061584472656	0.661188185214996	0.944591701030731	0.430943071842194	88.1884078979492	12170
True	False	False	False	False	-2902.60302734375	994.070129394531	332.742584228516	0.277439564466476	0.839551985263824	0.108518689870834	94.5033340454102	28351
True	False	False	False	False	-2900.17529296875	417.043853759766	140.861022949219	0.558500051498413	0.948662400245667	0.300821334123611	66.889762878418	8495
True	False	False	False	False	-2899.54711914063	546.596984863281	195.208984375	0.798543214797974	0.960623741149902	1	83.7727279663086	14744
True	False	False	False	False	-2898.57470703125	399.595550537109	133.097030639648	0.693598926067352	0.951731622219086	0.490445405244827	67.0833358764648	8050
True	False	False	False	False	-2898.44067382813	903.723083496094	153.061584472656	0.692510008811951	0.934655129909515	0.488203257322311	86.101448059082	11882
True	False	False	False	False	-2898.09814453125	1323.40051269531	116.459907531738	0.706587970256805	0.937348902225494	0.518866300582886	97.009521484375	10186
True	False	False	False	False	-2896.25146484375	303.776031494141	219.610107421875	0.775928199291229	0.950424134731293	0.802115738391876	74.0606079101563	14664
True	False	False	False	False	-2897.02856445313	810.455017089844	208.518692016602	0.608991086483002	0.935084640979767	0.356917679309845	81.6010665893555	15341
True	False	False	False	False	-2891.1123046875	645.416809082031	204.082122802734	0.651885867118835	0.930146276950836	0.416127443313599	86.2663040161133	15873
True	False	False	False	False	-2895.32836914063	975.418762207031	83.1856460571289	0.711920857429504	0.94722992181778	0.531550288200378	99.1466674804688	7436
True	False	False	False	False	-2895.64013671875	1183.56567382813	180.790130615234	0.756302773952484	0.936777591705322	0.677188336849213	91.263801574707	14876
True	False	False	False	False	-2893.80297851563	832.936157226563	125.333038330078	0.769035220146179	0.960328042507172	0.747732698917389	84.4867248535156	9547
True	False	False	False	False	-2891.60375976563	1147.38403320313	114.241622924805	0.740824818611145	0.939396739006042	0.615211486816406	103.582527160645	10669
True	False	False	False	False	-2886.5224609375	1359.89599609375	286.158630371094	0.333018004894257	0.888515591621399	0.13704913854599	133.387603759766	34414
True	False	False	False	False	-2885.39599609375	1288.27282714844	257.320922851563	0.520093619823456	0.923080623149872	0.264860183000565	90.6163787841797	21023
True	False	False	False	False	-2883.07690429688	1053.88330078125	141.970169067383	0.680232584476471	0.946158528327942	0.4642094373703	83.015625	10626
True	False	False	False	False	-2881.44775390625	584.640380859375	314.996307373047	0.605550229549408	0.91576474905014	0.35269632935524	86.7147903442383	24627
True	False	False	False	False	-2881.63818359375	930.470825195313	195.208984375	0.725498676300049	0.948530435562134	0.567197144031525	113.443183898926	19966
True	False	False	False	False	-2880.05078125	1215.09643554688	205.191253662109	0.803217828273773	0.957479298114777	1	94.2756729125977	17441
True	False	False	False	False	-2879.81762695313	884.196899414063	253.993499755859	0.514749348163605	0.86719936132431	0.260217934846878	93.1091690063477	21322
True	False	False	False	False	-2876.72534179688	511.930480957031	135.315322875977	0.76977926492691	0.954392850399017	0.752817690372467	88.2622985839844	10768
True	False	False	False	False	-2876.81616210938	840.776550292969	129.769607543945	0.727007806301117	0.960690140724182	0.571508407592773	103.717948913574	12135
True	False	False	False	False	-2878.81030273438	1002.55285644531	116.459907531738	0.786059260368347	0.952498853206635	1	106.514282226563	11184
True	False	False	False	False	-2876.61157226563	1235.7138671875	197.427261352539	0.581116855144501	0.93438196182251	0.324504107236862	98.5337066650391	17539
True	False	False	False	False	-2874.568359375	703.325988769531	192.990692138672	0.559274673461914	0.93589973449707	0.301598727703094	80.7241363525391	14046
True	False	False	False	False	-2870.66455078125	641.386169433594	148.625015258789	0.811366081237793	0.970647692680359	1	73.1567153930664	9803
True	False	False	False	False	-2873.95629882813	724.349853515625	151.952453613281	0.678159356117249	0.956367969512939	0.460371941328049	76.0802917480469	10423
True	False	False	False	False	-2873.115234375	979.774536132813	116.459907531738	0.734479010105133	0.933050572872162	0.594105780124664	108.152381896973	11356
True	False	False	False	False	-2871.54248046875	1179.84191894531	312.778015136719	0.505852341651917	0.941468775272369	0.252663731575012	83.8900680541992	23657
True	False	False	False	False	-2871.23071289063	1331.79956054688	99.8227767944336	0.605646848678589	0.937885284423828	0.352813899517059	75.9444427490234	6835
True	False	False	False	False	-2871.32568359375	1385.70581054688	11.0914192199707	0.763594925403595	0.936281979084015	0.714360892772675	109.699996948242	1097
True	False	False	False	False	-2868.46923828125	783.818176269531	266.194061279297	0.582729041576385	0.910128891468048	0.326275229454041	94.7041702270508	22729
True	False	False	False	False	-2868.44848632813	1106.14123535156	287.267761230469	0.520016610622406	0.941563010215759	0.264792770147324	100.945945739746	26145
True	False	False	False	False	-2863.04833984375	668.764709472656	200.754699707031	0.717983305454254	0.961133539676666	0.546818435192108	81.1823196411133	14694
True	False	False	False	False	-2865.65405273438	1064.90319824219	94.2770690917969	0.724954545497894	0.955511748790741	0.565661549568176	80.7647094726563	6865
True	False	False	False	False	-2864.10693359375	1375.97985839844	124.223899841309	0.783444225788116	0.964859426021576	0.904983460903168	96.4107131958008	10798
True	False	False	False	False	-2862.7431640625	922.409301757813	144.188446044922	0.542603254318237	0.941554605960846	0.285346984863281	72.9153823852539	9479
True	False	False	False	False	-2862.72216796875	1038.21911621094	273.958068847656	0.328159064054489	0.809229135513306	0.134427472949028	89.7489852905273	22168
True	False	False	False	False	-2860.494140625	1403.33508300781	124.223899841309	0.733668208122253	0.943603873252869	0.591544389724731	138.839279174805	15550
True	False	False	False	False	-2858.82568359375	762.17041015625	229.592376708984	0.583476364612579	0.941308438777924	0.327100247144699	84.2512054443359	17440
True	False	False	False	False	-2858.01708984375	555.975341796875	110.914192199707	0.852887690067291	0.974738836288452	1	68.0999984741211	6810
True	False	False	False	False	-2855.69580078125	855.378540039063	103.150199890137	0.704544305801392	0.941541016101837	0.514173626899719	126.053764343262	11723
True	False	False	False	False	-2857.33911132813	1339.61254882813	139.751892089844	0.623708605766296	0.948036432266235	0.375772744417191	78.2142868041992	9855
True	False	False	False	False	-2854.87768554688	992.186096191406	133.097030639648	0.786073088645935	0.956162750720978	1	81.158332824707	9739
True	False	False	False	False	-2852.17431640625	1106.49853515625	47.6931037902832	0.82086455821991	0.968140959739685	1	75.9534912109375	3266
True	False	False	False	False	-2849.47729492188	1419.86511230469	80.9673614501953	0.702271580696106	0.942663311958313	0.509057402610779	115	8395
True	False	False	False	False	-2846.11328125	423.638580322266	104.259346008301	0.787570297718048	0.967100620269775	1	73.6702117919922	6925
True	False	False	False	False	-2844.08447265625	957.039428710938	117.569046020508	0.780418157577515	0.965474784374237	0.852488696575165	83.3207550048828	8832
True	False	False	False	False	-2843.41748046875	724.557373046875	257.320922851563	0.786847233772278	0.956380665302277	1	76.7068939208984	17796
True	False	False	False	False	-2841.18676757813	835.372680664063	242.902084350586	0.611004710197449	0.955468058586121	0.359419614076614	79.1872177124023	17342
True	False	False	False	False	-2839.27490234375	1117.05065917969	122.005615234375	0.800438165664673	0.964158892631531	1	77.3000030517578	8503
True	False	False	False	False	-2842.10888671875	1435.98010253906	54.3479537963867	0.746100842952728	0.934450924396515	0.634407699108124	123.571426391602	6055
True	False	False	False	False	-2838.80200195313	1215.63952636719	482.476745605469	0.279366225004196	0.726064562797546	0.109457448124886	94.6505737304688	41173
True	False	False	False	False	-2837.78100585938	1391.57995605469	194.099838256836	0.743520975112915	0.965855002403259	0.624813377857208	83.9142837524414	14685
True	False	False	False	False	-2837.65087890625	893.365295410156	209.627822875977	0.690987408161163	0.953636467456818	0.485101282596588	83.5767211914063	15796
True	False	False	False	False	-2835.7890625	792.591674804688	209.627822875977	0.749717354774475	0.953483045101166	0.648609459400177	80.1481475830078	15148
True	False	False	False	False	-2833.73950195313	937.469909667969	106.477630615234	0.730874300003052	0.953649818897247	0.582929074764252	76.0416641235352	7300
True	False	False	False	False	-2833.56127929688	1004.21533203125	155.279876708984	0.589544475078583	0.927140116691589	0.333895117044449	74.3571395874023	10410
True	False	False	False	False	-2833.326171875	1092.43957519531	104.259346008301	0.733055353164673	0.965117812156677	0.589626967906952	70.6595764160156	6642
True	False	False	False	False	-2833.013671875	613.177307128906	170.807861328125	0.730905413627625	0.940031766891479	0.583023309707642	98.3376617431641	15144
True	False	False	False	False	-2831.86206054688	505.862579345703	177.462707519531	0.784437417984009	0.954299628734589	0.932413876056671	86.0062484741211	13761
True	False	False	False	False	-2831.95336914063	1272.24584960938	367.1259765625	0.495753824710846	0.905950725078583	0.244339764118195	90.8217544555664	30062
True	False	False	False	False	-2831.76293945313	976.639526367188	168.589569091797	0.48324316740036	0.836955308914185	0.234373971819878	77.9605255126953	11850
True	False	False	False	False	-2830.96704101563	1369.77355957031	28.8376903533936	0.778573036193848	0.945234656333923	0.82945716381073	69.538459777832	1808
True	False	False	False	False	-2830.20458984375	1065.73266601563	189.663269042969	0.637862026691437	0.928896725177765	0.395269066095352	84.1052627563477	14382
True	False	False	False	False	-2829.5458984375	1422.74169921875	136.424453735352	0.650967299938202	0.944890022277832	0.414709210395813	98.6829299926758	12138
True	False	False	False	False	-2829.21533203125	1447.72094726563	168.589569091797	0.659941136837006	0.939250946044922	0.428907334804535	147	22344
True	False	False	False	False	-2827.31689453125	675.110229492188	155.279876708984	0.62938779592514	0.939782083034515	0.383423566818237	71.5285720825195	10014
True	False	False	False	False	-2826.39282226563	1358.26086425781	154.17073059082	0.803418695926666	0.966704428195953	1	73.8777008056641	10269
True	False	False	False	False	-2824.86547851563	1179.08813476563	212.955261230469	0.710245251655579	0.951732456684113	0.527493894100189	112.1875	21540
True	False	False	False	False	-2814.63354492188	537.982421875	165.262145996094	0.819518387317657	0.956012606620789	1	115.697982788086	17239
True	False	False	False	False	-2822.45092773438	898.485107421875	19.9645557403564	0.725530564785004	0.936461865901947	0.56728732585907	61.7222213745117	1111
True	False	False	False	False	-2822.32299804688	917.593811035156	72.0942230224609	0.677275896072388	0.937640607357025	0.458754032850266	65.2153854370117	4239
True	False	False	False	False	-2822.07202148438	948.096801757813	95.3862075805664	0.733483374118805	0.94136655330658	0.590964496135712	73.2558135986328	6300
True	False	False	False	False	-2821.47778320313	821.332336425781	116.459907531738	0.809028446674347	0.955579578876495	1	77.0476226806641	8090
True	False	False	False	False	-2818.1806640625	1032.96801757813	183.008422851563	0.581791281700134	0.931926429271698	0.325243592262268	76.7212142944336	12659
True	False	False	False	False	-2821.42626953125	1319.85021972656	180.790130615234	0.695103466510773	0.951288044452667	0.493576645851135	84.1840515136719	13722
True	False	False	False	False	-2818.2099609375	1424.15075683594	24.401123046875	0.698149502277374	0.94045352935791	0.500038266181946	77.136360168457	1697
True	False	False	False	False	-2816.48583984375	1127.81884765625	122.005615234375	0.800438165664673	0.956831932067871	1	91.0999984741211	10021
True	False	False	False	False	-2810.02514648438	1101.0205078125	179.680999755859	0.794242918491364	0.953570008277893	1	85.8086395263672	13901
True	False	False	False	False	-2804.47436523438	818.914306640625	88.7313537597656	0.759382247924805	0.960797727108002	0.692045390605927	67.4625015258789	5397
True	False	False	False	False	-2809.38305664063	1005.60748291016	141.970169067383	0.747599303722382	0.944118440151215	0.640179634094238	92.1171875	11791
True	False	False	False	False	-2809.04833984375	1479.23278808594	319.432891845703	0.388088703155518	0.940218210220337	0.168739393353462	141.840270996094	40850
True	False	False	False	False	-2808.6884765625	870.277954101563	204.082122802734	0.816561460494995	0.954150259494781	1	91.5978240966797	16854
True	False	False	False	False	-2805.41137695313	1242.91040039063	13.3097038269043	0.685805439949036	0.934609174728394	0.474820286035538	60.5	726
True	False	False	False	False	-2804.04321289063	1214.39978027344	146.40673828125	0.770961821079254	0.95204222202301	0.761220216751099	80.6212158203125	10642
True	False	False	False	False	-2802.60229492188	965.234436035156	130.878753662109	0.427861243486404	0.89350026845932	0.194238424301147	71.9237289428711	8487
True	False	False	False	False	-2801.43505859375	1062.0078125	218.500961303711	0.660671949386597	0.955100297927856	0.430098444223404	80.2538070678711	15810
True	False	False	False	False	-2802.35693359375	1146.53210449219	216.282684326172	0.721342861652374	0.945028722286224	0.555714190006256	116.34871673584	22688
True	False	False	False	False	-2799.40649414063	1258.17004394531	171.917007446289	0.796354293823242	0.959373652935028	1	85.3548355102539	13230
True	False	False	False	False	-2797.6171875	1163.41784667969	144.188446044922	0.697807669639587	0.95402455329895	0.49930477142334	92.0692291259766	11969
True	False	False	False	False	-2796.84692382813	1285.30932617188	225.155807495117	0.664886832237244	0.932441830635071	0.437076926231384	83.5320205688477	16957
True	False	False	False	False	-2794.11303710938	1334.46887207031	204.082122802734	0.71492475271225	0.944675981998444	0.538995683193207	87.1467361450195	16035
True	False	False	False	False	-2793.72729492188	1454.35900878906	312.778015136719	0.497167080640793	0.906817078590393	0.245489224791527	93.4539031982422	26354
True	False	False	False	False	-2790.58544921875	724.339721679688	78.7490768432617	0.803937435150146	0.955290913581848	1	90.0985946655273	6397
True	False	False	False	False	-2790.69384765625	1376.15014648438	186.335845947266	0.421527832746506	0.755262315273285	0.190010726451874	106.309524536133	17860
True	False	False	False	False	-2792.17016601563	1399.03698730469	95.3862075805664	0.643819987773895	0.915804326534271	0.403928637504578	67.5465087890625	5809
True	False	False	False	False	-2790.0986328125	1508.70947265625	138.64274597168	0.7602219581604	0.953024089336395	0.696295320987701	145.927993774414	18241
True	False	False	False	False	-2788.32470703125	1003.59704589844	48.80224609375	0.741141617298126	0.947778403759003	0.616318583488464	66.5681838989258	2929
True	False	False	False	False	-2779.63427734375	833.087585449219	107.586769104004	0.602732956409454	0.942295670509338	0.349289208650589	58.4845352172852	5673
True	False	False	False	False	-2786.20361328125	940.970336914063	144.188446044922	0.740460157394409	0.957224071025848	0.613943874835968	81.515380859375	10597
True	False	False	False	False	-2787.3271484375	966.717529296875	114.241622924805	0.793618381023407	0.955579578876495	1	82.3592224121094	8483
True	False	False	False	False	-2783.77661132813	1043.67993164063	188.554138183594	0.747598469257355	0.95720636844635	0.640176296234131	86.717643737793	14742
True	False	False	False	False	-2785.39501953125	1243.91796875	137.533599853516	0.821350634098053	0.969299852848053	1	79.6935501098633	9882
True	False	False	False	False	-2784.34765625	1174.66162109375	113.132476806641	0.84398877620697	0.967305481433868	1	86.2450942993164	8797
True	False	False	False	False	-2783.86108398438	1200.44860839844	126.442184448242	0.716072976589203	0.965290427207947	0.541902780532837	72.5877227783203	8275
True	False	False	False	False	-2782.1982421875	913.750854492188	177.462707519531	0.640189170837402	0.941681921482086	0.398617506027222	82.25	13160
True	False	False	False	False	-2779.25366210938	1016.66986083984	173.026138305664	0.629624724388123	0.943710446357727	0.383747607469559	85.5961532592773	13353
True	False	False	False	False	-2781.20043945313	1357.35998535156	151.952453613281	0.780331075191498	0.968290209770203	0.851300001144409	89.8759155273438	12313
True	False	False	False	False	-2779.84448242188	1079.53601074219	197.427261352539	0.592247843742371	0.916801154613495	0.336978912353516	83.6235961914063	14885
True	False	False	False	False	-2776.2666015625	1492.61181640625	97.6044921875	0.784017562866211	0.954608798027039	0.919521510601044	75.0227279663086	6602
True	False	False	False	False	-2774.33129882813	1162.76086425781	18.8554134368896	0.733056426048279	0.934281527996063	0.589630365371704	65.2352905273438	1109
True	False	False	False	False	-2773.25903320313	1307.78625488281	259.539215087891	0.572012841701508	0.908274710178375	0.314717352390289	78.9829025268555	18482
True	False	False	False	False	-2772.13989257813	1536.63037109375	123.114753723145	0.755423963069916	0.954709708690643	0.673140406608582	133.774780273438	14849
True	False	False	False	False	-2772.095703125	987.031127929688	129.769607543945	0.70094496011734	0.95888364315033	0.506118953227997	76.8119659423828	8987
True	False	False	False	False	-2770.59423828125	1346.48254394531	37.7108268737793	0.712653756141663	0.95160585641861	0.533345997333527	67.2647094726563	2287
True	False	False	False	False	-2764.10205078125	899.143493652344	148.625015258789	0.71211850643158	0.945621371269226	0.532033205032349	89.5447769165039	11999
True	False	False	False	False	-2767.55444335938	1117.79968261719	147.515884399414	0.77680242061615	0.943491876125336	0.810584485530853	89.3909759521484	11889
True	False	False	False	False	-2766.15112304688	1515.79565429688	108.695907592773	0.685513734817505	0.966347217559814	0.474253714084625	78.8775482177734	7730
True	False	False	False	False	-2764.43139648438	1402.740234375	186.335845947266	0.686474680900574	0.947715580463409	0.476124733686447	88.5059509277344	14869
True	False	False	False	False	-2763.34204101563	969.518310546875	160.825576782227	0.679102420806885	0.944081246852875	0.46211040019989	82.3379287719727	11939
True	False	False	False	False	-2762.57885742188	1136.80358886719	169.698715209961	0.625182271003723	0.927735567092896	0.377736806869507	84.1699371337891	12878
True	False	False	False	False	-2762.24877929688	1220.37512207031	147.515884399414	0.796800673007965	0.946663558483124	1	100.69172668457	13392
True	False	False	False	False	-2760.52294921875	851.255981445313	158.607299804688	0.438148319721222	0.906109154224396	0.201251521706581	61.9580421447754	8860
True	False	False	False	False	-2758.79711914063	1040.60327148438	158.607299804688	0.724610865116119	0.944150805473328	0.564696907997131	83.6223754882813	11958
True	False	False	False	False	-2757.65771484375	1383.56311035156	134.206176757813	0.740518689155579	0.955659985542297	0.614146888256073	89.140495300293	10786
True	False	False	False	False	-2756.57202148438	1187.51818847656	408.164245605469	0.382303684949875	0.843705594539642	0.165226295590401	119.491844177246	43973
True	False	False	False	False	-2756.31884765625	1554.01110839844	185.226699829102	0.477645128965378	0.905554831027985	0.230032041668892	113.616767883301	18974
True	False	False	False	False	-2753.20043945313	1360.49377441406	239.574661254883	0.767846703529358	0.965767383575439	0.739902198314667	88.9212951660156	19207
True	False	False	False	False	-2754.125	1489.87060546875	66.5485153198242	0.811298549175262	0.963199138641357	1	63.0166664123535	3781
True	False	False	False	False	-2749.43383789063	815.326477050781	164.153015136719	0.686704337596893	0.933692276477814	0.476574003696442	58.9797286987305	8729
True	False	False	False	False	-2748.45092773438	1251.71179199219	153.061584472656	0.612421095371246	0.924120962619781	0.361193627119064	81.6739120483398	11271
True	False	False	False	False	-2745.193359375	1091.96350097656	222.937530517578	0.629273533821106	0.931931972503662	0.383267432451248	81.2736282348633	16336
True	False	False	False	False	-2745.09252929688	1525.36511230469	161.934722900391	0.803017973899841	0.963016211986542	1	80.0068511962891	11681
True	False	False	False	False	-2742.90966796875	934.9599609375	169.698715209961	0.625182271003723	0.943811178207397	0.377736806869507	73.7320251464844	11281
True	False	False	False	False	-2743.51782226563	1448.55493164063	220.719253540039	0.579364955425262	0.89827835559845	0.322592794895172	81.7989959716797	16278
True	False	False	False	False	-2743.3876953125	1579.75012207031	84.2947845458984	0.807776212692261	0.962945103645325	1	118.657897949219	9018
True	False	False	False	False	-2742.88671875	1483.06274414063	62.1119499206543	0.818948090076447	0.959577143192291	1	63.3571434020996	3548
True	False	False	False	False	-2742.81787109375	1290.19360351563	266.194061279297	0.53947526216507	0.945759177207947	0.282404631376266	85.6333312988281	20552
True	False	False	False	False	-2738.72119140625	1001.29614257813	252.884368896484	0.647366166114807	0.928256809711456	0.409221917390823	84	19152
True	False	False	False	False	-2737.73413085938	1225.16186523438	141.970169067383	0.729068458080292	0.951297760009766	0.577525734901428	75.65625	9684
True	False	False	False	False	-2729.86010742188	956.679016113281	107.586769104004	0.837860226631165	0.966595351696014	1	72.9690704345703	7078
True	False	False	False	False	-2733.00634765625	1269.12390136719	135.315322875977	0.524943768978119	0.869458734989166	0.269144028425217	85.3688507080078	10415
True	False	False	False	False	-2729.9658203125	1130.99255371094	289.486053466797	0.787714064121246	0.953324377536774	1	88.9080429077148	23205
True	False	False	False	False	-2725.62451171875	1069.21801757813	185.226699829102	0.690912425518036	0.959163129329681	0.484949380159378	80.1796417236328	13390
True	False	False	False	False	-2726.89379882813	1591.75891113281	104.259346008301	0.801714420318604	0.953265130519867	1	115.202125549316	10829
True	False	False	False	False	-2724.09619140625	1412.79455566406	129.769607543945	0.683352530002594	0.951479077339172	0.470095276832581	76.9829025268555	9007
True	False	False	False	False	-2723.99462890625	1458.61096191406	165.262145996094	0.63540130853653	0.903586506843567	0.391774117946625	79.4228210449219	11834
True	False	False	False	False	-2722.25268554688	1492.4921875	186.335845947266	0.597214102745056	0.918684303760529	0.342738777399063	70.4285736083984	11832
True	False	False	False	False	-2722.91357421875	1576.15942382813	114.241622924805	0.640015423297882	0.94510018825531	0.398366034030914	83.6019439697266	8611
True	False	False	False	False	-2715.90844726563	341.890563964844	292.8134765625	0.235979795455933	0.803906500339508	0.0890957713127136	61.0606079101563	16120
True	False	False	False	False	-2720.74438476563	1609.16918945313	68.7667999267578	0.794570684432983	0.952435314655304	1	114.161293029785	7078
True	False	False	False	False	-2720.640625	897.670654296875	189.663269042969	0.704887926578522	0.944255411624908	0.514956474304199	78.5555572509766	13433
True	False	False	False	False	-2715.84497070313	985.631042480469	145.297592163086	0.713256418704987	0.957634031772614	0.53483247756958	73.7786254882813	9665
True	False	False	False	False	-2720.11303710938	1039.35498046875	187.44499206543	0.619990944862366	0.94633412361145	0.370881766080856	75.236686706543	12715
True	False	False	False	False	-2718.47875976563	1336.05981445313	32.1651153564453	0.720794081687927	0.933759927749634	0.554238379001617	65.1034469604492	1888
True	False	False	False	False	-2718.44213867188	1625.94360351563	27.7285480499268	0.655060887336731	0.948771238327026	0.421090096235275	109.160003662109	2729
True	False	False	False	False	-2717.81298828125	1397.4775390625	112.023338317871	0.695196688175201	0.959491431713104	0.493771970272064	71.3564376831055	7207
True	False	False	False	False	-2712.23876953125	1246.02990722656	123.114753723145	0.727117598056793	0.940222978591919	0.57182514667511	82.774772644043	9188
True	False	False	False	False	-2712.07592773438	1194.36022949219	139.751892089844	0.65375816822052	0.94989287853241	0.419042497873306	68.3015899658203	8606
True	False	False	False	False	-2711.5712890625	1364.63671875	215.173538208008	0.684045493602753	0.951431334018707	0.471421241760254	85.7835083007813	16642
True	False	False	False	False	-2711.017578125	1211.05944824219	112.023338317871	0.687367737293243	0.956785082817078	0.47787618637085	70.2178192138672	7092
True	False	False	False	False	-2708.74560546875	954.172729492188	109.805053710938	0.785418212413788	0.939520239830017	1	83.5858612060547	8275
True	False	False	False	False	-2703.9892578125	1168.0888671875	192.990692138672	0.684303224086761	0.930220425128937	0.471916198730469	80.1264343261719	13942
True	False	False	False	False	-2708.1279296875	1541.79284667969	165.262145996094	0.819518387317657	0.962469756603241	1	75.3758392333984	11231
True	False	False	False	False	-2706.09619140625	1325.75659179688	244.01123046875	0.668995320796967	0.934310734272003	0.444065421819687	91.2954559326172	20085
True	False	False	False	False	-2698.42016601563	1074.68823242188	100.931915283203	0.810745477676392	0.962020635604858	1	85.1977996826172	7753
True	False	False	False	False	-2699.00708007813	1638.0712890625	98.7136306762695	0.736421585083008	0.938234567642212	0.600361526012421	141.640441894531	12606
True	False	False	False	False	-2698.4609375	1291.14636230469	240.683807373047	0.502056360244751	0.906389236450195	0.249504372477531	82.8940124511719	17988
True	False	False	False	False	-2697.77563476563	1472.98022460938	21.0736961364746	0.787328064441681	0.95306122303009	1	54.7894744873047	1041
True	False	False	False	False	-2695.30200195313	1018.61712646484	174.135284423828	0.675542414188385	0.939523696899414	0.455608785152435	81.2356719970703	12754
True	False	False	False	False	-2695.185546875	1622.36376953125	109.805053710938	0.785418212413788	0.954925775527954	1	107.393936157227	10632
True	False	False	False	False	-2694.7578125	467.923156738281	128.660461425781	0.576505601406097	0.941794574260712	0.319502264261246	94.431037902832	10954
True	False	False	False	False	-2692.69067382813	1094.63208007813	149.734161376953	0.652987360954285	0.955038130283356	0.417838454246521	69.7259292602539	9413
True	False	False	False	False	-2693.49633789063	1263.23706054688	218.500961303711	0.58828467130661	0.920207977294922	0.332470089197159	85.1116714477539	16767
True	False	False	False	False	-2690.11694335938	949.1767578125	96.4953460693359	0.810468971729279	0.957730054855347	1	78.6206893920898	6840
True	False	False	False	False	-2689.173828125	1046.91455078125	195.208984375	0.698149502277374	0.947925448417664	0.500038266181946	75.125	13222
True	False	False	False	False	-2691.25537109375	1583.259765625	190.772415161133	0.636261403560638	0.939149975776672	0.392990410327911	72.9651184082031	12550
True	False	False	False	False	-2686.44360351563	988.440979003906	147.515884399414	0.590231955051422	0.930490136146545	0.334675937891006	63.8496246337891	8492
True	False	False	False	False	-2685.0546875	1122.98083496094	181.899276733398	0.727804780006409	0.965103268623352	0.573817431926727	78.0670700073242	12803
True	False	False	False	False	-2685.30029296875	1513.14428710938	144.188446044922	0.697807669639587	0.948271512985229	0.49930477142334	73.2230758666992	9519
True	False	False	False	False	-2684.33935546875	1480.11755371094	167.480438232422	0.649725496768951	0.94632476568222	0.41280397772789	69.0728454589844	10430
True	False	False	False	False	-2683.77465820313	1671.04431152344	125.333038330078	0.20201301574707	0.890249848365784	0.0741991773247719	105.495574951172	11921
True	False	False	False	False	-2672.25927734375	1080.244140625	128.660461425781	0.739945590496063	0.951890468597412	0.612167298793793	68.4741363525391	7943
True	False	False	False	False	-2681.56201171875	1217.94677734375	222.937530517578	0.507804095745087	0.86658775806427	0.254302740097046	83.4228820800781	16768
True	False	False	False	False	-2678.90698242188	1416.49816894531	192.990692138672	0.732719540596008	0.955337226390839	0.588583052158356	85.9137954711914	14949
True	False	False	False	False	-2675.68237304688	1642.99487304688	84.2947845458984	0.848152697086334	0.966567158699036	1	102.315788269043	7776
True	False	False	False	False	-2672.2939453125	1370.11755371094	211.846115112305	0.718460261821747	0.952520072460175	0.548061430454254	89.8743438720703	17166
True	False	False	False	False	-2671.564453125	1444.00512695313	194.099838256836	0.721376538276672	0.955811083316803	0.555805087089539	81.8285751342773	14320
True	False	False	False	False	-2671.52661132813	1151.71118164063	204.082122802734	0.727283895015717	0.968184530735016	0.572305679321289	77.135871887207	14193
True	False	False	False	False	-2670.38061523438	1543.85668945313	141.970169067383	0.627549946308136	0.935469388961792	0.380923300981522	70.4765625	9021
True	False	False	False	False	-2669.412109375	1581.72985839844	9.98227787017822	0.754574596881866	0.933233201503754	0.669301986694336	52.4444427490234	472
True	False	False	False	False	-2664.3837890625	1189.48950195313	210.736968994141	0.656984984874725	0.926580369472504	0.424144089221954	78.5157928466797	14918
True	False	False	False	False	-2663.19775390625	1385.46899414063	160.825576782227	0.486281394958496	0.956021726131439	0.236760273575783	75.3241348266602	10922
True	False	False	False	False	-2661.53393554688	976.164184570313	145.297592163086	0.639715731143951	0.972396969795227	0.397932797670364	62.2595405578613	8156
True	False	False	False	False	-2661.134765625	1109.95910644531	171.917007446289	0.672966301441193	0.939860165119171	0.45100474357605	69.1806488037109	10723
True	False	False	False	False	-2660.23071289063	1607.14147949219	135.315322875977	0.73089987039566	0.949390709400177	0.583006620407104	90.7049179077148	11066
True	False	False	False	False	-2659.79321289063	1641.70239257813	139.751892089844	0.686032891273499	0.957634031772614	0.475262850522995	94.0634918212891	11852
True	False	False	False	False	-2657.44897460938	1063.10131835938	118.678184509277	0.609455645084381	0.946069300174713	0.357492834329605	69.8504638671875	7474
True	False	False	False	False	-2654.38891601563	1465.92993164063	120.896469116211	0.599513411521912	0.923899948596954	0.345448344945908	73.1834869384766	7977
True	False	False	False	False	-2656.99365234375	1690.7158203125	106.477630615234	0.761617660522461	0.958751022815704	0.703567922115326	112.4375	10794
True	False	False	False	False	-2653.32250976563	1274.67578125	178.571853637695	0.692753672599792	0.943507671356201	0.488703340291977	92.5652160644531	14903
True	False	False	False	False	-2652.68359375	1493.20068359375	220.719253540039	0.651785612106323	0.928946256637573	0.415972262620926	72.9196014404297	14511
True	False	False	False	False	-2653.20483398438	1559.83374023438	143.079315185547	0.604166984558105	0.941028535366058	0.351018011569977	75.9844970703125	9802
True	False	False	False	False	-2652.94897460938	1666.88317871094	126.442184448242	0.806643486022949	0.958051800727844	1	84.6140365600586	9646
True	False	False	False	False	-2651.826171875	633.33203125	238.465515136719	0.420218735933304	0.921674132347107	0.189145192503929	72.1767425537109	15518
True	False	False	False	False	-2650.72314453125	1406.44885253906	134.206176757813	0.665514945983887	0.938681125640869	0.438133150339127	80.8181838989258	9779
True	False	False	False	False	-2650.64990234375	1316.26928710938	308.341461181641	0.424008220434189	0.787875175476074	0.191658467054367	90.5323715209961	25168
True	False	False	False	False	-2648.21484375	1039.17883300781	135.315322875977	0.790392696857452	0.952947497367859	1	70.9918060302734	8661
True	False	False	False	False	-2641.8740234375	1225.57141113281	183.008422851563	0.426822334527969	0.906342685222626	0.193540319800377	73.0787887573242	12058
True	False	False	False	False	-2642.14282226563	1527.45971679688	136.424453735352	0.718396246433258	0.953401744365692	0.547894239425659	70.5609741210938	8679
True	False	False	False	False	-2640.82397460938	1056.05480957031	88.7313537597656	0.795180141925812	0.958110809326172	1	64.0749969482422	5126
True	False	False	False	False	-2639.10668945313	1088.02319335938	76.5307922363281	0.554148972034454	0.938980937004089	0.296496242284775	61.1449279785156	4219
True	False	False	False	False	-2638.44189453125	1554.07543945313	87.6222152709961	0.735943078994751	0.955301940441132	0.598804712295532	73.7594909667969	5827
True	False	False	False	False	-2636.63427734375	1703.84289550781	156.389007568359	0.775517404079437	0.953461170196533	0.798297166824341	117.673759460449	16592
True	False	False	False	False	-2636.453125	1099.98022460938	90.9496383666992	0.699367880821228	0.93564909696579	0.502670288085938	63.8780479431152	5238
True	False	False	False	False	-2634.95434570313	1646.19946289063	163.043869018555	0.72070187330246	0.943950593471527	0.553991317749023	81.9319763183594	12044
True	False	False	False	False	-2634.54052734375	1434.97326660156	151.952453613281	0.678159356117249	0.946570098400116	0.460371941328049	76.9854049682617	10547
True	False	False	False	False	-2633.275390625	1396.55603027344	123.114753723145	0.776449203491211	0.95916348695755	0.80710357427597	77.8288269042969	8639
True	False	False	False	False	-2630.35375976563	1466.04760742188	95.3862075805664	0.720543026924133	0.9543536901474	0.55356627702713	84.6860427856445	7283
True	False	False	False	False	-2629.63940429688	1569.61279296875	204.082122802734	0.420155376195908	0.879353761672974	0.189103379845619	70.5326080322266	12978
True	False	False	False	False	-2629.00415039063	1001.11187744141	207.409545898438	0.780513882637024	0.962233126163483	0.853809237480164	79.4331588745117	14854
True	False	False	False	False	-2628.74975585938	1354.67114257813	87.6222152709961	0.626747846603394	0.900817394256592	0.379839509725571	116.911392211914	9236
True	False	False	False	False	-2624.50952148438	1128.26147460938	144.188446044922	0.799139618873596	0.960323333740234	1	68.6923065185547	8930
True	False	False	False	False	-2624.51000976563	1274.59118652344	200.754699707031	0.592830121517181	0.929387629032135	0.337647825479507	83.6353607177734	15138
True	False	False	False	False	-2625.53857421875	1682.32934570313	122.005615234375	0.79117214679718	0.949798047542572	1	78.981819152832	8688
True	False	False	False	False	-2624.42456054688	1234.77111816406	118.678184509277	0.496468663215637	0.880337059497833	0.244920566678047	71.6635513305664	7668
True	False	False	False	False	-2622.78881835938	1413.166015625	116.459907531738	0.786059260368347	0.9509596824646	1	89.2952346801758	9376
True	False	False	False	False	-2623.1103515625	1512.80908203125	104.259346008301	0.76819783449173	0.956526696681976	0.742179989814758	75.0851058959961	7058
True	False	False	False	False	-2620.369140625	1731.2626953125	137.533599853516	0.762256264686584	0.933871567249298	0.706988096237183	152.782257080078	18945
True	False	False	False	False	-2618.25341796875	1323.28552246094	140.861022949219	0.688593447208405	0.961969971656799	0.480299681425095	84.2677154541016	10702
True	False	False	False	False	-2613.38598632813	1376.84777832031	180.790130615234	0.707700073719025	0.956993758678436	0.521457850933075	78.8650283813477	12855
True	False	False	False	False	-2614.6396484375	1440.04748535156	115.350761413574	0.756777882575989	0.942178010940552	0.679410755634308	82.9326934814453	8625
True	False	False	False	False	-2613.01513671875	1070.42639160156	103.150199890137	0.760025501251221	0.956526696681976	0.695292770862579	63.8387107849121	5937
True	False	False	False	False	-2609.80517578125	1187.37426757813	256.211791992188	0.423721611499786	0.849863111972809	0.191467553377151	73.1515121459961	16898
True	False	False	False	False	-2611.51928710938	1743.66882324219	78.7490768432617	0.803937435150146	0.969000637531281	1	133.830978393555	9502
True	False	False	False	False	-2609.74243164063	1536.72351074219	130.878753662109	0.706935942173004	0.948911309242249	0.519674301147461	92.4830474853516	10913
True	False	False	False	False	-2608.06665039063	1478.099609375	161.934722900391	0.504841089248657	0.838159084320068	0.251818418502808	71.3424682617188	10416
True	False	False	False	False	-2608.20263671875	1503.35168457031	106.477630615234	0.710245251655579	0.934870958328247	0.527493894100189	73.2291641235352	7030
True	False	False	False	False	-2605.04052734375	1236.95349121094	265.084930419922	0.584235310554504	0.955203592777252	0.327940672636032	76.9163208007813	18383
True	False	False	False	False	-2603.79174804688	1323.77478027344	51.0205307006836	0.755722105503082	0.953930974006653	0.67450487613678	63.4347839355469	2918
True	False	False	False	False	-2602.06298828125	1589.88049316406	178.571853637695	0.58861893415451	0.946850836277008	0.332847446203232	85.2546615600586	13726
True	False	False	False	False	-2601.16723632813	1651.80322265625	164.153015136719	0.814018249511719	0.954780399799347	1	79.1013488769531	11707
True	False	False	False	False	-2602.58520507813	1714.83154296875	136.424453735352	0.693406701087952	0.943147778511047	0.490048199892044	88.7479705810547	10916
True	False	False	False	False	-2598.55590820313	1611.3876953125	99.8227767944336	0.791574835777283	0.956568479537964	1	98.4000015258789	8856
True	False	False	False	False	-2596.37841796875	1400.44494628906	177.462707519531	0.584962904453278	0.912543952465057	0.328748881816864	78.9312515258789	12629
True	False	False	False	False	-2593.19506835938	1631.51794433594	137.533599853516	0.716718852519989	0.945672452449799	0.543553650379181	77.2177429199219	9575
True	False	False	False	False	-2592.26025390625	1761.94409179688	291.704345703125	0.496371448040009	0.931771099567413	0.244841516017914	122.262359619141	32155
True	False	False	False	False	-2592.03588867188	1448.40881347656	137.533599853516	0.821350634098053	0.962909042835236	1	79.1048355102539	9809
True	False	False	False	False	-2589.42749023438	1468.73547363281	99.8227767944336	0.722803056240082	0.947612226009369	0.559686005115509	75.3555526733398	6782
True	False	False	False	False	-2591.65649414063	1545.92553710938	151.952453613281	0.772331058979034	0.962004125118256	0.771500051021576	80.9197082519531	11086
True	False	False	False	False	-2578.92065429688	1180.81323242188	151.952453613281	0.742813408374786	0.958807647228241	0.622253179550171	65.3868637084961	8958
True	False	False	False	False	-2585.02685546875	1301.50146484375	290.595184326172	0.621744215488434	0.909069776535034	0.373177081346512	86.3778610229492	22631
True	False	False	False	False	-2586.50415039063	1730.04052734375	161.934722900391	0.803017973899841	0.952141880989075	1	87.3972625732422	12760
True	False	False	False	False	-2586.25952148438	1341.765625	198.536407470703	0.525008141994476	0.863647103309631	0.269201338291168	72.977653503418	13063
True	False	False	False	False	-2579.73876953125	1514.73364257813	211.846115112305	0.660442769527435	0.941140115261078	0.429724335670471	77.4973831176758	14802
True	False	False	False	False	-2583.9052734375	1678.8251953125	154.17073059082	0.832746565341949	0.954091727733612	1	81.9280548095703	11388
True	False	False	False	False	-2579.6962890625	1264.556640625	189.663269042969	0.800872504711151	0.957768082618713	1	79.9005813598633	13663
True	False	False	False	False	-2576.76098632813	1386.66296386719	157.498153686523	0.644279181957245	0.937107980251312	0.404608070850372	80.521125793457	11434
True	False	False	False	False	-2573.28515625	1452.72802734375	99.8227767944336	0.722803056240082	0.938320636749268	0.559686005115509	85.5	7695
True	False	False	False	False	-2571.935546875	1435.35998535156	94.2770690917969	0.654927790164948	0.941044270992279	0.420880168676376	69.2352905273438	5885
True	False	False	False	False	-2570.49755859375	1609.09729003906	135.315322875977	0.694893360137939	0.931699335575104	0.493137061595917	99.7377014160156	12168
True	False	False	False	False	-2570.00390625	1406.69970703125	188.554138183594	0.594578206539154	0.959912776947021	0.339666187763214	82.8352966308594	14082
True	False	False	False	False	-2566.24243164063	1572.93811035156	127.551322937012	0.725611567497253	0.951500833034515	0.5675168633461	92.4956512451172	10637
True	False	False	False	False	-2569.84716796875	1788.37463378906	201.863830566406	0.444898873567581	0.920997798442841	0.205955922603607	112.697799682617	20511
True	False	False	False	False	-2558.2646484375	1222.44018554688	225.155807495117	0.492891639471054	0.855404436588287	0.242026850581169	74.5665054321289	15137
True	False	False	False	False	-2564.49536132813	1755.59777832031	116.459907531738	0.613265097141266	0.947273671627045	0.362256407737732	63.8857154846191	6708
True	False	False	False	False	-2562.88037109375	1469.18188476563	115.350761413574	0.756777882575989	0.946470022201538	0.679410755634308	70.4711532592773	7329
True	False	False	False	False	-2555.79028320313	1489.75378417969	117.569046020508	0.560996234416962	0.948014318943024	0.303334563970566	66.5377349853516	7053
True	False	False	False	False	-2557.71899414063	1809.79821777344	90.9496383666992	0.730561852455139	0.949859619140625	0.581985175609589	114.317070007324	9374
True	False	False	False	False	-2556.17993164063	1671.2763671875	166.371292114258	0.718682765960693	0.955332398414612	0.54864364862442	81.2933349609375	12194
True	False	False	False	False	-2552.09521484375	1258.48669433594	211.846115112305	0.540676236152649	0.917092263698578	0.283530503511429	68.4659652709961	13077
True	False	False	False	False	-2544.36376953125	1359.70568847656	144.188446044922	0.807786464691162	0.965477705001831	1	74.6615371704102	9706
True	False	False	False	False	-2547.98754882813	1540.88208007813	204.082122802734	0.661707580089569	0.940598487854004	0.431795805692673	79.4076080322266	14611
True	False	False	False	False	-2551.8642578125	1564.62219238281	130.878753662109	0.794070303440094	0.958487033843994	1	80.5169525146484	9501
True	False	False	False	False	-2548.18212890625	1630.65270996094	141.970169067383	0.747599303722382	0.955324351787567	0.640179634094238	117.0703125	14985
True	False	False	False	False	-2547.2236328125	1413.53247070313	197.427261352539	0.537214994430542	0.881638467311859	0.280298411846161	74.9382019042969	13339
True	False	False	False	False	-2545.36450195313	1509.97924804688	88.7313537597656	0.769612729549408	0.952832698822021	0.751666605472565	71.1500015258789	5692
True	False	False	False	False	-2546.78051757813	1731.849609375	160.825576782227	0.71089643239975	0.93893426656723	0.529062271118164	74.8344802856445	10851
True	False	False	False	False	-2543.6474609375	1341.13671875	158.607299804688	0.53341680765152	0.893258571624756	0.276796042919159	73.8601379394531	10562
True	False	False	False	False	-2543.54272460938	1825.48596191406	110.914192199707	0.739838838577271	0.972778558731079	0.6118004322052	113.089996337891	11309
True	False	False	False	False	-2539.43920898438	1475.87231445313	54.3479537963867	0.704862415790558	0.941439032554626	0.514898300170898	65.3469390869141	3202
True	False	False	False	False	-2541.2119140625	1488.35498046875	51.0205307006836	0.761244773864746	0.942713499069214	0.701598525047302	67.1521759033203	3089
True	False	False	False	False	-2538.5947265625	1451.61743164063	206.300399780273	0.680019378662109	0.937468469142914	0.463812112808228	73.4946212768555	13670
True	False	False	False	False	-2535.7509765625	1692.11413574219	216.282684326172	0.721342861652374	0.952019035816193	0.555714190006256	81.7384643554688	15939
True	False	False	False	False	-2535.6591796875	1801.84033203125	175.244430541992	0.767259895801544	0.942464828491211	0.736158847808838	86.7784805297852	13711
True	False	False	False	False	-2532.56201171875	1288.58654785156	191.881561279297	0.692204535007477	0.941215872764587	0.487577885389328	77.7803497314453	13456
True	False	False	False	False	-2531.47143554688	1511.82409667969	134.206176757813	0.699378907680511	0.953581094741821	0.502694189548492	74.4545440673828	9009
True	False	False	False	False	-2525.35668945313	1325.59838867188	159.716445922852	0.811793208122253	0.952883720397949	1	72.6458358764648	10461
True	False	False	False	False	-2526.88232421875	1371.09045410156	148.625015258789	0.823728501796722	0.967057704925537	1	78.776123046875	10556
True	False	False	False	False	-2526.71557617188	1664.99182128906	126.442184448242	0.693322420120239	0.943697571754456	0.489874273538589	101.850875854492	11611
True	False	False	False	False	-2526.87451171875	1836.35705566406	105.36848449707	0.636330485343933	0.948545813560486	0.3930883705616	88.2947387695313	8388
True	False	False	False	False	-2525.33178710938	1746.41796875	127.551322937012	0.761736512184143	0.955918490886688	0.704199910163879	72.6782608032227	8358
True	False	False	False	False	-2524.96362304688	1239.3798828125	150.843307495117	0.679740428924561	0.960450649261475	0.46329328417778	63.205883026123	8596
True	False	False	False	False	-2514.86254882813	1348.35473632813	144.188446044922	0.697807669639587	0.949513971805573	0.49930477142334	71.984619140625	9358
True	False	False	False	False	-2522.85375976563	1483.51501464844	116.459907531738	0.695498526096344	0.946032404899597	0.494405388832092	72.2285690307617	7584
True	False	False	False	False	-2522.02465820313	1550.58569335938	180.790130615234	0.608020544052124	0.912942886352539	0.355720192193985	86.9754638671875	14177
True	False	False	False	False	-2519.23193359375	1417.90637207031	104.259346008301	0.665127098560333	0.963160693645477	0.437480479478836	64.0106353759766	6017
True	False	False	False	False	-2510.6767578125	1611.42443847656	122.005615234375	0.823490679264069	0.965823113918304	1	83.136360168457	9145
True	False	False	False	False	-2510.86059570313	1677.76379394531	131.987884521484	0.623572051525116	0.906957745552063	0.375591456890106	107.831932067871	12832
True	False	False	False	False	-2511.8251953125	1861.82360839844	105.36848449707	0.62517374753952	0.963874995708466	0.37772536277771	100.021049499512	9502
True	False	False	False	False	-2509.86791992188	1639.47058105469	159.716445922852	0.72967803478241	0.957121014595032	0.579335868358612	71.0208358764648	10227
True	False	False	False	False	-2508.9736328125	1387.94372558594	189.663269042969	0.690165579319	0.946416974067688	0.483442604541779	91.4035110473633	15630
True	False	False	False	False	-2505.85693359375	1717.50170898438	207.409545898438	0.686025500297546	0.938905656337738	0.475248456001282	85.0641708374023	15907
True	False	False	False	False	-2503.1552734375	1298.73291015625	158.607299804688	0.439526796340942	0.876208603382111	0.202205449342728	57.3356628417969	8199
True	False	False	False	False	-2504.75439453125	1512.04577636719	234.028945922852	0.614301562309265	0.942278981208801	0.363567441701889	75.6161117553711	15955
True	False	False	False	False	-2502.21606445313	1266.39489746094	151.952453613281	0.607983291149139	0.931642830371857	0.355674296617508	60.1313858032227	8238
True	False	False	False	False	-2501.6240234375	1777.21691894531	235.138092041016	0.4320248067379	0.867418050765991	0.197054699063301	68.0047149658203	14417
True	False	False	False	False	-2501.56420898438	1440.61267089844	246.229507446289	0.389146834611893	0.902306914329529	0.169387027621269	74.7972946166992	16605
True	False	False	False	False	-2500.79858398438	1473.31457519531	260.648345947266	0.603687942028046	0.921283841133118	0.350439220666885	88.8638305664063	20883
True	False	False	False	False	-2498.07006835938	1591.12939453125	166.371292114258	0.665675103664398	0.927573919296265	0.438403218984604	77.1133346557617	11567
True	False	False	False	False	-2496.6484375	1541.76501464844	181.899276733398	0.637215554714203	0.924178600311279	0.394346356391907	77.1280517578125	12649
True	False	False	False	False	-2492.96630859375	1683.53625488281	180.790130615234	0.780968606472015	0.957795083522797	0.860293686389923	91.7239227294922	14951
True	False	False	False	False	-2496.00146484375	1873.62573242188	70.9850845336914	0.85177218914032	0.968444228172302	1	99.890625	6393
True	False	False	False	False	-2491.44189453125	1407.9384765625	187.44499206543	0.752835035324097	0.958117187023163	0.661655604839325	80.0650863647461	13531
True	False	False	False	False	-2488.64282226563	1826.78002929688	135.315322875977	0.778218626976013	0.9561527967453	0.825467169284821	88.7213134765625	10824
True	False	False	False	False	-2485.25073242188	1736.39770507813	204.082122802734	0.565544962882996	0.947102606296539	0.307975918054581	75.3369598388672	13862
True	False	False	False	False	-2485.27514648438	1890.99194335938	43.256534576416	0.764826476573944	0.949666619300842	0.721405208110809	110.871795654297	4324
True	False	False	False	False	-2484.45825195313	1377.8876953125	117.569046020508	0.676157176494598	0.942954897880554	0.456719785928726	70.698112487793	7494
True	False	False	False	False	-2480.9404296875	1316.49682617188	155.279876708984	0.744004368782043	0.938539624214172	0.626579701900482	62.9428558349609	8812
True	False	False	False	False	-2481.25903320313	1848.44970703125	128.660461425781	0.789452075958252	0.961795568466187	1	77.1896514892578	8954
True	False	False	False	False	-2481.10107421875	1487.2724609375	112.023338317871	0.778208315372467	0.948686838150024	0.825352907180786	66.0693054199219	6673
True	False	False	False	False	-2476.8017578125	1560.38928222656	179.680999755859	0.741847574710846	0.958033800125122	0.618805468082428	72.0185165405273	11667
True	False	False	False	False	-2478.560546875	1609.802734375	159.716445922852	0.739838838577271	0.947060406208038	0.6118004322052	71.1944427490234	10252
True	False	False	False	False	-2476.6015625	1647.57543945313	174.135284423828	0.628185629844666	0.913699567317963	0.38178539276123	68.4203796386719	10742
True	False	False	False	False	-2478.03369140625	1877.09619140625	127.551322937012	0.617291390895844	0.95209538936615	0.367386013269424	95.9304351806641	11032
True	False	False	False	False	-2475.3427734375	1700.36743164063	188.554138183594	0.69213593006134	0.972055673599243	0.487437605857849	92.0529403686523	15649
True	False	False	False	False	-2474.65209960938	1390.36584472656	88.7313537597656	0.795180141925812	0.954563736915588	1	73.3000030517578	5864
True	False	False	False	False	-2471.783203125	1680.45825195313	168.589569091797	0.68965095281601	0.93961626291275	0.482409477233887	89.625	13623
True	False	False	False	False	-2472.833984375	1751.25927734375	205.191253662109	0.583644092082977	0.943364083766937	0.32728573679924	75.5675659179688	13980
True	False	False	False	False	-2471.87866210938	1892.84521484375	113.132476806641	0.583470702171326	0.945979654788971	0.327093958854675	122.107841491699	12455
True	False	False	False	False	-2467.85131835938	1437.43664550781	171.917007446289	0.752691686153412	0.952764511108398	0.661037564277649	65.9548416137695	10223
True	False	False	False	False	-2467.20678710938	1469.69006347656	231.810668945313	0.591629981994629	0.923259019851685	0.336270987987518	76.0765533447266	15900
True	False	False	False	False	-2464.15380859375	1522.16625976563	201.863830566406	0.583112359046936	0.917959928512573	0.326698064804077	69.7472534179688	12694
True	False	False	False	False	-2463.033203125	1591.09191894531	134.206176757813	0.593230783939362	0.905691862106323	0.338109105825424	64.8429718017578	7846
True	False	False	False	False	-2462.84814453125	1911.59143066406	69.8759460449219	0.766303777694702	0.946962833404541	0.730220139026642	104.920631408691	6610
True	False	False	False	False	-2462.203125	1412.60339355469	160.825576782227	0.679102420806885	0.951119959354401	0.46211040019989	73.9241409301758	10719
True	False	False	False	False	-2459.24755859375	1542.15417480469	115.350761413574	0.825085759162903	0.962576270103455	1	70.4326934814453	7325
True	False	False	False	False	-2458.44604492188	1932.66174316406	28.8376903533936	0.509884297847748	0.888816833496094	0.256060808897018	127.230766296387	3308
True	False	False	False	False	-2456.91821289063	1829.8212890625	114.241622924805	0.793618381023407	0.957787871360779	1	76.2330093383789	7852
True	False	False	False	False	-2457.1171875	1852.29431152344	125.333038330078	0.769035220146179	0.938973665237427	0.747732698917389	81.5221252441406	9212
True	False	False	False	False	-2456.37036132813	1381.09228515625	136.424453735352	0.5115105509758	0.913662552833557	0.257443279027939	61.9186973571777	7616
True	False	False	False	False	-2451.28955078125	1565.24682617188	137.533599853516	0.634501934051514	0.947610855102539	0.390508234500885	73.9919357299805	9175
True	False	False	False	False	-2455.12353515625	1781.92858886719	250.666076660156	0.477602392435074	0.870314717292786	0.229999169707298	77.2699127197266	17463
True	False	False	False	False	-2454.9248046875	1627.70642089844	133.097030639648	0.693598926067352	0.950379192829132	0.490445405244827	74.841667175293	8981
True	False	False	False	False	-2453.26904296875	1805.00939941406	150.843307495117	0.636951267719269	0.948741972446442	0.393970042467117	69.3088226318359	9426
True	False	False	False	False	-2454.833984375	1903.97875976563	29.9468326568604	0.764188587665558	0.943764388561249	0.717723667621613	94.1111145019531	2541
True	False	False	False	False	-2453.39916992188	1887.67810058594	98.7136306762695	0.768758356571198	0.948007941246033	0.745877683162689	108.044944763184	9616
True	False	False	False	False	-2447.76782226563	1490.95178222656	100.931915283203	0.821323812007904	0.961773693561554	1	70.1977996826172	6388
True	False	False	False	False	-2447.66552734375	1654.08190917969	154.17073059082	0.783605933189392	0.952330470085144	0.908817052841187	68.89208984375	9576
True	False	False	False	False	-2444.7275390625	1347.71423339844	95.3862075805664	0.801153242588043	0.951156854629517	1	81.6976776123047	7026
True	False	False	False	False	-2446.169921875	1480.16162109375	29.9468326568604	0.764188587665558	0.946757137775421	0.717723667621613	64.5185165405273	1742
True	False	False	False	False	-2444.2392578125	1899.38879394531	59.8936653137207	0.718682765960693	0.947328388690948	0.54864364862442	84.5740737915039	4567
True	False	False	False	False	-2442.29248046875	1431.30871582031	158.607299804688	0.767588436603546	0.959777653217316	0.738245189189911	60.0349655151367	8585
True	False	False	False	False	-2442.8525390625	1676.11169433594	129.769607543945	0.683352530002594	0.95204222202301	0.470095276832581	72.1794891357422	8445
True	False	False	False	False	-2442.17309570313	1365.75061035156	89.8404998779297	0.744702398777008	0.945653796195984	0.629155278205872	69.8641967773438	5659
True	False	False	False	False	-2441.42138671875	1740.98400878906	224.046676635742	0.614259362220764	0.93627268075943	0.363513946533203	91.7722778320313	18538
True	False	False	False	False	-2441.75439453125	1879.59619140625	127.551322937012	0.753320038318634	0.952686846256256	0.663759410381317	86.0869598388672	9900
True	False	False	False	False	-2438.5703125	1514.18310546875	227.374099731445	0.641796410083771	0.952243983745575	0.400955319404602	79.751220703125	16349
True	False	False	False	False	-2436.69311523438	1611.84020996094	150.843307495117	0.622785627841949	0.938735246658325	0.374549984931946	67.529411315918	9184
True	False	False	False	False	-2436.3447265625	1940.14038085938	145.297592163086	0.679700970649719	0.946799397468567	0.463219910860062	144.038162231445	18869
True	False	False	False	False	-2433.65991210938	1555.61706542969	151.952453613281	0.764453411102295	0.9603191614151	0.719243407249451	78.6934280395508	10781
True	False	False	False	False	-2430.53955078125	1406.6259765625	137.533599853516	0.812275528907776	0.963957905769348	1	64.0161285400391	7938
True	False	False	False	False	-2432.8818359375	1919.23266601563	126.442184448242	0.775840818881989	0.958252608776093	0.801295220851898	82.4912261962891	9404
True	False	False	False	False	-2431.5244140625	1961.07678222656	52.1296730041504	0.543319165706635	0.923169195652008	0.286024957895279	126.851066589355	5962
True	False	False	False	False	-2430.65185546875	1829.10852050781	153.061584472656	0.692510008811951	0.942034304141998	0.488203257322311	75.398551940918	10405
True	False	False	False	False	-2425.85717773438	1635.2041015625	150.843307495117	0.740479946136475	0.951296150684357	0.614012479782104	74.5588226318359	10140
True	False	False	False	False	-2424.29150390625	1766.05932617188	181.899276733398	0.684514880180359	0.949985563755035	0.472323328256607	77.6890258789063	12741
True	False	False	False	False	-2421.54516601563	1387.2021484375	139.751892089844	0.795017898082733	0.963213920593262	1	67.2063522338867	8468
True	False	False	False	False	-2422.2802734375	1578.31115722656	168.589569091797	0.696054518222809	0.938076615333557	0.495576351881027	85.934211730957	13062
True	False	False	False	False	-2419.79077148438	1539.51452636719	173.026138305664	0.450839281082153	0.874617457389832	0.210165485739708	69.3782043457031	10823
True	False	False	False	False	-2417.8544921875	1007.3388671875	208.518692016602	0.419859498739243	0.847061991691589	0.188908159732819	76.7074432373047	14421
True	False	False	False	False	-2414.84106445313	1675.47973632813	226.264953613281	0.462792098522186	0.85612541437149	0.218842163681984	80.9411773681641	16512
True	False	False	False	False	-2414.74145507813	1802.48864746094	124.223899841309	0.67099004983902	0.937197327613831	0.447527855634689	81.6696395874023	9147
True	False	False	False	False	-2413.80322265625	1883.77978515625	145.297592163086	0.524154901504517	0.92376047372818	0.268442571163177	60.900764465332	7978
True	False	False	False	False	-2412.55322265625	1461.06433105469	179.680999755859	0.388088703155518	0.844180107116699	0.168739393353462	63.1481475830078	10230
True	False	False	False	False	-2409.4814453125	1784.05834960938	119.787330627441	0.735007107257843	0.955317556858063	0.595789611339569	69.5833358764648	7515
True	False	False	False	False	-2408.91040039063	1970.74243164063	189.663269042969	0.503087878227234	0.933005094528198	0.250359177589417	128.257308959961	21932
True	False	False	False	False	-2406.943359375	1496.45825195313	174.135284423828	0.752221286296844	0.95953643321991	0.659022986888885	68.9426727294922	10824
True	False	False	False	False	-2406.75927734375	1622.8349609375	128.660461425781	0.751520931720734	0.955811142921448	0.656058371067047	74.7586212158203	8672
True	False	False	False	False	-2404.49609375	1729.19396972656	129.769607543945	0.796257674694061	0.956785082817078	1	71.3589706420898	8349
True	False	False	False	False	-2404.02709960938	1830.83508300781	130.878753662109	0.733221530914307	0.949131846427917	0.590145409107208	78.2627105712891	9235
True	False	False	False	False	-2395.23974609375	1439.94738769531	277.285491943359	0.322691857814789	0.794187724590302	0.131508484482765	68.0439987182617	17011
True	False	False	False	False	-2400.54931640625	1538.55346679688	136.424453735352	0.629384994506836	0.953839004039764	0.383419662714005	67.2439041137695	8271
True	False	False	False	False	-2396.92309570313	1568.06420898438	189.663269042969	0.793421924114227	0.960890352725983	1	82.8537979125977	14168
True	False	False	False	False	-2399.84545898438	1607.69995117188	120.896469116211	0.733505606651306	0.931415498256683	0.591034114360809	73.5688095092773	8019
True	False	False	False	False	-2394.9599609375	1660.66723632813	140.861022949219	0.570944666862488	0.932839810848236	0.313592225313187	68.4409484863281	8692
True	False	False	False	False	-2398.919921875	1912.10131835938	143.079315185547	0.669323861598969	0.946799397468567	0.444632470607758	72.031005859375	9292
True	False	False	False	False	-2396.69287109375	1766.80688476563	126.442184448242	0.819941997528076	0.962233364582062	1	68.3245620727539	7789
True	False	False	False	False	-2390.61254882813	1806.81726074219	114.241622924805	0.674712717533112	0.950650691986084	0.45411691069603	63.8252410888672	6574
True	False	False	False	False	-2389.64306640625	1940.29711914063	166.371292114258	0.816705822944641	0.96397191286087	1	86.1600036621094	12924
True	False	False	False	False	-2391.22875976563	2001.41430664063	76.5307922363281	0.62613046169281	0.917881846427917	0.379008322954178	126.188407897949	8707
True	False	False	False	False	-2389.06274414063	1873.25695800781	89.8404998779297	0.582590401172638	0.921711027622223	0.326122432947159	60.0987663269043	4868
True	False	False	False	False	-2388.9736328125	1828.17077636719	18.8554134368896	0.733056426048279	0.952117681503296	0.589630365371704	50.5882339477539	860
True	False	False	False	False	-2388.71997070313	1592.802734375	14.4188451766968	0.666414141654968	0.947792708873749	0.43965283036232	55.1538467407227	717
True	False	False	False	False	-2387.79248046875	1632.63171386719	120.896469116211	0.67729789018631	0.947598695755005	0.458794146776199	73.2110061645508	7980
True	False	False	False	False	-2387.01513671875	1968.47204589844	139.751892089844	0.754863798618317	0.959453940391541	0.67060112953186	84.4841232299805	10645
True	False	False	False	False	-2384.064453125	1462.04797363281	138.64274597168	0.648569643497467	0.932974874973297	0.411042928695679	65.3679962158203	8171
True	False	False	False	False	-2385.52270507813	1720.23937988281	187.44499206543	0.401048749685287	0.817914009094238	0.176782742142677	75.5029602050781	12760
True	False	False	False	False	-2384.87255859375	1690.1640625	197.427261352539	0.82590115070343	0.956753253936768	1	88.3764038085938	15731
True	False	False	False	False	-2383.5283203125	1517.17297363281	183.008422851563	0.555176258087158	0.911936223506927	0.297511100769043	71.5090942382813	11799
True	False	False	False	False	-2378.87280273438	1594.89794921875	80.9673614501953	0.826583564281464	0.961753726005554	1	66.0547943115234	4822
True	False	False	False	False	-2382.66772460938	1750.47155761719	124.223899841309	0.753693819046021	0.953504741191864	0.665395557880402	71.3660736083984	7993
True	False	False	False	False	-2378.96435546875	1921.16479492188	103.150199890137	0.828564047813416	0.960341572761536	1	78.7096786499023	7320
True	False	False	False	False	-2377.82861328125	1613.21716308594	96.4953460693359	0.65130627155304	0.941249668598175	0.415231645107269	65.6206893920898	5709
True	False	False	False	False	-2378.32446289063	1858.04602050781	136.424453735352	0.71093887090683	0.958261728286743	0.529164910316467	80.1544723510742	9859
True	False	False	False	False	-2377.94946289063	1792.26831054688	118.678184509277	0.728201508522034	0.951706171035767	0.574975252151489	84.4392547607422	9035
True	False	False	False	False	-2376.33325195313	1991.71813964844	89.8404998779297	0.754574596881866	0.929976463317871	0.669301986694336	127.666664123535	10341
True	False	False	False	False	-2374.50903320313	1541.4111328125	135.315322875977	0.778218626976013	0.953311264514923	0.825467169284821	67.2459030151367	8204
True	False	False	False	False	-2368.6328125	1504.44384765625	237.356369018555	0.49975848197937	0.886682093143463	0.247609823942184	76.5186920166016	16375
True	False	False	False	False	-2369.26416015625	1882.09619140625	117.569046020508	0.793545544147491	0.9509596824646	1	72.0754699707031	7640
True	False	False	False	False	-2367.42333984375	1633.84582519531	80.9673614501953	0.798263490200043	0.960554420948029	1	94.0547943115234	6866
True	False	False	False	False	-2365.58081054688	1654.59985351563	135.315322875977	0.799174308776855	0.961078405380249	1	77.6229476928711	9470
True	False	False	False	False	-2366.37329101563	2009.66687011719	109.805053710938	0.74999874830246	0.965619504451752	0.649754703044891	127.030303955078	12576
True	False	False	False	False	-2364.7294921875	1803.28601074219	124.223899841309	0.57543021440506	0.922793686389923	0.318349093198776	69.4285736083984	7776
True	False	False	False	False	-2364.53002929688	1752.36706542969	128.660461425781	0.728635609149933	0.966700315475464	0.576249003410339	67.1637954711914	7791
True	False	False	False	False	-2363.06372070313	1577.88659667969	114.241622924805	0.793618381023407	0.942635953426361	1	102.281555175781	10535
True	False	False	False	False	-2358.45971679688	1850.54162597656	98.7136306762695	0.8182532787323	0.955595314502716	1	69.9662933349609	6227
True	False	False	False	False	-2351.88793945313	1545.75317382813	124.223899841309	0.838463246822357	0.962107300758362	1	68.6517868041992	7689
True	False	False	False	False	-2356.61791992188	1951.81030273438	161.934722900391	0.686447143554688	0.939302742481232	0.47607097029686	73.0479431152344	10665
True	False	False	False	False	-2355.40795898438	1601.0546875	202.97297668457	0.542412340641022	0.90584534406662	0.285166472196579	78.1420745849609	14300
True	False	False	False	False	-2352.32666015625	1678.14184570313	166.371292114258	0.786015152931213	0.96261328458786	1	87.4266662597656	13114
True	False	False	False	False	-2354.61376953125	1895.76977539063	129.769607543945	0.70094496011734	0.951428830623627	0.506118953227997	81.5726470947266	9544
True	False	False	False	False	-2353.38208007813	1986.57751464844	144.188446044922	0.722330927848816	0.960952281951904	0.558394551277161	77.1999969482422	10036
True	False	False	False	False	-2353.30200195313	1827.43286132813	126.442184448242	0.746769428253174	0.963957905769348	0.63696414232254	69.4649124145508	7919
True	False	False	False	False	-2353.24267578125	1917.61340332031	112.023338317871	0.706498801708221	0.958291947841644	0.518659710884094	65.1683197021484	6582
True	False	False	False	False	-2350.74365234375	1521.4658203125	108.695907592773	0.810891211032867	0.971212029457092	1	70.4693908691406	6906
True	False	False	False	False	-2350.333984375	1479.49047851563	158.607299804688	0.81450617313385	0.958566606044769	1	73.4895095825195	10509
True	False	False	False	False	-2349.69189453125	1635.47827148438	106.477630615234	0.69047749042511	0.951931655406952	0.484070807695389	65.5520858764648	6293
True	False	False	False	False	-2348.89404296875	1870.80883789063	138.64274597168	0.680588185787201	0.929309546947479	0.464873433113098	86.5839996337891	10823
True	False	False	False	False	-2348.1953125	2023.15856933594	148.625015258789	0.531545639038086	0.909738957881927	0.275087296962738	117.694030761719	15771
True	False	False	False	False	-2347.0302734375	1741.59204101563	107.586769104004	0.697669982910156	0.951306700706482	0.499009877443314	69.4226837158203	6734
True	False	False	False	False	-2341.49951171875	1782.55615234375	141.970169067383	0.718531548976898	0.971737861633301	0.548247933387756	70.3046875	8999
True	False	False	False	False	-2338.56420898438	1891.72839355469	116.459907531738	0.726141273975372	0.951386451721191	0.569023251533508	76.523811340332	8035
True	False	False	False	False	-2342.98266601563	2005.64794921875	105.36848449707	0.731978118419647	0.948686838150024	0.586294770240784	87.4526290893555	8308
True	False	False	False	False	-2338.33276367188	1839.98229980469	100.931915283203	0.786033868789673	0.956959247589111	1	71.2966995239258	6488
True	False	False	False	False	-2337.30029296875	1560.65930175781	127.551322937012	0.611146450042725	0.927030384540558	0.359596580266953	62.7304344177246	7214
True	False	False	False	False	-2337.14379882813	1610.50756835938	95.3862075805664	0.756393730640411	0.96226441860199	0.677612125873566	68.639533996582	5903
True	False	False	False	False	-2333.89672851563	1804.77648925781	161.934722900391	0.775890290737152	0.956027448177338	0.801759004592896	88.5342483520508	12926
True	False	False	False	False	-2327.5185546875	963.574462890625	51.0205307006836	0.712404549121857	0.949926197528839	0.532733857631683	39.5652160644531	1820
True	False	False	False	False	-2331.35986328125	1647.02990722656	113.132476806641	0.795443058013916	0.959103643894196	1	74.029411315918	7551
True	False	False	False	False	-2330.63720703125	1676.40856933594	157.498153686523	0.680353045463562	0.945823013782501	0.464434146881104	76.1408462524414	10812
True	False	False	False	False	-2330.8896484375	1737.81420898438	185.226699829102	0.568269371986389	0.954792559146881	0.31079488992691	83.3353271484375	13917
True	False	False	False	False	-2330.57202148438	1914.77746582031	102.041061401367	0.784656643867493	0.949298918247223	0.940379023551941	65.5217361450195	6028
True	False	False	False	False	-2327.93188476563	1949.04528808594	275.067199707031	0.427760004997253	0.859747290611267	0.19417031109333	73.2338714599609	18162
True	False	False	False	False	-2325.74853515625	1528.68762207031	206.300399780273	0.630834400653839	0.931653916835785	0.385408341884613	65.2849426269531	12143
True	False	False	False	False	-2327.36474609375	1587.30822753906	119.787330627441	0.832143545150757	0.972220122814178	1	70.4259262084961	7606
True	False	False	False	False	-2325.43090820313	1626.26171875	100.931915283203	0.61237621307373	0.92436945438385	0.361137270927429	63.4395599365234	5773
True	False	False	False	False	-2326.69116210938	1984.44592285156	106.477630615234	0.739683151245117	0.937377572059631	0.611266613006592	79.7395858764648	7655
True	False	False	False	False	-2324.98046875	1699.6337890625	161.934722900391	0.614810645580292	0.938986241817474	0.364213794469833	66.9383544921875	9773
True	False	False	False	False	-2319.41821289063	1765.41320800781	126.442184448242	0.71930193901062	0.959802567958832	0.550270855426788	67.9122772216797	7742
True	False	False	False	False	-2321.93505859375	1835.24890136719	100.931915283203	0.752970397472382	0.952349483966827	0.662240564823151	67.4065933227539	6134
True	False	False	False	False	-2320.15698242188	1885.43957519531	129.769607543945	0.690558314323425	0.961688220500946	0.484233826398849	85.6324768066406	10019
True	False	False	False	False	-2318.1171875	1487.92614746094	138.64274597168	0.776717782020569	0.949953258037567	0.809742450714111	81.9039993286133	10238
True	False	False	False	False	-2315.19677734375	1604.40344238281	116.459907531738	0.532056927680969	0.888036608695984	0.275553107261658	64.5809555053711	6781
True	False	False	False	False	-2317.57348632813	1811.22705078125	76.5307922363281	0.71895444393158	0.955295741558075	0.54935622215271	63.5652160644531	4386
True	False	False	False	False	-2312.81469726563	1556.21215820313	146.40673828125	0.632440865039825	0.961277782917023	0.387630045413971	57.3939399719238	7576
True	False	False	False	False	-2311.00463867188	1499.71801757813	53.2388153076172	0.80851811170578	0.962191045284271	1	76.9166641235352	3692
True	False	False	False	False	-2308.03247070313	1912.2802734375	124.223899841309	0.774550676345825	0.962967336177826	0.789673984050751	87.0714263916016	9752
True	False	False	False	False	-2306.30102539063	1586.87927246094	112.023338317871	0.620869994163513	0.942578375339508	0.372030109167099	59.3069305419922	5990
True	False	False	False	False	-2306.39428710938	1661.10180664063	128.660461425781	0.811424374580383	0.968451261520386	1	67.3620681762695	7814
True	False	False	False	False	-2304.58984375	1894.51477050781	123.114753723145	0.807714879512787	0.958349406719208	1	81.6486511230469	9063
True	False	False	False	False	-2305.13037109375	2019.01672363281	124.223899841309	0.725606381893158	0.93902599811554	0.567502200603485	79.0625	8855
True	False	False	False	False	-2302.62524414063	1723.07702636719	147.515884399414	0.768738806247711	0.941704392433167	0.745747148990631	90.6992492675781	12063
True	False	False	False	False	-2300.56958007813	1687.03527832031	138.64274597168	0.680588185787201	0.951778590679169	0.464873433113098	71.6399993896484	8955
True	False	False	False	False	-2300.54956054688	715.85595703125	19.9645557403564	0.776177406311035	0.952117681503296	0.804480254650116	38	684
True	False	False	False	False	-2299.11059570313	1234.34619140625	238.465515136719	0.367519348859787	0.932938456535339	0.156454190611839	54.748836517334	11771
True	False	False	False	False	-2299.81176757813	1993.48950195313	125.333038330078	0.728755116462708	0.952462911605835	0.576600790023804	74.3451309204102	8401
True	False	False	False	False	-2297.419921875	1500.75122070313	105.36848449707	0.740853786468506	0.949027419090271	0.61531263589859	80.3052597045898	7629
True	False	False	False	False	-2294.40698242188	1630.45068359375	297.250030517578	0.317991316318512	0.822996973991394	0.129024475812912	71.9850769042969	19292
True	False	False	False	False	-2297.25610351563	1795.572265625	277.285491943359	0.593267381191254	0.85370922088623	0.33815124630928	97.7679977416992	24442
True	False	False	False	False	-2296.8955078125	1777.86767578125	90.9496383666992	0.647275149822235	0.957274436950684	0.40908470749855	78.8536605834961	6466
True	False	False	False	False	-2295.6845703125	1823.44909667969	218.500961303711	0.681189656257629	0.950906038284302	0.466000616550446	88.3857879638672	17412
True	False	False	False	False	-2296.3115234375	1852.04992675781	332.742584228516	0.308367043733597	0.824415802955627	0.124010629951954	96.7733306884766	29032
True	False	False	False	False	-2295.46264648438	1935.95446777344	151.952453613281	0.717893838882446	0.953286826610565	0.546586036682129	75.71533203125	10373
True	False	False	False	False	-2289.85864257813	1675.31604003906	85.4039306640625	0.686015367507935	0.951250672340393	0.475228786468506	65.6103897094727	5052
True	False	False	False	False	-2284.4384765625	1980.68334960938	158.607299804688	0.609814703464508	0.940069973468781	0.357938140630722	72.1608428955078	10319
True	False	False	False	False	-2284.03515625	1534.66430664063	149.734161376953	0.489502280950546	0.907903969287872	0.239313498139381	56.7259254455566	7658
True	False	False	False	False	-2280.80224609375	1561.20471191406	234.028945922852	0.536754906177521	0.893128514289856	0.279871761798859	70.3175354003906	14837
True	False	False	False	False	-2282.1435546875	1949.27233886719	141.970169067383	0.786845147609711	0.946854650974274	1	93.5	11968
True	False	False	False	False	-2279.5126953125	1767.57409667969	133.097030639648	0.666767001152039	0.957201719284058	0.440251618623734	83.966667175293	10076
True	False	False	False	False	-2278.71948242188	1730.27563476563	164.153015136719	0.65679943561554	0.935253262519836	0.423848032951355	66.3175659179688	9815
True	False	False	False	False	-2273.63525390625	1648.54956054688	153.061584472656	0.486589044332504	0.905129492282867	0.237003102898598	60.652172088623	8370
True	False	False	False	False	-2272.72631835938	1692.71728515625	141.970169067383	0.704015791416168	0.947091102600098	0.512974381446838	80.8828125	10353
True	False	False	False	False	-2272.287109375	1903.083984375	247.338653564453	0.563384652137756	0.875973045825958	0.30576154589653	87.1255569458008	19429
True	False	False	False	False	-2271.99169921875	1668.66430664063	64.3302307128906	0.802213251590729	0.955637335777283	1	71.0344848632813	4120
True	False	False	False	False	-2271.07153320313	1794.46984863281	158.607299804688	0.396097272634506	0.840896785259247	0.173680886626244	72.4195785522461	10356
True	False	False	False	False	-2269.91723632813	2011.84631347656	151.952453613281	0.701022267341614	0.962528169155121	0.50628924369812	71.1751861572266	9751
True	False	False	False	False	-2264.95556640625	1833.61340332031	96.4953460693359	0.592089056968689	0.90579891204834	0.336796790361404	86.5862045288086	7533
True	False	False	False	False	-2260.8857421875	1849.38757324219	113.132476806641	0.657814383506775	0.936268627643585	0.425471693277359	77.4117660522461	7896
True	False	False	False	False	-2262.2548828125	1940.47094726563	108.695907592773	0.755093216896057	0.960910856723785	0.671637296676636	78.0510177612305	7649
True	False	False	False	False	-2259.99487304688	1717.73327636719	122.005615234375	0.694063246250153	0.951500833034515	0.491407632827759	71.8818206787109	7907
True	False	False	False	False	-2257.46948242188	1763.28002929688	171.917007446289	0.573375105857849	0.919192731380463	0.316159158945084	81.5483856201172	12640
True	False	False	False	False	-2256.84814453125	1678.36779785156	138.64274597168	0.664289653301239	0.956847608089447	0.436076670885086	70.3840026855469	8798
True	False	False	False	False	-2256.55615234375	1822.69189453125	306.123168945313	0.318665206432343	0.906891644001007	0.129379153251648	89.8659439086914	24803
True	False	False	False	False	-2251.17602539063	1305.36291503906	175.244430541992	0.621378779411316	0.938343286514282	0.372697055339813	81.1392440795898	12820
True	False	False	False	False	-2252.61157226563	1625.21765136719	238.465515136719	0.513629496097565	0.869397222995758	0.259255319833755	66.1488342285156	14222
True	False	False	False	False	-2251.07885742188	1966.09143066406	169.698715209961	0.70990377664566	0.938491225242615	0.526675462722778	88.5947723388672	13555
True	False	False	False	False	-2248.23168945313	1736.00769042969	140.861022949219	0.705661714076996	0.943532347679138	0.516728401184082	77.6377944946289	9860
True	False	False	False	False	-2249.12939453125	1904.13012695313	143.079315185547	0.772836744785309	0.960830867290497	0.775464057922363	71.1472854614258	9178
True	False	False	False	False	-2248.98779296875	1875.61791992188	180.790130615234	0.466204524040222	0.841718912124634	0.22137188911438	90.0061340332031	14671
True	False	False	False	False	-2247.8564453125	2004.58190917969	194.099838256836	0.68579512834549	0.955339789390564	0.474800258874893	77.4285736083984	13550
True	False	False	False	False	-2241.57763671875	1718.73327636719	109.805053710938	0.485370665788651	0.907229721546173	0.236042723059654	62.9696960449219	6234
True	False	False	False	False	-2241.58569335938	1777.47253417969	124.223899841309	0.616013824939728	0.926487505435944	0.365747570991516	62.4642868041992	6996
True	False	False	False	False	-2241.46557617188	1933.49365234375	222.937530517578	0.600229501724243	0.925937950611115	0.346297830343246	88.2338333129883	17735
True	False	False	False	False	-2239.62622070313	1692.13366699219	140.861022949219	0.665492832660675	0.951380729675293	0.438095986843109	68.3228378295898	8677
True	False	False	False	False	-2238.9970703125	1817.43603515625	115.350761413574	0.673777401447296	0.950855731964111	0.452445417642593	89.375	9295
True	False	False	False	False	-2230.69580078125	1888.66479492188	127.551322937012	0.745042264461517	0.953786253929138	0.630420386791229	81.6260833740234	9387
True	False	False	False	False	-2229.60034179688	1659.76696777344	215.173538208008	0.456064194440842	0.87028181552887	0.213923677802086	58.6546401977539	11379
True	False	False	False	False	-2228.6982421875	1751.30749511719	134.206176757813	0.73265141248703	0.949121177196503	0.588371932506561	67.2066116333008	8132
True	False	False	False	False	-2226.26171875	763.329895019531	226.264953613281	0.776553928852081	0.949586749076843	0.808126747608185	68.7254867553711	14020
True	False	False	False	False	-2223.5791015625	1809.939453125	69.8759460449219	0.739117622375488	0.945895433425903	0.609337687492371	65.1904754638672	4107
True	False	False	False	False	-2226.12915039063	1860.88537597656	154.17073059082	0.738690078258514	0.962349474430084	0.60789030790329	75.5323715209961	10499
True	False	False	False	False	-2225.0361328125	1985.40869140625	156.389007568359	0.625734627246857	0.932782053947449	0.378476709127426	83.6595764160156	11796
True	False	False	False	False	-2220.8447265625	1781.95935058594	253.993499755859	0.375884413719177	0.921840846538544	0.161381751298904	74.4148483276367	17041
True	False	False	False	False	-2214.33032226563	796.521301269531	224.046676635742	0.850628435611725	0.961587250232697	1	70.0049514770508	14141
True	False	False	False	False	-2217.107421875	1900.01770019531	124.223899841309	0.661047279834747	0.961688220500946	0.430712252855301	72.2142868041992	8088
True	False	False	False	False	-2216.29321289063	1712.22326660156	127.551322937012	0.671671271324158	0.950682699680328	0.448721051216125	63.9565200805664	7355
True	False	False	False	False	-2214.72387695313	1942.84228515625	135.315322875977	0.633003950119019	0.907912194728851	0.388413280248642	85.6803283691406	10453
True	False	False	False	False	-2213.4794921875	1967.54028320313	159.716445922852	0.639048099517822	0.915973603725433	0.396970301866531	86	12384
True	False	False	False	False	-2208.53369140625	1688.11865234375	127.551322937012	0.827134490013123	0.962233364582062	1	59.9304351806641	6892
True	False	False	False	False	-2208.42456054688	1842.17736816406	194.099838256836	0.708861112594604	0.953409969806671	0.524192929267883	82.5257110595703	14442
True	False	False	False	False	-2206.37646484375	1878.57312011719	86.513069152832	0.801492035388947	0.953055739402771	1	70.4358978271484	5494
True	False	False	False	False	-2203.52270507813	2006.19860839844	156.389007568359	0.749318718910217	0.949228763580322	0.646997332572937	111.28369140625	15691
True	False	False	False	False	-2201.69897460938	1734.87512207031	198.536407470703	0.487301141023636	0.896698296070099	0.237565994262695	66.9441375732422	11983
True	False	False	False	False	-2200.85668945313	1781.03576660156	149.734161376953	0.66825920343399	0.965647399425507	0.44279932975769	68.7111129760742	9276
True	False	False	False	False	-2200.91015625	1806.32775878906	157.498153686523	0.712582767009735	0.95198255777359	0.533171415328979	81.7323913574219	11606
True	False	False	False	False	-2195.44067382813	1712.00012207031	154.17073059082	0.551379442214966	0.921774387359619	0.293779164552689	60.6115112304688	8425
True	False	False	False	False	-2198.201171875	1827.25671386719	103.150199890137	0.769519209861755	0.940629780292511	0.751023590564728	72.4946212768555	6742
True	False	False	False	False	-2194.41528320313	1875.53820800781	69.8759460449219	0.807386338710785	0.957297146320343	1	65.9047622680664	4152
True	False	False	False	False	-2186.98022460938	1053.82263183594	212.955261230469	0.716196000576019	0.94103878736496	0.542216360569	62.5208320617676	12004
True	False	False	False	False	-2190.45532226563	1909.70129394531	190.772415161133	0.641592264175415	0.939982056617737	0.400657176971436	94.6279067993164	16276
True	False	False	False	False	-2189.19897460938	1855.56286621094	125.333038330078	0.659990012645721	0.940209746360779	0.428986817598343	70.0265502929688	7913
True	False	False	False	False	-2188.98583984375	2011.32702636719	39.9291114807129	0.792017757892609	0.953058242797852	1	57.1666679382324	2058
True	False	False	False	False	-2183.71337890625	1945.42785644531	189.663269042969	0.539476454257965	0.926853895187378	0.282405734062195	77.8421020507813	13311
True	False	False	False	False	-2179.73388671875	1968.08557128906	167.480438232422	0.591743230819702	0.913909554481506	0.336400598287582	99.0728454589844	14960
True	False	False	False	False	-2178.07006835938	1825.76489257813	78.7490768432617	0.832973837852478	0.963794112205505	1	70.2816925048828	4990
True	False	False	False	False	-2175.091796875	1810.86657714844	87.6222152709961	0.785240411758423	0.945265769958496	0.972049474716187	67.3924026489258	5324
True	False	False	False	False	-2172.42578125	1736.015625	189.663269042969	0.443621635437012	0.851955652236938	0.205059438943863	60.8713455200195	10409
True	False	False	False	False	-2169.19702148438	1786.267578125	219.610107421875	0.809059381484985	0.942203044891357	1	72.5757598876953	14370
True	False	False	False	False	-2168.45849609375	1844.7763671875	135.315322875977	0.592441201210022	0.929090619087219	0.337200820446014	65.9754104614258	8049
True	False	False	False	False	-2161.83984375	1918.38293457031	153.061584472656	0.716020882129669	0.954267740249634	0.541770160198212	77.8478240966797	10743
True	False	False	False	False	-2164.4609375	2014.62548828125	328.306030273438	0.840440273284912	0.962933301925659	1	87.9628372192383	26037
True	False	False	False	False	-2159.7158203125	1977.39221191406	158.607299804688	0.75994735956192	0.961812317371368	0.694895327091217	84.755241394043	12120
True	False	False	False	False	-2159.51123046875	1871.98461914063	150.843307495117	0.705643773078918	0.937179446220398	0.516687095165253	84.3308792114258	11469
True	False	False	False	False	-2157.88842773438	1630.61169433594	82.0765075683594	0.868169903755188	0.97037261724472	1	84.7297286987305	6270
True	False	False	False	False	-2158.4580078125	1905.0673828125	72.0942230224609	0.790630877017975	0.958397746086121	1	72.9538497924805	4742
True	False	False	False	False	-2153.03784179688	601.081909179688	197.427261352539	0.807617545127869	0.955540060997009	1	54.5224723815918	9705
True	False	False	False	False	-2153.51318359375	1655.79992675781	85.4039306640625	0.802311480045319	0.957111597061157	1	85.1558456420898	6557
True	False	False	False	False	-2154.87670898438	1890.1279296875	87.6222152709961	0.703833937644958	0.938283324241638	0.512563169002533	81.7848129272461	6461
True	False	False	False	False	-2153.48486328125	1269.75463867188	164.153015136719	0.794427216053009	0.945888519287109	1	71.6013488769531	10597
True	False	False	False	False	-2149.2705078125	1814.21728515625	184.117568969727	0.699031293392181	0.943635284900665	0.501940369606018	78.8072280883789	13082
True	False	False	False	False	-2149.01171875	1708.3828125	19.9645557403564	0.725530564785004	0.945084035396576	0.56728732585907	41.9444427490234	755
True	False	False	False	False	-2147.986328125	1763.02648925781	219.610107421875	0.464190483093262	0.845221877098083	0.219875931739807	66.217170715332	13111
True	False	False	False	False	-2147.31640625	1852.10705566406	102.041061401367	0.738865315914154	0.954649329185486	0.608482539653778	75.7717361450195	6971
True	False	False	False	False	-2143.52514648438	1939.41357421875	126.442184448242	0.767152667045593	0.945854246616364	0.735483109951019	65.307014465332	7445
True	False	False	False	False	-2141.783203125	1882.14392089844	42.1473922729492	0.745215535163879	0.947175443172455	0.631068110466003	80.9210510253906	3075
True	False	False	False	False	-2136.97412109375	1726.97192382813	169.698715209961	0.509066939353943	0.911778926849365	0.255368679761887	54.705883026123	8370
True	False	False	False	False	-2136.50244140625	1869.63684082031	123.114753723145	0.807714879512787	0.953168451786041	1	88.4144134521484	9814
True	False	False	False	False	-2137.5888671875	1895.21447753906	69.8759460449219	0.669603943824768	0.958517491817474	0.445116937160492	68.7460327148438	4331
True	False	False	False	False	-2137.005859375	2003.43774414063	171.917007446289	0.742638885974884	0.950618326663971	0.621626198291779	97.9806442260742	15187
True	False	False	False	False	-2134.62768554688	1786.90222167969	106.477630615234	0.718682765960693	0.951597213745117	0.54864364862442	59.0104179382324	5665
True	False	False	False	False	-2132.57641601563	1824.65625	90.9496383666992	0.854409575462341	0.965879201889038	1	85.634147644043	7022
True	False	False	False	False	-2117.32348632813	1776.74816894531	217.391815185547	0.366827666759491	0.861947774887085	0.156050831079483	64.3112258911133	12605
True	False	False	False	False	-2121.94311523438	1882.61157226563	84.2947845458984	0.755421161651611	0.951321005821228	0.673127472400665	83.3289489746094	6333
True	False	False	False	False	-2121.3916015625	1838.43237304688	112.023338317871	0.726439833641052	0.944547653198242	0.569876611232758	67.8514862060547	6853
True	False	False	False	False	-2116.87133789063	1901.68041992188	119.787330627441	0.699691891670227	0.931273698806763	0.503374934196472	129.592590332031	13996
True	False	False	False	False	-2121.21630859375	1950.39562988281	170.807861328125	0.683426439762115	0.953168511390686	0.470236390829086	81.363639831543	12530
True	False	False	False	False	-2120.10864257813	1969.86791992188	15.5279874801636	0.666844606399536	0.940302610397339	0.440383464097977	56.7857131958008	795
True	False	False	False	False	-2116.45068359375	1998.84680175781	134.206176757813	0.743814587593079	0.94545990228653	0.625884413719177	83.3966979980469	10091
True	False	False	False	False	-2113.30981445313	737.463623046875	239.574661254883	0.699691891670227	0.952015817165375	0.503374934196472	58.0046310424805	12529
True	False	False	False	False	-2111.26489257813	1747.67211914063	161.934722900391	0.671151578426361	0.958160042762756	0.447810232639313	62.6301383972168	9144
True	False	False	False	False	-2111.46118164063	1981.70520019531	146.40673828125	0.580488204956055	0.941298186779022	0.32381671667099	87.3106079101563	11525
True	False	False	False	False	-2105.19067382813	1253.17138671875	186.335845947266	0.707453370094299	0.948807120323181	0.520880579948425	67.4880981445313	11338
True	False	False	False	False	-2109.32592773438	1928.7939453125	151.952453613281	0.820764601230621	0.958077073097229	1	73.4890518188477	10068
True	False	False	False	False	-2106.30688476563	1853.13562011719	161.934722900391	0.572149097919464	0.917311191558838	0.314861208200455	74.1095886230469	10820
True	False	False	False	False	-2105.96606445313	1885.70874023438	94.2770690917969	0.724954545497894	0.931682944297791	0.565661549568176	88.6352920532227	7534
True	False	False	False	False	-2097.35546875	1795.82043457031	127.551322937012	0.725611567497253	0.945329308509827	0.5675168633461	66.7913055419922	7681
True	False	False	False	False	-2097.71801757813	1905.28295898438	103.150199890137	0.769519209861755	0.95396763086319	0.751023590564728	75.4623641967773	7018
True	False	False	False	False	-2097.2255859375	1961.32421875	112.023338317871	0.747237205505371	0.960166454315186	0.638770759105682	73.811882019043	7455
True	False	False	False	False	-2090.84375	1815.89270019531	83.1856460571289	0.80851811170578	0.967140793800354	1	65.1066665649414	4883
True	False	False	False	False	-2090.11279296875	1832.01940917969	112.023338317871	0.679670333862305	0.9549640417099	0.463163018226624	77.6831665039063	7846
True	False	False	False	False	-2085.4716796875	2002.07263183594	135.315322875977	0.664254069328308	0.93696004152298	0.436017215251923	70.6967239379883	8625
True	False	False	False	False	-2084.15209960938	1288.23571777344	133.097030639648	0.516338169574738	0.893526077270508	0.261589676141739	65.841667175293	7901
True	False	False	False	False	-2068.0693359375	771.503540039063	228.483245849609	0.680030047893524	0.967435002326965	0.463831931352615	62.5145645141602	12878
True	False	False	False	False	-2081.12768554688	1743.63732910156	174.135284423828	0.728463411331177	0.949634253978729	0.575742781162262	66.1528625488281	10386
True	False	False	False	False	-2081.79272460938	1860.05810546875	128.660461425781	0.638014316558838	0.936640083789825	0.395486831665039	76.0344848632813	8820
True	False	False	False	False	-2079.2490234375	1895.78295898438	144.188446044922	0.767287015914917	0.966354250907898	0.736330032348633	83.5615386962891	10863
True	False	False	False	False	-2081.02661132813	1950.18725585938	114.241622924805	0.728809475898743	0.95144647359848	0.576760947704315	69.4563140869141	7154
True	False	False	False	False	-2079.53540039063	1923.08715820313	129.769607543945	0.727007806301117	0.949953258037567	0.571508407592773	62.700855255127	7336
True	False	False	False	False	-2078.72485351563	1274.49975585938	130.878753662109	0.68919312953949	0.950119614601135	0.481493949890137	65.2711868286133	7702
True	False	False	False	False	-2072.57836914063	1670.57653808594	130.878753662109	0.752703249454498	0.949881255626678	0.661087512969971	80	9440
True	False	False	False	False	-2076.97045898438	1773.28955078125	103.150199890137	0.817960679531097	0.966292083263397	1	62.6881713867188	5830
True	False	False	False	False	-2078.52856445313	1787.25268554688	95.3862075805664	0.578729212284088	0.955500364303589	0.321902513504028	59.5813941955566	5124
True	False	False	False	False	-2076.9560546875	1835.04077148438	77.6399383544922	0.792614340782166	0.950720965862274	1	80.1571426391602	5611
True	False	False	False	False	-2072.24609375	1981.39123535156	184.117568969727	0.841156661510468	0.973148345947266	1	81.0722885131836	13458
True	False	False	False	False	-2071.11059570313	1722.86877441406	154.17073059082	0.551379442214966	0.945780277252197	0.293779164552689	60.6978416442871	8437
True	False	False	False	False	-2067.00463867188	2020.0830078125	170.807861328125	0.744889259338379	0.966554641723633	0.629849970340729	73.0129852294922	11244
True	False	False	False	False	-2063.09741210938	1828.52392578125	95.3862075805664	0.742845177650452	0.947245955467224	0.62236750125885	72.2209320068359	6211
True	False	False	False	False	-2061.96850585938	1866.87109375	130.878753662109	0.66521942615509	0.928246736526489	0.437635749578476	78.0677947998047	9212
True	False	False	False	False	-2057.68676757813	727.220886230469	241.792938232422	0.494552344083786	0.956600368022919	0.243366420269012	56.8027534484863	12383
True	False	False	False	False	-2057.95703125	1800.86401367188	141.970169067383	0.58615118265152	0.922728061676025	0.330074101686478	69.578125	8906
True	False	False	False	False	-2057.21533203125	1514.30920410156	145.297592163086	0.673047840595245	0.951413810253143	0.451149165630341	98.3740463256836	12887
True	False	False	False	False	-2054.45678710938	1744.34301757813	151.952453613281	0.665282309055328	0.954004168510437	0.437741488218307	60.197078704834	8247
True	False	False	False	False	-2050.85180664063	1928.0419921875	252.884368896484	0.675792455673218	0.935611605644226	0.456060022115707	76.1973648071289	17373
True	False	False	False	False	-2044.76623535156	675.848754882813	246.229507446289	0.510259032249451	0.875153362751007	0.25637874007225	61	13542
True	False	False	False	False	-2042.94677734375	1254.44934082031	189.663269042969	0.535352110862732	0.885861277580261	0.27857494354248	57.1345024108887	9770
True	False	False	False	False	-2043.75073242188	1812.39416503906	178.571853637695	0.393564373254776	0.909899830818176	0.172108069062233	69.1304321289063	11130
True	False	False	False	False	-2041.22204589844	1854.419921875	118.678184509277	0.428126513957977	0.828645169734955	0.194416970014572	60.9906539916992	6526
True	False	False	False	False	-2041.98071289063	1901.17993164063	161.934722900391	0.79161137342453	0.963279843330383	1	66.9794540405273	9779
True	False	False	False	False	-2036.9658203125	1982.13024902344	183.008422851563	0.76558256149292	0.960890352725983	0.725864291191101	81.8000030517578	13497
True	False	False	False	False	-2025.66882324219	1542.44091796875	126.442184448242	0.755112707614899	0.957965970039368	0.671725511550903	78.7017517089844	8972
True	False	False	False	False	-2032.18603515625	1768.64318847656	130.878753662109	0.699504435062408	0.964343845844269	0.502967000007629	59.2372894287109	6990
True	False	False	False	False	-2028.6376953125	1728.68176269531	161.934722900391	0.715799152851105	0.93308562040329	0.541206359863281	69.3904113769531	10131
True	False	False	False	False	-2024.86987304688	1791.93713378906	122.005615234375	0.740235030651093	0.949058771133423	0.613164842128754	83.9272689819336	9232
True	False	False	False	False	-2024.89953613281	1878.80615234375	135.315322875977	0.749961793422699	0.950221836566925	0.649603843688965	69.8114776611328	8517
True	False	False	False	False	-2028.09887695313	2003.8056640625	139.751892089844	0.762926280498505	0.967305839061737	0.710642993450165	79.3730163574219	10001
True	False	False	False	False	-2024.18444824219	1832.66784667969	366.016845703125	0.306457996368408	0.812585592269897	0.123027376830578	76.430305480957	25222
True	False	False	False	False	-2020.01000976563	743.632446289063	292.8134765625	0.520977556705475	0.966727495193481	0.265635818243027	65.0303039550781	17168
True	False	False	False	False	-2015.90515136719	1921.23876953125	255.102645874023	0.501168370246887	0.858988463878632	0.248770639300346	74.9913024902344	17248
True	False	False	False	False	-2011.82006835938	2021.32922363281	159.716445922852	0.72967803478241	0.959653615951538	0.579335868358612	93.8194427490234	13510
True	False	False	False	False	-2011.01708984375	1776.19543457031	119.787330627441	0.776787161827087	0.932041883468628	0.810432493686676	98.6666641235352	10656
True	False	False	False	False	-2006.98376464844	1866.384765625	146.40673828125	0.751851856708527	0.937483906745911	0.657453954219818	101.696968078613	13424
True	False	False	False	False	-2007.16015625	1980.32092285156	220.719253540039	0.751162886619568	0.931184589862823	0.654558777809143	87.0653228759766	17326
True	False	False	False	False	-2004.03881835938	2000.79895019531	17.7462711334229	0.762108087539673	0.949675559997559	0.706189274787903	53.6875	859
True	False	False	False	False	-1996.7353515625	794.875915527344	221.828384399414	0.722718715667725	0.967440903186798	0.559454917907715	71.75	14350
True	False	False	False	False	-1996.30993652344	1980.75988769531	13.3097038269043	0.769369602203369	0.941614151000977	0.75	46.4166679382324	557
True	False	False	False	False	-1992.06982421875	2022.95971679688	217.391815185547	0.634905576705933	0.92384797334671	0.391075670719147	91.9081649780273	18014
True	False	False	False	False	-1990.35119628906	1799.71032714844	159.716445922852	0.747152209281921	0.946714818477631	0.638441383838654	91	13104
True	False	False	False	False	-1989.47448730469	1888.84753417969	151.952453613281	0.607983291149139	0.947132647037506	0.355674296617508	70.6277389526367	9676
True	False	False	False	False	-1989.86889648438	1954.85925292969	144.188446044922	0.665203630924225	0.957656502723694	0.437609136104584	71.0923080444336	9242
True	False	False	False	False	-1986.60778808594	1822.3271484375	268.412353515625	0.548998475074768	0.907784700393677	0.291465163230896	89.2066116333008	21588
True	False	False	False	False	-1984.51184082031	734.012023925781	217.391815185547	0.869815468788147	0.967473328113556	1	77	15092
True	False	False	False	False	-1981.37524414063	1931.53747558594	206.300399780273	0.744219899177551	0.943954169750214	0.627371728420258	77.7150573730469	14455
True	False	False	False	False	-1978.31469726563	1430.10217285156	147.515884399414	0.724145829677582	0.919147074222565	0.563397824764252	141.278198242188	18790
True	False	False	False	False	-1974.07202148438	676.207214355469	261.757507324219	0.600351452827454	0.9573655128479	0.346442759037018	73.9152526855469	17444
True	False	False	False	False	-1969.81555175781	629.796142578125	134.206176757813	0.724908888339996	0.942026853561401	0.56553328037262	73.2809906005859	8867
True	False	False	False	False	-1970.79467773438	1982.75622558594	146.40673828125	0.718701124191284	0.945959091186523	0.548691689968109	78.8181838989258	10404
True	False	False	False	False	-1967.00854492188	1864.62524414063	159.716445922852	0.841049253940582	0.962684988975525	1	82.4444427490234	11872
True	False	False	False	False	-1967.00500488281	319.265258789063	185.226699829102	0.82666140794754	0.957101106643677	1	64.9700622558594	10850
[truncated: 17,859 more rows]
