# Supplementary material for: Gene Delivery Mediated by Backbone-Degradable RAFT Copolymers
Source: Biomacromolecules. 2026 Feb 12;27(3):1846–56. doi: 10.1021/acs.biomac.5c01662 (PMC12977016; doi:10.1021/acs.biomac.5c01662)
Supplement: Supplementary file 2 [file bm5c01662_si_002.zip › Celigo Raw Data/Object (Cell)-Level Data/Blue/7-15-2024-9-01-21-PM_object_C4.csv]

Plate ID	PM_2024_07_15_PPP41-45_NP_5_10_20_PEIpro_200ngwell_U2OS_6k_Plate2
Plate Name
Plate Description
Scan ID	7/15/2024 9:01:21 PM
Scan Description
Scan Result ID	7/15/2024 9:01:21 PM
Scan Result Description
Software Version	5.1.0.0
Experiment Name
Application Name	Target 1
Plate Type	96-Well BD Falcon™ 353072 Plate
Acquisition Start/End Times	7/15/2024 9:01:21 PM - 7/15/2024 9:03:10 PM
Analysis Start Time	7/15/2024 9:01:21 PM
User ID	Local Administrator
Scan Area Object-Level Data CSV Report
Row	C
Column	4
Total	Class 1	Class 2	Class 3	Class 4	X Position (µm)	Y Position (µm)	Target 1: Area (µm²)	Target 1: Form Factor	Target 1: Smoothness	Target 1: Aspect Ratio	Target 1: Mean Intensity	Target 1: Integrated Intensity
True	False	False	False	False	-3578.85693359375	-3161.78930664063	19.9645557403564	0.53901207447052	0.927292883396149	0.28197169303894	106.944442749023	1925
True	False	False	False	False	-3567.99389648438	-3171.88061523438	33.2742576599121	0.660014808177948	0.922177791595459	0.429027110338211	112.733329772949	3382
True	False	False	False	False	-1935.94555664063	-2991.90747070313	179.680999755859	0.712417364120483	0.941676676273346	0.532765328884125	90.6790161132813	14690
True	False	False	False	False	-1925.79223632813	-3015.04150390625	69.8759460449219	0.766303777694702	0.946962833404541	0.730220139026642	140.190475463867	8832
True	False	False	False	False	-1912.43444824219	-2986.60327148438	21.0736961364746	0.656467795372009	0.925207853317261	0.423319727182388	57.9473686218262	1101
True	False	False	False	False	-1991.63061523438	-2975.48999023438	446.984191894531	0.254896759986877	0.846017777919769	0.0977786332368851	127.037223815918	51196
True	False	False	False	False	-2021.77856445313	-2915.6953125	249.556930541992	0.537519216537476	0.918982028961182	0.280580997467041	68.1688919067383	15338
True	False	False	False	False	-1971.09729003906	-2956.53247070313	26.6194076538086	0.761617660522461	0.951272964477539	0.703567922115326	59.5833320617676	1430
True	False	False	False	False	-2095.28759765625	-2905.544921875	1637.09350585938	0.0947084650397301	0.929326057434082	0.0321139916777611	133.436309814453	196952
True	False	False	False	False	-2069.4794921875	-2862.28833007813	65.4393768310547	0.535386919975281	0.917881846427917	0.27860701084137	42.661018371582	2517
True	False	False	False	False	-2131.94702148438	-2832.138671875	156.389007568359	0.731586515903473	0.941809177398682	0.585095226764679	176.801422119141	24929
True	False	False	False	False	-2192.95776367188	-2812.03173828125	46.5839614868164	0.738803207874298	0.944274544715881	0.6082723736763	134.380950927734	5644
True	False	False	False	False	-2232.2265625	-2799.46655273438	553.461853027344	0.200620666146278	0.925001978874207	0.073606476187706	132.286575317383	66011
True	False	False	False	False	-2221.69360351563	-2771.80419921875	245.120376586914	0.601639926433563	0.942022681236267	0.347979009151459	85.538459777832	18904
True	False	False	False	False	-2306.0087890625	-2735.61352539063	581.190368652344	0.229518815875053	0.933130025863647	0.0861954614520073	129.477096557617	67846
True	False	False	False	False	-2333.47924804688	-2700.43237304688	137.533599853516	0.735072493553162	0.936431050300598	0.595998883247375	121.620964050293	15081
True	False	False	False	False	-2381.30932617188	-2653.45629882813	139.751892089844	0.662971258163452	0.930482923984528	0.433882057666779	140.134918212891	17657
True	False	False	False	False	-2427.36303710938	-2623.5791015625	206.300399780273	0.416508287191391	0.955158591270447	0.186707109212875	131.274200439453	24417
True	False	False	False	False	-2474.89233398438	-2576.373046875	236.24723815918	0.218378782272339	0.894560992717743	0.081269696354866	133.004699707031	28330
True	False	False	False	False	-2491.466796875	-2541.49829101563	129.769607543945	0.787340879440308	0.958487033843994	1	136.008544921875	15913
True	False	False	False	False	-2521.00170898438	-2509.75244140625	9.98227787017822	0.754574596881866	0.933233201503754	0.669301986694336	104	936
True	False	False	False	False	-2550.54663085938	-2495.0234375	381.544830322266	0.215655222535133	0.868972659111023	0.0800795406103134	130.366271972656	44846
True	False	False	False	False	-2631.56372070313	-2390.16870117188	83.1856460571289	0.755760967731476	0.949857115745544	0.674683451652527	124.906669616699	9368
True	False	False	False	False	-2611.60083007813	-2389.26928710938	160.825576782227	0.744976580142975	0.918908894062042	0.630175292491913	158.917236328125	23043
True	False	False	False	False	-2660.11547851563	-2368.82250976563	53.2388153076172	0.583850502967834	0.935436367988586	0.327514171600342	133.6875	6417
True	False	False	False	False	-2706.341796875	-2310.16259765625	771.962768554688	0.156836032867432	0.911637961864471	0.05563148483634	128.147994995117	89191
True	False	False	False	False	-2733.18408203125	-2253.69458007813	90.9496383666992	0.854409575462341	0.96769505739212	1	126.073173522949	10338
True	False	False	False	False	-2738.97509765625	-2237.13671875	151.952453613281	0.745924651622772	0.923689842224121	0.633738994598389	156.255477905273	21407
True	False	False	False	False	-2762.91455078125	-2236.28173828125	150.843307495117	0.397162139415741	0.903379857540131	0.174344927072525	133.54411315918	18162
True	False	False	False	False	-2767.12548828125	-2208.5341796875	165.262145996094	0.63540130853653	0.952930867671967	0.391774117946625	143.167785644531	21332
True	False	False	False	False	-2803.26293945313	-2142.44384765625	330.524291992188	0.598320305347443	0.935491323471069	0.344038873910904	176.677856445313	52650
True	False	False	False	False	-2865.158203125	-2087.46533203125	465.839630126953	0.152052327990532	0.90919828414917	0.0537417195737362	134.290481567383	56402
True	False	False	False	False	-2903.01904296875	-2005.54248046875	140.861022949219	0.734058856964111	0.932612240314484	0.592774868011475	163.976379394531	20825
True	False	False	False	False	-2927.79125976563	-1961.13439941406	199.645553588867	0.537518978118896	0.843531429767609	0.28058072924614	165.561111450195	29801
True	False	False	False	False	-2951.92822265625	-1944.93957519531	186.335845947266	0.494261741638184	0.943633377552032	0.243131533265114	139.154754638672	23378
True	False	False	False	False	-2959.75048828125	-1903.57495117188	414.819091796875	0.589953780174255	0.917215466499329	0.334359705448151	175.70588684082	65714
True	False	False	False	False	-2932.53881835938	-1920.82080078125	14.4188451766968	0.719225645065308	0.935661971569061	0.550069808959961	65.3076934814453	849
True	False	False	False	False	-2926.83374023438	-1988.193359375	120.896469116211	0.541716456413269	0.924089848995209	0.284509539604187	137.908264160156	15032
True	False	False	False	False	-2913.529296875	-1932.67346191406	225.155807495117	0.795522391796112	0.95868057012558	1	113.906402587891	23123
True	False	False	False	False	-2898.65161132813	-2033.83654785156	153.061584472656	0.360519826412201	0.882959187030792	0.152400389313698	134.507247924805	18562
True	False	False	False	False	-2868.63452148438	-2028.64245605469	201.863830566406	0.815102219581604	0.946890532970428	1	181.5	33033
True	False	False	False	False	-2898.02734375	-1983.28588867188	157.498153686523	0.712582767009735	0.92350560426712	0.533171415328979	168.119720458984	23873
True	False	False	False	False	-2877.31884765625	-2014.55944824219	64.3302307128906	0.815286338329315	0.957386434078217	1	94.3620681762695	5473
True	False	False	False	False	-2865.20581054688	-1970.83227539063	271.739776611328	0.511299192905426	0.914366245269775	0.25726318359375	102.571426391602	25130
True	False	False	False	False	-2838.83837890625	-2128.19921875	19.9645557403564	0.471643835306168	0.846365213394165	0.225454315543175	139.444442749023	2510
True	False	False	False	False	-2826.5361328125	-2118.02758789063	55.4570960998535	0.731203615665436	0.966921865940094	0.583928167819977	104.099998474121	5205
True	False	False	False	False	-2838.41967773438	-2054.92602539063	158.607299804688	0.835208594799042	0.966466784477234	1	172.076919555664	24607
True	False	False	False	False	-2818.39990234375	-1951.93005371094	250.666076660156	0.669864416122437	0.938089370727539	0.445568263530731	109.367256164551	24717
True	False	False	False	False	-2805.462890625	-1898.638671875	285.049468994141	0.644837200641632	0.956181466579437	0.405436128377914	100.482490539551	25824
True	False	False	False	False	-2805.1240234375	-2090.486328125	16.6371288299561	0.551631391048431	0.886258065700531	0.294025242328644	66.466667175293	997
True	False	False	False	False	-2800.18139648438	-2183.72778320313	272.848907470703	0.26631161570549	0.903533339500427	0.103161722421646	135.012191772461	33213
True	False	False	False	False	-2738.43188476563	-2189.857421875	126.442184448242	0.490521252155304	0.902492642402649	0.240126356482506	75.1578979492188	8568
True	False	False	False	False	-2792.30493164063	-2160.3359375	94.2770690917969	0.767170608043671	0.956003665924072	0.735596120357513	102.141174316406	8682
True	False	False	False	False	-2795.96533203125	-2045.09997558594	259.539215087891	0.601119041442871	0.920347332954407	0.347356885671616	89.1453018188477	20860
True	False	False	False	False	-2790.60229492188	-2000.39953613281	268.412353515625	0.749492049217224	0.960707485675812	0.647696793079376	82.747932434082	20025
True	False	False	False	False	-2780.38818359375	-1946.1796875	221.828384399414	0.716807842254639	0.954719007015228	0.543781936168671	95.3099975585938	19062
True	False	False	False	False	-2780.47436523438	-1931.43005371094	22.1828384399414	0.806145071983337	0.95370626449585	1	57.8499984741211	1157
True	False	False	False	False	-2779.28173828125	-2070.67895507813	187.44499206543	0.784142136573792	0.962603986263275	0.923094153404236	85.4556198120117	14442
True	False	False	False	False	-2760.30395507813	-2188.99731445313	179.680999755859	0.801911056041718	0.949747979640961	1	171.50617980957	27784
True	False	False	False	False	-2759.62255859375	-2167.35498046875	175.244430541992	0.637696862220764	0.927071690559387	0.395032972097397	79.7974700927734	12608
True	False	False	False	False	-2752.22265625	-2107.16479492188	285.049468994141	0.342151671648026	0.778058111667633	0.142049044370651	136.762649536133	35148
True	False	False	False	False	-2745.84399414063	-2023.90600585938	362.689422607422	0.670515120029449	0.927993178367615	0.446699261665344	86.9816513061523	28443
True	False	False	False	False	-2734.947265625	-2093.30297851563	29.9468326568604	0.67108416557312	0.94053065776825	0.447692304849625	55	1485
True	False	False	False	False	-2723.0439453125	-2153.18896484375	253.993499755859	0.56359851360321	0.939196765422821	0.30597996711731	79.5895233154297	18226
True	False	False	False	False	-2706.17211914063	-2146.06665039063	18.8554134368896	0.685223281383514	0.927839636802673	0.473690927028656	57.4117660522461	976
True	False	False	False	False	-2718.0224609375	-1928.78369140625	255.102645874023	0.694154143333435	0.936512291431427	0.49159649014473	95.465217590332	21957
True	False	False	False	False	-2705.22143554688	-2224.37475585938	64.3302307128906	0.771918535232544	0.954430818557739	0.768335938453674	76.1034469604492	4414
True	False	False	False	False	-2705.203125	-2198.46997070313	327.196868896484	0.728079736232758	0.935821056365967	0.574619233608246	161.369491577148	47604
True	False	False	False	False	-2705.138671875	-2088.14428710938	308.341461181641	0.756814062595367	0.951572835445404	0.679580926895142	114.812950134277	31918
True	False	False	False	False	-2693.52172851563	-1903.81079101563	217.391815185547	0.343571066856384	0.883090019226074	0.14283461868763	89.5	17542
True	False	False	False	False	-2685.77905273438	-1991.98950195313	229.592376708984	0.624738752841949	0.942650854587555	0.377144157886505	72.9275360107422	15096
True	False	False	False	False	-2685.33447265625	-2158.93212890625	326.087738037109	0.781204581260681	0.96230810880661	0.86380922794342	93.7551040649414	27564
True	False	False	False	False	-2685.27563476563	-2040.29565429688	333.851715087891	0.719081282615662	0.938783943653107	0.549689710140228	76.0797348022461	22900
True	False	False	False	False	-2681.59350585938	-2234.60888671875	805.237060546875	0.407203704118729	0.783080577850342	0.180689707398415	168.305786132813	122190
True	False	False	False	False	-2679.23999023438	-2201.61303710938	12.2005615234375	0.768196105957031	0.939064502716064	0.742168962955475	59.9090919494629	659
True	False	False	False	False	-2677.00634765625	-2263.43872070313	102.041061401367	0.761244773864746	0.954637885093689	0.701598525047302	83.3369598388672	7667
True	False	False	False	False	-2676.52001953125	-2121.94555664063	134.206176757813	0.771839797496796	0.964433610439301	0.76773864030838	72.2066116333008	8737
True	False	False	False	False	-2669.59057617188	-2097.9970703125	170.807861328125	0.730905413627625	0.95748645067215	0.583023309707642	70.8831176757813	10916
True	False	False	False	False	-2667.63696289063	-2359.91381835938	28.8376903533936	0.300559520721436	0.729951858520508	0.120012454688549	135.153839111328	3514
True	False	False	False	False	-2658.25634765625	-2346.630859375	9.98227787017822	0.628524124622345	0.939064502716064	0.382245600223541	89.1111145019531	802
True	False	False	False	False	-2648.39404296875	-1946.25463867188	18.8554134368896	0.809739828109741	0.949675559997559	1	57.235294342041	973
True	False	False	False	False	-2664.46020507813	-1915.72985839844	156.389007568359	0.786773204803467	0.949278473854065	1	146.921981811523	20716
True	False	False	False	False	-2646.94311523438	-2270.92114257813	257.320922851563	0.771918535232544	0.961325883865356	0.768335938453674	75.0344848632813	17408
True	False	False	False	False	-2636.67456054688	-2166.2578125	271.739776611328	0.600584924221039	0.952759563922882	0.346720427274704	75.2244873046875	18430
True	False	False	False	False	-2642.21606445313	-2031.43408203125	230.701522827148	0.453230500221252	0.899905622005463	0.211878910660744	71.5721130371094	14887
True	False	False	False	False	-2640.54174804688	-2091.25073242188	287.267761230469	0.705089330673218	0.958295166492462	0.515416443347931	75.9150543212891	19662
True	False	False	False	False	-2638.33764648438	-1986.83447265625	237.356369018555	0.570989787578583	0.953198969364166	0.313639640808105	93.4579467773438	20000
True	False	False	False	False	-2636.50244140625	-1960.25854492188	237.356369018555	0.627663373947144	0.948244452476501	0.381076902151108	92.5046691894531	19796
True	False	False	False	False	-2635.68872070313	-2357.1728515625	366.016845703125	0.445996910333633	0.912226319313049	0.206729039549828	151.621215820313	50035
True	False	False	False	False	-2624.35083007813	-2338.87158203125	46.5839614868164	0.839679360389709	0.96739661693573	1	79.5952377319336	3343
True	False	False	False	False	-2635.56567382813	-2306.67553710938	252.884368896484	0.483087420463562	0.833002865314484	0.234252199530602	75.1535110473633	17135
True	False	False	False	False	-2618.22314453125	-2220.9560546875	495.786437988281	0.661010682582855	0.919554054737091	0.430652409791946	167.624160766602	74928
True	False	False	False	False	-2622.84936523438	-2043.22595214844	14.4188451766968	0.666414141654968	0.918621897697449	0.43965283036232	45.461540222168	591
True	False	False	False	False	-2634.62719726563	-1947.55334472656	42.1473922729492	0.745215535163879	0.949666619300842	0.631068110466003	66.6578979492188	2533
True	False	False	False	False	-2611.18212890625	-2199.43701171875	110.914192199707	0.569584727287292	0.96236389875412	0.312166571617126	75.5	7550
True	False	False	False	False	-2604.89233398438	-2157.65380859375	330.524291992188	0.430609315633774	0.79056191444397	0.196093916893005	77.7181243896484	23160
True	False	False	False	False	-2610.34057617188	-2026.56335449219	234.028945922852	0.743987619876862	0.949986755847931	0.626518130302429	72.7867279052734	15358
True	False	False	False	False	-2603.03002929688	-2091.39819335938	26.6194076538086	0.780536234378815	0.942926585674286	0.854119598865509	41.9583320617676	1007
True	False	False	False	False	-2601.7431640625	-2436.88452148438	658.830322265625	0.174310639500618	0.917165458202362	0.062655471265316	129.619522094727	76994
True	False	False	False	False	-2548.19580078125	-2418.07983398438	197.427261352539	0.82590115070343	0.953747928142548	1	165.780899047852	29509
True	False	False	False	False	-2576.64624023438	-2331.26635742188	238.465515136719	0.715355515480042	0.954319179058075	0.540082275867462	96.6651153564453	20783
True	False	False	False	False	-2587.15576171875	-2189.49975585938	36.6016845703125	0.820213973522186	0.956876516342163	1	49.3333320617676	1628
True	False	False	False	False	-2598.51171875	-2061.2978515625	204.082122802734	0.641390800476074	0.946686744689941	0.400363385677338	73.3369598388672	13494
True	False	False	False	False	-2594.44287109375	-2121.55859375	222.937530517578	0.695020914077759	0.945352911949158	0.493403911590576	68.8805999755859	13845
True	False	False	False	False	-2581.66235351563	-2280.51147460938	212.955261230469	0.746008455753326	0.939875900745392	0.634056925773621	76.6458358764648	14716
True	False	False	False	False	-2573.98364257813	-2199.44995117188	209.627822875977	0.648297905921936	0.952754974365234	0.410630732774734	68.3915328979492	12926
True	False	False	False	False	-2569.43310546875	-2416.7353515625	104.259346008301	0.665127098560333	0.94350278377533	0.437480479478836	74.3297882080078	6987
True	False	False	False	False	-2528.78125	-2411.89282226563	279.503784179688	0.807386338710785	0.957121074199677	1	165.567459106445	41723
True	False	False	False	False	-2568.60693359375	-2082.25927734375	238.465515136719	0.676133930683136	0.947300553321838	0.456677675247192	78.5302352905273	16884
True	False	False	False	False	-2566.86938476563	-2381.07055664063	149.734161376953	0.74251663684845	0.954780399799347	0.621188163757324	63.9925918579102	8639
True	False	False	False	False	-2514.97705078125	-2376.49877929688	128.660461425781	0.811424374580383	0.958291947841644	1	60.965518951416	7072
True	False	False	False	False	-2548.15258789063	-2229.09692382813	269.521484375	0.733388960361481	0.943719327449799	0.590668797492981	83.0617294311523	20184
True	False	False	False	False	-2550.376953125	-2155.01220703125	253.993499755859	0.741802990436554	0.959395945072174	0.618647515773773	73.1091690063477	16742
True	False	False	False	False	-2539.41967773438	-2371.1083984375	177.462707519531	0.621673703193665	0.948556423187256	0.373084425926208	69.25	11080
True	False	False	False	False	-2531.85864257813	-2301.07202148438	237.356369018555	0.75456565618515	0.959131121635437	0.669261932373047	77.0373840332031	16486
True	False	False	False	False	-2523.1572265625	-2186.857421875	312.778015136719	0.695994853973389	0.950448274612427	0.495450377464294	75.2978744506836	21234
True	False	False	False	False	-2522.84936523438	-2122.79516601563	271.739776611328	0.649105131626129	0.943642199039459	0.411857336759567	85.1142883300781	20853
True	False	False	False	False	-2516.45581054688	-2246.95043945313	230.701522827148	0.719225645065308	0.962053596973419	0.550069808959961	67.8076934814453	14104
True	False	False	False	False	-2514.822265625	-2535.0615234375	87.6222152709961	0.525703132152557	0.929746210575104	0.269820958375931	134.012664794922	10587
True	False	False	False	False	-2507.650390625	-2515.75439453125	139.751892089844	0.81259423494339	0.966258406639099	1	117.15079498291	14761
True	False	False	False	False	-2512.41943359375	-2462.77661132813	191.881561279297	0.784931659698486	0.944386065006256	0.952417612075806	105.734100341797	18292
True	False	False	False	False	-2512.29516601563	-2435.82592773438	279.503784179688	0.588500678539276	0.880073487758636	0.33271387219429	151.559524536133	38193
True	False	False	False	False	-2510.60400390625	-2330.52612304688	246.229507446289	0.752931416034698	0.956987500190735	0.662071883678436	76.0765762329102	16889
True	False	False	False	False	-2495.11889648438	-2479.29150390625	55.4570960998535	0.842206358909607	0.964499771595001	1	61.0800018310547	3054
True	False	False	False	False	-2474.70947265625	-2465.44921875	234.028945922852	0.774071514606476	0.936304450035095	0.785571455955505	159.796203613281	33717
True	False	False	False	False	-2489.34228515625	-2358.62817382813	168.589569091797	0.735215425491333	0.938354253768921	0.596457183361053	70.2171020507813	10673
True	False	False	False	False	-2484.3125	-2273.3349609375	238.465515136719	0.764291822910309	0.953403830528259	0.71831476688385	66.0558166503906	14202
True	False	False	False	False	-2464.01000976563	-2382.45874023438	195.208984375	0.590245008468628	0.953107953071594	0.334690809249878	61.9090919494629	10896
True	False	False	False	False	-2463.21484375	-2551.57348632813	168.589569091797	0.815898180007935	0.955806910991669	1	168.375	25593
True	False	False	False	False	-2453.61938476563	-2505.16284179688	503.550445556641	0.586008429527283	0.898570120334625	0.329914510250092	169.634353637695	77014
True	False	False	False	False	-2460.80883789063	-2457.11083984375	67.6576614379883	0.644573032855988	0.954981207847595	0.405043840408325	74.7704925537109	4561
True	False	False	False	False	-2457.201171875	-2420.9091796875	263.975769042969	0.459592521190643	0.94415956735611	0.216491803526878	63.6470603942871	15148
True	False	False	False	False	-2453.88671875	-2330.3681640625	210.736968994141	0.68892914056778	0.934512674808502	0.480967491865158	57.7999992370605	10982
True	False	False	False	False	-2450.744140625	-2252.25	238.465515136719	0.610454916954041	0.927301347255707	0.358734130859375	66.7534866333008	14352
True	False	False	False	False	-2441.77124023438	-2595.48974609375	141.970169067383	0.721593976020813	0.948261201381683	0.556392550468445	133.53125	17092
True	False	False	False	False	-2428.998046875	-2561.99243164063	1192.32763671875	0.380146563053131	0.864454746246338	0.163928151130676	173.577667236328	186596
True	False	False	False	False	-2430.61938476563	-2495.02709960938	364.90771484375	0.478922307491302	0.885897397994995	0.23101644217968	138.313064575195	45505
True	False	False	False	False	-2429.57568359375	-2369.34423828125	143.079315185547	0.685546875	0.943564891815186	0.474318087100983	66.1938018798828	8539
True	False	False	False	False	-2436.7236328125	-2299.86401367188	236.24723815918	0.778731882572174	0.967250347137451	0.831285119056702	76.2065734863281	16232
True	False	False	False	False	-2429.56494140625	-2240.1728515625	221.828384399414	0.608177602291107	0.955922722816467	0.355913579463959	67.4550018310547	13491
True	False	False	False	False	-2435.90795898438	-2203.9853515625	48.80224609375	0.741141617298126	0.95661723613739	0.616318583488464	40.3409080505371	1775
True	False	False	False	False	-2428.66943359375	-2425.79541015625	138.64274597168	0.788708209991455	0.936934292316437	1	152.511993408203	19064
True	False	False	False	False	-2427.5869140625	-2410.70678710938	141.970169067383	0.422542929649353	0.919172525405884	0.190683841705322	66.8671875	8559
True	False	False	False	False	-2419.19653320313	-2526.56298828125	249.556930541992	0.550012350082397	0.94538426399231	0.292448073625565	143.617782592773	32314
True	False	False	False	False	-2414.330078125	-2470.14111328125	19.9645557403564	0.776177406311035	0.952117681503296	0.804480254650116	58.1666679382324	1047
True	False	False	False	False	-2418.56225585938	-2461.806640625	43.256534576416	0.593835353851318	0.917121946811676	0.338806599378586	56.1538467407227	2190
True	False	False	False	False	-2397.94604492188	-2458.58715820313	166.371292114258	0.683183550834656	0.904482901096344	0.469772964715958	153.320007324219	22998
True	False	False	False	False	-2406.07788085938	-2360.98461914063	357.143707275391	0.563100576400757	0.895814597606659	0.30547171831131	151.301239013672	48719
True	False	False	False	False	-2397.701171875	-2408.0439453125	190.772415161133	0.717905819416046	0.956207931041718	0.546617150306702	66.5174407958984	11441
True	False	False	False	False	-2397.67211914063	-2630.76098632813	237.356369018555	0.838629484176636	0.953764915466309	1	171.205612182617	36638
True	False	False	False	False	-2396.8681640625	-2576.3701171875	26.6194076538086	0.736015200614929	0.941462934017181	0.599038541316986	89.5416641235352	2149
True	False	False	False	False	-2380.54907226563	-2451.36254882813	131.987884521484	0.664014279842377	0.959540724754333	0.435616761445999	72.2941207885742	8603
True	False	False	False	False	-2395.12133789063	-2262.24584960938	175.244430541992	0.811767578125	0.956823527812958	1	64.4050598144531	10176
True	False	False	False	False	-2393.25927734375	-2302.16430664063	288.376892089844	0.81140923500061	0.965526103973389	1	167.192306518555	43470
True	False	False	False	False	-2379.724609375	-2553.5146484375	679.903991699219	0.494496643543243	0.846873998641968	0.243321374058723	169.381729125977	103831
True	False	False	False	False	-2379.43530273438	-2502.9755859375	270.630645751953	0.598133563995361	0.95095694065094	0.343818932771683	68.586067199707	16735
True	False	False	False	False	-2379.42553710938	-2419.16284179688	34.3833999633789	0.812275528907776	0.95572304725647	1	44.0967750549316	1367
True	False	False	False	False	-2366.64038085938	-2474.22485351563	90.9496383666992	0.730561852455139	0.943143308162689	0.581985175609589	51.4634132385254	4220
True	False	False	False	False	-2364.34008789063	-2454.74389648438	16.6371288299561	0.76893937587738	0.947792708873749	0.747088372707367	47.3333320617676	710
True	False	False	False	False	-2361.62036132813	-2685.81225585938	279.503784179688	0.249721050262451	0.902418613433838	0.0953740403056145	132.150787353516	33302
True	False	False	False	False	-2264.14501953125	-2681.90063476563	37.7108268737793	0.748016774654388	0.944049656391144	0.64181524515152	51.529411315918	1752
True	False	False	False	False	-2306.00341796875	-2664.3076171875	11.0914192199707	0.763594925403595	0.936281979084015	0.714360892772675	41.4000015258789	414
True	False	False	False	False	-2328.85668945313	-2621.59326171875	283.940338134766	0.476296901702881	0.858150362968445	0.228996768593788	70.18359375	17967
True	False	False	False	False	-2334.90649414063	-2490.55688476563	473.603607177734	0.459325820207596	0.85358077287674	0.216296821832657	171.852462768555	73381
True	False	False	False	False	-2346.466796875	-2330.359375	259.539215087891	0.730268359184265	0.954718768596649	0.581102013587952	74.0683746337891	17332
True	False	False	False	False	-2351.75	-2316.048828125	17.7462711334229	0.762108087539673	0.940302610397339	0.706189274787903	51.375	822
True	False	False	False	False	-2342.146484375	-2428.92309570313	242.902084350586	0.778511226177216	0.959585607051849	0.828752934932709	75.5799102783203	16552
True	False	False	False	False	-2333.87060546875	-2574.48974609375	48.80224609375	0.788230717182159	0.957641243934631	1	46.9318199157715	2065
True	False	False	False	False	-2330.7021484375	-2548.61840820313	337.179138183594	0.652311563491821	0.926465094089508	0.416787385940552	69.065788269043	20996
True	False	False	False	False	-2322.34301757813	-2427.86059570313	84.2947845458984	0.711886703968048	0.956900954246521	0.531466901302338	72.75	5529
True	False	False	False	False	-2333.06860351563	-2409.45654296875	205.191253662109	0.548340380191803	0.946162581443787	0.290829062461853	67.2432403564453	12440
True	False	False	False	False	-2309.09814453125	-2485.50830078125	270.630645751953	0.659534811973572	0.924627602100372	0.428247392177582	162.852462768555	39736
True	False	False	False	False	-2294.130859375	-2640.40844726563	252.884368896484	0.55514258146286	0.936096966266632	0.297477811574936	68.7543869018555	15676
True	False	False	False	False	-2277.73999023438	-2558.06103515625	273.958068847656	0.732108473777771	0.952208459377289	0.586695373058319	85.538459777832	21128
True	False	False	False	False	-2289.25854492188	-2513.37133789063	321.651153564453	0.558614909648895	0.899859011173248	0.300936460494995	80.1999969482422	23258
True	False	False	False	False	-2282.17114257813	-2493.60522460938	88.7313537597656	0.670272588729858	0.950422644615173	0.446277111768723	54.5	4360
True	False	False	False	False	-2273.7001953125	-2443.2744140625	368.235137939453	0.674124598503113	0.940532028675079	0.453064620494843	89.2951812744141	29646
True	False	False	False	False	-2265.27685546875	-2655.69750976563	392.636260986328	0.668119728565216	0.931720077991486	0.442560136318207	175.923721313477	62277
True	False	False	False	False	-2263.6875	-2700.93701171875	302.795745849609	0.77513575553894	0.948585033416748	0.794834792613983	63.8791198730469	17439
True	False	False	False	False	-2259.61547851563	-2761.85815429688	134.206176757813	0.65880936384201	0.947297036647797	0.427073359489441	130.966949462891	15847
True	False	False	False	False	-2219.83935546875	-2740.8564453125	320.542022705078	0.798120617866516	0.956125438213348	1	78.2145309448242	22604
True	False	False	False	False	-2245.10595703125	-2658.35888671875	39.9291114807129	0.64491605758667	0.941383063793182	0.405553311109543	68.3333358764648	2460
True	False	False	False	False	-2220.43017578125	-2636.740234375	234.028945922852	0.851607799530029	0.963523924350739	1	177.511840820313	37455
True	False	False	False	False	-2229.80981445313	-2552.71435546875	437.001922607422	0.68508368730545	0.942778468132019	0.473420888185501	74.6015243530273	29393
True	False	False	False	False	-2258.68701171875	-2504.3525390625	90.9496383666992	0.543151259422302	0.949527680873871	0.285865783691406	48.2439041137695	3956
True	False	False	False	False	-2241.3505859375	-2465.755859375	16.6371288299561	0.693598926067352	0.931946337223053	0.490445405244827	45.8666648864746	688
True	False	False	False	False	-2236.11450195313	-2451.51245117188	238.465515136719	0.561679422855377	0.916726291179657	0.304026573896408	68.2976760864258	14684
True	False	False	False	False	-2227.314453125	-2505.16040039063	466.948760986328	0.806104183197021	0.965802490711212	1	77.8361053466797	32769
True	False	False	False	False	-2225.55078125	-2608.81201171875	307.232330322266	0.578081130981445	0.930990695953369	0.321200758218765	73.685920715332	20411
True	False	False	False	False	-2220.30346679688	-2656.09619140625	133.097030639648	0.83940452337265	0.969939112663269	1	171.191665649414	20543
True	False	False	False	False	-2205.9267578125	-2718.28491210938	36.6016845703125	0.762958765029907	0.964938998222351	0.710821986198425	43.6363639831543	1440
True	False	False	False	False	-2196.77734375	-2696.158203125	348.270568847656	0.634329915046692	0.911427557468414	0.390266835689545	175.407638549805	55078
True	False	False	False	False	-2204.81103515625	-2663.04296875	136.424453735352	0.776088893413544	0.939241051673889	0.803636133670807	175.195129394531	21549
True	False	False	False	False	-2205.54760742188	-2534.83447265625	43.256534576416	0.817455768585205	0.96039891242981	1	40.3076934814453	1572
True	False	False	False	False	-2202.91748046875	-2624.80419921875	138.64274597168	0.612841725349426	0.916522800922394	0.36172279715538	72.8960037231445	9112
True	False	False	False	False	-2201.66455078125	-2678.7861328125	85.4039306640625	0.445059299468994	0.947114109992981	0.206068739295006	84.5974044799805	6514
True	False	False	False	False	-2194.76879882813	-2648.68139648438	123.114753723145	0.789175748825073	0.937526285648346	1	166.198196411133	18448
True	False	False	False	False	-2188.8857421875	-2522.51953125	31.0559749603271	0.750200152397156	0.948197305202484	0.650578022003174	40.5357131958008	1135
True	False	False	False	False	-2187.3017578125	-2154.55688476563	145.297592163086	0.776568472385406	0.929727494716644	0.808269858360291	161.274810791016	21127
True	False	False	False	False	-2182.24755859375	-2792.4794921875	394.854522705078	0.731857776641846	0.930830419063568	0.585925400257111	191.26123046875	68089
True	False	False	False	False	-2175.2119140625	-2818.92749023438	320.542022705078	0.509508073329926	0.899449586868286	0.255742013454437	192.70588684082	55692
True	False	False	False	False	-2130.77416992188	-2808.61865234375	201.863830566406	0.652295112609863	0.948882758617401	0.416761875152588	80.8241729736328	14710
True	False	False	False	False	-2144.5908203125	-2771.64794921875	13.3097038269043	0.517451584339142	0.899966955184937	0.262555181980133	82.5	990
True	False	False	False	False	-2173.3798828125	-2763.939453125	24.401123046875	0.830724716186523	0.955192744731903	1	41.5454559326172	914
True	False	False	False	False	-2141.05517578125	-2732.27392578125	18.8554134368896	0.809739828109741	0.949675559997559	1	52.470588684082	892
True	False	False	False	False	-2151.49755859375	-2621.40014648438	211.846115112305	0.580809593200684	0.943442165851593	0.324167907238007	60.9947662353516	11650
True	False	False	False	False	-2153.15087890625	-2593.1640625	75.4216537475586	0.797777712345123	0.961069166660309	1	58.264705657959	3962
True	False	False	False	False	-2159.24584960938	-2501.33569335938	306.123168945313	0.62613046169281	0.947554588317871	0.379008322954178	70.2282638549805	19383
True	False	False	False	False	-2158.74731445313	-2559.41723632813	271.739776611328	0.726180493831635	0.966237127780914	0.569135069847107	68.5877532958984	16804
True	False	False	False	False	-2136.14404296875	-2593.91577148438	211.846115112305	0.591541230678558	0.929916560649872	0.336169421672821	81.2041854858398	15510
True	False	False	False	False	-2134.9716796875	-2713.08325195313	364.90771484375	0.432772904634476	0.809470117092133	0.197563901543617	176.197570800781	57969
True	False	False	False	False	-2132.5478515625	-2779.0810546875	220.719253540039	0.827565848827362	0.96736603975296	1	179.87939453125	35796
True	False	False	False	False	-2118.29418945313	-2758.24975585938	147.515884399414	0.796800673007965	0.959959983825684	1	169.947372436523	22603
True	False	False	False	False	-2132.3701171875	-2752.64135742188	42.1473922729492	0.796495378017426	0.954181313514709	1	67.8421020507813	2578
True	False	False	False	False	-2101.57788085938	-2749.14624023438	123.114753723145	0.746964454650879	0.948522448539734	0.637715458869934	78.9189224243164	8760
True	False	False	False	False	-2118.044921875	-2623.7529296875	136.424453735352	0.603036284446716	0.935469388961792	0.34965392947197	55.4878044128418	6825
True	False	False	False	False	-2121.6728515625	-2604.54028320313	23.2919807434082	0.772283971309662	0.955780923366547	0.771135985851288	55.7142868041992	1170
True	False	False	False	False	-2115.48486328125	-2570.99072265625	257.320922851563	0.642619371414185	0.923082828521729	0.402160435914993	68.1637954711914	15814
True	False	False	False	False	-2096.48828125	-2666.99780273438	446.984191894531	0.373604357242584	0.861908257007599	0.160029530525208	124.486351013184	50168
True	False	False	False	False	-2095.32690429688	-2854.939453125	65.4393768310547	0.552648901939392	0.952744483947754	0.295021146535873	50.661018371582	2989
True	False	False	False	False	-2086.95043945313	-2832.35522460938	229.592376708984	0.828244745731354	0.954872965812683	1	69.8888854980469	14467
True	False	False	False	False	-2082.68408203125	-2765.5673828125	368.235137939453	0.540700972080231	0.89485239982605	0.283553749322891	186.834335327148	62029
True	False	False	False	False	-2081.18237304688	-2714.279296875	84.2947845458984	0.819298386573792	0.958222687244415	1	47.6184196472168	3619
True	False	False	False	False	-2071.32202148438	-2737.07177734375	151.952453613281	0.720849692821503	0.95706182718277	0.55438756942749	69.5109481811523	9523
True	False	False	False	False	-2067.4189453125	-2815.23706054688	73.203369140625	0.815053641796112	0.964830636978149	1	47.5303039550781	3137
True	False	False	False	False	-2062.97583007813	-2768.38037109375	134.206176757813	0.823480188846588	0.963870942592621	1	189.429748535156	22921
True	False	False	False	False	-2061.20263671875	-2899.37817382813	21.0736961364746	0.698733150959015	0.931073546409607	0.501295566558838	46.9473686218262	892
True	False	False	False	False	-2019.134765625	-2867.7412109375	217.391815185547	0.52296257019043	0.954595446586609	0.267385900020599	59.8877563476563	11738
True	False	False	False	False	-2032.34814453125	-2781.61181640625	634.42919921875	0.433887094259262	0.853545486927032	0.19832406938076	192.928314208984	110355
True	False	False	False	False	-2055.81982421875	-2753.4052734375	134.206176757813	0.724908888339996	0.911863803863525	0.56553328037262	178.809921264648	21636
True	False	False	False	False	-2053.80224609375	-2701.53662109375	190.772415161133	0.646990358829498	0.941912114620209	0.408655911684036	59.6046524047852	10252
True	False	False	False	False	-2050.04125976563	-2775.76513671875	127.551322937012	0.782646477222443	0.963263034820557	0.888233423233032	186.678268432617	21468
True	False	False	False	False	-2026.71569824219	-2714.51245117188	180.790130615234	0.548446834087372	0.940099477767944	0.290931910276413	52.1472396850586	8500
True	False	False	False	False	-2049.18920898438	-2599.208984375	221.828384399414	0.754937589168549	0.956168830394745	0.670933723449707	64.8949966430664	12979
True	False	False	False	False	-2043.78942871094	-2666.26782226563	125.333038330078	0.769035220146179	0.953242182731628	0.747732698917389	62.0973434448242	7017
True	False	False	False	False	-2043.2734375	-2646.15576171875	167.480438232422	0.730378448963165	0.953370094299316	0.581432998180389	58.1059608459473	8774
True	False	False	False	False	-2022.36389160156	-2849.42407226563	173.026138305664	0.809414923191071	0.960454761981964	1	83.1858978271484	12977
True	False	False	False	False	-1996.83813476563	-2778.93090820313	48.80224609375	0.824289858341217	0.96843945980072	1	62.6590919494629	2757
True	False	False	False	False	-1996.28466796875	-2829.07641601563	250.666076660156	0.79687774181366	0.953981459140778	1	113.920356750488	25746
True	False	False	False	False	-2012.91613769531	-2769.47216796875	32.1651153564453	0.638014316558838	0.918395280838013	0.395486831665039	76.8275833129883	2228
True	False	False	False	False	-2004.93981933594	-2674.892578125	206.300399780273	0.549606323242188	0.949883759021759	0.292054057121277	51.7150535583496	9619
True	False	False	False	False	-1964.71594238281	-2741.24145507813	198.536407470703	0.71621161699295	0.942807197570801	0.542256295681	73.2513961791992	13112
True	False	False	False	False	-1987.09887695313	-2713.24194335938	236.24723815918	0.604776263237	0.959304392337799	0.351755946874619	76.6619720458984	16329
True	False	False	False	False	-1958.15966796875	-2964.28247070313	27.7285480499268	0.691563129425049	0.947363257408142	0.486269682645798	46.9199981689453	1173
True	False	False	False	False	-1941.22485351563	-2925.98413085938	207.409545898438	0.622192978858948	0.934365808963776	0.373767793178558	74.2459869384766	13884
True	False	False	False	False	-1955.23620605469	-2899.2646484375	48.80224609375	0.788230717182159	0.955260276794434	1	55.6590919494629	2449
True	False	False	False	False	-1928.41845703125	-2899.18676757813	65.4393768310547	0.816044509410858	0.962780237197876	1	99.1864395141602	5852
True	False	False	False	False	-1957.08129882813	-2867.62841796875	268.412353515625	0.771839797496796	0.936744093894958	0.76773864030838	143.880172729492	34819
True	False	False	False	False	-1940.72265625	-2718.12524414063	93.1679229736328	0.846452295780182	0.963919818401337	1	68.8452377319336	5783
True	False	False	False	False	-1947.51220703125	-2685.51440429688	25.5102653503418	0.688737690448761	0.931646287441254	0.480586379766464	51.0434799194336	1174
True	False	False	False	False	-1933.46887207031	-2451.166015625	133.097030639648	0.718917906284332	0.921927034854889	0.549260377883911	164.774993896484	19773
True	False	False	False	False	-1921.96630859375	-2909.72094726563	149.734161376953	0.684073209762573	0.914426982402802	0.471474379301071	178.940734863281	24157
True	False	False	False	False	-1919.02307128906	-2722.68823242188	45.4748191833496	0.782684803009033	0.950339794158936	0.888971745967865	60.5853652954102	2484
True	False	False	False	False	-1912.18566894531	-2849.76049804688	316.10546875	0.444714695215225	0.901752233505249	0.205826476216316	84.2807006835938	24020
True	False	False	False	False	-3023.421875	-1783.94409179688	61.0028076171875	0.45509198307991	0.947772622108459	0.21322038769722	113.436363220215	6239
True	False	False	False	False	-3009.12768554688	-1727.74694824219	133.097030639648	0.616532325744629	0.911442339420319	0.366411358118057	97.8000030517578	11736
True	False	False	False	False	-3082.71923828125	-1630.51318359375	354.925415039063	0.417993992567062	0.7529177069664	0.187680676579475	148.28125	47450
True	False	False	False	False	-3130.00439453125	-1539.72338867188	76.5307922363281	0.733375728130341	0.950422048568726	0.590627431869507	121.405799865723	8377
True	False	False	False	False	-3152.51098632813	-1476.8671875	149.734161376953	0.626385688781738	0.941336631774902	0.379351615905762	133.392593383789	18008
True	False	False	False	False	-3172.27465820313	-1359.47229003906	236.24723815918	0.69538140296936	0.951280236244202	0.494159370660782	127.77465057373	27216
True	False	False	False	False	-3240.15942382813	-1171.76501464844	176.353576660156	0.686699867248535	0.972387909889221	0.476565331220627	125.490562438965	19953
True	False	False	False	False	-3317.14916992188	-800.479431152344	235.138092041016	0.809837758541107	0.943589210510254	1	144.580184936523	30651
True	False	False	False	False	-3332.56079101563	-737.362243652344	25.5102653503418	0.602656006813049	0.922156751155853	0.349196761846542	90.0434799194336	2071
True	False	False	False	False	-3338.71606445313	-671.391235351563	174.135284423828	0.777160704135895	0.955849528312683	0.814203679561615	127.573249816895	20029
True	False	False	False	False	-3349.14453125	-613.869812011719	116.459907531738	0.809028446674347	0.954018115997314	1	139.419052124023	14639
True	False	False	False	False	-3358.86840820313	-359.053863525391	38.8199691772461	0.600160121917725	0.956228375434875	0.3462153673172	76.542854309082	2679
True	False	False	False	False	-3358.08471679688	-241.615234375	72.0942230224609	0.725393772125244	0.910812079906464	0.566900193691254	116.507690429688	7573
True	False	False	False	False	-3352.556640625	-5.18357753753662	43.256534576416	0.441599428653717	0.910125911235809	0.203646212816238	96.0769195556641	3747
True	False	False	False	False	-3352.109375	-121.911407470703	70.9850845336914	0.790355026721954	0.960058152675629	1	80.34375	5142
True	False	False	False	False	-3349.15258789063	-72.2550735473633	77.6399383544922	0.673411130905151	0.934123635292053	0.451793849468231	80.6857147216797	5648
True	False	False	False	False	-3348.91162109375	25.426685333252	19.9645557403564	0.461363643407822	0.864780902862549	0.217790275812149	92.8333358764648	1671
True	False	False	False	False	-3346.55493164063	-30.9243202209473	113.132476806641	0.697432041168213	0.914415657520294	0.498501241207123	151.303924560547	15433
True	False	False	False	False	-3345.34448242188	-644.122863769531	14.4188451766968	0.719225645065308	0.935661971569061	0.550069808959961	86.7692337036133	1128
True	False	False	False	False	-3338.5302734375	-699.959594726563	18.8554134368896	0.733056426048279	0.943199634552002	0.589630365371704	87.2941207885742	1484
True	False	False	False	False	-3330.458984375	-754.702026367188	33.2742576599121	0.745649039745331	0.94053065776825	0.63269704580307	91.3000030517578	2739
True	False	False	False	False	-3313.85083007813	-718.347961425781	119.787330627441	0.785884737968445	0.950062692165375	1	137.08332824707	14805
True	False	False	False	False	-3311.99047851563	-540.756225585938	192.990692138672	0.74201226234436	0.913687765598297	0.619389593601227	142.252868652344	24752
True	False	False	False	False	-3316.25952148438	-77.8855056762695	211.846115112305	0.698299467563629	0.944254100322723	0.500360727310181	99.2827224731445	18963
True	False	False	False	False	-3307.18481445313	-504.875610351563	112.023338317871	0.778208315372467	0.944167256355286	0.825352907180786	138.574264526367	13996
True	False	False	False	False	-3301.03466796875	-236.466293334961	149.734161376953	0.808782637119293	0.956038951873779	1	142.918518066406	19294
True	False	False	False	False	-3305.50903320313	-186.233764648438	104.259346008301	0.801714420318604	0.945224344730377	1	147.212768554688	13838
True	False	False	False	False	-3294.50073242188	-686.179992675781	130.878753662109	0.772971868515015	0.945667803287506	0.776539385318756	140.474578857422	16576
True	False	False	False	False	-3291.48193359375	22.460578918457	130.878753662109	0.699504435062408	0.90815544128418	0.502967000007629	155.737289428711	18377
True	False	False	False	False	-3286.513671875	-1014.83526611328	96.4953460693359	0.751482903957367	0.964942038059235	0.655898630619049	111.160919189453	9671
True	False	False	False	False	-3247.58569335938	-973.087707519531	133.097030639648	0.816674590110779	0.953781545162201	1	139.70832824707	16765
True	False	False	False	False	-3281.70043945313	-566.459289550781	127.551322937012	0.753320038318634	0.931669175624847	0.663759410381317	139.130432128906	16000
True	False	False	False	False	-3271.98168945313	-208.98371887207	23.2919807434082	0.792964518070221	0.946847438812256	1	59.6190490722656	1252
True	False	False	False	False	-3274.09497070313	-175.109619140625	195.208984375	0.824289858341217	0.964150488376617	1	105.596588134766	18585
True	False	False	False	False	-3271.93017578125	-515.490295410156	135.315322875977	0.863250076770782	0.973378539085388	1	139.204925537109	16983
True	False	False	False	False	-3268.05126953125	-911.895263671875	270.630645751953	0.749961793422699	0.95366770029068	0.649603843688965	106.098358154297	25888
True	False	False	False	False	-3230.43676757813	-776.84033203125	321.651153564453	0.708904802799225	0.960480690002441	0.524296402931213	116.699996948242	33843
True	False	False	False	False	-3246.82299804688	-694.098571777344	130.878753662109	0.79038941860199	0.937040686607361	1	138.49153137207	16342
True	False	False	False	False	-3267.3828125	-95.4831848144531	238.465515136719	0.795326709747314	0.952467203140259	1	90.0232543945313	19355
True	False	False	False	False	-3262.0634765625	0.696182250976563	155.279876708984	0.80919873714447	0.940991818904877	1	166.649993896484	23331
True	False	False	False	False	-3256.42114257813	52.0367622375488	118.678184509277	0.739972531795502	0.921071350574493	0.612260043621063	152.401870727539	16307
True	False	False	False	False	-3231.51123046875	-751.169738769531	140.861022949219	0.789145231246948	0.95870703458786	1	136.64567565918	17354
True	False	False	False	False	-3228.94799804688	-25.9644985198975	127.551322937012	0.827134490013123	0.956982910633087	1	157.026092529297	18058
True	False	False	False	False	-3228.2265625	-1227.77233886719	324.978576660156	0.742346107959747	0.942414164543152	0.620578289031982	155.255966186523	45490
True	False	False	False	False	-3212.65673828125	-1112.66271972656	655.502868652344	0.380098730325699	0.849811494350433	0.163899436593056	150.152282714844	88740
True	False	False	False	False	-3201.11669921875	-926.895080566406	23.2919807434082	0.725569725036621	0.933190703392029	0.567398190498352	72.3809509277344	1520
True	False	False	False	False	-3217.20849609375	-926.234191894531	46.5839614868164	0.720192134380341	0.950604617595673	0.552630007266998	78.4285736083984	3294
True	False	False	False	False	-3228.09350585938	-858.866882324219	331.633453369141	0.71910685300827	0.939021229743958	0.549757063388824	111.421401977539	33315
True	False	False	False	False	-3210.2158203125	-704.283447265625	126.442184448242	0.708366572856903	0.897729575634003	0.523024260997772	134.885971069336	15377
True	False	False	False	False	-3216.83251953125	10.6462240219116	138.64274597168	0.788708209991455	0.938347339630127	1	160.391998291016	20049
True	False	False	False	False	-3221.43994140625	39.604663848877	123.114753723145	0.727117598056793	0.92380678653717	0.57182514667511	151.81982421875	16852
True	False	False	False	False	-3212.04467773438	-594.892883300781	122.005615234375	0.740235030651093	0.930811047554016	0.613164842128754	135.672729492188	14924
True	False	False	False	False	-3182.92626953125	-80.7736511230469	212.955261230469	0.698564171791077	0.967329561710358	0.500930964946747	92.859375	17829
True	False	False	False	False	-3192.0732421875	23.1649875640869	122.005615234375	0.769454181194305	0.940164923667908	0.750577867031097	155.027267456055	17053
True	False	False	False	False	-3179.85717773438	-1100.69091796875	148.625015258789	0.802791655063629	0.954688668251038	1	146.656723022461	19652
True	False	False	False	False	-3164.55908203125	-833.819152832031	137.533599853516	0.782398581504822	0.937828004360199	0.883594453334808	138.306457519531	17150
True	False	False	False	False	-3173.17578125	-813.465087890625	19.9645557403564	0.798721373081207	0.951427280902863	1	73.2222213745117	1318
True	False	False	False	False	-3162.15698242188	-1439.33337402344	185.226699829102	0.774862349033356	0.953061521053314	0.792401194572449	147.946105957031	24707
True	False	False	False	False	-3147.76025390625	-1253.74340820313	46.5839614868164	0.839679360389709	0.961324214935303	1	79.1904754638672	3326
True	False	False	False	False	-3160.9970703125	-1105.54223632813	128.660461425781	0.780611455440521	0.953504741191864	0.855170607566833	145.672409057617	16898
True	False	False	False	False	-3158.51440429688	-1041.93933105469	314.996307373047	0.806368350982666	0.952787518501282	1	150.366195678711	42704
True	False	False	False	False	-3153.2451171875	-904.793701171875	226.264953613281	0.745827674865723	0.94532972574234	0.633371949195862	97.8872528076172	19969
True	False	False	False	False	-3151.33935546875	-1060.57385253906	238.465515136719	0.696452558040619	0.95754474401474	0.496417999267578	148.199996948242	31863
True	False	False	False	False	-3151.095703125	-844.198974609375	177.462707519531	0.792010962963104	0.948554873466492	1	110.125	17620
True	False	False	False	False	-3150.2119140625	-1204.99938964844	499.113861083984	0.684199810028076	0.915060222148895	0.471717447042465	137.837783813477	62027
True	False	False	False	False	-3137.69750976563	-1516.63256835938	41.0382537841797	0.814018249511719	0.965798377990723	1	111.540542602539	4127
True	False	False	False	False	-3120.85620117188	-1484.20227050781	218.500961303711	0.700304627418518	0.93191796541214	0.504712879657745	108.441627502441	21363
True	False	False	False	False	-3127.5498046875	-1426.86450195313	17.7462711334229	0.820201992988586	0.947792708873749	1	80.5	1288
True	False	False	False	False	-3124.919921875	-1247.1845703125	51.0205307006836	0.824059367179871	0.957641243934631	1	80.3043441772461	3694
True	False	False	False	False	-3124.65576171875	-1116.69799804688	145.297592163086	0.89153641462326	0.980977654457092	1	142.496185302734	18667
True	False	False	False	False	-3116.76416015625	-946.896789550781	177.462707519531	0.802910149097443	0.958067119121552	1	97.2687530517578	15563
True	False	False	False	False	-3109.9228515625	-1588.70336914063	66.5485153198242	0.740957856178284	0.962853848934174	0.615675687789917	112.166664123535	6730
True	False	False	False	False	-3054.92016601563	-1552.98571777344	204.082122802734	0.568067669868469	0.94778448343277	0.310585170984268	97.1847839355469	17882
True	False	False	False	False	-3106.82373046875	-1449.27404785156	224.046676635742	0.559522032737732	0.839671611785889	0.30184742808342	102.346534729004	20674
True	False	False	False	False	-3109.07885742188	-1380.40380859375	21.0736961364746	0.765837788581848	0.945084035396576	0.727394282817841	76.0526351928711	1445
True	False	False	False	False	-3095.7744140625	-1224.00622558594	126.442184448242	0.797434329986572	0.947446823120117	1	144.070175170898	16424
True	False	False	False	False	-3099.30541992188	-919.653259277344	194.099838256836	0.811981499195099	0.964317619800568	1	94.4685745239258	16532
True	False	False	False	False	-3093.7470703125	-1538.92993164063	293.922607421875	0.660373866558075	0.97170615196228	0.429611951112747	114.781135559082	30417
True	False	False	False	False	-3061.44873046875	-1502.74658203125	245.120376586914	0.801333367824554	0.939939260482788	1	156.814483642578	34656
True	False	False	False	False	-3090.90673828125	-1417.62341308594	286.158630371094	0.778659880161285	0.953324377536774	0.830453813076019	107.612403869629	27764
True	False	False	False	False	-3090.08276367188	-1346.65148925781	343.834014892578	0.665186107158661	0.953709900379181	0.437579721212387	119.012901306152	36894
True	False	False	False	False	-3086.72412109375	-1176.02368164063	187.44499206543	0.898119568824768	0.983190536499023	1	147.98225402832	25009
True	False	False	False	False	-3081.28833007813	-1003.94830322266	513.53271484375	0.502165198326111	0.843772530555725	0.249594449996948	145.78401184082	67498
True	False	False	False	False	-3069.083984375	-1238.591796875	149.734161376953	0.735035240650177	0.919716119766235	0.595879673957825	143.214813232422	19334
True	False	False	False	False	-3068.4072265625	-448.843048095703	470.276184082031	0.410831391811371	0.766501247882843	0.183019623160362	146.639144897461	62175
True	False	False	False	False	-3047.3583984375	-1722.16442871094	133.097030639648	0.765460968017578	0.933964312076569	0.725139915943146	127.099998474121	15252
True	False	False	False	False	-3015.18701171875	-1713.60729980469	45.4748191833496	0.545666575431824	0.878544747829437	0.288260161876678	94.5365829467773	3876
True	False	False	False	False	-3044.73852539063	-1641.14501953125	384.872253417969	0.259456098079681	0.716364204883575	0.0999154448509216	105.567726135254	36632
True	False	False	False	False	-3038.69873046875	-1499.20617675781	239.574661254883	0.62885844707489	0.925848603248596	0.382700979709625	105.328704833984	22751
True	False	False	False	False	-3041.25268554688	-1442.66491699219	228.483245849609	0.595339059829712	0.946838974952698	0.340549439191818	95.9466018676758	19765
True	False	False	False	False	-3034.46508789063	-1391.01977539063	227.374099731445	0.596833288669586	0.925911962985992	0.342292636632919	92.1414642333984	18889
True	False	False	False	False	-3038.80126953125	-643.412292480469	102.041061401367	0.794671595096588	0.944984972476959	1	136.543472290039	12562
True	False	False	False	False	-3037.8671875	-1303.21508789063	230.701522827148	0.610065340995789	0.917170107364655	0.358249485492706	90.5432662963867	18833
True	False	False	False	False	-3035.95654296875	-1043.01330566406	224.046676635742	0.642204761505127	0.947012960910797	0.401552617549896	94.1138610839844	19011
True	False	False	False	False	-3030.7353515625	-1562.2783203125	201.863830566406	0.574179589748383	0.942806124687195	0.317014306783676	94.3076934814453	17164
True	False	False	False	False	-3019.88940429688	-1194.04284667969	173.026138305664	0.790484547615051	0.962710738182068	1	96.9102554321289	15118
True	False	False	False	False	-3027.98706054688	-1118.27490234375	145.297592163086	0.765121161937714	0.964607656002045	0.723130643367767	90.9542007446289	11915
True	False	False	False	False	-3010.9287109375	-1657.00061035156	59.8936653137207	0.602634787559509	0.940000295639038	0.349171280860901	95.5	5157
True	False	False	False	False	-3010.44311523438	-1470.80432128906	366.016845703125	0.648908257484436	0.943419516086578	0.411557585000992	104.393936157227	34450
True	False	False	False	False	-3000.98364257813	-1781.30834960938	209.627822875977	0.813232600688934	0.970789074897766	1	125.238098144531	23670
True	False	False	False	False	-2978.84204101563	-1730.49926757813	18.8554134368896	0.733056426048279	0.934281527996063	0.589630365371704	77.4117660522461	1316
True	False	False	False	False	-2999.43701171875	-1699.20861816406	148.625015258789	0.854764699935913	0.973302900791168	1	161.529846191406	21645
True	False	False	False	False	-2982.99682617188	-1657.05725097656	996.009460449219	0.683747947216034	0.922860324382782	0.47085103392601	169.034515380859	151793
True	False	False	False	False	-2998.14428710938	-1362.84411621094	362.689422607422	0.499849796295166	0.850233435630798	0.247684851288795	110.009170532227	35973
True	False	False	False	False	-2996.78271484375	-656.379577636719	151.952453613281	0.764453411102295	0.920868694782257	0.719243407249451	130.547439575195	17885
True	False	False	False	False	-2988.78149414063	-1188.60119628906	197.427261352539	0.663973391056061	0.945299685001373	0.435548514127731	90.758430480957	16155
True	False	False	False	False	-2988.56469726563	-1593.75451660156	347.161437988281	0.735814869403839	0.935109853744507	0.598389387130737	97.316291809082	30460
True	False	False	False	False	-2967.87280273438	-1540.60339355469	358.252838134766	0.560303926467896	0.953627109527588	0.302635163068771	103.253868103027	33351
True	False	False	False	False	-2974.994140625	-1404.23718261719	198.536407470703	0.83054107427597	0.960180521011353	1	105.821228027344	18942
True	False	False	False	False	-2967.0888671875	-1459.07421875	141.970169067383	0.786845147609711	0.952194273471832	1	148.0390625	18949
True	False	False	False	False	-2966.29370117188	-1855.12744140625	287.267761230469	0.491742223501205	0.921639740467072	0.241103604435921	113.200775146484	29319
True	False	False	False	False	-2933.18359375	-1854.41320800781	18.8554134368896	0.685223281383514	0.927839636802673	0.473690927028656	85.7647094726563	1458
True	False	False	False	False	-2942.27099609375	-1806.01831054688	307.232330322266	0.806452751159668	0.952589809894562	1	172.043319702148	47656
True	False	False	False	False	-2959.44067382813	-1691.45581054688	305.014038085938	0.806576728820801	0.966978490352631	1	111.083633422852	30548
True	False	False	False	False	-2964.6357421875	-1486.41247558594	146.40673828125	0.811434090137482	0.962295830249786	1	90.0984878540039	11893
True	False	False	False	False	-2944.79321289063	-482.291870117188	165.262145996094	0.836415648460388	0.963907480239868	1	138.731536865234	20671
True	False	False	False	False	-2943.1396484375	-1760.68359375	256.211791992188	0.386450439691544	0.766083717346191	0.167739778757095	100.337661743164	23178
True	False	False	False	False	-2941.58935546875	-1508.2490234375	178.571853637695	0.649805009365082	0.952416479587555	0.412925541400909	91.3354034423828	14705
True	False	False	False	False	-2938.00341796875	-1836.67749023438	226.264953613281	0.79944121837616	0.966554939746857	1	118.774513244629	24230
True	False	False	False	False	-2934.15991210938	-1618.21215820313	207.409545898438	0.804626941680908	0.949902415275574	1	105.176467895508	19668
True	False	False	False	False	-2933.51025390625	-1572.70715332031	344.943145751953	0.606330335140228	0.961528480052948	0.353647530078888	130.363342285156	40543
True	False	False	False	False	-2931.58447265625	-1721.96630859375	26.6194076538086	0.780536234378815	0.94746345281601	0.854119598865509	75.7916641235352	1819
True	False	False	False	False	-2929.4521484375	-1653.75659179688	235.138092041016	0.775075852870941	0.946426093578339	0.794298112392426	95.0283050537109	20146
True	False	False	False	False	-2916.96337890625	-1831.79919433594	123.114753723145	0.798364579677582	0.946056306362152	1	149.18017578125	16559
True	False	False	False	False	-2913.41137695313	-1761.30432128906	215.173538208008	0.630460023880005	0.962372660636902	0.384893208742142	106.994842529297	20757
True	False	False	False	False	-2916.234375	38.7243614196777	56.5662384033203	0.653598487377167	0.921117782592773	0.418792575597763	60.9019622802734	3106
True	False	False	False	False	-2908.05810546875	-1503.88513183594	14.4188451766968	0.805326879024506	0.942608833312988	1	74.0769195556641	963
True	False	False	False	False	-2893.6494140625	-1844.75158691406	196.318130493164	0.607136130332947	0.925764083862305	0.354633659124374	101.892654418945	18035
True	False	False	False	False	-2896.04345703125	-1526.48449707031	439.22021484375	0.809059381484985	0.959517538547516	1	100.090911865234	39636
True	False	False	False	False	-2891.23071289063	-1767.03308105469	157.498153686523	0.754633009433746	0.951123237609863	0.669563829898834	173.838027954102	24685
True	False	False	False	False	-2887.95703125	-1896.09289550781	169.698715209961	0.742979526519775	0.95152485370636	0.622851550579071	103.045753479004	15766
True	False	False	False	False	-2880.5458984375	-1873.43212890625	177.462707519531	0.776972055435181	0.965975105762482	0.81228631734848	104.918746948242	16787
True	False	False	False	False	-2886.77319335938	-1667.65161132813	68.7667999267578	0.738292217254639	0.956091940402985	0.606551706790924	97.7419357299805	6060
True	False	False	False	False	-2883.9921875	-1790.04479980469	621.119506835938	0.215152978897095	0.638150751590729	0.0798606649041176	176.391067504883	98779
True	False	False	False	False	-2878.22119140625	-965.790771484375	157.498153686523	0.762220680713654	0.958474338054657	0.706796109676361	140.633804321289	19970
True	False	False	False	False	-2871.23608398438	-1661.69738769531	136.424453735352	0.718396246433258	0.935541868209839	0.547894239425659	135.495941162109	16666
True	False	False	False	False	-2872.3115234375	-1503.48229980469	314.996307373047	0.689562678337097	0.942575693130493	0.482232689857483	113.577461242676	32256
True	False	False	False	False	-2860.265625	-1644.59924316406	277.285491943359	0.548246026039124	0.932438910007477	0.290738016366959	107.143997192383	26786
True	False	False	False	False	-2858.4697265625	-1611.06848144531	263.975769042969	0.79188197851181	0.955345273017883	1	103.701683044434	24681
True	False	False	False	False	-2855.42358398438	-1840.71704101563	145.297592163086	0.757178783416748	0.932612240314484	0.681305050849915	98.5190811157227	12906
True	False	False	False	False	-2853.95654296875	-1792.64855957031	226.264953613281	0.602794051170349	0.943783402442932	0.349362641572952	100.269607543945	20455
True	False	False	False	False	-2835.2841796875	-1891.6982421875	72.0942230224609	0.751398801803589	0.952120721340179	0.655545711517334	87.2153854370117	5669
True	False	False	False	False	-2825.56494140625	-1843.59069824219	113.132476806641	0.73011702299118	0.970214307308197	0.580647945404053	89.5784301757813	9137
True	False	False	False	False	-2838.50122070313	-1825.3369140625	141.970169067383	0.829264461994171	0.955811142921448	1	103.5	13248
True	False	False	False	False	-2833.94677734375	-1560.09155273438	171.917007446289	0.796354293823242	0.948779463768005	1	90.9741897583008	14101
True	False	False	False	False	-2824.10180664063	-1868.76818847656	220.719253540039	0.551212310791016	0.909528732299805	0.293616056442261	98.9547729492188	19692
True	False	False	False	False	-2821.17822265625	-1732.35668945313	180.790130615234	0.627960205078125	0.936987042427063	0.381479352712631	89.2024536132813	14540
True	False	False	False	False	-2822.8876953125	-333.634063720703	95.3862075805664	0.742845177650452	0.922142744064331	0.62236750125885	133.848831176758	11511
True	False	False	False	False	-2810.76879882813	-809.465393066406	107.586769104004	0.827301025390625	0.96352082490921	1	131.505157470703	12756
True	False	False	False	False	-2793.251953125	-1803.95837402344	289.486053466797	0.665850937366486	0.959255635738373	0.438700020313263	102.846740722656	26843
True	False	False	False	False	-2791.67431640625	-458.778930664063	48.80224609375	0.824289858341217	0.956683158874512	1	114.295455932617	5029
True	False	False	False	False	-2779.50048828125	-479.468811035156	31.0559749603271	0.792491853237152	0.946757137775421	1	55.7857131958008	1562
True	False	False	False	False	-2770.72143554688	-1841.3212890625	248.447799682617	0.538728892803192	0.949759185314178	0.281707316637039	92.6830368041992	20761
True	False	False	False	False	-2774.26000976563	-495.845886230469	16.6371288299561	0.793338239192963	0.946970880031586	1	52.2666664123535	784
True	False	False	False	False	-2760.12670898438	-1890.41564941406	257.320922851563	0.757410705089569	0.953734040260315	0.682408928871155	104.064651489258	24143
True	False	False	False	False	-2738.9248046875	-1270.59606933594	115.350761413574	0.778573036193848	0.938099503517151	0.82945716381073	137.701919555664	14321
True	False	False	False	False	-2732.22973632813	-1807.20812988281	272.848907470703	0.674507975578308	0.948059141635895	0.453750044107437	93.1016235351563	22903
True	False	False	False	False	-2707.50732421875	-1875.24291992188	151.952453613281	0.703874409198761	0.920243501663208	0.512654602527618	171.547439575195	23502
True	False	False	False	False	-2707.296875	-1861.15686035156	58.7845230102539	0.63112074136734	0.947523057460785	0.385802984237671	99.3773574829102	5267
True	False	False	False	False	-2699.51196289063	-395.937805175781	153.061584472656	0.848317444324493	0.968452453613281	1	138.507247924805	19114
True	False	False	False	False	-2690.59643554688	-1895.04357910156	26.6194076538086	0.780536234378815	0.950671494007111	0.854119598865509	86.9583358764648	2087
True	False	False	False	False	-2689.65698242188	-263.602966308594	133.097030639648	0.816674590110779	0.95879203081131	1	142.91667175293	17150
True	False	False	False	False	-2669.66748046875	-751.666870117188	123.114753723145	0.755423963069916	0.925880789756775	0.673140406608582	128.207214355469	14231
True	False	False	False	False	-2484.82836914063	33.0073852539063	18.8554134368896	0.733056426048279	0.943199634552002	0.589630365371704	55.9411773681641	951
True	False	False	False	False	-2470.33422851563	29.8502445220947	144.188446044922	0.515678644180298	0.815764009952545	0.26101940870285	153.03076171875	19894
True	False	False	False	False	-2334.44360351563	-386.22998046875	199.645553588867	0.720212817192078	0.952569961547852	0.552685022354126	152.899993896484	27522
True	False	False	False	False	-2340.439453125	-368.764892578125	177.462707519531	0.810753405094147	0.943508088588715	1	148.65625	23785
True	False	False	False	False	-2316.37939453125	-394.101867675781	160.825576782227	0.789482295513153	0.942790150642395	1	152.613800048828	22129
True	False	False	False	False	-2313.08349609375	-371.400543212891	103.150199890137	0.737817108631134	0.937935769557953	0.604963421821594	144.817199707031	13468
True	False	False	False	False	-2300.0556640625	-382.717559814453	194.099838256836	0.849813163280487	0.964735507965088	1	160.428573608398	28075
True	False	False	False	False	-2284.29760742188	-1725.94665527344	135.315322875977	0.73089987039566	0.926627993583679	0.583006620407104	154.245895385742	18818
True	False	False	False	False	-2287.8984375	-392.223785400391	104.259346008301	0.801714420318604	0.953868925571442	1	145.053192138672	13635
True	False	False	False	False	-2122.40307617188	-97.0814208984375	146.40673828125	0.782496511936188	0.941107332706451	0.885400652885437	173.734848022461	22933
True	False	False	False	False	-1972.79406738281	-528.897399902344	118.678184509277	0.859332501888275	0.975487053394318	1	153.878509521484	16465
True	False	False	False	False	-1982.77209472656	-80.1627655029297	137.533599853516	0.762256264686584	0.932411789894104	0.706988096237183	165.080642700195	20470
True	False	False	False	False	-3334.95239257813	67.2768325805664	138.64274597168	0.818826138973236	0.952619612216949	1	145.039993286133	18130
True	False	False	False	False	-3335.3271484375	137.308776855469	238.465515136719	0.125523447990417	0.844743371009827	0.0435077212750912	98.3255844116211	21140
True	False	False	False	False	-3333.92895507813	94.1033935546875	112.023338317871	0.787644565105438	0.959103643894196	1	122.069305419922	12329
True	False	False	False	False	-3320.89282226563	231.17578125	486.913299560547	0.0694166719913483	0.831824719905853	0.0231299959123135	101.906608581543	44737
True	False	False	False	False	-3298.080078125	64.9530258178711	126.442184448242	0.797434329986572	0.951038718223572	1	153.280700683594	17474
True	False	False	False	False	-3304.26635742188	335.307586669922	19.9645557403564	0.725530564785004	0.945084035396576	0.56728732585907	112.222221374512	2020
True	False	False	False	False	-3299.32763671875	197.69221496582	136.424453735352	0.805724918842316	0.94851952791214	1	149.902435302734	18438
True	False	False	False	False	-3297.8505859375	307.108337402344	234.028945922852	0.836986064910889	0.961597621440887	1	159.127960205078	33576
True	False	False	False	False	-3290.17822265625	350.312530517578	127.551322937012	0.795297622680664	0.942053854465485	1	145.678268432617	16753
True	False	False	False	False	-3289.8798828125	390.348907470703	271.739776611328	0.189695820212364	0.889910697937012	0.069002591073513	108.432655334473	26566
True	False	False	False	False	-3281.4873046875	149.194473266602	149.734161376953	0.821039736270905	0.954319834709167	1	150.318511962891	20293
True	False	False	False	False	-3272.29150390625	353.452270507813	113.132476806641	0.754635572433472	0.91466897726059	0.669575393199921	146.509811401367	14944
True	False	False	False	False	-3271.40893554688	430.485198974609	107.586769104004	0.7348473072052	0.955046892166138	0.595278739929199	110.587631225586	10727
True	False	False	False	False	-3269.0087890625	478.31982421875	347.161437988281	0.152208805084229	0.854171812534332	0.053803313523531	108.942489624023	34099
True	False	False	False	False	-3266.97973632813	265.919494628906	107.586769104004	0.792714774608612	0.950263917446136	1	144.762893676758	14042
True	False	False	False	False	-3246.41284179688	100.716590881348	221.828384399414	0.817231714725494	0.947715580463409	1	161.195007324219	32239
True	False	False	False	False	-3248.22143554688	522.054077148438	96.4953460693359	0.799865543842316	0.949771702289581	1	118.885055541992	10343
True	False	False	False	False	-3243.17211914063	302.408813476563	115.350761413574	0.791780471801758	0.946695804595947	1	145.057693481445	15086
True	False	False	False	False	-3231.84716796875	612.783203125	1047.03002929688	0.094012625515461	0.90581351518631	0.0318625085055828	110.848518371582	104641
True	False	False	False	False	-3229.0927734375	411.637908935547	135.315322875977	0.749961793422699	0.942605376243591	0.649603843688965	143.139343261719	17463
True	False	False	False	False	-3209.37841796875	413.446838378906	103.150199890137	0.760025501251221	0.943090200424194	0.695292770862579	142.462371826172	13249
True	False	False	False	False	-3193.14965820313	735.581298828125	323.869445800781	0.31352236866951	0.94419801235199	0.126684427261353	115.976028442383	33865
True	False	False	False	False	-3192.4169921875	698.595397949219	186.335845947266	0.779502213001251	0.939646422863007	0.840531468391418	148.196426391602	24897
True	False	False	False	False	-3184.5390625	388.545104980469	113.132476806641	0.785913348197937	0.961557626724243	1	141.980392456055	14482
True	False	False	False	False	-3175.57055664063	523.111328125	131.987884521484	0.750850260257721	0.923195540904999	0.653257846832275	142.512603759766	16959
True	False	False	False	False	-3173.865234375	792.447082519531	29.9468326568604	0.411116778850555	0.8700892329216	0.183203771710396	119.074073791504	3215
True	False	False	False	False	-3168.94140625	740.128295898438	115.350761413574	0.727483928203583	0.927970886230469	0.572885155677795	139.605773925781	14519
True	False	False	False	False	-3172.15307617188	768.568237304688	123.114753723145	0.610513687133789	0.928353250026703	0.358807295560837	122.684684753418	13618
True	False	False	False	False	-3160.53051757813	417.639678955078	125.333038330078	0.799567699432373	0.947144269943237	1	143.778762817383	16247
True	False	False	False	False	-3158.6240234375	609.248046875	176.353576660156	0.816905379295349	0.95132964849472	1	146.496856689453	23293
True	False	False	False	False	-3157.4677734375	692.063110351563	164.153015136719	0.794427216053009	0.953963756561279	1	144.560806274414	21395
True	False	False	False	False	-3157.79321289063	805.147644042969	27.7285480499268	0.748627901077271	0.937802910804749	0.644232213497162	106.76000213623	2669
True	False	False	False	False	-3152.05615234375	820.524719238281	137.533599853516	0.782398581504822	0.956391155719757	0.883594453334808	145.435485839844	18034
True	False	False	False	False	-3150.22021484375	474.630126953125	105.36848449707	0.711196482181549	0.918546736240387	0.529788494110107	138.642105102539	13171
True	False	False	False	False	-3143.9951171875	518.301940917969	130.878753662109	0.803063333034515	0.948163270950317	1	142.288131713867	16790
True	False	False	False	False	-3130.64306640625	635.77392578125	112.023338317871	0.821189165115356	0.952690541744232	1	137.495056152344	13887
True	False	False	False	False	-3133.54907226563	895.296020507813	921.696960449219	0.124371401965618	0.928483545780182	0.0430724546313286	114.732849121094	95343
True	False	False	False	False	-3126.43774414063	474.574615478516	110.914192199707	0.863773465156555	0.966595351696014	1	138.869995117188	13887
True	False	False	False	False	-3102.34301757813	603.810424804688	197.427261352539	0.789934456348419	0.952909886837006	1	145.584274291992	25914
True	False	False	False	False	-3085.48266601563	679.517272949219	126.442184448242	0.829544961452484	0.960495412349701	1	140.754379272461	16046
True	False	False	False	False	-3087.33959960938	979.242126464844	437.001922607422	0.288274794816971	0.737926185131073	0.113842487335205	146.926391601563	57889
True	False	False	False	False	-3084.85400390625	719.123107910156	116.459907531738	0.809028446674347	0.957787871360779	1	140.961898803711	14801
True	False	False	False	False	-3077.0009765625	1028.22009277344	240.683807373047	0.324004501104355	0.914784610271454	0.132206350564957	116.880187988281	25363
True	False	False	False	False	-3065.8076171875	946.381164550781	119.787330627441	0.818180501461029	0.954333245754242	1	138.564819335938	14965
True	False	False	False	False	-3050.97485351563	1063.92407226563	178.571853637695	0.855605065822601	0.963109135627747	1	147.633544921875	23769
True	False	False	False	False	-3050.20825195313	497.776489257813	98.7136306762695	0.759070038795471	0.933929622173309	0.690488159656525	139.202239990234	12389
True	False	False	False	False	-3049.10913085938	1027.04699707031	334.960876464844	0.716666996479034	0.948361098766327	0.543420672416687	143.397354125977	43306
True	False	False	False	False	-3039.80200195313	1084.93481445313	165.262145996094	0.64111989736557	0.908149361610413	0.39996874332428	136.362411499023	20318
True	False	False	False	False	-3035.91040039063	974.889587402344	381.544830322266	0.536778450012207	0.91190379858017	0.279893547296524	135.520355224609	46619
True	False	False	False	False	-3035.62646484375	780.667419433594	128.660461425781	0.811424374580383	0.945313990116119	1	143.405166625977	16635
True	False	False	False	False	-3026.19140625	760.946960449219	826.310729980469	0.486571133136749	0.880635678768158	0.236988961696625	151.465774536133	112842
True	False	False	False	False	-3018.400390625	1149.17370605469	603.373229980469	0.133309483528137	0.929680585861206	0.0464690700173378	115.954040527344	63079
True	False	False	False	False	-3010.68994140625	944.636840820313	165.262145996094	0.737560153007507	0.916888177394867	0.604109227657318	139.986572265625	20858
True	False	False	False	False	-3009.48364257813	973.964904785156	25.5102653503418	0.688737690448761	0.952666342258453	0.480586379766464	62.4347839355469	1436
True	False	False	False	False	-3006.66333007813	1135.771484375	183.008422851563	0.808951079845428	0.953511893749237	1	143.890914916992	23742
True	False	False	False	False	-3005.60595703125	632.862426757813	115.350761413574	0.739407896995544	0.932405114173889	0.610325813293457	140.596160888672	14622
True	False	False	False	False	-2998.33374023438	911.163757324219	185.226699829102	0.838037431240082	0.962891519069672	1	143.179641723633	23911
True	False	False	False	False	-2998.32446289063	1021.92510986328	128.660461425781	0.811424374580383	0.950393676757813	1	140.077590942383	16249
True	False	False	False	False	-2979.27783203125	970.204345703125	135.315322875977	0.808103084564209	0.955850958824158	1	139.983612060547	17078
True	False	False	False	False	-2980.78759765625	1092.10595703125	35.4925422668457	0.795358955860138	0.950105845928192	1	63.4375	2030
True	False	False	False	False	-2973.81591796875	1206.57507324219	236.24723815918	0.564324080944061	0.905577659606934	0.30672225356102	135.680755615234	28900
True	False	False	False	False	-2976.400390625	1230.65759277344	17.7462711334229	0.520357489585876	0.927436709403992	0.265091508626938	120.0625	1921
True	False	False	False	False	-2967.65600585938	69.2713241577148	49.9113883972168	0.714016556739807	0.925288140773773	0.536720454692841	57.4888877868652	2587
True	False	False	False	False	-2956.61499023438	1034.4091796875	228.483245849609	0.501576244831085	0.901105046272278	0.249107390642166	133.383499145508	27477
True	False	False	False	False	-2958.69091796875	1234.46350097656	51.0205307006836	0.672707319259644	0.951341331005096	0.450546443462372	93.0869598388672	4282
True	False	False	False	False	-2954.41430664063	1248.44689941406	34.3833999633789	0.770503997802734	0.943335175514221	0.757918477058411	100.838706970215	3126
True	False	False	False	False	-2957.19897460938	1265.91137695313	21.0736961364746	0.509064376354218	0.928314328193665	0.255366504192352	118.052635192871	2243
True	False	False	False	False	-2952.490234375	894.702697753906	204.082122802734	0.809165418148041	0.945247948169708	1	142.52717590332	26225
True	False	False	False	False	-2942.181640625	728.559509277344	210.736968994141	0.889858365058899	0.977124154567719	1	145.757888793945	27694
True	False	False	False	False	-2938.28466796875	1086.73901367188	12.2005615234375	0.443379789590836	0.894663512706757	0.204890042543411	77	847
True	False	False	False	False	-2939.78662109375	1274.21020507813	140.861022949219	0.760854780673981	0.933276236057281	0.699559509754181	145.35432434082	18460
True	False	False	False	False	-2937.2421875	796.447265625	99.8227767944336	0.693452954292297	0.902183175086975	0.490143746137619	136.911117553711	12322
True	False	False	False	False	-2935.82470703125	1019.01507568359	23.2919807434082	0.846452295780182	0.95370626449585	1	69.4285736083984	1458
True	False	False	False	False	-2929.94384765625	1034.84716796875	126.442184448242	0.819941997528076	0.964366912841797	1	139.824554443359	15940
True	False	False	False	False	-2931.552734375	1101.61889648438	175.244430541992	0.819792032241821	0.952986359596252	1	142.924057006836	22582
True	False	False	False	False	-2927.76391601563	1151.42651367188	13.3097038269043	0.743378639221191	0.931919693946838	0.624296009540558	57.25	687
True	False	False	False	False	-2924.662109375	72.0966491699219	118.678184509277	0.536946177482605	0.919916987419128	0.280049026012421	68.4392547607422	7323
True	False	False	False	False	-2919.8203125	1073.67651367188	158.607299804688	0.778592884540558	0.939559936523438	0.829684317111969	141.125869750977	20181
True	False	False	False	False	-2919.53393554688	977.725952148438	189.663269042969	0.786074757575989	0.932294309139252	1	144.081878662109	24638
True	False	False	False	False	-2918.59375	1330.54968261719	696.541137695313	0.165524378418922	0.93851637840271	0.0590997785329819	111.593948364258	70081
True	False	False	False	False	-2909.28100585938	1214.3193359375	210.736968994141	0.793035507202148	0.944360613822937	1	145.336837768555	27614
True	False	False	False	False	-2880.19775390625	1136.92358398438	141.970169067383	0.729068458080292	0.953196406364441	0.577525734901428	140.640625	18002
True	False	False	False	False	-2877.76147460938	1153.984375	119.787330627441	0.707465767860413	0.969469964504242	0.520909607410431	137.194442749023	14817
True	False	False	False	False	-2879.732421875	1379.62365722656	108.695907592773	0.83582991361618	0.969129860401154	1	133.326538085938	13066
True	False	False	False	False	-2877.36303710938	1398.74047851563	62.1119499206543	0.421296060085297	0.899052500724792	0.189857289195061	115.196426391602	6451
True	False	False	False	False	-2870.49682617188	183.836990356445	224.046676635742	0.598728358745575	0.930470287799835	0.34452012181282	153.747528076172	31057
True	False	False	False	False	-2863.07836914063	1063.18286132813	113.132476806641	0.785913348197937	0.963119089603424	1	136.303924560547	13903
True	False	False	False	False	-2865.24658203125	1315.90844726563	112.023338317871	0.846219122409821	0.959837019443512	1	141.841583251953	14326
True	False	False	False	False	-2859.26684570313	1412.90942382813	134.206176757813	0.792623698711395	0.942788302898407	1	147.380172729492	17833
True	False	False	False	False	-2857.45581054688	1224.71008300781	253.993499755859	0.764435112476349	0.930275499820709	0.719137966632843	145.694320678711	33364
True	False	False	False	False	-2854.3916015625	1433.39892578125	118.678184509277	0.53177672624588	0.956495940685272	0.275297731161118	112.71028137207	12060
True	False	False	False	False	-2849.35180664063	1025.57312011719	184.117568969727	0.841156661510468	0.967034101486206	1	144.253005981445	23946
True	False	False	False	False	-2842.90209960938	1089.92431640625	187.44499206543	0.809715926647186	0.972658514976501	1	144	24336
True	False	False	False	False	-2847.39990234375	1323.40075683594	102.041061401367	0.751853168010712	0.919764757156372	0.657459616661072	141.173919677734	12988
True	False	False	False	False	-2846.81469726563	1352.65515136719	108.695907592773	0.764249205589294	0.939147353172302	0.718070447444916	136.316329956055	13359
True	False	False	False	False	-2840.6748046875	1174.30578613281	125.333038330078	0.82226824760437	0.953726172447205	1	139.637161254883	15779
True	False	False	False	False	-2830.763671875	989.097229003906	127.551322937012	0.761736512184143	0.937458992004395	0.704199910163879	140.365219116211	16142
True	False	False	False	False	-2835.23974609375	1448.78112792969	118.678184509277	0.801031827926636	0.947171986103058	1	146.056076049805	15628
True	False	False	False	False	-2832.29711914063	1143.58557128906	14.4188451766968	0.666414141654968	0.934041440486908	0.43965283036232	62	806
True	False	False	False	False	-2828.83935546875	277.056823730469	181.899276733398	0.880311191082001	0.97681325674057	1	149.768295288086	24562
True	False	False	False	False	-2824.07006835938	1463.05749511719	112.023338317871	0.801285207271576	0.962576270103455	1	149.910888671875	15141
True	False	False	False	False	-2819.1611328125	1039.73669433594	188.554138183594	0.841511607170105	0.964395821094513	1	145.741180419922	24776
True	False	False	False	False	-2812.71801757813	1122.18835449219	198.536407470703	0.83054107427597	0.952536165714264	1	144.184356689453	25809
True	False	False	False	False	-2814.46948242188	1171.21130371094	125.333038330078	0.790439307689667	0.949550926685333	1	140.805313110352	15911
True	False	False	False	False	-2812.3779296875	1272.90478515625	183.008422851563	0.836089432239532	0.965243339538574	1	142.169692993164	23458
True	False	False	False	False	-2811.6064453125	1362.91320800781	21.0736961364746	0.673496544361115	0.937066197395325	0.451945692300797	62.2631568908691	1183
True	False	False	False	False	-2808.28588867188	139.187576293945	129.769607543945	0.766421258449554	0.938620984554291	0.730939626693726	139.341873168945	16303
True	False	False	False	False	-2810.28515625	1444.3486328125	158.607299804688	0.778592884540558	0.943559050559998	0.829684317111969	143.657348632813	20543
True	False	False	False	False	-2808.5654296875	1485.94311523438	259.539215087891	0.555298268795013	0.912942349910736	0.29763188958168	146.739318847656	34337
True	False	False	False	False	-2807.88818359375	1057.94897460938	196.318130493164	0.775463223457336	0.944628775119781	0.797800779342651	144.378524780273	25555
True	False	False	False	False	-2801.15551757813	1382.55810546875	106.477630615234	0.81877213716507	0.949190497398376	1	140.15625	13455
True	False	False	False	False	-2804.06103515625	1508.23376464844	28.8376903533936	0.696614444255829	0.948197305202484	0.496761053800583	113.461540222168	2950
True	False	False	False	False	-2796.23754882813	196.449752807617	120.896469116211	0.793161451816559	0.957460463047028	1	144.706420898438	15773
True	False	False	False	False	-2782.68994140625	1165.70703125	123.114753723145	0.700372934341431	0.89291924238205	0.504862487316132	138.342346191406	15356
True	False	False	False	False	-2782.96362304688	1334.63134765625	112.023338317871	0.787644565105438	0.948303401470184	1	139.900985717773	14130
True	False	False	False	False	-2788.53881835938	1517.1484375	115.350761413574	0.835239052772522	0.956829428672791	1	144.144226074219	14991
True	False	False	False	False	-2780.63671875	1478.27709960938	165.262145996094	0.811261117458344	0.948584318161011	1	145.308731079102	21651
True	False	False	False	False	-2780.06909179688	1214.94226074219	293.922607421875	0.702093303203583	0.933702230453491	0.508660495281219	146.532073974609	38831
True	False	False	False	False	-2775.91455078125	1138.78466796875	116.459907531738	0.764054596424103	0.941218256950378	0.716959476470947	139.476196289063	14645
True	False	False	False	False	-2769.74169921875	1417.91564941406	156.389007568359	0.794880867004395	0.945036649703979	1	144.609924316406	20390
True	False	False	False	False	-2773.29516601563	1537.00061035156	106.477630615234	0.829222500324249	0.960950613021851	1	113.53125	10899
True	False	False	False	False	-2770.076171875	1556.00744628906	65.4393768310547	0.578522622585297	0.920004546642303	0.32167860865593	108.847457885742	6422
True	False	False	False	False	-2752.72387695313	1357.21838378906	123.114753723145	0.755423963069916	0.928884327411652	0.673140406608582	142.225219726563	15787
True	False	False	False	False	-2754.44970703125	1566.88256835938	99.8227767944336	0.827447116374969	0.963831067085266	1	141.755554199219	12758
True	False	False	False	False	-2751.64526367188	1387.97607421875	98.7136306762695	0.8182532787323	0.962125420570374	1	139.505615234375	12416
True	False	False	False	False	-2748.93188476563	1155.76037597656	122.005615234375	0.769454181194305	0.93149334192276	0.750577867031097	138.609085083008	15247
True	False	False	False	False	-2739.99609375	1467.27136230469	115.350761413574	0.78787750005722	0.952784955501556	1	139.990386962891	14559
True	False	False	False	False	-2748.630859375	1585.57019042969	104.259346008301	0.571686923503876	0.922724962234497	0.314373582601547	106.595741271973	10020
True	False	False	False	False	-2742.15454101563	1510.95532226563	163.043869018555	0.80851811170578	0.956646144390106	1	146.448974609375	21528
True	False	False	False	False	-2730.70678710938	1180.21826171875	167.480438232422	0.802461862564087	0.953716814517975	1	143.019866943359	21596
True	False	False	False	False	-2729.69384765625	154.622314453125	135.315322875977	0.405922681093216	0.945685267448425	0.179871797561646	57.9262313842773	7067
True	False	False	False	False	-2723.35229492188	1208.30871582031	194.099838256836	0.857978463172913	0.974833309650421	1	143.21142578125	25062
True	False	False	False	False	-2725.78271484375	1435.14538574219	112.023338317871	0.778208315372467	0.942605793476105	0.825352907180786	140.069305419922	14147
True	False	False	False	False	-2723.53833007813	1602.79736328125	347.161437988281	0.604422092437744	0.908049762248993	0.351326763629913	149.929718017578	46928
True	False	False	False	False	-2719.63427734375	1501.91979980469	125.333038330078	0.684211671352386	0.909161448478699	0.471740275621414	144.725662231445	16354
True	False	False	False	False	-2712.34716796875	1331.00231933594	100.931915283203	0.730834186077118	0.917228817939758	0.582807719707489	138.428573608398	12597
True	False	False	False	False	-2714.22412109375	1632.17993164063	103.150199890137	0.513669312000275	0.925583720207214	0.259289503097534	107.268814086914	9976
True	False	False	False	False	-2707.47021484375	1471.44482421875	106.477630615234	0.739683151245117	0.928100645542145	0.611266613006592	141.41667175293	13576
True	False	False	False	False	-2699.63720703125	1392.42858886719	129.769607543945	0.766421258449554	0.930229425430298	0.730939626693726	141.111114501953	16510
True	False	False	False	False	-2701.30908203125	1528.88513183594	110.914192199707	0.770503282546997	0.937201619148254	0.75791335105896	141.770004272461	14177
True	False	False	False	False	-2698.45874023438	809.404724121094	95.3862075805664	0.636261403560638	0.878824293613434	0.392990410327911	134.360458374023	11555
True	False	False	False	False	-2691.85205078125	1422.00659179688	137.533599853516	0.821350634098053	0.955850958824158	1	144.75	17949
True	False	False	False	False	-2692.1455078125	1644.61755371094	187.44499206543	0.828562021255493	0.946441769599915	1	150.349105834961	25409
True	False	False	False	False	-2690.64868164063	1663.2744140625	12.2005615234375	0.608575522899628	0.925560414791107	0.356404304504395	108.454544067383	1193
True	False	False	False	False	-2689.96533203125	1588.03198242188	183.008422851563	0.748634278774261	0.923299491405487	0.644257545471191	149.381820678711	24648
True	False	False	False	False	-2687.41259765625	1273.43432617188	133.097030639648	0.737667322158813	0.93101704120636	0.604465067386627	144.149993896484	17298
True	False	False	False	False	-2681.95263671875	923.109985351563	150.843307495117	0.777960956096649	0.934774994850159	0.822637975215912	142.051467895508	19319
True	False	False	False	False	-2681.2236328125	1330.63037109375	141.970169067383	0.807637214660645	0.946063756942749	1	141.640625	18130
True	False	False	False	False	-2680.48388671875	1548.53820800781	16.6371288299561	0.76893937587738	0.938069105148315	0.747088372707367	54.1333351135254	812
True	False	False	False	False	-2678.11791992188	514.91015625	114.241622924805	0.762033998966217	0.922056913375854	0.705790936946869	139.291259765625	14347
True	False	False	False	False	-2676.18823242188	1375.20983886719	128.660461425781	0.680457472801208	0.889646828174591	0.464629203081131	139.586212158203	16192
True	False	False	False	False	-2671.56127929688	1565.66662597656	15.5279874801636	0.740449011325836	0.946970880031586	0.613905251026154	52.2857131958008	732
True	False	False	False	False	-2666.36572265625	1670.40539550781	334.960876464844	0.447564274072647	0.830335736274719	0.207836523652077	152.238403320313	45976
True	False	False	False	False	-2655.20190429688	1397.46728515625	124.223899841309	0.753693819046021	0.935793340206146	0.665395557880402	139.928573608398	15672
True	False	False	False	False	-2649.44018554688	1510.90258789063	221.828384399414	0.731203615665436	0.927943110466003	0.583928167819977	151.264999389648	30253
True	False	False	False	False	-2663.02490234375	1522.38854980469	165.262145996094	0.60883766412735	0.861762762069702	0.356727987527847	149.744964599609	22312
True	False	False	False	False	-2662.87744140625	1697.27197265625	62.1119499206543	0.595203518867493	0.952255964279175	0.340391874313354	105.321426391602	5898
True	False	False	False	False	-2648.19116210938	1455.78381347656	155.279876708984	0.719287753105164	0.946976244449615	0.550233483314514	143.949996948242	20153
True	False	False	False	False	-2643.35888671875	1353.58239746094	137.533599853516	0.853508830070496	0.966617465019226	1	146.056457519531	18111
True	False	False	False	False	-2640.72045898438	1698.47473144531	276.176330566406	0.394920974969864	0.800175666809082	0.17294929921627	154.072296142578	38364
True	False	False	False	False	-2624.93701171875	369.944763183594	173.026138305664	0.740397691726685	0.934694230556488	0.613727450370789	148.410263061523	23152
True	False	False	False	False	-2628.04272460938	1358.09423828125	77.6399383544922	0.765458166599274	0.956063449382782	0.725123286247253	138.285720825195	9680
True	False	False	False	False	-2626.955078125	1312.1123046875	183.008422851563	0.748634278774261	0.912168681621552	0.644257545471191	145.363632202148	23985
True	False	False	False	False	-2623.97485351563	1379.18664550781	114.241622924805	0.827207922935486	0.962346732616425	1	142.514556884766	14679
True	False	False	False	False	-2624.18188476563	1492.51330566406	19.9645557403564	0.621916890144348	0.937866926193237	0.373404234647751	56.8888893127441	1024
True	False	False	False	False	-2624.69555664063	1615.29455566406	114.241622924805	0.712310016155243	0.901637196540833	0.532502174377441	144.718444824219	14906
True	False	False	False	False	-2623.6083984375	1707.74987792969	151.952453613281	0.842170178890228	0.960323333740234	1	153.729919433594	21061
True	False	False	False	False	-2621.49658203125	1422.7314453125	266.194061279297	0.771413326263428	0.930049180984497	0.76454097032547	149.995834350586	35999
True	False	False	False	False	-2613.21752929688	1511.43981933594	167.480438232422	0.791255295276642	0.950117886066437	1	147.483444213867	22270
True	False	False	False	False	-2613.47729492188	1580.84936523438	14.4188451766968	0.560572564601898	0.894671499729156	0.302906334400177	49.6153831481934	645
True	False	False	False	False	-2613.31591796875	1754.7216796875	554.570983886719	0.175114452838898	0.93893975019455	0.0629832297563553	99.1360015869141	49568
True	False	False	False	False	-2608.974609375	1448.76745605469	114.241622924805	0.758330881595612	0.951295793056488	0.686848998069763	141.572814941406	14582
True	False	False	False	False	-2608.73120117188	1643.67309570313	54.3479537963867	0.566439092159271	0.943588733673096	0.308897823095322	77.3061218261719	3788
True	False	False	False	False	-2605.52490234375	242.101196289063	134.206176757813	0.755234777927399	0.916215717792511	0.672279238700867	144.876037597656	17530
True	False	False	False	False	-2601.404296875	1064.017578125	31.0559749603271	0.838463246822357	0.960098087787628	1	51.0714302062988	1430
True	False	False	False	False	-2599.10693359375	1659.25854492188	282.831207275391	0.826025128364563	0.958336234092712	1	155.768630981445	39721
True	False	False	False	False	-2586.01586914063	1340.83312988281	120.896469116211	0.825756251811981	0.951164364814758	1	136.596328735352	14889
True	False	False	False	False	-2592.1572265625	1473.39001464844	120.896469116211	0.741812705993652	0.933963239192963	0.618682026863098	138.027526855469	15045
True	False	False	False	False	-2591.43237304688	1616.1201171875	54.3479537963867	0.791067004203796	0.957528114318848	1	80.8571395874023	3962
True	False	False	False	False	-2590.609375	1566.18981933594	106.477630615234	0.770989894866943	0.949206411838531	0.761425018310547	144.10417175293	13834
True	False	False	False	False	-2589.73461914063	1380.85437011719	133.097030639648	0.849098384380341	0.959478318691254	1	142.508331298828	17101
True	False	False	False	False	-2589.66381835938	1400.771484375	119.787330627441	0.785884737968445	0.953726172447205	1	139.231475830078	15037
True	False	False	False	False	-2582.9580078125	1739.86987304688	34.3833999633789	0.731873750686646	0.94477391242981	0.585974395275116	52.8387107849121	1638
True	False	False	False	False	-2582.63745117188	1627.2255859375	150.843307495117	0.814773619174957	0.958077073097229	1	148.529418945313	20200
True	False	False	False	False	-2580.46655273438	797.0390625	125.333038330078	0.740218818187714	0.922653436660767	0.61310887336731	139.123901367188	15721
True	False	False	False	False	-2578.19799804688	1505.10888671875	33.2742576599121	0.6288121342659	0.94174599647522	0.382637858390808	69.3666687011719	2081
True	False	False	False	False	-2569.55981445313	1519.12707519531	164.153015136719	0.794427216053009	0.948149859905243	1	148.405410766602	21964
True	False	False	False	False	-2559.021484375	768.711059570313	187.44499206543	0.759761035442352	0.938882231712341	0.693951070308685	135.224853515625	22853
True	False	False	False	False	-2566.31030273438	1788.83972167969	169.698715209961	0.821265935897827	0.964767277240753	1	161.810455322266	24757
True	False	False	False	False	-2560.38745117188	1575.05944824219	184.117568969727	0.821711361408234	0.951517999172211	1	148.548187255859	24659
True	False	False	False	False	-2556.78515625	1669.19641113281	115.350761413574	0.860537588596344	0.973500430583954	1	143.634613037109	14938
True	False	False	False	False	-2560.005859375	1818.0244140625	49.9113883972168	0.502195656299591	0.921889126300812	0.249619662761688	96.4444427490234	4340
True	False	False	False	False	-2557.20751953125	1716.66857910156	175.244430541992	0.665343046188354	0.919303297996521	0.437843710184097	140.506332397461	22200
True	False	False	False	False	-2542.85815429688	1635.55236816406	164.153015136719	0.760389924049377	0.931969106197357	0.697156250476837	149.878372192383	22182
True	False	False	False	False	-2533.34765625	1450.48217773438	24.401123046875	0.715491533279419	0.950671494007111	0.54042637348175	68.363639831543	1504
True	False	False	False	False	-2529.67700195313	1548.23400878906	106.477630615234	0.804327130317688	0.951974928379059	1	144.27082824707	13850
True	False	False	False	False	-2528.00317382813	1580.53051757813	166.371292114258	0.752728283405304	0.925420761108398	0.66119509935379	148.133331298828	22220
True	False	False	False	False	-2527.02490234375	1824.19311523438	43.256534576416	0.435236245393753	0.868667662143707	0.199247464537621	65.2564086914063	2545
True	False	False	False	False	-2527.62963867188	1839.58630371094	43.256534576416	0.686031520366669	0.913279712200165	0.475260227918625	85.7179489135742	3343
True	False	False	False	False	-2525.51391601563	1463.18054199219	175.244430541992	0.757012546062469	0.924154162406921	0.680517315864563	146.89241027832	23209
True	False	False	False	False	-2521.86962890625	1664.3876953125	136.424453735352	0.827717363834381	0.954867720603943	1	148.390243530273	18252
True	False	False	False	False	-2521.57788085938	1763.67700195313	137.533599853516	0.742881834506989	0.923213005065918	0.622499585151672	151.758071899414	18818
True	False	False	False	False	-2519.904296875	1695.04528808594	134.206176757813	0.771839797496796	0.949198961257935	0.76773864030838	149.198348999023	18053
True	False	False	False	False	-2508.91064453125	1557.24267578125	114.241622924805	0.758330881595612	0.937188029289246	0.686848998069763	142.203887939453	14647
True	False	False	False	False	-2506.61572265625	145.395812988281	35.4925422668457	0.857371628284454	0.962256669998169	1	39.21875	1255
True	False	False	False	False	-2505.35498046875	1502.81787109375	189.663269042969	0.800872504711151	0.958272337913513	1	148.181289672852	25339
True	False	False	False	False	-2502.20434570313	1865.509765625	286.158630371094	0.751136481761932	0.962863504886627	0.654448628425598	162.717056274414	41981
True	False	False	False	False	-2500.92041015625	1616.98193359375	15.5279874801636	0.717676758766174	0.938069105148315	0.546022891998291	55	770
True	False	False	False	False	-2500.57885742188	1662.67346191406	25.5102653503418	0.688737690448761	0.930371165275574	0.480586379766464	69	1587
True	False	False	False	False	-2493.18115234375	1676.89416503906	179.680999755859	0.812946498394012	0.948857069015503	1	154.104934692383	24965
True	False	False	False	False	-2489.68603515625	1890.61181640625	36.6016845703125	0.494094401597977	0.8742555975914	0.242996379733086	102.030303955078	3367
True	False	False	False	False	-2487.87524414063	1636.98547363281	175.244430541992	0.716874003410339	0.906383097171783	0.54395192861557	152.310119628906	24065
True	False	False	False	False	-2473.333984375	1884.56530761719	18.8554134368896	0.641923666000366	0.930156767368317	0.401141285896301	68.470588684082	1164
True	False	False	False	False	-2470.07250976563	1648.73486328125	19.9645557403564	0.776177406311035	0.943199634552002	0.804480254650116	74.9444427490234	1349
True	False	False	False	False	-2467.27587890625	1719.05639648438	129.769607543945	0.796257674694061	0.958252608776093	1	148.008544921875	17317
True	False	False	False	False	-2463.314453125	1662.83898925781	179.680999755859	0.768874526023865	0.927020072937012	0.74665355682373	154.185180664063	24978
True	False	False	False	False	-2458.36157226563	1569.41674804688	201.863830566406	0.737215578556061	0.91033798456192	0.602968335151672	152.631866455078	27779
True	False	False	False	False	-2456.19677734375	1765.63452148438	247.338653564453	0.722367107868195	0.946439683437347	0.558493256568909	159.887893676758	35655
True	False	False	False	False	-2458.44653320313	1911.66613769531	139.751892089844	0.65375816822052	0.946268618106842	0.419042497873306	95.5952377319336	12045
True	False	False	False	False	-2454.97802734375	1626.66101074219	19.9645557403564	0.661957681179047	0.955780923366547	0.432207375764847	59.6666679382324	1074
True	False	False	False	False	-2451.578125	1745.80993652344	168.589569091797	0.836018741130829	0.959284722805023	1	162.875	24757
True	False	False	False	False	-2445.98022460938	1608.72436523438	180.790130615234	0.834062993526459	0.96246874332428	1	150.472396850586	24527
True	False	False	False	False	-2444.265625	1640.92004394531	98.7136306762695	0.829100430011749	0.967737257480621	1	145.98876953125	12993
True	False	False	False	False	-2436.48461914063	1896.89660644531	26.6194076538086	0.829222500324249	0.957139134407043	1	46.1666679382324	1108
True	False	False	False	False	-2434.56518554688	862.184265136719	183.008422851563	0.816761255264282	0.956582725048065	1	146.412124633789	24158
True	False	False	False	False	-2427.24731445313	330.231323242188	494.677307128906	0.529194474220276	0.834699749946594	0.272955536842346	165.347534179688	73745
True	False	False	False	False	-2424.35791015625	1659.42175292969	99.8227767944336	0.81229829788208	0.954234778881073	1	143.311111450195	12898
True	False	False	False	False	-2425.20068359375	1766.65515136719	141.970169067383	0.766845762729645	0.939924478530884	0.733563005924225	152.3671875	19503
True	False	False	False	False	-2424.849609375	1693.35241699219	169.698715209961	0.733056426048279	0.920426547527313	0.589630365371704	155.620910644531	23810
True	False	False	False	False	-2424.51196289063	1818.66174316406	14.4188451766968	0.742955923080444	0.934609174728394	0.622766435146332	46.1538467407227	600
True	False	False	False	False	-2422.88818359375	1959.46691894531	595.609252929688	0.163560882210732	0.947399616241455	0.0583118610084057	92.6219711303711	49738
True	False	False	False	False	-2403.57104492188	1947.79370117188	12.2005615234375	0.768196105957031	0.939064502716064	0.742168962955475	42.6363639831543	469
True	False	False	False	False	-2399.72485351563	1818.66906738281	126.442184448242	0.819941997528076	0.953340709209442	1	155.552627563477	17733
True	False	False	False	False	-2397.60009765625	1899.62194824219	16.6371288299561	0.505323827266693	0.938647508621216	0.252221614122391	77.1999969482422	1158
True	False	False	False	False	-2394.798828125	1298.57666015625	13.3097038269043	0.571581065654755	0.853234648704529	0.314262002706528	81.0833358764648	973
True	False	False	False	False	-2393.88525390625	1307.51147460938	145.297592163086	0.738506317138672	0.93527489900589	0.607271134853363	143.664123535156	18820
True	False	False	False	False	-2387.39916992188	1264.41735839844	415.92822265625	0.52045601606369	0.938509583473206	0.265177935361862	138.410659790039	51904
True	False	False	False	False	-2390.55078125	1711.46374511719	169.698715209961	0.821265935897827	0.962924122810364	1	159.483657836914	24401
True	False	False	False	False	-2386.57275390625	1884.59997558594	11.0914192199707	0.763594925403595	0.936281979084015	0.714360892772675	44.0999984741211	441
True	False	False	False	False	-2389.048828125	1914.86999511719	327.196868896484	0.690811097621918	0.917262196540833	0.48474445939064	175.657623291016	51819
True	False	False	False	False	-2384.47607421875	1741.59411621094	143.079315185547	0.831941723823547	0.961314260959625	1	153.93798828125	19858
True	False	False	False	False	-2380.92919921875	1637.50024414063	205.191253662109	0.788921117782593	0.949369192123413	1	153.372970581055	28374
True	False	False	False	False	-2372.25219726563	1812.03479003906	219.610107421875	0.703859448432922	0.91545295715332	0.512620806694031	163.171722412109	32308
True	False	False	False	False	-2370.10083007813	2001.78247070313	177.462707519531	0.769612729549408	0.941446661949158	0.751666605472565	183.800003051758	29408
True	False	False	False	False	-2362.50708007813	1269.47302246094	166.371292114258	0.854377090930939	0.966391563415527	1	149.853332519531	22478
True	False	False	False	False	-2358.93823242188	1653.11022949219	16.6371288299561	0.604608774185181	0.920696794986725	0.351552903652191	56.3333320617676	845
True	False	False	False	False	-2352.72729492188	1954.81567382813	119.787330627441	0.776787161827087	0.938771843910217	0.810432493686676	163.611114501953	17670
True	False	False	False	False	-2348.8525390625	1667.96069335938	163.043869018555	0.800371706485748	0.942246437072754	1	155.312927246094	22831
True	False	False	False	False	-2349.39379882813	2005.67883300781	192.990692138672	0.81492292881012	0.954059064388275	1	183.701156616211	31964
True	False	False	False	False	-2349.32739257813	1767.63403320313	153.061584472656	0.857496380805969	0.968282222747803	1	157.137680053711	21685
True	False	False	False	False	-2335.59252929688	1988.85046386719	49.9113883972168	0.744696021080017	0.959287643432617	0.629131495952606	48.1333351135254	2166
True	False	False	False	False	-2329.68505859375	1724.49035644531	167.480438232422	0.810530424118042	0.950817286968231	1	156.602645874023	23647
True	False	False	False	False	-2304.42333984375	1961.66247558594	11.0914192199707	0.55325049161911	0.92137622833252	0.295611768960953	41.4000015258789	414
True	False	False	False	False	-2304.53881835938	2006.45092773438	171.917007446289	0.823719143867493	0.95050048828125	1	173.148391723633	26838
True	False	False	False	False	-2299.12231445313	1795.0908203125	119.787330627441	0.785884737968445	0.950062692165375	1	158.296295166016	17096
True	False	False	False	False	-2294.24536132813	1879.11010742188	237.356369018555	0.804976403713226	0.967871963977814	1	169.233642578125	36216
True	False	False	False	False	-2277.5625	1784.58020019531	12.2005615234375	0.741141617298126	0.94014710187912	0.616318583488464	45.4545440673828	500
True	False	False	False	False	-2287.79418945313	1818.36938476563	113.132476806641	0.833576381206512	0.958028674125671	1	160.401962280273	16361
True	False	False	False	False	-2285.7431640625	1932.09509277344	108.695907592773	0.873110473155975	0.974181652069092	1	178.071426391602	17451
True	False	False	False	False	-2281.29663085938	1974.17993164063	150.843307495117	0.794324278831482	0.944055020809174	1	181.441177368164	24676
True	False	False	False	False	-2272.9296875	1761.07189941406	119.787330627441	0.79902595281601	0.947453439235687	1	154.231475830078	16657
True	False	False	False	False	-2252.22705078125	1829.63635253906	36.6016845703125	0.740985691547394	0.949911177158356	0.61577296257019	56.8484840393066	1876
True	False	False	False	False	-2253.93334960938	1922.56420898438	285.049468994141	0.823405921459198	0.953702747821808	1	185.727630615234	47732
True	False	False	False	False	-2245.7236328125	1959.52099609375	13.3097038269043	0.743378639221191	0.942608833312988	0.624296009540558	72.25	867
True	False	False	False	False	-2240.87939453125	1847.31164550781	157.498153686523	0.79235315322876	0.958902597427368	1	169.612670898438	24085
True	False	False	False	False	-2229.07397460938	1867.15014648438	14.4188451766968	0.666414141654968	0.938069105148315	0.43965283036232	53.769229888916	699
True	False	False	False	False	-2238.5986328125	1974.283203125	155.279876708984	0.869923889636993	0.966879963874817	1	184.457138061523	25824
True	False	False	False	False	-2231.55737304688	1952.94006347656	11.0914192199707	0.512626230716705	0.928345501422882	0.258395850658417	47.4000015258789	474
True	False	False	False	False	-2221.17211914063	1794.09155273438	11.0914192199707	0.763594925403595	0.936281979084015	0.714360892772675	54.9000015258789	549
True	False	False	False	False	-2224.787109375	2001.29455566406	22.1828384399414	0.691018760204315	0.929884076118469	0.485164731740952	46.1500015258789	923
True	False	False	False	False	-2213.33129882813	1805.57055664063	103.150199890137	0.828564047813416	0.958584129810333	1	152.645156860352	14196
True	False	False	False	False	-2216.19946289063	1889.45520019531	198.536407470703	0.877589344978333	0.97784036397934	1	180.592178344727	32326
True	False	False	False	False	-2209.0830078125	1943.49755859375	107.586769104004	0.802616775035858	0.94604766368866	1	176.391754150391	17110
True	False	False	False	False	-2211.81030273438	2014.41149902344	11.0914192199707	0.673765122890472	0.928999543190002	0.452423572540283	56.7999992370605	568
True	False	False	False	False	-2196.58081054688	1916.25598144531	157.498153686523	0.882351398468018	0.975052952766418	1	180.612670898438	25647
True	False	False	False	False	-2197.07788085938	1924.35278320313	26.6194076538086	0.411538362503052	0.875715136528015	0.183476060628891	113.375	2721
True	False	False	False	False	-2187.341796875	1375.1005859375	161.934722900391	0.57914674282074	0.88739150762558	0.322355687618256	126.068496704102	18406
True	False	False	False	False	-2173.9111328125	1940.26232910156	163.043869018555	0.76271790266037	0.936623871326447	0.709498703479767	197.986389160156	29104
True	False	False	False	False	-2174.24389648438	1999.78784179688	163.043869018555	0.828705549240112	0.962004125118256	1	184.721084594727	27154
True	False	False	False	False	-2170.60375976563	1852.23181152344	153.061584472656	0.759016990661621	0.929698050022125	0.690224945545197	175.311599731445	24193
True	False	False	False	False	-2162.01196289063	1450.10119628906	206.300399780273	0.776340007781982	0.94943368434906	0.806044101715088	162.112899780273	30153
True	False	False	False	False	-2153.49975585938	595.996215820313	154.17073059082	0.783605933189392	0.933385968208313	0.908817052841187	163.338134765625	22704
True	False	False	False	False	-2137.01123046875	2020.63342285156	123.114753723145	0.865629196166992	0.968259692192078	1	180.954956054688	20086
True	False	False	False	False	-2131.55224609375	1899.3828125	177.462707519531	0.802910149097443	0.955546796321869	1	184.418746948242	29507
True	False	False	False	False	-2126.58227539063	1988.84985351563	115.350761413574	0.825085759162903	0.950995981693268	1	181.461532592773	18872
True	False	False	False	False	-2098.3251953125	2003.10375976563	112.023338317871	0.778208315372467	0.937201619148254	0.825352907180786	172.782180786133	17451
True	False	False	False	False	-2069.92504882813	1969.83203125	130.878753662109	0.848711907863617	0.965875566005707	1	183.533905029297	21657
True	False	False	False	False	-2024.66174316406	2020.09704589844	51.0205307006836	0.809165418148041	0.958025753498077	1	50.2391319274902	2311
True	False	False	False	False	-1984.70788574219	1601.20703125	178.571853637695	0.778747916221619	0.941819727420807	0.831470906734467	173.540374755859	27940
True	False	False	False	False	-1946.45935058594	1691.01232910156	328.306030273438	0.702428579330444	0.938161909580231	0.5094074010849	174.837844848633	51752
True	False	False	False	False	-2324.00268554688	2032.92651367188	145.297592163086	0.844840049743652	0.959885716438293	1	174.564880371094	22868
True	False	False	False	False	-2269.75366210938	2055.11352539063	114.241622924805	0.852263212203979	0.967305481433868	1	161.135925292969	16597
True	False	False	False	False	-2239.16796875	2124.30004882813	2575.42749023438	0.0603713430464268	0.898547291755676	0.0199928749352694	118.494834899902	275145
True	False	False	False	False	-2238.92700195313	2031.29907226563	117.569046020508	0.816733479499817	0.961557626724243	1	163.679244995117	17350
True	False	False	False	False	-2233.06762695313	2090.9091796875	14.4188451766968	0.742955923080444	0.94487601518631	0.622766435146332	50	650
True	False	False	False	False	-2230.07006835938	2072.54174804688	12.2005615234375	0.768196105957031	0.939064502716064	0.742168962955475	40	440
True	False	False	False	False	-2222.59838867188	2105.01489257813	159.716445922852	0.747152209281921	0.957892000675201	0.638441383838654	179.631942749023	25867
True	False	False	False	False	-2204.36328125	2120.34008789063	154.17073059082	0.738690078258514	0.916990280151367	0.60789030790329	176.007186889648	24465
True	False	False	False	False	-2203.59692382813	2029.21960449219	137.533599853516	0.867384672164917	0.973530948162079	1	175.975799560547	21821
True	False	False	False	False	-2163.50415039063	2070.61254882813	113.132476806641	0.809218764305115	0.947170734405518	1	166.225494384766	16955
True	False	False	False	False	-2098.30200195313	2107.22143554688	36.6016845703125	0.726016283035278	0.940318167209625	0.568666875362396	41.8787879943848	1382
True	False	False	False	False	-2098.26147460938	2182.44213867188	97.6044921875	0.773984313011169	0.942707121372223	0.784835934638977	169.511367797852	14917
True	False	False	False	False	-2077.46166992188	2157.8466796875	99.8227767944336	0.791574835777283	0.960596144199371	1	168.433334350586	15159
True	False	False	False	False	-2072.25048828125	2257.31396484375	931.679260253906	0.163498073816299	0.955450057983398	0.0582866929471493	123.438095092773	103688
True	False	False	False	False	-2066.62451171875	2075.8759765625	222.937530517578	0.883925259113312	0.977833211421967	1	202.457717895508	40694
True	False	False	False	False	-2057.32690429688	2145.89892578125	67.6576614379883	0.811845362186432	0.948626279830933	1	56.8524589538574	3468
True	False	False	False	False	-2046.12951660156	2128.27099609375	188.554138183594	0.788782000541687	0.944205462932587	1	195.79411315918	33285
True	False	False	False	False	-2039.44543457031	2221.21533203125	103.150199890137	0.783251941204071	0.943935871124268	0.900644063949585	167.268814086914	15556
True	False	False	False	False	-2006.15808105469	2165.41284179688	141.970169067383	0.795358955860138	0.968282222747803	1	186.78125	23908
True	False	False	False	False	-2018.96948242188	2260.02587890625	110.914192199707	0.727671027183533	0.91969496011734	0.573428332805634	168.889999389648	16889
True	False	False	False	False	-2014.36950683594	2221.01440429688	109.805053710938	0.785418212413788	0.939520239830017	1	175.323226928711	17357
True	False	False	False	False	-2010.03198242188	2263.29272460938	19.9645557403564	0.698131680488586	0.954588770866394	0.5	49.1666679382324	885
True	False	False	False	False	-2013.13305664063	2300.65405273438	107.586769104004	0.717643678188324	0.951882183551788	0.545937120914459	127.31958770752	12350
True	False	False	False	False	-1992.12744140625	2038.87036132813	122.005615234375	0.769454181194305	0.936573028564453	0.750577867031097	172.154541015625	18937
True	False	False	False	False	-1991.72119140625	2303.78271484375	114.241622924805	0.817152261734009	0.950995981693268	1	174.708740234375	17995
True	False	False	False	False	-1990.30969238281	2087.44946289063	137.533599853516	0.857538282871246	0.977253079414368	1	167.580642700195	20780
True	False	False	False	False	-1986.58508300781	2274.72900390625	32.1651153564453	0.684656083583832	0.948639392852783	0.472595363855362	49.5517234802246	1437
True	False	False	False	False	-1964.24719238281	2064.25122070313	183.008422851563	0.836089432239532	0.961385309696198	1	179.909088134766	29685
True	False	False	False	False	-1970.34484863281	2196.48413085938	127.551322937012	0.827134490013123	0.959216058254242	1	170.130432128906	19565
True	False	False	False	False	-1951.64575195313	2151.29052734375	134.206176757813	0.870289325714111	0.973160028457642	1	169.942153930664	20563
True	False	False	False	False	-1955.86682128906	2260.05053710938	179.680999755859	0.812946498394012	0.94329446554184	1	172.438278198242	27935
True	False	False	False	False	-1934.23791503906	2037.47583007813	171.917007446289	0.767260611057281	0.932538628578186	0.736163318157196	178.277420043945	27633
True	False	False	False	False	-1933.13659667969	2265.95239257813	9.98227787017822	0.785398185253143	0.931883156299591	1	59.4444427490234	535
True	False	False	False	False	-1945.77526855469	2345.35888671875	438.111053466797	0.213690295815468	0.950009942054749	0.0792242884635925	91.5569610595703	36165
True	False	False	False	False	-1922.98486328125	2277.1748046875	148.625015258789	0.737016499042511	0.918736636638641	0.602312028408051	167.238800048828	22410
True	False	False	False	False	-447.406127929688	-3533.53540039063	76.5307922363281	0.770033359527588	0.957493424415588	0.754589080810547	90.9130401611328	6273
True	False	False	False	False	-770.847900390625	-3490.57104492188	120.896469116211	0.783979654312134	0.948289394378662	0.918468296527863	122.660552978516	13370
True	False	False	False	False	-820.705749511719	-3487.02197265625	23.2919807434082	0.404046684503555	0.856386959552765	0.178678557276726	107.380950927734	2255
True	False	False	False	False	-897.280639648438	-3461.8720703125	90.9496383666992	0.678500771522522	0.953019738197327	0.460999995470047	109.146339416504	8950
True	False	False	False	False	-844.803588867188	-3460.25048828125	247.338653564453	0.545123338699341	0.908955216407776	0.287741243839264	103.887893676758	23167
True	False	False	False	False	-960.891967773438	-3444.48120117188	23.2919807434082	0.682969212532043	0.936510443687439	0.469364792108536	116.190475463867	2440
True	False	False	False	False	-932.115600585938	-3442.5146484375	510.205291748047	0.296876490116119	0.70402330160141	0.118147365748882	197.645645141602	90917
True	False	False	False	False	-1035.02136230469	-3433.01513671875	117.569046020508	0.161167055368423	0.851806938648224	0.0573545210063457	116.415092468262	12340
True	False	False	False	False	-1204.50073242188	-3378.43676757813	226.264953613281	0.187097862362862	0.898828446865082	0.0679197683930397	120.303924560547	24542
True	False	False	False	False	-1245.88012695313	-3356.41528320313	19.9645557403564	0.621916890144348	0.921901285648346	0.373404234647751	108.333335876465	1950
True	False	False	False	False	-1228.74194335938	-3335.55444335938	176.353576660156	0.737743198871613	0.937932789325714	0.604717314243317	185.150939941406	29439
True	False	False	False	False	-1371.55395507813	-3299.28979492188	179.680999755859	0.676167130470276	0.949258744716644	0.456737786531448	123.827163696289	20060
True	False	False	False	False	-1463.21057128906	-3245.7314453125	21.0736961364746	0.787328064441681	0.95306122303009	1	71.684211730957	1362
True	False	False	False	False	-1531.93969726563	-3234.99926757813	147.515884399414	0.572274804115295	0.941734254360199	0.314994007349014	123.180450439453	16383
True	False	False	False	False	-1557.48107910156	-3231.42236328125	49.9113883972168	0.352694660425186	0.916078269481659	0.147940814495087	119.311111450195	5369
True	False	False	False	False	-1602.4052734375	-3192.22216796875	553.461853027344	0.594882726669312	0.907456696033478	0.340019315481186	198.73747253418	99170
True	False	False	False	False	-1667.84338378906	-3144.14428710938	42.1473922729492	0.745215535163879	0.949666619300842	0.631068110466003	62.315788269043	2368
True	False	False	False	False	-1708.39379882813	-3140.80859375	366.016845703125	0.450129389762878	0.899924755096436	0.209658935666084	185.342422485352	61163
True	False	False	False	False	-1774.13537597656	-3105.4111328125	29.9468326568604	0.746888160705566	0.954506158828735	0.637421369552612	123.518516540527	3335
True	False	False	False	False	-1800.48767089844	-3086.73657226563	222.937530517578	0.76513397693634	0.944163680076599	0.723206043243408	197.766174316406	39751
True	False	False	False	False	-1842.58435058594	-3063.54931640625	175.244430541992	0.749889969825745	0.924511849880219	0.649311125278473	194.16455078125	30678
True	False	False	False	False	-1906.19421386719	-3015.56811523438	378.217407226563	0.833574235439301	0.958357334136963	1	203.304992675781	69327
True	False	False	False	False	-1865.10693359375	-3049.10571289063	219.610107421875	0.799139082431793	0.952363729476929	1	197.419189453125	39089
True	False	False	False	False	-1852.5244140625	-2976.28295898438	202.97297668457	0.787415683269501	0.94393652677536	1	182.879776000977	33467
True	False	False	False	False	-1819.724609375	-3069.73071289063	366.016845703125	0.572446763515472	0.886223077774048	0.315175741910934	200.345458984375	66114
True	False	False	False	False	-1802.35388183594	-3056.68212890625	33.2742576599121	0.708264887332916	0.951372683048248	0.52278470993042	66.4333343505859	1993
True	False	False	False	False	-1814.54345703125	-3000.02685546875	150.843307495117	0.823476016521454	0.96396404504776	1	172.985290527344	23526
True	False	False	False	False	-1785.115234375	-3098.58081054688	45.4748191833496	0.768088281154633	0.954248368740082	0.741466164588928	125.780487060547	5157
True	False	False	False	False	-1766.58544921875	-3091.412109375	176.353576660156	0.805686175823212	0.962710738182068	1	182.069183349609	28949
True	False	False	False	False	-1750.12585449219	-3058.75854492188	129.769607543945	0.431316912174225	0.92186713218689	0.19657376408577	66.8717956542969	7824
True	False	False	False	False	-1752.93640136719	-3032.90698242188	44.3656768798828	0.784437417984009	0.955680787563324	0.932413876056671	59.2249984741211	2369
True	False	False	False	False	-1772.28356933594	-2979.38330078125	283.940338134766	0.805071115493774	0.961770117282867	1	178.68359375	45743
True	False	False	False	False	-1725.49182128906	-3053.24975585938	234.028945922852	0.683495342731476	0.911473274230957	0.470367968082428	154.374404907227	32573
True	False	False	False	False	-1719.02319335938	-2996.91528320313	29.9468326568604	0.72340726852417	0.948197305202484	0.561349153518677	62.0740737915039	1676
True	False	False	False	False	-1719.19201660156	-2979.42602539063	236.24723815918	0.654679775238037	0.944143891334534	0.420489370822906	83.7840347290039	17846
True	False	False	False	False	-1704.91638183594	-3073.31567382813	65.4393768310547	0.82934296131134	0.962478160858154	1	64.5932235717773	3811
True	False	False	False	False	-1693.98583984375	-3136.232421875	75.4216537475586	0.6541708111763	0.946875631809235	0.419689297676086	115.220588684082	7835
True	False	False	False	False	-1659.31506347656	-3123.32836914063	22.1828384399414	0.735508561134338	0.939309358596802	0.597400009632111	54.9000015258789	1098
True	False	False	False	False	-1685.8330078125	-3091.73901367188	64.3302307128906	0.771918535232544	0.958535254001617	0.768335938453674	60.9310340881348	3534
True	False	False	False	False	-1658.4677734375	-3179.83715820313	249.556930541992	0.176102668046951	0.920665800571442	0.0633867606520653	113.155555725098	25460
True	False	False	False	False	-1582.30639648438	-3173.94580078125	204.082122802734	0.736217558383942	0.936662375926971	0.599696278572083	183.108688354492	33692
True	False	False	False	False	-1631.83471679688	-3134.28686523438	158.607299804688	0.806155741214752	0.962004125118256	1	177.839157104492	25431
True	False	False	False	False	-1587.53112792969	-3096.66064453125	76.5307922363281	0.74383670091629	0.949304640293121	0.625965297222137	58.4057960510254	4030
True	False	False	False	False	-1626.54418945313	-3001.30493164063	24.401123046875	0.715491533279419	0.936510443687439	0.54042637348175	51.7272720336914	1138
True	False	False	False	False	-1606.92407226563	-2994.05590820313	70.9850845336914	0.790355026721954	0.950513124465942	1	64.40625	4122
True	False	False	False	False	-1591.62292480469	-3012.6552734375	206.300399780273	0.807559549808502	0.957424581050873	1	178.698928833008	33238
True	False	False	False	False	-1577.27648925781	-3212.27783203125	105.36848449707	0.569143354892731	0.849859118461609	0.311705529689789	138.736846923828	13180
True	False	False	False	False	-1547.16870117188	-3199.9755859375	41.0382537841797	0.775534987449646	0.947963654994965	0.798458695411682	61.8108100891113	2287
True	False	False	False	False	-1568.05541992188	-3151.91088867188	74.3125076293945	0.77451878786087	0.970590651035309	0.789397180080414	63.2686576843262	4239
True	False	False	False	False	-1546.19079589844	-3096.22338867188	148.625015258789	0.802791655063629	0.947949588298798	1	167.64924621582	22465
True	False	False	False	False	-1544.02551269531	-3055.482421875	22.1828384399414	0.735508561134338	0.939309358596802	0.597400009632111	52.2000007629395	1044
True	False	False	False	False	-1575.50952148438	-2994.6015625	137.533599853516	0.742881834506989	0.923810005187988	0.622499585151672	162.774200439453	20184
True	False	False	False	False	-1528.4404296875	-3063.537109375	26.6194076538086	0.736015200614929	0.944578170776367	0.599038541316986	54.4166679382324	1306
True	False	False	False	False	-1519.63366699219	-3131.89477539063	146.40673828125	0.782496511936188	0.933691799640656	0.885400652885437	98.1590881347656	12957
True	False	False	False	False	-1504.29077148438	-3172.0302734375	27.7285480499268	0.766682505607605	0.944578170776367	0.732549428939819	57.439998626709	1436
True	False	False	False	False	-1502.32971191406	-3233.416015625	150.843307495117	0.823476016521454	0.970647692680359	1	179.536758422852	24417
True	False	False	False	False	-1462.15673828125	-3229.12670898438	11.0914192199707	0.69836014509201	0.927715241909027	0.500491261482239	54.7000007629395	547
True	False	False	False	False	-1447.50158691406	-3098.82763671875	308.341461181641	0.659713327884674	0.944015145301819	0.428537100553513	175.643890380859	48829
True	False	False	False	False	-1501.31677246094	-3018.32861328125	140.861022949219	0.831927359104156	0.964554309844971	1	86.3622055053711	10968
True	False	False	False	False	-1497.21142578125	-3072.39990234375	16.6371288299561	0.665601134300232	0.938633382320404	0.438278526067734	52.3333320617676	785
True	False	False	False	False	-1445.22619628906	-3135.86596679688	363.798553466797	0.544406712055206	0.927603006362915	0.287058234214783	90.5548782348633	29702
True	False	False	False	False	-1439.17541503906	-3233.70336914063	170.807861328125	0.683426439762115	0.947859227657318	0.470236390829086	90.9090881347656	14000
True	False	False	False	False	-1436.07275390625	-3215.6708984375	32.1651153564453	0.776993036270142	0.948197305202484	0.812498211860657	59.0689659118652	1713
True	False	False	False	False	-1428.21069335938	-3106.34106445313	143.079315185547	0.67206609249115	0.905883073806763	0.449415147304535	134.66667175293	17372
True	False	False	False	False	-1422.26379394531	-3293.49291992188	127.551322937012	0.256828963756561	0.888922035694122	0.0986820533871651	120.686958312988	13879
True	False	False	False	False	-1387.61645507813	-3255.07153320313	208.518692016602	0.774964511394501	0.953053772449493	0.793306231498718	86.6542587280273	16291
True	False	False	False	False	-1387.86950683594	-3185.79931640625	342.724853515625	0.621985256671906	0.949485182762146	0.373494267463684	82.2200622558594	25406
True	False	False	False	False	-1412.10595703125	-3035.70532226563	54.3479537963867	0.68877637386322	0.953168272972107	0.480663388967514	55.5510215759277	2722
True	False	False	False	False	-1361.02709960938	-3099.27075195313	179.680999755859	0.751662850379944	0.948479056358337	0.656655788421631	103.895065307617	16831
True	False	False	False	False	-1354.00390625	-3222.36938476563	184.117568969727	0.650525689125061	0.951537728309631	0.414030015468597	86.740966796875	14399
True	False	False	False	False	-1341.52673339844	-3201.48706054688	58.7845230102539	0.775075852870941	0.954383611679077	0.794298112392426	59.9433975219727	3177
True	False	False	False	False	-1349.63525390625	-3119.88037109375	148.625015258789	0.802791655063629	0.951428830623627	1	93.9701461791992	12592
True	False	False	False	False	-1338.82336425781	-3328.11474609375	131.987884521484	0.223264157772064	0.895914316177368	0.0834183320403099	122.184875488281	14540
True	False	False	False	False	-1294.44982910156	-3279.21557617188	283.940338134766	0.685058236122131	0.942137122154236	0.473371684551239	87.6953125	22450
True	False	False	False	False	-1289.62915039063	-3207.67846679688	348.270568847656	0.495308756828308	0.918939828872681	0.243978813290596	91.0955429077148	28604
True	False	False	False	False	-1298.70153808594	-3091.86328125	15.5279874801636	0.800106346607208	0.94487601518631	1	50.8571434020996	712
True	False	False	False	False	-1295.697265625	-3173.77099609375	257.320922851563	0.658723413944244	0.950543344020844	0.426934689283371	95.1681060791016	22079
True	False	False	False	False	-1233.06176757813	-3240.9697265625	165.262145996094	0.747710049152374	0.939455211162567	0.640612363815308	167.590606689453	24971
True	False	False	False	False	-1205.62341308594	-3349.67919921875	21.0736961364746	0.717444062232971	0.943390667438507	0.54542076587677	68.9473648071289	1310
True	False	False	False	False	-1188.43786621094	-3341.625	178.571853637695	0.4571313560009	0.771917581558228	0.214697822928429	153.273284912109	24677
True	False	False	False	False	-1202.140625	-3254.66015625	163.043869018555	0.727660059928894	0.945474863052368	0.573396384716034	162.938781738281	23952
True	False	False	False	False	-1203.00646972656	-3228.14721679688	33.2742576599121	0.660014808177948	0.940318167209625	0.429027110338211	58.0999984741211	1743
True	False	False	False	False	-1196.31005859375	-3273.96557617188	97.6044921875	0.784017562866211	0.962020635604858	0.919521510601044	73.886360168457	6502
True	False	False	False	False	-1195.69287109375	-3082.51416015625	16.6371288299561	0.646814525127411	0.894671499729156	0.408391445875168	54.7999992370605	822
True	False	False	False	False	-1185.57751464844	-3364.7861328125	144.188446044922	0.799139618873596	0.948735058307648	1	180.053848266602	23407
True	False	False	False	False	-1164.1611328125	-3361.17553710938	95.3862075805664	0.766198992729187	0.958662450313568	0.729580998420715	150.534881591797	12946
True	False	False	False	False	-1164.32849121094	-3344.9912109375	169.698715209961	0.70990377664566	0.924206376075745	0.526675462722778	173.274505615234	26511
True	False	False	False	False	-1116.62377929688	-3319.38354492188	44.3656768798828	0.735508561134338	0.922983646392822	0.597400009632111	55.0999984741211	2204
True	False	False	False	False	-1116.10827636719	-3408.05590820313	515.7509765625	0.0768958181142807	0.871328115463257	0.0257536619901657	118.038711547852	54888
True	False	False	False	False	-992.128295898438	-3386.19116210938	202.97297668457	0.73859828710556	0.954676747322083	0.607580721378326	86.3825149536133	15808
True	False	False	False	False	-1103.96069335938	-3370.328125	28.8376903533936	0.778573036193848	0.952666342258453	0.82945716381073	55.038459777832	1431
True	False	False	False	False	-1081.82141113281	-3370.27416992188	145.297592163086	0.735372126102448	0.974955558776855	0.596960842609406	74.2366409301758	9725
True	False	False	False	False	-1110.07385253906	-3264.0244140625	181.899276733398	0.477466613054276	0.915601134300232	0.229894727468491	80.0731735229492	13132
True	False	False	False	False	-1099.2861328125	-3191.275390625	39.9291114807129	0.661957681179047	0.913748681545258	0.432207375764847	55.1111106872559	1984
True	False	False	False	False	-1079.10388183594	-3152.20654296875	27.7285480499268	0.707581996917725	0.95398223400116	0.521181464195251	53.6399993896484	1341
True	False	False	False	False	-1062.58923339844	-3348.90869140625	147.515884399414	0.757547676563263	0.94939911365509	0.683063745498657	97.0075225830078	12902
True	False	False	False	False	-1052.71179199219	-3380.64868164063	122.005615234375	0.62011981010437	0.942339539527893	0.371049791574478	66.3363647460938	7297
True	False	False	False	False	-1034.97448730469	-3372.26391601563	16.6371288299561	0.714476346969604	0.930929720401764	0.53786963224411	60.7333335876465	911
True	False	False	False	False	-1032.21276855469	-3350.4150390625	353.816284179688	0.472758293151855	0.858151793479919	0.22629851102829	146.830718994141	46839
True	False	False	False	False	-996.343322753906	-3305.57006835938	319.432891845703	0.809354841709137	0.956293523311615	1	93.6180572509766	26962
True	False	False	False	False	-1019.44543457031	-3051.95874023438	36.6016845703125	0.838206648826599	0.963250696659088	1	52.424243927002	1730
True	False	False	False	False	-991.5869140625	-3278.36181640625	186.335845947266	0.863145291805267	0.968080461025238	1	118.148811340332	19849
True	False	False	False	False	-985.065551757813	-3434.99682617188	189.663269042969	0.670119822025299	0.890731871128082	0.446011602878571	166.216369628906	28423
True	False	False	False	False	-913.89306640625	-3433.3271484375	35.4925422668457	0.75548255443573	0.938175141811371	0.673407912254333	88.34375	2827
True	False	False	False	False	-957.08251953125	-3405.61181640625	75.4216537475586	0.685223281383514	0.949200809001923	0.473690927028656	58.3088226318359	3965
True	False	False	False	False	-978.324829101563	-3294.39892578125	39.9291114807129	0.792017757892609	0.953058242797852	1	63.1111106872559	2272
True	False	False	False	False	-965.468078613281	-3265.49658203125	161.934722900391	0.765054762363434	0.948356866836548	0.722740411758423	89.0547943115234	13002
True	False	False	False	False	-958.266479492188	-3357.24340820313	214.064392089844	0.765584409236908	0.969248116016388	0.725875437259674	74.5077743530273	14380
True	False	False	False	False	-939.5087890625	-3290.5830078125	176.353576660156	0.797891974449158	0.935949742794037	1	89.9937133789063	14309
True	False	False	False	False	-948.082458496094	-3198.96435546875	262.866638183594	0.736328423023224	0.933191180229187	0.600057542324066	121.839660644531	28876
True	False	False	False	False	-922.513732910156	-3411.7880859375	143.079315185547	0.753439962863922	0.927554607391357	0.664282858371735	171.341079711914	22103
True	False	False	False	False	-865.935852050781	-3407.42407226563	287.267761230469	0.600866317749023	0.90717476606369	0.347055524587631	85.9845581054688	22270
True	False	False	False	False	-920.099548339844	-3327.3251953125	207.409545898438	0.748221099376678	0.948728144168854	0.642620325088501	82.2994689941406	15390
True	False	False	False	False	-913.810852050781	-3369.58374023438	208.518692016602	0.736739933490753	0.949889361858368	0.601403117179871	74.3031921386719	13969
True	False	False	False	False	-836.238952636719	-3363.5322265625	45.4748191833496	0.768088281154633	0.948370218276978	0.741466164588928	61.0243911743164	2502
True	False	False	False	False	-863.485595703125	-3358.93212890625	260.648345947266	0.835388779640198	0.962585508823395	1	85.638298034668	20125
True	False	False	False	False	-873.286926269531	-3323.46435546875	185.226699829102	0.741118311882019	0.934971749782562	0.616236865520477	117.479042053223	19619
True	False	False	False	False	-881.072937011719	-3280.701171875	249.556930541992	0.715327084064484	0.950088202953339	0.540010273456573	86.6666641235352	19500
True	False	False	False	False	-837.72998046875	-3287.09301757813	246.229507446289	0.658008396625519	0.959388971328735	0.425783306360245	92.2297286987305	20475
True	False	False	False	False	-835.094360351563	-3335.1435546875	368.235137939453	0.514114379882813	0.883977711200714	0.259671688079834	183.177703857422	60815
True	False	False	False	False	-829.523803710938	-3301.3173828125	67.6576614379883	0.811845362186432	0.956483066082001	1	68.0819702148438	4153
True	False	False	False	False	-831.526428222656	-3239.31494140625	240.683807373047	0.67936497926712	0.952461242675781	0.462596505880356	87.6036834716797	19010
True	False	False	False	False	-827.547912597656	-3454.953125	33.2742576599121	0.849098384380341	0.961207389831543	1	88.533332824707	2656
True	False	False	False	False	-823.165893554688	-3440.79931640625	143.079315185547	0.692439913749695	0.899956583976746	0.488059669733047	172.906982421875	22305
True	False	False	False	False	-790.915222167969	-3407.59301757813	383.763122558594	0.593415558338165	0.910204708576202	0.338322073221207	98.384391784668	34041
True	False	False	False	False	-817.600280761719	-3362.17407226563	224.046676635742	0.753497838973999	0.964296817779541	0.66453617811203	79.2673263549805	16012
True	False	False	False	False	-783.148864746094	-3347.87133789063	252.884368896484	0.724864780902863	0.952925205230713	0.565409243106842	79.2763137817383	18075
True	False	False	False	False	-797.731872558594	-3314.0390625	309.450592041016	0.65155428647995	0.934165477752686	0.415614604949951	81.752685546875	22809
True	False	False	False	False	-764.803527832031	-3283.8173828125	291.704345703125	0.754505932331085	0.947529137134552	0.668994903564453	89.6463851928711	23577
True	False	False	False	False	-755.234008789063	-3327.83837890625	176.353576660156	0.684148073196411	0.950385808944702	0.471618115901947	119.069183349609	18932
True	False	False	False	False	-747.560485839844	-3434.03100585938	168.589569091797	0.696054518222809	0.953425168991089	0.495576351881027	70.8552627563477	10770
True	False	False	False	False	-722.903381347656	-3435.73950195313	156.389007568359	0.767703473567963	0.94093382358551	0.738981306552887	84.9503555297852	11978
True	False	False	False	False	-713.098266601563	-3320.77514648438	15.5279874801636	0.717676758766174	0.938069105148315	0.546022891998291	48.3571434020996	677
True	False	False	False	False	-742.46630859375	-3261.90209960938	210.736968994141	0.744577586650848	0.919486463069916	0.628692507743835	180	34200
True	False	False	False	False	-710.666442871094	-3388.27587890625	270.630645751953	0.616438806056976	0.919744431972504	0.366291463375092	90.836067199707	22164
True	False	False	False	False	-703.777526855469	-3343.52563476563	293.922607421875	0.591823220252991	0.917630195617676	0.33649218082428	98.4226379394531	26082
True	False	False	False	False	-709.56689453125	-3242.60034179688	210.736968994141	0.649569094181061	0.962268352508545	0.412564903497696	86.0842132568359	16356
True	False	False	False	False	-707.427856445313	-3286.79809570313	256.211791992188	0.587632179260254	0.896622657775879	0.331735014915466	86.5627670288086	19996
True	False	False	False	False	-663.547302246094	-3462.12353515625	293.922607421875	0.551608085632324	0.92155647277832	0.29400247335434	90.1320724487305	23885
True	False	False	False	False	-659.788391113281	-3327.14331054688	44.3656768798828	0.716573357582092	0.952879309654236	0.543180823326111	51.875	2075
True	False	False	False	False	-662.693359375	-3294.05322265625	237.356369018555	0.655690491199493	0.949439823627472	0.422085464000702	82.6588821411133	17689
True	False	False	False	False	-657.583862304688	-3485.41162109375	124.223899841309	0.637934923171997	0.923051238059998	0.395373225212097	82.6696395874023	9259
True	False	False	False	False	-579.708312988281	-3469.4228515625	135.315322875977	0.749961793422699	0.938633501529694	0.649603843688965	163.098358154297	19898
True	False	False	False	False	-613.929016113281	-3391.1923828125	212.955261230469	0.737086653709412	0.961118936538696	0.60254317522049	91.8072891235352	17627
True	False	False	False	False	-635.782592773438	-3319.46533203125	174.135284423828	0.842736959457397	0.967373907566071	1	185.929931640625	29191
True	False	False	False	False	-640.445068359375	-3253.52661132813	222.937530517578	0.714524030685425	0.939909696578979	0.53798907995224	74.7014923095703	15015
True	False	False	False	False	-632.902404785156	-3370.36645507813	241.792938232422	0.612636625766754	0.937341034412384	0.361464649438858	79.3073425292969	17289
True	False	False	False	False	-616.297302246094	-3332.41162109375	248.447799682617	0.620460033416748	0.931841552257538	0.371493965387344	95.46875	21385
True	False	False	False	False	-632.35009765625	-3272.70483398438	56.5662384033203	0.776553928852081	0.937410354614258	0.808126747608185	57.9215698242188	2954
True	False	False	False	False	-630.702331542969	-3298.57275390625	166.371292114258	0.504705667495728	0.90185534954071	0.251705437898636	80.5466690063477	12082
True	False	False	False	False	-614.299072265625	-3299.63305664063	62.1119499206543	0.787172973155975	0.952294647693634	1	60.9464302062988	3413
True	False	False	False	False	-613.7607421875	-3461.8505859375	166.371292114258	0.786015152931213	0.969585299491882	1	81.4866638183594	12223
True	False	False	False	False	-580.571533203125	-3452.39770507813	22.1828384399414	0.598902344703674	0.945234656333923	0.344725489616394	72.25	1445
True	False	False	False	False	-608.211730957031	-3263.71533203125	26.6194076538086	0.829222500324249	0.957139134407043	1	48.125	1155
True	False	False	False	False	-601.085998535156	-3445.74340820313	97.6044921875	0.68626457452774	0.936925768852234	0.475714534521103	72.6704559326172	6395
True	False	False	False	False	-545.818359375	-3445.25903320313	134.206176757813	0.780348420143127	0.944661617279053	0.851535737514496	185.669418334961	22466
True	False	False	False	False	-564.878295898438	-3416.94140625	131.987884521484	0.842022597789764	0.958928346633911	1	174.38655090332	20752
True	False	False	False	False	-591.169372558594	-3317.33471679688	16.6371288299561	0.76893937587738	0.938069105148315	0.747088372707367	46	690
True	False	False	False	False	-582.4775390625	-3408.31640625	117.569046020508	0.741474032402039	0.94172215461731	0.61748605966568	138.51887512207	14683
True	False	False	False	False	-553.223510742188	-3395.736328125	316.10546875	0.553678154945374	0.918924510478973	0.296032398939133	86.1824569702148	24562
True	False	False	False	False	-571.948059082031	-3347.79028320313	256.211791992188	0.562447130680084	0.959276556968689	0.304806262254715	72.9090881347656	16842
True	False	False	False	False	-544.352661132813	-3364.15844726563	199.645553588867	0.809212923049927	0.947520852088928	1	190.283340454102	34251
True	False	False	False	False	-534.639343261719	-3309.86962890625	129.769607543945	0.738230884075165	0.935001909732819	0.606346130371094	177.888885498047	20813
True	False	False	False	False	-534.360656738281	-3434.16845703125	144.188446044922	0.715016007423401	0.950276136398315	0.539225459098816	99.0615386962891	12878
True	False	False	False	False	-471.893615722656	-3426.57568359375	155.279876708984	0.68638277053833	0.956790804862976	0.475945204496384	75.9499969482422	10633
True	False	False	False	False	-518.533203125	-3381.24072265625	261.757507324219	0.616541147232056	0.957483053207397	0.36642262339592	94.0932235717773	22206
True	False	False	False	False	-519.29248046875	-3264.3037109375	379.326538085938	0.682470142841339	0.927114427089691	0.46841686964035	81.807014465332	27978
True	False	False	False	False	-511.996398925781	-3321.17944335938	125.333038330078	0.728755116462708	0.946156859397888	0.576600790023804	113.274337768555	12800
True	False	False	False	False	-510.123382568359	-3306.9541015625	129.769607543945	0.754551768302917	0.932819724082947	0.66919994354248	185.222229003906	21671
True	False	False	False	False	-504.406341552734	-3401.13012695313	53.2388153076172	0.859888076782227	0.969137489795685	1	54.4375	2613
True	False	False	False	False	-477.451019287109	-3391.2080078125	42.1473922729492	0.796495378017426	0.947963654994965	1	55.2368431091309	2099
True	False	False	False	False	-487.306732177734	-3375.96337890625	43.256534576416	0.779702305793762	0.95525187253952	0.843046307563782	59.8461532592773	2334
True	False	False	False	False	-498.254913330078	-3317.08251953125	13.3097038269043	0.743378639221191	0.942608833312988	0.624296009540558	73.9166641235352	887
True	False	False	False	False	-490.614715576172	-3354.92700195313	246.229507446289	0.782773673534393	0.966344058513641	0.890705108642578	88.3963928222656	19624
True	False	False	False	False	-464.0751953125	-3371.45971679688	310.559753417969	0.719287753105164	0.94929164648056	0.550233483314514	85.1178588867188	23833
True	False	False	False	False	-449.371398925781	-3280.208984375	266.194061279297	0.648722767829895	0.965141952037811	0.411275565624237	84.6083297729492	20306
True	False	False	False	False	-445.629669189453	-3518.818359375	27.7285480499268	0.766682505607605	0.944578170776367	0.732549428939819	64.3600006103516	1609
True	False	False	False	False	-403.375457763672	-3457.97583007813	165.262145996094	0.737560153007507	0.917406618595123	0.604109227657318	192.402679443359	28668
True	False	False	False	False	-423.437713623047	-3396.24536132813	138.64274597168	0.748872816562653	0.94331282377243	0.645208597183228	174.511993408203	21814
True	False	False	False	False	-431.6123046875	-3323.7890625	237.356369018555	0.634296417236328	0.925366401672363	0.390219837427139	79.4205627441406	16996
True	False	False	False	False	-420.180572509766	-3439.5595703125	370.453399658203	0.710300147533417	0.953862369060516	0.527625739574432	93.0299377441406	31072
True	False	False	False	False	-372.909973144531	-3383.205078125	166.371292114258	0.805162727832794	0.964767277240753	1	79.6866683959961	11953
True	False	False	False	False	-389.651611328125	-3340.04663085938	266.194061279297	0.500864505767822	0.903982520103455	0.248520061373711	72.6833343505859	17444
True	False	False	False	False	-350.421295166016	-3547.6005859375	110.914192199707	0.637884140014648	0.943609654903412	0.395300626754761	100.01000213623	10001
True	False	False	False	False	-135.930603027344	-3498.18041992188	64.3302307128906	0.802213251590729	0.947627902030945	1	59.0517234802246	3425
True	False	False	False	False	-36.4158172607422	-3533.23291015625	184.117568969727	0.753171443939209	0.950747132301331	0.663112580776215	93.1204833984375	15458
True	False	False	False	False	-279.887145996094	-3497.55249023438	74.3125076293945	0.722276210784912	0.936692595481873	0.558245301246643	55.7910461425781	3738
True	False	False	False	False	-173.119186401367	-3484.97192382813	145.297592163086	0.83562821149826	0.973302900791168	1	78.786262512207	10321
True	False	False	False	False	-311.406616210938	-3410.67919921875	306.123168945313	0.634376108646393	0.926097989082336	0.39033168554306	84.5398559570313	23333
True	False	False	False	False	-339.175231933594	-3315.52099609375	261.757507324219	0.730909585952759	0.957497358322144	0.583036005496979	73.8686447143555	17433
True	False	False	False	False	-349.133422851563	-3266.42846679688	198.536407470703	0.812154769897461	0.949052512645721	1	77.5363159179688	13879
True	False	False	False	False	-317.277862548828	-3393.23779296875	12.2005615234375	0.768196105957031	0.939064502716064	0.742168962955475	55.6363639831543	612
True	False	False	False	False	-299.703704833984	-3389.55078125	14.4188451766968	0.509884297847748	0.891040980815887	0.256060808897018	50.1538467407227	652
True	False	False	False	False	-309.363677978516	-3322.40625	163.043869018555	0.65483283996582	0.918267548084259	0.420730501413345	87.7891159057617	12905
True	False	False	False	False	-304.140045166016	-3290.27172851563	204.082122802734	0.667173445224762	0.945111334323883	0.440943121910095	76.9945678710938	14167
True	False	False	False	False	-283.825469970703	-3457.87329101563	395.963684082031	0.309125185012817	0.745039939880371	0.124402143061161	79.4425735473633	28361
True	False	False	False	False	-173.513656616211	-3456.39331054688	119.787330627441	0.842233836650848	0.968259692192078	1	70.2222213745117	7584
True	False	False	False	False	-239.024520874023	-3437.38745117188	175.244430541992	0.665343046188354	0.923374593257904	0.437843710184097	83.462028503418	13187
True	False	False	False	False	-249.666152954102	-3385.57568359375	321.651153564453	0.609013974666595	0.939897775650024	0.356946021318436	90.9482727050781	26375
True	False	False	False	False	-281.676300048828	-3030.10375976563	276.176330566406	0.828481554985046	0.958423614501953	1	197.128509521484	49085
True	False	False	False	False	-266.096405029297	-3348.26513671875	391.527099609375	0.456956475973129	0.896310687065125	0.214570805430412	119.04532623291	42023
True	False	False	False	False	-223.437789916992	-3316.07202148438	205.191253662109	0.788921117782593	0.960182726383209	1	91.1297302246094	16859
True	False	False	False	False	-193.678314208984	-3436.06274414063	257.320922851563	0.713078439235687	0.949529588222504	0.534392535686493	77.0258636474609	17870
True	False	False	False	False	-135.022644042969	-3335.86181640625	250.666076660156	0.843022346496582	0.965383291244507	1	84.8672561645508	19180
True	False	False	False	False	-128.903381347656	-3454.33911132813	217.391815185547	0.777484655380249	0.947417020797729	0.817557096481323	75.7704086303711	14851
True	False	False	False	False	-122.062088012695	-3382.48974609375	240.683807373047	0.80272513628006	0.960303366184235	1	82.9493103027344	18000
True	False	False	False	False	-115.329681396484	-3490.193359375	259.539215087891	0.763940095901489	0.955345869064331	0.716308951377869	89.7649536132813	21005
True	False	False	False	False	2.0604133605957	-3458.46533203125	295.031768798828	0.742133617401123	0.945843875408173	0.619820952415466	91.1353378295898	24242
True	False	False	False	False	-51.4895935058594	-3439.53369140625	205.191253662109	0.796021342277527	0.948735535144806	1	80.4486465454102	14883
True	False	False	False	False	-90.9510879516602	-3399.92993164063	28.8376903533936	0.778573036193848	0.952666342258453	0.82945716381073	58.961540222168	1533
True	False	False	False	False	-92.3283081054688	-2984.84838867188	176.353576660156	0.790210247039795	0.944822192192078	1	195.993713378906	31163
True	False	False	False	False	-89.6886596679688	-3321.17919921875	249.556930541992	0.742751240730286	0.945004463195801	0.622029662132263	90.195556640625	20294
True	False	False	False	False	-74.8583068847656	-3402.10986328125	291.704345703125	0.773755013942719	0.954270660877228	0.782918810844421	82.4068450927734	21673
True	False	False	False	False	50.5335311889648	-3414.20556640625	225.155807495117	0.6575807929039	0.954926788806915	0.425097167491913	70.1034469604492	14231
True	False	False	False	False	-23.0132331848145	-3395.60766601563	251.77522277832	0.749353468418121	0.96352207660675	0.647137463092804	78.5242309570313	17825
True	False	False	False	False	-12.1214981079102	-3336.62548828125	210.736968994141	0.800096035003662	0.949709594249725	1	183.173690795898	34803
True	False	False	False	False	39.5839805603027	-3335.29565429688	9.98227787017822	0.754574596881866	0.933233201503754	0.669301986694336	51.3333320617676	462
True	False	False	False	False	-73.2189407348633	-2994.2265625	166.371292114258	0.805162727832794	0.95402455329895	1	206.066665649414	30910
True	False	False	False	False	-1748.30773925781	-2963.65771484375	26.6194076538086	0.718682765960693	0.952666342258453	0.54864364862442	51.9583320617676	1247
True	False	False	False	False	-1878.35266113281	-2950.5400390625	150.843307495117	0.611405313014984	0.858612596988678	0.359920114278793	165.911758422852	22564
True	False	False	False	False	-1666.50830078125	-2948.48681640625	224.046676635742	0.768940627574921	0.947962164878845	0.747096836566925	111.099006652832	22442
True	False	False	False	False	-1875.02160644531	-2922.5087890625	486.913299560547	0.531902849674225	0.907066583633423	0.275412648916245	193.820053100586	85087
True	False	False	False	False	-1880.54919433594	-2870.1474609375	35.4925422668457	0.75548255443573	0.948639392852783	0.673407912254333	56.5	1808
True	False	False	False	False	-1868.13403320313	-2839.23852539063	251.77522277832	0.690281569957733	0.925217270851135	0.483676016330719	150.40087890625	34141
True	False	False	False	False	-1904.66284179688	-2713.32299804688	208.518692016602	0.808929800987244	0.962821066379547	1	74.4095764160156	13989
True	False	False	False	False	-1894.54162597656	-2834.9921875	29.9468326568604	0.80851811170578	0.952666342258453	1	63.6296310424805	1718
True	False	False	False	False	-1825.59423828125	-2798.66064453125	185.226699829102	0.721250832080841	0.951462388038635	0.555466055870056	84.7664642333984	14156
True	False	False	False	False	-1861.14587402344	-2714.76538085938	25.5102653503418	0.748013913631439	0.942926585674286	0.641803920269012	50.0869560241699	1152
True	False	False	False	False	-1853.28674316406	-2792.77368164063	206.300399780273	0.817960679531097	0.9583860039711	1	91.8225784301758	17079
True	False	False	False	False	-1824.19519042969	-2945.42236328125	271.739776611328	0.778911709785461	0.945132195949554	0.833385527133942	183.673461914063	45000
True	False	False	False	False	-1684.79150390625	-2941.06616210938	57.6753807067871	0.760451793670654	0.949190139770508	0.697474420070648	63.038459777832	3278
True	False	False	False	False	-1822.24890136719	-2921.74975585938	180.790130615234	0.780968606472015	0.955332398414612	0.860293686389923	98.9018402099609	16121
True	False	False	False	False	-1735.99645996094	-2918.30541992188	169.698715209961	0.694188117980957	0.920903027057648	0.491667062044144	165.039215087891	25251
True	False	False	False	False	-1649.97912597656	-2915.91625976563	247.338653564453	0.714472830295563	0.96204936504364	0.537860870361328	86.0448455810547	19188
True	False	False	False	False	-1788.02685546875	-2862.16845703125	43.256534576416	0.779702305793762	0.95525187253952	0.843046307563782	53.2051277160645	2075
True	False	False	False	False	-1774.79553222656	-2843.0859375	13.3097038269043	0.685805439949036	0.930356502532959	0.474820286035538	49.9166679382324	599
True	False	False	False	False	-1742.10046386719	-2904.33984375	104.259346008301	0.63256448507309	0.952045440673828	0.387801796197891	94.3297882080078	8867
True	False	False	False	False	-1645.78393554688	-2889.24340820313	13.3097038269043	0.66390061378479	0.925560414791107	0.435427129268646	50.1666679382324	602
True	False	False	False	False	-1690.68981933594	-2864.41479492188	214.064392089844	0.778958797454834	0.940298199653625	0.833941400051117	108.056991577148	20855
True	False	False	False	False	-1591.71228027344	-2960.06787109375	269.521484375	0.484913021326065	0.932509958744049	0.235682860016823	88.7242813110352	21560
True	False	False	False	False	-124.776184082031	-2917.60668945313	114.241622924805	0.762033998966217	0.928882539272308	0.705790936946869	169.58251953125	17467
True	False	False	False	False	-1438.5244140625	-2263.083984375	13.3097038269043	0.80851811170578	0.94014710187912	1	43.75	525
True	False	False	False	False	-286.773040771484	-2446.775390625	185.226699829102	0.82666140794754	0.957042694091797	1	164.71257019043	27507
True	False	False	False	False	-234.305145263672	-2138.876953125	186.335845947266	0.851291060447693	0.962710738182068	1	91.1964263916016	15321
True	False	False	False	False	-18.8660621643066	-2065.736328125	114.241622924805	0.817152261734009	0.954821228981018	1	165.893203735352	17087
True	False	False	False	False	-1833.06665039063	-1076.70971679688	470.276184082031	0.491828769445419	0.836971819400787	0.241173014044762	158.257080078125	67101
True	False	False	False	False	-1822.19311523438	-1051.76794433594	130.878753662109	0.803063333034515	0.954709708690643	1	142.296615600586	16791
True	False	False	False	False	-1806.82189941406	-471.821014404297	115.350761413574	0.681263327598572	0.888042151927948	0.466138988733292	140.788467407227	14642
True	False	False	False	False	-1787.88354492188	-469.0751953125	134.206176757813	0.71416711807251	0.948992967605591	0.537096202373505	132.198348999023	15996
True	False	False	False	False	-1710.7255859375	-257.355987548828	206.300399780273	0.537539124488831	0.931940972805023	0.280599474906921	69.6827926635742	12961
True	False	False	False	False	-1700.90673828125	-244.802352905273	46.5839614868164	0.650456309318542	0.955270767211914	0.413923501968384	52.9523811340332	2224
True	False	False	False	False	-1354.91052246094	-1688.35192871094	397.072814941406	0.679705500602722	0.938526451587677	0.463228285312653	165.628494262695	59295
True	False	False	False	False	-1500.59460449219	-782.632019042969	197.427261352539	0.807617545127869	0.950171709060669	1	149.443817138672	26601
True	False	False	False	False	-1359.98327636719	-563.437316894531	154.17073059082	0.854464650154114	0.970424890518188	1	139.395690917969	19376
True	False	False	False	False	-1137.35375976563	-1617.12268066406	164.153015136719	0.711891770362854	0.906563460826874	0.531479299068451	145.155410766602	21483
True	False	False	False	False	-1082.24560546875	-1419.82934570313	26.6194076538086	0.761617660522461	0.943622469902039	0.703567922115326	34.4583320617676	827
True	False	False	False	False	-1133.82751464844	-1139.99182128906	130.878753662109	0.848711907863617	0.968009173870087	1	139.49153137207	16460
True	False	False	False	False	-1026.81225585938	-1066.09655761719	103.150199890137	0.793185532093048	0.937895774841309	1	131.946243286133	12271
True	False	False	False	False	-1055.12976074219	-438.213958740234	138.64274597168	0.874379754066467	0.969939112663269	1	140.815994262695	17602
True	False	False	False	False	-1073.97546386719	-347.887145996094	99.8227767944336	0.838416218757629	0.965309083461761	1	130.277770996094	11725
True	False	False	False	False	-975.989624023438	17.1744232177734	158.607299804688	0.835208594799042	0.962684988975525	1	170.104888916016	24325
True	False	False	False	False	-896.003784179688	-879.018737792969	85.4039306640625	0.830078601837158	0.965293765068054	1	124.207794189453	9564
True	False	False	False	False	-886.887756347656	-446.194519042969	127.551322937012	0.736900269985199	0.95109748840332	0.601929485797882	137.478256225586	15810
True	False	False	False	False	-852.740783691406	-1720.63806152344	117.569046020508	0.803029000759125	0.950595259666443	1	128.566040039063	13628
True	False	False	False	False	-533.660034179688	-1557.57043457031	114.241622924805	0.674712717533112	0.897940695285797	0.45411691069603	126.834953308105	13064
True	False	False	False	False	-683.951049804688	-1545.35778808594	124.223899841309	0.814991533756256	0.953168451786041	1	127.758926391602	14309
True	False	False	False	False	-773.211853027344	-892.516662597656	34.3833999633789	0.649772524833679	0.93037748336792	0.412875860929489	32.9354820251465	1021
True	False	False	False	False	-794.266845703125	-154.036224365234	118.678184509277	0.769594728946686	0.946056306362152	0.751542627811432	156.383178710938	16733
True	False	False	False	False	-807.907592773438	-151.038711547852	84.2947845458984	0.731132090091705	0.936624825000763	0.583710730075836	148.736846923828	11304
True	False	False	False	False	-781.362060546875	-554.733825683594	114.241622924805	0.762033998966217	0.933239877223969	0.705790936946869	131.912628173828	13587
True	False	False	False	False	-757.358947753906	-247.831527709961	120.896469116211	0.816004395484924	0.965823113918304	1	141.302749633789	15402
True	False	False	False	False	-706.00927734375	-910.765197753906	186.335845947266	0.786822140216827	0.957502365112305	1	140.922622680664	23675
True	False	False	False	False	-676.418762207031	-808.7763671875	149.734161376953	0.788483679294586	0.942632079124451	1	141.125930786133	19052
True	False	False	False	False	-698.636596679688	-548.664428710938	134.206176757813	0.792623698711395	0.938620984554291	1	134.578506469727	16284
True	False	False	False	False	-658.509582519531	-272.328674316406	108.695907592773	0.755093216896057	0.920458078384399	0.671637296676636	131.663269042969	12903
True	False	False	False	False	-652.575500488281	-1553.24743652344	155.279876708984	0.789243400096893	0.933876872062683	1	151.478576660156	21207
True	False	False	False	False	-520.38037109375	-1499.88598632813	138.64274597168	0.776717782020569	0.936834692955017	0.809742450714111	151.951995849609	18994
True	False	False	False	False	-514.973937988281	-1408.79858398438	144.188446044922	0.829249382019043	0.958095729351044	1	139.592300415039	18147
True	False	False	False	False	-646.431579589844	-608.618713378906	98.7136306762695	0.856194138526917	0.971426606178284	1	132.730331420898	11813
True	False	False	False	False	-511.950500488281	-1451.01403808594	114.241622924805	0.771086752414703	0.934383630752563	0.762132465839386	137.213592529297	14133
True	False	False	False	False	-466.154937744141	-1330.04370117188	120.896469116211	0.7624591588974	0.926344215869904	0.708087503910065	141.137619018555	15384
True	False	False	False	False	-410.429016113281	-971.707763671875	106.477630615234	0.81877213716507	0.96516364812851	1	138.07292175293	13255
True	False	False	False	False	-421.072601318359	-677.134582519531	125.333038330078	0.870668709278107	0.975989878177643	1	144.300888061523	16306
True	False	False	False	False	-418.890014648438	16.4217357635498	98.7136306762695	0.856194138526917	0.964746832847595	1	162.966293334961	14504
True	False	False	False	False	-368.750640869141	-1118.568359375	96.4953460693359	0.799865543842316	0.950398623943329	1	134.149429321289	11671
True	False	False	False	False	-325.175048828125	-1094.75805664063	103.150199890137	0.803309321403503	0.96163547039032	1	137.225799560547	12762
True	False	False	False	False	-351.187957763672	-365.302673339844	96.4953460693359	0.74201226234436	0.938684701919556	0.619389593601227	141.057464599609	12272
True	False	False	False	False	-335.362487792969	-377.329895019531	95.3862075805664	0.816335916519165	0.957331418991089	1	136.302322387695	11722
True	False	False	False	False	-303.989044189453	-36.8716735839844	158.607299804688	0.350545465946198	0.706479251384735	0.146729052066803	110.006996154785	15731
True	False	False	False	False	-73.1181488037109	-1511.51525878906	112.023338317871	0.726439833641052	0.915864825248718	0.569876611232758	154.306930541992	15585
True	False	False	False	False	-239.504821777344	-100.320877075195	133.097030639648	0.83940452337265	0.968451261520386	1	166.733337402344	20008
True	False	False	False	False	-233.839218139648	-1084.24609375	155.279876708984	0.773265659809113	0.930846393108368	0.778903245925903	150.607147216797	21085
True	False	False	False	False	-28.9832344055176	-922.102722167969	135.315322875977	0.820987939834595	0.951344668865204	1	160.549179077148	19587
True	False	False	False	False	-197.692749023438	-796.679138183594	123.114753723145	0.821221113204956	0.952677488327026	1	154.063064575195	17101
True	False	False	False	False	-207.808670043945	-438.550354003906	114.241622924805	0.827207922935486	0.95908397436142	1	152.893203735352	15748
True	False	False	False	False	-151.010696411133	-341.695190429688	129.769607543945	0.787340879440308	0.94782167673111	1	158.068374633789	18494
True	False	False	False	False	-230.406646728516	-106.599868774414	14.4188451766968	0.742955923080444	0.934609174728394	0.622766435146332	77.9230804443359	1013
True	False	False	False	False	-193.906539916992	-138.035003662109	156.389007568359	0.741896390914917	0.925457715988159	0.618978500366211	153.595748901367	21657
True	False	False	False	False	-117.138145446777	-411.125427246094	131.987884521484	0.865928530693054	0.969339847564697	1	163.327728271484	19436
True	False	False	False	False	-108.140884399414	-246.373886108398	171.917007446289	0.843929350376129	0.956234812736511	1	176.806457519531	27405
True	False	False	False	False	-99.5290908813477	-722.688659667969	102.041061401367	0.809165418148041	0.945066452026367	1	133.413040161133	12274
True	False	False	False	False	-81.3627853393555	-399.519744873047	204.082122802734	0.834840655326843	0.957675039768219	1	178.054351806641	32762
True	False	False	False	False	-82.13818359375	-307.899780273438	160.825576782227	0.672784626483917	0.941360056400299	0.450683176517487	171.951721191406	24933
True	False	False	False	False	-74.1843566894531	-200.934173583984	146.40673828125	0.811434090137482	0.963690519332886	1	174.41667175293	23023
True	False	False	False	False	-63.7722015380859	-383.546813964844	109.805053710938	0.844358801841736	0.96516364812851	1	162.565658569336	16094
True	False	False	False	False	-58.7636833190918	-359.136749267578	134.206176757813	0.792623698711395	0.960482001304626	1	163.793395996094	19819
True	False	False	False	False	23.823558807373	-900.38427734375	157.498153686523	0.800518333911896	0.94768214225769	1	154.18310546875	21894
True	False	False	False	False	-15.1318912506104	-343.763305664063	133.097030639648	0.825976252555847	0.956470847129822	1	165.949996948242	19914
True	False	False	False	False	11.6451978683472	-702.050537109375	187.44499206543	0.828562021255493	0.94689953327179	1	164.224853515625	27754
True	False	False	False	False	43.8716430664063	-649.830261230469	138.64274597168	0.827974438667297	0.960793972015381	1	153.111999511719	19139
True	False	False	False	False	47.0234146118164	-473.833587646484	144.188446044922	0.8383908867836	0.961314260959625	1	156.623077392578	20361
True	False	False	False	False	-1870.63549804688	1757.8857421875	269.521484375	0.856819868087769	0.972500681877136	1	174.584365844727	42424
True	False	False	False	False	-1855.60290527344	1796.3701171875	93.1679229736328	0.772283971309662	0.931402266025543	0.771135985851288	154.738098144531	12998
True	False	False	False	False	-1823.96997070313	2009.16271972656	159.716445922852	0.871915757656097	0.978715538978577	1	175.875	25326
True	False	False	False	False	-1818.0009765625	1926.81823730469	1115.79675292969	0.584595143795013	0.951046168804169	0.32834005355835	82.1063613891602	82599
True	False	False	False	False	-1821.36987304688	1996.58142089844	31.0559749603271	0.733668208122253	0.948771238327026	0.591544389724731	74.8214263916016	2095
True	False	False	False	False	-1790.56665039063	1851.34985351563	199.645553588867	0.862419307231903	0.969175755977631	1	174.600006103516	31428
True	False	False	False	False	-1763.34008789063	1479.74780273438	100.931915283203	0.721950054168701	0.920048177242279	0.557357847690582	147.582412719727	13430
True	False	False	False	False	-1755.23046875	1490.69812011719	103.150199890137	0.793185532093048	0.936252951622009	1	148.526885986328	13813
True	False	False	False	False	-1737.53564453125	1471.01196289063	150.843307495117	0.758873462677002	0.927284777164459	0.689513981342316	150.661758422852	20490
True	False	False	False	False	-1666.47387695313	1762.32238769531	179.680999755859	0.786684155464172	0.942464828491211	1	160.888885498047	26064
True	False	False	False	False	-1602.02172851563	1801.46008300781	114.241622924805	0.889686644077301	0.978569567203522	1	156.368927001953	16106
True	False	False	False	False	-1360.56103515625	460.034301757813	95.3862075805664	0.854818642139435	0.968447744846344	1	135.453491210938	11649
True	False	False	False	False	-1588.80493164063	1823.20239257813	120.896469116211	0.783979654312134	0.935684144496918	0.918468296527863	158.293579101563	17254
True	False	False	False	False	-1583.8828125	934.367004394531	93.1679229736328	0.846452295780182	0.960265040397644	1	133.964279174805	11253
True	False	False	False	False	-1572.86096191406	1890.64306640625	122.005615234375	0.800438165664673	0.953726172447205	1	160.918182373047	17701
True	False	False	False	False	-1168.2021484375	958.104370117188	99.8227767944336	0.827447116374969	0.967948973178864	1	132.311111450195	11908
True	False	False	False	False	-1334.248046875	1541.42456054688	187.44499206543	0.662282168865204	0.93343311548233	0.432742327451706	149.242599487305	25222
True	False	False	False	False	-1316.32104492188	1958.88696289063	170.807861328125	0.85931259393692	0.973151385784149	1	167.474029541016	25791
True	False	False	False	False	-1155.7939453125	1328.4658203125	119.787330627441	0.767846703529358	0.930283904075623	0.739902198314667	137.620376586914	14863
True	False	False	False	False	-1012.93109130859	714.62060546875	127.551322937012	0.804429352283478	0.956734657287598	1	142.399993896484	16376
True	False	False	False	False	-1055.62951660156	779.810485839844	109.805053710938	0.85513573884964	0.966595351696014	1	132.020202636719	13070
True	False	False	False	False	-1036.26635742188	863.581970214844	106.477630615234	0.804327130317688	0.957610249519348	1	144.19792175293	13843
True	False	False	False	False	-1033.50451660156	879.990905761719	78.7490768432617	0.754633009433746	0.948588073253632	0.669563829898834	145.450698852539	10327
True	False	False	False	False	-1022.44128417969	869.854064941406	127.551322937012	0.86092209815979	0.971078157424927	1	151.121734619141	17379
True	False	False	False	False	-992.563842773438	703.717407226563	256.211791992188	0.583595752716064	0.904355466365814	0.327232241630554	153.02165222168	35348
True	False	False	False	False	-982.564453125	761.059875488281	108.695907592773	0.810891211032867	0.957767367362976	1	132.76530456543	13011
True	False	False	False	False	-960.013000488281	1065.1162109375	127.551322937012	0.761736512184143	0.934783816337585	0.704199910163879	126.513046264648	14549
True	False	False	False	False	-808.597412109375	1230.09008789063	117.569046020508	0.793545544147491	0.961469709873199	1	130.594345092773	13843
True	False	False	False	False	-757.963134765625	623.58056640625	128.660461425781	0.811424374580383	0.961267530918121	1	122.86206817627	14252
True	False	False	False	False	-722.927673339844	355.483062744141	122.005615234375	0.760719418525696	0.924099087715149	0.698856711387634	145.245452880859	15977
True	False	False	False	False	-678.093933105469	218.416870117188	138.64274597168	0.768403470516205	0.957468807697296	0.74352765083313	155.384002685547	19423
True	False	False	False	False	-649.49609375	157.20654296875	97.6044921875	0.809059381484985	0.947986423969269	1	135.534088134766	11927
True	False	False	False	False	-562.344970703125	778.89990234375	556.789245605469	0.654386341571808	0.920036852359772	0.420027792453766	165.657363891602	83160
True	False	False	False	False	-581.967590332031	786.158996582031	99.8227767944336	0.827447116374969	0.955595314502716	1	146.388885498047	13175
True	False	False	False	False	-463.384033203125	148.123260498047	86.513069152832	0.750372409820557	0.923872828483582	0.651284754276276	138.128204345703	10774
True	False	False	False	False	-472.873321533203	954.107604980469	175.244430541992	0.774631977081299	0.937936425209045	0.790380477905273	145.006332397461	22911
True	False	False	False	False	-466.899505615234	1391.73486328125	88.7313537597656	0.745258808135986	0.963592112064362	0.631230175495148	137.362503051758	10989
True	False	False	False	False	-446.241485595703	217.445373535156	242.902084350586	0.437020361423492	0.819588243961334	0.200473487377167	169.401824951172	37099
True	False	False	False	False	-427.791046142578	379.689208984375	112.023338317871	0.846219122409821	0.959837019443512	1	134.485153198242	13583
True	False	False	False	False	-317.968139648438	241.967910766602	149.734161376953	0.764306724071503	0.923435389995575	0.718400061130524	166.074081420898	22420
True	False	False	False	False	-300.414855957031	1013.09564208984	491.349884033203	0.711950242519379	0.942210555076599	0.531622052192688	172.207672119141	76288
True	False	False	False	False	-269.003448486328	1785.42785644531	185.226699829102	0.725066900253296	0.9517422914505	0.565977931022644	177.562881469727	29653
True	False	False	False	False	-268.545166015625	1757.56408691406	371.562561035156	0.298222243785858	0.714539587497711	0.118827313184738	168.689544677734	56511
True	False	False	False	False	-205.336212158203	1720.68041992188	14.4188451766968	0.805326879024506	0.942608833312988	1	36.461540222168	474
True	False	False	False	False	-204.022705078125	872.210144042969	150.843307495117	0.823476016521454	0.959173381328583	1	156.272064208984	21253
True	False	False	False	False	-52.4739608764648	103.851081848145	120.896469116211	0.753803789615631	0.924099087715149	0.665879309177399	188.917434692383	20592
True	False	False	False	False	-1899.00732421875	2230.9072265625	192.990692138672	0.765188992023468	0.935880064964294	0.723530054092407	166.264373779297	28930
True	False	False	False	False	-1902.58862304688	2361.96850585938	110.914192199707	0.770503282546997	0.927423655986786	0.75791335105896	160.550003051758	16055
True	False	False	False	False	-1897.44787597656	2140.7802734375	106.477630615234	0.81877213716507	0.947547674179077	1	153.41667175293	14728
True	False	False	False	False	-1888.29321289063	2189.99389648438	124.223899841309	0.805557072162628	0.949698507785797	1	160.964279174805	18028
True	False	False	False	False	-1891.5400390625	2259.47338867188	26.6194076538086	0.718682765960693	0.952666342258453	0.54864364862442	44.875	1077
True	False	False	False	False	-1883.14123535156	2385.2216796875	147.515884399414	0.398400336503983	0.947779178619385	0.175119146704674	95.8872146606445	12753
True	False	False	False	False	-1856.83679199219	2244.75048828125	150.843307495117	0.748016774654388	0.93793386220932	0.64181524515152	161.904418945313	22019
True	False	False	False	False	-1866.08911132813	2273.27319335938	109.805053710938	0.741141617298126	0.926951944828033	0.616318583488464	158.111114501953	15653
True	False	False	False	False	-1857.08715820313	2290.34228515625	13.3097038269043	0.470662444829941	0.937323153018951	0.224713116884232	47.1666679382324	566
True	False	False	False	False	-1855.18579101563	2179.37841796875	143.079315185547	0.792992413043976	0.943395435810089	1	164.193801879883	21181
True	False	False	False	False	-1853.9306640625	2391.13037109375	165.262145996094	0.713891565799713	0.946924388408661	0.536409020423889	93.3825531005859	13914
True	False	False	False	False	-1852.41943359375	2295.27368164063	9.98227787017822	0.687235474586487	0.9244145154953	0.47761595249176	42.8888893127441	386
True	False	False	False	False	-1827.56298828125	2320.31469726563	185.226699829102	0.818756580352783	0.943892478942871	1	160.778442382813	26850
True	False	False	False	False	-1844.63830566406	2352.29809570313	299.468322753906	0.55852198600769	0.897606670856476	0.300843358039856	164.188888549805	44331
True	False	False	False	False	-1820.57592773438	2191.75512695313	43.256534576416	0.779702305793762	0.95525187253952	0.843046307563782	48.5641021728516	1894
True	False	False	False	False	-1818.08898925781	2424.46801757813	434.783630371094	0.225122734904289	0.937916219234467	0.0842404514551163	96.7806091308594	37938
True	False	False	False	False	-1807.19897460938	2264.64624023438	158.607299804688	0.81450617313385	0.957224071025848	1	159.19580078125	22765
True	False	False	False	False	-1802.470703125	2168.84497070313	117.569046020508	0.840952813625336	0.958646476268768	1	156.933959960938	16635
True	False	False	False	False	-1802.44873046875	2291.17431640625	14.4188451766968	0.742955923080444	0.94487601518631	0.622766435146332	45.1538467407227	587
True	False	False	False	False	-1787.7392578125	2196.52685546875	117.569046020508	0.816733479499817	0.95934933423996	1	157.207550048828	16664
True	False	False	False	False	-1789.58032226563	2301.30249023438	14.4188451766968	0.666414141654968	0.918621897697449	0.43965283036232	66.6923065185547	867
True	False	False	False	False	-1787.49438476563	2369.21875	135.315322875977	0.799174308776855	0.945043623447418	1	153	18666
True	False	False	False	False	-1782.83142089844	2313.33837890625	187.44499206543	0.809715926647186	0.959478974342346	1	157.46745300293	26612
True	False	False	False	False	-1779.26879882813	2248.45166015625	169.698715209961	0.862530291080475	0.971677720546722	1	156.032684326172	23873
True	False	False	False	False	-1765.2275390625	2145.22631835938	103.150199890137	0.817960679531097	0.960596144199371	1	152.731185913086	14204
True	False	False	False	False	-1762.17846679688	2335.07055664063	176.353576660156	0.787060856819153	0.933305978775024	1	157.704406738281	25075
True	False	False	False	False	-1773.44604492188	2432.25927734375	128.660461425781	0.713078439235687	0.927045166492462	0.534392535686493	158.284484863281	18361
True	False	False	False	False	-1768.21899414063	2453.7099609375	17.7462711334229	0.604163408279419	0.946847438812256	0.351013720035553	105.4375	1687
True	False	False	False	False	-1757.6396484375	2388.15625	141.970169067383	0.816491663455963	0.960105001926422	1	153.203125	19610
True	False	False	False	False	-1755.63342285156	2176.740234375	9.98227787017822	0.687235474586487	0.9244145154953	0.47761595249176	44.8888893127441	404
True	False	False	False	False	-1744.3564453125	2174.69750976563	28.8376903533936	0.778573036193848	0.945234656333923	0.82945716381073	45.1153831481934	1173
True	False	False	False	False	-1751.08740234375	2454.17553710938	137.533599853516	0.843897044658661	0.966805994510651	1	159.57258605957	19787
True	False	False	False	False	-1746.98278808594	2200.37475585938	127.551322937012	0.706931173801422	0.904500186443329	0.519663214683533	151.460876464844	17418
True	False	False	False	False	-1741.62438964844	2416.68041992188	13.3097038269043	0.66390061378479	0.935661971569061	0.435427129268646	43.0833320617676	517
True	False	False	False	False	-1733.35009765625	2248.52416992188	106.477630615234	0.770989894866943	0.942997932434082	0.761425018310547	150.125	14412
True	False	False	False	False	-1701.15539550781	2415.53833007813	216.282684326172	0.821151196956635	0.946846485137939	1	158.830764770508	30972
True	False	False	False	False	-1705.00219726563	2488.15649414063	606.700622558594	0.190479248762131	0.940045714378357	0.0693300142884254	102.237663269043	55924
True	False	False	False	False	-1693.28454589844	2069.88745117188	106.477630615234	0.761617660522461	0.933108389377594	0.703567922115326	148.21875	14229
True	False	False	False	False	-1698.12963867188	2330.07250976563	215.173538208008	0.834746718406677	0.950254321098328	1	161.221649169922	31277
True	False	False	False	False	-1692.15515136719	2200.685546875	113.132476806641	0.81917679309845	0.967789649963379	1	147.647064208984	15060
True	False	False	False	False	-1690.82421875	2359.115234375	17.7462711334229	0.820201992988586	0.947792708873749	1	44.125	706
True	False	False	False	False	-1625.42468261719	2084.59790039063	167.480438232422	0.851255416870117	0.965228617191315	1	161.145690917969	24333
True	False	False	False	False	-1688.119140625	2456.22778320313	163.043869018555	0.781204581260681	0.938991189002991	0.86380922794342	153.632659912109	22584
True	False	False	False	False	-1653.98474121094	2392.56469726563	187.44499206543	0.749993979930878	0.923417270183563	0.649735033512115	155.869827270508	26342
True	False	False	False	False	-1650.21508789063	2451.90991210938	138.64274597168	0.65770959854126	0.877743005752563	0.425303608179092	145.335998535156	18167
True	False	False	False	False	-1645.00598144531	2505.74560546875	328.306030273438	0.590675950050354	0.875935316085815	0.335181444883347	161.172302246094	47707
True	False	False	False	False	-1627.41418457031	2528.53759765625	112.023338317871	0.569382727146149	0.947770297527313	0.311955481767654	107.623764038086	10870
True	False	False	False	False	-1615.03271484375	2488.98168945313	116.459907531738	0.833019316196442	0.954821228981018	1	138.923812866211	14587
True	False	False	False	False	-1609.046875	2529.78979492188	96.4953460693359	0.58545857667923	0.889511168003082	0.329300910234451	120.264366149902	10463
True	False	False	False	False	-1592.48413085938	2313.7001953125	157.498153686523	0.762220680713654	0.945802450180054	0.706796109676361	154.056335449219	21876
True	False	False	False	False	-1593.93017578125	2438.83129882813	173.026138305664	0.686031520366669	0.909557282924652	0.475260227918625	155.519226074219	24261
True	False	False	False	False	-1590.44836425781	2547.11083984375	209.627822875977	0.424836784601212	0.941393196582794	0.192211151123047	108.809524536133	20565
True	False	False	False	False	-1577.67700195313	2523.880859375	27.7285480499268	0.81305855512619	0.950671494007111	1	48.6800003051758	1217
True	False	False	False	False	-1573.98205566406	2307.25268554688	38.8199691772461	0.68638277053833	0.950698494911194	0.475945204496384	53.7999992370605	1883
True	False	False	False	False	-1521.64025878906	2331.603515625	149.734161376953	0.707413673400879	0.91757196187973	0.520787835121155	152.214813232422	20549
True	False	False	False	False	-1563.13903808594	2357.89184570313	184.117568969727	0.650525689125061	0.871113300323486	0.414030015468597	149.132522583008	24756
True	False	False	False	False	-1555.16430664063	2452.9658203125	21.0736961364746	0.745215535163879	0.945828497409821	0.631068110466003	46.2631568908691	879
True	False	False	False	False	-1572.79223632813	2484.15625	113.132476806641	0.772725999355316	0.945308923721313	0.774587631225586	140.686279296875	14350
True	False	False	False	False	-1562.50048828125	2548.54565429688	164.153015136719	0.752983212471008	0.932360470294952	0.662295997142792	158.263519287109	23423
True	False	False	False	False	-1548.70483398438	2566.93090820313	123.114753723145	0.526821434497833	0.926890671253204	0.27082097530365	111.927925109863	12424
True	False	False	False	False	-1539.14099121094	2391.826171875	9.98227787017822	0.606388568878174	0.94014710187912	0.353718668222427	44.8888893127441	404
True	False	False	False	False	-1538.60266113281	2498.697265625	148.625015258789	0.841699779033661	0.961820960044861	1	150.977615356445	20231
True	False	False	False	False	-1514.62170410156	2565.44018554688	401.509399414063	0.57728511095047	0.918094277381897	0.320341289043427	157.690612792969	57084
True	False	False	False	False	-1507.85400390625	2509.93212890625	117.569046020508	0.750036954879761	0.92442375421524	0.649910449981689	144.292449951172	15295
True	False	False	False	False	-1503.97595214844	2587.30517578125	79.8582229614258	0.471643835306168	0.886073231697083	0.225454315543175	114.527778625488	8246
True	False	False	False	False	-1501.93005371094	2339.7041015625	13.3097038269043	0.743378639221191	0.942608833312988	0.624296009540558	50	600
True	False	False	False	False	-1440.10229492188	2372.06591796875	144.188446044922	0.707811713218689	0.915978133678436	0.521719515323639	146.884613037109	19095
True	False	False	False	False	-1501.32885742188	2386.14990234375	184.117568969727	0.763090133666992	0.929825782775879	0.711547255516052	152.530120849609	25320
True	False	False	False	False	-1376.65759277344	2433.9365234375	175.244430541992	0.800619006156921	0.942959070205688	1	155.291137695313	24536
True	False	False	False	False	-1482.91088867188	2469.10913085938	179.680999755859	0.728291630744934	0.913820207118988	0.57523912191391	154.598770141602	25045
True	False	False	False	False	-1487.77404785156	2587.12158203125	85.4039306640625	0.765360891819	0.94591760635376	0.724545955657959	139.68830871582	10756
True	False	False	False	False	-1474.61486816406	2600.34912109375	102.041061401367	0.602656006813049	0.952090442180634	0.349196761846542	115.532608032227	10629
True	False	False	False	False	-1471.32690429688	2521.25366210938	125.333038330078	0.790439307689667	0.935085237026215	1	149.83186340332	16931
True	False	False	False	False	-1454.83312988281	2539.76806640625	108.695907592773	0.821083903312683	0.951974928379059	1	145.693878173828	14278
True	False	False	False	False	-1452.33276367188	2600.521484375	156.389007568359	0.707564532756805	0.928546190261841	0.52114063501358	153.226943969727	21605
True	False	False	False	False	-1437.52026367188	2465.6044921875	189.663269042969	0.838367521762848	0.958470106124878	1	156.029235839844	26681
True	False	False	False	False	-1370.91528320313	2488.8935546875	109.805053710938	0.720394313335419	0.914514005184174	0.553169012069702	146.050506591797	14459
True	False	False	False	False	-1417.62866210938	2508.26928710938	120.896469116211	0.753803789615631	0.935523748397827	0.665879309177399	148.642196655273	16202
True	False	False	False	False	-1403.73803710938	2530.23364257813	110.914192199707	0.793351709842682	0.955582082271576	1	148.809997558594	14881
True	False	False	False	False	-1410.75354003906	2557.05688476563	153.061584472656	0.806005537509918	0.959966003894806	1	153.173919677734	21138
True	False	False	False	False	-1405.65112304688	2629.48901367188	607.809814453125	0.202279642224312	0.927817761898041	0.074312835931778	115.886863708496	63506
True	False	False	False	False	-1374.58178710938	2611.27905273438	165.262145996094	0.78077507019043	0.947009086608887	0.857489347457886	153.469802856445	22867
True	False	False	False	False	-1366.63012695313	2531.49194335938	139.751892089844	0.728278815746307	0.921375393867493	0.575201690196991	150.055557250977	18907
True	False	False	False	False	-1320.35595703125	2585.04296875	102.041061401367	0.748013913631439	0.932313740253448	0.641803920269012	145.271743774414	13365
True	False	False	False	False	-1355.05493164063	2641.29418945313	112.023338317871	0.734947741031647	0.9249467253685	0.595599770545959	157.05940246582	15863
True	False	False	False	False	-1324.89123535156	2662.029296875	328.306030273438	0.284585207700729	0.91918283700943	0.112017437815666	118.125	34965
True	False	False	False	False	-1321.47009277344	2623.3935546875	108.695907592773	0.800887107849121	0.948655784130096	1	151.214279174805	14819
True	False	False	False	False	-1310.11193847656	2426.81494140625	44.3656768798828	0.486542075872421	0.894212186336517	0.236966013908386	50.5250015258789	2021
True	False	False	False	False	-1271.47717285156	2489.26440429688	19.9645557403564	0.725530564785004	0.93289041519165	0.56728732585907	55.0555572509766	991
True	False	False	False	False	-1311.06921386719	2528.318359375	196.318130493164	0.723250091075897	0.918256521224976	0.560915350914001	152.293792724609	26956
True	False	False	False	False	-1274.55358886719	2543.423828125	138.64274597168	0.809828579425812	0.948803126811981	1	150.335998535156	18792
True	False	False	False	False	-1304.71948242188	2565.14990234375	116.459907531738	0.755209743976593	0.919507026672363	0.672165632247925	147.266662597656	15463
True	False	False	False	False	-1292.0810546875	2665.81640625	93.1679229736328	0.782521784305573	0.959447026252747	0.885872364044189	106.642860412598	8958
True	False	False	False	False	-1274.43115234375	2680.80126953125	166.371292114258	0.444600284099579	0.939383268356323	0.205746084451675	121.919998168945	18288
True	False	False	False	False	-1265.99572753906	2457.892578125	100.931915283203	0.762435078620911	0.939152002334595	0.707956790924072	146.34065246582	13317
True	False	False	False	False	-1167.5927734375	2478.32055664063	24.401123046875	0.698149502277374	0.935971975326538	0.500038266181946	49.3636360168457	1086
True	False	False	False	False	-1256.673828125	2482.88549804688	104.259346008301	0.801714420318604	0.953868925571442	1	147.393615722656	13855
True	False	False	False	False	-1213.85546875	2485.08666992188	129.769607543945	0.70094496011734	0.919173240661621	0.506118953227997	144.239318847656	16876
True	False	False	False	False	-1247.65734863281	2575.74755859375	118.678184509277	0.757112741470337	0.947144269943237	0.680991768836975	148.168228149414	15854
True	False	False	False	False	-1185.46423339844	2575.32348632813	109.805053710938	0.762798249721527	0.935640156269073	0.709939241409302	148.50505065918	14702
True	False	False	False	False	-1219.787109375	2622.00317382813	110.914192199707	0.837840735912323	0.963844060897827	1	147.460006713867	14746
True	False	False	False	False	-1247.18444824219	2630.267578125	100.931915283203	0.654515147209167	0.877534329891205	0.42023029923439	142.197799682617	12940
True	False	False	False	False	-1226.50830078125	2668.48559570313	89.8404998779297	0.721652567386627	0.92268580198288	0.556551098823547	152.432098388672	12347
True	False	False	False	False	-1242.51452636719	2682.01879882813	211.846115112305	0.561928510665894	0.920374393463135	0.304279297590256	153.141357421875	29250
True	False	False	False	False	-1214.42810058594	2593.98950195313	124.223899841309	0.733668208122253	0.930229425430298	0.591544389724731	147.669647216797	16539
True	False	False	False	False	-1192.5703125	2613.29711914063	35.4925422668457	0.739838838577271	0.932288467884064	0.6118004322052	54	1728
True	False	False	False	False	-1182.10791015625	2659.48657226563	114.241622924805	0.708962976932526	0.920421004295349	0.524434328079224	149.38835144043	15387
True	False	False	False	False	-1179.6357421875	2713.08959960938	774.181091308594	0.147835731506348	0.929227292537689	0.0520874671638012	120.090255737305	83823
True	False	False	False	False	-1146.24926757813	2565.9599609375	153.061584472656	0.826755583286285	0.970803201198578	1	155.297103881836	21431
True	False	False	False	False	-1147.53002929688	2611.3037109375	143.079315185547	0.810293078422546	0.960411071777344	1	149.015502929688	19223
True	False	False	False	False	-1105.8193359375	2296.41333007813	120.896469116211	0.771264374256134	0.936207830905914	0.76343834400177	144	15696
True	False	False	False	False	-1126.2177734375	2543.9130859375	109.805053710938	0.673756539821625	0.890894174575806	0.452408254146576	145.282821655273	14383
True	False	False	False	False	-1126.26904296875	2595.4365234375	55.4570960998535	0.731203615665436	0.926122903823853	0.583928167819977	53.6800003051758	2684
True	False	False	False	False	-1118.12854003906	2661.03784179688	210.736968994141	0.750999689102173	0.942006289958954	0.653878629207611	148.910522460938	28293
True	False	False	False	False	-1115.31604003906	2725.53198242188	104.259346008301	0.736739933490753	0.932934939861298	0.601403117179871	152.180847167969	14305
True	False	False	False	False	-1081.93420410156	2532.21801757813	113.132476806641	0.733632326126099	0.909134864807129	0.591431677341461	145.539215087891	14845
True	False	False	False	False	-1052.13720703125	2635.13671875	100.931915283203	0.786033868789673	0.947245955467224	1	145.879119873047	13275
True	False	False	False	False	-1054.75048828125	2751.41674804688	801.909606933594	0.156304001808167	0.942163527011871	0.0554206222295761	119.987548828125	86751
True	False	False	False	False	-1047.861328125	2551.87231445313	115.350761413574	0.67071270942688	0.882539808750153	0.447043597698212	146.682693481445	15255
True	False	False	False	False	-992.6396484375	2649.0283203125	130.878753662109	0.772971868515015	0.94707977771759	0.776539385318756	152.254241943359	17966
True	False	False	False	False	-996.001281738281	2689.12646484375	126.442184448242	0.797434329986572	0.946801841259003	1	151.885971069336	17315
True	False	False	False	False	-968.616027832031	2737.39111328125	160.825576782227	0.770576000213623	0.934026479721069	0.758433282375336	155.13102722168	22494
True	False	False	False	False	-987.544921875	2762.96801757813	130.878753662109	0.725372850894928	0.946762561798096	0.566841185092926	156.279663085938	18441
True	False	False	False	False	-949.74951171875	2176.96533203125	191.881561279297	0.76079136133194	0.92617928981781	0.699229896068573	161.104049682617	27871
True	False	False	False	False	-920.527038574219	2290.31469726563	93.1679229736328	0.863145291805267	0.972272574901581	1	139.130950927734	11687
True	False	False	False	False	-959.607482910156	2706.77001953125	130.878753662109	0.85865181684494	0.969339847564697	1	153.813552856445	18150
True	False	False	False	False	-956.209594726563	2778.64038085938	286.158630371094	0.268722236156464	0.892689347267151	0.104312904179096	119.449615478516	30818
True	False	False	False	False	-955.790100097656	2614.75122070313	113.132476806641	0.81917679309845	0.966195464134216	1	149.098037719727	15208
True	False	False	False	False	-929.203796386719	2733.40893554688	113.132476806641	0.854597568511963	0.967100620269775	1	150.911758422852	15393
True	False	False	False	False	-923.01953125	2773.42431640625	155.279876708984	0.762258768081665	0.934595942497253	0.707001686096191	158.035720825195	22125
True	False	False	False	False	-910.822265625	2790.19018554688	127.551322937012	0.47404745221138	0.941355407238007	0.227278366684914	121.486953735352	13971
True	False	False	False	False	-900.4375	2270.24291992188	197.427261352539	0.632762551307678	0.928926587104797	0.388077229261398	115.365165710449	20535
True	False	False	False	False	-889.588623046875	2784.75390625	107.586769104004	0.779021024703979	0.942997932434082	0.834679305553436	159.701034545898	15491
True	False	False	False	False	-887.41552734375	2694.01586914063	123.114753723145	0.785416007041931	0.939820408821106	1	152.963958740234	16979
True	False	False	False	False	-878.599548339844	2728.650390625	135.315322875977	0.671015024185181	0.900657832622528	0.447571516036987	147.377044677734	17980
True	False	False	False	False	-884.838684082031	2765.10546875	176.353576660156	0.76180374622345	0.92468798160553	0.704558432102203	156.037734985352	24810
True	False	False	False	False	-871.196533203125	2799.49096679688	175.244430541992	0.440816193819046	0.9297234416008	0.203100845217705	118.613922119141	18741
True	False	False	False	False	-846.007507324219	2218.09375	156.389007568359	0.814978718757629	0.948377311229706	1	158.212768554688	22308
True	False	False	False	False	-827.153503417969	2768.11499023438	251.77522277832	0.633324563503265	0.883912205696106	0.38886022567749	160.52864074707	36440
True	False	False	False	False	-842.322448730469	2797.59375	167.480438232422	0.635865807533264	0.944113433361053	0.392430305480957	148.682113647461	22451
True	False	False	False	False	-812.291381835938	2781.22900390625	9.98227787017822	0.754574596881866	0.933233201503754	0.669301986694336	56.4444427490234	508
True	False	False	False	False	-808.728759765625	2813.56958007813	299.468322753906	0.328053504228592	0.95359867811203	0.134370788931847	116.422225952148	31434
True	False	False	False	False	-780.09375	2742.4599609375	102.041061401367	0.819654762744904	0.966074287891388	1	149.021743774414	13710
True	False	False	False	False	-776.618896484375	2812.7451171875	87.6222152709961	0.75999253988266	0.935868382453918	0.695125102996826	148.772155761719	11753
True	False	False	False	False	-758.015319824219	2719.4765625	88.7313537597656	0.769612729549408	0.934042155742645	0.751666605472565	145.362503051758	11629
True	False	False	False	False	-741.031677246094	2774.19677734375	102.041061401367	0.738865315914154	0.92107754945755	0.608482539653778	147	13524
True	False	False	False	False	-711.875305175781	2804.94140625	138.64274597168	0.737775921821594	0.908291697502136	0.604826390743256	157.048004150391	19631
True	False	False	False	False	-664.560607910156	2334.3046875	143.079315185547	0.822870492935181	0.959582805633545	1	155.20930480957	20022
True	False	False	False	False	-674.274780273438	2706.109375	184.117568969727	0.841156661510468	0.965243339538574	1	160.325302124023	26614
True	False	False	False	False	-664.292053222656	2611.56567382813	133.097030639648	0.737667322158813	0.905894875526428	0.604465067386627	153.991668701172	18479
True	False	False	False	False	-658.345336914063	2734.84326171875	175.244430541992	0.782110810279846	0.930744409561157	0.878470003604889	157.398727416992	24869
True	False	False	False	False	-655.688720703125	2777.46997070313	164.153015136719	0.739717543125153	0.924336910247803	0.611384451389313	157.081085205078	23248
True	False	False	False	False	-595.912353515625	2048.52856445313	135.315322875977	0.863250076770782	0.96615344285965	1	165.286880493164	20165
True	False	False	False	False	-611.223449707031	2421.40283203125	117.569046020508	0.803029000759125	0.939950346946716	1	148.150939941406	15704
True	False	False	False	False	-632.769226074219	2818.3173828125	164.153015136719	0.775534987449646	0.947009086608887	0.798458695411682	155.141891479492	22961
True	False	False	False	False	-627.688537597656	2656.39868164063	83.1856460571289	0.6895392537117	0.897267699241638	0.482185840606689	145.813339233398	10936
True	False	False	False	False	-617.842407226563	2711.33325195313	309.450592041016	0.734003901481628	0.931354224681854	0.592601418495178	164.49821472168	45895
True	False	False	False	False	-593.690490722656	2205.72290039063	103.150199890137	0.843914985656738	0.968157947063446	1	149.903228759766	13941
True	False	False	False	False	-537.701354980469	2411.81982421875	178.571853637695	0.771386206150055	0.956506252288818	0.76433938741684	158.037261962891	25444
True	False	False	False	False	-580.414978027344	2819.21630859375	117.569046020508	0.793545544147491	0.941249668598175	1	149.915100097656	15891
True	False	False	False	False	-557.116455078125	2591.18090820313	90.9496383666992	0.753896296024323	0.929696559906006	0.666286945343018	142.560974121094	11690
True	False	False	False	False	-523.852416992188	2813.087890625	139.751892089844	0.834598243236542	0.967252373695374	1	152.619049072266	19230
True	False	False	False	False	-495.655670166016	2712.76245117188	98.7136306762695	0.736421585083008	0.929398000240326	0.600361526012421	149.314605712891	13289
True	False	False	False	False	-504.805816650391	2858.75244140625	3726.71704101563	0.0321242436766624	0.950742185115814	0.010440087877214	103.286605834961	347043
True	False	False	False	False	-494.048797607422	2834.00756835938	128.660461425781	0.694953978061676	0.894308149814606	0.493263840675354	153.336212158203	17787
True	False	False	False	False	-451.094512939453	2701.45263671875	97.6044921875	0.678042888641357	0.881669819355011	0.460158079862595	145.704544067383	12822
True	False	False	False	False	-463.4150390625	2804.26708984375	138.64274597168	0.797355175018311	0.942338883876801	1	159.024002075195	19878
True	False	False	False	False	-450.693115234375	2769.42602539063	169.698715209961	0.801735460758209	0.950117886066437	1	160.875823974609	24614
True	False	False	False	False	-435.870361328125	2821.08520507813	206.300399780273	0.814893543720245	0.961306750774384	1	165.17204284668	30722
True	False	False	False	False	-426.860748291016	2852.6142578125	127.551322937012	0.714580357074738	0.905387163162231	0.538130283355713	160.46955871582	18454
True	False	False	False	False	-420.424346923828	2743.59057617188	170.807861328125	0.818404853343964	0.954107880592346	1	164.097396850586	25271
True	False	False	False	False	-405.020721435547	2860.02026367188	68.7667999267578	0.702029883861542	0.942365229129791	0.508519351482391	139.32258605957	8638
True	False	False	False	False	-359.425476074219	2836.60668945313	89.8404998779297	0.843989968299866	0.96769505739212	1	154.296295166016	12498
True	False	False	False	False	-307.221405029297	2363.59399414063	83.1856460571289	0.797147572040558	0.954849600791931	1	148.466659545898	11135
True	False	False	False	False	-302.688049316406	2757.35766601563	96.4953460693359	0.825828194618225	0.969166100025177	1	156.229888916016	13592
True	False	False	False	False	-306.129455566406	2854.837890625	109.805053710938	0.720394313335419	0.904940843582153	0.553169012069702	160.636367797852	15903
True	False	False	False	False	-195.90217590332	2783.04907226563	125.333038330078	0.790439307689667	0.943209946155548	1	175.176986694336	19795
True	False	False	False	False	-198.240341186523	2870.20654296875	96.4953460693359	0.74201226234436	0.943581461906433	0.619389593601227	142.482757568359	12396
True	False	False	False	False	-117.729423522949	2751.6806640625	107.586769104004	0.827301025390625	0.953156709671021	1	171.680419921875	16653
True	False	False	False	False	-127.355041503906	2817.3369140625	14.4188451766968	0.805326879024506	0.942608833312988	1	40	520
True	False	False	False	False	-104.996505737305	2863.10473632813	161.934722900391	0.823068141937256	0.950906693935394	1	190.047943115234	27747
True	False	False	False	False	-90.802848815918	2242.16625976563	137.533599853516	0.790976285934448	0.936001062393188	1	189.516128540039	23500
True	False	False	False	False	-81.4036712646484	2696.11840820313	149.734161376953	0.677455425262451	0.901521265506744	0.45908197760582	186.955551147461	25239
True	False	False	False	False	-81.2007751464844	2309.06225585938	29.9468326568604	0.764188587665558	0.946757137775421	0.717723667621613	41.8888893127441	1131
True	False	False	False	False	-80.7024230957031	2835.08081054688	15.5279874801636	0.800106346607208	0.94487601518631	1	43.1428565979004	604
True	False	False	False	False	-65.9328079223633	2194.16186523438	42.1473922729492	0.513822436332703	0.946012318134308	0.259420901536942	51.9736824035645	1975
True	False	False	False	False	-66.9796447753906	2210.73095703125	134.206176757813	0.724908888339996	0.958077073097229	0.56553328037262	62.3719024658203	7547
True	False	False	False	False	-53.0605926513672	2803.3984375	258.430084228516	0.796576797962189	0.943533420562744	1	207.004287719727	48232
True	False	False	False	False	-50.6564979553223	2679.29370117188	151.952453613281	0.753516912460327	0.925132155418396	0.664619505405426	191.328460693359	26212
True	False	False	False	False	-6.21849298477173	2753.6728515625	267.30322265625	0.721913397312164	0.910150349140167	0.557258307933807	172.941909790039	41679
True	False	False	False	False	10.7020740509033	2812.13598632813	104.259346008301	0.811947047710419	0.953575491905212	1	157.010635375977	14759
True	False	False	False	False	1.58852338790894	2849.72802734375	106.477630615234	0.784542441368103	0.944773375988007	0.936093747615814	155.63542175293	14941
True	False	False	False	False	36.1991539001465	2742.92114257813	198.536407470703	0.60030597448349	0.914306640625	0.346388697624207	156.837982177734	28074
True	False	False	False	False	47.6777572631836	2781.95288085938	103.150199890137	0.828564047813416	0.964395225048065	1	149.225799560547	13878
True	False	False	False	False	49.4100456237793	2683.82080078125	106.477630615234	0.710245251655579	0.923687994480133	0.527493894100189	151.57292175293	14551
True	False	False	False	False	116.24878692627	-3534.5634765625	129.769607543945	0.727007806301117	0.95870703458786	0.571508407592773	102.863250732422	12035
True	False	False	False	False	93.8817825317383	-3479.75854492188	250.666076660156	0.692458152770996	0.943227827548981	0.488097041845322	85.7345123291016	19376
True	False	False	False	False	187.919082641602	-3464.92333984375	265.084930419922	0.856585383415222	0.966068208217621	1	86.1464462280273	20589
True	False	False	False	False	286.058319091797	-3458.783203125	230.701522827148	0.699858546257019	0.938620269298553	0.503738164901733	89.9471130371094	18709
True	False	False	False	False	266.328796386719	-3455.529296875	34.3833999633789	0.770503997802734	0.956876516342163	0.757918477058411	51.9032249450684	1609
True	False	False	False	False	299.117797851563	-3477.34057617188	143.079315185547	0.877925157546997	0.973891794681549	1	159.193801879883	20536
True	False	False	False	False	362.782531738281	-3459.9423828125	170.807861328125	0.76231050491333	0.927722871303558	0.707281649112701	176.344161987305	27157
True	False	False	False	False	382.694946289063	-3455.5419921875	226.264953613281	0.785913348197937	0.941141247749329	1	176.676467895508	36042
True	False	False	False	False	453.491088867188	-3485.53125	120.896469116211	0.7624591588974	0.933050572872162	0.708087503910065	156.568801879883	17066
True	False	False	False	False	474.433135986328	-3473.60815429688	130.878753662109	0.834946751594543	0.968269646167755	1	169.12712097168	19957
True	False	False	False	False	520.278259277344	-3467.65551757813	148.625015258789	0.397176265716553	0.910331785678864	0.174353748559952	103.947761535645	13929
True	False	False	False	False	563.80126953125	-3472.90698242188	14.4188451766968	0.560572564601898	0.921669483184814	0.302906334400177	102.615386962891	1334
True	False	False	False	False	537.134338378906	-3466.42602539063	148.625015258789	0.766520321369171	0.933455586433411	0.731548607349396	131.932830810547	17679
True	False	False	False	False	583.689880371094	-3457.83959960938	133.097030639648	0.622626841068268	0.882388830184937	0.374340206384659	140.733337402344	16888
True	False	False	False	False	604.20947265625	-3453.42456054688	63.2210922241211	0.668725430965424	0.933956980705261	0.443600505590439	115.491226196289	6583
True	False	False	False	False	646.446960449219	-3452.0087890625	16.6371288299561	0.414937883615494	0.866668045520782	0.185681909322739	104.466667175293	1567
True	False	False	False	False	623.656616210938	-3448.96118164063	137.533599853516	0.675143480300903	0.897990643978119	0.454890340566635	179.556457519531	22265
True	False	False	False	False	696.418395996094	-3439.96435546875	36.6016845703125	0.456431657075882	0.921010434627533	0.214190006256104	108.121215820313	3568
True	False	False	False	False	177.398086547852	-3434.10009765625	13.3097038269043	0.743378639221191	0.931919693946838	0.624296009540558	46.5833320617676	559
True	False	False	False	False	98.3306732177734	-3431.041015625	215.173538208008	0.809731006622314	0.960607826709747	1	74.6288681030273	14478
True	False	False	False	False	75.5555648803711	-3429.23974609375	33.2742576599121	0.646814525127411	0.910297393798828	0.408391445875168	50.3666648864746	1511
True	False	False	False	False	168.316360473633	-3418.2607421875	240.683807373047	0.594992756843567	0.929945707321167	0.340147107839584	69.7142868041992	15128
True	False	False	False	False	170.774276733398	-3398.47631835938	14.4188451766968	0.805326879024506	0.942608833312988	1	45.6153831481934	593
True	False	False	False	False	99.0358581542969	-3394.62915039063	83.1856460571289	0.80851811170578	0.960834741592407	1	67.3733367919922	5053
True	False	False	False	False	78.4771423339844	-3386.22387695313	272.848907470703	0.484950214624405	0.89368063211441	0.235712110996246	68.7926864624023	16923
True	False	False	False	False	135.924942016602	-3347.8134765625	290.595184326172	0.691288769245148	0.958899796009064	0.485712170600891	80.0916061401367	20984
True	False	False	False	False	192.968612670898	-3414.83715820313	44.3656768798828	0.749354422092438	0.944926857948303	0.647141218185425	50.875	2035
True	False	False	False	False	227.920120239258	-3398.97485351563	249.556930541992	0.655060887336731	0.925597190856934	0.421090096235275	160.679992675781	36153
True	False	False	False	False	238.214370727539	-3386.68530273438	44.3656768798828	0.661952018737793	0.934900403022766	0.432197988033295	80.4000015258789	3216
True	False	False	False	False	254.1962890625	-3344.27026367188	189.663269042969	0.745215535163879	0.955738961696625	0.631068110466003	83.6374282836914	14302
True	False	False	False	False	294.431732177734	-3438.91381835938	9.98227787017822	0.606388568878174	0.91785192489624	0.353718668222427	49.6666679382324	447
True	False	False	False	False	615.563720703125	-3434.10302734375	125.333038330078	0.790439307689667	0.948905885219574	1	171.654861450195	19397
True	False	False	False	False	543.48828125	-3417.9150390625	224.046676635742	0.791603565216064	0.946496605873108	1	127.935646057129	25843
True	False	False	False	False	295.910430908203	-3335.30419921875	206.300399780273	0.783251941204071	0.944113433361053	0.900644063949585	83.5107498168945	15533
True	False	False	False	False	319.710968017578	-3407.87670898438	310.559753417969	0.736634731292725	0.941654920578003	0.601058423519135	83.9928588867188	23518
True	False	False	False	False	496.305999755859	-3405.78637695313	133.097030639648	0.79485547542572	0.957298755645752	1	159.175003051758	19101
True	False	False	False	False	452.633514404297	-3404.74291992188	188.554138183594	0.660528302192688	0.94417279958725	0.429863899946213	71.9588241577148	12233
True	False	False	False	False	338.218627929688	-3403.12109375	58.7845230102539	0.807007014751434	0.964052259922028	1	62.6603775024414	3321
True	False	False	False	False	321.436828613281	-3359.8349609375	221.828384399414	0.860563576221466	0.965638160705566	1	104.730003356934	20946
True	False	False	False	False	442.403747558594	-3340.33056640625	17.7462711334229	0.762108087539673	0.940302610397339	0.706189274787903	47.6875	763
True	False	False	False	False	478.601409912109	-3391.00048828125	133.097030639648	0.693598926067352	0.953581094741821	0.490445405244827	75.0500030517578	9006
True	False	False	False	False	569.060607910156	-3371.0390625	359.361999511719	0.728291630744934	0.951389789581299	0.57523912191391	96.9660491943359	31417
True	False	False	False	False	534.707214355469	-3357.8642578125	369.344268798828	0.358209609985352	0.741812348365784	0.151075929403305	124.795799255371	41557
True	False	False	False	False	607.355346679688	-3403.1982421875	178.571853637695	0.708019733428955	0.942197561264038	0.522207856178284	118.124221801758	19018
True	False	False	False	False	617.071105957031	-3383.2119140625	19.9645557403564	0.725530564785004	0.93289041519165	0.56728732585907	51.3333320617676	924
True	False	False	False	False	640.681396484375	-3354.71630859375	202.97297668457	0.650536775588989	0.944479525089264	0.414047062397003	100.377052307129	18369
True	False	False	False	False	644.7021484375	-3371.93481445313	128.660461425781	0.811424374580383	0.950393676757813	1	167.181030273438	19393
True	False	False	False	False	651.942993164063	-3423.34936523438	201.863830566406	0.807685792446136	0.945947647094727	1	176.313186645508	32089
True	False	False	False	False	734.919006347656	-3428.6640625	11.0914192199707	0.497099369764328	0.850067138671875	0.245434045791626	108.400001525879	1084
True	False	False	False	False	675.412048339844	-3407.28100585938	11.0914192199707	0.763594925403595	0.936281979084015	0.714360892772675	59.5	595
True	False	False	False	False	657.884216308594	-3367.92114257813	12.2005615234375	0.768196105957031	0.939064502716064	0.742168962955475	70.7272720336914	778
True	False	False	False	False	706.624267578125	-3421.7705078125	136.424453735352	0.814726829528809	0.955318808555603	1	167.715454101563	20629
True	False	False	False	False	798.865051269531	-3409.916015625	43.256534576416	0.215409725904465	0.84895384311676	0.0799725353717804	110.743591308594	4319
True	False	False	False	False	748.474975585938	-3367.84814453125	190.772415161133	0.694201648235321	0.893904387950897	0.491695135831833	172.720932006836	29708
True	False	False	False	False	713.552917480469	-3353.283203125	13.3097038269043	0.743378639221191	0.931919693946838	0.624296009540558	57.5833320617676	691
True	False	False	False	False	755.561157226563	-3344.84350585938	229.592376708984	0.744421064853668	0.923988044261932	0.628113448619843	167.956527709961	34767
True	False	False	False	False	725.678405761719	-3339.0859375	261.757507324219	0.723097920417786	0.955755770206451	0.560496151447296	89.1271209716797	21034
True	False	False	False	False	768.688537597656	-3404.83422851563	163.043869018555	0.727660059928894	0.934533357620239	0.573396384716034	141.496597290039	20800
True	False	False	False	False	820.799865722656	-3393.82202148438	47.6931037902832	0.706435918807983	0.95943558216095	0.518513977527618	112.162788391113	4823
True	False	False	False	False	829.052368164063	-3376.57641601563	177.462707519531	0.749354422092438	0.925539672374725	0.647141218185425	173.018753051758	27683
True	False	False	False	False	791.784118652344	-3359.8544921875	54.3479537963867	0.825362265110016	0.95892596244812	1	58.9387741088867	2888
True	False	False	False	False	853.394104003906	-3383.4189453125	97.6044921875	0.760120630264282	0.960950613021851	0.695777595043182	116.272727966309	10232
True	False	False	False	False	881.568115234375	-3357.28881835938	24.401123046875	0.698149502277374	0.909642398357391	0.500038266181946	67.2272720336914	1479
True	False	False	False	False	913.084777832031	-3356.40844726563	224.046676635742	0.78486305475235	0.936016857624054	0.94912451505661	177.460403442383	35847
True	False	False	False	False	940.041809082031	-3346.298828125	357.143707275391	0.813497066497803	0.956247687339783	1	184.121124267578	59287
True	False	False	False	False	998.013793945313	-3341.24584960938	135.315322875977	0.210926756262779	0.912665963172913	0.0780261904001236	111.94261932373	13657
True	False	False	False	False	621.737487792969	-3327.45385742188	151.952453613281	0.772331058979034	0.955555021762848	0.771500051021576	91.4160614013672	12524
True	False	False	False	False	60.1184959411621	-3325.70092773438	343.834014892578	0.707870483398438	0.963504791259766	0.521857440471649	85.7451629638672	26581
True	False	False	False	False	384.291412353516	-3321.314453125	12.2005615234375	0.768196105957031	0.939064502716064	0.742168962955475	46.5454559326172	512
True	False	False	False	False	554.931884765625	-3316.52124023438	85.4039306640625	0.813641428947449	0.971882402896881	1	102.740257263184	7911
True	False	False	False	False	260.267211914063	-3316.2119140625	171.917007446289	0.759923756122589	0.950046956539154	0.694775581359863	82.3225784301758	12760
True	False	False	False	False	294.730499267578	-3299.10375976563	305.014038085938	0.769546568393707	0.939745783805847	0.751211404800415	81.0618209838867	22292
True	False	False	False	False	190.188888549805	-3297.1806640625	239.574661254883	0.822233557701111	0.953334033489227	1	90.5787048339844	19565
True	False	False	False	False	248.513397216797	-3286.93603515625	19.9645557403564	0.725530564785004	0.936461865901947	0.56728732585907	45.3333320617676	816
True	False	False	False	False	309.303985595703	-3270.4091796875	159.716445922852	0.792017757892609	0.948956847190857	1	74.3472213745117	10706
True	False	False	False	False	353.644378662109	-3273.26318359375	200.754699707031	0.75547069311142	0.956207931041718	0.673353552818298	80.8397827148438	14632
True	False	False	False	False	455.135040283203	-3275.42553710938	27.7285480499268	0.707581996917725	0.95398223400116	0.521181464195251	48.4799995422363	1212
True	False	False	False	False	461.579315185547	-3312.48217773438	206.300399780273	0.5099937915802	0.828975439071655	0.256153672933578	156.725799560547	29151
True	False	False	False	False	539.717712402344	-3312.09692382813	136.424453735352	0.814726829528809	0.96230936050415	1	165.707321166992	20382
True	False	False	False	False	560.572631835938	-3280.06396484375	128.660461425781	0.780611455440521	0.947917997837067	0.855170607566833	76.8793106079102	8918
True	False	False	False	False	470.124420166016	-3240.52197265625	185.226699829102	0.800133466720581	0.965481817722321	1	161.568862915039	26982
True	False	False	False	False	471.699127197266	-3151.3369140625	57.6753807067871	0.580314993858337	0.942003548145294	0.323627591133118	58.1923065185547	3026
True	False	False	False	False	550.595886230469	-3249.81030273438	183.008422851563	0.783112943172455	0.955543041229248	0.897639095783234	78.4363632202148	12942
True	False	False	False	False	571.007141113281	-3298.66088867188	353.816284179688	0.50047105550766	0.852074146270752	0.248195916414261	172.266464233398	54953
True	False	False	False	False	638.158874511719	-3298.04809570313	146.40673828125	0.762958765029907	0.969409286975861	0.710821986198425	69.5	9174
True	False	False	False	False	594.927124023438	-3243.5595703125	198.536407470703	0.71621161699295	0.948973715305328	0.542256295681	76.1061477661133	13623
True	False	False	False	False	597.247436523438	-3218.802734375	176.353576660156	0.728109657764435	0.963846206665039	0.574706792831421	79.5534591674805	12649
True	False	False	False	False	600.992553710938	-3187.01196289063	160.825576782227	0.744976580142975	0.968080461025238	0.630175292491913	74.6068954467773	10818
True	False	False	False	False	672.272338867188	-3285.0537109375	199.645553588867	0.748552024364471	0.953993678092957	0.643930792808533	88.3944473266602	15911
True	False	False	False	False	676.164001464844	-3256.14526367188	36.6016845703125	0.691693365573883	0.954181313514709	0.486534744501114	53.2121200561523	1756
True	False	False	False	False	686.770263671875	-3203.96044921875	287.267761230469	0.781677961349487	0.93174797296524	0.8712158203125	172.683395385742	44725
True	False	False	False	False	705.230407714844	-3324.828125	52.1296730041504	0.80592930316925	0.952934086322784	1	56.4042549133301	2651
True	False	False	False	False	810.871337890625	-3314.48828125	9.98227787017822	0.687235474586487	0.9244145154953	0.47761595249176	53.8888893127441	485
True	False	False	False	False	903.141784667969	-3313.02172851563	135.315322875977	0.73089987039566	0.910422623157501	0.583006620407104	159.442626953125	19452
True	False	False	False	False	825.510803222656	-3311.51684570313	33.2742576599121	0.803785860538483	0.955226957798004	1	55.4000015258789	1662
True	False	False	False	False	748.496887207031	-3298.1982421875	134.206176757813	0.801479279994965	0.969299852848053	1	156.685943603516	18959
True	False	False	False	False	767.933471679688	-3268.36840820313	138.64274597168	0.776717782020569	0.933964729309082	0.809742450714111	160.63200378418	20079
True	False	False	False	False	718.832702636719	-3226.25024414063	126.442184448242	0.797434329986572	0.946801841259003	1	156.83332824707	17879
True	False	False	False	False	720.116394042969	-3245.11450195313	125.333038330078	0.836017847061157	0.956371486186981	1	154.433624267578	17451
True	False	False	False	False	766.24951171875	-3238.57104492188	123.114753723145	0.746964454650879	0.930714726448059	0.637715458869934	157.657653808594	17500
True	False	False	False	False	723.76171875	-3199.369140625	118.678184509277	0.810604751110077	0.952784955501556	1	153.308410644531	16404
True	False	False	False	False	721.820129394531	-3151.58032226563	134.206176757813	0.801479279994965	0.947345077991486	1	156.181823730469	18898
True	False	False	False	False	751.981750488281	-3175.38623046875	191.881561279297	0.76079136133194	0.924488186836243	0.699229896068573	166.173416137695	28748
True	False	False	False	False	759.657836914063	-3153.3759765625	185.226699829102	0.858007550239563	0.960564613342285	1	167.263473510742	27933
True	False	False	False	False	778.893249511719	-3200.25659179688	139.751892089844	0.739117622375488	0.911335527896881	0.609337687492371	159.571426391602	20106
True	False	False	False	False	781.013000488281	-3291.88525390625	313.887176513672	0.442996054887772	0.825437486171722	0.204621464014053	169.067138671875	47846
True	False	False	False	False	867.396362304688	-3288.6845703125	377.108276367188	0.543431341648102	0.87612372636795	0.286131381988525	172.04118347168	58494
True	False	False	False	False	812.474731445313	-3272.90698242188	183.008422851563	0.735016465187073	0.913699150085449	0.595819652080536	166.739395141602	27512
True	False	False	False	False	803.515380859375	-3229.98461914063	170.807861328125	0.834987342357635	0.961366236209869	1	165.090911865234	25424
True	False	False	False	False	844.916198730469	-3229.57299804688	190.772415161133	0.787640631198883	0.952109038829803	1	166.470932006836	28633
True	False	False	False	False	781.116271972656	-3146.6455078125	125.333038330078	0.856059193611145	0.972454190254211	1	153.964599609375	17398
True	False	False	False	False	822.316040039063	-3142.92260742188	141.970169067383	0.838477969169617	0.964554309844971	1	153.0859375	19595
True	False	False	False	False	838.968872070313	-3197.67749023438	190.772415161133	0.770316362380981	0.926693439483643	0.756583452224731	167.430236816406	28798
True	False	False	False	False	851.130310058594	-3264.51489257813	129.769607543945	0.719225645065308	0.915483832359314	0.550069808959961	160.991455078125	18836
True	False	False	False	False	873.7548828125	-3232.83862304688	31.0559749603271	0.792491853237152	0.950989484786987	1	60.8571434020996	1704
True	False	False	False	False	861.220031738281	-3189.0654296875	22.1828384399414	0.691018760204315	0.929884076118469	0.485164731740952	57.0999984741211	1142
True	False	False	False	False	857.414367675781	-3158.25561523438	156.389007568359	0.775517404079437	0.943818986415863	0.798297166824341	160.18440246582	22586
True	False	False	False	False	877.81884765625	-3214.1982421875	163.043869018555	0.76271790266037	0.921071827411652	0.709498703479767	163.673461914063	24060
True	False	False	False	False	898.881469726563	-3123.541015625	9.98227787017822	0.687235474586487	0.9244145154953	0.47761595249176	48.5555572509766	437
True	False	False	False	False	919.736328125	-3282.17041015625	157.498153686523	0.77314817905426	0.931822776794434	0.777953743934631	160.070419311523	22730
True	False	False	False	False	975.581359863281	-3276.09301757813	247.338653564453	0.777337789535522	0.940853238105774	0.816026508808136	171.986541748047	38353
True	False	False	False	False	963.259582519531	-3156.20654296875	23.2919807434082	0.628847420215607	0.945234656333923	0.382685959339142	52.476188659668	1102
True	False	False	False	False	977.023803710938	-3299.6123046875	130.878753662109	0.812209963798523	0.952976644039154	1	166.37287902832	19632
True	False	False	False	False	980.981018066406	-3190.9638671875	127.551322937012	0.795297622680664	0.958529353141785	1	156.965209960938	18051
True	False	False	False	False	993.043151855469	-3311.4365234375	189.663269042969	0.76875227689743	0.92777943611145	0.745836973190308	174.730987548828	29879
True	False	False	False	False	1108.29260253906	-3296.41479492188	328.306030273438	0.194282278418541	0.914071619510651	0.0709253922104836	110.432434082031	32688
True	False	False	False	False	1102.74975585938	-3221.12280273438	74.3125076293945	0.722276210784912	0.958987772464752	0.558245301246643	71.3283615112305	4779
True	False	False	False	False	1045.5859375	-3216.82006835938	326.087738037109	0.278609961271286	0.693080127239227	0.109088569879532	80.3333358764648	23618
True	False	False	False	False	1099.91040039063	-3191.36962890625	185.226699829102	0.595671415328979	0.962472558021545	0.340936183929443	79.8143692016602	13329
True	False	False	False	False	1021.515625	-3120.05224609375	329.415161132813	0.682643890380859	0.939971268177032	0.468746423721313	99.2222213745117	29469
True	False	False	False	False	1094.0966796875	-3112.88696289063	295.031768798828	0.755260527133942	0.95049911737442	0.672396123409271	92.5714263916016	24624
True	False	False	False	False	1067.14855957031	-3078.04418945313	23.2919807434082	0.792964518070221	0.955192744731903	1	50.8571434020996	1068
True	False	False	False	False	1103.72937011719	-3210.00146484375	38.8199691772461	0.699732840061188	0.949179470539093	0.503464043140411	75.2571411132813	2634
True	False	False	False	False	1133.33227539063	-3180.71020507813	184.117568969727	0.529443800449371	0.909998416900635	0.273180812597275	67.2530136108398	11164
True	False	False	False	False	1115.50646972656	-3119.48803710938	185.226699829102	0.446893483400345	0.942137122154236	0.207361981272697	82.4131698608398	13763
True	False	False	False	False	1115.14208984375	-3039.63818359375	195.208984375	0.638165950775146	0.965426743030548	0.395703881978989	80.0909118652344	14096
True	False	False	False	False	1126.47680664063	-3001.55712890625	297.250030517578	0.794352531433105	0.945550084114075	1	83.7947769165039	22457
True	False	False	False	False	1137.90795898438	-3164.18994140625	15.5279874801636	0.717676758766174	0.938069105148315	0.546022891998291	56.7142868041992	794
True	False	False	False	False	1140.86169433594	-3260.9951171875	275.067199707031	0.607939004898071	0.90709000825882	0.355619817972183	166.411285400391	41270
True	False	False	False	False	1236.05200195313	-3239.13305664063	820.765014648438	0.0819201990962029	0.924992024898529	0.0275316033512354	110.69864654541	81917
True	False	False	False	False	1195.74560546875	-3162.28833007813	652.175476074219	0.458758324384689	0.803195178508759	0.215882390737534	172.088439941406	101188
True	False	False	False	False	1185.93872070313	-3041.33447265625	334.960876464844	0.624717175960541	0.942637920379639	0.377115368843079	97.238410949707	29366
True	False	False	False	False	1195.11218261719	-3115.95874023438	78.7490768432617	0.803937435150146	0.948828041553497	1	68.0985946655273	4835
True	False	False	False	False	1207.46423339844	-3213.39916992188	15.5279874801636	0.419231623411179	0.909207403659821	0.188494399189949	55.0714302062988	771
True	False	False	False	False	1219.01440429688	-3190.91552734375	156.389007568359	0.783451199531555	0.941331446170807	0.905145168304443	169.368789672852	23881
True	False	False	False	False	1208.34509277344	-3118.4541015625	70.9850845336914	0.714233875274658	0.940000295639038	0.537262856960297	64.703125	4141
True	False	False	False	False	1234.48229980469	-3184.47387695313	119.787330627441	0.681443929672241	0.95832359790802	0.466478526592255	86.314811706543	9322
True	False	False	False	False	1375.51794433594	-3169.19653320313	52.1296730041504	0.432111263275146	0.931514799594879	0.197113513946533	114.404258728027	5377
True	False	False	False	False	1346.94934082031	-3168.90502929688	143.079315185547	0.792992413043976	0.963690519332886	1	171.720932006836	22152
True	False	False	False	False	1234.98901367188	-3061.44213867188	184.117568969727	0.658481895923615	0.961133539676666	0.426545202732086	77.3132553100586	12834
True	False	False	False	False	1266.07006835938	-3151.73413085938	281.722045898438	0.772385537624359	0.950520038604736	0.771922528743744	174.480316162109	44318
True	False	False	False	False	1385.99853515625	-3153.1240234375	39.9291114807129	0.705993711948395	0.955680787563324	0.517492473125458	95.8611145019531	3451
True	False	False	False	False	1403.4765625	-3154.22680664063	29.9468326568604	0.594013333320618	0.941411077976227	0.339012265205383	116.296295166016	3140
True	False	False	False	False	1318.97302246094	-3144.119140625	675.467468261719	0.382009595632553	0.845252156257629	0.165048941969872	176.266006469727	107346
True	False	False	False	False	1407.166015625	-3138.02197265625	109.805053710938	0.795083343982697	0.941403746604919	1	169.66667175293	16797
True	False	False	False	False	1281.10766601563	-3122.01391601563	153.061584472656	0.676577270030975	0.945278406143188	0.457481801509857	66.8550720214844	9226
True	False	False	False	False	1287.30517578125	-3062.78491210938	244.01123046875	0.754632532596588	0.947448492050171	0.669561564922333	71.7636337280273	15788
True	False	False	False	False	1285.1064453125	-2993.53002929688	379.326538085938	0.678315699100494	0.945932745933533	0.460659354925156	104.944442749023	35891
True	False	False	False	False	1311.37915039063	-3112.72998046875	153.061584472656	0.777968525886536	0.94768214225769	0.822720050811768	74.7898559570313	10321
True	False	False	False	False	1343.5673828125	-3130.26538085938	154.17073059082	0.499876946210861	0.894700944423676	0.247707158327103	89.9208602905273	12499
True	False	False	False	False	1365.54113769531	-3101.20532226563	187.44499206543	0.784142136573792	0.935349345207214	0.923094153404236	167.597625732422	28324
True	False	False	False	False	1415.58666992188	-3092.92602539063	115.350761413574	0.778573036193848	0.936560332775116	0.82945716381073	160.105773925781	16651
True	False	False	False	False	1419.7734375	-2989.60888671875	108.695907592773	0.733655333518982	0.927589476108551	0.591503977775574	158.948974609375	15577
True	False	False	False	False	1425.42590332031	-3141.8486328125	39.9291114807129	0.571213245391846	0.934014678001404	0.313874661922455	116.333335876465	4188
True	False	False	False	False	1433.01770019531	-3126.55712890625	76.5307922363281	0.663790941238403	0.944408118724823	0.435244381427765	100.17391204834	6912
True	False	False	False	False	1429.08618164063	-3105.99267578125	24.401123046875	0.830724716186523	0.955192744731903	1	62.9545440673828	1385
True	False	False	False	False	1431.77526855469	-3042.63305664063	371.562561035156	0.769985496997833	0.948246836662292	0.754254162311554	177.582092285156	59490
True	False	False	False	False	1441.44177246094	-3080.87915039063	250.666076660156	0.77264529466629	0.93955135345459	0.773952007293701	151.415924072266	34220
True	False	False	False	False	1451.93701171875	-3052.24853515625	55.4570960998535	0.53143173456192	0.837049901485443	0.274983584880829	112.279998779297	5614
True	False	False	False	False	1448.83361816406	-3011.06103515625	979.372314453125	0.337436825037003	0.759576678276062	0.139456212520599	185.097396850586	163441
True	False	False	False	False	1471.2421875	-3114.48266601563	330.524291992188	0.179925188422203	0.925043880939484	0.0649536401033401	112.5	33525
True	False	False	False	False	1518.02465820313	-3087.87817382813	27.7285480499268	0.439763814210892	0.863704860210419	0.202369824051857	110.199996948242	2755
True	False	False	False	False	1510.38598632813	-3018.34643554688	252.884368896484	0.614473760128021	0.918371558189392	0.363785922527313	174.728073120117	39838
True	False	False	False	False	1509.10144042969	-2999.8251953125	45.4748191833496	0.859376609325409	0.966616570949554	1	72.8292694091797	2986
True	False	False	False	False	1483.26733398438	-2986.09692382813	144.188446044922	0.8383908867836	0.957865417003632	1	168.592300415039	21917
True	False	False	False	False	1526.33959960938	-3009.1796875	22.1828384399414	0.755204319953918	0.955192744731903	0.672140836715698	89.1999969482422	1784
True	False	False	False	False	1537.0595703125	-3077.74584960938	13.3097038269043	0.554879128932953	0.890928745269775	0.297217160463333	112.75	1353
True	False	False	False	False	1549.82824707031	-3053.61596679688	168.589569091797	0.815898180007935	0.963463962078094	1	181.322372436523	27561
True	False	False	False	False	1540.86608886719	-2998.70361328125	336.070007324219	0.674878776073456	0.931635916233063	0.454414784908295	182.798675537109	55388
True	False	False	False	False	1581.23107910156	-3036.83569335938	74.3125076293945	0.827402949333191	0.964830636978149	1	110.402984619141	7397
True	False	False	False	False	1620.29907226563	-3023.93530273438	59.8936653137207	0.441305130720139	0.946487665176392	0.20344115793705	110.351852416992	5959
True	False	False	False	False	1588.26184082031	-2985.63549804688	17.7462711334229	0.762108087539673	0.949675559997559	0.706189274787903	54.0625	865
True	False	False	False	False	1602.94201660156	-3018.314453125	126.442184448242	0.636114537715912	0.953903019428253	0.392782300710678	93.1228103637695	10616
True	False	False	False	False	1622.55310058594	-3002.19580078125	147.515884399414	0.742133617401123	0.922747910022736	0.619820952415466	148.751876831055	19784
True	False	False	False	False	1641.79248046875	-2995.54345703125	114.241622924805	0.732298254966736	0.934004068374634	0.587279975414276	135.097091674805	13915
True	False	False	False	False	1671.42370605469	-2976.64404296875	181.899276733398	0.768088281154633	0.942222416400909	0.741466164588928	184.213409423828	30211
True	False	False	False	False	1429.47033691406	-2967.29858398438	112.023338317871	0.714657843112946	0.912089705467224	0.53832471370697	163.069305419922	16470
True	False	False	False	False	1611.85961914063	-2969.15942382813	256.211791992188	0.589316368103027	0.897380352020264	0.333636522293091	175.112548828125	40451
True	False	False	False	False	1632.95361328125	-2966.04052734375	9.98227787017822	0.687235474586487	0.9244145154953	0.47761595249176	56.4444427490234	508
True	False	False	False	False	1705.9404296875	-2965.53002929688	84.2947845458984	0.276515007019043	0.930941998958588	0.108069397509098	109.447364807129	8318
True	False	False	False	False	1470.13684082031	-2957.58032226563	120.896469116211	0.741812705993652	0.927416801452637	0.618682026863098	162.403671264648	17702
True	False	False	False	False	1253.19165039063	-2946.90844726563	15.5279874801636	0.740449011325836	0.946970880031586	0.613905251026154	51.3571434020996	719
True	False	False	False	False	1239.50048828125	-2929.30419921875	106.477630615234	0.770989894866943	0.932037770748138	0.761425018310547	151.61457824707	14555
True	False	False	False	False	1266.84313964844	-2943.8583984375	31.0559749603271	0.792491853237152	0.95398223400116	1	53.8571434020996	1508
True	False	False	False	False	1369.90759277344	-2944.53735351563	185.226699829102	0.73440557718277	0.919225811958313	0.593872606754303	169.443115234375	28297
True	False	False	False	False	1407.73657226563	-2945.89233398438	90.9496383666992	0.699367880821228	0.945332765579224	0.502670288085938	71.2317047119141	5841
True	False	False	False	False	1442.57592773438	-2938.58935546875	115.350761413574	0.756777882575989	0.932273685932159	0.679410755634308	160.173080444336	16658
True	False	False	False	False	1408.263671875	-2931.181640625	74.3125076293945	0.73265278339386	0.954203248023987	0.588376104831696	89.8059692382813	6017
True	False	False	False	False	1478.11193847656	-2922.490234375	150.843307495117	0.84506893157959	0.962026953697205	1	165.058822631836	22448
True	False	False	False	False	1512.06616210938	-2943.35083007813	184.117568969727	0.770222425460815	0.933692276477814	0.755918800830841	170.644577026367	28327
True	False	False	False	False	1538.134765625	-2925.10815429688	115.350761413574	0.756777882575989	0.946470022201538	0.679410755634308	161.701919555664	16817
True	False	False	False	False	1548.57629394531	-2960.0029296875	259.539215087891	0.550098061561584	0.909072577953339	0.292531311511993	170.495727539063	39896
True	False	False	False	False	1713.90710449219	-2940.50610351563	157.498153686523	0.808810293674469	0.946069300174713	1	186.429580688477	26473
True	False	False	False	False	1589.67443847656	-2924.97143554688	189.663269042969	0.726526200771332	0.943886518478394	0.570123970508575	171.91227722168	29397
True	False	False	False	False	1632.06103515625	-2923.0009765625	66.5485153198242	0.740957856178284	0.934945285320282	0.615675687789917	83.1166687011719	4987
True	False	False	False	False	1651.07946777344	-2934.95361328125	192.990692138672	0.74869030714035	0.930995345115662	0.64448070526123	179.419540405273	31219
True	False	False	False	False	1737.71765136719	-2927.92846679688	175.244430541992	0.608697593212128	0.931604266166687	0.356555014848709	154.620254516602	24430
True	False	False	False	False	1697.06970214844	-2923.11987304688	13.3097038269043	0.685805439949036	0.930356502532959	0.474820286035538	53.5833320617676	643
True	False	False	False	False	1655.25366210938	-2915.2939453125	168.589569091797	0.887774169445038	0.979095637798309	1	189.006576538086	28729
True	False	False	False	False	1374.20910644531	-2892.70922851563	98.7136306762695	0.650771260261536	0.87520170211792	0.414407432079315	151.966293334961	13525
True	False	False	False	False	943.831298828125	-2721.8203125	100.931915283203	0.847731947898865	0.969454169273376	1	139.054946899414	12654
True	False	False	False	False	183.098556518555	-2599.30249023438	148.625015258789	0.695266664028168	0.910510003566742	0.493918627500534	141.679107666016	18985
True	False	False	False	False	734.13720703125	-2322.60034179688	134.206176757813	0.728101015090942	0.908247470855713	0.574681460857391	147.652893066406	17866
True	False	False	False	False	703.799194335938	-2297.61010742188	107.586769104004	0.802616775035858	0.963398873806	1	139.463912963867	13528
True	False	False	False	False	1026.77368164063	-2142.31787109375	98.7136306762695	0.749563694000244	0.92018049955368	0.647986531257629	144.584274291992	12868
True	False	False	False	False	1354.52526855469	-2875.89038085938	97.6044921875	0.728147208690643	0.921584904193878	0.574816465377808	152.375	13409
True	False	False	False	False	1406.06616210938	-2861.74780273438	116.459907531738	0.776830792427063	0.943759441375732	0.810867488384247	153.819046020508	16151
True	False	False	False	False	1387.626953125	-2498.84594726563	96.4953460693359	0.74201226234436	0.928320586681366	0.619389593601227	143.804595947266	12511
True	False	False	False	False	1399.01965332031	-2306.23901367188	61.0028076171875	0.654936611652374	0.951405465602875	0.420894086360931	64.9272689819336	3571
True	False	False	False	False	1408.017578125	-2290.6240234375	166.371292114258	0.452709227800369	0.83449524641037	0.211504459381104	93.1399993896484	13971
True	False	False	False	False	1408.96337890625	-2913.51904296875	196.318130493164	0.818098306655884	0.960200846195221	1	168.983047485352	29910
True	False	False	False	False	1497.44738769531	-2905.51220703125	117.569046020508	0.803029000759125	0.954333245754242	1	155.858489990234	16521
True	False	False	False	False	1558.20556640625	-2910.3330078125	9.98227787017822	0.754574596881866	0.933233201503754	0.669301986694336	54.5555572509766	491
True	False	False	False	False	1723.3251953125	-2903.6923828125	277.285491943359	0.7602219581604	0.951592564582825	0.696295320987701	186.496002197266	46624
True	False	False	False	False	1474.33264160156	-2902.21142578125	116.459907531738	0.81883841753006	0.957459390163422	1	161.228576660156	16929
True	False	False	False	False	1542.10900878906	-2895.41796875	106.477630615234	0.730874300003052	0.919483363628387	0.582929074764252	156.89582824707	15062
True	False	False	False	False	1477.89916992188	-2840.306640625	128.660461425781	0.844098389148712	0.962570607662201	1	159.396545410156	18490
True	False	False	False	False	1423.63464355469	-2288.54150390625	25.5102653503418	0.602656006813049	0.93486762046814	0.349196761846542	61.652172088623	1418
True	False	False	False	False	1458.09020996094	-2816.12182617188	117.569046020508	0.793545544147491	0.94868141412735	1	152.584899902344	16174
True	False	False	False	False	1500.00842285156	-2864.84423828125	122.005615234375	0.800438165664673	0.960495412349701	1	159.636367797852	17560
True	False	False	False	False	1565.83044433594	-2861.04760742188	102.041061401367	0.761244773864746	0.934998273849487	0.701598525047302	154.239135742188	14190
True	False	False	False	False	1500.25659179688	-2827.48486328125	181.899276733398	0.78575986623764	0.93987762928009	1	169.048782348633	27724
True	False	False	False	False	1519.14233398438	-2855.1572265625	118.678184509277	0.728201508522034	0.920331001281738	0.574975252151489	159.009338378906	17014
True	False	False	False	False	1572.10852050781	-2829.86376953125	113.132476806641	0.84398877620697	0.960087060928345	1	165.362747192383	16867
True	False	False	False	False	1538.88061523438	-2829.49096679688	175.244430541992	0.782110810279846	0.949806392192841	0.878470003604889	170.44303894043	26930
True	False	False	False	False	1530.287109375	-2783.50268554688	97.6044921875	0.773984313011169	0.941038846969604	0.784835934638977	159.034088134766	13995
True	False	False	False	False	1533.14770507813	-2761.55395507813	120.896469116211	0.793161451816559	0.951580166816711	1	161.82568359375	17639
True	False	False	False	False	1556.70886230469	-2742.94702148438	181.899276733398	0.78575986623764	0.933096051216125	1	166.493896484375	27305
True	False	False	False	False	1578.09252929688	-2897.24951171875	103.150199890137	0.74689644575119	0.930443584918976	0.637453377246857	162.655914306641	15127
True	False	False	False	False	1595.37817382813	-2893.369140625	23.2919807434082	0.846452295780182	0.95370626449585	1	60	1260
True	False	False	False	False	1588.83544921875	-2825.8720703125	106.477630615234	0.761617660522461	0.930867612361908	0.703567922115326	163.0625	15654
True	False	False	False	False	1580.55834960938	-2754.81030273438	110.914192199707	0.727671027183533	0.913885414600372	0.573428332805634	157.300003051758	15730
True	False	False	False	False	1590.14990234375	-2801.46484375	114.241622924805	0.771086752414703	0.934383630752563	0.762132465839386	160.475723266602	16529
True	False	False	False	False	1593.97595214844	-2863.66528320313	125.333038330078	0.82226824760437	0.957389652729034	1	162.83186340332	18400
True	False	False	False	False	1606.5830078125	-2844.84936523438	115.350761413574	0.727483928203583	0.923664569854736	0.572885155677795	164.153839111328	17072
True	False	False	False	False	1598.73864746094	-2777.89331054688	155.279876708984	0.826309084892273	0.953092932701111	1	165.785720825195	23210
True	False	False	False	False	1621.16333007813	-2707.92504882813	130.878753662109	0.825414478778839	0.964859426021576	1	157.601699829102	18597
True	False	False	False	False	1625.91931152344	-2903.51708984375	177.462707519531	0.867519319057465	0.973534107208252	1	177.006256103516	28321
True	False	False	False	False	1649.798828125	-2895.27001953125	156.389007568359	0.767703473567963	0.943559050559998	0.738981306552887	171.120574951172	24128
True	False	False	False	False	1629.119140625	-2879.365234375	36.6016845703125	0.726016283035278	0.946688234806061	0.568666875362396	72.2121200561523	2383
True	False	False	False	False	1637.57604980469	-2811.44921875	145.297592163086	0.793201148509979	0.959237992763519	1	169.862594604492	22252
True	False	False	False	False	1639.7001953125	-2867.64990234375	119.787330627441	0.764188587665558	0.93685656785965	0.717723667621613	168.41667175293	18189
True	False	False	False	False	1678.29125976563	-2854.11328125	166.371292114258	0.805162727832794	0.946306705474854	1	173.800003051758	26070
True	False	False	False	False	1645.96130371094	-2783.78491210938	125.333038330078	0.740218818187714	0.925313770771027	0.61310887336731	168.805313110352	19075
True	False	False	False	False	1673.17419433594	-2742.40649414063	119.787330627441	0.867363631725311	0.979335725307465	1	161.814819335938	17476
True	False	False	False	False	1648.13427734375	-2727.92163085938	28.8376903533936	0.778573036193848	0.952666342258453	0.82945716381073	57.3846168518066	1492
True	False	False	False	False	1664.72314453125	-2705.1005859375	112.023338317871	0.787644565105438	0.944510817527771	1	167.534652709961	16921
True	False	False	False	False	1663.56176757813	-2683.26953125	149.734161376953	0.72464644908905	0.915270686149597	0.564796566963196	172.629623413086	23305
True	False	False	False	False	1680.46472167969	-2887.52709960938	23.2919807434082	0.725569725036621	0.933190703392029	0.567398190498352	51.476188659668	1081
True	False	False	False	False	1708.95593261719	-2884.88818359375	36.6016845703125	0.595685422420502	0.963249921798706	0.340952515602112	62.9696960449219	2078
True	False	False	False	False	1703.85412597656	-2839.83862304688	159.716445922852	0.871915757656097	0.968690097332001	1	177	25488
True	False	False	False	False	1688.63842773438	-2797.62548828125	103.150199890137	0.803309321403503	0.953575491905212	1	160.817199707031	14956
True	False	False	False	False	1704.61059570313	-2866.01123046875	26.6194076538086	0.736015200614929	0.959619760513306	0.599038541316986	58.125	1395
True	False	False	False	False	1764.77856445313	-2852.32299804688	207.409545898438	0.87580794095993	0.972463428974152	1	189.352935791016	35409
True	False	False	False	False	1750.8974609375	-2776.33154296875	113.132476806641	0.713493883609772	0.911947965621948	0.535420715808868	168.79411315918	17217
True	False	False	False	False	1707.08471679688	-2711.408203125	116.459907531738	0.81883841753006	0.965117812156677	1	167.533340454102	17591
True	False	False	False	False	1710.20788574219	-2657.34301757813	123.114753723145	0.76763504743576	0.933431684970856	0.738543272018433	166.432434082031	18474
True	False	False	False	False	1716.95629882813	-2769.38403320313	160.825576782227	0.825897872447968	0.966391563415527	1	174.827590942383	25350
True	False	False	False	False	1725.55895996094	-2712.92309570313	147.515884399414	0.768738806247711	0.942407369613647	0.745747148990631	173.541351318359	23081
True	False	False	False	False	1736.48657226563	-2678.6591796875	113.132476806641	0.84398877620697	0.967305481433868	1	159.519607543945	16271
True	False	False	False	False	1732.63623046875	-2639.16235351563	129.769607543945	0.851375102996826	0.965676367282867	1	167.33332824707	19578
True	False	False	False	False	1752.38793945313	-2605.73657226563	113.132476806641	0.785913348197937	0.940971434116364	1	167.421569824219	17077
True	False	False	False	False	1756.61950683594	-2708.169921875	24.401123046875	0.715491533279419	0.935181617736816	0.54042637348175	53.3636360168457	1174
True	False	False	False	False	1758.13122558594	-2805.74365234375	204.082122802734	0.842592298984528	0.968661367893219	1	185.576080322266	34146
True	False	False	False	False	1759.11401367188	-2788.97045898438	37.7108268737793	0.763439774513245	0.959012150764465	0.71349173784256	99.470588684082	3382
True	False	False	False	False	1767.32580566406	-2742.630859375	124.223899841309	0.74186509847641	0.919887065887451	0.618867516517639	169.071426391602	18936
True	False	False	False	False	1760.79272460938	-2639.70776367188	148.625015258789	0.877781629562378	0.970909714698792	1	177.014923095703	23720
True	False	False	False	False	1770.87829589844	-2625.763671875	16.6371288299561	0.714476346969604	0.930929720401764	0.53786963224411	66.5999984741211	999
True	False	False	False	False	1771.42736816406	-2771.3037109375	108.695907592773	0.821083903312683	0.951974928379059	1	171.622451782227	16819
True	False	False	False	False	1778.3076171875	-2912.25268554688	220.719253540039	0.185443788766861	0.929575562477112	0.067232720553875	107.452262878418	21383
True	False	False	False	False	1796.73974609375	-2874.31884765625	126.442184448242	0.797434329986572	0.950393676757813	1	184.114028930664	20989
True	False	False	False	False	1815.11303710938	-2863.900390625	188.554138183594	0.882054686546326	0.980297088623047	1	193.158828735352	32837
True	False	False	False	False	1786.79321289063	-2776.27392578125	109.805053710938	0.785418212413788	0.947170734405518	1	171.929290771484	17021
True	False	False	False	False	1778.73425292969	-2679.80908203125	125.333038330078	0.751955151557922	0.931730687618256	0.657891392707825	171.76106262207	19409
True	False	False	False	False	1780.39929199219	-2714.36694335938	105.36848449707	0.800096035003662	0.949509680271149	1	167.568420410156	15919
True	False	False	False	False	1791.234375	-2654.3505859375	108.695907592773	0.821083903312683	0.959238529205322	1	164.989791870117	16169
True	False	False	False	False	1785.10278320313	-2608.16381835938	129.769607543945	0.70094496011734	0.902397513389587	0.506118953227997	175.136749267578	20491
True	False	False	False	False	1795.59948730469	-2845.55053710938	27.7285480499268	0.766682505607605	0.952098965644836	0.732549428939819	59.7200012207031	1493
True	False	False	False	False	1846.9453125	-2813.89794921875	105.36848449707	0.749891936779022	0.953458845615387	0.649319112300873	71.4210510253906	6785
True	False	False	False	False	1833.15185546875	-2781.5732421875	114.241622924805	0.803241491317749	0.944510817527771	1	180.009704589844	18541
True	False	False	False	False	1811.06237792969	-2738.71435546875	110.914192199707	0.770503282546997	0.940397500991821	0.75791335105896	168.419998168945	16842
True	False	False	False	False	1804.67236328125	-2640.25317382813	117.569046020508	0.762402236461639	0.937263190746307	0.707778513431549	174.386795043945	18485
True	False	False	False	False	1800.82153320313	-2584.99487304688	114.241622924805	0.762033998966217	0.943759441375732	0.705790936946869	168	17304
True	False	False	False	False	1823.36450195313	-2710.84130859375	128.660461425781	0.789452075958252	0.951706171035767	1	175.043106079102	20305
True	False	False	False	False	1825.1220703125	-2637.68896484375	11.0914192199707	0.69836014509201	0.927715241909027	0.500491261482239	53.9000015258789	539
True	False	False	False	False	1831.36279296875	-2575.95581054688	116.459907531738	0.74296110868454	0.911469876766205	0.622785210609436	170.409530639648	17893
True	False	False	False	False	1831.42016601563	-2768.02978515625	104.259346008301	0.801714420318604	0.952302753925323	1	183.159576416016	17217
True	False	False	False	False	1844.03552246094	-2665.11645507813	255.102645874023	0.780064046382904	0.949415862560272	0.847726881504059	194.147827148438	44654
True	False	False	False	False	1842.96936035156	-2512.72314453125	210.736968994141	0.55147397518158	0.90015983581543	0.293871462345123	176.621047973633	33558
True	False	False	False	False	1851.91467285156	-2785.68920898438	123.114753723145	0.708051383495331	0.909055531024933	0.522282242774963	185.270263671875	20565
True	False	False	False	False	1853.83032226563	-2750.23828125	130.878753662109	0.741198301315308	0.925389230251312	0.616517305374146	183.220336914063	21620
True	False	False	False	False	1852.31787109375	-2538.1845703125	110.914192199707	0.699503779411316	0.909843862056732	0.502965569496155	172.350006103516	17235
True	False	False	False	False	1857.3916015625	-2850.50732421875	336.070007324219	0.184074461460114	0.939065456390381	0.0666653290390968	105.537956237793	31978
True	False	False	False	False	1884.16979980469	-2815.3232421875	82.0765075683594	0.671502232551575	0.905575931072235	0.448424458503723	129.054046630859	9550
True	False	False	False	False	1898.72143554688	-2737.79907226563	26.6194076538086	0.780536234378815	0.94746345281601	0.854119598865509	57.0416679382324	1369
True	False	False	False	False	1863.16870117188	-2669.68090820313	13.3097038269043	0.743378639221191	0.931919693946838	0.624296009540558	65.3333358764648	784
True	False	False	False	False	1857.58020019531	-2620.43896484375	161.934722900391	0.852730453014374	0.974454045295715	1	187.684936523438	27402
True	False	False	False	False	1868.60681152344	-2570.900390625	186.335845947266	0.831611454486847	0.963144242763519	1	189.863098144531	31897
True	False	False	False	False	1872.61938476563	-2720.75219726563	118.678184509277	0.859332501888275	0.967789649963379	1	178.579437255859	19108
True	False	False	False	False	1882.36108398438	-2656.33129882813	18.8554134368896	0.75434798002243	0.942380666732788	0.66828989982605	62.529411315918	1063
True	False	False	False	False	1888.7744140625	-2589.431640625	21.0736961364746	0.765837788581848	0.945084035396576	0.727394282817841	51.7894744873047	984
True	False	False	False	False	1873.55419921875	-2513.24975585938	114.241622924805	0.803241491317749	0.948303401470184	1	173.786407470703	17900
True	False	False	False	False	1886.55139160156	-2560.65844726563	15.5279874801636	0.717676758766174	0.928345501422882	0.546022891998291	67.7142868041992	948
True	False	False	False	False	1891.82788085938	-2459.92114257813	176.353576660156	0.824980556964874	0.954738676548004	1	190.207550048828	30243
True	False	False	False	False	1892.12438964844	-2640.61889648438	159.716445922852	0.800120413303375	0.947246611118317	1	193.16667175293	27816
True	False	False	False	False	1895.20336914063	-2543.46923828125	108.695907592773	0.755093216896057	0.931870400905609	0.671637296676636	178.336730957031	17477
True	False	False	False	False	1898.82348632813	-2800.0029296875	19.9645557403564	0.798721373081207	0.951427280902863	1	90.4444427490234	1628
True	False	False	False	False	1910.91381835938	-2791.8681640625	97.6044921875	0.741141617298126	0.96307373046875	0.616318583488464	137.261367797852	12079
True	False	False	False	False	1910.70227050781	-2692.5419921875	113.132476806641	0.81917679309845	0.955235242843628	1	172	17544
True	False	False	False	False	1978.09130859375	-2716.6591796875	129.769607543945	0.796257674694061	0.950238645076752	1	184.290603637695	21562
True	False	False	False	False	1925.57434082031	-2713.17578125	104.259346008301	0.77779358625412	0.952349483966827	0.82083135843277	174.936172485352	16444
True	False	False	False	False	1949.28637695313	-2713.08251953125	32.1651153564453	0.820795118808746	0.961207389831543	1	63.965518951416	1855
True	False	False	False	False	1985.13146972656	-2691.55419921875	113.132476806641	0.81917679309845	0.956243515014648	1	185.450973510742	18916
True	False	False	False	False	1939.2197265625	-2669.84033203125	16.6371288299561	0.76893937587738	0.947792708873749	0.747088372707367	62.3333320617676	935
True	False	False	False	False	1927.34838867188	-2645.56616210938	146.40673828125	0.864680409431458	0.972945868968964	1	194.16667175293	25630
True	False	False	False	False	1991.31188964844	-2678.61547851563	93.1679229736328	0.782521784305573	0.957730054855347	0.885872364044189	177.095245361328	14876
True	False	False	False	False	1992.33032226563	-2710.64721679688	122.005615234375	0.823490679264069	0.956214725971222	1	186.399993896484	20504
True	False	False	False	False	2004.91162109375	-2653.90600585938	122.005615234375	0.823490679264069	0.967362284660339	1	174.727279663086	19220
True	False	False	False	False	1914.80041503906	-2616.23803710938	155.279876708984	0.777894854545593	0.9389688372612	0.821921348571777	192.31428527832	26924
True	False	False	False	False	1912.68920898438	-2415.65625	97.6044921875	0.764142394065857	0.926955342292786	0.717459857463837	168.977279663086	14870
True	False	False	False	False	1934.29345703125	-2571.53393554688	141.970169067383	0.732198536396027	0.917126059532166	0.586972653865814	193.5234375	24771
True	False	False	False	False	1918.86901855469	-2540.65991210938	166.371292114258	0.742510259151459	0.938097536563873	0.62116527557373	199	29850
True	False	False	False	False	1936.62817382813	-2496.56298828125	114.241622924805	0.852263212203979	0.971212029457092	1	178.786407470703	18415
True	False	False	False	False	1939.07385253906	-2420.10864257813	107.586769104004	0.837860226631165	0.966595351696014	1	176.752578735352	17145
True	False	False	False	False	1945.38513183594	-2525.80224609375	116.459907531738	0.809028446674347	0.951706767082214	1	178.819046020508	18776
True	False	False	False	False	1947.53063964844	-2562.88354492188	99.8227767944336	0.86581426858902	0.973171412944794	1	186.555557250977	16790
True	False	False	False	False	1961.98986816406	-2550.8671875	100.931915283203	0.776127755641937	0.933929622173309	0.804006338119507	173.945053100586	15829
True	False	False	False	False	1955.88684082031	-2463.94848632813	117.569046020508	0.826636910438538	0.956881999969482	1	179.74528503418	19053
True	False	False	False	False	1957.09423828125	-2495.328125	109.805053710938	0.720394313335419	0.91603147983551	0.553169012069702	180.65657043457	17885
True	False	False	False	False	1965.38562011719	-2593.759765625	120.896469116211	0.783979654312134	0.940905392169952	0.918468296527863	173.706420898438	18934
True	False	False	False	False	2001.70422363281	-2565.20581054688	105.36848449707	0.786068022251129	0.938234567642212	1	176.652633666992	16782
True	False	False	False	False	1991.97509765625	-2518.58520507813	192.990692138672	0.853075683116913	0.963320910930634	1	186.120697021484	32385
True	False	False	False	False	2005.23950195313	-2477.75073242188	113.132476806641	0.733632326126099	0.929978787899017	0.591431677341461	172.392150878906	17584
True	False	False	False	False	1992.2978515625	-2430.01635742188	129.769607543945	0.766421258449554	0.940657138824463	0.730939626693726	174.504272460938	20417
True	False	False	False	False	1989.80212402344	-2369.41528320313	16.6371288299561	0.76893937587738	0.947792708873749	0.747088372707367	63.1333351135254	947
True	False	False	False	False	1993.96472167969	-2351.77514648438	146.40673828125	0.811434090137482	0.947275221347809	1	180.33332824707	23804
True	False	False	False	False	986.159912109375	-2027.416015625	133.097030639648	0.79485547542572	0.934783816337585	1	161.649993896484	19398
True	False	False	False	False	695.137878417969	-2019.51342773438	109.805053710938	0.882019758224487	0.974181652069092	1	155.353530883789	15380
True	False	False	False	False	1848.76831054688	-2003.65356445313	129.769607543945	0.796257674694061	0.951706171035767	1	192.905975341797	22570
True	False	False	False	False	1020.11883544922	-1950.06872558594	143.079315185547	0.719813823699951	0.914853274822235	0.551624536514282	170.449615478516	21988
True	False	False	False	False	890.519775390625	-1898.77575683594	157.498153686523	0.820758700370789	0.954907357692719	1	170.788726806641	24252
True	False	False	False	False	1565.5517578125	-1999.62890625	214.064392089844	0.649388015270233	0.92939418554306	0.412288516759872	158.694305419922	30628
True	False	False	False	False	694.336669921875	-1836.16833496094	104.259346008301	0.848400473594666	0.969933748245239	1	142.265960693359	13373
True	False	False	False	False	222.549499511719	-1696.68371582031	123.114753723145	0.830976963043213	0.968901455402374	1	145.549545288086	16156
True	False	False	False	False	58.2459564208984	-98.788200378418	148.625015258789	0.832641422748566	0.955256223678589	1	176.731338500977	23682
True	False	False	False	False	60.4565124511719	-1242.48522949219	105.36848449707	0.786068022251129	0.938829302787781	1	136.326309204102	12951
True	False	False	False	False	157.667282104492	-957.518249511719	104.259346008301	0.864222526550293	0.972066879272461	1	135.946807861328	12779
True	False	False	False	False	68.7165832519531	-731.73046875	105.36848449707	0.786068022251129	0.944429516792297	1	141.747375488281	13466
True	False	False	False	False	99.3616561889648	-554.950927734375	253.993499755859	0.728043973445892	0.923072814941406	0.574514925479889	163.851531982422	37522
True	False	False	False	False	95.5177536010742	-479.776672363281	149.734161376953	0.838855147361755	0.961511552333832	1	159.629623413086	21550
True	False	False	False	False	119.474884033203	-535.628540039063	116.459907531738	0.786059260368347	0.934383630752563	1	147.600006103516	15498
True	False	False	False	False	135.457641601563	-160.186172485352	157.498153686523	0.79235315322876	0.947949647903442	1	164.746475219727	23394
True	False	False	False	False	155.003601074219	-90.7630920410156	138.64274597168	0.788708209991455	0.939760386943817	1	160.559997558594	20070
True	False	False	False	False	175.916259765625	-648.380737304688	160.825576782227	0.778323948383331	0.958953380584717	0.826640605926514	145.303451538086	21069
True	False	False	False	False	205.961883544922	-632.280700683594	131.987884521484	0.80079972743988	0.944835007190704	1	146.344543457031	17415
True	False	False	False	False	194.551345825195	-97.2592239379883	149.734161376953	0.884332180023193	0.974385619163513	1	162.659255981445	21959
True	False	False	False	False	215.831161499023	-32.5219039916992	89.8404998779297	0.832318663597107	0.959212362766266	1	151.518524169922	12273
True	False	False	False	False	198.07731628418	48.9521636962891	93.1679229736328	0.834939122200012	0.956254541873932	1	149.273803710938	12539
True	False	False	False	False	262.520538330078	-763.362060546875	161.934722900391	0.775890290737152	0.933940887451172	0.801759004592896	150.595886230469	21987
True	False	False	False	False	279.5009765625	-1782.56030273438	117.569046020508	0.694364547729492	0.907839238643646	0.492033988237381	151.235855102539	16031
True	False	False	False	False	410.107086181641	-1759.60278320313	103.150199890137	0.737817108631134	0.919287323951721	0.604963421821594	140.032257080078	13023
True	False	False	False	False	282.759063720703	-1461.32971191406	186.335845947266	0.871677577495575	0.977203607559204	1	158.446426391602	26619
True	False	False	False	False	295.640991210938	-997.919738769531	119.787330627441	0.72677618265152	0.911572217941284	0.570841550827026	140.814819335938	15208
True	False	False	False	False	303.176452636719	-961.728942871094	126.442184448242	0.878373742103577	0.975989878177643	1	145.754379272461	16616
True	False	False	False	False	328.387847900391	-413.200988769531	159.716445922852	0.792017757892609	0.966974079608917	1	149.79167175293	21570
True	False	False	False	False	308.231414794922	-12.3218297958374	112.023338317871	0.811145603656769	0.95908397436142	1	129.524749755859	13082
True	False	False	False	False	328.2294921875	-249.329620361328	197.427261352539	0.782779574394226	0.937137603759766	0.890820920467377	161.578659057617	28761
True	False	False	False	False	335.220581054688	-1349.09252929688	102.041061401367	0.784656643867493	0.94368988275528	0.940379023551941	138.608688354492	12752
True	False	False	False	False	356.613983154297	-1306.68713378906	131.987884521484	0.855904400348663	0.965875566005707	1	148.781509399414	17705
True	False	False	False	False	337.296020507813	-766.039978027344	146.40673828125	0.89834201335907	0.980977654457092	1	149.462127685547	19729
True	False	False	False	False	338.579650878906	-1099.87573242188	102.041061401367	0.8570476770401	0.965309083461761	1	141.630432128906	13030
True	False	False	False	False	356.245147705078	-1095.45007324219	96.4953460693359	0.74201226234436	0.928320586681366	0.619389593601227	141.137924194336	12279
True	False	False	False	False	353.875701904297	-1025.96728515625	95.3862075805664	0.790671706199646	0.939011096954346	1	130.511627197266	11224
True	False	False	False	False	359.509399414063	-1699.00256347656	189.663269042969	0.800872504711151	0.961211442947388	1	163.292404174805	27923
True	False	False	False	False	664.551086425781	-1698.1904296875	108.695907592773	0.725042045116425	0.918463945388794	0.565907895565033	150.336730957031	14733
True	False	False	False	False	486.65625	-1696.81408691406	321.651153564453	0.835549712181091	0.961661517620087	1	172.579315185547	50048
True	False	False	False	False	625.2158203125	-1610.32983398438	161.934722900391	0.823068141937256	0.949017763137817	1	161.061645507813	23515
True	False	False	False	False	495.129211425781	-1535.28601074219	184.117568969727	0.882176637649536	0.973798215389252	1	159.50602722168	26478
True	False	False	False	False	457.657409667969	-1436.30310058594	113.132476806641	0.754635572433472	0.925188541412354	0.669575393199921	137.568634033203	14032
True	False	False	False	False	398.844787597656	-257.091583251953	146.40673828125	0.832875907421112	0.965212285518646	1	156	20592
True	False	False	False	False	402.543243408203	-1218.1171875	125.333038330078	0.812749564647675	0.948219001293182	1	140.141586303711	15836
True	False	False	False	False	432.615173339844	-1201.55505371094	167.480438232422	0.791255295276642	0.954514443874359	1	150.397354125977	22710
True	False	False	False	False	458.785827636719	-1032.60961914063	143.079315185547	0.801572740077972	0.944213330745697	1	146.689926147461	18923
True	False	False	False	False	407.699462890625	-618.234313964844	103.150199890137	0.793185532093048	0.945224344730377	1	132.161285400391	12291
True	False	False	False	False	428.641632080078	-981.826599121094	105.36848449707	0.776370167732239	0.929137706756592	0.80633556842804	136.915786743164	13007
True	False	False	False	False	442.277801513672	-622.346984863281	135.315322875977	0.799174308776855	0.945043623447418	1	146.467208862305	17869
True	False	False	False	False	430.170471191406	-206.388656616211	116.459907531738	0.809028446674347	0.957141101360321	1	147.609527587891	15499
True	False	False	False	False	476.125061035156	-1112.82885742188	98.7136306762695	0.727336227893829	0.91419917345047	0.572457194328308	136.179779052734	12120
True	False	False	False	False	477.908081054688	-1505.70031738281	184.117568969727	0.795342266559601	0.938588857650757	1	158.259033203125	26271
True	False	False	False	False	491.892333984375	-1452.67114257813	119.787330627441	0.746888160705566	0.922619700431824	0.637421369552612	143.453704833984	15493
True	False	False	False	False	494.114715576172	-1346.4375	156.389007568359	0.844728589057922	0.970803201198578	1	151.33332824707	21338
True	False	False	False	False	499.511199951172	-444.420806884766	175.244430541992	0.76423704624176	0.938808977603912	0.718000948429108	150.72151184082	23814
True	False	False	False	False	521.325012207031	-1565.60180664063	115.350761413574	0.84558093547821	0.960435450077057	1	151.163467407227	15721
True	False	False	False	False	646.823974609375	-1535.26428222656	118.678184509277	0.801031827926636	0.944965541362762	1	153.121490478516	16384
True	False	False	False	False	550.777221679688	-1460.4111328125	108.695907592773	0.796797394752502	0.945535123348236	1	143.683670043945	14081
True	False	False	False	False	522.490173339844	-1411.44860839844	153.061584472656	0.806005537509918	0.958043396472931	1	156.811599731445	21640
True	False	False	False	False	590.192810058594	-1393.91467285156	125.333038330078	0.881226122379303	0.975844740867615	1	146.159286499023	16516
True	False	False	False	False	526.387512207031	-1142.95910644531	135.315322875977	0.817182302474976	0.954079806804657	1	150.508193969727	18362
True	False	False	False	False	523.857543945313	-293.293060302734	146.40673828125	0.842007040977478	0.961003601551056	1	152.681823730469	20154
True	False	False	False	False	526.493286132813	-1392.11572265625	155.279876708984	0.869923889636993	0.975052952766418	1	156.764282226563	21947
True	False	False	False	False	576.450317382813	-1255.64318847656	137.533599853516	0.821350634098053	0.952355682849884	1	144.112899780273	17870
True	False	False	False	False	553.895202636719	-1104.88024902344	153.061584472656	0.848317444324493	0.97379207611084	1	150.137680053711	20719
True	False	False	False	False	527.097106933594	-588.252075195313	210.736968994141	0.807251334190369	0.955083847045898	1	151.673690795898	28818
True	False	False	False	False	545.676940917969	-159.639709472656	103.150199890137	0.828564047813416	0.966074287891388	1	143.688171386719	13363
True	False	False	False	False	547.300720214844	-709.914978027344	149.734161376953	0.761056125164032	0.936672866344452	0.700609505176544	141.029632568359	19039
True	False	False	False	False	554.462646484375	-1222.45971679688	154.17073059082	0.803418695926666	0.942318081855774	1	149.482009887695	20778
True	False	False	False	False	592.213989257813	-1472.01513671875	145.297592163086	0.793201148509979	0.944421887397766	1	153.351150512695	20089
True	False	False	False	False	608.341918945313	-1442.14343261719	125.333038330078	0.82226824760437	0.958977937698364	1	155.752212524414	17600
True	False	False	False	False	606.461303710938	-1364.25610351563	113.132476806641	0.881048917770386	0.974578142166138	1	138.617645263672	14139
True	False	False	False	False	607.299560546875	-1425.98449707031	117.569046020508	0.762402236461639	0.929879188537598	0.707778513431549	158.094345092773	16758
True	False	False	False	False	666.063903808594	-1311.13916015625	104.259346008301	0.801714420318604	0.949190497398376	1	142.61701965332	13406
True	False	False	False	False	611.515380859375	-1122.26159667969	188.554138183594	0.806843638420105	0.963911414146423	1	153.800003051758	26146
True	False	False	False	False	634.432189941406	-717.113525390625	108.695907592773	0.846498012542725	0.970586776733398	1	134.653060913086	13196
True	False	False	False	False	656.729553222656	-845.184326171875	109.805053710938	0.882019758224487	0.974181652069092	1	140.686874389648	13928
True	False	False	False	False	658.423889160156	-1195.74853515625	98.7136306762695	0.749563694000244	0.926430523395538	0.647986531257629	140.966293334961	12546
True	False	False	False	False	660.12548828125	-116.940795898438	187.44499206543	0.856358289718628	0.968300402164459	1	161.437866210938	27283
True	False	False	False	False	671.181579589844	-1677.40148925781	107.586769104004	0.864201188087463	0.974181652069092	1	153.288665771484	14869
True	False	False	False	False	672.942138671875	-1436.29296875	117.569046020508	0.826636910438538	0.950451672077179	1	149.811325073242	15880
True	False	False	False	False	673.928588867188	-295.63134765625	214.064392089844	0.867656052112579	0.971828579902649	1	159.974090576172	30875
True	False	False	False	False	674.010375976563	-1110.71228027344	116.459907531738	0.833019316196442	0.970226764678955	1	126.599998474121	13293
True	False	False	False	False	674.938232421875	-791.776794433594	104.259346008301	0.787570297718048	0.942484557628632	1	134.329788208008	12627
True	False	False	False	False	676.133422851563	-775.254028320313	100.931915283203	0.836640954017639	0.965536773204803	1	137.241760253906	12489
True	False	False	False	False	686.953186035156	-707.768981933594	92.0587844848633	0.864829242229462	0.972078859806061	1	133.566268920898	11086
True	False	False	False	False	677.1494140625	-383.852783203125	154.17073059082	0.886658906936646	0.974723696708679	1	147.410064697266	20490
True	False	False	False	False	685.757019042969	-515.859802246094	147.515884399414	0.724145829677582	0.911979019641876	0.563397824764252	147.616546630859	19633
True	False	False	False	False	694.351318359375	-302.907653808594	153.061584472656	0.76678204536438	0.963604271411896	0.733166754245758	151.768112182617	20944
True	False	False	False	False	689.542663574219	-38.8586502075195	97.6044921875	0.794247210025787	0.969933748245239	1	138.056823730469	12149
True	False	False	False	False	713.424926757813	-1816.8525390625	106.477630615234	0.706793785095215	0.902885675430298	0.519343912601471	146.86457824707	14099
True	False	False	False	False	702.104187011719	-1003.97631835938	127.551322937012	0.86092209815979	0.972617328166962	1	142.686950683594	16409
True	False	False	False	False	702.322509765625	-226.72087097168	258.430084228516	0.861912250518799	0.975527405738831	1	165.914169311523	38658
True	False	False	False	False	710.874694824219	51.7008285522461	139.751892089844	0.825376749038696	0.951995432376862	1	142.849212646484	17999
True	False	False	False	False	714.24462890625	-1745.62524414063	123.114753723145	0.776449203491211	0.936026215553284	0.80710357427597	148.585586547852	16493
True	False	False	False	False	736.474365234375	-1657.55407714844	117.569046020508	0.762402236461639	0.944647192955017	0.707778513431549	156.650939941406	16605
True	False	False	False	False	755.634094238281	-1485.41906738281	106.477630615234	0.804327130317688	0.953679203987122	1	151.52082824707	14546
True	False	False	False	False	754.46240234375	-1041.29040527344	131.987884521484	0.819093108177185	0.949887216091156	1	146.050415039063	17380
True	False	False	False	False	719.835327148438	-789.156372070313	100.931915283203	0.875434458255768	0.973171412944794	1	138.34065246582	12589
True	False	False	False	False	734.057312011719	-197.663787841797	148.625015258789	0.747713565826416	0.932397782802582	0.640626013278961	158.917907714844	21295
True	False	False	False	False	734.22265625	-303.375854492188	94.2770690917969	0.885668516159058	0.976462662220001	1	142.552947998047	12117
True	False	False	False	False	739.16845703125	-234.529190063477	149.734161376953	0.870636641979218	0.978033602237701	1	158.051849365234	21337
True	False	False	False	False	755.983337402344	-990.779113769531	141.970169067383	0.732198536396027	0.912532448768616	0.586972653865814	145.8671875	18671
True	False	False	False	False	766.659912109375	-1101.11743164063	108.695907592773	0.873110473155975	0.974181652069092	1	141.387756347656	13856
True	False	False	False	False	769.53955078125	-583.643981933594	105.36848449707	0.820584774017334	0.954621136188507	1	131.789474487305	12520
True	False	False	False	False	774.183837890625	-1586.25646972656	305.014038085938	0.858221352100372	0.961093008518219	1	173.309097290039	47660
True	False	False	False	False	833.623840332031	-1506.9287109375	113.132476806641	0.809218764305115	0.950995981693268	1	145.147064208984	14805
True	False	False	False	False	852.953063964844	-1387.62854003906	124.223899841309	0.783444225788116	0.943756759166718	0.904983460903168	152.214279174805	17048
True	False	False	False	False	777.791870117188	-1386.84497070313	148.625015258789	0.802791655063629	0.941301345825195	1	149.119400024414	19982
True	False	False	False	False	780.013244628906	-1072.5927734375	149.734161376953	0.829875767230988	0.965663015842438	1	151.674072265625	20476
True	False	False	False	False	838.205627441406	-624.837524414063	167.480438232422	0.810530424118042	0.948210656642914	1	146.198669433594	22076
True	False	False	False	False	777.63427734375	-296.931030273438	90.9496383666992	0.854409575462341	0.963311195373535	1	137.82926940918	11302
True	False	False	False	False	807.938903808594	-266.513000488281	105.36848449707	0.810243308544159	0.955588459968567	1	140.021057128906	13302
True	False	False	False	False	836.461730957031	-472.619964599609	109.805053710938	0.785418212413788	0.936277329921722	1	141.040405273438	13963
True	False	False	False	False	838.481689453125	-769.962524414063	133.097030639648	0.748993158340454	0.919608652591705	0.645689845085144	141.816665649414	17018
True	False	False	False	False	841.093383789063	-1095.7451171875	141.970169067383	0.807637214660645	0.943171739578247	1	148.0703125	18953
True	False	False	False	False	846.694091796875	-1033.91027832031	102.041061401367	0.708863019943237	0.924977660179138	0.524197518825531	130.34782409668	11992
True	False	False	False	False	848.92236328125	-515.856567382813	98.7136306762695	0.768758356571198	0.933509290218353	0.745877683162689	133.719100952148	11901
True	False	False	False	False	854.915954589844	-1480.33703613281	110.914192199707	0.837840735912323	0.959837019443512	1	144.529998779297	14453
True	False	False	False	False	876.764282226563	-399.216339111328	94.2770690917969	0.817713499069214	0.955218732357025	1	139.811767578125	11884
True	False	False	False	False	873.891723632813	-282.355438232422	96.4953460693359	0.789468884468079	0.939408779144287	1	135.310348510742	11772
True	False	False	False	False	1099.60546875	-1812.16174316406	145.297592163086	0.710281431674957	0.967752039432526	0.527580738067627	157.687026977539	20657
True	False	False	False	False	958.374267578125	-1776.61010742188	125.333038330078	0.769035220146179	0.943984091281891	0.747732698917389	170.495574951172	19266
True	False	False	False	False	931.274047851563	-1688.6181640625	143.079315185547	0.845028579235077	0.96743381023407	1	161.108520507813	20783
True	False	False	False	False	932.600463867188	-1415.85827636719	149.734161376953	0.808782637119293	0.954688668251038	1	162.222229003906	21900
True	False	False	False	False	893.778930664063	-907.131103515625	115.350761413574	0.748017251491547	0.937917292118073	0.641817271709442	144.346160888672	15012
True	False	False	False	False	893.677490234375	-707.985595703125	105.36848449707	0.691287457942963	0.927981615066528	0.485709577798843	131.178939819336	12462
True	False	False	False	False	903.589599609375	-434.714569091797	159.716445922852	0.885200798511505	0.978554010391235	1	149.513885498047	21530
True	False	False	False	False	894.3359375	-136.22492980957	99.8227767944336	0.86581426858902	0.973171412944794	1	139.677780151367	12571
True	False	False	False	False	898.590942382813	-251.148345947266	97.6044921875	0.846573948860168	0.968959093093872	1	139.977279663086	12318
True	False	False	False	False	919.925964355469	-1402.666015625	167.480438232422	0.765148520469666	0.929464340209961	0.723291516304016	161.602645874023	24402
True	False	False	False	False	929.313049316406	-239.180862426758	129.769607543945	0.875894665718079	0.972617328166962	1	153.085464477539	17911
True	False	False	False	False	936.241455078125	-76.9047164916992	95.3862075805664	0.756393730640411	0.92245876789093	0.677612125873566	148.895355224609	12805
True	False	False	False	False	967.609069824219	29.1817188262939	108.695907592773	0.873110473155975	0.970127999782562	1	155.73469543457	15262
True	False	False	False	False	976.138000488281	-1469.4541015625	169.698715209961	0.884338617324829	0.975939393043518	1	158.640518188477	24272
True	False	False	False	False	988.081665039063	-1313.33288574219	260.648345947266	0.803414344787598	0.945024490356445	1	167.127655029297	39275
True	False	False	False	False	980.765686035156	-658.828369140625	102.041061401367	0.8570476770401	0.969454169273376	1	139.076080322266	12795
True	False	False	False	False	992.789855957031	-379.555450439453	137.533599853516	0.735072493553162	0.910894751548767	0.595998883247375	148.112899780273	18366
True	False	False	False	False	981.321350097656	-203.893249511719	96.4953460693359	0.799865543842316	0.955595314502716	1	145.724136352539	12678
True	False	False	False	False	989.576599121094	-173.787475585938	94.2770690917969	0.806843638420105	0.959064602851868	1	145.905883789063	12402
True	False	False	False	False	984.852661132813	-2.19708681106567	118.678184509277	0.778608024120331	0.938972055912018	0.829857766628265	173.299072265625	18543
True	False	False	False	False	999.938903808594	-1691.427734375	99.8227767944336	0.86581426858902	0.968959093093872	1	144.66667175293	13020
True	False	False	False	False	1038.84936523438	-1430.86474609375	176.353576660156	0.844976425170898	0.968013346195221	1	162.42138671875	25825
True	False	False	False	False	1002.77484130859	-6.35838508605957	109.805053710938	0.785418212413788	0.941761016845703	1	167.16162109375	16549
True	False	False	False	False	1004.66528320313	-1230.93579101563	93.1679229736328	0.808093369007111	0.964746832847595	1	135.488098144531	11381
True	False	False	False	False	1026.00549316406	-1079.14282226563	161.934722900391	0.803017973899841	0.94375741481781	1	156.91780090332	22910
True	False	False	False	False	1044.91979980469	-88.1721954345703	105.36848449707	0.786068022251129	0.938829302787781	1	149.021057128906	14157
True	False	False	False	False	1042.90356445313	43.2237968444824	94.2770690917969	0.806843638420105	0.954880356788635	1	157.317642211914	13372
True	False	False	False	False	1056.63537597656	-636.400695800781	86.513069152832	0.750372409820557	0.936624825000763	0.651284754276276	139.358978271484	10870
True	False	False	False	False	1058.8203125	-1784.09069824219	135.315322875977	0.778218626976013	0.934580266475677	0.825467169284821	166.655731201172	20332
True	False	False	False	False	1365.14123535156	-1764.09936523438	123.114753723145	0.798364579677582	0.946056306362152	1	108.315315246582	12023
True	False	False	False	False	1095.16943359375	-1736.2685546875	156.389007568359	0.876137614250183	0.971667587757111	1	168.446807861328	23751
True	False	False	False	False	1084.52880859375	-1528.24230957031	106.477630615234	0.829222500324249	0.955228745937347	1	138.39582824707	13286
True	False	False	False	False	1110.21496582031	-1426.56103515625	146.40673828125	0.820213973522186	0.963494658470154	1	160.75	21219
True	False	False	False	False	1068.853515625	-1163.79895019531	141.970169067383	0.847845852375031	0.970747649669647	1	156.671875	20054
True	False	False	False	False	1062.03820800781	-1072.81677246094	112.023338317871	0.778208315372467	0.935640156269073	0.825352907180786	140.247528076172	14165
True	False	False	False	False	1085.95568847656	-1370.298828125	164.153015136719	0.805816411972046	0.950440645217896	1	158.689193725586	23486
True	False	False	False	False	1102.89172363281	-1363.93615722656	113.132476806641	0.84398877620697	0.971212029457092	1	146.607849121094	14954
True	False	False	False	False	1112.52392578125	-1035.00378417969	107.586769104004	0.864201188087463	0.970127999782562	1	140.876281738281	13665
True	False	False	False	False	1098.47290039063	-637.100646972656	87.6222152709961	0.82315069437027	0.950827181339264	1	135.759490966797	10725
True	False	False	False	False	1100.3876953125	4.89050149917603	99.8227767944336	0.854305028915405	0.973350286483765	1	154.366668701172	13893
True	False	False	False	False	1117.97241210938	-1102.48486328125	93.1679229736328	0.846452295780182	0.968230903148651	1	139.66667175293	11732
True	False	False	False	False	1129.52917480469	-572.689453125	126.442184448242	0.829544961452484	0.957389652729034	1	132.921051025391	15153
True	False	False	False	False	1123.40100097656	-61.6638641357422	96.4953460693359	0.74201226234436	0.918033123016357	0.619389593601227	147.344833374023	12819
True	False	False	False	False	1145.63757324219	-1466.58178710938	153.061584472656	0.826755583286285	0.967479050159454	1	162.028991699219	22360
True	False	False	False	False	1159.04431152344	-1337.79052734375	98.7136306762695	0.844812750816345	0.964981913566589	1	143.617980957031	12782
True	False	False	False	False	1158.00024414063	-741.777099609375	105.36848449707	0.873416423797607	0.973772585391998	1	136.189468383789	12938
True	False	False	False	False	1160.58752441406	-1684.88854980469	117.569046020508	0.676157176494598	0.913906335830688	0.456719785928726	142.867919921875	15144
True	False	False	False	False	1326.32971191406	-1626.31701660156	149.734161376953	0.838855147361755	0.968282222747803	1	169.28889465332	22854
True	False	False	False	False	1349.27880859375	-1585.76342773438	126.442184448242	0.738563656806946	0.923605799674988	0.607464194297791	163.035095214844	18586
True	False	False	False	False	1219.75463867188	-1552.7216796875	105.36848449707	0.683284997940063	0.918652474880219	0.469966500997543	152.073684692383	14447
True	False	False	False	False	1170.35131835938	-1399.26818847656	117.569046020508	0.851301372051239	0.964526832103729	1	145.679244995117	15442
True	False	False	False	False	1170.24011230469	-301.189727783203	93.1679229736328	0.846452295780182	0.968230903148651	1	135.702377319336	11399
True	False	False	False	False	1175.75207519531	-178.868118286133	119.787330627441	0.822233557701111	0.951995193958282	1	144.66667175293	15624
True	False	False	False	False	1174.94970703125	-82.1725158691406	90.9496383666992	0.815059661865234	0.949430406093597	1	142.280487060547	11667
True	False	False	False	False	1182.89282226563	-1433.83081054688	100.931915283203	0.847731947898865	0.965309083461761	1	150.769226074219	13720
True	False	False	False	False	1250.837890625	-1377.93298339844	98.7136306762695	0.736421585083008	0.923797786235809	0.600361526012421	142.977523803711	12725
True	False	False	False	False	1217.89855957031	-433.116027832031	175.244430541992	0.819792032241821	0.953457355499268	1	152.367095947266	24074
True	False	False	False	False	1196.17712402344	-68.4124221801758	93.1679229736328	0.863145291805267	0.970469355583191	1	145.214279174805	12198
True	False	False	False	False	1214.53344726563	-392.377807617188	99.8227767944336	0.801836133003235	0.948069751262665	1	141.966659545898	12777
True	False	False	False	False	1218.142578125	-356.408172607422	105.36848449707	0.646534025669098	0.903695166110992	0.407970190048218	141.242111206055	13418
True	False	False	False	False	1215.46557617188	-131.967956542969	98.7136306762695	0.884637892246246	0.97701108455658	1	149.089889526367	13269
True	False	False	False	False	1219.23266601563	-1166.2548828125	110.914192199707	0.761327385902405	0.927857100963593	0.702032923698425	147.5	14750
True	False	False	False	False	1249.24035644531	-856.865905761719	104.259346008301	0.787570297718048	0.953679203987122	1	117.319145202637	11028
True	False	False	False	False	1223.80139160156	-268.974853515625	108.695907592773	0.810891211032867	0.94604766368866	1	148.040817260742	14508
True	False	False	False	False	1229.73498535156	-810.039306640625	102.041061401367	0.873289585113525	0.973350286483765	1	138.913040161133	12780
True	False	False	False	False	1260.5859375	-656.501220703125	134.206176757813	0.792623698711395	0.9511798620224	1	145.933883666992	17658
True	False	False	False	False	1267.53234863281	36.5272178649902	123.114753723145	0.76763504743576	0.935523748397827	0.738543272018433	150.486480712891	16704
True	False	False	False	False	1269.02868652344	-1577.48937988281	137.533599853516	0.843897044658661	0.966805994510651	1	161	19964
True	False	False	False	False	1434.43530273438	-1579.42687988281	93.1679229736328	0.738803207874298	0.92245876789093	0.6082723736763	151.761901855469	12748
True	False	False	False	False	1289.70910644531	-1484.8818359375	92.0587844848633	0.864829242229462	0.96769505739212	1	148.313247680664	12310
True	False	False	False	False	1295.85009765625	-1431.44470214844	98.7136306762695	0.884637892246246	0.97701108455658	1	149.573028564453	13312
True	False	False	False	False	1310.71997070313	-1257.69506835938	90.9496383666992	0.788853049278259	0.938254475593567	1	141.853652954102	11632
True	False	False	False	False	1303.10913085938	-160.031921386719	94.2770690917969	0.856529116630554	0.963919818401337	1	150.870590209961	12824
True	False	False	False	False	1305.88293457031	-1200.56481933594	150.843307495117	0.84506893157959	0.963494658470154	1	157.448532104492	21413
True	False	False	False	False	1310.26965332031	-622.497924804688	147.515884399414	0.724145829677582	0.910122692584991	0.563397824764252	146.661651611328	19506
True	False	False	False	False	1313.41906738281	-1519.84448242188	128.660461425781	0.789452075958252	0.951706171035767	1	159.663787841797	18521
True	False	False	False	False	1417.16577148438	-1477.07556152344	157.498153686523	0.829367995262146	0.972531378269196	1	163.18310546875	23172
True	False	False	False	False	1411.80859375	-1259.62060546875	109.805053710938	0.69250875711441	0.918584883213043	0.488200724124908	118.959594726563	11777
True	False	False	False	False	1320.2421875	-1151.58312988281	80.9673614501953	0.750114381313324	0.943208456039429	0.650226891040802	139.08219909668	10153
True	False	False	False	False	1314.95886230469	-210.855484008789	109.805053710938	0.775928199291229	0.934405863285065	0.802115738391876	147.868682861328	14639
True	False	False	False	False	1323.14587402344	-1244.47705078125	96.4953460693359	0.836953818798065	0.968959093093872	1	146.643676757813	12758
True	False	False	False	False	1368.12292480469	-1235.41516113281	138.64274597168	0.768403470516205	0.932411789894104	0.74352765083313	159.936004638672	19992
True	False	False	False	False	1328.49755859375	-1021.63031005859	95.3862075805664	0.766198992729187	0.928418517112732	0.729580998420715	142.965118408203	12295
True	False	False	False	False	1328.56164550781	-157.251007080078	141.970169067383	0.783358633518219	0.948875665664673	0.903023421764374	161.03125	20612
True	False	False	False	False	1338.732421875	-645.132751464844	136.424453735352	0.784597456455231	0.929663181304932	0.938117504119873	150.219512939453	18477
True	False	False	False	False	1339.91040039063	-1137.74060058594	100.931915283203	0.847731947898865	0.965309083461761	1	145.736267089844	13262
True	False	False	False	False	1413.40759277344	-778.612915039063	90.9496383666992	0.788853049278259	0.951006472110748	1	136.841461181641	11221
True	False	False	False	False	1376.16125488281	-181.09553527832	134.206176757813	0.771839797496796	0.926233172416687	0.76773864030838	150.735534667969	18239
True	False	False	False	False	1357.97973632813	-26.4790058135986	201.863830566406	0.872001767158508	0.972148478031158	1	196.016479492188	35675
True	False	False	False	False	1380.49096679688	-228.499053955078	88.7313537597656	0.862419307231903	0.967140793800354	1	140.8125	11265
True	False	False	False	False	1423.80541992188	-194.469268798828	200.754699707031	0.80324798822403	0.965103268623352	1	167.734802246094	30360
True	False	False	False	False	1396.2666015625	-114.414039611816	130.878753662109	0.85865181684494	0.965676367282867	1	158.906784057617	18751
True	False	False	False	False	1431.326171875	-1339.52807617188	196.318130493164	0.687726557254791	0.897231936454773	0.478583216667175	165.977401733398	29378
True	False	False	False	False	1452.85070800781	-1087.52038574219	86.513069152832	0.790484547615051	0.940290808677673	1	139.820510864258	10906
True	False	False	False	False	1473.74682617188	-729.650695800781	112.023338317871	0.87241119146347	0.974578142166138	1	139.891082763672	14129
True	False	False	False	False	1476.24829101563	-1600.22277832031	99.8227767944336	0.801836133003235	0.954608798027039	1	145.199996948242	13068
True	False	False	False	False	1487.97387695313	-1540.55810546875	100.931915283203	0.821323812007904	0.957693636417389	1	127.923080444336	11641
True	False	False	False	False	1480.14135742188	-1267.634765625	117.569046020508	0.807007014751434	0.944500684738159	1	153.226409912109	16242
True	False	False	False	False	1515.99548339844	-1208.85729980469	93.1679229736328	0.823659300804138	0.95402580499649	1	148.58332824707	12481
True	False	False	False	False	1488.59423828125	-779.683471679688	95.3862075805664	0.71159839630127	0.909758388996124	0.53076446056366	104.186042785645	8960
True	False	False	False	False	1489.06140136719	-1117.01989746094	100.931915283203	0.776127755641937	0.933929622173309	0.804006338119507	126.791206359863	11538
True	False	False	False	False	1503.89782714844	-1062.96984863281	113.132476806641	0.854597568511963	0.963169574737549	1	153.196075439453	15626
True	False	False	False	False	1516.94946289063	-242.721145629883	84.2947845458984	0.860552728176117	0.966323673725128	1	140.157897949219	10652
True	False	False	False	False	1522.08752441406	-323.881439208984	129.769607543945	0.757999539375305	0.920149087905884	0.685239017009735	141.931625366211	16606
True	False	False	False	False	1523.70581054688	-1743.79638671875	105.36848449707	0.731978118419647	0.931870400905609	0.586294770240784	159.199996948242	15124
True	False	False	False	False	1553.16955566406	-1394.78625488281	122.005615234375	0.833331942558289	0.968716204166412	1	124.663635253906	13713
True	False	False	False	False	1545.16345214844	-678.683776855469	155.279876708984	0.789243400096893	0.943059623241425	1	152.628570556641	21368
True	False	False	False	False	1535.39306640625	-486.638397216797	112.023338317871	0.811145603656769	0.949717938899994	1	131.712875366211	13303
True	False	False	False	False	1541.30053710938	-417.392730712891	92.0587844848633	0.763090133666992	0.945541203022003	0.711547255516052	137.012054443359	11372
True	False	False	False	False	1545.53271484375	-631.909545898438	88.7313537597656	0.862419307231903	0.971599817276001	1	138.8125	11105
True	False	False	False	False	1546.93005371094	-1348.7412109375	147.515884399414	0.839185535907745	0.954884886741638	1	174.23307800293	23173
True	False	False	False	False	1554.54699707031	-1333.404296875	92.0587844848633	0.83637547492981	0.95595395565033	1	159.783126831055	13262
True	False	False	False	False	1559.92199707031	-18.7262306213379	94.2770690917969	0.844878911972046	0.966674208641052	1	165.199996948242	14042
True	False	False	False	False	1574.89038085938	-1155.5087890625	241.792938232422	0.854304790496826	0.965632379055023	1	176.853210449219	38554
True	False	False	False	False	1568.09643554688	-138.097457885742	86.513069152832	0.801492035388947	0.955605924129486	1	148.33332824707	11570
True	False	False	False	False	1573.21520996094	23.3752727508545	98.7136306762695	0.829100430011749	0.952873766422272	1	177.696624755859	15815
True	False	False	False	False	1575.39819335938	-655.169982910156	130.878753662109	0.785227477550507	0.936056077480316	0.970944821834564	156	18408
True	False	False	False	False	1592.18957519531	-1414.93371582031	149.734161376953	0.861143589019775	0.967863619327545	1	172.674072265625	23311
True	False	False	False	False	1663.01843261719	-1366.02282714844	119.787330627441	0.842233836650848	0.960674583911896	1	167.444442749023	18084
True	False	False	False	False	1731.74780273438	-1310.06896972656	90.9496383666992	0.826298654079437	0.959608733654022	1	140.414627075195	11514
True	False	False	False	False	1605.224609375	-833.903869628906	45.4748191833496	0.819687008857727	0.961324214935303	1	93.7317047119141	3843
True	False	False	False	False	1614.39526367188	39.9260520935059	88.7313537597656	0.784437417984009	0.939506351947784	0.932413876056671	166.762496948242	13341
True	False	False	False	False	1598.71215820313	41.9150009155273	94.2770690917969	0.844878911972046	0.964166045188904	1	164.858825683594	14013
True	False	False	False	False	1614.92602539063	-291.885864257813	227.374099731445	0.855643570423126	0.968931555747986	1	170.282928466797	34908
True	False	False	False	False	1615.26110839844	-1163.93249511719	83.1856460571289	0.781472206115723	0.944627523422241	0.867934346199036	138.039993286133	10353
True	False	False	False	False	1682.40356445313	-1095.01000976563	99.8227767944336	0.801836133003235	0.952851355075836	1	152.044448852539	13684
True	False	False	False	False	1687.12902832031	-1042.6474609375	84.2947845458984	0.860552728176117	0.966323673725128	1	138.328948974609	10513
True	False	False	False	False	1675.07458496094	-697.141906738281	105.36848449707	0.762958765029907	0.928189039230347	0.710821866989136	112.747367858887	10711
True	False	False	False	False	1628.39404296875	-313.826141357422	84.2947845458984	0.780941009521484	0.931832492351532	0.859888970851898	142	10792
True	False	False	False	False	1622.09497070313	-157.048400878906	210.736968994141	0.725798010826111	0.940934836864471	0.568045914173126	175.742111206055	33391
True	False	False	False	False	1638.61608886719	-218.13117980957	120.896469116211	0.557747662067413	0.899776697158813	0.300068438053131	134.614685058594	14673
True	False	False	False	False	1642.28771972656	-639.416687011719	129.769607543945	0.805326879024506	0.942761123180389	1	156.863250732422	18353
True	False	False	False	False	1643.11877441406	-337.966979980469	79.8582229614258	0.803513050079346	0.94641637802124	1	133.319442749023	9599
True	False	False	False	False	1650.18920898438	33.8981742858887	113.132476806641	0.84398877620697	0.963398873806	1	180.617645263672	18423
True	False	False	False	False	1683.46594238281	-731.945373535156	126.442184448242	0.878373742103577	0.975989878177643	1	156.456146240234	17836
True	False	False	False	False	1691.4609375	-650.534301757813	205.191253662109	0.858380436897278	0.968454718589783	1	169.362167358398	31332
True	False	False	False	False	1687.96447753906	-145.73991394043	112.023338317871	0.734947741031647	0.926464200019836	0.595599770545959	150.980194091797	15249
True	False	False	False	False	1708.66088867188	-1081.43859863281	150.843307495117	0.766693592071533	0.962004125118256	0.73261821269989	164.772064208984	22409
True	False	False	False	False	1714.763671875	-821.093811035156	89.8404998779297	0.768874526023865	0.934482038021088	0.74665355682373	138.567901611328	11224
True	False	False	False	False	1709.85437011719	-85.6155776977539	228.483245849609	0.849163234233856	0.966367304325104	1	191.854370117188	39522
True	False	False	False	False	1717.06958007813	-615.653015136719	98.7136306762695	0.829100430011749	0.957018911838531	1	149	13261
True	False	False	False	False	1742.43920898438	-503.213470458984	133.097030639648	0.898353457450867	0.980049014091492	1	153.95832824707	18475
True	False	False	False	False	1728.45202636719	-142.856658935547	114.241622924805	0.762033998966217	0.925188541412354	0.705790936946869	128.165054321289	13201
True	False	False	False	False	1736.95593261719	-294.242248535156	84.2947845458984	0.848152697086334	0.966567158699036	1	147.407897949219	11203
True	False	False	False	False	1779.27355957031	-1343.66040039063	84.2947845458984	0.780941009521484	0.931832492351532	0.859888970851898	148.381576538086	11277
True	False	False	False	False	1856.17565917969	-1329.40698242188	138.64274597168	0.827974438667297	0.965804636478424	1	186.735992431641	23342
True	False	False	False	False	1784.12719726563	-610.548156738281	90.9496383666992	0.788853049278259	0.941825449466705	1	136.195129394531	11168
True	False	False	False	False	1788.68957519531	-275.570220947266	92.0587844848633	0.852869749069214	0.970469355583191	1	153.421691894531	12734
True	False	False	False	False	1805.55334472656	-212.318542480469	107.586769104004	0.802616775035858	0.942141115665436	1	143.082473754883	13879
True	False	False	False	False	1788.44116210938	-23.7840423583984	94.2770690917969	0.817713499069214	0.958789765834808	1	181.988235473633	15469
True	False	False	False	False	1834.80383300781	-257.433410644531	114.241622924805	0.852263212203979	0.967305481433868	1	154.932037353516	15958
True	False	False	False	False	1964.16687011719	-242.887496948242	16.6371288299561	0.551631391048431	0.927662193775177	0.294025242328644	42.2666664123535	634
True	False	False	False	False	1841.94128417969	-10.2035999298096	102.041061401367	0.794671595096588	0.947245955467224	1	139.043472290039	12792
True	False	False	False	False	1873.89855957031	17.9558391571045	120.896469116211	0.733505606651306	0.908585548400879	0.591034114360809	126.504585266113	13789
True	False	False	False	False	1973.47827148438	-230.109512329102	90.9496383666992	0.670130014419556	0.903218150138855	0.446029275655746	154.060974121094	12633
True	False	False	False	False	1984.8017578125	-221.974258422852	82.0765075683594	0.797737896442413	0.943677484989166	1	155.824325561523	11531
True	False	False	False	False	62.3789443969727	509.06396484375	479.149322509766	0.487763702869415	0.879676938056946	0.237932294607162	174.546295166016	75404
True	False	False	False	False	125.454307556152	175.894561767578	144.188446044922	0.829249382019043	0.9561527967453	1	167.423080444336	21765
True	False	False	False	False	215.296264648438	73.2280578613281	281.722045898438	0.514430642127991	0.873496055603027	0.259943634271622	174.342514038086	44283
True	False	False	False	False	206.184265136719	123.843315124512	218.500961303711	0.521933555603027	0.868922412395477	0.266477227210999	168.111679077148	33118
True	False	False	False	False	217.995697021484	102.703216552734	117.569046020508	0.826636910438538	0.960674583911896	1	165.905654907227	17586
True	False	False	False	False	250.069732666016	1043.57189941406	89.8404998779297	0.712417364120483	0.915016651153564	0.532765328884125	132.641967773438	10744
True	False	False	False	False	268.877319335938	242.952697753906	180.790130615234	0.817964732646942	0.946277976036072	1	160.773010253906	26206
True	False	False	False	False	263.109313964844	1499.11682128906	104.259346008301	0.733055353164673	0.90763646364212	0.589626967906952	149.968078613281	14097
True	False	False	False	False	265.120758056641	1485.93078613281	15.5279874801636	0.717676758766174	0.938069105148315	0.546022891998291	56.4285697937012	790
True	False	False	False	False	269.433258056641	1519.10668945313	125.333038330078	0.845949530601501	0.965823113918304	1	163.141586303711	18435
True	False	False	False	False	292.646514892578	1501.64526367188	520.187561035156	0.334634691476822	0.804952442646027	0.137927249073982	168.925369262695	79226
True	False	False	False	False	287.556121826172	1523.76672363281	108.695907592773	0.777484655380249	0.937935769557953	0.817557096481323	160.73469543457	15752
True	False	False	False	False	312.056793212891	252.298889160156	108.695907592773	0.825362265110016	0.953450918197632	1	148.112243652344	14515
True	False	False	False	False	315.362823486328	1502.59594726563	105.36848449707	0.820584774017334	0.960950613021851	1	149.54736328125	14207
True	False	False	False	False	316.984008789063	225.667831420898	112.023338317871	0.811145603656769	0.951386511325836	1	147.930694580078	14941
True	False	False	False	False	317.550842285156	325.819732666016	115.350761413574	0.860537588596344	0.967305481433868	1	146.346160888672	15220
True	False	False	False	False	341.528594970703	542.819641113281	97.6044921875	0.784017562866211	0.936525881290436	0.919521510601044	136.431823730469	12006
True	False	False	False	False	340.83349609375	832.962524414063	105.36848449707	0.846382617950439	0.968448877334595	1	142.884216308594	13574
True	False	False	False	False	389.261474609375	830.899475097656	98.7136306762695	0.884637892246246	0.97701108455658	1	137.112365722656	12203
True	False	False	False	False	400.094573974609	1024.955078125	105.36848449707	0.753684103488922	0.927042365074158	0.665352880954742	137.578948974609	13070
True	False	False	False	False	403.681030273438	731.22705078125	166.371292114258	0.825018525123596	0.95339959859848	1	148.606674194336	22291
True	False	False	False	False	404.661590576172	250.161773681641	104.259346008301	0.837473332881927	0.970127999782562	1	146.031921386719	13727
True	False	False	False	False	462.907684326172	94.8353424072266	134.206176757813	0.780348420143127	0.936268627643585	0.851535737514496	161.537185668945	19546
True	False	False	False	False	430.33544921875	123.416542053223	59.8936653137207	0.80293732881546	0.946495592594147	1	117.425926208496	6341
True	False	False	False	False	471.630920410156	561.393859863281	139.751892089844	0.857508301734924	0.9703488945961	1	149.126983642578	18790
True	False	False	False	False	476.908020019531	1023.93792724609	138.64274597168	0.85070264339447	0.963802456855774	1	140.960006713867	17620
True	False	False	False	False	517.423278808594	524.45947265625	95.3862075805664	0.811844646930695	0.945485532283783	1	139.779067993164	12021
True	False	False	False	False	526.768676757813	630.930297851563	144.188446044922	0.851579189300537	0.96743381023407	1	149.53076171875	19439
True	False	False	False	False	546.818481445313	736.988647460938	273.958068847656	0.706457197666168	0.893201529979706	0.518563270568848	160.076919555664	39539
True	False	False	False	False	548.470153808594	649.994750976563	161.934722900391	0.768204808235168	0.936178922653198	0.742225527763367	151.397262573242	22104
True	False	False	False	False	557.474670410156	131.631195068359	125.333038330078	0.728755116462708	0.92582768201828	0.576600790023804	114.867256164551	12980
True	False	False	False	False	571.056457519531	230.063552856445	112.023338317871	0.835714399814606	0.956180512905121	1	153.158416748047	15469
True	False	False	False	False	587.458374023438	621.904235839844	135.315322875977	0.853394627571106	0.968451261520386	1	152.204925537109	18569
True	False	False	False	False	577.507141113281	732.320556640625	173.026138305664	0.793684959411621	0.944088041782379	1	153.275634765625	23911
True	False	False	False	False	605.528137207031	200.263626098633	113.132476806641	0.785913348197937	0.93343186378479	1	152.950973510742	15601
True	False	False	False	False	626.467346191406	809.50634765625	85.4039306640625	0.660176157951355	0.886501908302307	0.429289728403091	139.714279174805	10758
True	False	False	False	False	639.204528808594	1930.51501464844	16.6371288299561	0.76893937587738	0.938069105148315	0.747088372707367	33.4000015258789	501
True	False	False	False	False	639.770629882813	733.263244628906	116.459907531738	0.843270182609558	0.963940918445587	1	143.923812866211	15112
True	False	False	False	False	651.867614746094	779.289184570313	167.480438232422	0.851255416870117	0.963830649852753	1	150.516555786133	22728
True	False	False	False	False	673.151184082031	632.691833496094	98.7136306762695	0.884637892246246	0.97701108455658	1	145.932586669922	12988
True	False	False	False	False	690.752868652344	635.388427734375	90.9496383666992	0.854409575462341	0.972078859806061	1	139.365859985352	11428
True	False	False	False	False	690.129028320313	670.859069824219	93.1679229736328	0.782521784305573	0.943497657775879	0.885872364044189	139.107147216797	11685
True	False	False	False	False	707.102905273438	847.113220214844	98.7136306762695	0.759070038795471	0.920279800891876	0.690488159656525	132.696624755859	11810
True	False	False	False	False	712.978271484375	299.200347900391	119.787330627441	0.80851811170578	0.953064560890198	1	151.268524169922	16337
True	False	False	False	False	739.480041503906	722.620971679688	100.931915283203	0.836640954017639	0.967948973178864	1	136.230773925781	12397
True	False	False	False	False	753.776672363281	180.143112182617	17.7462711334229	0.689935445785522	0.943199634552002	0.482980132102966	32.75	524
True	False	False	False	False	807.9189453125	229.327087402344	105.36848449707	0.835551202297211	0.964623808860779	1	154.884216308594	14714
True	False	False	False	False	786.179016113281	568.528869628906	93.1679229736328	0.834939122200012	0.966674208641052	1	139.392852783203	11709
True	False	False	False	False	803.729919433594	1589.60620117188	169.698715209961	0.750118315219879	0.938394248485565	0.650242984294891	150.568634033203	23037
True	False	False	False	False	856.197387695313	852.778259277344	98.7136306762695	0.749563694000244	0.926430523395538	0.647986531257629	135.966293334961	12101
True	False	False	False	False	896.950012207031	434.751617431641	154.17073059082	0.811846137046814	0.96653026342392	1	143.417266845703	19935
True	False	False	False	False	902.388671875	308.740509033203	117.569046020508	0.851301372051239	0.964526832103729	1	146.603775024414	15540
[truncated: 671 more rows]
