# Supplementary material for: Gene Delivery Mediated by Backbone-Degradable RAFT Copolymers
Source: Biomacromolecules. 2026 Feb 12;27(3):1846–56. doi: 10.1021/acs.biomac.5c01662 (PMC12977016; doi:10.1021/acs.biomac.5c01662)
Supplement: Supplementary file 2 [file bm5c01662_si_002.zip › Celigo Raw Data/Object (Cell)-Level Data/Blue/7-15-2024-9-23-21-PM_object_D11.csv]

Plate ID	PM_2024_07_15_PPP41-45_NP_5_10_20_PEIpro_200ngwell_U2OS_6k_Plate2
Plate Name
Plate Description
Scan ID	7/15/2024 9:23:21 PM
Scan Description
Scan Result ID	7/15/2024 9:23:21 PM
Scan Result Description
Software Version	5.1.0.0
Experiment Name
Application Name	Target 1
Plate Type	96-Well BD Falcon™ 353072 Plate
Acquisition Start/End Times	7/15/2024 9:23:21 PM - 7/15/2024 9:25:08 PM
Analysis Start Time	7/15/2024 9:23:21 PM
User ID	Local Administrator
Scan Area Object-Level Data CSV Report
Row	D
Column	11
Total	Class 1	Class 2	Class 3	Class 4	X Position (µm)	Y Position (µm)	Target 1: Area (µm²)	Target 1: Form Factor	Target 1: Smoothness	Target 1: Aspect Ratio	Target 1: Mean Intensity	Target 1: Integrated Intensity
True	False	False	False	False	-1964.39819335938	-2951.96728515625	147.515884399414	0.724145829677582	0.951839864253998	0.563397824764252	139.060150146484	18495
True	False	False	False	False	-1981.32141113281	-2945.29736328125	97.6044921875	0.784017562866211	0.957966983318329	0.919521510601044	115.943183898926	10203
True	False	False	False	False	-1950.36242675781	-2966.5546875	80.9673614501953	0.814673006534576	0.952956557273865	1	135.109588623047	9863
True	False	False	False	False	-2000.93298339844	-2941.52172851563	88.7313537597656	0.532357633113861	0.940284311771393	0.275827437639236	128.850006103516	10308
True	False	False	False	False	-2040.76574707031	-2912.7666015625	58.7845230102539	0.547747492790222	0.914137244224548	0.290257334709167	129.169815063477	6846
True	False	False	False	False	-2074.08813476563	-2878.6669921875	109.805053710938	0.712054908275604	0.936338186264038	0.531877756118774	139.858581542969	13846
True	False	False	False	False	-2120.06176757813	-2841.31860351563	109.805053710938	0.712054908275604	0.962233364582062	0.531877756118774	176.353530883789	17459
True	False	False	False	False	-2159.30200195313	-2808.85034179688	97.6044921875	0.809059381484985	0.962125420570374	1	116.431816101074	10246
True	False	False	False	False	-2195.98315429688	-2778.92504882813	98.7136306762695	0.736421585083008	0.961780726909637	0.600361526012421	155.123596191406	13806
True	False	False	False	False	-2234.85473632813	-2746.09204101563	185.226699829102	0.52853912115097	0.957034468650818	0.272364348173141	164.724548339844	27509
True	False	False	False	False	-2259.39794921875	-2735.71215820313	13.3097038269043	0.66390061378479	0.935661971569061	0.435427129268646	129	1548
True	False	False	False	False	-2276.31518554688	-2705.40576171875	212.955261230469	0.473868817090988	0.927670001983643	0.22714239358902	138.81770324707	26653
True	False	False	False	False	-2309.4599609375	-2677.18627929688	75.4216537475586	0.698736667633057	0.945095837116241	0.501303195953369	166.558822631836	11326
True	False	False	False	False	-2356.69140625	-2628.97778320313	137.533599853516	0.616264581680298	0.924609303474426	0.366068422794342	146.040328979492	18109
True	False	False	False	False	-2406.4951171875	-2581.44775390625	11.0914192199707	0.763594925403595	0.936281979084015	0.714360892772675	115.900001525879	1159
True	False	False	False	False	-2436.04736328125	-2563.9892578125	68.7667999267578	0.573131024837494	0.934715747833252	0.315900266170502	124.306449890137	7707
True	False	False	False	False	-2470.02514648438	-2527.6015625	66.5485153198242	0.521006166934967	0.943791270256042	0.265661001205444	125.116668701172	7507
True	False	False	False	False	-2495.91577148438	-2499.28735351563	87.6222152709961	0.561665654182434	0.943396687507629	0.304012566804886	123.658226013184	9769
True	False	False	False	False	-2522.56616210938	-2450.43505859375	368.235137939453	0.570744037628174	0.934151351451874	0.313381403684616	165.117477416992	54819
True	False	False	False	False	-2563.34643554688	-2402.56372070313	188.554138183594	0.68020099401474	0.949246764183044	0.46415051817894	150.617645263672	25605
True	False	False	False	False	-2587.23315429688	-2373.21948242188	422.583068847656	0.389912933111191	0.844326972961426	0.169856935739517	158.971130371094	60568
True	False	False	False	False	-2614.06103515625	-2346.05639648438	90.9496383666992	0.730561852455139	0.952851355075836	0.581985175609589	139.707321166992	11456
True	False	False	False	False	-2640.75073242188	-2313.92895507813	88.7313537597656	0.71274322271347	0.946501493453979	0.533566176891327	149.037506103516	11923
True	False	False	False	False	-2680.03540039063	-2255.2705078125	144.188446044922	0.751398801803589	0.946553945541382	0.655545711517334	104.223075866699	13549
True	False	False	False	False	-2699.8388671875	-2234.62451171875	82.0765075683594	0.587080240249634	0.910082995891571	0.331114858388901	143.297302246094	10604
True	False	False	False	False	-2736.04345703125	-2184.2919921875	166.371292114258	0.478413105010986	0.940998315811157	0.23062352836132	143.586669921875	21538
True	False	False	False	False	-2762.14331054688	-2149.10693359375	266.194061279297	0.333091855049133	0.926854610443115	0.137089177966118	145.445831298828	34907
True	False	False	False	False	-2800.09838867188	-2092.3916015625	52.1296730041504	0.593108594417572	0.940326154232025	0.337968349456787	89.6170196533203	4212
True	False	False	False	False	-2823.66943359375	-2054.88354492188	9.98227787017822	0.606388568878174	0.928999543190002	0.353718668222427	102.888885498047	926
True	False	False	False	False	-2843.263671875	-1993.34912109375	36.6016845703125	0.779091417789459	0.957971453666687	0.835518538951874	79.1515121459961	2612
True	False	False	False	False	-2864.43627929688	-1991.29602050781	129.769607543945	0.615616202354431	0.95706182718277	0.365239679813385	152.025634765625	17787
True	False	False	False	False	-2884.1376953125	-1951.37048339844	144.188446044922	0.732868850231171	0.933448314666748	0.589046716690063	142.046157836914	18466
True	False	False	False	False	-2922.52368164063	-1892.43103027344	79.8582229614258	0.705993711948395	0.960156261920929	0.517492473125458	116.25	8370
True	False	False	False	False	-2897.7890625	-1930.58703613281	133.097030639648	0.631401181221008	0.955236971378326	0.386190056800842	109.783332824707	13174
True	False	False	False	False	-2886.67041015625	-1895.21923828125	156.389007568359	0.741896390914917	0.940110206604004	0.618978500366211	114.418441772461	16133
True	False	False	False	False	-2873.97583007813	-1973.39123535156	89.8404998779297	0.670226395130157	0.946824729442596	0.446196794509888	123.827163696289	10030
True	False	False	False	False	-2848.93286132813	-1949.64013671875	216.282684326172	0.626773357391357	0.898587167263031	0.379873871803284	146.184616088867	28506
True	False	False	False	False	-2851.35278320313	-1937.81005859375	25.5102653503418	0.729883551597595	0.935971975326538	0.579949259757996	81.5652160644531	1876
True	False	False	False	False	-2841.56396484375	-2022.64526367188	499.113861083984	0.201944828033447	0.760330498218536	0.0741701200604439	150.039993286133	67518
True	False	False	False	False	-2834.94482421875	-1912.2607421875	149.734161376953	0.677455425262451	0.945042192935944	0.45908197760582	79.207405090332	10693
True	False	False	False	False	-2823.03491210938	-2074.16552734375	199.645553588867	0.267343431711197	0.932524442672729	0.103653848171234	125.316665649414	22557
True	False	False	False	False	-2798.9658203125	-2050.86474609375	177.462707519531	0.822043120861053	0.960648775100708	1	91.4437484741211	14631
True	False	False	False	False	-2803.32080078125	-1928.138671875	205.191253662109	0.779040932655334	0.950917840003967	0.834915578365326	95.4648666381836	17661
True	False	False	False	False	-2798.7919921875	-1978.26782226563	116.459907531738	0.695498526096344	0.948927998542786	0.494405388832092	102.638092041016	10777
True	False	False	False	False	-2796.56640625	-2114.57373046875	265.084930419922	0.254134327173233	0.944006204605103	0.0974230244755745	124.711296081543	29806
True	False	False	False	False	-2771.83569335938	-2113.662109375	88.7313537597656	0.795180141925812	0.96061897277832	1	77.5500030517578	6204
True	False	False	False	False	-2785.01147460938	-2076.7177734375	109.805053710938	0.728881120681763	0.962422013282776	0.576972246170044	77.919189453125	7714
True	False	False	False	False	-2760.18872070313	-1964.94409179688	153.061584472656	0.654967188835144	0.9388547539711	0.42094224691391	95.4130401611328	13167
True	False	False	False	False	-2757.70556640625	-2175.35180664063	28.8376903533936	0.560572564601898	0.91290944814682	0.302906334400177	130.961532592773	3405
True	False	False	False	False	-2720.00415039063	-2146.4013671875	109.805053710938	0.785418212413788	0.95716655254364	1	106.141410827637	10508
True	False	False	False	False	-2754.68505859375	-2088.78735351563	165.262145996094	0.56242847442627	0.936214447021484	0.304787337779999	56.9932899475098	8492
True	False	False	False	False	-2750.33056640625	-1997.6943359375	205.191253662109	0.574771165847778	0.959824025630951	0.317644834518433	83.4270248413086	15434
True	False	False	False	False	-2749.533203125	-2128.50512695313	97.6044921875	0.819784700870514	0.961163997650146	1	86.25	7590
True	False	False	False	False	-2732.16577148438	-2122.37548828125	106.477630615234	0.66390061378479	0.939123809337616	0.435427129268646	91.7708358764648	8810
True	False	False	False	False	-2743.91137695313	-2046.12805175781	141.970169067383	0.664135277271271	0.927403211593628	0.435818791389465	58.65625	7508
True	False	False	False	False	-2735.97729492188	-1947.95971679688	164.153015136719	0.794427216053009	0.958474338054657	1	94.6689224243164	14011
True	False	False	False	False	-2749.42407226563	-1897.60388183594	146.40673828125	0.790809690952301	0.952805697917938	1	84.7196960449219	11183
True	False	False	False	False	-2731.86791992188	-2022.89990234375	116.459907531738	0.680256009101868	0.930586159229279	0.464253097772598	59.761905670166	6275
True	False	False	False	False	-2729.84155273438	-1926.48388671875	139.751892089844	0.857508301734924	0.9703488945961	1	87.523811340332	11028
True	False	False	False	False	-2729.22924804688	-2103.85278320313	87.6222152709961	0.749889969825745	0.969166100025177	0.649311125278473	80.2025299072266	6336
True	False	False	False	False	-2719.900390625	-2206.98754882813	139.751892089844	0.73591810464859	0.959966003894806	0.598723590373993	162.150787353516	20431
True	False	False	False	False	-2717.98168945313	-2170.68359375	116.459907531738	0.81883841753006	0.959103643894196	1	90.476188659668	9500
True	False	False	False	False	-2716.21752929688	-2073.11157226563	104.259346008301	0.81624299287796	0.962505161762238	1	64.8936157226563	6100
True	False	False	False	False	-2712.93090820313	-2105.42578125	105.36848449707	0.632174670696259	0.950193285942078	0.387260615825653	79.9894714355469	7599
True	False	False	False	False	-2699.70727539063	-2072.03149414063	86.513069152832	0.750372409820557	0.954577445983887	0.651284754276276	61.9743576049805	4834
True	False	False	False	False	-2706.123046875	-2018.83032226563	212.955261230469	0.676993489265442	0.955037772655487	0.458238929510117	78.4270858764648	15058
True	False	False	False	False	-2702.99365234375	-1932.09533691406	156.389007568359	0.738854289054871	0.954574525356293	0.608445107936859	79.2411346435547	11173
True	False	False	False	False	-2699.44921875	-2250.69165039063	51.0205307006836	0.531759142875671	0.920464336872101	0.275281727313995	127.304344177246	5856
True	False	False	False	False	-2691.43188476563	-2217.79370117188	123.114753723145	0.746964454650879	0.953504741191864	0.637715458869934	105.45044708252	11705
True	False	False	False	False	-2684.84448242188	-2160.13647460938	124.223899841309	0.753693819046021	0.951440989971161	0.665395557880402	92.3482131958008	10343
True	False	False	False	False	-2687.24584960938	-2116.091796875	125.333038330078	0.769035220146179	0.956785082817078	0.747732698917389	89.8318557739258	10151
True	False	False	False	False	-2697.7314453125	-2042.58203125	160.825576782227	0.770576000213623	0.942942142486572	0.758433282375336	84.0827560424805	12192
True	False	False	False	False	-2693.828125	-1903.71997070313	174.135284423828	0.752221286296844	0.95830512046814	0.659022986888885	81.8280258178711	12847
True	False	False	False	False	-2689.412109375	-2098.22143554688	138.64274597168	0.680588185787201	0.957634031772614	0.464873433113098	71.7040023803711	8963
True	False	False	False	False	-2683.32958984375	-1972.38024902344	125.333038330078	0.812749564647675	0.965875566005707	1	94.6194686889648	10692
True	False	False	False	False	-2680.10668945313	-2131.5361328125	141.970169067383	0.714233875274658	0.951245367527008	0.537262856960297	79.5234375	10179
True	False	False	False	False	-2677.12817382813	-2194.36303710938	158.607299804688	0.678697884082794	0.937226176261902	0.461363196372986	86.097900390625	12312
True	False	False	False	False	-2675.27490234375	-2009.17504882813	206.300399780273	0.757278144359589	0.948923289775848	0.681777060031891	82.0967712402344	15270
True	False	False	False	False	-2676.705078125	-1926.009765625	167.480438232422	0.775803208351135	0.965530335903168	0.800943434238434	84.4900665283203	12758
True	False	False	False	False	-2670.40576171875	-2289.93286132813	303.904907226563	0.215963572263718	0.946945548057556	0.0802140161395073	124.021896362305	33982
True	False	False	False	False	-2653.79931640625	-2292.99267578125	16.6371288299561	0.714476346969604	0.940302610397339	0.53786963224411	81.9333343505859	1229
True	False	False	False	False	-2666.51049804688	-2082.20971679688	109.805053710938	0.648510277271271	0.909059822559357	0.410952866077423	103.262626647949	10223
True	False	False	False	False	-2658.740234375	-1900.98400878906	153.061584472656	0.646318197250366	0.930946886539459	0.407646477222443	87.659423828125	12097
True	False	False	False	False	-2657.13452148438	-2226.90185546875	147.515884399414	0.749781250953674	0.954772591590881	0.648868799209595	73.1879730224609	9734
True	False	False	False	False	-2628.82983398438	-2205.30395507813	171.917007446289	0.646950006484985	0.931354761123657	0.408595204353333	110.238708496094	17087
True	False	False	False	False	-2654.10986328125	-2100.48657226563	124.223899841309	0.706682562828064	0.94185197353363	0.519085705280304	97.1160736083984	10877
True	False	False	False	False	-2655.20532226563	-1941.00219726563	148.625015258789	0.705064654350281	0.961941719055176	0.515360057353973	91.7537307739258	12295
True	False	False	False	False	-2654.78198242188	-1967.73913574219	107.586769104004	0.756450712680817	0.966688752174377	0.677877962589264	106.381446838379	10319
True	False	False	False	False	-2653.2373046875	-2152.28955078125	113.132476806641	0.721733629703522	0.954439222812653	0.556770741939545	77.3823547363281	7893
True	False	False	False	False	-2641.5	-2134.77807617188	128.660461425781	0.660718262195587	0.934966444969177	0.430174142122269	66.9741363525391	7769
True	False	False	False	False	-2653.12426757813	-2047.3857421875	228.483245849609	0.807278871536255	0.956453382968903	1	74.6310653686523	15374
True	False	False	False	False	-2634.6689453125	-2010.97326660156	145.297592163086	0.784818708896637	0.951428830623627	0.947113275527954	70.77099609375	9271
True	False	False	False	False	-2633.1630859375	-1902.77404785156	164.153015136719	0.671502232551575	0.933232069015503	0.448424458503723	85.9324340820313	12718
True	False	False	False	False	-2624.95141601563	-2331.03442382813	88.7313537597656	0.745258808135986	0.953584969043732	0.631230175495148	132.975006103516	10638
True	False	False	False	False	-2623.99145507813	-2279.69653320313	153.061584472656	0.62613046169281	0.937865793704987	0.379008322954178	73.101448059082	10088
True	False	False	False	False	-2619.90258789063	-1995.01867675781	118.678184509277	0.791627526283264	0.954942405223846	1	77.4392547607422	8286
True	False	False	False	False	-2620.40966796875	-1975.21911621094	141.970169067383	0.48724952340126	0.934019505977631	0.237525150179863	85.8828125	10993
True	False	False	False	False	-2619.86157226563	-2147.23754882813	183.008422851563	0.801252424716949	0.952764511108398	1	86.9212112426758	14342
True	False	False	False	False	-2619.06079101563	-2091.14624023438	224.046676635742	0.718078851699829	0.947611927986145	0.547066926956177	87.4306945800781	17661
True	False	False	False	False	-2617.03295898438	-1939.63342285156	153.061584472656	0.588492512702942	0.939335286617279	0.332704663276672	83.6666641235352	11546
True	False	False	False	False	-2615.00952148438	-2036.04650878906	145.297592163086	0.805286824703217	0.953589022159576	1	74.2442779541016	9726
True	False	False	False	False	-2611.86254882813	-2363.35498046875	27.7285480499268	0.413720011711121	0.872379124164581	0.184889554977417	127.680000305176	3192
True	False	False	False	False	-2601.033203125	-2315.68701171875	161.934722900391	0.757529318332672	0.96279764175415	0.682975828647614	73.623291015625	10749
True	False	False	False	False	-2606.9814453125	-2233.087890625	189.663269042969	0.793421924114227	0.960180521011353	1	83.058479309082	14203
True	False	False	False	False	-2605.37622070313	-2180.0537109375	190.772415161133	0.66829925775528	0.945178151130676	0.442867994308472	77.4767456054688	13326
True	False	False	False	False	-2583.37915039063	-2139.78442382813	171.917007446289	0.6527099609375	0.930625557899475	0.417406469583511	86.1032257080078	13346
True	False	False	False	False	-2593.32446289063	-2054.4755859375	120.896469116211	0.741812705993652	0.966805994510651	0.618682026863098	64.5963287353516	7041
True	False	False	False	False	-2603.529296875	-1969.40649414063	153.061584472656	0.394700765609741	0.864060997962952	0.172812566161156	81.8840560913086	11300
True	False	False	False	False	-2588.513671875	-1941.12866210938	159.716445922852	0.72967803478241	0.964501559734344	0.579335868358612	93.3194427490234	13438
True	False	False	False	False	-2587.70263671875	-2002.46594238281	114.241622924805	0.771086752414703	0.956214725971222	0.762132465839386	67.4368896484375	6946
True	False	False	False	False	-2583.33569335938	-2094.53466796875	197.427261352539	0.733743011951447	0.939138412475586	0.59177953004837	100.303367614746	17854
True	False	False	False	False	-2579.33203125	-2294.75927734375	166.371292114258	0.651257693767548	0.949475407600403	0.415156751871109	61.7666664123535	9265
True	False	False	False	False	-2575.32250976563	-2206.9716796875	126.442184448242	0.71930193901062	0.94185197353363	0.550270855426788	82.1491241455078	9365
True	False	False	False	False	-2577.52319335938	-2045.03637695313	107.586769104004	0.779021024703979	0.960752546787262	0.834679305553436	63.0927848815918	6120
True	False	False	False	False	-2577.18237304688	-1988.53845214844	113.132476806641	0.81917679309845	0.966195464134216	1	74.9803924560547	7648
True	False	False	False	False	-2574.29174804688	-1892.40380859375	122.005615234375	0.857830703258514	0.970481276512146	1	84.5909118652344	9305
True	False	False	False	False	-2569.97827148438	-2389.9189453125	11.0914192199707	0.619482219219208	0.921230614185333	0.37021940946579	122.5	1225
True	False	False	False	False	-2568.25732421875	-2347.83642578125	167.480438232422	0.733267366886139	0.958750009536743	0.590288460254669	74.6821212768555	11277
True	False	False	False	False	-2567.85278320313	-1965.37463378906	198.536407470703	0.731422424316406	0.957807660102844	0.584594190120697	88.5921783447266	15858
True	False	False	False	False	-2561.17431640625	-1933.74633789063	128.660461425781	0.713078439235687	0.945972561836243	0.534392535686493	86.4137954711914	10024
True	False	False	False	False	-2559.92724609375	-1906.72302246094	118.678184509277	0.690060198307037	0.9523686170578	0.483230650424957	75.5046691894531	8079
True	False	False	False	False	-2557.73193359375	-2230.21020507813	207.409545898438	0.672496318817139	0.934360206127167	0.450173586606979	81.4491958618164	15231
True	False	False	False	False	-2556.73291015625	-2175.17211914063	107.586769104004	0.738487541675568	0.926304936408997	0.607207953929901	93.5154647827148	9071
True	False	False	False	False	-2555.58056640625	-2143.4736328125	481.367614746094	0.456896960735321	0.790305733680725	0.214527606964111	162.059906005859	70334
True	False	False	False	False	-2553.07788085938	-2433.90893554688	178.571853637695	0.286850422620773	0.946837723255157	0.113136410713196	125.074531555176	20137
True	False	False	False	False	-2523.66674804688	-2380.51879882813	100.931915283203	0.721950054168701	0.951100528240204	0.557357847690582	72.3956069946289	6588
True	False	False	False	False	-2552.11499023438	-2044.12268066406	148.625015258789	0.642023265361786	0.94344162940979	0.401286989450455	66.3283615112305	8888
True	False	False	False	False	-2549.4951171875	-2376.17651367188	102.041061401367	0.794671595096588	0.953652620315552	1	75.8478240966797	6978
True	False	False	False	False	-2539.52563476563	-2296.27709960938	149.734161376953	0.717432796955109	0.938514590263367	0.545391619205475	84.8370361328125	11453
True	False	False	False	False	-2542.22973632813	-2070.31127929688	180.790130615234	0.780968606472015	0.96076774597168	0.860293686389923	79.0674819946289	12888
True	False	False	False	False	-2539.17602539063	-2265.74731445313	158.607299804688	0.767588436603546	0.947105765342712	0.738245189189911	73.3006973266602	10482
True	False	False	False	False	-2521.54833984375	-2245.39233398438	104.259346008301	0.676092565059662	0.949798047542572	0.45660275220871	68.4574432373047	6435
True	False	False	False	False	-2535.95629882813	-2218.8212890625	104.259346008301	0.811947047710419	0.958612501621246	1	70.4361724853516	6621
True	False	False	False	False	-2537.29272460938	-2109.25122070313	190.772415161133	0.730774879455566	0.960256338119507	0.582628428936005	78.9011611938477	13571
True	False	False	False	False	-2538.44653320313	-2000.76098632813	261.757507324219	0.560044407844543	0.893491506576538	0.302373439073563	69.8262710571289	16479
True	False	False	False	False	-2528.84423828125	-1940.064453125	146.40673828125	0.790809690952301	0.948104739189148	1	94.8181838989258	12516
True	False	False	False	False	-2527.37133789063	-2049.30249023438	123.114753723145	0.625757277011871	0.938008487224579	0.378507137298584	56.1621627807617	6234
True	False	False	False	False	-2524.86669921875	-2203.42504882813	114.241622924805	0.566512703895569	0.88329029083252	0.308973848819733	72.9223327636719	7511
True	False	False	False	False	-2521.41528320313	-1962.78405761719	126.442184448242	0.806643486022949	0.975494742393494	1	74.7719268798828	8524
True	False	False	False	False	-2518.93188476563	-1910.07836914063	135.315322875977	0.76977926492691	0.954978168010712	0.752817690372467	77.3524627685547	9437
True	False	False	False	False	-2512.978515625	-2219.15014648438	113.132476806641	0.721733629703522	0.961664319038391	0.556770741939545	76.9117660522461	7845
True	False	False	False	False	-2508.37377929688	-2186.50830078125	95.3862075805664	0.816335916519165	0.967432975769043	1	83.9069747924805	7216
True	False	False	False	False	-2510.8671875	-2088.89697265625	159.716445922852	0.633259892463684	0.929570972919464	0.388770014047623	90.1111145019531	12976
True	False	False	False	False	-2510.24877929688	-2135.0009765625	137.533599853516	0.716718852519989	0.956349074840546	0.543553650379181	84.3871002197266	10464
True	False	False	False	False	-2506.42016601563	-2027.40600585938	169.698715209961	0.619747161865234	0.937895178794861	0.370564132928848	61.9738578796387	9482
True	False	False	False	False	-2502.4248046875	-2481.63720703125	124.223899841309	0.681158900260925	0.959147870540619	0.465942800045013	126.258926391602	14141
True	False	False	False	False	-2496.19482421875	-2347.78344726563	185.226699829102	0.622941315174103	0.936879336833954	0.374755829572678	66.005989074707	11023
True	False	False	False	False	-2497.919921875	-2263.302734375	149.734161376953	0.788483679294586	0.951479077339172	1	63.5999984741211	8586
True	False	False	False	False	-2496.62182617188	-1937.88916015625	150.843307495117	0.794324278831482	0.95204222202301	1	72.2132339477539	9821
True	False	False	False	False	-2495.10961914063	-2307.51489257813	187.44499206543	0.682093501091003	0.94801527261734	0.46770367026329	80.7218933105469	13642
True	False	False	False	False	-2479.77319335938	-2160.32885742188	148.625015258789	0.719278693199158	0.945064187049866	0.550209581851959	92.5	12395
True	False	False	False	False	-2490.85815429688	-1979.34606933594	247.338653564453	0.818094551563263	0.954188048839569	1	76.7892379760742	17124
True	False	False	False	False	-2482.51782226563	-2018.68676757813	150.843307495117	0.705643773078918	0.962266862392426	0.516687095165253	62.279411315918	8470
True	False	False	False	False	-2477.31079101563	-2509.53369140625	67.6576614379883	0.781755030155182	0.959310948848724	0.872471511363983	124.229507446289	7578
True	False	False	False	False	-2475.08471679688	-2495.1572265625	125.333038330078	0.790439307689667	0.949004113674164	1	124.672569274902	14088
True	False	False	False	False	-2472.98559570313	-2374.404296875	159.716445922852	0.668144762516022	0.945497155189514	0.4426029920578	78.5277786254883	11308
True	False	False	False	False	-2474.22314453125	-2317.60009765625	153.061584472656	0.593788862228394	0.91964989900589	0.338752925395966	92.1376800537109	12715
True	False	False	False	False	-2473.76049804688	-2241.4658203125	151.952453613281	0.717893838882446	0.956395626068115	0.546586036682129	62.4890518188477	8561
True	False	False	False	False	-2473.8759765625	-2077.60888671875	133.097030639648	0.765460968017578	0.961592078208923	0.725139915943146	97.1999969482422	11664
True	False	False	False	False	-2472.92529296875	-1925.1318359375	169.698715209961	0.672838628292084	0.949353456497192	0.450778692960739	73.1241836547852	11188
True	False	False	False	False	-2467.50927734375	-2439.51342773438	214.064392089844	0.487592965364456	0.882692933082581	0.237797036767006	86.7046661376953	16734
True	False	False	False	False	-2450.08056640625	-2409.80615234375	468.057891845703	0.378758758306503	0.837073504924774	0.163096323609352	110.360191345215	46572
True	False	False	False	False	-2460.21655273438	-2219.97412109375	164.153015136719	0.671502232551575	0.954838156700134	0.448424458503723	73.4932403564453	10877
True	False	False	False	False	-2462.09155273438	-2038.96398925781	178.571853637695	0.521529614925385	0.910108268260956	0.266121387481689	74.0869598388672	11928
True	False	False	False	False	-2460.01220703125	-2299.32470703125	155.279876708984	0.64958518743515	0.930103957653046	0.412589520215988	87.4071426391602	12237
True	False	False	False	False	-2452.9609375	-2198.69458007813	122.005615234375	0.659008085727692	0.948546528816223	0.427394479513168	72.6909103393555	7996
True	False	False	False	False	-2458.515625	-2114.0576171875	174.135284423828	0.795551776885986	0.965243339538574	1	79.1146469116211	12421
True	False	False	False	False	-2459.39379882813	-2015.99841308594	138.64274597168	0.687515437602997	0.956559062004089	0.478166908025742	66.8239974975586	8353
True	False	False	False	False	-2458.615234375	-1978.84436035156	159.716445922852	0.792017757892609	0.967520534992218	1	67.5972213745117	9734
True	False	False	False	False	-2451.87548828125	-1921.408203125	87.6222152709961	0.735943078994751	0.957730054855347	0.598804712295532	67.1139221191406	5302
True	False	False	False	False	-2448.30346679688	-2137.39624023438	148.625015258789	0.59692245721817	0.900968015193939	0.342397093772888	88.5	11859
True	False	False	False	False	-2445.3994140625	-2064.95385742188	127.551322937012	0.836821675300598	0.958349406719208	1	60.5043487548828	6958
True	False	False	False	False	-2445.38256835938	-2540.4677734375	234.028945922852	0.643638372421265	0.92665821313858	0.403660416603088	169.88151550293	35845
True	False	False	False	False	-2443.9248046875	-2456.54370117188	185.226699829102	0.73440557718277	0.940040647983551	0.593872606754303	66.9640731811523	11183
True	False	False	False	False	-2437.71020507813	-2328.54418945313	204.082122802734	0.607405483722687	0.938113510608673	0.354964047670364	78.8315200805664	14505
True	False	False	False	False	-2443.76342773438	-2264.80322265625	188.554138183594	0.660528302192688	0.929931282997131	0.429863899946213	69.0058822631836	11731
True	False	False	False	False	-2437.25415039063	-1957.87927246094	187.44499206543	0.705384194850922	0.965680956840515	0.516091406345367	81.8106536865234	13826
True	False	False	False	False	-2430.93774414063	-2036.25964355469	134.206176757813	0.548998475074768	0.899862766265869	0.291465163230896	54.8347091674805	6635
True	False	False	False	False	-2428.43603515625	-1941.54907226563	80.9673614501953	0.786957621574402	0.953763663768768	1	72.0958938598633	5263
True	False	False	False	False	-2422.95581054688	-2291.76611328125	134.206176757813	0.692156434059143	0.959823191165924	0.487479507923126	76.5950393676758	9268
True	False	False	False	False	-2422.0576171875	-2174.65991210938	228.483245849609	0.452956706285477	0.857498168945313	0.21168215572834	66.771842956543	13755
True	False	False	False	False	-2418.1787109375	-2070.56079101563	149.734161376953	0.661869049072266	0.942057609558105	0.432061463594437	64.0814819335938	8651
True	False	False	False	False	-2417.36083984375	-2434.98852539063	173.026138305664	0.801492035388947	0.955020248889923	1	81.1346130371094	12657
True	False	False	False	False	-2416.60205078125	-2571.05786132813	99.8227767944336	0.838416218757629	0.969454169273376	1	165.311111450195	14878
True	False	False	False	False	-2392.62329101563	-2566.92358398438	151.952453613281	0.753516912460327	0.962469756603241	0.664619505405426	83.2189788818359	11401
True	False	False	False	False	-2415.17919921875	-2129.66845703125	136.424453735352	0.603036284446716	0.908757090568542	0.34965392947197	91.8699188232422	11300
True	False	False	False	False	-2416.02124023438	-1992.65356445313	194.099838256836	0.838463246822357	0.959026396274567	1	70.9828567504883	12422
True	False	False	False	False	-2413.41088867188	-2514.21899414063	155.279876708984	0.589544475078583	0.926161527633667	0.333895117044449	81.6642837524414	11433
True	False	False	False	False	-2410.09423828125	-2467.37182617188	134.206176757813	0.823480188846588	0.959720134735107	1	75.4876022338867	9134
True	False	False	False	False	-2409.84521484375	-2227.98095703125	173.026138305664	0.692302107810974	0.950798451900482	0.487777471542358	69.2628173828125	10805
True	False	False	False	False	-2411.94946289063	-2097.67919921875	128.660461425781	0.631585836410522	0.920546293258667	0.386445194482803	81.7844848632813	9487
True	False	False	False	False	-2404.55346679688	-2397.4765625	140.861022949219	0.789145231246948	0.953853964805603	1	91.8110198974609	11660
True	False	False	False	False	-2401.97143554688	-2345.2392578125	187.44499206543	0.607764065265656	0.934851884841919	0.355404585599899	78.2544403076172	13225
True	False	False	False	False	-2402.44140625	-2249.931640625	151.952453613281	0.710832297801971	0.962266862392426	0.528907418251038	78.605842590332	10769
True	False	False	False	False	-2399.51782226563	-2292.95678710938	143.079315185547	0.45857509970665	0.913033306598663	0.215748727321625	61.7286834716797	7963
True	False	False	False	False	-2387.26513671875	-2205.1494140625	126.442184448242	0.784677445888519	0.968704640865326	0.941195964813232	64.7807006835938	7385
True	False	False	False	False	-2398.42700195313	-2038.22521972656	114.241622924805	0.64989560842514	0.945848643779755	0.413064062595367	55.0485420227051	5670
True	False	False	False	False	-2384.94775390625	-2169.95922851563	116.459907531738	0.734479010105133	0.947446823120117	0.594105780124664	67.3809509277344	7075
True	False	False	False	False	-2384.4130859375	-2604.00317382813	287.267761230469	0.492959469556808	0.946926593780518	0.242081433534622	169.806945800781	43980
True	False	False	False	False	-2363.47338867188	-2575.79931640625	195.208984375	0.71291172504425	0.952524840831757	0.533981204032898	78.3181838989258	13784
True	False	False	False	False	-2352.86962890625	-2510.10620117188	177.462707519531	0.661952018737793	0.955203175544739	0.432197988033295	74.3562469482422	11897
True	False	False	False	False	-2358.35180664063	-2414.03149414063	266.194061279297	0.626990973949432	0.910844504833221	0.380167573690414	87	20880
True	False	False	False	False	-2383.47778320313	-2287.44067382813	45.4748191833496	0.703044712543488	0.939203381538391	0.51078599691391	61.926830291748	2539
True	False	False	False	False	-2382.16821289063	-1954.88171386719	80.9673614501953	0.826583564281464	0.966323673725128	1	61.7397270202637	4507
True	False	False	False	False	-2374.70825195313	-2129.17236328125	155.279876708984	0.577101230621338	0.916852593421936	0.320143103599548	77.3642883300781	10831
True	False	False	False	False	-2374.27807617188	-2047.39050292969	127.551322937012	0.688962996006012	0.948675036430359	0.481034994125366	56.0869560241699	6450
True	False	False	False	False	-2372.498046875	-2362.28833007813	219.610107421875	0.580735266208649	0.907249689102173	0.324086636304855	69.4696960449219	13755
True	False	False	False	False	-2350.57153320313	-2346.04516601563	149.734161376953	0.700455188751221	0.948526918888092	0.505042791366577	65.0074081420898	8776
True	False	False	False	False	-2372.37524414063	-2276.64794921875	99.8227767944336	0.701861500740051	0.949296951293945	0.508145332336426	79.9333343505859	7194
True	False	False	False	False	-2368.85815429688	-2027.01611328125	88.7313537597656	0.735508561134338	0.930775344371796	0.597400009632111	102.550003051758	8204
True	False	False	False	False	-2367.6806640625	-2252.21997070313	117.569046020508	0.658656656742096	0.955902516841888	0.426826924085617	61.7358474731445	6544
True	False	False	False	False	-2365.01928710938	-2007.85302734375	134.206176757813	0.792623698711395	0.960482001304626	1	64.8429718017578	7846
True	False	False	False	False	-2366.39111328125	-1966.64172363281	87.6222152709961	0.716874003410339	0.949397325515747	0.54395192861557	58.3291130065918	4608
True	False	False	False	False	-2364.37768554688	-2313.8095703125	159.716445922852	0.811793208122253	0.966564297676086	1	68.0972213745117	9806
True	False	False	False	False	-2359.79370117188	-2229.31909179688	116.459907531738	0.652442932128906	0.943670809268951	0.416991353034973	73.4476165771484	7712
True	False	False	False	False	-2362.072265625	-2112.52221679688	128.660461425781	0.653944551944733	0.939078450202942	0.419334411621094	74.4741363525391	8639
True	False	False	False	False	-2361.91918945313	-2167.87866210938	116.459907531738	0.645458936691284	0.91275942325592	0.406361758708954	74.4380950927734	7816
True	False	False	False	False	-2359.83715820313	-2094.09521484375	159.716445922852	0.559506356716156	0.91344028711319	0.301831662654877	70.3611145019531	10132
True	False	False	False	False	-2357.82373046875	-2077.2880859375	109.805053710938	0.631505310535431	0.934646606445313	0.386333853006363	62.3737373352051	6175
True	False	False	False	False	-2350.3779296875	-2482.56567382813	112.023338317871	0.811145603656769	0.956243515014648	1	86.5544586181641	8742
True	False	False	False	False	-2340.61108398438	-2556.41040039063	18.8554134368896	0.733056426048279	0.943199634552002	0.589630365371704	35.764705657959	608
True	False	False	False	False	-2338.51416015625	-2534.98876953125	149.734161376953	0.808782637119293	0.960830867290497	1	84.3185195922852	11383
True	False	False	False	False	-2335.73291015625	-2449.10180664063	159.716445922852	0.722619116306305	0.943816483020782	0.559182107448578	65.8541641235352	9483
True	False	False	False	False	-2333.08276367188	-2325.0478515625	227.374099731445	0.646740734577179	0.933196842670441	0.408280611038208	91.2439041137695	18705
True	False	False	False	False	-2330.60620117188	-2246.06567382813	145.297592163086	0.738506317138672	0.960115194320679	0.607271134853363	75.0076370239258	9826
True	False	False	False	False	-2329.43237304688	-2266.041015625	106.477630615234	0.784542441368103	0.955860614776611	0.936093747615814	71.59375	6873
True	False	False	False	False	-2327.60864257813	-2658.3388671875	282.831207275391	0.498398989439011	0.923112034797668	0.246495217084885	158.282348632813	40362
True	False	False	False	False	-2320.73046875	-2620.25708007813	180.790130615234	0.773620665073395	0.963403820991516	0.781806230545044	72.0490798950195	11744
True	False	False	False	False	-2308.97900390625	-2499.62890625	208.518692016602	0.808929800987244	0.947997570037842	1	79.2180862426758	14893
True	False	False	False	False	-2323.23388671875	-2409.21142578125	130.878753662109	0.752703249454498	0.948394179344177	0.661087512969971	60.6440696716309	7156
True	False	False	False	False	-2327.42407226563	-2197.9814453125	210.736968994141	0.543428599834442	0.91000634431839	0.286128759384155	74.2894744873047	14115
True	False	False	False	False	-2322.37524414063	-2373.83325195313	190.772415161133	0.798061788082123	0.947977185249329	1	84.0872116088867	14463
True	False	False	False	False	-2314.85131835938	-2278.79077148438	116.459907531738	0.726141273975372	0.938580095767975	0.569023251533508	83.4476165771484	8762
True	False	False	False	False	-2322.25732421875	-2138.9638671875	225.155807495117	0.617300271987915	0.928991734981537	0.367397397756577	87.5812835693359	17779
True	False	False	False	False	-2311.49291992188	-2468.31811523438	159.716445922852	0.576170265674591	0.937765896320343	0.319142132997513	65.9722213745117	9500
True	False	False	False	False	-2306.58203125	-2556.82421875	210.736968994141	0.62517374753952	0.943053126335144	0.37772536277771	70.3736877441406	13371
True	False	False	False	False	-2302.482421875	-2698.34716796875	77.6399383544922	0.497678399085999	0.941275477409363	0.245906338095665	124.68571472168	8728
True	False	False	False	False	-2277.98901367188	-2654.71899414063	138.64274597168	0.874379754066467	0.973530948162079	1	66.6959991455078	8337
True	False	False	False	False	-2298.93969726563	-2161.95166015625	146.40673828125	0.691693365573883	0.960792183876038	0.486534744501114	67.1287841796875	8861
True	False	False	False	False	-2298.63208007813	-2596.21826171875	166.371292114258	0.797147572040558	0.944861710071564	1	79.7200012207031	11958
True	False	False	False	False	-2285.681640625	-2561.64184570313	192.990692138672	0.54894095659256	0.910203754901886	0.291409492492676	66.9540252685547	11650
True	False	False	False	False	-2293.39624023438	-2426.65991210938	148.625015258789	0.576577603816986	0.922972917556763	0.319579660892487	65.8582077026367	8825
True	False	False	False	False	-2294.07641601563	-2321.72338867188	177.462707519531	0.359650194644928	0.835357546806335	0.151901036500931	67.46875	10795
True	False	False	False	False	-2288.92724609375	-2230.4912109375	278.394622802734	0.81306791305542	0.953914284706116	1	69.6215133666992	17475
True	False	False	False	False	-2285.96850585938	-2460.48413085938	146.40673828125	0.708543181419373	0.953398704528809	0.523440957069397	56.3181800842285	7434
True	False	False	False	False	-2280.06958007813	-2407.74047851563	146.40673828125	0.701489865779877	0.943479299545288	0.507321655750275	64.8030319213867	8554
True	False	False	False	False	-2282.296875	-2173.787109375	145.297592163086	0.83562821149826	0.958162069320679	1	85.6946563720703	11226
True	False	False	False	False	-2272.43408203125	-2191.041015625	104.259346008301	0.639728426933289	0.937506139278412	0.397951126098633	56.6595726013184	5326
True	False	False	False	False	-2270.79296875	-2725.45239257813	46.5839614868164	0.580913007259369	0.902761399745941	0.32428103685379	125.809524536133	5284
True	False	False	False	False	-2256.25927734375	-2722.09497070313	108.695907592773	0.641959667205811	0.939284563064575	0.401193976402283	104.316329956055	10223
True	False	False	False	False	-2260.5986328125	-2382.54638671875	181.899276733398	0.606667816638947	0.919192731380463	0.354060083627701	67.2195129394531	11024
True	False	False	False	False	-2268.85986328125	-2320.99877929688	161.934722900391	0.84387868642807	0.95690929889679	1	74.8972625732422	10935
True	False	False	False	False	-2267.70751953125	-2293.6435546875	210.736968994141	0.594835698604584	0.941139578819275	0.339964777231216	78.9473648071289	15000
True	False	False	False	False	-2263.0791015625	-2210.54467773438	87.6222152709961	0.574860095977783	0.926434814929962	0.317739814519882	44.1772155761719	3490
True	False	False	False	False	-2259.68310546875	-2573.42260742188	180.790130615234	0.56362396478653	0.929449796676636	0.306005954742432	66.7730026245117	10884
True	False	False	False	False	-2257.37866210938	-2533.482421875	194.099838256836	0.759800672531128	0.959768891334534	0.694151699542999	73.6285705566406	12885
True	False	False	False	False	-2258.18383789063	-2255.11157226563	116.459907531738	0.809028446674347	0.954018115997314	1	65.457145690918	6873
True	False	False	False	False	-2255.97607421875	-2485.31640625	198.536407470703	0.56908243894577	0.909421443939209	0.311641931533813	87.8379898071289	15723
True	False	False	False	False	-2254.51904296875	-2740.783203125	18.8554134368896	0.666771829128265	0.937323153018951	0.44025981426239	127.588233947754	2169
True	False	False	False	False	-2236.71704101563	-2676.78247070313	204.082122802734	0.791718482971191	0.938302338123322	1	134.90217590332	24822
True	False	False	False	False	-2251.0986328125	-2625.49609375	181.899276733398	0.611750721931458	0.945147573947906	0.360352516174316	77.0487823486328	12636
True	False	False	False	False	-2244.54370117188	-2503.28344726563	123.114753723145	0.746964454650879	0.945535778999329	0.637715458869934	101.45044708252	11261
True	False	False	False	False	-2252.9931640625	-2440.26831054688	177.462707519531	0.634681344032288	0.923315525054932	0.390760332345963	66.9625015258789	10714
True	False	False	False	False	-2247.5068359375	-2346.47802734375	171.917007446289	0.70979243516922	0.955127596855164	0.526409149169922	65.1419372558594	10097
True	False	False	False	False	-2251.07397460938	-2176.14770507813	92.0587844848633	0.749119520187378	0.950233638286591	0.646196484565735	60.0602416992188	4985
True	False	False	False	False	-2250.14599609375	-2311.79223632813	115.350761413574	0.778573036193848	0.959930598735809	0.82945716381073	61.538459777832	6400
True	False	False	False	False	-2242.89916992188	-2290.08618164063	140.861022949219	0.78069794178009	0.962295830249786	0.856390178203583	69.0236206054688	8766
True	False	False	False	False	-2242.31420898438	-2220.85620117188	127.551322937012	0.745042264461517	0.962724626064301	0.630420386791229	64.2869567871094	7393
True	False	False	False	False	-2236.57104492188	-2539.4638671875	114.241622924805	0.60158383846283	0.928887844085693	0.347911924123764	81.9611663818359	8442
True	False	False	False	False	-2226.9814453125	-2520.94165039063	113.132476806641	0.643585920333862	0.939853668212891	0.403582990169525	66.3921585083008	6772
True	False	False	False	False	-2234.74975585938	-2271.27172851563	100.931915283203	0.709659993648529	0.947726011276245	0.526092648506165	65.9011001586914	5997
True	False	False	False	False	-2234.154296875	-2240.9609375	104.259346008301	0.811947047710419	0.964942038059235	1	59.2872352600098	5573
True	False	False	False	False	-2229.87084960938	-2450.04223632813	137.533599853516	0.643381059169769	0.949808299541473	0.403280854225159	69.0887069702148	8567
True	False	False	False	False	-2226.396484375	-2629.41967773438	192.990692138672	0.772183120250702	0.95819628238678	0.770358383655548	77.1954040527344	13432
True	False	False	False	False	-2217.60571289063	-2563.42309570313	211.846115112305	0.665791571140289	0.943466544151306	0.438599705696106	75.1151809692383	14347
True	False	False	False	False	-2222.10693359375	-2409.65551757813	9.98227787017822	0.687235474586487	0.936281979084015	0.47761595249176	46.1111106872559	415
True	False	False	False	False	-2216.00927734375	-2366.13745117188	139.751892089844	0.754863798618317	0.947298169136047	0.67060112953186	74.1666641235352	9345
True	False	False	False	False	-2215.13842773438	-2263.60791015625	106.477630615234	0.727271556854248	0.961881518363953	0.572269976139069	57.6875	5538
True	False	False	False	False	-2214.623046875	-2763.12841796875	131.987884521484	0.55950140953064	0.938026070594788	0.30182671546936	172.260498046875	20499
True	False	False	False	False	-2208.46533203125	-2716.68701171875	238.465515136719	0.743430376052856	0.955090224742889	0.62448388338089	72.1162796020508	15505
True	False	False	False	False	-2202.69506835938	-2625.45483398438	139.751892089844	0.728278815746307	0.962879180908203	0.575201690196991	78.6031723022461	9904
True	False	False	False	False	-2213.27587890625	-2449.06762695313	126.442184448242	0.700783967971802	0.945367872714996	0.505764663219452	73.7456130981445	8407
True	False	False	False	False	-2211.90551757813	-2418.38037109375	110.914192199707	0.793351709842682	0.951100528240204	1	90.8000030517578	9080
True	False	False	False	False	-2200.22973632813	-2320.95849609375	318.32373046875	0.725073456764221	0.953289330005646	0.565996408462524	89.1672439575195	25591
True	False	False	False	False	-2199.4228515625	-2668.87548828125	200.754699707031	0.75547069311142	0.951058983802795	0.673353552818298	69.0773468017578	12503
True	False	False	False	False	-2188.68212890625	-2567.04907226563	170.807861328125	0.692326605319977	0.940569043159485	0.487827599048615	79.0584411621094	12175
True	False	False	False	False	-2197.17236328125	-2360.14135742188	143.079315185547	0.685546875	0.947931945323944	0.474318087100983	74.3100738525391	9586
True	False	False	False	False	-2196.53881835938	-2509.10498046875	226.264953613281	0.506927311420441	0.887733221054077	0.25356525182724	67.2745132446289	13724
True	False	False	False	False	-2189.69409179688	-2483.38354492188	148.625015258789	0.737016499042511	0.942040324211121	0.602312028408051	79.2611923217773	10621
True	False	False	False	False	-2195.93627929688	-2404.95556640625	133.097030639648	0.594008207321167	0.928299725055695	0.339006364345551	66.4333343505859	7972
True	False	False	False	False	-2187.97705078125	-2390.09790039063	143.079315185547	0.531757593154907	0.934074759483337	0.275280267000198	75.2635650634766	9709
True	False	False	False	False	-2195.47924804688	-2276.41015625	153.061584472656	0.699274837970734	0.943018198013306	0.502468228340149	62.8260879516602	8670
True	False	False	False	False	-2193.51806640625	-2224.30737304688	137.533599853516	0.867384672164917	0.968451261520386	1	56.4032249450684	6994
True	False	False	False	False	-2180.39135742188	-2803.375	143.079315185547	0.488635569810867	0.953398108482361	0.238624051213264	125.100776672363	16138
True	False	False	False	False	-2175.71362304688	-2774.31201171875	147.515884399414	0.731516420841217	0.940633952617645	0.584881007671356	82.2330856323242	10937
True	False	False	False	False	-2176.48315429688	-2610.45678710938	156.389007568359	0.724425494670868	0.947588562965393	0.564178287982941	79.8014221191406	11252
True	False	False	False	False	-2177.50732421875	-2432.24584960938	159.716445922852	0.554762363433838	0.893877446651459	0.297101765871048	74.8055572509766	10772
True	False	False	False	False	-2174.83447265625	-2695.17431640625	248.447799682617	0.802824795246124	0.963497161865234	1	70.1116104125977	15705
True	False	False	False	False	-2150.66381835938	-2690.77124023438	123.114753723145	0.664999067783356	0.951428830623627	0.437265396118164	65.9279251098633	7318
True	False	False	False	False	-2161.18969726563	-2574.53955078125	160.825576782227	0.580171406269073	0.919206976890564	0.323470950126648	77.0344848632813	11170
True	False	False	False	False	-2163.0908203125	-2456.80517578125	167.480438232422	0.5796879529953	0.921963572502136	0.322944164276123	79.5231781005859	12008
True	False	False	False	False	-2166.5947265625	-2378.54077148438	143.079315185547	0.685546875	0.941645324230194	0.474318087100983	61.2635650634766	7903
True	False	False	False	False	-2162.35888671875	-2476.63500976563	136.424453735352	0.805724918842316	0.959042251110077	1	92.1382141113281	11333
True	False	False	False	False	-2160.84008789063	-2335.28149414063	129.769607543945	0.70094496011734	0.948013842105865	0.506118953227997	65.9743576049805	7719
True	False	False	False	False	-2160.28198242188	-2639.92822265625	252.884368896484	0.738563656806946	0.940166532993317	0.607464194297791	78.4298248291016	17882
True	False	False	False	False	-2156.8203125	-2516.62939453125	196.318130493164	0.654757380485535	0.942395806312561	0.420611560344696	69.1638412475586	12242
True	False	False	False	False	-2146.56665039063	-2831.22607421875	209.627822875977	0.410292357206345	0.958717584609985	0.182672128081322	125.259262084961	23674
True	False	False	False	False	-2117.97241210938	-2789.35620117188	199.645553588867	0.639872252941132	0.925375401973724	0.398158967494965	95.1166687011719	17121
True	False	False	False	False	-2125.38330078125	-2734.94384765625	124.223899841309	0.706682562828064	0.954392850399017	0.519085705280304	83.8660736083984	9393
True	False	False	False	False	-2145.185546875	-2583.18041992188	104.259346008301	0.733055353164673	0.959103643894196	0.589626967906952	76.3404235839844	7176
True	False	False	False	False	-2135.75048828125	-2717.1904296875	113.132476806641	0.833576381206512	0.954146325588226	1	95.2941207885742	9720
True	False	False	False	False	-2123.755859375	-2677.5361328125	139.751892089844	0.710319042205811	0.958779573440552	0.527671158313751	58.2142868041992	7335
True	False	False	False	False	-2130.66625976563	-2531.763671875	183.008422851563	0.646606862545013	0.923801720142365	0.408079504966736	69.6545486450195	11493
True	False	False	False	False	-2132.63037109375	-1892.59008789063	192.990692138672	0.541303992271423	0.957232058048248	0.284120887517929	61.3160934448242	10669
True	False	False	False	False	-2131.24487304688	-2376.18579101563	192.990692138672	0.601659893989563	0.938614726066589	0.348002910614014	72.7356338500977	12656
True	False	False	False	False	-2129.88403320313	-2607.62158203125	164.153015136719	0.662830352783203	0.944746375083923	0.433648645877838	87.0202713012695	12879
True	False	False	False	False	-2124.44213867188	-2579.01245117188	120.896469116211	0.534398019313812	0.913009762763977	0.277696460485458	67.0917434692383	7313
True	False	False	False	False	-2122.2529296875	-2419.70434570313	269.521484375	0.338265299797058	0.85360324382782	0.139909982681274	66.4485626220703	16147
True	False	False	False	False	-2119.7177734375	-2016.10375976563	169.698715209961	0.694188117980957	0.948556184768677	0.491667062044144	96.8627471923828	14820
True	False	False	False	False	-2117.86499023438	-2314.01171875	86.513069152832	0.801492035388947	0.955605924129486	1	90.2435913085938	7039
True	False	False	False	False	-2111.97314453125	-2452.2587890625	143.079315185547	0.813946902751923	0.96514630317688	1	90.6124038696289	11689
True	False	False	False	False	-2110.12353515625	-2751.08203125	139.751892089844	0.782931506633759	0.965477705001831	0.893864810466766	124.920631408691	15740
True	False	False	False	False	-2108.71826171875	-2638.92919921875	178.571853637695	0.600560188293457	0.923650801181793	0.346691012382507	91.9068298339844	14797
True	False	False	False	False	-2103.8232421875	-2588.48120117188	186.335845947266	0.67219865322113	0.946649014949799	0.449648559093475	75.523811340332	12688
True	False	False	False	False	-2101.3310546875	-2536.30249023438	215.173538208008	0.782994866371155	0.96399199962616	0.895165324211121	78.9845352172852	15323
True	False	False	False	False	-2103.7490234375	-2383.16357421875	177.462707519531	0.742383062839508	0.933772265911102	0.620710372924805	69.3312530517578	11093
True	False	False	False	False	-2102.91967773438	-2350.48706054688	168.589569091797	0.621096134185791	0.942203044891357	0.372326284646988	58.5131568908691	8894
True	False	False	False	False	-2099.73901367188	-2491.64575195313	161.934722900391	0.677424550056458	0.933062434196472	0.459025532007217	70.9315032958984	10356
True	False	False	False	False	-2099.01879882813	-2868.73315429688	202.97297668457	0.386313915252686	0.958990275859833	0.167656660079956	126.459014892578	23142
True	False	False	False	False	-2076.11181640625	-2851.26171875	138.64274597168	0.748872816562653	0.944780588150024	0.645208597183228	84.5199966430664	10565
True	False	False	False	False	-2079.57983398438	-2673.89233398438	149.734161376953	0.661869049072266	0.929348886013031	0.432061463594437	82.9925918579102	11204
True	False	False	False	False	-2097.9375	-2011.44689941406	236.24723815918	0.687752544879913	0.966782450675964	0.478634566068649	64.4929580688477	13737
True	False	False	False	False	-2095.91967773438	-2656.39038085938	157.498153686523	0.747158110141754	0.941179215908051	0.638464152812958	91.8169021606445	13038
True	False	False	False	False	-2079.8740234375	-2445.912109375	234.028945922852	0.826873004436493	0.964980065822601	1	102.995262145996	21732
True	False	False	False	False	-2078.93530273438	-2807.8359375	191.881561279297	0.634665310382843	0.932604908943176	0.390737742185593	73.9017333984375	12785
True	False	False	False	False	-2077.7060546875	-2784.79638671875	184.117568969727	0.699031293392181	0.945038199424744	0.501940369606018	77.9216842651367	12935
True	False	False	False	False	-2078.77661132813	-2719.12573242188	238.465515136719	0.818426907062531	0.957081258296967	1	89.4930267333984	19241
True	False	False	False	False	-2078.49462890625	-2740.99658203125	128.660461425781	0.631585836410522	0.939585328102112	0.386445194482803	56.5431022644043	6559
True	False	False	False	False	-2075.80493164063	-2607.14721679688	161.934722900391	0.677424550056458	0.9430171251297	0.459025532007217	80.9246597290039	11815
True	False	False	False	False	-2068.00219726563	-2356.76049804688	128.660461425781	0.694953978061676	0.936755478382111	0.493263840675354	76.431037902832	8866
True	False	False	False	False	-2074.74267578125	-2072.67749023438	136.424453735352	0.802039802074432	0.96463543176651	1	116.390243530273	14316
True	False	False	False	False	-2065.82421875	-2548.15771484375	173.026138305664	0.64305567741394	0.928528904914856	0.402801632881165	87.038459777832	13578
True	False	False	False	False	-2064.205078125	-2895.3115234375	104.259346008301	0.537708282470703	0.948733329772949	0.280756711959839	126.776596069336	11917
True	False	False	False	False	-2044.16650390625	-2895.04711914063	160.825576782227	0.797517895698547	0.952141880989075	1	115.972412109375	16816
True	False	False	False	False	-2036.3759765625	-2850.49145507813	106.477630615234	0.850732505321503	0.978293418884277	1	90.84375	8721
True	False	False	False	False	-2054.16528320313	-2765.81665039063	141.970169067383	0.739838838577271	0.959614157676697	0.6118004322052	57.046875	7302
True	False	False	False	False	-2063.95751953125	-2626.84643554688	131.987884521484	0.695033729076385	0.940183460712433	0.493430703878403	80.5042037963867	9580
True	False	False	False	False	-2063.49267578125	-2503.35180664063	173.026138305664	0.651123881340027	0.930878698825836	0.414950400590897	73.6217956542969	11485
True	False	False	False	False	-2055.25927734375	-2467.90966796875	255.102645874023	0.810981750488281	0.958256006240845	1	88.239128112793	20295
True	False	False	False	False	-2060.25170898438	-2389.48022460938	189.663269042969	0.596075177192688	0.933959782123566	0.341406792402267	77.0760269165039	13180
True	False	False	False	False	-2047.4970703125	-1930.60046386719	167.480438232422	0.822150528430939	0.95632141828537	1	66.3774871826172	10023
True	False	False	False	False	-2038.8974609375	-2636.02563476563	235.138092041016	0.567313849925995	0.904342532157898	0.309802830219269	70.7594375610352	15001
True	False	False	False	False	-2038.85986328125	-2816.46655273438	253.993499755859	0.733696341514587	0.957604646682739	0.591632723808289	75.7336273193359	17343
True	False	False	False	False	-2034.93811035156	-2593.583984375	190.772415161133	0.623662173748016	0.941270351409912	0.375711053609848	71.5988388061523	12315
True	False	False	False	False	-2032.59497070313	-2874.69799804688	169.698715209961	0.786078751087189	0.956295371055603	1	91.228759765625	13958
True	False	False	False	False	-2018.5322265625	-2863.80883789063	127.551322937012	0.733566761016846	0.922869443893433	0.591225862503052	158.339126586914	18209
True	False	False	False	False	-2025.12768554688	-2679.0517578125	207.409545898438	0.554268360137939	0.905947625637054	0.296613961458206	83.8823547363281	15686
True	False	False	False	False	-2028.21752929688	-2500.36157226563	174.135284423828	0.675542414188385	0.944674551486969	0.455608785152435	74.0509567260742	11626
True	False	False	False	False	-2021.69921875	-2766.6572265625	205.191253662109	0.733850359916687	0.952826738357544	0.592117309570313	90.7351379394531	16786
True	False	False	False	False	-2019.0537109375	-2516.62231445313	126.442184448242	0.62701404094696	0.959831178188324	0.38019871711731	74.4385986328125	8486
True	False	False	False	False	-2018.55920410156	-2438.15063476563	170.807861328125	0.724060654640198	0.935000777244568	0.563160717487335	87.3571395874023	13453
True	False	False	False	False	-2016.96875	-2919.44311523438	229.592376708984	0.445341676473618	0.927886366844177	0.206267431378365	156.444442749023	32384
True	False	False	False	False	-2000.9873046875	-2927.62622070313	23.2919807434082	0.682969212532043	0.94746345281601	0.469364792108536	77.1428604125977	1620
True	False	False	False	False	-2007.23547363281	-2877.6875	178.571853637695	0.764128386974335	0.955035388469696	0.717379927635193	78.7639770507813	12681
True	False	False	False	False	-2003.6396484375	-2590.56127929688	185.226699829102	0.648871958255768	0.948148906230927	0.41150239109993	77.7844314575195	12990
True	False	False	False	False	-2001.20288085938	-2715.56518554688	246.229507446289	0.675077140331268	0.941009163856506	0.45477107167244	69.7342376708984	15481
True	False	False	False	False	-1972.98303222656	-2823.470703125	249.556930541992	0.734557807445526	0.951808512210846	0.594356298446655	92.1111145019531	20725
True	False	False	False	False	-1974.97778320313	-2756.43286132813	123.114753723145	0.689725339412689	0.935525000095367	0.482558608055115	85.4774780273438	9488
True	False	False	False	False	-1986.34411621094	-2663.63598632813	251.77522277832	0.577456712722778	0.919856369495392	0.320526301860809	88.1409683227539	20008
True	False	False	False	False	-1977.37622070313	-2720.53857421875	200.754699707031	0.66725093126297	0.94662994146347	0.441075146198273	77.4309387207031	14015
True	False	False	False	False	-1962.20642089844	-2623.45532226563	134.206176757813	0.823480188846588	0.961795568466187	1	87.636360168457	10604
True	False	False	False	False	-1971.56225585938	-2586.8837890625	176.353576660156	0.684148073196411	0.943991005420685	0.471618115901947	80.8113174438477	12849
True	False	False	False	False	-1961.15490722656	-2779.9296875	188.554138183594	0.68020099401474	0.94123762845993	0.46415051817894	92.1411743164063	15664
True	False	False	False	False	-1958.18469238281	-2561.99584960938	123.114753723145	0.785416007041931	0.955935597419739	1	91.7117080688477	10180
True	False	False	False	False	-1957.88244628906	-2871.79174804688	225.155807495117	0.715779542922974	0.946380257606506	0.541156589984894	93.4581298828125	18972
True	False	False	False	False	-1949.42663574219	-2806.908203125	150.843307495117	0.555717587471008	0.927757561206818	0.298047423362732	85.2058792114258	11588
True	False	False	False	False	-1949.23095703125	-2605.09692382813	92.0587844848633	0.739471137523651	0.960341572761536	0.610541462898254	68.4819259643555	5684
True	False	False	False	False	-1947.53771972656	-2738.48583984375	124.223899841309	0.805557072162628	0.949798047542572	1	81.5714263916016	9136
True	False	False	False	False	-1992.46459960938	-2560.72094726563	191.881561279297	0.672184705734253	0.931091845035553	0.44962403178215	75.5202331542969	13065
True	False	False	False	False	-1966.59130859375	-2516.8935546875	163.043869018555	0.588173806667328	0.930741429328918	0.332345068454742	72.6122436523438	10674
True	False	False	False	False	-1992.68298339844	-2514.39379882813	119.787330627441	0.80851811170578	0.952498853206635	1	83.6388854980469	9033
True	False	False	False	False	-1966.14025878906	-2545.66650390625	187.44499206543	0.736499607563019	0.955738961696625	0.600616216659546	87.3787002563477	14767
True	False	False	False	False	-1953.73742675781	-2500.37573242188	65.4393768310547	0.623439490795135	0.950566530227661	0.375415652990341	55.5084762573242	3275
True	False	False	False	False	-1960.14880371094	-2374.2197265625	114.241622924805	0.712310016155243	0.952253043651581	0.532502174377441	68.5339813232422	7059
True	False	False	False	False	-1946.31103515625	-2431.62133789063	195.208984375	0.791230380535126	0.960310459136963	1	62.7727279663086	11048
True	False	False	False	False	-1945.21850585938	-2980.4609375	29.9468326568604	0.624239027500153	0.919228255748749	0.376477956771851	129.888885498047	3507
True	False	False	False	False	-1928.86340332031	-2924.330078125	424.801361083984	0.438120305538177	0.868415832519531	0.201232179999352	157.412536621094	60289
True	False	False	False	False	-1944.03454589844	-2582.876953125	118.678184509277	0.769594728946686	0.949798047542572	0.751542627811432	80.5327072143555	8617
True	False	False	False	False	-1943.79260253906	-2463.05126953125	92.0587844848633	0.809303224086761	0.964508533477783	1	79.1325302124023	6568
True	False	False	False	False	-1939.16320800781	-1903.23278808594	256.211791992188	0.451490849256516	0.84292334318161	0.210631266236305	76.7532501220703	17730
True	False	False	False	False	-1931.57116699219	-2682.61254882813	205.191253662109	0.718810260295868	0.958207309246063	0.548977732658386	80.0918884277344	14817
True	False	False	False	False	-1928.62927246094	-2618.07348632813	92.0587844848633	0.707896769046783	0.919784426689148	0.521919071674347	71.8072280883789	5960
True	False	False	False	False	-1921.73681640625	-2450.87768554688	146.40673828125	0.811434090137482	0.948827087879181	1	74.3712158203125	9817
True	False	False	False	False	-1928.60083007813	-2142.26098632813	286.158630371094	0.807724297046661	0.958674788475037	1	97.2170562744141	25082
True	False	False	False	False	-1928.13098144531	-2083.23901367188	143.079315185547	0.822870492935181	0.966442883014679	1	112.15503692627	14468
True	False	False	False	False	-1921.15148925781	-2568.09106445313	146.40673828125	0.560827255249023	0.899588286876678	0.303163677453995	83.6212158203125	11038
True	False	False	False	False	-1919.90856933594	-2984.22436523438	313.887176513672	0.387165874242783	0.900732278823853	0.168175861239433	131.289749145508	37155
True	False	False	False	False	-1915.09411621094	-2839.52124023438	165.262145996094	0.578933656215668	0.909559845924377	0.322124302387238	95.4496612548828	14222
True	False	False	False	False	-1915.97509765625	-2784.0556640625	225.155807495117	0.736066401004791	0.948211789131165	0.599204778671265	84.8472900390625	17224
True	False	False	False	False	-1915.63305664063	-2640.48828125	175.244430541992	0.601448595523834	0.925346255302429	0.347750335931778	75.6772155761719	11957
True	False	False	False	False	-1919.71655273438	-2542.47802734375	145.297592163086	0.713256418704987	0.95632141828537	0.53483247756958	79.8091583251953	10455
True	False	False	False	False	-1915.75622558594	-2474.38427734375	157.498153686523	0.808810293674469	0.966947674751282	1	173.943664550781	24700
True	False	False	False	False	-1912.27600097656	-1906.33825683594	179.680999755859	0.758721351623535	0.944000899791718	0.688763201236725	63.4753074645996	10283
True	False	False	False	False	-1911.244140625	-2721.53662109375	126.442184448242	0.675792455673218	0.94450432062149	0.456060022115707	82.5175476074219	9407
True	False	False	False	False	-1908.79943847656	-2663.78588867188	170.807861328125	0.692326605319977	0.956732213497162	0.487827599048615	82.7727279663086	12747
True	False	False	False	False	-1908.18322753906	-2615.23974609375	82.0765075683594	0.735541641712189	0.952055633068085	0.597506582736969	65.2027053833008	4825
True	False	False	False	False	-1907.09252929688	-2823.55786132813	86.513069152832	0.812731087207794	0.954543590545654	1	85.3333358764648	6656
True	False	False	False	False	-1906.63500976563	-2698.00708007813	118.678184509277	0.748469054698944	0.941820323467255	0.643601417541504	79.6168212890625	8519
True	False	False	False	False	-1905.67993164063	-2334.48852539063	124.223899841309	0.750200152397156	0.963554084300995	0.650578022003174	72.3839263916016	8107
True	False	False	False	False	-1905.25366210938	-2874.27783203125	164.153015136719	0.767906427383423	0.944707572460175	0.740287721157074	98.2770233154297	14545
True	False	False	False	False	-1901.6806640625	-2801.46166992188	98.7136306762695	0.792926847934723	0.945805966854095	1	79.3820190429688	7065
True	False	False	False	False	-1902.70446777344	-2591.72631835938	97.6044921875	0.737299859523773	0.955307483673096	0.603246867656708	67.4318161010742	5934
True	False	False	False	False	-1902.54162597656	-2526.98681640625	143.079315185547	0.702367007732391	0.950527250766754	0.509270012378693	67.2325592041016	8673
True	False	False	False	False	-2950.41796875	-1830.8271484375	105.36848449707	0.62926059961319	0.947384655475616	0.383249700069427	108.30525970459	10289
True	False	False	False	False	-2979.30810546875	-1780.55346679688	123.114753723145	0.746964454650879	0.937857091426849	0.637715458869934	165.405410766602	18360
True	False	False	False	False	-3000.96118164063	-1725.69750976563	161.934722900391	0.404406994581223	0.925953328609467	0.178907319903374	94.9794540405273	13867
True	False	False	False	False	-3021.7451171875	-1696.76037597656	74.3125076293945	0.722276210784912	0.937371432781219	0.558245301246643	149.865676879883	10041
True	False	False	False	False	-3043.58740234375	-1650.99426269531	228.483245849609	0.429908722639084	0.932040870189667	0.195619642734528	154.033981323242	31731
True	False	False	False	False	-3065.37255859375	-1597.79260253906	108.695907592773	0.733655333518982	0.92920047044754	0.591503977775574	148.73469543457	14576
True	False	False	False	False	-3091.82934570313	-1537.91271972656	75.4216537475586	0.786078751087189	0.950208067893982	1	153.779418945313	10457
True	False	False	False	False	-3107.60620117188	-1485.89782714844	217.391815185547	0.843352317810059	0.97127240896225	1	158.545913696289	31075
True	False	False	False	False	-3130.24951171875	-1429.52905273438	468.057891845703	0.359837681055069	0.882704138755798	0.15200862288475	155.72038269043	65714
True	False	False	False	False	-3150.90478515625	-1378.86120605469	154.17073059082	0.563038229942322	0.947058260440826	0.305408209562302	145.618698120117	20241
True	False	False	False	False	-3165.27392578125	-1340.84753417969	64.3302307128906	0.743308067321777	0.949587345123291	0.624039947986603	154.137924194336	8940
True	False	False	False	False	-3192.06811523438	-1246.56396484375	352.707153320313	0.491337865591049	0.919742166996002	0.24077957868576	153.116348266602	48691
True	False	False	False	False	-3213.73120117188	-1180.59411621094	303.904907226563	0.33745265007019	0.941809296607971	0.139464870095253	143.072998046875	39202
True	False	False	False	False	-3228.56640625	-1119.63586425781	289.486053466797	0.390911608934402	0.891245245933533	0.170470729470253	146.42529296875	38217
True	False	False	False	False	-3246.0986328125	-1046.50598144531	301.686614990234	0.45041811466217	0.939891278743744	0.2098648250103	145.974258422852	39705
True	False	False	False	False	-3264.390625	-969.575561523438	63.2210922241211	0.693322420120239	0.948924779891968	0.489874273538589	143	8151
True	False	False	False	False	-3272.23510742188	-920.642456054688	141.970169067383	0.721593976020813	0.965228617191315	0.556392550468445	139.15625	17812
True	False	False	False	False	-3287.50634765625	-852.218505859375	48.80224609375	0.698149502277374	0.917637646198273	0.500038266181946	119.545455932617	5260
True	False	False	False	False	-3298.21801757813	-775.523315429688	115.350761413574	0.778573036193848	0.952498853206635	0.82945716381073	142.048080444336	14773
True	False	False	False	False	-3305.46069335938	-686.138793945313	181.899276733398	0.441989898681641	0.841852724552155	0.203918516635895	127.445121765137	20901
True	False	False	False	False	-3312.19653320313	-626.229309082031	84.2947845458984	0.765837788581848	0.951726198196411	0.727394282817841	104.552635192871	7946
True	False	False	False	False	-3319.15551757813	-562.260498046875	112.023338317871	0.534534156322479	0.949333488941193	0.277821630239487	98.3168334960938	9930
True	False	False	False	False	-3321.7998046875	-440.404602050781	157.498153686523	0.789007604122162	0.962278246879578	1	106.232391357422	15085
True	False	False	False	False	-3327.60766601563	-318.610198974609	99.8227767944336	0.596141576766968	0.940394103527069	0.341484308242798	134.455551147461	12101
True	False	False	False	False	-3328.21313476563	-295.391967773438	80.9673614501953	0.593532741069794	0.958241879940033	0.338457256555557	101.246574401855	7391
True	False	False	False	False	-3325.1884765625	-398.712799072266	77.6399383544922	0.792614340782166	0.966323673725128	1	80.9714279174805	5668
True	False	False	False	False	-3323.875	-346.772735595703	178.571853637695	0.747022986412048	0.957255184650421	0.637941479682922	114.198760986328	18386
True	False	False	False	False	-3324.17724609375	-214.474563598633	212.955261230469	0.547487378120422	0.947149932384491	0.290006846189499	108.078125	20751
True	False	False	False	False	-3322.60986328125	-176.734680175781	80.9673614501953	0.702271580696106	0.949343144893646	0.509057402610779	84.0273971557617	6134
True	False	False	False	False	-3321.6513671875	-155.174377441406	62.1119499206543	0.757211983203888	0.963199138641357	0.681462585926056	88.8928604125977	4978
True	False	False	False	False	-3321.123046875	-508.859039306641	112.023338317871	0.61811888217926	0.9643474817276	0.368452668190002	99.8019790649414	10080
True	False	False	False	False	-3320.01831054688	-330.627807617188	62.1119499206543	0.757211983203888	0.94907420873642	0.681462585926056	109.571426391602	6136
True	False	False	False	False	-3316.88427734375	-100.478469848633	90.9496383666992	0.753896296024323	0.936339259147644	0.666286945343018	116.91463470459	9587
True	False	False	False	False	-3315.4892578125	-602.385620117188	161.934722900391	0.633890867233276	0.947332203388214	0.389651596546173	126.116439819336	18413
True	False	False	False	False	-3307.27758789063	-318.231231689453	94.2770690917969	0.734207451343536	0.955305933952332	0.593244731426239	104.776473999023	8906
True	False	False	False	False	-3314.5634765625	-128.255065917969	99.8227767944336	0.801836133003235	0.952234208583832	1	78.7555541992188	7088
True	False	False	False	False	-3314.435546875	-300.601196289063	113.132476806641	0.81917679309845	0.962346732616425	1	100.666664123535	10268
True	False	False	False	False	-3307.82397460938	-256.091064453125	127.551322937012	0.733566761016846	0.951890468597412	0.591225862503052	88.8434753417969	10217
True	False	False	False	False	-3311.90600585938	-31.9498176574707	180.790130615234	0.46479395031929	0.957154452800751	0.220323279500008	131.2392578125	21392
True	False	False	False	False	-3311.26928710938	-72.5432052612305	237.356369018555	0.357181459665298	0.817032814025879	0.150488644838333	100.364486694336	21478
True	False	False	False	False	-3307.94995117188	5.13958930969238	156.389007568359	0.639742016792297	0.914597928524017	0.397970765829086	156.255325317383	22032
True	False	False	False	False	-3306.80981445313	-661.061767578125	176.353576660156	0.705615639686584	0.949558079242706	0.516622424125671	117.100631713867	18619
True	False	False	False	False	-3302.61474609375	-205.30354309082	118.678184509277	0.801031827926636	0.962107300758362	1	80.2056045532227	8582
True	False	False	False	False	-3302.0302734375	-730.033447265625	392.636260986328	0.273050010204315	0.801036655902863	0.106392420828342	138.590393066406	49061
True	False	False	False	False	-3300.93969726563	-392.317291259766	131.987884521484	0.670856893062592	0.948261201381683	0.447295248508453	82.1344528198242	9774
True	False	False	False	False	-3295.83471679688	50.7517471313477	127.551322937012	0.765264093875885	0.952313244342804	0.723973035812378	145.626083374023	16747
True	False	False	False	False	-3294.87280273438	-113.961875915527	128.660461425781	0.789452075958252	0.960328042507172	1	78.5775833129883	9115
True	False	False	False	False	-3292.68139648438	-808.364868164063	281.722045898438	0.517614603042603	0.950678825378418	0.262696862220764	145.897644042969	37058
True	False	False	False	False	-3289.58984375	-543.196105957031	204.082122802734	0.67501974105835	0.943497717380524	0.454667925834656	94.8423919677734	17451
True	False	False	False	False	-3288.2080078125	-406.078033447266	192.990692138672	0.601659893989563	0.9234219789505	0.348002910614014	89.2528762817383	15530
True	False	False	False	False	-3287.9541015625	-325.445068359375	198.536407470703	0.737865149974823	0.961325764656067	0.605123579502106	90.4860305786133	16197
True	False	False	False	False	-3285.88110351563	-13.4690399169922	179.680999755859	0.629444658756256	0.908545613288879	0.38350123167038	106.672836303711	17281
True	False	False	False	False	-3282.16186523438	-866.66943359375	93.1679229736328	0.748380422592163	0.962020635604858	0.643250167369843	111.190475463867	9340
True	False	False	False	False	-3275.2119140625	-788.927429199219	115.350761413574	0.681263327598572	0.953530192375183	0.466138988733292	102.009613037109	10609
True	False	False	False	False	-3277.41723632813	-478.489990234375	177.462707519531	0.830169141292572	0.962266862392426	1	88.5250015258789	14164
True	False	False	False	False	-3277.9052734375	-201.343063354492	133.097030639648	0.703921556472778	0.946722030639648	0.512761116027832	76.3166656494141	9158
True	False	False	False	False	-3276.59741210938	-268.330505371094	109.805053710938	0.762798249721527	0.95024836063385	0.709939241409302	90.0606079101563	8916
True	False	False	False	False	-3276.44213867188	-762.944213867188	98.7136306762695	0.829100430011749	0.967737257480621	1	90.3146057128906	8038
True	False	False	False	False	-3273.60009765625	-628.927062988281	218.500961303711	0.714310705661774	0.950170338153839	0.537455081939697	88.0507583618164	17346
True	False	False	False	False	-3275.24243164063	-440.59228515625	150.843307495117	0.689140379428864	0.956071972846985	0.481388688087463	81.3970565795898	11070
True	False	False	False	False	-3269.25634765625	-339.402069091797	122.005615234375	0.740235030651093	0.939344584941864	0.613164842128754	113.163635253906	12448
True	False	False	False	False	-3273.63403320313	-67.8848648071289	214.064392089844	0.465466141700745	0.862449169158936	0.220822468400002	82.709846496582	15963
True	False	False	False	False	-3270.85986328125	-147.677474975586	164.153015136719	0.805816411972046	0.960802972316742	1	81.155403137207	12011
True	False	False	False	False	-3265.57690429688	-955.527954101563	85.4039306640625	0.740752220153809	0.958789765834808	0.614958584308624	138.402603149414	10657
True	False	False	False	False	-3257.56201171875	-704.318664550781	124.223899841309	0.55440765619278	0.939891755580902	0.296751409769058	86.2410736083984	9659
True	False	False	False	False	-3263.72875976563	-279.639129638672	133.097030639648	0.660014808177948	0.939314663410187	0.429027110338211	85.4749984741211	10257
True	False	False	False	False	-3258.65625	-580.723876953125	201.863830566406	0.539448320865631	0.90878826379776	0.282379448413849	89.0988998413086	16216
True	False	False	False	False	-3257.97607421875	-409.598114013672	103.150199890137	0.74689644575119	0.943103194236755	0.637453377246857	70.5161285400391	6558
True	False	False	False	False	-3258.45703125	-256.662322998047	21.0736961364746	0.602947294712067	0.906534731388092	0.349546879529953	70.6315765380859	1342
True	False	False	False	False	-3256.07250976563	-1006.81903076172	136.424453735352	0.764290273189545	0.955321669578552	0.718305766582489	145.430892944336	17888
True	False	False	False	False	-3256.0576171875	-889.018798828125	150.843307495117	0.802700221538544	0.965788185596466	1	89.5073547363281	12173
True	False	False	False	False	-3255.86303710938	-722.037658691406	110.914192199707	0.727671027183533	0.949504971504211	0.573428332805634	94.3300018310547	9433
True	False	False	False	False	-3254.353515625	-520.228515625	150.843307495117	0.794324278831482	0.955324351787567	1	76.2279434204102	10367
True	False	False	False	False	-3243.54443359375	-259.607482910156	78.7490768432617	0.739793658256531	0.937675714492798	0.611645519733429	70.3239440917969	4993
True	False	False	False	False	-3255.03466796875	-219.168899536133	124.223899841309	0.805557072162628	0.955573856830597	1	78.4107131958008	8782
True	False	False	False	False	-3244.10034179688	-118.734062194824	227.374099731445	0.695274472236633	0.960953712463379	0.493935108184814	97.0195159912109	19889
True	False	False	False	False	-3250.67236328125	-58.8607788085938	66.5485153198242	0.646814525127411	0.952681720256805	0.408391445875168	63.6500015258789	3819
True	False	False	False	False	-3241.2080078125	-484.712829589844	124.223899841309	0.783444225788116	0.957675635814667	0.904983460903168	76.2589263916016	8541
True	False	False	False	False	-3240.51611328125	-313.736267089844	146.40673828125	0.662400841712952	0.936900436878204	0.432938277721405	90.4924240112305	11945
True	False	False	False	False	-3239.38720703125	-166.546997070313	202.97297668457	0.632780253887177	0.930062532424927	0.388101845979691	100.803276062012	18447
True	False	False	False	False	-3238.62744140625	-1088.08923339844	97.6044921875	0.678042888641357	0.96468061208725	0.460158079862595	141.943176269531	12491
True	False	False	False	False	-3229.49267578125	-1071.857421875	96.4953460693359	0.836953818798065	0.973171412944794	1	107.908042907715	9388
True	False	False	False	False	-3237.92919921875	-947.552001953125	115.350761413574	0.801323413848877	0.957141101360321	1	82.1153869628906	8540
True	False	False	False	False	-3229.01586914063	-914.462341308594	147.515884399414	0.77680242061615	0.955324351787567	0.810584485530853	84.9548873901367	11299
True	False	False	False	False	-3224.59790039063	-801.265502929688	242.902084350586	0.745215535163879	0.943284094333649	0.631068050861359	84.6757965087891	18544
True	False	False	False	False	-3233.669921875	-646.176208496094	265.084930419922	0.759836316108704	0.954343676567078	0.694332182407379	90.3514633178711	21594
True	False	False	False	False	-3237.412109375	18.7115077972412	167.480438232422	0.747460305690765	0.959389567375183	0.639637768268585	108.768211364746	16424
True	False	False	False	False	-3230.48046875	-745.81640625	234.028945922852	0.735507965087891	0.948607087135315	0.597397983074188	84.6445465087891	17860
True	False	False	False	False	-3229.09790039063	-562.160095214844	130.878753662109	0.620877861976624	0.950831413269043	0.372040390968323	76.2711868286133	9000
True	False	False	False	False	-3224.423828125	-500.971008300781	116.459907531738	0.65536904335022	0.950357675552368	0.421576768159866	72.1428604125977	7575
True	False	False	False	False	-3226.30078125	-351.863037109375	204.082122802734	0.706374704837799	0.960473299026489	0.518372476100922	89.5815200805664	16483
True	False	False	False	False	-3227.33715820313	-73.0369720458984	54.3479537963867	0.677731871604919	0.923102557659149	0.459587782621384	70.1836700439453	3439
True	False	False	False	False	-3224.85009765625	-88.7128143310547	116.459907531738	0.764054596424103	0.962012887001038	0.716959476470947	78.0476226806641	8195
True	False	False	False	False	-3223.92309570313	-427.68359375	173.026138305664	0.686031520366669	0.941731750965118	0.475260227918625	87.2307662963867	13608
True	False	False	False	False	-3223.7548828125	-51.2446174621582	151.952453613281	0.820764601230621	0.962778031826019	1	100.686134338379	13794
True	False	False	False	False	-3219.4267578125	-541.497131347656	94.2770690917969	0.666200995445251	0.936084628105164	0.439291834831238	69.9647064208984	5947
True	False	False	False	False	-3215.49145507813	-397.743408203125	140.861022949219	0.534801065921783	0.940650343894958	0.278067201375961	74.8818893432617	9510
True	False	False	False	False	-3216.11303710938	-2.92152166366577	165.262145996094	0.730507373809814	0.949317336082458	0.581821024417877	77.1476516723633	11495
True	False	False	False	False	-3219.025390625	29.9572944641113	102.041061401367	0.729883551597595	0.953267395496368	0.579949259757996	92.75	8533
True	False	False	False	False	-3214.97973632813	-371.384216308594	119.787330627441	0.707465767860413	0.957006096839905	0.520909607410431	93.2592620849609	10072
True	False	False	False	False	-3212.50317382813	-181.782608032227	88.7313537597656	0.650446891784668	0.947288870811462	0.413908988237381	68.9749984741211	5518
True	False	False	False	False	-3212.16625976563	-121.685806274414	117.569046020508	0.741474032402039	0.95470005273819	0.61748605966568	76.1886825561523	8076
True	False	False	False	False	-3211.47216796875	-826.452087402344	129.769607543945	0.70094496011734	0.951999187469482	0.506118953227997	85.3846130371094	9990
True	False	False	False	False	-3211.04418945313	-1151.70617675781	87.6222152709961	0.735943078994751	0.953584969043732	0.598804712295532	112.075950622559	8854
True	False	False	False	False	-3204.01049804688	-1130.177734375	138.64274597168	0.722498834133148	0.964791834354401	0.558853149414063	86.4960021972656	10812
True	False	False	False	False	-3203.166015625	-974.388854980469	202.97297668457	0.705010533332825	0.955261945724487	0.51523631811142	80.2021865844727	14677
True	False	False	False	False	-3205.001953125	-589.419372558594	174.135284423828	0.564609169960022	0.92245876789093	0.307014495134354	75.2101898193359	11808
True	False	False	False	False	-3203.54345703125	-266.390808105469	123.114753723145	0.708051383495331	0.9395911693573	0.522282242774963	103.666664123535	11507
True	False	False	False	False	-3210.517578125	-248.206314086914	144.188446044922	0.829249382019043	0.954143524169922	1	86.3692321777344	11228
True	False	False	False	False	-3201.79272460938	-455.364044189453	148.625015258789	0.688461124897003	0.951413810253143	0.480036944150925	80.8432846069336	10833
True	False	False	False	False	-3201.1005859375	-672.093200683594	198.536407470703	0.819695770740509	0.955776572227478	1	83.0055847167969	14858
True	False	False	False	False	-3198.76782226563	-1023.86376953125	205.191253662109	0.647041022777557	0.957372963428497	0.408732116222382	87.210807800293	16134
True	False	False	False	False	-3192.2978515625	-866.81201171875	194.099838256836	0.715077757835388	0.951651036739349	0.539380967617035	97.5314254760742	17068
True	False	False	False	False	-3183.50463867188	-643.602233886719	149.734161376953	0.614865183830261	0.96748960018158	0.364283084869385	78.9407424926758	10657
True	False	False	False	False	-3196.07934570313	-374.701263427734	143.079315185547	0.669323861598969	0.95661062002182	0.444632470607758	86.0387573242188	11099
True	False	False	False	False	-3196.16943359375	-164.165252685547	122.005615234375	0.694063246250153	0.954912185668945	0.491407632827759	74.2090911865234	8163
True	False	False	False	False	-3191.462890625	-285.031921386719	181.899276733398	0.55000102519989	0.927062928676605	0.292437076568604	84.0182952880859	13779
True	False	False	False	False	-3188.11083984375	-224.461791992188	275.067199707031	0.505387485027313	0.860943078994751	0.252274841070175	88.7016143798828	21998
True	False	False	False	False	-3189.82153320313	-107.579765319824	179.680999755859	0.564702749252319	0.907620787620544	0.307110488414764	93.2222213745117	15102
True	False	False	False	False	-3191.11157226563	-25.9619941711426	149.734161376953	0.761056125164032	0.95744389295578	0.700609505176544	80.4296264648438	10858
True	False	False	False	False	-3189.68212890625	-133.008712768555	78.7490768432617	0.705722391605377	0.93481183052063	0.516867816448212	67.521125793457	4794
True	False	False	False	False	-3186.83129882813	-557.103576660156	97.6044921875	0.561338007450104	0.941600441932678	0.303680539131165	69.7045440673828	6134
True	False	False	False	False	-3184.27294921875	-514.040100097656	195.208984375	0.764142394065857	0.970657289028168	0.717459857463837	84.125	14806
True	False	False	False	False	-3186.61254882813	23.503662109375	134.206176757813	0.515997052192688	0.906413435935974	0.261294573545456	75.6033020019531	9148
True	False	False	False	False	-3181.43774414063	-424.910430908203	167.480438232422	0.586704552173615	0.929523706436157	0.330693513154984	85.6225128173828	12929
True	False	False	False	False	-3180.0341796875	-808.905944824219	134.206176757813	0.692156434059143	0.949847936630249	0.487479507923126	80.4545440673828	9735
True	False	False	False	False	-3179.90649414063	65.8126449584961	277.285491943359	0.449529618024826	0.833673715591431	0.209231704473495	85.0039978027344	21251
True	False	False	False	False	-3179.83984375	-1199.82165527344	110.914192199707	0.779846131801605	0.95596182346344	0.844886004924774	125.319999694824	12532
True	False	False	False	False	-3179.65991210938	-697.579040527344	125.333038330078	0.760423243045807	0.956423282623291	0.697327613830566	83.7964630126953	9469
True	False	False	False	False	-3177.83862304688	-1298.76843261719	384.872253417969	0.261409521102905	0.912029922008514	0.100836329162121	150.132568359375	52096
True	False	False	False	False	-3160.65234375	-1255.54699707031	167.480438232422	0.783472120761871	0.954798519611359	0.905631244182587	98.291389465332	14842
True	False	False	False	False	-3174.18823242188	-1065.69213867188	185.226699829102	0.838037431240082	0.974538683891296	1	83.1317367553711	13883
True	False	False	False	False	-3173.5205078125	-982.14453125	151.952453613281	0.820764601230621	0.962778031826019	1	81.394157409668	11151
True	False	False	False	False	-3174.75415039063	-716.188171386719	137.533599853516	0.790976285934448	0.954638242721558	1	82.7419357299805	10260
True	False	False	False	False	-3174.25659179688	-902.598937988281	200.754699707031	0.694857776165009	0.964236438274384	0.493062615394592	84.8895034790039	15365
True	False	False	False	False	-3173.14892578125	-1003.74481201172	122.005615234375	0.62011981010437	0.917790710926056	0.371049791574478	74.5272750854492	8198
True	False	False	False	False	-3172.9462890625	-842.510437011719	163.043869018555	0.682064414024353	0.937829375267029	0.467648804187775	78.6122436523438	11556
True	False	False	False	False	-3172.2490234375	-788.044128417969	218.500961303711	0.585715174674988	0.955802798271179	0.329587042331696	84.2791900634766	16603
True	False	False	False	False	-3168.40673828125	-1177.80297851563	130.878753662109	0.618331968784332	0.940766513347626	0.36872798204422	101.152542114258	11936
True	False	False	False	False	-3165.41723632813	-1101.46984863281	211.846115112305	0.757650911808014	0.952362656593323	0.683558523654938	85.287956237793	16290
True	False	False	False	False	-3159.25634765625	-672.789123535156	173.026138305664	0.79824435710907	0.952784836292267	1	94.9871826171875	14818
True	False	False	False	False	-3167.70263671875	-610.251098632813	186.335845947266	0.548469841480255	0.922438859939575	0.290954083204269	82.351188659668	13835
True	False	False	False	False	-3159.4970703125	-542.032287597656	153.061584472656	0.685842871665955	0.963012039661407	0.474893063306808	87.9710159301758	12140
True	False	False	False	False	-3166.25073242188	-397.606079101563	122.005615234375	0.800438165664673	0.960495412349701	1	90.8454513549805	9993
True	False	False	False	False	-3165.66381835938	-480.078094482422	146.40673828125	0.790809690952301	0.959453940391541	1	74.6287841796875	9851
True	False	False	False	False	-3163.72729492188	-351.594970703125	232.919815063477	0.627105474472046	0.931603729724884	0.380322188138962	92.1619033813477	19354
True	False	False	False	False	-3164.84521484375	-64.5831832885742	164.153015136719	0.677737295627594	0.94703471660614	0.459597736597061	91.7770233154297	13583
True	False	False	False	False	-3162.57763671875	0.772595405578613	147.515884399414	0.706804156303406	0.950586080551147	0.51936799287796	73.6240615844727	9792
True	False	False	False	False	-3161.58959960938	-142.158447265625	84.2947845458984	0.751168549060822	0.962498486042023	0.654582440853119	65.9078979492188	5009
True	False	False	False	False	-3158.77416992188	-92.8131942749023	124.223899841309	0.714430212974548	0.958750545978546	0.537754118442535	106.044639587402	11877
True	False	False	False	False	-3158.66088867188	-951.8134765625	139.751892089844	0.762926280498505	0.960622191429138	0.710642993450165	75.9523773193359	9570
True	False	False	False	False	-3158.17749023438	-315.238250732422	199.645553588867	0.567869901657104	0.948235154151917	0.310379713773727	86.3666687011719	15546
True	False	False	False	False	-3158.16381835938	-110.055923461914	62.1119499206543	0.757211983203888	0.94907420873642	0.681462585926056	70.1607131958008	3929
True	False	False	False	False	-3157.06665039063	-40.3661117553711	84.2947845458984	0.819298386573792	0.953763663768768	1	73.1973648071289	5563
True	False	False	False	False	-3154.83374023438	-1347.54614257813	206.300399780273	0.60920661687851	0.9601891040802	0.357184380292892	146.150543212891	27184
True	False	False	False	False	-3143.423828125	-1300.18286132813	150.843307495117	0.730014204978943	0.954564452171326	0.580339908599854	82.3529434204102	11200
True	False	False	False	False	-3153.69604492188	-756.920349121094	179.680999755859	0.650522708892822	0.942237496376038	0.414025485515594	85.4814834594727	13848
True	False	False	False	False	-3153.02392578125	-641.930908203125	117.569046020508	0.72139585018158	0.949699282646179	0.555857241153717	87.2641525268555	9250
True	False	False	False	False	-3151.736328125	-424.984680175781	117.569046020508	0.750036954879761	0.955935597419739	0.649910449981689	87.2169799804688	9245
True	False	False	False	False	-3153.2822265625	-165.215133666992	86.513069152832	0.775300621986389	0.947773933410645	0.796320915222168	67.2948684692383	5249
True	False	False	False	False	-3151.73681640625	-72.4704895019531	82.0765075683594	0.8379065990448	0.970893561840057	1	94.0675659179688	6961
True	False	False	False	False	-3146.44873046875	-26.410758972168	68.7667999267578	0.754140198230743	0.941413700580597	0.667366206645966	87.9516143798828	5453
True	False	False	False	False	-3144.09838867188	-506.337036132813	133.097030639648	0.693598926067352	0.949818968772888	0.490445405244827	77.75	9330
True	False	False	False	False	-3141.00537109375	-197.895355224609	89.8404998779297	0.73106849193573	0.937882006168365	0.583517670631409	66.0246887207031	5348
True	False	False	False	False	-3139.92944335938	-711.587463378906	227.374099731445	0.796519458293915	0.964670181274414	1	86.9219512939453	17819
True	False	False	False	False	-3139.7734375	-1175.6611328125	151.952453613281	0.728061437606812	0.951123237609863	0.574565887451172	86.1313858032227	11800
True	False	False	False	False	-3138.54174804688	-848.044372558594	135.315322875977	0.820987939834595	0.958487033843994	1	81.7786865234375	9977
True	False	False	False	False	-3137.94897460938	-4.33951616287231	80.9673614501953	0.66242790222168	0.893223702907562	0.432982921600342	107.013702392578	7812
True	False	False	False	False	-3138.19702148438	19.3331832885742	95.3862075805664	0.733483374118805	0.949190497398376	0.590964496135712	103.639533996582	8913
True	False	False	False	False	-3137.54052734375	-371.199951171875	96.4953460693359	0.775108277797699	0.962020635604858	0.794588387012482	75.5517272949219	6573
True	False	False	False	False	-3135.8896484375	-1392.38500976563	93.1679229736328	0.782521784305573	0.959447026252747	0.885872364044189	119.630950927734	10049
True	False	False	False	False	-3126.724609375	-1367.61315917969	115.350761413574	0.778573036193848	0.961469709873199	0.82945716381073	89.6538467407227	9324
True	False	False	False	False	-3132.8291015625	-934.84326171875	136.424453735352	0.676515161991119	0.958511888980865	0.457368969917297	76.0650405883789	9356
True	False	False	False	False	-3135.63427734375	46.2659606933594	83.1856460571289	0.80851811170578	0.958222687244415	1	101.639999389648	7623
True	False	False	False	False	-3134.89282226563	-294.217407226563	163.043869018555	0.576067924499512	0.938409626483917	0.319032341241837	75.9319763183594	11162
True	False	False	False	False	-3132.59448242188	-155.57926940918	148.625015258789	0.755418717861176	0.95744389295578	0.673116326332092	86.9776153564453	11655
True	False	False	False	False	-3131.734375	-1247.64709472656	192.990692138672	0.765188992023468	0.956229090690613	0.723530054092407	95.994255065918	16703
True	False	False	False	False	-3124.94409179688	-1207.5224609375	160.825576782227	0.610599637031555	0.921011984348297	0.358914375305176	85.2551727294922	12362
True	False	False	False	False	-3130.04370117188	-1139.71789550781	179.680999755859	0.712417364120483	0.933165013790131	0.532765328884125	88.0370407104492	14262
True	False	False	False	False	-3126.94750976563	-1049.50842285156	175.244430541992	0.757012546062469	0.954312324523926	0.680517315864563	92.0506362915039	14544
True	False	False	False	False	-3129.79443359375	-959.077270507813	119.787330627441	0.75546407699585	0.961267530918121	0.673323512077332	77.7129592895508	8393
True	False	False	False	False	-3129.71313476563	-545.388244628906	122.005615234375	0.64924281835556	0.96965366601944	0.412067145109177	72.6545486450195	7992
True	False	False	False	False	-3129.70288085938	-754.461608886719	171.917007446289	0.759923756122589	0.966327965259552	0.694775581359863	90.1096801757813	13967
True	False	False	False	False	-3128.72998046875	-1000.29577636719	144.188446044922	0.778827726840973	0.956700146198273	0.832400798797607	78.2615356445313	10174
True	False	False	False	False	-3127.55712890625	-792.504089355469	222.937530517578	0.695020914077759	0.938140988349915	0.493403911590576	85.4825897216797	17182
True	False	False	False	False	-3127.89624023438	-654.635803222656	155.279876708984	0.797418594360352	0.96236389875412	1	79.4357147216797	11121
True	False	False	False	False	-3122.9130859375	-584.197143554688	153.061584472656	0.654967188835144	0.945651769638062	0.42094224691391	78.2463760375977	10798
True	False	False	False	False	-3121.3125	-443.933532714844	136.424453735352	0.718396246433258	0.940709412097931	0.547894239425659	82.4146347045898	10137
True	False	False	False	False	-3124.25415039063	-378.851470947266	98.7136306762695	0.426418453454971	0.907328248023987	0.193269416689873	76.6629180908203	6823
True	False	False	False	False	-3121.6708984375	-79.1898956298828	90.9496383666992	0.763890326023102	0.952873766422272	0.716026604175568	98.8048782348633	8102
True	False	False	False	False	-3120.86865234375	-497.637725830078	79.8582229614258	0.548155725002289	0.891598045825958	0.290650874376297	69.8888854980469	5032
True	False	False	False	False	-3119.87231445313	-1460.80993652344	117.569046020508	0.72139585018158	0.951166808605194	0.555857241153717	146.047164916992	15481
True	False	False	False	False	-3119.283203125	-1397.5654296875	103.150199890137	0.69622391462326	0.960568130016327	0.495934218168259	92.129035949707	8568
True	False	False	False	False	-3116.77612304688	-363.960571289063	57.6753807067871	0.692064881324768	0.93451714515686	0.487292498350143	97.4423065185547	5067
True	False	False	False	False	-3117.43212890625	-58.1988677978516	141.970169067383	0.607505798339844	0.941918015480042	0.355087220668793	86.5546875	11079
True	False	False	False	False	-3118.45776367188	48.675895690918	195.208984375	0.71916389465332	0.947715580463409	0.549907207489014	101.994316101074	17951
True	False	False	False	False	-3116.2490234375	-127.232849121094	118.678184509277	0.624946296215057	0.939387083053589	0.377421349287033	73.9813079833984	7916
True	False	False	False	False	-3115.48486328125	-1097.42211914063	119.787330627441	0.785884737968445	0.951650977134705	1	85.5462951660156	9239
True	False	False	False	False	-3111.63671875	-1075.30517578125	130.878753662109	0.649014532566071	0.955326914787292	0.411719381809235	82.0169525146484	9678
True	False	False	False	False	-3108.60229492188	-353.294982910156	52.1296730041504	0.687331438064575	0.934400260448456	0.477804660797119	104.765960693359	4924
True	False	False	False	False	-3113.85278320313	-255.794464111328	100.931915283203	0.776127755641937	0.951622247695923	0.804006338119507	99.2966995239258	9036
True	False	False	False	False	-3115.30078125	-226.408843994141	134.206176757813	0.706714987754822	0.955887496471405	0.51916092634201	80.7685928344727	9773
True	False	False	False	False	-3111.48510742188	-194.842819213867	174.135284423828	0.445774048566818	0.856152653694153	0.206571966409683	78.891716003418	12386
True	False	False	False	False	-3109.77758789063	20.6168899536133	122.005615234375	0.659008085727692	0.939951062202454	0.427394479513168	81.3454513549805	8948
True	False	False	False	False	-3109.16162109375	-336.832214355469	149.734161376953	0.580880403518677	0.902054369449615	0.324245393276215	81.4370346069336	10994
True	False	False	False	False	-3109.1240234375	-272.560180664063	165.262145996094	0.64111989736557	0.933812439441681	0.39996874332428	92.0872497558594	13721
True	False	False	False	False	-3107.67993164063	-993.968200683594	134.206176757813	0.643032371997833	0.947232782840729	0.402767360210419	80.7933883666992	9776
True	False	False	False	False	-3104.18334960938	-970.877075195313	126.442184448242	0.797434329986572	0.95916348695755	1	84.2543869018555	9605
True	False	False	False	False	-3106.64013671875	-480.313751220703	159.716445922852	0.754574596881866	0.94955962896347	0.669301986694336	87.3402786254883	12577
True	False	False	False	False	-3107.46801757813	-104.512870788574	108.695907592773	0.725042045116425	0.94692063331604	0.565907895565033	77.6530609130859	7610
True	False	False	False	False	-3106.82299804688	-40.5976181030273	115.350761413574	0.778573036193848	0.956214725971222	0.82945716381073	85.5961532592773	8902
True	False	False	False	False	-3105.619140625	-927.29541015625	231.810668945313	0.736935615539551	0.959131121635437	0.602045714855194	85.4784698486328	17865
True	False	False	False	False	-3100.84912109375	-872.423706054688	200.754699707031	0.813708543777466	0.964382708072662	1	95.5082855224609	17287
True	False	False	False	False	-3104.42260742188	-684.517150878906	166.371292114258	0.668196797370911	0.903834342956543	0.442692250013351	77.0999984741211	11565
True	False	False	False	False	-3103.9892578125	-818.922546386719	134.206176757813	0.751862764358521	0.951936304569244	0.657500267028809	101.231407165527	12249
True	False	False	False	False	-3100.01538085938	-725.650451660156	180.790130615234	0.799145638942719	0.961559414863586	1	79.3006134033203	12926
True	False	False	False	False	-3102.40698242188	-565.954772949219	126.442184448242	0.658918976783752	0.954996645450592	0.427250385284424	76.2543869018555	8693
True	False	False	False	False	-3100.65869140625	-503.389831542969	122.005615234375	0.6835116147995	0.951114892959595	0.470399111509323	88.3545455932617	9719
True	False	False	False	False	-3100.79858398438	-15.2266616821289	115.350761413574	0.719225645065308	0.942053854465485	0.550069808959961	89.913459777832	9351
True	False	False	False	False	-3100.12866210938	-156.792037963867	160.825576782227	0.597711980342865	0.952978372573853	0.343323171138763	79.8620681762695	11580
True	False	False	False	False	-3099.67578125	-1518.24597167969	164.153015136719	0.680345416069031	0.949217736721039	0.464419931173325	162.358108520508	24029
True	False	False	False	False	-3072.10791015625	-1509.8154296875	164.153015136719	0.757308721542358	0.953839004039764	0.681922793388367	108.77702331543	16099
True	False	False	False	False	-3091.2978515625	-1493.54418945313	23.2919807434082	0.846452295780182	0.95370626449585	1	101.761901855469	2137
True	False	False	False	False	-3092.10620117188	-1338.96655273438	190.772415161133	0.756393730640411	0.956717729568481	0.677612125873566	89.0813980102539	15322
True	False	False	False	False	-3093.43920898438	-838.415161132813	188.554138183594	0.825532793998718	0.964009344577789	1	83.5588226318359	14205
True	False	False	False	False	-3094.21264648438	-393.174591064453	89.8404998779297	0.575884997844696	0.934625387191772	0.318836212158203	72.6543197631836	5885
True	False	False	False	False	-3097.43408203125	-57.9165802001953	103.150199890137	0.650538504123688	0.949004113674164	0.414049744606018	80.9247283935547	7526
True	False	False	False	False	-3094.05737304688	-425.679382324219	115.350761413574	0.769432365894318	0.952778518199921	0.750428736209869	80.1153869628906	8332
True	False	False	False	False	-3091.3388671875	-1214.46728515625	174.135284423828	0.834347784519196	0.969370663166046	1	86.5668792724609	13591
True	False	False	False	False	-3091.25634765625	-1444.18029785156	174.135284423828	0.735303997993469	0.951176822185516	0.596741735935211	97.4840774536133	15305
True	False	False	False	False	-3090.021484375	-1180.34619140625	229.592376708984	0.750570118427277	0.926310777664185	0.652099132537842	96.5942001342773	19995
True	False	False	False	False	-3090.44702148438	-608.919372558594	146.40673828125	0.626490354537964	0.933525919914246	0.379492491483688	108.363639831543	14304
True	False	False	False	False	-3090.40966796875	-189.178283691406	93.1679229736328	0.772283971309662	0.961418867111206	0.771135985851288	84.4047622680664	7090
True	False	False	False	False	-3090.34936523438	-1101.54223632813	259.539215087891	0.793630421161652	0.951985359191895	1	90.4871826171875	21174
True	False	False	False	False	-3089.208984375	-627.849304199219	134.206176757813	0.771839797496796	0.956741273403168	0.76773864030838	84.2809906005859	10198
True	False	False	False	False	-3087.28295898438	-12.7716655731201	130.878753662109	0.682038903236389	0.936400473117828	0.467600554227829	94.7372894287109	11179
True	False	False	False	False	-3090.3486328125	65.9998092651367	96.4953460693359	0.65130627155304	0.941887199878693	0.415231645107269	82.2988510131836	7160
True	False	False	False	False	-3084.59716796875	-597.270751953125	34.3833999633789	0.682015299797058	0.941287934780121	0.467555910348892	79.2258071899414	2456
True	False	False	False	False	-3083.630859375	-556.049133300781	135.315322875977	0.6848503947258	0.963969707489014	0.47297015786171	79.4180297851563	9689
True	False	False	False	False	-3083.67407226563	-217.632354736328	144.188446044922	0.829249382019043	0.967863619327545	1	83.9000015258789	10907
True	False	False	False	False	-3082.72192382813	-242.160919189453	127.551322937012	0.753320038318634	0.943698883056641	0.663759410381317	84.0173950195313	9662
True	False	False	False	False	-3082.376953125	-90.3257141113281	144.188446044922	0.631289780139923	0.91763311624527	0.386036187410355	80.7692337036133	10500
True	False	False	False	False	-3082.00024414063	20.585298538208	163.043869018555	0.688469350337982	0.939259827136993	0.480053275823593	102.401359558105	15053
True	False	False	False	False	-3080.29321289063	-1499.05883789063	87.6222152709961	0.785240411758423	0.959884345531464	0.972049474716187	110.658226013184	8742
True	False	False	False	False	-3067.94970703125	-1391.55908203125	32.1651153564453	0.638014316558838	0.959428310394287	0.395486831665039	66.068962097168	1916
True	False	False	False	False	-3076.33227539063	-1267.76806640625	122.005615234375	0.769454181194305	0.942436635494232	0.750577867031097	83.4727249145508	9182
True	False	False	False	False	-3079.34130859375	-398.065551757813	92.0587844848633	0.798473179340363	0.95210999250412	1	84.3855438232422	7004
True	False	False	False	False	-3079.14672851563	-441.254608154297	120.896469116211	0.7624591588974	0.946028470993042	0.708087503910065	76.3302764892578	8320
True	False	False	False	False	-3078.68798828125	-313.057891845703	288.376892089844	0.616998076438904	0.938645839691162	0.367008924484253	93.6230773925781	24342
True	False	False	False	False	-3075.76684570313	-133.090972900391	136.424453735352	0.631945669651031	0.955767214298248	0.386943191289902	71.6747970581055	8816
True	False	False	False	False	-3074.95385742188	58.0742340087891	104.259346008301	0.733055353164673	0.95439088344574	0.589626967906952	91.6170196533203	8612
True	False	False	False	False	-3074.09594726563	-1310.86999511719	159.716445922852	0.772956192493439	0.958474338054657	0.776414334774017	113.930557250977	16406
True	False	False	False	False	-3068.16259765625	-1292.81872558594	141.970169067383	0.714233875274658	0.926043689250946	0.537262856960297	105.6328125	13521
True	False	False	False	False	-3072.8505859375	-1147.9306640625	109.805053710938	0.829462349414825	0.963844060897827	1	77.080810546875	7631
True	False	False	False	False	-3067.90844726563	-1005.12109375	174.135284423828	0.703137636184692	0.956321179866791	0.510994553565979	85.8598709106445	13480
True	False	False	False	False	-3071.31591796875	-576.192810058594	120.896469116211	0.783979654312134	0.957082509994507	0.918468296527863	74.6605529785156	8138
True	False	False	False	False	-3070.90478515625	-280.207458496094	116.459907531738	0.764054596424103	0.946470022201538	0.716959476470947	86.0285720825195	9033
True	False	False	False	False	-3070.78833007813	-905.3310546875	122.005615234375	0.694063246250153	0.957804203033447	0.491407632827759	78.136360168457	8595
True	False	False	False	False	-3069.38159179688	-740.935852050781	170.807861328125	0.737847626209259	0.941642820835114	0.605065226554871	97.7207794189453	15049
True	False	False	False	False	-3069.95776367188	-46.2261428833008	122.005615234375	0.740235030651093	0.945535778999329	0.613164842128754	80.3272705078125	8836
True	False	False	False	False	-3066.02954101563	-520.99169921875	109.805053710938	0.762798249721527	0.961557626724243	0.709939241409302	81.6565628051758	8084
True	False	False	False	False	-3065.54028320313	-502.039367675781	96.4953460693359	0.698709607124329	0.955309629440308	0.501244783401489	84.0574722290039	7313
True	False	False	False	False	-3063.40649414063	-1545.42114257813	133.097030639648	0.718917906284332	0.953376054763794	0.549260377883911	98.1999969482422	11784
True	False	False	False	False	-3059.87451171875	-1470.19226074219	137.533599853516	0.742881834506989	0.946157515048981	0.622499585151672	85.2016143798828	10565
True	False	False	False	False	-3063.19262695313	-600.049560546875	156.389007568359	0.70075249671936	0.962551116943359	0.505695521831512	90.7872314453125	12801
True	False	False	False	False	-3062.20629882813	-368.494140625	177.462707519531	0.55325049161911	0.932477474212646	0.295611768960953	74.03125	11845
True	False	False	False	False	-3061.35717773438	-1213.205078125	108.695907592773	0.755093216896057	0.957141101360321	0.671637296676636	73.6836700439453	7221
True	False	False	False	False	-3057.51977539063	-1130.83959960938	108.695907592773	0.83582991361618	0.959554612636566	1	77.6632690429688	7611
True	False	False	False	False	-3059.07934570313	-884.157287597656	131.987884521484	0.597164392471313	0.956284999847412	0.342680543661118	76.0168075561523	9046
True	False	False	False	False	-3061.33862304688	-652.098754882813	186.335845947266	0.716425657272339	0.947245180606842	0.542802810668945	87.4821395874023	14697
True	False	False	False	False	-3060.77587890625	-146.427871704102	87.6222152709961	0.796068251132965	0.953511893749237	1	72.3037948608398	5712
True	False	False	False	False	-3059.8271484375	-776.339294433594	237.356369018555	0.657753348350525	0.939725399017334	0.42537385225296	82.1728973388672	17585
True	False	False	False	False	-3057.45263671875	-1097.23303222656	118.678184509277	0.675134241580963	0.951500833034515	0.454873770475388	77.6168212890625	8305
True	False	False	False	False	-3056.52954101563	-1619.69323730469	110.914192199707	0.513776957988739	0.926858603954315	0.259381890296936	130.899993896484	13090
True	False	False	False	False	-3040.92944335938	-1624.17297363281	14.4188451766968	0.719225645065308	0.945763468742371	0.550069808959961	82.6153869628906	1074
True	False	False	False	False	-3050.74926757813	-1571.38610839844	177.462707519531	0.802910149097443	0.938933253288269	1	121.962501525879	19514
True	False	False	False	False	-3053.1669921875	-1254.904296875	119.787330627441	0.764188587665558	0.961044549942017	0.717723667621613	77.2314834594727	8341
True	False	False	False	False	-3055.04418945313	-175.910415649414	94.2770690917969	0.703324019908905	0.939011633396149	0.511413395404816	72.2941207885742	6145
True	False	False	False	False	-3054.578125	-537.633178710938	108.695907592773	0.764249205589294	0.953740179538727	0.718070447444916	74.2551040649414	7277
True	False	False	False	False	-3053.330078125	-66.1197280883789	110.914192199707	0.793351709842682	0.953267395496368	1	77.1699981689453	7717
True	False	False	False	False	-3053.11352539063	-1379.78259277344	191.881561279297	0.674566864967346	0.923124134540558	0.453855603933334	137.346817016602	23761
True	False	False	False	False	-3052.0810546875	-1183.29248046875	197.427261352539	0.697551608085632	0.939157009124756	0.498756766319275	89.5393295288086	15938
True	False	False	False	False	-3052.72973632813	-113.568542480469	146.40673828125	0.770961821079254	0.963184654712677	0.761220216751099	81.113639831543	10707
True	False	False	False	False	-3052.89184570313	35.7018699645996	118.678184509277	0.801031827926636	0.958391427993774	1	118.644859313965	12695
True	False	False	False	False	-3052.658203125	-488.459899902344	158.607299804688	0.669735491275787	0.949902594089508	0.445344775915146	82.8251724243164	11844
True	False	False	False	False	-3049.69604492188	-441.581604003906	126.442184448242	0.71930193901062	0.94667637348175	0.550270855426788	76.5087738037109	8722
True	False	False	False	False	-3052.56420898438	-283.570953369141	104.259346008301	0.787570297718048	0.961541295051575	1	93.6702117919922	8805
True	False	False	False	False	-3050.59838867188	-414.613830566406	138.64274597168	0.768403470516205	0.955496370792389	0.74352765083313	79.2399978637695	9905
True	False	False	False	False	-3044.76196289063	-240.36491394043	116.459907531738	0.764054596424103	0.933233380317688	0.716959476470947	80.4000015258789	8442
True	False	False	False	False	-3049.232421875	-91.1524276733398	96.4953460693359	0.728921413421631	0.940257787704468	0.57709127664566	80.8505783081055	7034
True	False	False	False	False	-3044.884765625	-14.3588180541992	249.556930541992	0.361600011587143	0.797868609428406	0.153021931648254	84.9377746582031	19111
True	False	False	False	False	-3044.41625976563	-1606.73449707031	150.843307495117	0.675903141498566	0.934426784515381	0.456260055303574	120.10294342041	16334
True	False	False	False	False	-3031.33374023438	-1548.72326660156	220.719253540039	0.757520735263824	0.95004141330719	0.682934701442719	106.653266906738	21224
True	False	False	False	False	-3041.96948242188	-1076.39221191406	119.787330627441	0.75546407699585	0.959779739379883	0.673323512077332	79.3425903320313	8569
True	False	False	False	False	-3042.53271484375	-935.573974609375	159.716445922852	0.772956192493439	0.95402455329895	0.776414334774017	85.4722213745117	12308
True	False	False	False	False	-3044.15234375	-834.287414550781	216.282684326172	0.828494787216187	0.962575376033783	1	83.9025650024414	16361
True	False	False	False	False	-3043.365234375	-675.603759765625	166.371292114258	0.725541532039642	0.954607307910919	0.567318320274353	82.913330078125	12437
True	False	False	False	False	-3043.35498046875	12.2633571624756	105.36848449707	0.719695806503296	0.958071231842041	0.551311790943146	81.8421020507813	7775
True	False	False	False	False	-3041.19262695313	-864.429809570313	116.459907531738	0.81883841753006	0.968259692192078	1	81.7523803710938	8584
True	False	False	False	False	-3040.34912109375	-592.369750976563	97.6044921875	0.750541150569916	0.954907953739166	0.651979506015778	93.2727279663086	8208
True	False	False	False	False	-3040.76049804688	-191.315826416016	90.9496383666992	0.815059661865234	0.955602645874023	1	97.365852355957	7984
True	False	False	False	False	-3040.01098632813	-1041.97717285156	231.810668945313	0.843535721302032	0.961263656616211	1	89.9473648071289	18799
True	False	False	False	False	-3035.111328125	-501.153839111328	118.678184509277	0.801031827926636	0.965185582637787	1	85.7850494384766	9179
True	False	False	False	False	-3039.03100585938	-38.2916946411133	115.350761413574	0.649127423763275	0.958032369613647	0.411891251802444	84.2307662963867	8760
True	False	False	False	False	-3037.67993164063	30.5018424987793	76.5307922363281	0.770033359527588	0.966567158699036	0.754589080810547	97.7681121826172	6746
True	False	False	False	False	-3037.00927734375	67.8224563598633	124.223899841309	0.706682562828064	0.950153708457947	0.519085705280304	79.0178604125977	8850
True	False	False	False	False	-3032.73559570313	-1281.9580078125	147.515884399414	0.742133617401123	0.964077591896057	0.619820952415466	89.6616516113281	11925
True	False	False	False	False	-3031.82153320313	-201.49397277832	100.931915283203	0.836640954017639	0.961418867111206	1	82.6153869628906	7518
True	False	False	False	False	-3031.12329101563	-1671.46887207031	77.6399383544922	0.719287753105164	0.948702335357666	0.550233483314514	133.085708618164	9316
True	False	False	False	False	-3021.5537109375	-1586.94702148438	145.297592163086	0.636145830154419	0.940009534358978	0.392826676368713	115.709922790527	15158
True	False	False	False	False	-3011.73950195313	-1494.29272460938	65.4393768310547	0.785227477550507	0.951528549194336	0.970944821834564	71.8644104003906	4240
True	False	False	False	False	-3019.48461914063	-1352.11999511719	201.863830566406	0.800370097160339	0.95312362909317	1	132.68132019043	24148
True	False	False	False	False	-3027.66845703125	-1217.02770996094	186.335845947266	0.722873449325562	0.961654186248779	0.559879124164581	81.3333358764648	13664
True	False	False	False	False	-3028.90966796875	-622.1005859375	114.241622924805	0.803241491317749	0.959103643894196	1	91.8737869262695	9463
True	False	False	False	False	-3027.93701171875	-67.2835083007813	130.878753662109	0.794070303440094	0.953504741191864	1	84.9576263427734	10025
True	False	False	False	False	-3027.37963867188	-581.015258789063	109.805053710938	0.550082743167877	0.949245631694794	0.292516499757767	76.2626266479492	7550
True	False	False	False	False	-3026.99731445313	-480.661071777344	119.787330627441	0.630786955356598	0.938850283622742	0.385342925786972	77.2037048339844	8338
True	False	False	False	False	-3026.16040039063	-34.6044883728027	43.256534576416	0.817455768585205	0.96039891242981	1	80.9487152099609	3157
True	False	False	False	False	-3025.8876953125	-787.898010253906	160.825576782227	0.720632016658783	0.95701539516449	0.553804218769073	79.0758590698242	11466
True	False	False	False	False	-3025.36376953125	-708.868408203125	219.610107421875	0.809059381484985	0.958749711513519	1	85.0202026367188	16834
True	False	False	False	False	-3025.25439453125	-1250.01232910156	138.64274597168	0.687515437602997	0.956646144390106	0.478166908025742	74.9520034790039	9369
True	False	False	False	False	-3016.50366210938	-1109.54748535156	93.1679229736328	0.782521784305573	0.949439883232117	0.885872364044189	81.1190490722656	6814
True	False	False	False	False	-3020.0439453125	-955.713317871094	130.878753662109	0.794070303440094	0.957027733325958	1	83.5084762573242	9854
True	False	False	False	False	-3025.10131835938	-305.374633789063	226.264953613281	0.369846165180206	0.817601799964905	0.157815650105476	76.0147094726563	15507
True	False	False	False	False	-3024.94360351563	43.1973342895508	97.6044921875	0.809059381484985	0.955595314502716	1	84.3181838989258	7420
True	False	False	False	False	-3024.26977539063	-899.346252441406	115.350761413574	0.748017251491547	0.937163591384888	0.641817271709442	81.6057662963867	8487
True	False	False	False	False	-3017.56030273438	-544.66064453125	137.533599853516	0.735072493553162	0.957730650901794	0.595998883247375	74.9354858398438	9292
True	False	False	False	False	-3022.57373046875	-125.320259094238	230.701522827148	0.748017251491547	0.953525424003601	0.641817271709442	97.7211532592773	20326
True	False	False	False	False	-3022.17626953125	-443.705139160156	130.878753662109	0.696460485458374	0.954523324966431	0.496434777975082	74.5423736572266	8796
True	False	False	False	False	-3020.88598632813	-399.483551025391	117.569046020508	0.826636910438538	0.959103643894196	1	79.3773574829102	8414
True	False	False	False	False	-3021.53344726563	-240.838104248047	106.477630615234	0.794342398643494	0.955585777759552	1	79.7708358764648	7658
True	False	False	False	False	-3019.84497070313	-358.961822509766	168.589569091797	0.602947294712067	0.944195806980133	0.349546879529953	72.2894744873047	10988
True	False	False	False	False	-3019.11889648438	-49.2801055908203	129.769607543945	0.727007806301117	0.964075446128845	0.571508407592773	91.0427322387695	10652
True	False	False	False	False	-3013.58325195313	-1010.46514892578	229.592376708984	0.715767860412598	0.947878301143646	0.541126847267151	112.840576171875	23358
True	False	False	False	False	-3013.52807617188	-1434.76330566406	123.114753723145	0.682342290878296	0.944000065326691	0.468174546957016	83.5855865478516	9278
True	False	False	False	False	-3011.13891601563	-1185.50305175781	180.790130615234	0.773620665073395	0.952076733112335	0.781806230545044	84.1963195800781	13724
True	False	False	False	False	-3012.9169921875	-880.036865234375	128.660461425781	0.720794081687927	0.962092399597168	0.554238379001617	76.3620681762695	8858
True	False	False	False	False	-3013.0517578125	-755.06103515625	204.082122802734	0.736217558383942	0.942807197570801	0.599696278572083	79.3043441772461	14592
True	False	False	False	False	-3012.27758789063	-659.470886230469	144.188446044922	0.700715720653534	0.924012362957001	0.505614638328552	81.5461502075195	10601
True	False	False	False	False	-3011.9111328125	-228.167236328125	84.2947845458984	0.484791934490204	0.926271975040436	0.235587745904922	72.1578979492188	5484
True	False	False	False	False	-3011.48046875	-1124.26867675781	106.477630615234	0.81877213716507	0.95887416601181	1	79.4479141235352	7627
True	False	False	False	False	-3008.83203125	-973.953369140625	133.097030639648	0.737667322158813	0.958928644657135	0.604465067386627	83.7750015258789	10053
True	False	False	False	False	-3008.7509765625	-1526.90502929688	225.155807495117	0.750936388969421	0.956161201000214	0.653615593910217	109.325126647949	22193
True	False	False	False	False	-3008.50756835938	-1466.27233886719	235.138092041016	0.747513592243195	0.950861811637878	0.639845371246338	105.231132507324	22309
True	False	False	False	False	-3008.1904296875	-934.561645507813	96.4953460693359	0.836953818798065	0.960534572601318	1	81.0114974975586	7048
True	False	False	False	False	-3006.02880859375	-509.234191894531	124.223899841309	0.753693819046021	0.955568492412567	0.665395557880402	77.2232131958008	8649
True	False	False	False	False	-3007.82763671875	-168.496185302734	179.680999755859	0.768874526023865	0.946586132049561	0.74665355682373	72.5740737915039	11757
True	False	False	False	False	-3005.20971679688	-1701.55236816406	109.805053710938	0.673756539821625	0.951166808605194	0.452408254146576	90.3838348388672	8948
True	False	False	False	False	-3003.30102539063	-1488.64050292969	21.0736961364746	0.698733150959015	0.931073546409607	0.501295566558838	72.2105255126953	1372
True	False	False	False	False	-2997.24682617188	-567.080871582031	153.061584472656	0.786026954650879	0.958566606044769	1	79.6521759033203	10992
True	False	False	False	False	-3001.50024414063	-274.088500976563	238.465515136719	0.530634343624115	0.908476114273071	0.274259030818939	87.9534912109375	18910
True	False	False	False	False	-3000.75659179688	-207.791748046875	99.8227767944336	0.673765122890472	0.962107300758362	0.452423572540283	67.4888916015625	6074
True	False	False	False	False	-2997.982421875	33.3420028686523	158.607299804688	0.741963624954224	0.954267740249634	0.619216978549957	77.7272720336914	11115
True	False	False	False	False	-2997.22387695313	-1291.55187988281	134.206176757813	0.699378907680511	0.943759799003601	0.502694189548492	83.7272720336914	10131
True	False	False	False	False	-2994.98461914063	-438.284698486328	145.297592163086	0.413283109664917	0.855797410011292	0.184605896472931	67.8244247436523	8885
True	False	False	False	False	-2996.3564453125	-129.922744750977	178.571853637695	0.666089177131653	0.955256581306458	0.439102649688721	84.4037246704102	13589
True	False	False	False	False	-2993.54272460938	-1754.3330078125	156.389007568359	0.505349516868591	0.927732527256012	0.252243101596832	116.879432678223	16480
True	False	False	False	False	-2988.81713867188	-1665.33203125	107.586769104004	0.756450712680817	0.953740179538727	0.677877962589264	104.536079406738	10140
True	False	False	False	False	-2986.12866210938	-1495.73352050781	120.896469116211	0.614482343196869	0.950441598892212	0.363796830177307	75.8256912231445	8265
True	False	False	False	False	-2992.28125	-1152.96826171875	124.223899841309	0.774550676345825	0.954345107078552	0.789673984050751	73.7053604125977	8255
True	False	False	False	False	-2992.81201171875	-719.353820800781	180.790130615234	0.810089766979218	0.964324653148651	1	92.9386520385742	15149
True	False	False	False	False	-2992.05346679688	-1050.47058105469	159.716445922852	0.608626067638397	0.963097989559174	0.356466680765152	85.0763854980469	12251
True	False	False	False	False	-2990.8671875	-821.234130859375	168.589569091797	0.836018741130829	0.964335501194	1	82.5460510253906	12547
True	False	False	False	False	-2990.93212890625	-391.607574462891	185.226699829102	0.662448704242706	0.944659888744354	0.433017253875732	79.9880218505859	13358
True	False	False	False	False	-2991.1669921875	-90.3021087646484	148.625015258789	0.755418717861176	0.944457590579987	0.673116326332092	80.3432846069336	10766
True	False	False	False	False	-2990.44262695313	-610.681640625	177.462707519531	0.673765122890472	0.951395988464355	0.452423572540283	79.3812484741211	12701
True	False	False	False	False	-2989.91015625	-22.6024990081787	21.0736961364746	0.698733150959015	0.931073546409607	0.501295566558838	58.8947372436523	1119
True	False	False	False	False	-2989.771484375	-1412.54418945313	200.754699707031	0.566659271717072	0.89026290178299	0.309125304222107	95.2375717163086	17238
True	False	False	False	False	-2989.32397460938	-687.575073242188	184.117568969727	0.714267790317535	0.967288434505463	0.537347733974457	80.0421676635742	13287
True	False	False	False	False	-2987.7607421875	-517.534729003906	140.861022949219	0.715956509113312	0.949659168720245	0.541606366634369	81.2283477783203	10316
True	False	False	False	False	-2985.97387695313	-1606.36779785156	117.569046020508	0.446369379758835	0.85383141040802	0.206991821527481	77.2641525268555	8190
True	False	False	False	False	-2969.91137695313	-1587.74548339844	109.805053710938	0.673756539821625	0.953242182731628	0.452408254146576	77.3535385131836	7658
True	False	False	False	False	-2975.78100585938	-1392.82568359375	113.132476806641	0.785913348197937	0.960910856723785	1	80.3725509643555	8198
True	False	False	False	False	-2982.36596679688	-1220.19909667969	208.518692016602	0.801714420318604	0.95853990316391	1	90.3404235839844	16984
True	False	False	False	False	-2984.30981445313	-63.3512725830078	215.173538208008	0.585503935813904	0.948964834213257	0.329351454973221	81.4226837158203	15796
True	False	False	False	False	-2980.34936523438	-181.075805664063	176.353576660156	0.669554054737091	0.941326558589935	0.445030599832535	78.2327041625977	12439
True	False	False	False	False	-2979.24584960938	-1256.85949707031	169.698715209961	0.793849229812622	0.959173381328583	1	82.8300628662109	12673
True	False	False	False	False	-2979.01440429688	-1123.25927734375	222.937530517578	0.864866435527802	0.973606169223785	1	90.8656692504883	18264
True	False	False	False	False	-2978.43017578125	60.5358467102051	105.36848449707	0.672202885150909	0.95954817533493	0.449656099081039	79.6315765380859	7565
True	False	False	False	False	-2976.65625	-896.393859863281	226.264953613281	0.73114401102066	0.95258903503418	0.58374696969986	91.7647094726563	18720
True	False	False	False	False	-2974.44409179688	-542.103637695313	136.424453735352	0.756108999252319	0.938660442829132	0.676289081573486	75.0487823486328	9231
True	False	False	False	False	-2971.8876953125	-260.387542724609	86.513069152832	0.524893939495087	0.936397790908813	0.269099622964859	68.7564086914063	5363
True	False	False	False	False	-2971.73413085938	-9.6156005859375	248.447799682617	0.661891520023346	0.931892096996307	0.432098418474197	89.1830368041992	19977
True	False	False	False	False	-2971.09814453125	-1558.99645996094	122.005615234375	0.78206604719162	0.948488831520081	0.877696514129639	92.5999984741211	10186
True	False	False	False	False	-2969.61059570313	-222.352203369141	96.4953460693359	0.775108277797699	0.952234208583832	0.794588387012482	65.3448257446289	5685
True	False	False	False	False	-2970.65795898438	30.1762809753418	126.442184448242	0.693322420120239	0.940439939498901	0.489874273538589	93.6666641235352	10678
True	False	False	False	False	-2968.51098632813	-1802.51977539063	98.7136306762695	0.759070038795471	0.957231283187866	0.690488159656525	142.033706665039	12641
True	False	False	False	False	-2946.98022460938	-1782.34106445313	205.191253662109	0.670799434185028	0.928290069103241	0.447194904088974	106.794593811035	19757
True	False	False	False	False	-2963.46704101563	-1660.33813476563	185.226699829102	0.617765426635742	0.947640776634216	0.367996513843536	80.3353271484375	13416
True	False	False	False	False	-2967.59008789063	-1348.13854980469	187.44499206543	0.759761035442352	0.947599589824677	0.693951070308685	110.201187133789	18624
True	False	False	False	False	-2968.10546875	-398.416229248047	104.259346008301	0.695448517799377	0.949646890163422	0.494300276041031	65.6595764160156	6172
True	False	False	False	False	-2968.03564453125	-1163.81115722656	148.625015258789	0.685671448707581	0.948221921920776	0.474559843540192	83.4701461791992	11185
True	False	False	False	False	-2967.5498046875	-1032.40441894531	134.206176757813	0.771839797496796	0.953311264514923	0.76773864030838	76.8843002319336	9303
True	False	False	False	False	-2967.53442382813	-629.358032226563	192.990692138672	0.710991621017456	0.954867303371429	0.529292404651642	75.3620681762695	13113
True	False	False	False	False	-2966.56713867188	-1616.77294921875	245.120376586914	0.691887855529785	0.953456580638885	0.48693111538887	106.755653381348	23593
True	False	False	False	False	-2965.18237304688	-1312.17102050781	96.4953460693359	0.799865543842316	0.973772585391998	1	97.0804595947266	8446
True	False	False	False	False	-2965.41479492188	-1076.90563964844	126.442184448242	0.755112707614899	0.96230936050415	0.671725511550903	74.9385986328125	8543
True	False	False	False	False	-2959.38940429688	-785.301147460938	103.150199890137	0.828564047813416	0.970127999782562	1	72.7204284667969	6763
True	False	False	False	False	-2963.82446289063	-687.206298828125	116.459907531738	0.755209743976593	0.958591163158417	0.672165632247925	72.2666702270508	7588
True	False	False	False	False	-2956.75439453125	-254.436187744141	154.17073059082	0.438521772623062	0.911315500736237	0.20150962471962	71.7841720581055	9978
True	False	False	False	False	-2963.43408203125	-34.5024452209473	187.44499206543	0.577774584293365	0.931811213493347	0.320869415998459	76.1716003417969	12873
True	False	False	False	False	-2963.24853515625	60.0647315979004	106.477630615234	0.69047749042511	0.952556550502777	0.484070807695389	84.5208358764648	8114
True	False	False	False	False	-2957.68237304688	-130.422775268555	123.114753723145	0.64157897233963	0.933172404766083	0.400637835264206	67.0720748901367	7445
True	False	False	False	False	-2956.5234375	-1747.00268554688	130.878753662109	0.725372850894928	0.955561459064484	0.566841185092926	99.3728790283203	11726
True	False	False	False	False	-2955.099609375	-1713.32043457031	105.36848449707	0.664528608322144	0.938746511936188	0.436476469039917	77.4526290893555	7358
True	False	False	False	False	-2947.29174804688	-1529.05395507813	105.36848449707	0.664528608322144	0.959779739379883	0.436476469039917	79.5263137817383	7555
True	False	False	False	False	-2954.49145507813	-1425.95544433594	58.7845230102539	0.788068115711212	0.950935184955597	1	79.1132049560547	4193
True	False	False	False	False	-2955.91064453125	-168.729431152344	87.6222152709961	0.749889969825745	0.953147232532501	0.649311125278473	67.7848129272461	5355
True	False	False	False	False	-2956.20166015625	-90.0692901611328	112.023338317871	0.706498801708221	0.959779739379883	0.518659710884094	68.3168334960938	6900
True	False	False	False	False	-2955.83666992188	24.072229385376	128.660461425781	0.694953978061676	0.948911309242249	0.493263840675354	91.4051742553711	10603
True	False	False	False	False	-2955.64965820313	-826.991882324219	155.279876708984	0.81768673658371	0.954761266708374	1	82.0714263916016	11490
True	False	False	False	False	-2953.70874023438	-802.638671875	96.4953460693359	0.569902956485748	0.92622435092926	0.312499523162842	71.5517272949219	6225
True	False	False	False	False	-2954.033203125	-757.131469726563	116.459907531738	0.434406012296677	0.93394535779953	0.198678836226463	65.4285736083984	6870
True	False	False	False	False	-2953.36865234375	-1487.4755859375	212.955261230469	0.784542441368103	0.953206121921539	0.936093747615814	106.140625	20379
True	False	False	False	False	-2947.24658203125	-1411.47436523438	108.695907592773	0.560589492321014	0.953821420669556	0.302923440933228	84.0408172607422	8236
True	False	False	False	False	-2952.93969726563	-1258.5986328125	147.515884399414	0.796800673007965	0.965531826019287	1	85.2105255126953	11333
True	False	False	False	False	-2948.50244140625	-1188.9482421875	146.40673828125	0.492384731769562	0.903966546058655	0.241619303822517	72.2045440673828	9531
True	False	False	False	False	-2952.2265625	-458.250091552734	118.678184509277	0.859332501888275	0.967789649963379	1	68.7757034301758	7359
True	False	False	False	False	-2949.53515625	-151.591415405273	80.9673614501953	0.786957621574402	0.943763673305511	1	68.8493118286133	5026
True	False	False	False	False	-2949.15283203125	-983.041809082031	159.716445922852	0.633259892463684	0.927957713603973	0.388770014047623	88.3263854980469	12719
True	False	False	False	False	-2948.29931640625	-719.149597167969	135.315322875977	0.749961793422699	0.931899130344391	0.649603843688965	72.8606567382813	8889
True	False	False	False	False	-2947.67333984375	-1240.005859375	113.132476806641	0.854597568511963	0.971031665802002	1	93.7156829833984	9559
True	False	False	False	False	-2947.4833984375	-1112.10778808594	157.498153686523	0.729563295841217	0.955767214298248	0.57899397611618	85.0352096557617	12075
True	False	False	False	False	-2947.29150390625	-1381.19873046875	296.140899658203	0.443160355091095	0.862083911895752	0.204736411571503	134.925094604492	36025
True	False	False	False	False	-2944.17407226563	-922.885986328125	272.848907470703	0.703597009181976	0.96374899148941	0.512028276920319	97.8455276489258	24070
True	False	False	False	False	-2942.33642578125	-103.04224395752	95.3862075805664	0.816335916519165	0.964981913566589	1	68.2674407958984	5871
True	False	False	False	False	-2941.86474609375	-214.239303588867	112.023338317871	0.756114184856415	0.945704638957977	0.676312983036041	64.6039581298828	6525
True	False	False	False	False	-2941.75708007813	-1701.86730957031	46.5839614868164	0.738803207874298	0.935241937637329	0.6082723736763	78.976188659668	3317
True	False	False	False	False	-2937.9384765625	-1441.57580566406	199.645553588867	0.50737076997757	0.912904024124146	0.253937989473343	97.4444427490234	17540
True	False	False	False	False	-2941.11450195313	-1342.99975585938	105.36848449707	0.786068022251129	0.952349483966827	1	86.6947402954102	8236
True	False	False	False	False	-2940.09619140625	-1316.47448730469	120.896469116211	0.608214735984802	0.94936615228653	0.355959385633469	82	8938
True	False	False	False	False	-2940.63671875	-1084.41271972656	125.333038330078	0.687240660190582	0.938961088657379	0.477626204490662	76.5044250488281	8645
True	False	False	False	False	-2939.04321289063	-875.786437988281	192.990692138672	0.765188992023468	0.9583860039711	0.723530054092407	87.9885025024414	15310
True	False	False	False	False	-2937.380859375	-1862.28137207031	327.196868896484	0.437190294265747	0.918505489826202	0.200590550899506	165.749145507813	48896
True	False	False	False	False	-2904.3984375	-1848.83190917969	173.026138305664	0.624184429645538	0.931281745433807	0.376405298709869	98	15288
True	False	False	False	False	-2933.955078125	-1718.73559570313	93.1679229736328	0.695049583911896	0.943866074085236	0.49346387386322	85.9166641235352	7217
True	False	False	False	False	-2935.17626953125	-1674.27136230469	173.026138305664	0.740397691726685	0.95375269651413	0.613727450370789	83.2948684692383	12994
True	False	False	False	False	-2936.837890625	-1142.435546875	126.442184448242	0.73520427942276	0.959360659122467	0.596421539783478	73.9473648071289	8430
True	False	False	False	False	-2936.35400390625	-1541.779296875	99.8227767944336	0.801836133003235	0.962020635604858	1	83.4444427490234	7510
True	False	False	False	False	-2926.80200195313	-1220.91796875	136.424453735352	0.736890852451324	0.950051963329315	0.601898670196533	82.6504058837891	10166
True	False	False	False	False	-2933.08935546875	-1046.3740234375	159.716445922852	0.712809860706329	0.961892664432526	0.533730089664459	87.3680572509766	12581
True	False	False	False	False	-2932.49877929688	-1012.45245361328	141.970169067383	0.786845147609711	0.965663015842438	1	84.65625	10836
True	False	False	False	False	-2931.38842773438	-196.574035644531	110.914192199707	0.544470548629761	0.946045696735382	0.287118971347809	63.7000007629395	6370
True	False	False	False	False	-2931.302734375	-596.700561523438	154.17073059082	0.756814062595367	0.935139656066895	0.679580926895142	83.3381271362305	11584
True	False	False	False	False	-2928.68725585938	-236.996047973633	54.3479537963867	0.54683530330658	0.935463428497314	0.289380013942719	57.2653045654297	2806
True	False	False	False	False	-2929.48706054688	65.4454803466797	94.2770690917969	0.611360251903534	0.937987685203552	0.359863817691803	67.5882339477539	5745
True	False	False	False	False	-2926.513671875	-1701.56164550781	145.297592163086	0.844840049743652	0.978033602237701	1	98.2061080932617	12865
True	False	False	False	False	-2921.10083007813	-1587.46557617188	127.551322937012	0.827134490013123	0.960724711418152	1	87.1391296386719	10021
True	False	False	False	False	-2926.18286132813	-1284.90466308594	171.917007446289	0.696822226047516	0.942255854606628	0.497202187776566	106.793548583984	16553
True	False	False	False	False	-2926.02978515625	-681.562316894531	96.4953460693359	0.719872772693634	0.955585777759552	0.551781058311462	63.3908042907715	5515
True	False	False	False	False	-2924.04956054688	-849.068542480469	138.64274597168	0.776717782020569	0.968863070011139	0.809742450714111	75.2080001831055	9401
True	False	False	False	False	-2917.52075195313	-1364.86193847656	217.391815185547	0.743497431278229	0.96928596496582	0.624727666378021	100.525512695313	19703
True	False	False	False	False	-2917.37451171875	-1803.0185546875	224.046676635742	0.808238804340363	0.959839999675751	1	102.247528076172	20654
True	False	False	False	False	-2905.10815429688	-1760.81518554688	186.335845947266	0.755265355110168	0.941063106060028	0.672418296337128	133.285720825195	22392
True	False	False	False	False	-2910.59594726563	-1446.52673339844	168.589569091797	0.762764632701874	0.954227864742279	0.709754824638367	81.7039489746094	12419
True	False	False	False	False	-2916.41967773438	-1325.47924804688	123.114753723145	0.807714879512787	0.956831932067871	1	87.4954986572266	9712
True	False	False	False	False	-2915.91918945313	-1259.38012695313	96.4953460693359	0.836953818798065	0.960534572601318	1	75.4022979736328	6560
True	False	False	False	False	-2915.06591796875	-1029.04504394531	150.843307495117	0.786078751087189	0.956846177577972	1	89.4779434204102	12169
True	False	False	False	False	-2915.71655273438	-969.748901367188	140.861022949219	0.831927359104156	0.957602500915527	1	92.6850357055664	11771
True	False	False	False	False	-2915.22607421875	-76.5571594238281	92.0587844848633	0.824999392032623	0.959884345531464	1	83.0602416992188	6894
True	False	False	False	False	-2914.8994140625	42.0216331481934	127.551322937012	0.782646477222443	0.950307130813599	0.888233423233032	73.0173950195313	8397
True	False	False	False	False	-2910.94067382813	-1111.07751464844	130.878753662109	0.772971868515015	0.957006096839905	0.776539385318756	108.118644714355	12758
True	False	False	False	False	-2910.65942382813	-223.865447998047	109.805053710938	0.74999874830246	0.967167854309082	0.649754703044891	132.989898681641	13166
True	False	False	False	False	-2909.20727539063	-1723.56921386719	130.878753662109	0.725372850894928	0.969030141830444	0.566841185092926	98.338981628418	11604
True	False	False	False	False	-2903.45947265625	-1655.70141601563	183.008422851563	0.694820284843445	0.947454690933228	0.492984294891357	92.4424209594727	15253
True	False	False	False	False	-2908.69873046875	-1623.12023925781	169.698715209961	0.775282919406891	0.937918365001678	0.796160697937012	129.130722045898	19757
True	False	False	False	False	-2898.80078125	-1270.40051269531	109.805053710938	0.655755758285522	0.93487936258316	0.42218890786171	76.1717147827148	7541
True	False	False	False	False	-2907.75659179688	-1177.20471191406	211.846115112305	0.618709027767181	0.958976626396179	0.369215995073318	81.1727752685547	15504
True	False	False	False	False	-2908.56494140625	-756.5654296875	138.64274597168	0.670968890190125	0.962160646915436	0.447490900754929	65.9599990844727	8245
True	False	False	False	False	-2908.59375	-711.334655761719	92.0587844848633	0.773206055164337	0.967737257480621	0.778420686721802	79.9277114868164	6634
True	False	False	False	False	-2905.1962890625	-812.887390136719	120.896469116211	0.839848577976227	0.957141101360321	1	76.8715591430664	8379
True	False	False	False	False	-2904.3525390625	-1218.58386230469	131.987884521484	0.70543247461319	0.939737677574158	0.516202032566071	79.4537811279297	9455
True	False	False	False	False	-2900.3828125	-1145.45593261719	128.660461425781	0.48847970366478	0.918202817440033	0.238500252366066	69.6293106079102	8077
True	False	False	False	False	-2893.76049804688	-1403.85388183594	184.117568969727	0.813853800296783	0.952995955944061	1	86.1084365844727	14294
True	False	False	False	False	-2894.65771484375	-1103.32397460938	113.132476806641	0.795443058013916	0.964467108249664	1	82.6862716674805	8434
True	False	False	False	False	-2894.021484375	62.3927116394043	108.695907592773	0.78705221414566	0.953055143356323	1	77.3469390869141	7580
True	False	False	False	False	-2893.89038085938	-1357.47644042969	156.389007568359	0.70075249671936	0.949186623096466	0.505695521831512	79.1914901733398	11166
True	False	False	False	False	-2892.54663085938	-648.679748535156	154.17073059082	0.803418695926666	0.96152675151825	1	76.8417282104492	10681
True	False	False	False	False	-2892.38916015625	-1879.39599609375	110.914192199707	0.827440023422241	0.961780726909637	1	106.089996337891	10609
True	False	False	False	False	-2881.04907226563	-1818.06640625	198.536407470703	0.787177205085754	0.954358398914337	1	96.8491592407227	17336
True	False	False	False	False	-2885.16137695313	-1708.82958984375	154.17073059082	0.544717311859131	0.937369585037231	0.287354022264481	81.9064712524414	11385
True	False	False	False	False	-2892.3134765625	-1545.48974609375	119.787330627441	0.72677618265152	0.944394946098328	0.570841550827026	78.2129592895508	8447
True	False	False	False	False	-2882.7421875	-1500.00341796875	265.084930419922	0.666804254055023	0.946703314781189	0.440314948558807	99.8033447265625	23853
True	False	False	False	False	-2887.12329101563	-1302.19079589844	147.515884399414	0.658359110355377	0.953346431255341	0.426347345113754	75.0225601196289	9978
True	False	False	False	False	-2885.93041992188	-1252.07470703125	87.6222152709961	0.785240411758423	0.943492233753204	0.972049474716187	90.2025299072266	7126
True	False	False	False	False	-2885.15405273438	-1054.94470214844	147.515884399414	0.724145829677582	0.95632141828537	0.563397824764252	77.7368392944336	10339
True	False	False	False	False	-2881.47631835938	-1000.72338867188	166.371292114258	0.825018525123596	0.954780399799347	1	78.586669921875	11788
True	False	False	False	False	-2879.75244140625	-902.073364257813	122.005615234375	0.668995320796967	0.942401826381683	0.444065421819687	66.6818161010742	7335
True	False	False	False	False	-2880.50634765625	-836.376953125	178.571853637695	0.807928323745728	0.947680115699768	1	73.7080764770508	11867
True	False	False	False	False	-2879.6083984375	-1077.82165527344	141.970169067383	0.775036215782166	0.946379482746124	0.793944418430328	74.03125	9476
True	False	False	False	False	-2877.2041015625	-1769.47644042969	177.462707519531	0.725948393344879	0.952441692352295	0.56847357749939	88.1875	14110
True	False	False	False	False	-2875.17358398438	-1678.3671875	135.315322875977	0.808103084564209	0.956766605377197	1	78.4016418457031	9565
True	False	False	False	False	-2876.6357421875	-670.361877441406	128.660461425781	0.789452075958252	0.963263034820557	1	75.6206893920898	8772
True	False	False	False	False	-2875.693359375	-1614.04321289063	208.518692016602	0.61575722694397	0.922416150569916	0.365419745445251	120.590423583984	22671
True	False	False	False	False	-2874.1640625	-1346.10400390625	168.589569091797	0.696054518222809	0.961645185947418	0.495576351881027	82.0131607055664	12466
True	False	False	False	False	-2851.74951171875	-1796.11730957031	110.914192199707	0.688313543796539	0.955063819885254	0.479744225740433	74.379997253418	7438
True	False	False	False	False	-2864.86303710938	-1647.30139160156	140.861022949219	0.831927359104156	0.968030214309692	1	94.4251937866211	11992
True	False	False	False	False	-2868.27612304688	-1542.1669921875	109.805053710938	0.624656915664673	0.954392850399017	0.377034962177277	82.2727279663086	8145
True	False	False	False	False	-2873.2568359375	-1198.65478515625	131.987884521484	0.739435315132141	0.956723928451538	0.61041921377182	78.9916000366211	9400
True	False	False	False	False	-2872.42993164063	-1238.95788574219	123.114753723145	0.632239043712616	0.952084243297577	0.387349933385849	78.2972946166992	8691
True	False	False	False	False	-2871.98950195313	-1143.80944824219	157.498153686523	0.680353045463562	0.956506252288818	0.464434146881104	76.887321472168	10918
True	False	False	False	False	-2865.84545898438	-1573.59289550781	282.831207275391	0.404437154531479	0.869807600975037	0.178926482796669	109.913726806641	28028
True	False	False	False	False	-2864.76708984375	-1290.46081542969	115.350761413574	0.719225645065308	0.963580071926117	0.550069808959961	78.8653869628906	8202
True	False	False	False	False	-2865.10791015625	-1108.84985351563	159.716445922852	0.747152209281921	0.95661062002182	0.638441383838654	75.5416641235352	10878
True	False	False	False	False	-2864.54467773438	-1730.46423339844	148.625015258789	0.679005980491638	0.953322112560272	0.461932063102722	86.7089538574219	11619
True	False	False	False	False	-2856.05395507813	-1528.728515625	99.8227767944336	0.693452954292297	0.949601590633392	0.490143746137619	79.3444442749023	7141
True	False	False	False	False	-2851.4560546875	-1381.95812988281	231.810668945313	0.583104968070984	0.925285756587982	0.326689928770065	93.4067001342773	19522
True	False	False	False	False	-2855.88403320313	-1272.80639648438	78.7490768432617	0.765397131443024	0.951916694641113	0.724761068820953	75.408447265625	5354
True	False	False	False	False	-2859.57006835938	-1169.97717285156	130.878753662109	0.764478147029877	0.96415650844574	0.719386100769043	78.1101684570313	9217
True	False	False	False	False	-2851.333984375	-1324.92004394531	154.17073059082	0.76451712846756	0.952141880989075	0.719610869884491	77.007194519043	10704
True	False	False	False	False	-2851.18115234375	-1417.69250488281	116.459907531738	0.687813937664032	0.930920839309692	0.478755712509155	97.2761917114258	10214
True	False	False	False	False	-2851.02905273438	-1824.70959472656	188.554138183594	0.715875446796417	0.953028500080109	0.541400134563446	94.7588272094727	16109
True	False	False	False	False	-2849.64404296875	-1747.96081542969	133.097030639648	0.718917906284332	0.939509272575378	0.549260377883911	91.3166656494141	10958
True	False	False	False	False	-2850.1318359375	-1219.79284667969	117.569046020508	0.826636910438538	0.972052216529846	1	80.4622650146484	8529
True	False	False	False	False	-2847.72631835938	-1501.27478027344	107.586769104004	0.726169049739838	0.954038023948669	0.56910252571106	73.9587631225586	7174
True	False	False	False	False	-2843.55810546875	-1257.44921875	72.0942230224609	0.725393772125244	0.942003548145294	0.566900193691254	78.4307708740234	5098
True	False	False	False	False	-2840.26049804688	-1771.65112304688	114.241622924805	0.64989560842514	0.907524347305298	0.413064062595367	66.6407775878906	6864
True	False	False	False	False	-2840.294921875	-1463.94287109375	238.465515136719	0.646866619586945	0.923792541027069	0.408469766378403	108.055816650391	23232
True	False	False	False	False	-2839.68603515625	-1700.55358886719	139.751892089844	0.73591810464859	0.950682699680328	0.598723590373993	87.6746063232422	11047
True	False	False	False	False	-2839.1787109375	-1578.26831054688	141.970169067383	0.673494637012482	0.967697858810425	0.451942265033722	131.0546875	16775
True	False	False	False	False	-2837.47045898438	-1847.837890625	154.17073059082	0.76451712846756	0.942586779594421	0.719610869884491	101.89208984375	14163
True	False	False	False	False	-2829.81591796875	-1656.68420410156	128.660461425781	0.663554906845093	0.926401972770691	0.434851348400116	103.25	11977
True	False	False	False	False	-2835.3310546875	-1563.81677246094	112.023338317871	0.811145603656769	0.954649329185486	1	93.0099029541016	9394
True	False	False	False	False	-2825.34790039063	-1346.38671875	99.8227767944336	0.647322654724121	0.934345483779907	0.40915635228157	68.8555526733398	6197
True	False	False	False	False	-2830.56665039063	-1304.67358398438	151.952453613281	0.81213653087616	0.962974190711975	1	86.2627716064453	11818
True	False	False	False	False	-2831.72338867188	-1265.71765136719	108.695907592773	0.608946740627289	0.951936304569244	0.356862813234329	80.2755126953125	7867
True	False	False	False	False	-2824.72778320313	-1325.20080566406	124.223899841309	0.796285450458527	0.964572608470917	1	80.7767868041992	9047
True	False	False	False	False	-2823.93530273438	-1217.71020507813	117.569046020508	0.771331310272217	0.958977937698364	0.763932764530182	77.3962249755859	8204
True	False	False	False	False	-2822.34814453125	-1882.54748535156	144.188446044922	0.643508911132813	0.948438048362732	0.403469324111938	84.9307708740234	11041
True	False	False	False	False	-2812.52392578125	-1814.07006835938	145.297592163086	0.713256418704987	0.950465977191925	0.53483247756958	103.595420837402	13571
True	False	False	False	False	-2821.11596679688	-1733.19970703125	170.807861328125	0.714543700218201	0.948479056358337	0.538038432598114	85.201301574707	13121
True	False	False	False	False	-2810.31030273438	-1619.56384277344	115.350761413574	0.860537588596344	0.967305481433868	1	81.086540222168	8433
True	False	False	False	False	-2821.70092773438	-1532.41345214844	131.987884521484	0.809868931770325	0.963870942592621	1	84.8151245117188	10093
True	False	False	False	False	-2821.30419921875	-1592.39074707031	168.589569091797	0.705263912677765	0.940091788768768	0.515815854072571	88.2368392944336	13412
True	False	False	False	False	-2812.3759765625	-1448.42419433594	135.315322875977	0.712555587291718	0.942669212818146	0.533104717731476	84.3196716308594	10287
True	False	False	False	False	-2820.85571289063	-1368.98681640625	74.3125076293945	0.665963351726532	0.942757606506348	0.438889920711517	65.4477615356445	4385
True	False	False	False	False	-2818.77954101563	-1241.7392578125	99.8227767944336	0.55325049161911	0.908722519874573	0.295611768960953	68.6666641235352	6180
True	False	False	False	False	-2814.42919921875	-1422.81726074219	146.40673828125	0.811434090137482	0.960323333740234	1	83.1969680786133	10982
True	False	False	False	False	-2809.79516601563	-1272.22204589844	79.8582229614258	0.661957681179047	0.925658285617828	0.432207375764847	72.0277786254883	5186
True	False	False	False	False	-2810.2490234375	-1202.14562988281	129.769607543945	0.666414141654968	0.959678828716278	0.43965283036232	76.6324768066406	8966
True	False	False	False	False	-2807.31787109375	-1680.20458984375	229.592376708984	0.744421064853668	0.942156910896301	0.628113448619843	87.0096588134766	18011
True	False	False	False	False	-2803.28759765625	-1772.5927734375	137.533599853516	0.782398581504822	0.951566755771637	0.883594453334808	84.7903213500977	10514
True	False	False	False	False	-2800.05688476563	-1286.19775390625	87.6222152709961	0.796068251132965	0.962134122848511	1	70.7215194702148	5587
True	False	False	False	False	-2798.74560546875	-1870.06042480469	169.698715209961	0.767782807350159	0.953764677047729	0.739490985870361	106.10457611084	16234
True	False	False	False	False	-2791.83154296875	-1628.31848144531	133.097030639648	0.765460968017578	0.957573533058167	0.725139915943146	78.8166656494141	9458
True	False	False	False	False	-2794.10131835938	-1484.96838378906	144.188446044922	0.77064049243927	0.959100306034088	0.758896112442017	75.2307662963867	9780
True	False	False	False	False	-2795.93090820313	-1393.00378417969	140.861022949219	0.589266538619995	0.943130254745483	0.333580106496811	74.5433044433594	9467
True	False	False	False	False	-2791.2744140625	-1225.91979980469	208.518692016602	0.642731487751007	0.960188150405884	0.402325093746185	81.4148941040039	15306
True	False	False	False	False	-2789.05078125	-1584.9091796875	122.005615234375	0.79117214679718	0.964366912841797	1	85.4727249145508	9402
True	False	False	False	False	-2766.38427734375	-1837.87292480469	161.934722900391	0.73981249332428	0.947866141796112	0.611710011959076	104.143836975098	15205
True	False	False	False	False	-2783.142578125	-1781.93591308594	116.459907531738	0.843270182609558	0.966195464134216	1	98.7428588867188	10368
True	False	False	False	False	-2782.32299804688	-1703.27490234375	95.3862075805664	0.742845177650452	0.94322258234024	0.62236750125885	95.4302291870117	8207
True	False	False	False	False	-2783.77709960938	-1467.21130371094	123.114753723145	0.682342290878296	0.950799524784088	0.468174546957016	77.2162170410156	8571
True	False	False	False	False	-2781.42431640625	-1673.47436523438	106.477630615234	0.794342398643494	0.959492325782776	1	87.25	8376
True	False	False	False	False	-2776.7392578125	-1383.11804199219	156.389007568359	0.714476406574249	0.954063892364502	0.537869870662689	75.9503555297852	10709
True	False	False	False	False	-2779.91015625	-1335.01000976563	158.607299804688	0.609814703464508	0.941712856292725	0.357938140630722	70.80419921875	10125
True	False	False	False	False	-2776.35375976563	-1740.15612792969	249.556930541992	0.490273386240005	0.894290208816528	0.239928409457207	100.093330383301	22521
True	False	False	False	False	-2771.146484375	-1277.21203613281	145.297592163086	0.651053726673126	0.953468322753906	0.414842307567596	72.0839691162109	9443
True	False	False	False	False	-2766.921875	-1793.50476074219	138.64274597168	0.677749454975128	0.95117312669754	0.459619969129562	82.1439971923828	10268
True	False	False	False	False	-2766.33862304688	-1686.16528320313	93.1679229736328	0.834939122200012	0.968447744846344	1	78.5714263916016	6600
True	False	False	False	False	-2765.732421875	-1565.77587890625	174.135284423828	0.615256190299988	0.926533281803131	0.364780753850937	88.4331207275391	13884
True	False	False	False	False	-2763.52221679688	-1874.60900878906	127.551322937012	0.804429352283478	0.961267530918121	1	100.078262329102	11509
True	False	False	False	False	-2763.37329101563	-1717.88208007813	114.241622924805	0.657020628452301	0.928375005722046	0.42420107126236	90.4660186767578	9318
True	False	False	False	False	-2761.43188476563	-1416.52111816406	202.97297668457	0.510565578937531	0.911073327064514	0.256639093160629	83.7978134155273	15335
True	False	False	False	False	-2754.75512695313	-1659.51489257813	133.097030639648	0.745649039745331	0.955902516841888	0.63269704580307	81.4250030517578	9771
True	False	False	False	False	-2757.12426757813	-1530.03979492188	208.518692016602	0.551405191421509	0.91858845949173	0.293804317712784	91.8031921386719	17259
True	False	False	False	False	-2755.73828125	-1370.95520019531	98.7136306762695	0.8182532787323	0.963831067085266	1	80.3707885742188	7153
True	False	False	False	False	-2756.38916015625	-1262.80334472656	103.150199890137	0.708034455776215	0.961144268512726	0.522242486476898	66.2042999267578	6157
True	False	False	False	False	-2737.8037109375	-1857.48217773438	144.188446044922	0.658737123012543	0.943567216396332	0.42695677280426	93.9230804443359	12210
True	False	False	False	False	-2742.44506835938	-1730.13586425781	100.931915283203	0.762435078620911	0.963169574737549	0.707956790924072	104.538459777832	9513
True	False	False	False	False	-2746.30688476563	-1464.47106933594	176.353576660156	0.797891974449158	0.961109399795532	1	80.3081741333008	12769
True	False	False	False	False	-2746.97998046875	-1348.39416503906	123.114753723145	0.755423963069916	0.949699282646179	0.673140406608582	67.0360336303711	7441
True	False	False	False	False	-2744.3369140625	-1590.00891113281	140.861022949219	0.715956509113312	0.948261201381683	0.541606366634369	97.4488220214844	12376
True	False	False	False	False	-2743.15844726563	-1294.43481445313	128.660461425781	0.780611455440521	0.952045440673828	0.855170607566833	70.6551742553711	8196
True	False	False	False	False	-2741.07397460938	-1772.31420898438	161.934722900391	0.683785915374756	0.954115867614746	0.470923721790314	98.7876739501953	14423
True	False	False	False	False	-2734.36303710938	-1641.25842285156	241.792938232422	0.634681224822998	0.93574333190918	0.390760123729706	95.9954147338867	20927
True	False	False	False	False	-2737.95166015625	-1326.31164550781	97.6044921875	0.694636702537537	0.960435390472412	0.492601126432419	65.8522720336914	5795
True	False	False	False	False	-2736.34497070313	-1272.21557617188	80.9673614501953	0.760632932186127	0.942144274711609	0.698408961296082	82.4657516479492	6020
True	False	False	False	False	-2736.19165039063	-1500.75939941406	148.625015258789	0.702173590660095	0.94964462518692	0.508839070796967	80.4925384521484	10786
True	False	False	False	False	-2731.82739257813	-1680.44567871094	135.315322875977	0.671015024185181	0.954233944416046	0.447571516036987	76.5737686157227	9342
True	False	False	False	False	-2731.11889648438	-1608.5732421875	195.208984375	0.576453566551208	0.92396342754364	0.319446384906769	94.25	16588
True	False	False	False	False	-2731.41284179688	-1570.88012695313	155.279876708984	0.60239452123642	0.936674654483795	0.34888282418251	79.3071441650391	11103
True	False	False	False	False	-2727.23852539063	-1886.76330566406	161.934722900391	0.476646393537521	0.870330154895782	0.229264765977859	78.4794540405273	11458
True	False	False	False	False	-2725.08251953125	-1779.89270019531	126.442184448242	0.727187871932983	0.9561527967453	0.572028160095215	136.877197265625	15604
True	False	False	False	False	-2720.60961914063	-1806.21325683594	138.64274597168	0.827974438667297	0.958814084529877	1	88.5039978027344	11063
True	False	False	False	False	-2716.62475585938	-1525.68249511719	133.097030639648	0.700874388217926	0.944914817810059	0.505963504314423	71.7416687011719	8609
True	False	False	False	False	-2713.00463867188	-1725.77905273438	164.153015136719	0.742691874504089	0.951244354248047	0.621816456317902	79.8175659179688	11813
True	False	False	False	False	-2711.60473632813	-1865.41650390625	177.462707519531	0.499328762292862	0.867381572723389	0.247257024049759	82.8125	13250
True	False	False	False	False	-2708.19921875	-1439.61376953125	115.350761413574	0.724046051502228	0.968525946140289	0.563120067119598	71.288459777832	7414
True	False	False	False	False	-2703.03125	-1686.18920898438	154.17073059082	0.63897305727005	0.945750057697296	0.396862357854843	75.6546783447266	10516
True	False	False	False	False	-2700.83032226563	-1633.28137207031	156.389007568359	0.654225051403046	0.94333815574646	0.419774502515793	79.9929046630859	11279
True	False	False	False	False	-2693.53735351563	-1750.91149902344	160.825576782227	0.65186595916748	0.929960310459137	0.41609662771225	78.6068954467773	11398
True	False	False	False	False	-2691.84790039063	-1591.95544433594	140.861022949219	0.674918293952942	0.943504393100739	0.454485684633255	73	9271
True	False	False	False	False	-2690.49829101563	-1661.33337402344	143.079315185547	0.675973057746887	0.953286826610565	0.456386536359787	76.4806213378906	9866
True	False	False	False	False	-2685.86767578125	-1712.90258789063	140.861022949219	0.715956509113312	0.946925520896912	0.541606366634369	85.5039367675781	10859
True	False	False	False	False	-2684.78271484375	-1833.17907714844	265.084930419922	0.516104638576508	0.880163848400116	0.26138761639595	108.594139099121	25954
True	False	False	False	False	-2680.97338867188	-1786.81945800781	202.97297668457	0.481443405151367	0.884113788604736	0.232970342040062	94.7486343383789	17339
True	False	False	False	False	-2680.90258789063	-1556.68395996094	120.896469116211	0.733505606651306	0.947917997837067	0.591034114360809	72.0366973876953	7852
True	False	False	False	False	-2672.36181640625	-1879.86010742188	109.805053710938	0.712054908275604	0.943138539791107	0.531877756118774	95.3838348388672	9443
True	False	False	False	False	-2671.052734375	-1701.67639160156	120.896469116211	0.702958464622498	0.95793205499649	0.510592579841614	80.4587173461914	8770
True	False	False	False	False	-2672.68823242188	-1621.59631347656	131.987884521484	0.654514670372009	0.943818986415863	0.420229583978653	75.9747924804688	9041
True	False	False	False	False	-2670.6767578125	-1810.42504882813	125.333038330078	0.574912846088409	0.896509170532227	0.317796111106873	98.6548690795898	11148
True	False	False	False	False	-2660.30834960938	-1736.36450195313	169.698715209961	0.70990377664566	0.945497155189514	0.526675462722778	89.1111145019531	13634
True	False	False	False	False	-2665.1357421875	-1583.11071777344	107.586769104004	0.697669982910156	0.965875566005707	0.499009877443314	63.9690704345703	6205
True	False	False	False	False	-2658.25610351563	-1521.00598144531	123.114753723145	0.855258643627167	0.96468061208725	1	74.5045013427734	8270
True	False	False	False	False	-2657.1083984375	-1766.24755859375	165.262145996094	0.567188858985901	0.949586749076843	0.309673339128494	76.2013397216797	11354
True	False	False	False	False	-2656.00024414063	-1639.75671386719	119.787330627441	0.764188587665558	0.964657068252563	0.717723667621613	75.1481475830078	8116
True	False	False	False	False	-2646.06396484375	-1854.45910644531	154.17073059082	0.746117413043976	0.953484714031219	0.634470880031586	68.453239440918	9515
True	False	False	False	False	-2646.42944335938	-1689.96740722656	118.678184509277	0.697709441184998	0.966071903705597	0.499094367027283	73.1869125366211	7831
True	False	False	False	False	-2642.18212890625	-1818.98803710938	133.097030639648	0.686436116695404	0.963071346282959	0.476049482822418	70.0999984741211	8412
True	False	False	False	False	-2633.74243164063	-1788.37329101563	200.754699707031	0.795972466468811	0.954358398914337	1	96.4033126831055	17449
True	False	False	False	False	-2637.99365234375	-1546.25390625	128.660461425781	0.713078439235687	0.947432339191437	0.534392535686493	70.3362045288086	8159
True	False	False	False	False	-2618.10034179688	-1760.15588378906	192.990692138672	0.782239139080048	0.955045402050018	0.880723118782043	97.5804595947266	16979
True	False	False	False	False	-2619.30737304688	-1709.330078125	143.079315185547	0.550112545490265	0.935827851295471	0.292545408010483	72.2093048095703	9315
True	False	False	False	False	-2618.04809570313	-1823.65795898438	114.241622924805	0.780301749706268	0.972454190254211	0.850902378559113	73.0291290283203	7522
True	False	False	False	False	-2611.66674804688	-1887.6015625	168.589569091797	0.705263912677765	0.946765422821045	0.515815854072571	77.559211730957	11789
True	False	False	False	False	-2608.65014648438	-1840.95056152344	92.0587844848633	0.686775207519531	0.94122451543808	0.476712793111801	67.5301208496094	5605
True	False	False	False	False	-2600.65258789063	-1787.91674804688	80.9673614501953	0.735607385635376	0.947415113449097	0.59771865606308	75.6164398193359	5520
True	False	False	False	False	-2597.04956054688	-1712.01843261719	87.6222152709961	0.749889969825745	0.953147232532501	0.649311125278473	84.3924026489258	6667
True	False	False	False	False	-2583.96850585938	-1788.56677246094	87.6222152709961	0.770300686359406	0.952513873577118	0.756472110748291	70.1898727416992	5545
True	False	False	False	False	-2581.28125	-1829.09155273438	174.135284423828	0.655297756195068	0.9407097697258	0.421464145183563	83.3248443603516	13082
True	False	False	False	False	-2578.6171875	-1872.02917480469	131.987884521484	0.629797637462616	0.968139708042145	0.383984357118607	72.0924377441406	8579
True	False	False	False	False	-2577.470703125	-1852.77368164063	154.17073059082	0.665979385375977	0.951849699020386	0.438916981220245	75.2086334228516	10454
True	False	False	False	False	-2572.1796875	-1808.900390625	96.4953460693359	0.540595531463623	0.914298951625824	0.283454716205597	64.3563232421875	5599
True	False	False	False	False	-2555.28588867188	-1820.27111816406	103.150199890137	0.708034455776215	0.958039999008179	0.522242486476898	80.8064498901367	7515
True	False	False	False	False	-2554.42822265625	-1778.29919433594	184.117568969727	0.43366876244545	0.902388036251068	0.198174953460693	74.9939727783203	12449
True	False	False	False	False	-2544.556640625	-1808.31896972656	85.4039306640625	0.77591460943222	0.963919818401337	0.801987648010254	69.6233749389648	5361
True	False	False	False	False	-2530.29956054688	-1850.841796875	185.226699829102	0.526857078075409	0.878986239433289	0.270852953195572	99.8922119140625	16682
True	False	False	False	False	-2536.94995117188	-815.755187988281	144.188446044922	0.799139618873596	0.948827087879181	1	61.0307693481445	7934
True	False	False	False	False	-2528.83447265625	-1889.1962890625	129.769607543945	0.796257674694061	0.960328042507172	1	85.2478637695313	9974
True	False	False	False	False	-2515.83520507813	-1820.75402832031	135.315322875977	0.820987939834595	0.966992378234863	1	95.163932800293	11610
True	False	False	False	False	-2498.1806640625	-1847.01293945313	127.551322937012	0.664698958396912	0.941054940223694	0.436761826276779	116.965217590332	13451
True	False	False	False	False	-2495.42431640625	-1889.57495117188	88.7313537597656	0.795180141925812	0.949547469615936	1	94.75	7580
True	False	False	False	False	-2494.7861328125	-820.111877441406	122.005615234375	0.800438165664673	0.947987496852875	1	62.3272743225098	6856
True	False	False	False	False	-2488.216796875	-1874.81811523438	89.8404998779297	0.670226395130157	0.950655817985535	0.446196794509888	98.8765411376953	8009
True	False	False	False	False	-2488.20874023438	-801.577331542969	141.970169067383	0.721593976020813	0.954219400882721	0.556392550468445	65.3203125	8361
True	False	False	False	False	-2481.70141601563	-1488.01403808594	160.825576782227	0.868692517280579	0.975504159927368	1	103.05517578125	14943
True	False	False	False	False	-2477.39599609375	-777.169372558594	195.208984375	0.809059381484985	0.949924290180206	1	66.4431838989258	11694
True	False	False	False	False	-2474.96728515625	-1887.90417480469	129.769607543945	0.796257674694061	0.955317556858063	1	74.1367492675781	8674
True	False	False	False	False	-2472.50854492188	-846.805786132813	104.259346008301	0.801714420318604	0.953265130519867	1	54.3085098266602	5105
True	False	False	False	False	-2455.4619140625	-1845.16906738281	134.206176757813	0.814258515834808	0.962010085582733	1	69.388427734375	8396
True	False	False	False	False	-2456.0283203125	-833.675415039063	123.114753723145	0.776449203491211	0.958291947841644	0.80710357427597	57.7657661437988	6412
True	False	False	False	False	-2455.55053710938	-653.819396972656	136.424453735352	0.776088893413544	0.933003604412079	0.803636133670807	92.1544723510742	11335
True	False	False	False	False	-2442.53247070313	-945.724426269531	184.117568969727	0.736680448055267	0.958118081092834	0.60120815038681	68.9939727783203	11453
True	False	False	False	False	-2445.35961914063	-675.06005859375	110.914192199707	0.665446996688843	0.946689903736115	0.438018769025803	53.9799995422363	5398
True	False	False	False	False	-2434.28002929688	-915.220031738281	134.206176757813	0.763469576835632	0.959802567958832	0.713658273220062	56.8099174499512	6874
True	False	False	False	False	-2431.23291015625	-1216.92700195313	92.0587844848633	0.824999392032623	0.958110809326172	1	71.9036178588867	5968
True	False	False	False	False	-2429.166015625	-1858.30590820313	145.297592163086	0.72051614522934	0.939314663410187	0.553494393825531	57.015266418457	7469
True	False	False	False	False	-2428.12109375	-1596.24291992188	212.955261230469	0.844346523284912	0.96526163816452	1	86.421875	16593
True	False	False	False	False	-2427.71313476563	-455.659332275391	133.097030639648	0.726596474647522	0.965348243713379	0.570325434207916	57.5083351135254	6901
True	False	False	False	False	-2424.8623046875	-688.040710449219	120.896469116211	0.7624591588974	0.952595949172974	0.708087503910065	53.1926612854004	5798
True	False	False	False	False	-2417.3095703125	-515.278930664063	117.569046020508	0.793545544147491	0.954038023948669	1	50.8679237365723	5392
True	False	False	False	False	-2407.19165039063	-777.955444335938	117.569046020508	0.840952813625336	0.96099179983139	1	60.0849075317383	6369
True	False	False	False	False	-2406.87329101563	-697.9267578125	109.805053710938	0.399569541215897	0.805751740932465	0.175852298736572	52.1717185974121	5165
True	False	False	False	False	-2399.88989257813	-1646.67321777344	145.297592163086	0.738506317138672	0.954157054424286	0.607271134853363	68.8015289306641	9013
True	False	False	False	False	-2387.25805664063	-717.351928710938	163.043869018555	0.800371706485748	0.958177745342255	1	56.8299331665039	8354
True	False	False	False	False	-2398.90698242188	-479.861602783203	134.206176757813	0.801479279994965	0.960261881351471	1	54.2231407165527	6561
True	False	False	False	False	-2388.5546875	-593.389770507813	141.970169067383	0.816491663455963	0.957573533058167	1	65.671875	8406
True	False	False	False	False	-2386.9560546875	-1728.28918457031	177.462707519531	0.841868281364441	0.964582681655884	1	81.7062530517578	13073
True	False	False	False	False	-2379.64404296875	-677.184448242188	175.244430541992	0.84810471534729	0.964227437973022	1	57.2658233642578	9048
True	False	False	False	False	-2377.12451171875	-210.058746337891	120.896469116211	0.687753558158875	0.961800873279572	0.478636562824249	49.0366973876953	5345
True	False	False	False	False	-2373.98486328125	-431.199981689453	104.259346008301	0.811947047710419	0.952967822551727	1	65.9468078613281	6199
True	False	False	False	False	-2371.40380859375	-1611.97998046875	128.660461425781	0.844098389148712	0.958349406719208	1	71.8793106079102	8338
True	False	False	False	False	-2370.38916015625	-740.086791992188	168.589569091797	0.668440997600555	0.944091081619263	0.44311136007309	57.125	8683
True	False	False	False	False	-2358.8603515625	-1600.18139648438	126.442184448242	0.746769428253174	0.957602500915527	0.63696414232254	67.5438613891602	7700
True	False	False	False	False	-2359.65966796875	-507.846343994141	145.297592163086	0.826566219329834	0.966625332832336	1	57.9312973022461	7589
True	False	False	False	False	-2359.31909179688	-91.9293746948242	79.8582229614258	0.705993711948395	0.958394765853882	0.517492473125458	41.4166679382324	2982
True	False	False	False	False	-2346.83984375	-1583.64147949219	120.896469116211	0.653017103672028	0.928601861000061	0.417884826660156	59.4128456115723	6476
True	False	False	False	False	-2338.75170898438	-1629.57861328125	157.498153686523	0.736775100231171	0.936708450317383	0.601518452167511	59.6901397705078	8476
True	False	False	False	False	-2335.00146484375	-1599.99816894531	113.132476806641	0.763600468635559	0.947171986103058	0.714391827583313	63.764705657959	6504
True	False	False	False	False	-2330.86596679688	-760.050842285156	249.556930541992	0.786941766738892	0.957372963428497	1	65.5288925170898	14744
True	False	False	False	False	-2334.04858398438	62.117992401123	112.023338317871	0.756114184856415	0.958391427993774	0.676312983036041	83.6831665039063	8452
True	False	False	False	False	-2331.76806640625	-571.717712402344	150.843307495117	0.84506893157959	0.968282222747803	1	66.5588226318359	9052
True	False	False	False	False	-2326.31225585938	-724.829772949219	138.64274597168	0.797355175018311	0.9478719830513	1	53.5439987182617	6693
True	False	False	False	False	-2325.904296875	-839.616516113281	188.554138183594	0.747598469257355	0.942477822303772	0.640176296234131	54.8764724731445	9329
True	False	False	False	False	-2320.46923828125	-1676.56042480469	154.17073059082	0.811846137046814	0.96653026342392	1	64.1438827514648	8916
True	False	False	False	False	-2319.37109375	-544.586303710938	78.7490768432617	0.715453743934631	0.909153640270233	0.540330648422241	114.239433288574	8111
True	False	False	False	False	-2315.57250976563	-659.324279785156	212.955261230469	0.739683151245117	0.953510999679565	0.611266613006592	55.8020820617676	10714
True	False	False	False	False	-2311.88452148438	-529.091613769531	100.931915283203	0.619311571121216	0.875226616859436	0.369997620582581	84.7252731323242	7710
True	False	False	False	False	-2314.95751953125	-456.858703613281	164.153015136719	0.718699157238007	0.950285255908966	0.548686504364014	56.7364883422852	8397
True	False	False	False	False	-2309.99340820313	-87.0279083251953	174.135284423828	0.544691741466522	0.955400347709656	0.28732967376709	55.2675170898438	8677
True	False	False	False	False	-2301.88940429688	-1640.58276367188	198.536407470703	0.812154769897461	0.957730948925018	1	78.4022369384766	14034
True	False	False	False	False	-2295.65673828125	-1656.62145996094	124.223899841309	0.699060261249542	0.914903044700623	0.502003133296967	62.2678565979004	6974
True	False	False	False	False	-2296.8046875	-730.719787597656	154.17073059082	0.76451712846756	0.959831178188324	0.719610869884491	54.8848915100098	7629
True	False	False	False	False	-2297.73120117188	-635.618591308594	138.64274597168	0.818826138973236	0.963957905769348	1	72.2480010986328	9031
True	False	False	False	False	-2296.44165039063	-560.80029296875	181.899276733398	0.822982907295227	0.965933799743652	1	59.115852355957	9695
True	False	False	False	False	-2295.78540039063	-919.882446289063	79.8582229614258	0.787328362464905	0.960554420948029	1	45.875	3303
True	False	False	False	False	-2293.82592773438	-1195.68933105469	141.970169067383	0.804011762142181	0.966700315475464	1	52.484375	6718
True	False	False	False	False	-2291.3798828125	-847.3955078125	181.899276733398	0.859376609325409	0.963367640972137	1	66.0792694091797	10837
True	False	False	False	False	-2288.42065429688	-592.048217773438	124.223899841309	0.654149413108826	0.932259738445282	0.419655740261078	49.9196434020996	5591
True	False	False	False	False	-2290.95166015625	-355.119598388672	146.40673828125	0.691693365573883	0.95017796754837	0.486534744501114	53.6363639831543	7080
True	False	False	False	False	-2286.3994140625	-1825.7470703125	157.498153686523	0.68684595823288	0.952857673168182	0.476851433515549	87.1267623901367	12372
True	False	False	False	False	-2277.24780273438	-1550.48120117188	176.353576660156	0.705615639686584	0.958687126636505	0.516622424125671	57.5283012390137	9147
True	False	False	False	False	-2284.80883789063	-992.741027832031	143.079315185547	0.835743069648743	0.967613220214844	1	78.3720932006836	10110
True	False	False	False	False	-2284.70434570313	-790.510009765625	163.043869018555	0.694964945316315	0.958075940608978	0.493286699056625	60.2653045654297	8859
True	False	False	False	False	-2283.22778320313	-767.703247070313	183.008422851563	0.748634278774261	0.947742462158203	0.644257545471191	62.981819152832	10392
True	False	False	False	False	-2282.84033203125	-1495.37451171875	272.848907470703	0.642665803432465	0.947260916233063	0.402228593826294	77.6097564697266	19092
True	False	False	False	False	-2277.2119140625	-931.54345703125	73.203369140625	0.774313688278198	0.9591423869133	0.787631273269653	45.3484840393066	2993
True	False	False	False	False	-2278.67578125	-456.766021728516	159.716445922852	0.765261650085449	0.949826419353485	0.723958730697632	56.9722213745117	8204
True	False	False	False	False	-2276.45288085938	-1732.56591796875	200.754699707031	0.795972466468811	0.96526163816452	1	65.6022109985352	11874
True	False	False	False	False	-2276.0625	-676.352722167969	141.970169067383	0.786845147609711	0.952194273471832	1	55.0234375	7043
True	False	False	False	False	-2275.55249023438	-522.44482421875	187.44499206543	0.749993979930878	0.95819628238678	0.649735033512115	59.8106498718262	10108
True	False	False	False	False	-2271.06811523438	-424.111358642578	241.792938232422	0.829846799373627	0.96457576751709	1	58.4495429992676	12742
True	False	False	False	False	-2269.580078125	-391.34765625	147.515884399414	0.742133617401123	0.944767236709595	0.619820952415466	49.3383445739746	6562
True	False	False	False	False	-2265.06713867188	-1625.36181640625	257.320922851563	0.795794308185577	0.953186511993408	1	80.7629318237305	18737
True	False	False	False	False	-2266.6513671875	-1520.22314453125	170.807861328125	0.755021035671234	0.950776636600494	0.671310603618622	59.4285697937012	9152
True	False	False	False	False	-2261.03051757813	-1685.64147949219	157.498153686523	0.729563295841217	0.961923837661743	0.57899397611618	61.4859161376953	8731
True	False	False	False	False	-2259.90087890625	-474.468078613281	222.937530517578	0.853986918926239	0.965855002403259	1	68.3233795166016	13733
True	False	False	False	False	-2254.34741210938	-1601.51159667969	140.861022949219	0.801327586174011	0.954392850399017	1	72.1181106567383	9159
True	False	False	False	False	-2247.18432617188	-1543.78662109375	163.043869018555	0.80851811170578	0.947091102600098	1	60.1972770690918	8849
True	False	False	False	False	-2248.3583984375	-671.108276367188	141.970169067383	0.747599303722382	0.958043396472931	0.640179634094238	58.0703125	7433
True	False	False	False	False	-2246.8125	-506.962951660156	160.825576782227	0.645923554897308	0.957625389099121	0.407055705785751	55.7724151611328	8087
True	False	False	False	False	-2246.24487304688	-648.911376953125	227.374099731445	0.830380141735077	0.965059220790863	1	66.8292694091797	13700
True	False	False	False	False	-2245.77514648438	-1492.50073242188	148.625015258789	0.782643020153046	0.946774005889893	0.888168036937714	87.7164154052734	11754
True	False	False	False	False	-2244.11547851563	-1416.58203125	97.6044921875	0.846573948860168	0.964746832847595	1	116.738639831543	10273
True	False	False	False	False	-2244.9443359375	-1174.56311035156	140.861022949219	0.801327586174011	0.943237721920013	1	83.2047271728516	10567
True	False	False	False	False	-2237.63037109375	-1796.23034667969	231.810668945313	0.788909792900085	0.953530251979828	1	92.2392349243164	19278
True	False	False	False	False	-2239.76171875	-560.170166015625	186.335845947266	0.587583184242249	0.906980991363525	0.331679940223694	54.3273811340332	9127
True	False	False	False	False	-2237.77612304688	-1734.98999023438	235.138092041016	0.775075852870941	0.962056815624237	0.794298112392426	61.5707550048828	13053
True	False	False	False	False	-2236.98999023438	-1513.45495605469	143.079315185547	0.845028579235077	0.964554309844971	1	57.178295135498	7376
True	False	False	False	False	-2227.61938476563	-517.8466796875	109.805053710938	0.712054908275604	0.959216058254242	0.531877756118774	52.5555572509766	5203
True	False	False	False	False	-2223.85986328125	-1842.62890625	110.914192199707	0.793351709842682	0.943450033664703	1	70.9400024414063	7094
True	False	False	False	False	-2217.81420898438	-1087.78186035156	168.589569091797	0.807776212692261	0.957384765148163	1	56.3355255126953	8563
True	False	False	False	False	-2217.95556640625	-858.382568359375	194.099838256836	0.73693060874939	0.940650343894958	0.602029263973236	57.7657127380371	10109
True	False	False	False	False	-2217.35913085938	-114.177467346191	134.206176757813	0.771839797496796	0.945030450820923	0.76773864030838	71.7933883666992	8687
True	False	False	False	False	-2213.7080078125	-1718.79919433594	146.40673828125	0.842007040977478	0.961003601551056	1	66.4924240112305	8777
True	False	False	False	False	-2212.85424804688	-1556.06323242188	139.751892089844	0.774550676345825	0.949404835700989	0.789673984050751	56.698413848877	7144
True	False	False	False	False	-2213.25903320313	-773.1474609375	216.282684326172	0.821151196956635	0.968793570995331	1	58.702564239502	11447
True	False	False	False	False	-2212.72485351563	-494.598693847656	102.041061401367	0.845834851264954	0.965536773204803	1	51.3586959838867	4725
True	False	False	False	False	-2212.291015625	-1517.98596191406	157.498153686523	0.781017482280731	0.959284722805023	0.861013054847717	59.1197166442871	8395
True	False	False	False	False	-2205.18872070313	-1437.71044921875	221.828384399414	0.761327385902405	0.958633422851563	0.702032923698425	79.2300033569336	15846
True	False	False	False	False	-2203.19458007813	-578.884704589844	164.153015136719	0.693152844905853	0.950463652610779	0.489524483680725	56.0337829589844	8293
True	False	False	False	False	-2198.63891601563	-1761.08715820313	148.625015258789	0.802791655063629	0.949481606483459	1	61.5447769165039	8247
True	False	False	False	False	-2195.61474609375	-1741.39392089844	133.097030639648	0.83940452337265	0.968451261520386	1	62.2999992370605	7476
True	False	False	False	False	-2192.91137695313	-1805.87866210938	145.297592163086	0.679700970649719	0.952926576137543	0.463219910860062	61.8244285583496	8099
True	False	False	False	False	-2192.8701171875	-1540.05737304688	103.150199890137	0.69622391462326	0.938201129436493	0.495934218168259	53.0860214233398	4937
True	False	False	False	False	-2193.01879882813	-815.701721191406	139.751892089844	0.834598243236542	0.956766605377197	1	68.3888854980469	8617
True	False	False	False	False	-2191.87646484375	-1781.7587890625	170.807861328125	0.799037754535675	0.95607990026474	1	72.0649337768555	11098
True	False	False	False	False	-2186.26416015625	-1412.61181640625	297.250030517578	0.845495223999023	0.96533864736557	1	68.7649230957031	18429
True	False	False	False	False	-2191.41235351563	-220.913589477539	198.536407470703	0.804717302322388	0.952165901660919	1	64.2290496826172	11497
True	False	False	False	False	-2187.97607421875	-492.224761962891	139.751892089844	0.825376749038696	0.96599406003952	1	55.4920616149902	6992
True	False	False	False	False	-2186.76708984375	-455.626953125	141.970169067383	0.795358955860138	0.962092399597168	1	79.484375	10174
True	False	False	False	False	-2184.19799804688	-1840.08935546875	143.079315185547	0.685546875	0.94302773475647	0.474318087100983	58.0930213928223	7494
True	False	False	False	False	-2181.52416992188	-1559.11743164063	129.769607543945	0.766421258449554	0.935212314128876	0.730939626693726	54.1282043457031	6333
True	False	False	False	False	-2182.79272460938	-194.959167480469	145.297592163086	0.776568472385406	0.95966762304306	0.808269858360291	65.900764465332	8633
True	False	False	False	False	-2177.32104492188	-1661.48083496094	184.117568969727	0.753171443939209	0.942485928535461	0.663112580776215	68.1144561767578	11307
True	False	False	False	False	-2176.48828125	-593.322265625	141.970169067383	0.696922302246094	0.956865131855011	0.497414886951447	51.2578125	6561
True	False	False	False	False	-2174.58740234375	-1796.62219238281	160.825576782227	0.679102420806885	0.950463652610779	0.46211040019989	61.4275856018066	8907
True	False	False	False	False	-2173.62036132813	-1609.62768554688	134.206176757813	0.760042369365692	0.961886703968048	0.695378482341766	68.7603302001953	8320
True	False	False	False	False	-2172.03564453125	54.468391418457	102.041061401367	0.819654762744904	0.962716162204742	1	61.347827911377	5644
True	False	False	False	False	-2171.75610351563	-1626.54968261719	134.206176757813	0.763469576835632	0.953565120697021	0.713658273220062	66.6776885986328	8068
True	False	False	False	False	-2166.74194335938	-944.590026855469	192.990692138672	0.696205735206604	0.937840163707733	0.495895683765411	61.534481048584	10707
True	False	False	False	False	-2168.32958984375	-744.85546875	225.155807495117	0.683035016059875	0.934065341949463	0.469490110874176	60.7241363525391	12327
True	False	False	False	False	-2167.20068359375	-711.745849609375	74.3125076293945	0.722276210784912	0.93026465177536	0.558245301246643	46.8358192443848	3138
True	False	False	False	False	-2166.4345703125	-1513.56652832031	226.264953613281	0.792634010314941	0.96623831987381	1	60.9950981140137	12443
True	False	False	False	False	-2163.67138671875	-443.796813964844	14.4188451766968	0.523994266986847	0.911907911300659	0.268299996852875	46.0769233703613	599
True	False	False	False	False	-2163.56909179688	-572.333740234375	85.4039306640625	0.547446250915527	0.891553342342377	0.28996729850769	47.6883125305176	3672
True	False	False	False	False	-2161.85107421875	-975.9150390625	196.318130493164	0.745352625846863	0.952072203159332	0.631581962108612	61.2090377807617	10834
True	False	False	False	False	-2160.60278320313	-856.728332519531	103.150199890137	0.828564047813416	0.957966983318329	1	70.7096786499023	6576
True	False	False	False	False	-2159.28076171875	-1486.02575683594	191.881561279297	0.777743518352509	0.961997210979462	0.82029527425766	90.1098251342773	15589
True	False	False	False	False	-2159.94604492188	-839.123291015625	113.132476806641	0.785913348197937	0.95024836063385	1	74.6666641235352	7616
True	False	False	False	False	-2157.63305664063	-1458.16015625	148.625015258789	0.729590535163879	0.949983537197113	0.579075038433075	61.0447769165039	8180
True	False	False	False	False	-2155.77368164063	-910.663330078125	159.716445922852	0.410100996494293	0.779137134552002	0.182548880577087	51.375	7398
True	False	False	False	False	-2157.59204101563	-219.535522460938	147.515884399414	0.699802994728088	0.964582681655884	0.503616988658905	58.751880645752	7814
True	False	False	False	False	-2154.7041015625	-618.570068359375	90.9496383666992	0.730561852455139	0.940073251724243	0.581985175609589	50.9634132385254	4179
True	False	False	False	False	-2153.1171875	-535.372253417969	178.571853637695	0.730485558509827	0.943763256072998	0.581755340099335	59.3105583190918	9549
True	False	False	False	False	-2152.96728515625	-1539.64831542969	124.223899841309	0.783444225788116	0.947516262531281	0.904983460903168	55.1428565979004	6176
True	False	False	False	False	-2151.51489257813	-442.875854492188	92.0587844848633	0.474785000085831	0.847503960132599	0.227840572595596	51.7469863891602	4295
True	False	False	False	False	-2144.31713867188	-1667.66516113281	153.061584472656	0.826755583286285	0.964725255966187	1	65.0579681396484	8978
True	False	False	False	False	-2146.05493164063	-712.987548828125	55.4570960998535	0.57799905538559	0.900695502758026	0.321112036705017	49.8400001525879	2492
True	False	False	False	False	-2146.48950195313	-43.9013252258301	164.153015136719	0.794427216053009	0.958474338054657	1	57.9527015686035	8577
True	False	False	False	False	-2145.72338867188	-12.5680561065674	143.079315185547	0.764712512493134	0.967650473117828	0.720741987228394	62.6744194030762	8085
True	False	False	False	False	-2145.56201171875	-1139.72399902344	157.498153686523	0.800518333911896	0.951548099517822	1	56.9718322753906	8090
True	False	False	False	False	-2141.81420898438	-1111.07873535156	160.825576782227	0.770576000213623	0.964405953884125	0.758433282375336	79.5793075561523	11539
True	False	False	False	False	-2142.55102539063	-732.485534667969	129.769607543945	0.604589223861694	0.964152216911316	0.351529181003571	57.4871788024902	6726
True	False	False	False	False	-2141.15283203125	-1802.9580078125	143.079315185547	0.801572740077972	0.970265328884125	1	61.9844970703125	7996
True	False	False	False	False	-2136.1884765625	-1632.85974121094	184.117568969727	0.644986510276794	0.941422641277313	0.405658066272736	65.7951812744141	10922
True	False	False	False	False	-2139.28491210938	-1329.79748535156	177.462707519531	0.830169141292572	0.952986359596252	1	74.7249984741211	11956
True	False	False	False	False	-2138.916015625	-1000.01226806641	138.64274597168	0.670968890190125	0.938746094703674	0.447490900754929	50.1839981079102	6273
True	False	False	False	False	-2138.93139648438	-587.98193359375	104.259346008301	0.695448517799377	0.949718296527863	0.494300276041031	52.4787216186523	4933
True	False	False	False	False	-2137.88012695313	7.10159540176392	137.533599853516	0.790976285934448	0.954732000827789	1	62.2258071899414	7716
True	False	False	False	False	-2137.30322265625	65.5330429077148	107.586769104004	0.792714774608612	0.963625371456146	1	69.226806640625	6715
True	False	False	False	False	-2132.55786132813	-640.741821289063	108.695907592773	0.725042045116425	0.95430862903595	0.565907895565033	55.4795913696289	5437
True	False	False	False	False	-2127.47875976563	-1708.03332519531	139.751892089844	0.774550676345825	0.951616525650024	0.789673984050751	61.6746025085449	7771
True	False	False	False	False	-2128.30981445313	-543.600830078125	119.787330627441	0.66390061378479	0.935871005058289	0.435427129268646	53.1203689575195	5737
True	False	False	False	False	-2128.20776367188	-1599.86108398438	130.878753662109	0.825414478778839	0.957675635814667	1	71.8474578857422	8478
True	False	False	False	False	-2123.26025390625	-1560.92358398438	114.241622924805	0.749501168727875	0.958977937698364	0.647733688354492	63.2233009338379	6512
True	False	False	False	False	-2127.8662109375	-6.01023435592651	92.0587844848633	0.716931939125061	0.952967822551727	0.544100821018219	58.602409362793	4864
True	False	False	False	False	-2127.27197265625	-1538.62719726563	169.698715209961	0.473852396011353	0.902300775051117	0.227129891514778	59.3856201171875	9086
True	False	False	False	False	-2123.17651367188	-696.747497558594	123.114753723145	0.746964454650879	0.958487033843994	0.637715458869934	49.7567558288574	5523
True	False	False	False	False	-2122.57788085938	-520.622009277344	113.132476806641	0.56101256608963	0.91239207983017	0.303351104259491	50	5100
True	False	False	False	False	-2120.88403320313	-443.823516845703	99.8227767944336	0.639872252941132	0.901836633682251	0.398158967494965	47.8888893127441	4310
True	False	False	False	False	-2120.33081054688	-1818.34155273438	147.515884399414	0.658359110355377	0.948472261428833	0.426347345113754	57.0375938415527	7586
True	False	False	False	False	-2119.693359375	-884.869323730469	205.191253662109	0.779040932655334	0.949687242507935	0.834915578365326	56.0486488342285	10369
True	False	False	False	False	-2120.21728515625	-625.522399902344	94.2770690917969	0.703324019908905	0.936723232269287	0.511413395404816	52.1176452636719	4430
True	False	False	False	False	-2120.06030273438	-28.4216995239258	147.515884399414	0.667419075965881	0.931647300720215	0.44136181473732	54.9924812316895	7314
True	False	False	False	False	-2119.47827148438	-839.538146972656	154.17073059082	0.772338449954987	0.959077000617981	0.771557331085205	55.8992805480957	7770
True	False	False	False	False	-2119.34057617188	-411.197021484375	120.896469116211	0.702958464622498	0.950197458267212	0.510592579841614	50.6697235107422	5523
True	False	False	False	False	-2112.54296875	-974.588256835938	163.043869018555	0.737673699855804	0.945076644420624	0.604486227035522	54.1088447570801	7954
True	False	False	False	False	-2117.12255859375	-762.761413574219	86.513069152832	0.775300621986389	0.947773933410645	0.796320915222168	51.0512809753418	3982
True	False	False	False	False	-2110.41357421875	-1840.84411621094	117.569046020508	0.72139585018158	0.956785082817078	0.555857241153717	56.8396224975586	6025
True	False	False	False	False	-2110.36840820313	-742.890686035156	131.987884521484	0.670856893062592	0.954772591590881	0.447295248508453	55.470588684082	6601
True	False	False	False	False	-2105.22802734375	-1654.78137207031	180.790130615234	0.756302773952484	0.941416621208191	0.677188336849213	59.0920257568359	9632
True	False	False	False	False	-2106.97021484375	-1456.2705078125	151.952453613281	0.569731295108795	0.912937045097351	0.312319844961166	54.8467140197754	7514
True	False	False	False	False	-2109.708984375	-1407.46276855469	78.7490768432617	0.79235315322876	0.966567158699036	1	54.1408462524414	3844
True	False	False	False	False	-2107.6201171875	-929.614501953125	200.754699707031	0.689001262187958	0.948034644126892	0.481111228466034	56.8453025817871	10289
True	False	False	False	False	-2106.87841796875	-1616.4599609375	170.807861328125	0.799037754535675	0.960454761981964	1	59.3636360168457	9142
True	False	False	False	False	-2105.345703125	-1533.05737304688	99.8227767944336	0.612505912780762	0.921798527240753	0.361300259828568	69.4222259521484	6248
True	False	False	False	False	-2103.57421875	-355.805633544922	209.627822875977	0.749717354774475	0.956135630607605	0.648609459400177	59.3121681213379	11210
True	False	False	False	False	-2101.37841796875	-1712.34826660156	123.114753723145	0.610513687133789	0.936042606830597	0.358807295560837	56.684684753418	6292
True	False	False	False	False	-2097.30444335938	-757.813598632813	94.2770690917969	0.682647287845612	0.960752546787262	0.468752950429916	50.2117652893066	4268
True	False	False	False	False	-2097.44165039063	-422.685333251953	122.005615234375	0.694063246250153	0.956976473331451	0.491407632827759	52.8363647460938	5812
True	False	False	False	False	-2096.41528320313	-282.49560546875	120.896469116211	0.80642431974411	0.95800256729126	1	53.3669738769531	5817
True	False	False	False	False	-2096.35595703125	-1418.28137207031	85.4039306640625	0.830078601837158	0.95637571811676	1	56.2727279663086	4333
True	False	False	False	False	-2096.2705078125	-462.766326904297	133.097030639648	0.693598926067352	0.947050988674164	0.490445405244827	55.2000007629395	6624
True	False	False	False	False	-2092.453125	-1493.37658691406	99.8227767944336	0.827447116374969	0.953183054924011	1	69.1777801513672	6226
True	False	False	False	False	-2094.91967773438	-1032.17749023438	157.498153686523	0.754633009433746	0.94423896074295	0.669563829898834	54.2816886901855	7708
True	False	False	False	False	-2094.87353515625	-862.280395507813	181.899276733398	0.587782442569733	0.941723108291626	0.331904143095016	51.3353652954102	8419
True	False	False	False	False	-2095.85302734375	-536.016479492188	68.7667999267578	0.754140198230743	0.960359692573547	0.667366206645966	45.7580642700195	2837
True	False	False	False	False	-2093.47680664063	-1003.34002685547	151.952453613281	0.697018206119537	0.963904142379761	0.497618973255157	55.8102188110352	7646
True	False	False	False	False	-2093.02490234375	-1474.59436035156	118.678184509277	0.81462025642395	0.955844879150391	1	59.4672889709473	6363
True	False	False	False	False	-2089.94409179688	-1560.48376464844	180.790130615234	0.666043877601624	0.938320636749268	0.43902599811554	69.6319046020508	11350
True	False	False	False	False	-2088.0595703125	-1223.65063476563	135.315322875977	0.799174308776855	0.959638595581055	1	56.3770484924316	6878
True	False	False	False	False	-2088.87133789063	60.9897956848145	174.135284423828	0.696739971637726	0.95484447479248	0.497027397155762	53.4777069091797	8396
True	False	False	False	False	-2081.10668945313	-259.555206298828	156.389007568359	0.749318718910217	0.940885663032532	0.646997332572937	54.1631202697754	7637
True	False	False	False	False	-2077.91723632813	-1543.39965820313	148.625015258789	0.832641422748566	0.95333856344223	1	79.8059692382813	10694
True	False	False	False	False	-2074.85107421875	-501.101379394531	140.861022949219	0.508150160312653	0.869862079620361	0.254594415426254	50.9842529296875	6475
True	False	False	False	False	-2074.8154296875	-935.134582519531	216.282684326172	0.821151196956635	0.962741613388062	1	58.4000015258789	11388
True	False	False	False	False	-2073.98657226563	-1580.65966796875	113.132476806641	0.81917679309845	0.956243515014648	1	64.7745132446289	6607
True	False	False	False	False	-2071.50048828125	-1427.52612304688	163.043869018555	0.588173806667328	0.931281745433807	0.332345068454742	55.1428565979004	8106
True	False	False	False	False	-2074.09375	-299.162445068359	159.716445922852	0.784037590026855	0.956865131855011	0.920083165168762	55.8333320617676	8040
True	False	False	False	False	-2072.32299804688	-640.304565429688	115.350761413574	0.765693306922913	0.967633366584778	0.7265265583992	68.6057662963867	7135
True	False	False	False	False	-2070.67626953125	-423.880889892578	119.787330627441	0.743378639221191	0.961578607559204	0.624296009540558	53.6481475830078	5794
True	False	False	False	False	-2070.64013671875	-1513.00122070313	163.043869018555	0.688469350337982	0.948950886726379	0.480053275823593	68.4217681884766	10058
True	False	False	False	False	-2067.45434570313	-1399.2734375	120.896469116211	0.695293724536896	0.939431071281433	0.49397537112236	57.7247695922852	6292
True	False	False	False	False	-2067.99487304688	-449.858551025391	104.259346008301	0.63256448507309	0.915767788887024	0.387801796197891	51.361701965332	4828
True	False	False	False	False	-2067.09008789063	-1227.88781738281	124.223899841309	0.828619480133057	0.972778558731079	1	59.7678565979004	6694
True	False	False	False	False	-2063.83740234375	-550.938720703125	216.282684326172	0.831565499305725	0.966953456401825	1	67.8871765136719	13238
True	False	False	False	False	-2060.26489257813	-1569.60583496094	97.6044921875	0.846573948860168	0.973171412944794	1	80.5909118652344	7092
True	False	False	False	False	-2061.48071289063	-625.426513671875	95.3862075805664	0.636261403560638	0.943789005279541	0.392990410327911	56.0348854064941	4819
True	False	False	False	False	-2061.1103515625	-33.3142890930176	103.150199890137	0.828564047813416	0.960341572761536	1	50.0967750549316	4659
True	False	False	False	False	-2060.12915039063	-1382.94152832031	144.188446044922	0.637355387210846	0.954085946083069	0.394545674324036	63.9769248962402	8317
True	False	False	False	False	-2056.90795898438	-1837.65319824219	133.097030639648	0.676494359970093	0.948323547840118	0.45733118057251	62.1833343505859	7462
True	False	False	False	False	-2042.56005859375	-1535.32434082031	157.498153686523	0.638379096984863	0.916182637214661	0.396009296178818	64.8591537475586	9210
True	False	False	False	False	-2056.14477539063	-1324.70654296875	246.229507446289	0.518441021442413	0.925767064094543	0.263416111469269	64.7162170410156	14367
True	False	False	False	False	-2051.07104492188	-1189.60656738281	248.447799682617	0.733668208122253	0.964683055877686	0.591544389724731	74.15625	16611
True	False	False	False	False	-2054.884765625	-466.620758056641	112.023338317871	0.672101497650146	0.955215513706207	0.449477463960648	53.7722778320313	5431
True	False	False	False	False	-2056.71606445313	-205.544464111328	163.043869018555	0.727660059928894	0.952827990055084	0.573396384716034	53.3605461120605	7844
True	False	False	False	False	-2056.27954101563	-129.189376831055	238.465515136719	0.835374057292938	0.957748055458069	1	76.9302291870117	16540
True	False	False	False	False	-2054.12646484375	-672.9970703125	124.223899841309	0.58930778503418	0.898404538631439	0.333626806735992	49.9375	5593
True	False	False	False	False	-2053.64111328125	-252.71028137207	158.607299804688	0.71760094165802	0.91936057806015	0.545826494693756	54.6013984680176	7808
True	False	False	False	False	-2052.87573242188	17.0628433227539	163.043869018555	0.800371706485748	0.959490358829498	1	69.149658203125	10165
True	False	False	False	False	-2050.806640625	-1243.16040039063	251.77522277832	0.695522129535675	0.951344192028046	0.494455009698868	63.0088119506836	14303
True	False	False	False	False	-2050.146484375	-637.41259765625	96.4953460693359	0.363126784563065	0.874204218387604	0.153902962803841	50.8965530395508	4428
True	False	False	False	False	-2047.64221191406	-1504.65930175781	180.790130615234	0.680341005325317	0.945985913276672	0.464411675930023	75.3619613647461	12284
True	False	False	False	False	-2042.11352539063	-1415.0576171875	159.716445922852	0.800120413303375	0.959626257419586	1	67.9513854980469	9785
True	False	False	False	False	-2047.58471679688	-959.180603027344	124.223899841309	0.848483443260193	0.968716204166412	1	67.2321395874023	7530
True	False	False	False	False	-2043.0703125	-1391.27893066406	45.4748191833496	0.804048359394073	0.949666619300842	1	54.2439041137695	2224
True	False	False	False	False	-2041.26403808594	-484.443237304688	118.678184509277	0.682536005973816	0.948394179344177	0.468541741371155	54.2056083679199	5800
True	False	False	False	False	-2041.85205078125	-15.6062240600586	93.1679229736328	0.808093369007111	0.963002026081085	1	96.5833358764648	8113
True	False	False	False	False	-2035.34387207031	-1601.44494628906	130.878753662109	0.639795482158661	0.964589715003967	0.398048043251038	52.3898315429688	6182
True	False	False	False	False	-2034.283203125	-1440.9765625	214.064392089844	0.756334066390991	0.959603130817413	0.677334189414978	71.3937835693359	13779
True	False	False	False	False	-2028.31359863281	-1555.53625488281	164.153015136719	0.749946892261505	0.950398683547974	0.649543106555939	65.2229766845703	9653
True	False	False	False	False	-2032.00244140625	-183.073226928711	147.515884399414	0.749781250953674	0.951548099517822	0.648868799209595	51.5413551330566	6855
True	False	False	False	False	-2030.87158203125	-654.223449707031	116.459907531738	0.809028446674347	0.963119089603424	1	53.6285705566406	5631
True	False	False	False	False	-2030.52587890625	-254.709365844727	158.607299804688	0.806155741214752	0.939344167709351	1	52.2797203063965	7476
True	False	False	False	False	-2030.80249023438	48.9227752685547	119.787330627441	0.630786955356598	0.928887844085693	0.385342925786972	49.9537048339844	5395
True	False	False	False	False	-2029.92944335938	-214.559616088867	163.043869018555	0.640623927116394	0.923677742481232	0.399247795343399	54.2108840942383	7969
True	False	False	False	False	-2023.51159667969	-1362.45373535156	230.701522827148	0.621133029460907	0.940204679965973	0.372374683618546	58.331729888916	12133
True	False	False	False	False	-2028.115234375	-626.619445800781	116.459907531738	0.746517598628998	0.95945143699646	0.635997831821442	54.0761909484863	5678
True	False	False	False	False	-2027.34997558594	-1102.24340820313	157.498153686523	0.789007604122162	0.973208129405975	1	63.8169021606445	9062
True	False	False	False	False	-2024.41003417969	-304.638275146484	262.866638183594	0.80380517244339	0.961382806301117	1	56.9662437438965	13501
True	False	False	False	False	-2027.05883789063	-147.226806640625	153.061584472656	0.777968525886536	0.948323547840118	0.822720050811768	61.3695640563965	8469
True	False	False	False	False	-2025.01220703125	-96.4095001220703	141.970169067383	0.732198536396027	0.951981484889984	0.586972653865814	50.96875	6524
True	False	False	False	False	-2019.5615234375	-1393.06518554688	140.861022949219	0.493453502655029	0.904583096504211	0.24247932434082	61.2519683837891	7779
True	False	False	False	False	-2020.75915527344	-1047.37731933594	145.297592163086	0.765121161937714	0.962684988975525	0.723130643367767	61.9541969299316	8116
True	False	False	False	False	-2020.32568359375	-887.101257324219	112.023338317871	0.787644565105438	0.961325287818909	1	72.3168334960938	7304
True	False	False	False	False	-2020.4873046875	-20.7020645141602	114.241622924805	0.780301749706268	0.954405546188354	0.850902378559113	55.6504859924316	5732
True	False	False	False	False	-2018.60302734375	-541.398620605469	178.571853637695	0.684039294719696	0.958417594432831	0.471409350633621	61.8757781982422	9962
True	False	False	False	False	-2013.90844726563	-1498.81799316406	170.807861328125	0.57928204536438	0.94082111120224	0.322502702474594	60.8766250610352	9375
True	False	False	False	False	-2014.52136230469	-1294.85827636719	214.064392089844	0.781772553920746	0.965059220790863	0.872758626937866	68.7305679321289	13265
True	False	False	False	False	-2011.28173828125	-908.520812988281	114.241622924805	0.817152261734009	0.964160740375519	1	70.2233047485352	7233
True	False	False	False	False	-2013.34692382813	-590.298156738281	180.790130615234	0.666043877601624	0.94596540927887	0.43902599811554	62.9386520385742	10259
True	False	False	False	False	-2008.63500976563	-1631.89526367188	131.987884521484	0.657275795936584	0.954623460769653	0.424608886241913	57.2268905639648	6810
True	False	False	False	False	-2004.98815917969	-1587.37683105469	126.442184448242	0.727187871932983	0.960171282291412	0.572028160095215	57.1140365600586	6511
True	False	False	False	False	-2005.18518066406	-1270.21765136719	107.586769104004	0.864201188087463	0.966074287891388	1	60.4742279052734	5866
True	False	False	False	False	-2006.31335449219	-1029.61401367188	119.787330627441	0.776787161827087	0.949798047542572	0.810432493686676	64.7870407104492	6997
True	False	False	False	False	-2004.67895507813	-1569.60302734375	108.695907592773	0.777484655380249	0.964160740375519	0.817557096481323	62.6326522827148	6138
True	False	False	False	False	-2002.66455078125	-1401.08972167969	118.678184509277	0.736495494842529	0.956539690494537	0.600602865219116	63.5700950622559	6802
True	False	False	False	False	-2003.28894042969	-937.812744140625	163.043869018555	0.789059460163116	0.964767277240753	1	62.1224479675293	9132
True	False	False	False	False	-2002.95617675781	-646.382690429688	119.787330627441	0.637438416481018	0.953722774982452	0.394664078950882	51.6851844787598	5582
True	False	False	False	False	-2002.6669921875	25.513708114624	126.442184448242	0.797434329986572	0.948387801647186	1	50.0087738037109	5701
True	False	False	False	False	-2002.84094238281	52.1251564025879	96.4953460693359	0.765188992023468	0.950794696807861	0.723530054092407	51.5632171630859	4486
True	False	False	False	False	-2001.46105957031	-188.861129760742	157.498153686523	0.829367995262146	0.954761266708374	1	52.2253532409668	7416
True	False	False	False	False	-1996.94384765625	-1794.359375	117.569046020508	0.826636910438538	0.956881999969482	1	74.6132049560547	7909
True	False	False	False	False	-2000.10180664063	-1431.58081054688	234.028945922852	0.780529975891113	0.94922137260437	0.854032337665558	67.5497665405273	14253
True	False	False	False	False	-2001.06237792969	-1297.03857421875	12.2005615234375	0.628655016422272	0.889008522033691	0.382423788309097	41	451
True	False	False	False	False	-2000.88171386719	-512.337097167969	103.150199890137	0.855028688907623	0.973772585391998	1	53.1075286865234	4939
True	False	False	False	False	-2000.724609375	-1123.17492675781	118.678184509277	0.609455645084381	0.957780182361603	0.357492834329605	52.4485969543457	5612
True	False	False	False	False	-2000.10034179688	-976.574157714844	137.533599853516	0.675143480300903	0.948670923709869	0.454890340566635	61.0483856201172	7570
True	False	False	False	False	-1999.99499511719	-669.033325195313	99.8227767944336	0.827447116374969	0.960419714450836	1	51.6444435119629	4648
True	False	False	False	False	-1999.22131347656	-615.401977539063	117.569046020508	0.733056902885437	0.938482403755188	0.589631855487823	54.6792449951172	5796
True	False	False	False	False	-1998.91564941406	3.54647636413574	125.333038330078	0.684211671352386	0.95255434513092	0.471740275621414	52.0619468688965	5883
True	False	False	False	False	-1998.75427246094	-1647.25659179688	89.8404998779297	0.843989968299866	0.963311195373535	1	80.0493850708008	6484
True	False	False	False	False	-1996.33410644531	-1005.28753662109	106.477630615234	0.804327130317688	0.955981969833374	1	53.8854179382324	5173
True	False	False	False	False	-1978.80236816406	-1765.40612792969	120.896469116211	0.741812705993652	0.943760693073273	0.618682026863098	118.587158203125	12926
True	False	False	False	False	-1991.86645507813	-1519.21630859375	160.825576782227	0.629549145698547	0.946846663951874	0.383644133806229	60.4965515136719	8772
True	False	False	False	False	-1990.86572265625	-862.182800292969	161.934722900391	0.757529318332672	0.95607990026474	0.682975828647614	82.7945175170898	12088
True	False	False	False	False	-1990.60656738281	-740.387084960938	120.896469116211	0.816004395484924	0.952498853206635	1	74.0825653076172	8075
True	False	False	False	False	-1988.15539550781	-1606.09631347656	131.987884521484	0.809868931770325	0.953242182731628	1	68.6050415039063	8164
True	False	False	False	False	-1986.70422363281	-1553.88146972656	125.333038330078	0.559357702732086	0.948036432266235	0.301682204008102	58.7256622314453	6636
True	False	False	False	False	-1979.77307128906	-1084.76037597656	149.734161376953	0.73196941614151	0.963279843330383	0.586267948150635	68.0518493652344	9187
True	False	False	False	False	-1985.19787597656	-1044.80200195313	130.878753662109	0.717649579048157	0.953836739063263	0.545952379703522	60.5762710571289	7148
True	False	False	False	False	-1983.5517578125	-978.882141113281	38.8199691772461	0.733614146709442	0.945388197898865	0.591374695301056	104.599998474121	3661
True	False	False	False	False	-1980.47058105469	-766.536560058594	348.270568847656	0.723683774471283	0.961627185344696	0.562114059925079	69.9745254516602	21972
True	False	False	False	False	-1979.53344726563	-1449.87023925781	137.533599853516	0.658975303173065	0.952957212924957	0.427341461181641	62.4596786499023	7745
True	False	False	False	False	-1976.37109375	-1105.31237792969	131.987884521484	0.597164392471313	0.923721790313721	0.342680543661118	55.344539642334	6586
True	False	False	False	False	-1976.0478515625	-495.083801269531	237.356369018555	0.634296417236328	0.937503337860107	0.390219837427139	67.9672927856445	14545
True	False	False	False	False	-1975.08203125	-1793.65710449219	212.955261230469	0.85206413269043	0.97201019525528	1	81.921875	15729
True	False	False	False	False	-1966.77136230469	-1568.5712890625	127.551322937012	0.753320038318634	0.943698883056641	0.663759410381317	57.3739128112793	6598
True	False	False	False	False	-1972.39721679688	-1067.32141113281	116.459907531738	0.764054596424103	0.957460463047028	0.716959476470947	64.8666687011719	6811
True	False	False	False	False	-1974.59387207031	-535.276000976563	227.374099731445	0.728743374347687	0.938409745693207	0.576566159725189	62.1365852355957	12738
True	False	False	False	False	-1972.00463867188	-1489.36364746094	174.135284423828	0.620562851428986	0.920520782470703	0.371628314256668	63.2802543640137	9935
True	False	False	False	False	-1967.20190429688	-1162.85241699219	137.533599853516	0.724236845970154	0.944118440151215	0.563651561737061	56.4758071899414	7003
True	False	False	False	False	-1971.4677734375	-880.204772949219	100.931915283203	0.847731947898865	0.965309083461761	1	50.5714302062988	4602
True	False	False	False	False	-1970.25708007813	-721.118469238281	159.716445922852	0.559506356716156	0.92328143119812	0.301831662654877	70.2222213745117	10112
True	False	False	False	False	-1969.96765136719	-1132.29077148438	167.480438232422	0.67011296749115	0.950743138790131	0.445999622344971	55.615894317627	8398
True	False	False	False	False	-1968.72900390625	-1039.43933105469	85.4039306640625	0.645137369632721	0.951376438140869	0.405882596969604	58.9740257263184	4541
True	False	False	False	False	-1968.36010742188	-655.21875	114.241622924805	0.817152261734009	0.968642294406891	1	53.1747589111328	5477
True	False	False	False	False	-1967.33850097656	-855.583984375	122.005615234375	0.720566987991333	0.938783228397369	0.553630292415619	53.2636375427246	5859
True	False	False	False	False	-1966.73059082031	-585.83056640625	147.515884399414	0.731516420841217	0.959284722805023	0.584881007671356	60.6090240478516	8061
True	False	False	False	False	-1991.12182617188	-329.515869140625	209.627822875977	0.641009151935577	0.932669878005981	0.399807631969452	60.8730163574219	11505
True	False	False	False	False	-1988.48095703125	-161.991241455078	150.843307495117	0.836022973060608	0.961718082427979	1	56.419116973877	7673
True	False	False	False	False	-1975.91857910156	41.9036140441895	134.206176757813	0.724908888339996	0.944780588150024	0.56553328037262	52.7272720336914	6380
True	False	False	False	False	-1966.71142578125	-245.529525756836	194.099838256836	0.794006049633026	0.961325705051422	1	60.2171440124512	10538
True	False	False	False	False	-1957.48413085938	-1617.46264648438	116.459907531738	0.465972572565079	0.860061049461365	0.221199154853821	50.5904769897461	5312
True	False	False	False	False	-1958.92700195313	-1019.79376220703	181.899276733398	0.78575986623764	0.957795083522797	1	63.573169708252	10426
True	False	False	False	False	-1965.16467285156	-627.563232421875	126.442184448242	0.806643486022949	0.961044549942017	1	67.1052627563477	7650
True	False	False	False	False	-1965.58044433594	-19.7864170074463	116.459907531738	0.662514925003052	0.951566755771637	0.433126717805862	48.3904762268066	5081
True	False	False	False	False	-1964.44812011719	-999.973693847656	124.223899841309	0.805557072162628	0.962858259677887	1	63.3839302062988	7099
True	False	False	False	False	-1958.90649414063	0.432968139648438	134.206176757813	0.561427175998688	0.943840086460114	0.303770869970322	50.2809906005859	6084
True	False	False	False	False	-1958.49462890625	-1452.93383789063	113.132476806641	0.809218764305115	0.967985987663269	1	58.3235282897949	5949
True	False	False	False	False	-1956.744140625	-1425.78466796875	115.350761413574	0.778573036193848	0.952498853206635	0.82945716381073	54.769229888916	5696
True	False	False	False	False	-1958.24816894531	-970.81591796875	96.4953460693359	0.836953818798065	0.960534572601318	1	56.5172424316406	4917
True	False	False	False	False	-1958.32946777344	-936.338500976563	167.480438232422	0.691475212574005	0.96916002035141	0.486090928316116	67.6490097045898	10215
True	False	False	False	False	-1955.39709472656	-384.956176757813	134.206176757813	0.783914089202881	0.956404209136963	0.916682362556458	49.1157035827637	5943
True	False	False	False	False	-1955.44860839844	-300.663421630859	237.356369018555	0.739972531795502	0.949357628822327	0.612260043621063	63.5887832641602	13608
True	False	False	False	False	-1955.31604003906	-1349.04016113281	158.607299804688	0.826538681983948	0.968056857585907	1	67.2727279663086	9620
True	False	False	False	False	-1955.23071289063	20.9062690734863	115.350761413574	0.735885262489319	0.952323019504547	0.598617315292358	56.9519233703613	5923
True	False	False	False	False	-1953.65307617188	-1879.75549316406	140.861022949219	0.723372578620911	0.937688291072845	0.561253368854523	78.2913360595703	9943
True	False	False	False	False	-1950.703125	-1756.20837402344	122.005615234375	0.847553610801697	0.968450367450714	1	58.0909080505371	6390
True	False	False	False	False	-1950.47778320313	-596.538330078125	150.843307495117	0.631025612354279	0.943050265312195	0.385671764612198	77.1764678955078	10496
True	False	False	False	False	-1953.54638671875	47.0514297485352	120.896469116211	0.721993744373322	0.960861563682556	0.557476460933685	53.4128456115723	5822
True	False	False	False	False	-1950.00415039063	-730.481079101563	165.262145996094	0.737560153007507	0.949806392192841	0.604109227657318	71.4563751220703	10647
True	False	False	False	False	-1949.79846191406	-343.291595458984	96.4953460693359	0.670337855815887	0.889312386512756	0.44639065861702	92.6781616210938	8063
True	False	False	False	False	-1944.525390625	-1372.92053222656	104.259346008301	0.837473332881927	0.962716162204742	1	58.542552947998	5503
True	False	False	False	False	-1944.775390625	-956.158081054688	112.023338317871	0.835714399814606	0.963398873806	1	60.1089096069336	6071
True	False	False	False	False	-1943.24072265625	-1573.30346679688	166.371292114258	0.742510259151459	0.956367969512939	0.62116527557373	66.5733337402344	9986
True	False	False	False	False	-1942.02587890625	-1184.79467773438	157.498153686523	0.736775100231171	0.959173381328583	0.601518452167511	61.5633811950684	8742
True	False	False	False	False	-1941.83557128906	-908.136840820313	114.241622924805	0.712310016155243	0.952865779399872	0.532502174377441	56.8932037353516	5860
True	False	False	False	False	-1939.982421875	-557.896484375	160.825576782227	0.744976580142975	0.93571925163269	0.630175292491913	75.5793075561523	10959
True	False	False	False	False	-1939.14440917969	-1603.36486816406	173.026138305664	0.457549005746841	0.858777403831482	0.215001404285431	62.0641021728516	9682
True	False	False	False	False	-1935.39172363281	-1429.09790039063	131.987884521484	0.750850260257721	0.956391155719757	0.653257846832275	60.1512603759766	7158
True	False	False	False	False	-1936.96264648438	-1312.51672363281	244.01123046875	0.734391808509827	0.95026159286499	0.593828976154327	59.9863624572754	13197
True	False	False	False	False	-1936.22814941406	-891.743530273438	125.333038330078	0.769035220146179	0.961795568466187	0.747732698917389	55.8672561645508	6313
True	False	False	False	False	-1932.39953613281	-1392.56762695313	113.132476806641	0.81917679309845	0.962346732616425	1	61.7745094299316	6301
True	False	False	False	False	-1931.97802734375	-999.4443359375	125.333038330078	0.82226824760437	0.962641417980194	1	57.7699127197266	6528
True	False	False	False	False	-1931.15881347656	-1063.86120605469	190.772415161133	0.557162046432495	0.883324980735779	0.299483895301819	66.1220932006836	11373
True	False	False	False	False	-1930.23901367188	-466.161468505859	298.359191894531	0.755959868431091	0.951578378677368	0.67559951543808	78.6988830566406	21170
True	False	False	False	False	-1926.91540527344	-783.234497070313	161.934722900391	0.803017973899841	0.959831178188324	1	59.2397270202637	8649
True	False	False	False	False	-1926.58410644531	-260.72705078125	197.427261352539	0.807617545127869	0.949548840522766	1	62.5674171447754	11137
True	False	False	False	False	-1926.57995605469	-691.736572265625	128.660461425781	0.519515693187714	0.94811350107193	0.264354318380356	49.4568977355957	5737
True	False	False	False	False	-1924.47180175781	-1771.08020019531	271.739776611328	0.44940173625946	0.87358283996582	0.209140688180923	78.3795928955078	19203
True	False	False	False	False	-1922.20812988281	-1548.86474609375	108.695907592773	0.632017731666565	0.935715913772583	0.387043029069901	58.1428565979004	5698
True	False	False	False	False	-1923.49621582031	-738.080505371094	155.279876708984	0.762258768081665	0.953152477741241	0.707001686096191	66.7785720825195	9349
True	False	False	False	False	-1921.32446289063	-1109.16418457031	123.114753723145	0.692818701267242	0.963412880897522	0.488836824893951	61.1711692810059	6790
True	False	False	False	False	-1920.58410644531	-616.365417480469	195.208984375	0.65105813741684	0.953997313976288	0.414849132299423	64.1193161010742	11285
True	False	False	False	False	-1912.41381835938	-1516.58374023438	185.226699829102	0.662448704242706	0.936957061290741	0.433017253875732	61.4311370849609	10259
True	False	False	False	False	-1918.98889160156	-655.950622558594	154.17073059082	0.622523128986359	0.953940212726593	0.374203264713287	63.8057556152344	8869
True	False	False	False	False	-1918.5458984375	-538.581604003906	175.244430541992	0.688561737537384	0.944343686103821	0.480236709117889	63.9240493774414	10100
True	False	False	False	False	-1915.95422363281	-73.7978820800781	115.350761413574	0.586295127868652	0.939016163349152	0.330235064029694	49.605770111084	5159
True	False	False	False	False	-1915.62634277344	-1036.921875	137.533599853516	0.622255384922028	0.937126755714417	0.373850047588348	63.3709678649902	7858
True	False	False	False	False	-1911.34301757813	-1816.0009765625	138.64274597168	0.841176152229309	0.969056069850922	1	76.2959976196289	9537
True	False	False	False	False	-1911.689453125	-1436.02978515625	181.899276733398	0.562544226646423	0.899725139141083	0.30490505695343	84.5914611816406	13873
True	False	False	False	False	-1909.93115234375	-1598.83569335938	179.680999755859	0.776177406311035	0.956482470035553	0.804480254650116	74.9259262084961	12138
True	False	False	False	False	-1910.16955566406	-1092.87768554688	114.241622924805	0.758330881595612	0.956578373908997	0.686848998069763	59.1650466918945	6094
True	False	False	False	False	-1906.75268554688	-291.513031005859	176.353576660156	0.824980556964874	0.964079022407532	1	54.4402503967285	8656
True	False	False	False	False	-1906.35559082031	37.5229721069336	105.36848449707	0.740853786468506	0.955311119556427	0.61531263589859	55.4315795898438	5266
True	False	False	False	False	-1905.25146484375	-1726.50024414063	134.206176757813	0.8463996052742	0.96275532245636	1	86.9917373657227	10526
True	False	False	False	False	-1904.90393066406	-829.38037109375	156.389007568359	0.775517404079437	0.951595425605774	0.798297166824341	75.8085098266602	10689
True	False	False	False	False	-1902.90905761719	-743.905456542969	129.769607543945	0.601119041442871	0.941312909126282	0.347356885671616	55.6495742797852	6511
True	False	False	False	False	-1902.25622558594	-1756.3291015625	187.44499206543	0.720690071582794	0.931861639022827	0.553959727287292	80.3254470825195	13575
True	False	False	False	False	-3294.58642578125	90.0539169311523	147.515884399414	0.673938751220703	0.951006829738617	0.452733039855957	114.17293548584	15185
True	False	False	False	False	-3293.58959960938	121.808586120605	108.695907592773	0.599758923053741	0.962379455566406	0.345739275217056	120.540817260742	11813
True	False	False	False	False	-3289.40893554688	161.28205871582	55.4570960998535	0.676082134246826	0.959062039852142	0.456583887338638	103.76000213623	5188
True	False	False	False	False	-3282.44213867188	244.216979980469	17.7462711334229	0.406403243541718	0.926005661487579	0.180178329348564	109.5	1752
True	False	False	False	False	-3281.98120117188	197.345489501953	183.008422851563	0.393090546131134	0.944370031356812	0.171814873814583	137.472732543945	22683
True	False	False	False	False	-3278.05004882813	139.473617553711	143.079315185547	0.585295855998993	0.934973001480103	0.329119563102722	95.3178329467773	12296
True	False	False	False	False	-3277.06103515625	231.646896362305	39.9291114807129	0.849917888641357	0.964570224285126	1	101.027778625488	3637
True	False	False	False	False	-3275.09985351563	169.85124206543	89.8404998779297	0.73106849193573	0.950233638286591	0.583517670631409	97.1234588623047	7867
True	False	False	False	False	-3274.37866210938	274.738922119141	62.1119499206543	0.564301550388336	0.951726198196411	0.306699156761169	107.303573608398	6009
True	False	False	False	False	-3270.2177734375	256.491119384766	70.9850845336914	0.724676012992859	0.950720965862274	0.564879477024078	108.96875	6974
True	False	False	False	False	-3266.41137695313	319.053527832031	102.041061401367	0.459824413061142	0.953120648860931	0.216661468148232	109.184783935547	10045
True	False	False	False	False	-3263.80004882813	293.737457275391	133.097030639648	0.594008207321167	0.924677133560181	0.339006364345551	125.224998474121	15027
True	False	False	False	False	-3254.48046875	100.958343505859	165.262145996094	0.707174718379974	0.947117447853088	0.520230174064636	80.348991394043	11972
True	False	False	False	False	-3253.52978515625	248.063034057617	120.896469116211	0.706170499324799	0.947465837001801	0.517900466918945	80.3761444091797	8761
True	False	False	False	False	-3251.72485351563	347.296356201172	208.518692016602	0.47361022233963	0.950154185295105	0.226945638656616	134.489364624023	25284
True	False	False	False	False	-3252.25317382813	378.536773681641	55.4570960998535	0.451276838779449	0.948543608188629	0.210478186607361	110.040000915527	5502
True	False	False	False	False	-3247.07421875	402.498840332031	14.4188451766968	0.666414141654968	0.938069105148315	0.43965283036232	114.461540222168	1488
True	False	False	False	False	-3239.46997070313	393.141876220703	23.2919807434082	0.594368875026703	0.939532041549683	0.339423686265945	88.2857131958008	1854
True	False	False	False	False	-3238.01611328125	192.727569580078	177.462707519531	0.841868281364441	0.962001919746399	1	93.6750030517578	14988
True	False	False	False	False	-3235.0439453125	277.514770507813	205.191253662109	0.813563048839569	0.950533151626587	1	105.097297668457	19443
True	False	False	False	False	-3235.34838867188	422.086486816406	109.805053710938	0.531407356262207	0.952721297740936	0.274961471557617	136.34342956543	13498
True	False	False	False	False	-3233.99487304688	455.717742919922	95.3862075805664	0.393820315599442	0.937427639961243	0.172266572713852	111.895347595215	9623
True	False	False	False	False	-3225.42919921875	492.158111572266	188.554138183594	0.343427032232285	0.941383242607117	0.142754793167114	111.023529052734	18874
True	False	False	False	False	-3220.62475585938	416.935455322266	112.023338317871	0.706498801708221	0.933050572872162	0.518659710884094	106.891090393066	10796
True	False	False	False	False	-3219.9853515625	134.00602722168	160.825576782227	0.770576000213623	0.953716814517975	0.758433282375336	121.958618164063	17684
True	False	False	False	False	-3218.41064453125	76.4136352539063	220.719253540039	0.563322365283966	0.949464976787567	0.305697977542877	99.2914581298828	19759
True	False	False	False	False	-3218.20068359375	353.265930175781	147.515884399414	0.637232065200806	0.933721005916595	0.394369870424271	100.563911437988	13375
True	False	False	False	False	-3217.78515625	516.5556640625	52.1296730041504	0.532183945178986	0.942365229129791	0.275668948888779	112.638298034668	5294
True	False	False	False	False	-3217.32885742188	468.496429443359	78.7490768432617	0.803937435150146	0.948044002056122	1	103.380279541016	7340
True	False	False	False	False	-3216.31982421875	151.85725402832	159.716445922852	0.739838838577271	0.947529017925262	0.6118004322052	91.2916641235352	13146
True	False	False	False	False	-3213.08935546875	114.604949951172	109.805053710938	0.785418212413788	0.958751022815704	1	96.4141387939453	9545
True	False	False	False	False	-3214.39379882813	379.355834960938	158.607299804688	0.75994735956192	0.953716814517975	0.694895327091217	84.5034942626953	12084
True	False	False	False	False	-3205.07495117188	211.088653564453	164.153015136719	0.715867638587952	0.94007009267807	0.541380345821381	97.6013488769531	14445
True	False	False	False	False	-3202.51611328125	544.3466796875	72.0942230224609	0.667910039424896	0.935523092746735	0.442200928926468	120.153846740723	7810
True	False	False	False	False	-3202.203125	569.521179199219	99.8227767944336	0.217056751251221	0.890863060951233	0.0806913077831268	117.988891601563	10619
True	False	False	False	False	-3201.21655273438	524.729370117188	134.206176757813	0.801479279994965	0.952423274517059	1	111.785125732422	13526
True	False	False	False	False	-3196.79907226563	94.7812194824219	139.751892089844	0.693015515804291	0.949729681015015	0.489241719245911	89.0714263916016	11223
True	False	False	False	False	-3193.59106445313	254.205764770508	129.769607543945	0.796257674694061	0.949630796909332	1	111.914527893066	13094
True	False	False	False	False	-3189.14501953125	181.44172668457	163.043869018555	0.74487966299057	0.962710738182068	0.629814207553864	77.0476226806641	11326
True	False	False	False	False	-3188.58959960938	614.051574707031	173.026138305664	0.366732031106949	0.935904920101166	0.155995100736618	116.948715209961	18244
True	False	False	False	False	-3188.53637695313	592.73486328125	54.3479537963867	0.840224146842957	0.96418160200119	1	113.142860412598	5544
True	False	False	False	False	-3186.25073242188	281.433746337891	119.787330627441	0.776787161827087	0.948289394378662	0.810432493686676	118.907409667969	12842
True	False	False	False	False	-3181.89111328125	453.742736816406	173.026138305664	0.809414923191071	0.948611497879028	1	86.3717956542969	13474
True	False	False	False	False	-3185.88232421875	577.433227539063	92.0587844848633	0.707896769046783	0.957231283187866	0.521919071674347	100.481925964355	8340
True	False	False	False	False	-3179.04174804688	226.77880859375	149.734161376953	0.612518966197968	0.936148047447205	0.361316621303558	79.8740768432617	10783
True	False	False	False	False	-3171.10278320313	637.709045410156	183.008422851563	0.518893480300903	0.946368873119354	0.263810694217682	120.957572937012	19958
True	False	False	False	False	-3167.36279296875	137.439071655273	137.533599853516	0.843897044658661	0.960328042507172	1	79.9677429199219	9916
True	False	False	False	False	-3167.07861328125	503.922149658203	198.536407470703	0.687179744243622	0.950018644332886	0.477506518363953	92.5698318481445	16570
True	False	False	False	False	-3160.20043945313	531.078796386719	149.734161376953	0.788483679294586	0.961325526237488	1	92.1037063598633	12434
True	False	False	False	False	-3159.4638671875	567.793029785156	190.772415161133	0.773247897624969	0.963189959526062	0.778759181499481	79.8779067993164	13739
True	False	False	False	False	-3158.43212890625	175.265853881836	120.896469116211	0.66291356086731	0.954346656799316	0.433786451816559	74.4220199584961	8112
True	False	False	False	False	-3157.015625	332.005432128906	147.515884399414	0.77680242061615	0.957247018814087	0.810584485530853	84.6992492675781	11265
True	False	False	False	False	-3156.65185546875	714.037292480469	645.520629882813	0.097930870950222	0.920246541500092	0.0332818403840065	117.094505310059	68149
True	False	False	False	False	-3153.86694335938	199.814682006836	143.079315185547	0.692439913749695	0.960317492485046	0.488059669733047	83.2403106689453	10738
True	False	False	False	False	-3147.36352539063	223.3173828125	114.241622924805	0.626422941684723	0.942846953868866	0.379401713609695	72.8932037353516	7508
True	False	False	False	False	-3144.90893554688	610.384582519531	158.607299804688	0.835208594799042	0.961325526237488	1	81.1258773803711	11601
True	False	False	False	False	-3143.08032226563	274.324951171875	134.206176757813	0.751862764358521	0.947148740291595	0.657500267028809	87.1818161010742	10549
True	False	False	False	False	-3141.74536132813	100.993156433105	85.4039306640625	0.802311480045319	0.957111597061157	1	88.6753234863281	6828
True	False	False	False	False	-3141.22875976563	250.237579345703	158.607299804688	0.691682934761047	0.946077585220337	0.486513465642929	87.7062911987305	12542
True	False	False	False	False	-3139.22607421875	308.375122070313	167.480438232422	0.700623989105225	0.960890352725983	0.505413234233856	79.4039764404297	11990
True	False	False	False	False	-3137.96240234375	158.485000610352	133.097030639648	0.718917906284332	0.962778031826019	0.549260377883911	82.5583343505859	9907
True	False	False	False	False	-3132.54760742188	553.076843261719	161.934722900391	0.677424550056458	0.941838562488556	0.459025532007217	80.1369857788086	11700
True	False	False	False	False	-3128.75830078125	107.235610961914	84.2947845458984	0.819298386573792	0.962681770324707	1	82.4210510253906	6264
True	False	False	False	False	-3126.3017578125	472.255065917969	61.0028076171875	0.804323971271515	0.96172833442688	1	65.6909103393555	3613
True	False	False	False	False	-3125.73608398438	760.726318359375	124.223899841309	0.733668208122253	0.952090442180634	0.591544389724731	101.848213195801	11407
True	False	False	False	False	-3124.79907226563	785.148864746094	97.6044921875	0.728147208690643	0.958544433116913	0.574816465377808	122.056816101074	10741
True	False	False	False	False	-3123.66772460938	129.27848815918	144.188446044922	0.667910039424896	0.958098590373993	0.442200928926468	80.6923065185547	10490
True	False	False	False	False	-3120.9130859375	183.656936645508	177.462707519531	0.609061896800995	0.919403910636902	0.357005268335342	113.006248474121	18081
True	False	False	False	False	-3111.72680664063	233.323211669922	131.987884521484	0.712926924228668	0.952235400676727	0.534018695354462	79.689079284668	9483
True	False	False	False	False	-3113.37426757813	808.013610839844	118.678184509277	0.700915157794952	0.949210941791534	0.506053328514099	122.785049438477	13138
True	False	False	False	False	-3113.04907226563	832.731079101563	89.8404998779297	0.367511361837387	0.944259583950043	0.156449526548386	125.037040710449	10128
True	False	False	False	False	-3107.2431640625	288.283111572266	143.079315185547	0.764712512493134	0.965713500976563	0.720741987228394	89.1317825317383	11498
True	False	False	False	False	-3106.08959960938	473.149108886719	75.4216537475586	0.797777712345123	0.952563881874084	1	76.1911773681641	5181
True	False	False	False	False	-3103.14331054688	79.0674667358398	174.135284423828	0.696739971637726	0.945489168167114	0.497027397155762	92.5477676391602	14530
True	False	False	False	False	-3100.57861328125	197.870376586914	125.333038330078	0.646394014358521	0.944634258747101	0.407760173082352	107.026550292969	12094
True	False	False	False	False	-3099.8740234375	514.212463378906	131.987884521484	0.779522478580475	0.956162750720978	0.840783715248108	91.8151245117188	10926
True	False	False	False	False	-3099.18969726563	423.126281738281	144.188446044922	0.740460157394409	0.965049028396606	0.613943874835968	77.9692306518555	10136
True	False	False	False	False	-3098.72973632813	787.691589355469	134.206176757813	0.706714987754822	0.958043396472931	0.51916092634201	81.1156997680664	9815
True	False	False	False	False	-3098.94750976563	852.773681640625	97.6044921875	0.71916389465332	0.925361454486847	0.549907207489014	139.795455932617	12302
True	False	False	False	False	-3098.00439453125	490.395355224609	149.734161376953	0.838855147361755	0.975052952766418	1	85.3185195922852	11518
True	False	False	False	False	-3094.3974609375	395.729370117188	180.790130615234	0.817964732646942	0.970236241817474	1	90.6993865966797	14784
True	False	False	False	False	-3093.12036132813	884.251770019531	131.987884521484	0.204093798995018	0.930284857749939	0.0750874802470207	124.168067932129	14776
True	False	False	False	False	-3087.08764648438	168.105178833008	139.751892089844	0.693015515804291	0.953461170196533	0.489241719245911	107.730155944824	13574
True	False	False	False	False	-3088.09350585938	573.890197753906	175.244430541992	0.723530352115631	0.958033800125122	0.56168931722641	87.8924026489258	13887
True	False	False	False	False	-3087.3564453125	618.460571289063	148.625015258789	0.702173590660095	0.950711369514465	0.508839070796967	98.1940307617188	13158
True	False	False	False	False	-3085.02709960938	714.95166015625	147.515884399414	0.796800673007965	0.960830867290497	1	97.3909759521484	12953
True	False	False	False	False	-3083.38012695313	458.335174560547	120.896469116211	0.771264374256134	0.958051800727844	0.76343834400177	89.4220199584961	9747
True	False	False	False	False	-3083.14184570313	657.40576171875	180.790130615234	0.680341005325317	0.949033498764038	0.464411675930023	86.7852783203125	14146
True	False	False	False	False	-3082.00170898438	213.981750488281	114.241622924805	0.720488905906677	0.951979696750641	0.55342161655426	81.4466018676758	8389
True	False	False	False	False	-3082.20947265625	244.382446289063	170.807861328125	0.569675922393799	0.927548468112946	0.312261909246445	81.2272720336914	12509
True	False	False	False	False	-3082.189453125	761.859191894531	134.206176757813	0.627815425395966	0.929990708827972	0.381282955408096	74.9173583984375	9065
True	False	False	False	False	-3076.34619140625	838.803405761719	94.2770690917969	0.856529116630554	0.968230903148651	1	81.0470581054688	6889
True	False	False	False	False	-3077.34033203125	855.909240722656	96.4953460693359	0.810468971729279	0.955301940441132	1	87.4827575683594	7611
True	False	False	False	False	-3076.47192382813	879.701477050781	105.36848449707	0.795948684215546	0.959913015365601	1	105.452629089355	10018
True	False	False	False	False	-3073.83422851563	337.685821533203	164.153015136719	0.805816411972046	0.947358310222626	1	81.9932403564453	12135
True	False	False	False	False	-3072.189453125	144.585556030273	185.226699829102	0.688399314880371	0.917477488517761	0.479914337396622	83.4071884155273	13929
True	False	False	False	False	-3072.14892578125	910.960693359375	96.4953460693359	0.836953818798065	0.964746832847595	1	131.965515136719	11481
True	False	False	False	False	-3071.98364257813	935.485473632813	112.023338317871	0.356126755475998	0.925290465354919	0.149887517094612	122.495048522949	12372
True	False	False	False	False	-3071.23950195313	427.682403564453	131.987884521484	0.80079972743988	0.952900290489197	1	83.4873962402344	9935
True	False	False	False	False	-3070.44189453125	270.283050537109	169.698715209961	0.733056426048279	0.95474112033844	0.589630365371704	89.8169937133789	13742
True	False	False	False	False	-3068.3828125	88.3161392211914	138.64274597168	0.797355175018311	0.956741273403168	1	108.487998962402	13561
True	False	False	False	False	-3067.28149414063	371.249664306641	230.701522827148	0.649127423763275	0.930680751800537	0.411891251802444	105.269233703613	21896
True	False	False	False	False	-3063.99243164063	533.539916992188	196.318130493164	0.673774719238281	0.940922319889069	0.452440679073334	91.819206237793	16252
True	False	False	False	False	-3061.28637695313	739.994750976563	90.9496383666992	0.613874852657318	0.942626357078552	0.363026946783066	69.865852355957	5729
True	False	False	False	False	-3059.2705078125	75.1663436889648	87.6222152709961	0.598483860492706	0.939992666244507	0.34423166513443	82.9367065429688	6552
True	False	False	False	False	-3058.4462890625	470.173706054688	141.970169067383	0.696922302246094	0.949983537197113	0.497414886951447	80.1640625	10261
True	False	False	False	False	-3059.50170898438	807.110412597656	110.914192199707	0.837840735912323	0.965472340583801	1	74.0599975585938	7406
True	False	False	False	False	-3058.06640625	313.562927246094	241.792938232422	0.639395415782928	0.942629337310791	0.397470563650131	100.683486938477	21949
True	False	False	False	False	-3056.8369140625	685.224243164063	163.043869018555	0.849658668041229	0.966144263744354	1	88.2108840942383	12967
True	False	False	False	False	-3054.68676757813	593.386962890625	151.952453613281	0.621593296527863	0.922180354595184	0.372978746891022	107.218978881836	14689
True	False	False	False	False	-3053.36181640625	411.591766357422	171.917007446289	0.815559864044189	0.972637951374054	1	84.2580642700195	13060
True	False	False	False	False	-3051.69848632813	966.019836425781	227.374099731445	0.37293142080307	0.942908048629761	0.159631758928299	127.004875183105	26036
True	False	False	False	False	-3045.1220703125	100.281837463379	138.64274597168	0.648569643497467	0.929906129837036	0.411042928695679	98.5759963989258	12322
True	False	False	False	False	-3045.072265625	644.786743164063	151.952453613281	0.615900933742523	0.906812727451324	0.365603297948837	85.7883224487305	11753
True	False	False	False	False	-3044.08447265625	151.956970214844	186.335845947266	0.634147584438324	0.933174192905426	0.390011161565781	104.869049072266	17618
True	False	False	False	False	-3042.87255859375	745.866882324219	129.769607543945	0.746324419975281	0.954732000827789	0.635259330272675	87.0512847900391	10185
True	False	False	False	False	-3041.71948242188	225.363906860352	186.335845947266	0.70121031999588	0.924211740493774	0.506703972816467	99.0416641235352	16639
True	False	False	False	False	-3041.177734375	569.587097167969	79.8582229614258	0.670732975006104	0.955301940441132	0.447078943252563	66.1666641235352	4764
True	False	False	False	False	-3038.25122070313	346.711700439453	138.64274597168	0.748872816562653	0.946727812290192	0.645208597183228	79.3040008544922	9913
True	False	False	False	False	-3038.4775390625	542.560668945313	66.5485153198242	0.798536419868469	0.963489770889282	1	66.1999969482422	3972
True	False	False	False	False	-3038.1328125	805.058776855469	195.208984375	0.59691858291626	0.930694580078125	0.342392534017563	94.0056838989258	16545
True	False	False	False	False	-3036.87158203125	116.67138671875	113.132476806641	0.763600468635559	0.952498853206635	0.714391827583313	90.3725509643555	9218
True	False	False	False	False	-3035.69506835938	389.961303710938	185.226699829102	0.82996928691864	0.974661588668823	1	94.5389251708984	15788
True	False	False	False	False	-3031.45263671875	623.302490234375	165.262145996094	0.477383196353912	0.93160492181778	0.229830592870712	78.322151184082	11670
True	False	False	False	False	-3030.142578125	259.632415771484	150.843307495117	0.705643773078918	0.949362099170685	0.516687095165253	78.6838226318359	10701
True	False	False	False	False	-3028.19653320313	1002.18426513672	231.810668945313	0.624119281768799	0.925508677959442	0.376318573951721	138.65071105957	28978
True	False	False	False	False	-3029.40747070313	1030.68774414063	78.7490768432617	0.356291383504868	0.9352947473526	0.149981245398521	123.112678527832	8741
True	False	False	False	False	-3027.365234375	693.458618164063	109.805053710938	0.631505310535431	0.957573533058167	0.386333853006363	75.3030319213867	7455
True	False	False	False	False	-3025.57543945313	434.589263916016	160.825576782227	0.789482295513153	0.967140853404999	1	87.7586212158203	12725
True	False	False	False	False	-3025.01391601563	948.158874511719	211.846115112305	0.790205180644989	0.956400752067566	1	98.9267044067383	18895
True	False	False	False	False	-3021.27172851563	833.603759765625	231.810668945313	0.624119281768799	0.911344587802887	0.376318573951721	93.827751159668	19610
True	False	False	False	False	-3020.615234375	722.582397460938	136.424453735352	0.784597456455231	0.959582805633545	0.938117504119873	85.2113800048828	10481
True	False	False	False	False	-3019.72631835938	321.859527587891	109.805053710938	0.712054908275604	0.946710348129272	0.531877756118774	69.9494934082031	6925
True	False	False	False	False	-3016.609375	541.728637695313	135.315322875977	0.808103084564209	0.96230936050415	1	94.836067199707	11570
True	False	False	False	False	-3018.19213867188	628.386047363281	18.8554134368896	0.809739828109741	0.949675559997559	1	68.3529434204102	1162
True	False	False	False	False	-3014.98046875	595.807006835938	166.371292114258	0.76008129119873	0.94921600818634	0.695577025413513	91.3399963378906	13701
True	False	False	False	False	-3014.54345703125	341.485931396484	66.5485153198242	0.84339964389801	0.967569947242737	1	67.4333343505859	4046
True	False	False	False	False	-3014.03125	145.608963012695	126.442184448242	0.73520427942276	0.956503510475159	0.596421539783478	81.0964889526367	9245
True	False	False	False	False	-3013.939453125	193.118865966797	253.993499755859	0.71693354845047	0.959087073802948	0.544104874134064	99.4192123413086	22767
True	False	False	False	False	-3013.51025390625	479.131103515625	158.607299804688	0.596863567829132	0.933065116405487	0.342328101396561	77.1818161010742	11037
True	False	False	False	False	-3010.53564453125	1053.96569824219	100.931915283203	0.721950054168701	0.956510245800018	0.557357847690582	142.582412719727	12975
True	False	False	False	False	-3009.13452148438	1073.87902832031	22.1828384399414	0.351811051368713	0.854672312736511	0.147441938519478	126	2520
True	False	False	False	False	-3008.66064453125	233.042770385742	149.734161376953	0.74251663684845	0.941953241825104	0.621188163757324	107.288887023926	14484
True	False	False	False	False	-3006.68676757813	510.066741943359	197.427261352539	0.691612005233765	0.962452471256256	0.486369162797928	89.4775314331055	15927
True	False	False	False	False	-3007.0185546875	695.068298339844	88.7313537597656	0.769612729549408	0.957044959068298	0.751666605472565	76.0749969482422	6086
True	False	False	False	False	-3003.306640625	74.580192565918	143.079315185547	0.61806720495224	0.956053674221039	0.368385910987854	76.8449630737305	9913
True	False	False	False	False	-3003.6474609375	288.405731201172	179.680999755859	0.599269449710846	0.941313862800598	0.345159500837326	75.0061721801758	12151
True	False	False	False	False	-2998.72290039063	129.841262817383	138.64274597168	0.655012667179108	0.948271870613098	0.421013981103897	97.2239990234375	12153
True	False	False	False	False	-3000.43530273438	1091.7177734375	68.7667999267578	0.345957010984421	0.939513981342316	0.144160449504852	119.822578430176	7429
True	False	False	False	False	-2999.25366210938	563.230285644531	158.607299804688	0.628862261772156	0.930805683135986	0.382706135511398	89.636360168457	12818
True	False	False	False	False	-2995.72875976563	211.521987915039	109.805053710938	0.700506210327148	0.956555426120758	0.505154669284821	79.9292907714844	7913
True	False	False	False	False	-2994.7841796875	923.051391601563	252.884368896484	0.680857360363007	0.947738647460938	0.465377271175385	95.0877227783203	21680
True	False	False	False	False	-2992.84765625	642.340637207031	118.678184509277	0.618459045886993	0.969409286975861	0.368892341852188	72.5607452392578	7764
True	False	False	False	False	-2992.29125976563	677.856567382813	163.043869018555	0.755252122879028	0.954492092132568	0.672358095645905	89.7823104858398	13198
True	False	False	False	False	-2985.34423828125	492.016448974609	158.607299804688	0.806155741214752	0.963339745998383	1	98.3286743164063	14061
True	False	False	False	False	-2985.09692382813	1109.083984375	108.695907592773	0.526039659976959	0.945664882659912	0.270121484994888	121.73469543457	11930
True	False	False	False	False	-2984.67553710938	91.3777923583984	133.097030639648	0.660014808177948	0.956646144390106	0.429027110338211	77.2750015258789	9273
True	False	False	False	False	-2981.50341796875	264.674835205078	170.807861328125	0.698725283145905	0.951243460178375	0.501278698444366	82.2792205810547	12671
True	False	False	False	False	-2984.0595703125	335.663848876953	126.442184448242	0.819941997528076	0.954948961734772	1	85.5964889526367	9758
True	False	False	False	False	-2982.2783203125	437.4208984375	165.262145996094	0.819518387317657	0.956646144390106	1	81.8389282226563	12194
True	False	False	False	False	-2983.4814453125	817.270324707031	217.391815185547	0.68877637386322	0.955092966556549	0.480663388967514	97.3673477172852	19084
True	False	False	False	False	-2983.59106445313	992.509521484375	184.117568969727	0.736680448055267	0.939767241477966	0.60120815038681	82.3192749023438	13665
True	False	False	False	False	-2981.37817382813	624.538452148438	74.3125076293945	0.665963351726532	0.88033664226532	0.438889920711517	102.67163848877	6879
True	False	False	False	False	-2977.13940429688	612.719421386719	73.203369140625	0.67818558216095	0.89586478471756	0.46042013168335	105.030303955078	6932
True	False	False	False	False	-2974.60302734375	162.411087036133	180.790130615234	0.620481789112091	0.935996294021606	0.37152236700058	79.6748428344727	12987
True	False	False	False	False	-2976.58471679688	366.294982910156	249.556930541992	0.856493294239044	0.962380647659302	1	89.0577774047852	20038
True	False	False	False	False	-2971.80297851563	879.38720703125	234.028945922852	0.803200364112854	0.946937084197998	1	110.744079589844	23367
True	False	False	False	False	-2971.189453125	404.003448486328	179.680999755859	0.820887804031372	0.956596493721008	1	91.4506149291992	14815
True	False	False	False	False	-2970.05786132813	244.63606262207	97.6044921875	0.819784700870514	0.952873766422272	1	76.6022720336914	6741
True	False	False	False	False	-2968.76928710938	1063.84704589844	131.987884521484	0.809868931770325	0.956785082817078	1	84.3193283081055	10034
True	False	False	False	False	-2968.29418945313	322.177886962891	167.480438232422	0.547517359256744	0.916330993175507	0.290035724639893	80.1920547485352	12109
True	False	False	False	False	-2966.90161132813	1138.48486328125	184.117568969727	0.626598179340363	0.948893368244171	0.379637777805328	140.5	23323
True	False	False	False	False	-2965.93090820313	1028.47338867188	169.698715209961	0.666771829128265	0.956858456134796	0.44025981426239	80.3856201171875	12299
True	False	False	False	False	-2965.10302734375	551.768127441406	224.046676635742	0.607753753662109	0.910413444042206	0.355391919612885	96.8168334960938	19557
True	False	False	False	False	-2964.228515625	966.647766113281	147.515884399414	0.757547676563263	0.965049028396606	0.683063745498657	77.9022521972656	10361
True	False	False	False	False	-2963.25122070313	192.876159667969	119.787330627441	0.735007107257843	0.951166808605194	0.595789611339569	72.0092620849609	7777
True	False	False	False	False	-2961.29174804688	136.643112182617	84.2947845458984	0.628854393959045	0.938936114311218	0.382695436477661	69.4736862182617	5280
True	False	False	False	False	-2962.73657226563	506.091461181641	88.7313537597656	0.795180141925812	0.95633727312088	1	71.9250030517578	5754
True	False	False	False	False	-2962.52954101563	478.456970214844	134.206176757813	0.525347888469696	0.936343729496002	0.26950404047966	76.2561950683594	9227
True	False	False	False	False	-2957.04956054688	96.3144302368164	176.353576660156	0.714804708957672	0.961503148078918	0.538693726062775	88.7798767089844	14116
True	False	False	False	False	-2957.18334960938	739.382263183594	12.2005615234375	0.380060315132141	0.88772439956665	0.163876384496689	87.8181838989258	966
True	False	False	False	False	-2956.873046875	299.818878173828	159.716445922852	0.841049253940582	0.964607656002045	1	82.7013854980469	11909
True	False	False	False	False	-2956.712890625	443.534362792969	90.9496383666992	0.65054839849472	0.934797465801239	0.414064913988113	73.8414611816406	6055
True	False	False	False	False	-2956.158203125	643.247802734375	147.515884399414	0.749781250953674	0.946925520896912	0.648868799209595	95.834587097168	12746
True	False	False	False	False	-2955.77197265625	149.367340087891	45.4748191833496	0.768088281154633	0.948370218276978	0.741466164588928	78.3414611816406	3212
True	False	False	False	False	-2949.59399414063	157.914215087891	106.477630615234	0.581277191638947	0.936900675296783	0.324679732322693	77.8854141235352	7477
True	False	False	False	False	-2950.69482421875	262.161956787109	90.9496383666992	0.763890326023102	0.967737257480621	0.716026604175568	82.5	6765
True	False	False	False	False	-2949.79223632813	459.894073486328	112.023338317871	0.743605971336365	0.96026337146759	0.625122964382172	78.9207916259766	7971
True	False	False	False	False	-2950.61010742188	1129.96850585938	117.569046020508	0.784229159355164	0.956472516059875	0.925705969333649	121.660377502441	12896
True	False	False	False	False	-2949.93408203125	669.502563476563	105.36848449707	0.711196482181549	0.93227881193161	0.529788494110107	75.7578964233398	7197
True	False	False	False	False	-2949.16455078125	1071.490234375	160.825576782227	0.688190162181854	0.924649894237518	0.479499697685242	91.1310348510742	13214
True	False	False	False	False	-2947.20458984375	74.7951278686523	106.477630615234	0.612368762493134	0.93523508310318	0.361127883195877	81.71875	7845
True	False	False	False	False	-2944.6767578125	224.404983520508	122.005615234375	0.740235030651093	0.952900290489197	0.613164842128754	77.1454544067383	8486
True	False	False	False	False	-2945.595703125	846.933654785156	160.825576782227	0.521454334259033	0.905868947505951	0.266055166721344	78.2551727294922	11347
True	False	False	False	False	-2944.71557617188	366.041961669922	237.356369018555	0.81462025642395	0.957535862922668	1	85.2196273803711	18237
True	False	False	False	False	-2943.34301757813	728.153076171875	382.653961181641	0.770486831665039	0.947471678256989	0.757795929908752	148.144927978516	51110
True	False	False	False	False	-2942.78393554688	1184.021484375	293.922607421875	0.346151292324066	0.910320222377777	0.144268691539764	140.3056640625	37181
True	False	False	False	False	-2940.228515625	501.881713867188	169.698715209961	0.587365925312042	0.917503356933594	0.331435710191727	110.594772338867	16921
True	False	False	False	False	-2940.07885742188	93.3931503295898	72.0942230224609	0.820256590843201	0.95962381362915	1	80.476921081543	5231
True	False	False	False	False	-2937.453125	822.502746582031	147.515884399414	0.645857989788055	0.935239732265472	0.406957656145096	83.6917266845703	11131
True	False	False	False	False	-2938.3544921875	1009.13403320313	160.825576782227	0.797517895698547	0.963789045810699	1	83.7103424072266	12138
True	False	False	False	False	-2937.16381835938	696.032531738281	107.586769104004	0.769551157951355	0.94951605796814	0.75124317407608	97.0824737548828	9417
True	False	False	False	False	-2933.27905273438	252.970153808594	143.079315185547	0.74561882019043	0.95690929889679	0.63258308172226	84.1472854614258	10855
True	False	False	False	False	-2936.05224609375	1216.40979003906	55.4570960998535	0.293300628662109	0.932639718055725	0.116349153220654	122.220001220703	6111
True	False	False	False	False	-2935.51586914063	583.948913574219	124.223899841309	0.722305953502655	0.945470809936523	0.558326542377472	75.7232131958008	8481
True	False	False	False	False	-2934.75732421875	913.593078613281	147.515884399414	0.724145829677582	0.954465091228485	0.563397824764252	84.1804504394531	11196
True	False	False	False	False	-2931.72436523438	1170.16259765625	107.586769104004	0.726169049739838	0.962107300758362	0.56910252571106	97.3402099609375	9442
True	False	False	False	False	-2926.79125976563	185.790420532227	180.790130615234	0.613136231899261	0.931138157844543	0.362093865871429	80.3926391601563	13104
True	False	False	False	False	-2928.42602539063	880.555297851563	65.4393768310547	0.82934296131134	0.960369110107422	1	69.7966079711914	4118
True	False	False	False	False	-2926.3876953125	1122.65661621094	112.023338317871	0.651365220546722	0.959952354431152	0.415322601795197	72.2277221679688	7295
True	False	False	False	False	-2926.0986328125	128.283142089844	113.132476806641	0.795443058013916	0.957532703876495	1	72.8333358764648	7429
True	False	False	False	False	-2923.77954101563	153.830947875977	112.023338317871	0.614259362220764	0.94903552532196	0.363513946533203	71.5544586181641	7227
True	False	False	False	False	-2923.15844726563	423.239593505859	251.77522277832	0.619806468486786	0.955016374588013	0.370641380548477	87.5154190063477	19866
True	False	False	False	False	-2921.98193359375	223.674179077148	89.8404998779297	0.721652567386627	0.93565309047699	0.556551098823547	71.2839508056641	5774
True	False	False	False	False	-2919.501953125	297.205749511719	251.77522277832	0.749353468418121	0.941670536994934	0.647137463092804	93.0396499633789	21120
True	False	False	False	False	-2919.77514648438	931.026123046875	138.64274597168	0.768403470516205	0.952194273471832	0.74352765083313	88.1360015869141	11017
True	False	False	False	False	-2918.40185546875	905.001892089844	52.1296730041504	0.745750606060028	0.947074890136719	0.63308048248291	70.6808547973633	3322
True	False	False	False	False	-2917.90747070313	1062.35607910156	155.279876708984	0.68638277053833	0.936773061752319	0.475945204496384	86.5785751342773	12121
True	False	False	False	False	-2917.49072265625	793.938354492188	283.940338134766	0.646755456924438	0.933118402957916	0.408302694559097	92.48046875	23675
True	False	False	False	False	-2917.47631835938	1229.10498046875	106.477630615234	0.761617660522461	0.950172364711761	0.703567922115326	128.72917175293	12358
True	False	False	False	False	-2914.91455078125	481.438751220703	114.241622924805	0.66729873418808	0.897949039936066	0.441156625747681	112.495147705078	11587
True	False	False	False	False	-2914.68237304688	671.113830566406	128.660461425781	0.720794081687927	0.962092399597168	0.554238379001617	81.7327575683594	9481
True	False	False	False	False	-2912.31982421875	881.91552734375	49.9113883972168	0.714016556739807	0.941665172576904	0.536720454692841	67.3111114501953	3029
True	False	False	False	False	-2910.7724609375	982.444458007813	242.902084350586	0.754742920398712	0.966726541519165	0.67005717754364	91.3698654174805	20010
True	False	False	False	False	-2906.6611328125	404.472473144531	178.571853637695	0.764128386974335	0.953809857368469	0.717379927635193	76.8136672973633	12367
True	False	False	False	False	-2908.56591796875	1249.65759277344	75.4216537475586	0.743587911128998	0.96690559387207	0.62505716085434	127.470588684082	8668
True	False	False	False	False	-2906.90014648438	507.877593994141	151.952453613281	0.650221049785614	0.944876670837402	0.413562566041946	89.5547409057617	12269
True	False	False	False	False	-2905.56469726563	616.0224609375	73.203369140625	0.802794396877289	0.960359692573547	1	78.4696960449219	5179
True	False	False	False	False	-2905.7978515625	846.570617675781	171.917007446289	0.595043957233429	0.930528163909912	0.340206474065781	78.4129028320313	12154
True	False	False	False	False	-2904.48950195313	720.010375976563	151.952453613281	0.800164878368378	0.964607656002045	1	97.6350402832031	13376
True	False	False	False	False	-2904.92578125	1271.82885742188	105.36848449707	0.42319130897522	0.939161479473114	0.191114664077759	119.326316833496	11336
True	False	False	False	False	-2900.2412109375	175.935684204102	179.680999755859	0.682187139987946	0.957645952701569	0.46788090467453	69.7592620849609	11301
True	False	False	False	False	-2902.5947265625	342.293609619141	134.206176757813	0.743814587593079	0.945367872714996	0.625884413719177	89.4049606323242	10818
True	False	False	False	False	-2902.58740234375	647.191833496094	112.023338317871	0.654341518878937	0.920769810676575	0.419957339763641	105.831680297852	10689
True	False	False	False	False	-2902.08715820313	1045.11145019531	144.188446044922	0.829249382019043	0.966442883014679	1	82.0461502075195	10666
True	False	False	False	False	-2902.369140625	1088.89270019531	127.551322937012	0.741653442382813	0.951034307479858	0.618118822574615	78.7217407226563	9053
True	False	False	False	False	-2901.7314453125	278.066223144531	216.282684326172	0.534670948982239	0.878126800060272	0.277947455644608	80.6923065185547	15735
True	False	False	False	False	-2900.84521484375	587.697875976563	85.4039306640625	0.707926988601685	0.912485480308533	0.521990060806274	85.6753234863281	6597
True	False	False	False	False	-2901.35083007813	1235.12158203125	31.0559749603271	0.616013824939728	0.928671002388	0.365747570991516	83.25	2331
True	False	False	False	False	-2899.63891601563	124.647735595703	174.135284423828	0.834347784519196	0.96051549911499	1	72.751594543457	11422
True	False	False	False	False	-2898.63256835938	554.086975097656	214.064392089844	0.795575261116028	0.945254862308502	1	103.010360717773	19881
True	False	False	False	False	-2895.9765625	788.374633789063	113.132476806641	0.742224454879761	0.955314457416534	0.620144486427307	76.7156829833984	7825
True	False	False	False	False	-2894.14379882813	1207.72802734375	146.40673828125	0.790809690952301	0.948911309242249	1	87.2272720336914	11514
True	False	False	False	False	-2892.28198242188	226.474227905273	158.607299804688	0.806155741214752	0.941233038902283	1	87.0699310302734	12451
True	False	False	False	False	-2887.46435546875	893.606140136719	125.333038330078	0.702152848243713	0.95046865940094	0.50879293680191	75.8672561645508	8573
True	False	False	False	False	-2887.158203125	1154.11157226563	155.279876708984	0.72639799118042	0.951645195484161	0.569756746292114	80.0214309692383	11203
True	False	False	False	False	-2886.80249023438	372.974029541016	207.409545898438	0.667009294033051	0.903107583522797	0.440663605928421	80.3368988037109	15023
True	False	False	False	False	-2885.5673828125	592.154113769531	70.9850845336914	0.820201992988586	0.957297146320343	1	72.984375	4671
True	False	False	False	False	-2886.93481445313	1284.74328613281	48.80224609375	0.754487037658691	0.94498085975647	0.668910324573517	133.681823730469	5882
True	False	False	False	False	-2886.43701171875	676.645629882813	163.043869018555	0.770294904708862	0.954041123390198	0.756431043148041	92.7551040649414	13635
True	False	False	False	False	-2886.3984375	1176.23571777344	139.751892089844	0.65375816822052	0.963548243045807	0.419042497873306	80.1031723022461	10093
True	False	False	False	False	-2884.65576171875	450.286254882813	169.698715209961	0.793849229812622	0.957892000675201	1	78.4313735961914	12000
True	False	False	False	False	-2883.32788085938	949.774353027344	144.188446044922	0.77064049243927	0.961037278175354	0.758896112442017	78.4076919555664	10193
True	False	False	False	False	-2884.3095703125	1306.60473632813	94.2770690917969	0.399643868207932	0.949356853961945	0.175898969173431	120.694114685059	10259
True	False	False	False	False	-2880.53784179688	304.088653564453	127.551322937012	0.753320038318634	0.954059362411499	0.663759410381317	81.2173919677734	9340
True	False	False	False	False	-2881.46875	762.983947753906	120.896469116211	0.839848577976227	0.960910856723785	1	78.8440399169922	8594
True	False	False	False	False	-2881.44848632813	1075.16369628906	134.206176757813	0.823480188846588	0.963263034820557	1	84.9917373657227	10284
True	False	False	False	False	-2881.29663085938	422.412933349609	155.279876708984	0.777894854545593	0.968680799007416	0.821921348571777	78.0357131958008	10925
True	False	False	False	False	-2881.00415039063	1271.33129882813	123.114753723145	0.632239043712616	0.951297760009766	0.387349933385849	97.5225219726563	10825
True	False	False	False	False	-2877.37280273438	695.2939453125	90.9496383666992	0.596690237522125	0.941147446632385	0.342125296592712	79	6478
True	False	False	False	False	-2877.08374023438	1290.7060546875	62.1119499206543	0.787172973155975	0.972661674022675	1	105.5	5908
True	False	False	False	False	-2874.78759765625	868.568237304688	125.333038330078	0.812749564647675	0.959216058254242	1	76.0796432495117	8597
True	False	False	False	False	-2873.93481445313	79.0443420410156	120.896469116211	0.721993744373322	0.953271329402924	0.557476460933685	61.623851776123	6717
True	False	False	False	False	-2868.25512695313	640.302185058594	174.135284423828	0.641526877880096	0.948905766010284	0.40056186914444	89.0191116333008	13976
True	False	False	False	False	-2871.40307617188	1030.11083984375	189.663269042969	0.632562220096588	0.946794986724854	0.387798637151718	90.5614013671875	15486
True	False	False	False	False	-2869.89624023438	1324.50146484375	122.005615234375	0.403544396162033	0.895974636077881	0.178359985351563	114.945457458496	12644
True	False	False	False	False	-2869.75805664063	903.001953125	107.586769104004	0.756450712680817	0.968259692192078	0.677877962589264	80.6082458496094	7819
True	False	False	False	False	-2867.62255859375	1115.18432617188	188.554138183594	0.781477868556976	0.952836036682129	0.868022978305817	93.4000015258789	15878
True	False	False	False	False	-2866.90795898438	502.754455566406	179.680999755859	0.820887804031372	0.954805672168732	1	74.3395080566406	12043
True	False	False	False	False	-2863.66723632813	280.816619873047	184.117568969727	0.412499696016312	0.861665785312653	0.184097990393639	73.740966796875	12241
True	False	False	False	False	-2864.16528320313	473.357727050781	174.135284423828	0.769729197025299	0.953054070472717	0.752471208572388	76.8280258178711	12062
True	False	False	False	False	-2859.8310546875	750.553283691406	92.0587844848633	0.824999392032623	0.958110809326172	1	79.5662612915039	6604
True	False	False	False	False	-2864.1279296875	990.325622558594	137.533599853516	0.762256264686584	0.949404835700989	0.706988096237183	83.9758071899414	10413
True	False	False	False	False	-2860.5205078125	916.512756347656	119.787330627441	0.842233836650848	0.968259692192078	1	85.1759262084961	9199
True	False	False	False	False	-2857.65380859375	219.479263305664	99.8227767944336	0.714016556739807	0.939520239830017	0.536720454692841	87.5777740478516	7882
True	False	False	False	False	-2858.9755859375	405.799163818359	85.4039306640625	0.686015367507935	0.9464231133461	0.475228786468506	72.6753234863281	5596
True	False	False	False	False	-2858.73046875	705.426940917969	113.132476806641	0.668162107467651	0.92888468503952	0.442632764577866	78.3235321044922	7989
True	False	False	False	False	-2859.263671875	1171.86352539063	118.678184509277	0.778608024120331	0.958349406719208	0.829857766628265	85.0560760498047	9101
True	False	False	False	False	-2854.77612304688	603.429321289063	192.990692138672	0.618543148040771	0.943970203399658	0.369001239538193	82.6494216918945	14381
True	False	False	False	False	-2853.00317382813	808.308898925781	205.191253662109	0.657646477222443	0.927476167678833	0.425202399492264	89.7243270874023	16599
True	False	False	False	False	-2852.48608398438	355.395629882813	68.7667999267578	0.727385580539703	0.943260431289673	0.572600066661835	63.2580642700195	3922
True	False	False	False	False	-2851.95654296875	1343.67236328125	153.061584472656	0.317188054323196	0.905923187732697	0.128602340817451	111.108695983887	15333
True	False	False	False	False	-2850.00122070313	545.898620605469	118.678184509277	0.700915157794952	0.950583517551422	0.506053328514099	73.4859848022461	7863
True	False	False	False	False	-2850.775390625	1230.37829589844	194.099838256836	0.68579512834549	0.947200894355774	0.474800258874893	82.8628540039063	14501
True	False	False	False	False	-2849.81958007813	415.783477783203	75.4216537475586	0.797777712345123	0.945187211036682	1	75.3676452636719	5125
True	False	False	False	False	-2849.73120117188	648.140930175781	113.132476806641	0.613771080970764	0.964076101779938	0.362895667552948	79.4607849121094	8105
True	False	False	False	False	-2848.30590820313	687.16015625	109.805053710938	0.795083343982697	0.960092186927795	1	85.2121200561523	8436
True	False	False	False	False	-2847.5576171875	339.751892089844	78.7490768432617	0.739793658256531	0.952727735042572	0.611645519733429	63.6760559082031	4521
True	False	False	False	False	-2847.14916992188	1087.09558105469	136.424453735352	0.744761407375336	0.947736978530884	0.629374265670776	79.4552841186523	9773
True	False	False	False	False	-2844.29541015625	286.345550537109	97.6044921875	0.874698162078857	0.972729384899139	1	77.9659118652344	6861
True	False	False	False	False	-2843.53198242188	390.764343261719	136.424453735352	0.72914445400238	0.965713500976563	0.577750682830811	73.203254699707	9004
True	False	False	False	False	-2842.994140625	854.799743652344	141.970169067383	0.721593976020813	0.948235392570496	0.556392550468445	88.453125	11322
True	False	False	False	False	-2843.73876953125	947.9462890625	145.297592163086	0.757178783416748	0.956349074840546	0.681305050849915	82.4809188842773	10805
True	False	False	False	False	-2841.96655273438	437.689971923828	146.40673828125	0.694541335105896	0.955771505832672	0.492402195930481	80.9318161010742	10683
True	False	False	False	False	-2839.7392578125	1196.29992675781	231.810668945313	0.714525997638702	0.942493319511414	0.537993967533112	115.904304504395	24224
True	False	False	False	False	-2838.88354492188	579.207153320313	100.931915283203	0.786033868789673	0.947323083877563	1	70.2087936401367	6389
True	False	False	False	False	-2837.96704101563	485.680114746094	102.041061401367	0.751853168010712	0.971390128135681	0.657459616661072	69.2826080322266	6374
True	False	False	False	False	-2836.49243164063	316.929992675781	156.389007568359	0.639742016792297	0.950747132301331	0.397970765829086	68.4326248168945	9649
True	False	False	False	False	-2837.45141601563	722.3994140625	96.4953460693359	0.825828194618225	0.959064602851868	1	71.8965530395508	6255
True	False	False	False	False	-2835.77124023438	1377.09411621094	236.24723815918	0.291400462388992	0.915252208709717	0.115398600697517	119.300468444824	25411
True	False	False	False	False	-2831.671875	266.407196044922	97.6044921875	0.835320472717285	0.964981913566589	1	66.5227279663086	5854
True	False	False	False	False	-2827.52758789063	882.755126953125	151.952453613281	0.67167454957962	0.952995955944061	0.448726803064346	77.9854049682617	10684
True	False	False	False	False	-2829.06005859375	1117.10388183594	179.680999755859	0.597208023071289	0.955532670021057	0.342731654644012	77.1358032226563	12496
True	False	False	False	False	-2826.88354492188	512.853942871094	148.625015258789	0.709183931350708	0.965015411376953	0.524958848953247	75.8880615234375	10169
True	False	False	False	False	-2826.0146484375	986.030822753906	151.952453613281	0.641634702682495	0.947524607181549	0.400719165802002	78.2773742675781	10724
True	False	False	False	False	-2824.17944335938	1348.65661621094	129.769607543945	0.643514454364777	0.941953241825104	0.403477519750595	79.7521362304688	9331
True	False	False	False	False	-2821.3095703125	844.137268066406	184.117568969727	0.77745521068573	0.945746123790741	0.817248582839966	79.7710876464844	13242
True	False	False	False	False	-2819.41186523438	564.45263671875	55.4570960998535	0.807211220264435	0.959788382053375	1	67.4599990844727	3373
True	False	False	False	False	-2817.98046875	1008.39831542969	122.005615234375	0.666046738624573	0.957280397415161	0.439030915498734	77.0454559326172	8475
True	False	False	False	False	-2816.2666015625	1402.90539550781	69.8759460449219	0.778005719184875	0.955285608768463	0.823125541210175	122	7686
True	False	False	False	False	-2814.97900390625	1068.46081542969	164.153015136719	0.575048208236694	0.939854443073273	0.317940682172775	77.2567596435547	11434
True	False	False	False	False	-2813.7861328125	640.254638671875	104.259346008301	0.724273085594177	0.929735004901886	0.5637526512146	82.4255294799805	7748
True	False	False	False	False	-2813.17504882813	925.580932617188	160.825576782227	0.789482295513153	0.967140853404999	1	80.1310348510742	11619
True	False	False	False	False	-2812.09619140625	1119.91430664063	56.5662384033203	0.776553928852081	0.958752870559692	0.808126747608185	84.4901962280273	4309
True	False	False	False	False	-2811.205078125	715.58642578125	118.678184509277	0.708746135234833	0.96230936050415	0.523920714855194	80.448600769043	8608
True	False	False	False	False	-2808.05419921875	557.056396484375	80.9673614501953	0.786957621574402	0.950069665908813	1	71.2739715576172	5203
True	False	False	False	False	-2810.19995117188	1240.00378417969	176.353576660156	0.754636108875275	0.9484001994133	0.669577658176422	80.7610092163086	12841
True	False	False	False	False	-2809.98779296875	661.357177734375	149.734161376953	0.5634725689888	0.882159173488617	0.305851370096207	82.9185180664063	11194
True	False	False	False	False	-2807.89697265625	687.669372558594	227.374099731445	0.41012117266655	0.883949458599091	0.182561874389648	85.0195159912109	17429
True	False	False	False	False	-2809.85009765625	777.71630859375	218.500961303711	0.722711324691772	0.954819202423096	0.559434652328491	85.7055816650391	16884
True	False	False	False	False	-2808.82543945313	808.401733398438	119.787330627441	0.715369939804077	0.931356132030487	0.540118634700775	70.9629592895508	7664
True	False	False	False	False	-2808.56469726563	1417.36279296875	59.8936653137207	0.789699912071228	0.96172833442688	1	123.12963104248	6649
True	False	False	False	False	-2804.90551757813	522.15234375	255.102645874023	0.461790829896927	0.955222904682159	0.218104422092438	96.3608703613281	22163
True	False	False	False	False	-2807.13940429688	1430.35571289063	9.98227787017822	0.557533979415894	0.931919693946838	0.29985499382019	116.222221374512	1046
True	False	False	False	False	-2805.07348632813	1039.29907226563	128.660461425781	0.780611455440521	0.952900290489197	0.855170607566833	89.2155151367188	10349
True	False	False	False	False	-2801.35766601563	1128.40637207031	47.6931037902832	0.756393730640411	0.949970483779907	0.677612125873566	80.7906951904297	3474
True	False	False	False	False	-2801.21435546875	1208.50402832031	197.427261352539	0.533197462558746	0.895872473716736	0.276595175266266	78.2247161865234	13924
True	False	False	False	False	-2800.93920898438	608.323120117188	148.625015258789	0.832641422748566	0.968863070011139	1	79.1492538452148	10606
True	False	False	False	False	-2799.78955078125	1283.88415527344	204.082122802734	0.791718482971191	0.947974979877472	1	86.0869598388672	15840
True	False	False	False	False	-2797.69555664063	953.055114746094	140.861022949219	0.691477596759796	0.958116471767426	0.486095726490021	78.1968536376953	9931
True	False	False	False	False	-2795.66748046875	1305.41760253906	75.4216537475586	0.625182271003723	0.949065208435059	0.377736806869507	71.7941207885742	4882
True	False	False	False	False	-2792.44506835938	1160.6572265625	133.097030639648	0.765460968017578	0.944936692714691	0.725139915943146	82.0833358764648	9850
True	False	False	False	False	-2792.2529296875	1394.55041503906	113.132476806641	0.742224454879761	0.960495412349701	0.620144486427307	74.1862716674805	7567
True	False	False	False	False	-2790.65356445313	1440.23522949219	99.8227767944336	0.722803056240082	0.949206411838531	0.559686005115509	137.966659545898	12417
True	False	False	False	False	-2786.53588867188	674.173950195313	128.660461425781	0.638014316558838	0.942463636398315	0.395486831665039	81.9051742553711	9501
True	False	False	False	False	-2786.8115234375	1123.24938964844	98.7136306762695	0.736421585083008	0.960162580013275	0.600361526012421	79	7031
True	False	False	False	False	-2783.27612304688	1189.66552734375	102.041061401367	0.661707580089569	0.942254781723022	0.431795805692673	75.3586959838867	6933
True	False	False	False	False	-2780.017578125	1339.13806152344	145.297592163086	0.621744215488434	0.9436274766922	0.373177081346512	74.8320617675781	9803
True	False	False	False	False	-2778.67041015625	809.144653320313	86.513069152832	0.545612931251526	0.919201135635376	0.288208901882172	66.9487152099609	5222
True	False	False	False	False	-2773.76586914063	1057.33410644531	164.153015136719	0.470526248216629	0.93145340681076	0.224610418081284	69.0878372192383	10225
True	False	False	False	False	-2776.1083984375	1095.40551757813	125.333038330078	0.777794301509857	0.956539690494537	0.820838987827301	75.5309753417969	8535
True	False	False	False	False	-2773.18798828125	702.3623046875	96.4953460693359	0.775108277797699	0.953913331031799	0.794588387012482	77.2298812866211	6719
True	False	False	False	False	-2767.90502929688	833.520446777344	181.899276733398	0.850923359394073	0.962266862392426	1	88.7317047119141	14552
True	False	False	False	False	-2768.87133789063	1118.89013671875	131.987884521484	0.779522478580475	0.959042251110077	0.840783715248108	82.8319320678711	9857
True	False	False	False	False	-2773.13403320313	1455.00793457031	150.843307495117	0.631025612354279	0.940044939517975	0.385671764612198	124	16864
True	False	False	False	False	-2772.51025390625	1256.38842773438	139.751892089844	0.728278815746307	0.956349074840546	0.575201690196991	86.9682540893555	10958
True	False	False	False	False	-2770.3974609375	1270.50476074219	107.586769104004	0.769551157951355	0.958751022815704	0.75124317407608	88.0412368774414	8540
True	False	False	False	False	-2772.34912109375	1362.15856933594	148.625015258789	0.642023265361786	0.955332398414612	0.401286989450455	77.1268692016602	10335
True	False	False	False	False	-2768.47119140625	1474.82153320313	75.4216537475586	0.809739828109741	0.960778415203094	1	146.617645263672	9970
True	False	False	False	False	-2768.2490234375	899.593933105469	146.40673828125	0.684889554977417	0.95661062002182	0.47304567694664	77.3181838989258	10206
True	False	False	False	False	-2767.3115234375	998.6240234375	180.790130615234	0.799145638942719	0.957306742668152	1	76.6503067016602	12494
True	False	False	False	False	-2764.63134765625	574.431274414063	141.970169067383	0.747599303722382	0.95204222202301	0.640179634094238	70.59375	9036
True	False	False	False	False	-2763.73266601563	688.3349609375	75.4216537475586	0.871464610099792	0.973896324634552	1	74.6323547363281	5075
True	False	False	False	False	-2761.58520507813	855.164001464844	174.135284423828	0.615256190299988	0.928599834442139	0.364780753850937	87.2611465454102	13700
True	False	False	False	False	-2763.1259765625	1197.19934082031	119.787330627441	0.715369939804077	0.955918490886688	0.540118634700775	74.4259262084961	8038
True	False	False	False	False	-2758.14233398438	712.534118652344	82.0765075683594	0.771052539348602	0.958927392959595	0.761882483959198	66.5810775756836	4927
True	False	False	False	False	-2758.55249023438	776.857299804688	109.805053710938	0.785418212413788	0.954925775527954	1	71.8686904907227	7115
True	False	False	False	False	-2756.64990234375	1493.26965332031	122.005615234375	0.479378432035446	0.929370641708374	0.231368899345398	133.018188476563	14632
True	False	False	False	False	-2751.169921875	803.956970214844	95.3862075805664	0.766198992729187	0.953913331031799	0.729580998420715	70.1162796020508	6030
True	False	False	False	False	-2751.138671875	1160.95520019531	160.825576782227	0.670193552970886	0.950152456760406	0.44613966345787	76.4965515136719	11092
True	False	False	False	False	-2751.01025390625	1309.12622070313	155.279876708984	0.560165524482727	0.919141709804535	0.302495568990707	70.4357147216797	9861
True	False	False	False	False	-2750.88940429688	1394.53820800781	240.683807373047	0.730140924453735	0.946161806583405	0.580719590187073	85.8110580444336	18621
True	False	False	False	False	-2749.96801757813	1231.49401855469	239.574661254883	0.674093842506409	0.934466123580933	0.453009754419327	86.6342620849609	18713
True	False	False	False	False	-2745.13159179688	930.360046386719	135.315322875977	0.758076548576355	0.957304775714874	0.685611963272095	77.5737686157227	9464
True	False	False	False	False	-2746.93725585938	1069.24633789063	131.987884521484	0.809868931770325	0.972424268722534	1	73.7394943237305	8775
True	False	False	False	False	-2736.44165039063	886.859313964844	124.223899841309	0.631394743919373	0.96978884935379	0.386181116104126	72.4821395874023	8118
True	False	False	False	False	-2740.48388671875	961.05517578125	194.099838256836	0.759800672531128	0.959823608398438	0.694151699542999	82.0285720825195	14355
True	False	False	False	False	-2738.45336914063	1036.38635253906	150.843307495117	0.740479946136475	0.955008804798126	0.614012479782104	81.1029434204102	11030
True	False	False	False	False	-2732.38940429688	757.484497070313	98.7136306762695	0.792926847934723	0.948180556297302	1	65.8539352416992	5861
True	False	False	False	False	-2735.20458984375	1007.37048339844	144.188446044922	0.652364492416382	0.942034304141998	0.416869550943375	77.3615417480469	10057
True	False	False	False	False	-2736.07299804688	1113.09704589844	134.206176757813	0.8463996052742	0.969939112663269	1	76.247932434082	9226
True	False	False	False	False	-2735.42211914063	1476.80712890625	217.391815185547	0.654276311397552	0.956251978874207	0.419854998588562	92.1530609130859	18062
True	False	False	False	False	-2734.05249023438	1518.15515136719	255.102645874023	0.379628419876099	0.83804714679718	0.163617268204689	150.065216064453	34515
True	False	False	False	False	-2732.36669921875	800.109680175781	94.2770690917969	0.781477868556976	0.962125420570374	0.868022978305817	69.4352951049805	5902
True	False	False	False	False	-2731.51049804688	1277.2197265625	90.9496383666992	0.788853049278259	0.958789765834808	1	84.4512176513672	6925
True	False	False	False	False	-2730.81982421875	691.623046875	115.350761413574	0.825085759162903	0.958751022815704	1	76.75	7982
True	False	False	False	False	-2730.27734375	1185.29992675781	138.64274597168	0.670968890190125	0.950114667415619	0.447490900754929	73.4960021972656	9187
True	False	False	False	False	-2727.12817382813	1158.54895019531	187.44499206543	0.562302708625793	0.932305335998535	0.304659456014633	80.8047332763672	13656
True	False	False	False	False	-2725.92919921875	707.626831054688	80.9673614501953	0.786957621574402	0.945610642433167	1	74.8493118286133	5464
True	False	False	False	False	-2721.18212890625	1308.19006347656	131.987884521484	0.750850260257721	0.944743990898132	0.653257846832275	75.4285736083984	8976
True	False	False	False	False	-2723.57836914063	1537.34924316406	53.2388153076172	0.67471969127655	0.935685455799103	0.454129457473755	135.25	6492
True	False	False	False	False	-2716.51953125	878.915710449219	143.079315185547	0.74561882019043	0.956349074840546	0.63258308172226	79.3565902709961	10237
True	False	False	False	False	-2716.51708984375	729.359375	167.480438232422	0.700623989105225	0.948980987071991	0.505413234233856	83.9337768554688	12674
True	False	False	False	False	-2714.82763671875	958.479736328125	65.4393768310547	0.60625684261322	0.953055739402771	0.353557705879211	67.8305053710938	4002
True	False	False	False	False	-2715.54272460938	1039.2197265625	61.0028076171875	0.529108762741089	0.872829437255859	0.272878110408783	74.3454513549805	4089
True	False	False	False	False	-2710.41528320313	1074.2861328125	88.7313537597656	0.735508561134338	0.951477408409119	0.597400009632111	65.5625	5245
True	False	False	False	False	-2708.78125	1557.10656738281	155.279876708984	0.499365240335464	0.947755038738251	0.247286960482597	138.021423339844	19323
True	False	False	False	False	-2708.15576171875	1030.06188964844	82.0765075683594	0.594304740428925	0.932772517204285	0.339349389076233	74.6351318359375	5523
True	False	False	False	False	-2707.81518554688	1444.55541992188	141.970169067383	0.816491663455963	0.964433610439301	1	80.5	10304
True	False	False	False	False	-2704.560546875	810.394836425781	97.6044921875	0.706740736961365	0.946951866149902	0.51922070980072	62.0909080505371	5464
True	False	False	False	False	-2704.33666992188	1136.69360351563	131.987884521484	0.809868931770325	0.961795568466187	1	84.109245300293	10009
True	False	False	False	False	-2703.0947265625	1212.501953125	185.226699829102	0.727783620357513	0.948353171348572	0.57375580072403	82.8143692016602	13830
True	False	False	False	False	-2701.72290039063	1387.29284667969	271.739776611328	0.678628206253052	0.933351814746857	0.461234718561172	116.012245178223	28423
True	False	False	False	False	-2699.90380859375	1530.99133300781	98.7136306762695	0.759070038795471	0.950941801071167	0.690488159656525	75.6404495239258	6732
True	False	False	False	False	-2699.89526367188	975.274475097656	164.153015136719	0.693152844905853	0.960707128047943	0.489524483680725	78.1959457397461	11573
True	False	False	False	False	-2695.34301757813	1314.00048828125	118.678184509277	0.682536005973816	0.960171282291412	0.468541741371155	70.9906539916992	7596
True	False	False	False	False	-2692.41333007813	786.16259765625	104.259346008301	0.77779358625412	0.950061023235321	0.82083135843277	69.3510665893555	6519
True	False	False	False	False	-2691.13305664063	919.609008789063	141.970169067383	0.816491663455963	0.965022087097168	1	75.3671875	9647
True	False	False	False	False	-2691.4091796875	1096.28479003906	122.005615234375	0.712649166584015	0.94949072599411	0.533334612846375	71.4909057617188	7864
True	False	False	False	False	-2690.1796875	1180.53198242188	108.695907592773	0.704862415790558	0.944576799869537	0.514898300170898	82.9183654785156	8126
True	False	False	False	False	-2689.0732421875	1006.99188232422	76.5307922363281	0.74383670091629	0.947457671165466	0.625965297222137	66.1884078979492	4567
True	False	False	False	False	-2685.37109375	1547.353515625	105.36848449707	0.664528608322144	0.956187844276428	0.436476469039917	75.0842132568359	7133
True	False	False	False	False	-2688.57543945313	1584.87646484375	97.6044921875	0.44160059094429	0.879393815994263	0.203647017478943	106.852272033691	9403
True	False	False	False	False	-2685.98486328125	1570.05786132813	27.7285480499268	0.748627901077271	0.945234656333923	0.644232213497162	77.4800033569336	1937
True	False	False	False	False	-2684.09252929688	845.645874023438	136.424453735352	0.793246746063232	0.959360659122467	1	72.4552841186523	8912
True	False	False	False	False	-2683.3955078125	1143.03723144531	46.5839614868164	0.650456309318542	0.950843214988708	0.413923501968384	61.3809509277344	2578
True	False	False	False	False	-2683.203125	1603.36450195313	16.6371288299561	0.487835139036179	0.939718544483185	0.237988919019699	111.133331298828	1667
True	False	False	False	False	-2683.16186523438	1279.01721191406	170.807861328125	0.755021035671234	0.955545246601105	0.671310603618622	80.2337646484375	12356
True	False	False	False	False	-2681.47583007813	1068.94079589844	83.1856460571289	0.781472206115723	0.963311195373535	0.867934346199036	71.6533355712891	5374
True	False	False	False	False	-2679.83959960938	1416.69616699219	130.878753662109	0.620877861976624	0.931213855743408	0.372040390968323	70.7966079711914	8354
True	False	False	False	False	-2677.28662109375	1483.36828613281	250.666076660156	0.687240660190582	0.942971050739288	0.477626204490662	87.2079620361328	19709
True	False	False	False	False	-2676.70483398438	952.91015625	74.3125076293945	0.665963351726532	0.953829169273376	0.438889920711517	63.9701499938965	4286
True	False	False	False	False	-2676.01196289063	1351.62145996094	168.589569091797	0.600799739360809	0.949018597602844	0.346976220607758	79.4736862182617	12080
True	False	False	False	False	-2673.94140625	989.552429199219	161.934722900391	0.73981249332428	0.950482308864594	0.611710011959076	79.1301345825195	11553
True	False	False	False	False	-2673.68090820313	1195.01733398438	178.571853637695	0.64419037103653	0.944398522377014	0.404476493597031	90.583854675293	14584
True	False	False	False	False	-2670.95043945313	1033.48181152344	77.6399383544922	0.615669310092926	0.923292219638824	0.365307509899139	60.9857139587402	4269
True	False	False	False	False	-2672.59692382813	1111.42297363281	108.695907592773	0.733655333518982	0.95685225725174	0.591503977775574	72.6326522827148	7118
True	False	False	False	False	-2668.3759765625	400.368682861328	98.7136306762695	0.8182532787323	0.957300961017609	1	91.6067428588867	8153
True	False	False	False	False	-2667.90258789063	1250.59765625	169.698715209961	0.658331155776978	0.936706602573395	0.426302343606949	93.9346389770508	14372
True	False	False	False	False	-2669.18237304688	1305.86791992188	137.533599853516	0.702029883861542	0.96649295091629	0.508519351482391	72.8548355102539	9034
True	False	False	False	False	-2667.78588867188	825.351806640625	113.132476806641	0.721733629703522	0.956555426120758	0.556770741939545	67.3627471923828	6871
True	False	False	False	False	-2666.51147460938	1512.67834472656	131.987884521484	0.619967937469482	0.963473618030548	0.370851755142212	73.8991622924805	8794
True	False	False	False	False	-2666.9765625	1615.19665527344	102.041061401367	0.580489277839661	0.913574039936066	0.323817849159241	147.673919677734	13586
True	False	False	False	False	-2665.97998046875	1593.45678710938	38.8199691772461	0.826309084892273	0.957971453666687	1	76.4857177734375	2677
True	False	False	False	False	-2663.51440429688	866.489196777344	140.861022949219	0.698515653610229	0.950276136398315	0.500826358795166	76.7559051513672	9748
True	False	False	False	False	-2663.52563476563	1080.23693847656	208.518692016602	0.567395567893982	0.899794816970825	0.309887528419495	85.2127685546875	16020
True	False	False	False	False	-2662.4150390625	928.272277832031	157.498153686523	0.578137040138245	0.959959387779236	0.32126122713089	72.6267623901367	10313
True	False	False	False	False	-2652.40014648438	324.804534912109	98.7136306762695	0.8182532787323	0.965536773204803	1	92.8876419067383	8267
True	False	False	False	False	-2644.57153320313	447.010589599609	219.610107421875	0.841240882873535	0.963055670261383	1	73.0454559326172	14463
True	False	False	False	False	-2651.48413085938	1435.40637207031	207.409545898438	0.670215308666229	0.935275018215179	0.446177542209625	84.9893035888672	15893
True	False	False	False	False	-2651.90380859375	1635.79748535156	52.1296730041504	0.676092565059662	0.951740801334381	0.45660275220871	113.510635375977	5335
True	False	False	False	False	-2651.89111328125	1621.90600585938	88.7313537597656	0.71274322271347	0.952929735183716	0.533566176891327	122.449996948242	9796
True	False	False	False	False	-2647.64916992188	543.901123046875	288.376892089844	0.77064049243927	0.938517034053802	0.758896112442017	73.2153854370117	19036
True	False	False	False	False	-2646.537109375	959.592895507813	95.3862075805664	0.690678477287292	0.963940918445587	0.484476417303085	72.5465087890625	6239
True	False	False	False	False	-2647.15844726563	1544.94360351563	147.515884399414	0.572274804115295	0.941879987716675	0.314994007349014	73.5263137817383	9779
True	False	False	False	False	-2641.62133789063	977.434936523438	107.586769104004	0.747388184070587	0.963119089603424	0.639357089996338	68.1855697631836	6614
True	False	False	False	False	-2639.29028320313	1362.10009765625	160.825576782227	0.637657523155212	0.934344708919525	0.394976794719696	79.3931045532227	11512
True	False	False	False	False	-2638.8916015625	1255.46447753906	169.698715209961	0.63299161195755	0.948113679885864	0.388396054506302	92.8758163452148	14210
True	False	False	False	False	-2636.83837890625	860.369384765625	154.17073059082	0.688059508800507	0.946702241897583	0.479241073131561	79.4028778076172	11037
True	False	False	False	False	-2636.34228515625	1313.42785644531	179.680999755859	0.560166120529175	0.911179542541504	0.302496165037155	78.2777786254883	12681
True	False	False	False	False	-2637.05200195313	1566.44555664063	98.7136306762695	0.792926847934723	0.962716162204742	1	70.5505599975586	6279
True	False	False	False	False	-2635.19580078125	1403.60437011719	144.188446044922	0.559366345405579	0.905300378799438	0.301690876483917	106.592308044434	13857
True	False	False	False	False	-2634.95751953125	1207.38598632813	136.424453735352	0.764290273189545	0.938817799091339	0.718305766582489	108.284553527832	13319
True	False	False	False	False	-2629.09545898438	633.509582519531	136.424453735352	0.718396246433258	0.944825112819672	0.547894239425659	73.4878082275391	9039
True	False	False	False	False	-2630.11865234375	1142.49853515625	217.391815185547	0.716579556465149	0.95211535692215	0.543196678161621	85.0714263916016	16674
True	False	False	False	False	-2632.6923828125	1479.83715820313	160.825576782227	0.72763729095459	0.948202073574066	0.573330342769623	86.0758590698242	12481
True	False	False	False	False	-2627.08276367188	1057.27429199219	217.391815185547	0.719042778015137	0.936304450035095	0.54958838224411	89.1989822387695	17483
True	False	False	False	False	-2625.25048828125	1583.50085449219	131.987884521484	0.739435315132141	0.962092399597168	0.61041921377182	71.7731094360352	8541
True	False	False	False	False	-2626.22680664063	1624.33288574219	122.005615234375	0.769454181194305	0.951979696750641	0.750577867031097	96	10560
True	False	False	False	False	-2622.52368164063	1665.75830078125	307.232330322266	0.360042482614517	0.872358679771423	0.15212619304657	126.375450134277	35006
True	False	False	False	False	-2620.17944335938	1544.02966308594	146.40673828125	0.762958765029907	0.93508505821228	0.710821986198425	73.2651519775391	9671
True	False	False	False	False	-2615.50708007813	338.232635498047	153.061584472656	0.733375728130341	0.954193472862244	0.590627431869507	75.5217361450195	10422
True	False	False	False	False	-2617.74194335938	1340.005859375	153.061584472656	0.62613046169281	0.936700284481049	0.379008322954178	75.7826080322266	10458
True	False	False	False	False	-2617.26440429688	1282.91528320313	157.498153686523	0.781017482280731	0.957965433597565	0.861013054847717	85.1408462524414	12090
True	False	False	False	False	-2613.21752929688	478.641204833984	136.424453735352	0.827717363834381	0.963469326496124	1	103.788619995117	12766
True	False	False	False	False	-2613.64916992188	1182.15661621094	90.9496383666992	0.788853049278259	0.964746832847595	1	68.0609741210938	5581
True	False	False	False	False	-2610.46826171875	500.073089599609	173.026138305664	0.829033434391022	0.956087946891785	1	79.1089706420898	12341
True	False	False	False	False	-2608.6630859375	1222.83508300781	174.135284423828	0.652903735637665	0.94391143321991	0.417708158493042	75.2356719970703	11812
True	False	False	False	False	-2606.69091796875	458.902893066406	150.843307495117	0.689140379428864	0.950398683547974	0.481388688087463	85.095588684082	11573
True	False	False	False	False	-2606.85815429688	1692.17895507813	109.805053710938	0.533621966838837	0.915119588375092	0.276984065771103	143.292922973633	14186
True	False	False	False	False	-2605.85107421875	1424.04919433594	141.970169067383	0.747599303722382	0.963248133659363	0.640179634094238	80.2109375	10267
True	False	False	False	False	-2601.12329101563	519.775268554688	236.24723815918	0.525698244571686	0.890682578086853	0.26981657743454	79.112678527832	16851
True	False	False	False	False	-2599.14770507813	1080.630859375	185.226699829102	0.743925750255585	0.963358104228973	0.626291453838348	83.9341354370117	14017
True	False	False	False	False	-2603.58642578125	1443.02270507813	177.462707519531	0.667819380760193	0.950658798217773	0.442045748233795	91.4124984741211	14626
True	False	False	False	False	-2598.30419921875	608.005187988281	237.356369018555	0.720046758651733	0.94153881072998	0.552243173122406	91.7710266113281	19639
True	False	False	False	False	-2598.06958007813	1510.18957519531	184.117568969727	0.821711361408234	0.963144242763519	1	89.9638519287109	14934
True	False	False	False	False	-2593.43041992188	561.255676269531	139.751892089844	0.782931506633759	0.964075446128845	0.893864810466766	66.8015899658203	8417
True	False	False	False	False	-2589.10180664063	1175.21264648438	106.477630615234	0.638829112052917	0.942653238773346	0.396655410528183	70.5208358764648	6770
True	False	False	False	False	-2591.52734375	1197.623046875	145.297592163086	0.673047840595245	0.938822209835052	0.451149165630341	71.0534362792969	9308
True	False	False	False	False	-2590.23120117188	1272.67175292969	105.36848449707	0.740853786468506	0.955311119556427	0.61531263589859	73.1368408203125	6948
True	False	False	False	False	-2591.04125976563	1613.72729492188	212.955261230469	0.261345863342285	0.747946560382843	0.100806266069412	79.0052108764648	15169
True	False	False	False	False	-2589.583984375	1380.74963378906	144.188446044922	0.707811713218689	0.951296150684357	0.521719515323639	86.1076889038086	11194
True	False	False	False	False	-2589.29931640625	1708.67138671875	159.716445922852	0.689935445785522	0.947135627269745	0.482980132102966	137.861114501953	19852
True	False	False	False	False	-2589.0478515625	1110.42932128906	204.082122802734	0.641390800476074	0.943002820014954	0.400363385677338	81.9347839355469	15076
True	False	False	False	False	-2587.37426757813	1483.09655761719	98.7136306762695	0.682347416877747	0.963210701942444	0.468184232711792	70.5955047607422	6283
True	False	False	False	False	-2583.99633789063	1322.26293945313	140.861022949219	0.789145231246948	0.953919410705566	1	71.2598419189453	9050
True	False	False	False	False	-2582.91918945313	1297.51831054688	97.6044921875	0.737299859523773	0.953679203987122	0.603246867656708	80.4318161010742	7078
True	False	False	False	False	-2582.99194335938	1664.72387695313	83.1856460571289	0.524627864360809	0.92648309469223	0.268862873315811	64.2533340454102	4819
True	False	False	False	False	-2581.68798828125	880.71435546875	248.447799682617	0.753693819046021	0.96110874414444	0.665395557880402	80.3973236083984	18009
True	False	False	False	False	-2578.07446289063	694.029602050781	145.297592163086	0.784818708896637	0.951428830623627	0.947113275527954	68.8015289306641	9013
True	False	False	False	False	-2578.04272460938	1238.02221679688	174.135284423828	0.495308756828308	0.886296808719635	0.243978813290596	71.3757934570313	11206
True	False	False	False	False	-2576.93408203125	534.719848632813	139.751892089844	0.717676758766174	0.955881536006927	0.546022891998291	67.6746063232422	8527
True	False	False	False	False	-2575.4873046875	1726.82397460938	153.061584472656	0.552163183689117	0.938425004482269	0.294545263051987	128.282608032227	17703
True	False	False	False	False	-2573.6669921875	861.918884277344	150.843307495117	0.579963624477386	0.947748839855194	0.323244392871857	76.875	10455
True	False	False	False	False	-2574.03173828125	1630.59143066406	123.114753723145	0.727117598056793	0.953530192375183	0.57182514667511	73.6126098632813	8171
True	False	False	False	False	-2572.26635742188	1473.76489257813	102.041061401367	0.784656643867493	0.96119749546051	0.940379023551941	76.760871887207	7062
True	False	False	False	False	-2571.96044921875	496.451141357422	275.067199707031	0.740581691265106	0.953973889350891	0.614365637302399	77.7862930297852	19291
True	False	False	False	False	-2570.00830078125	632.712463378906	133.097030639648	0.786073088645935	0.959042251110077	1	76.2416687011719	9149
True	False	False	False	False	-2570.48999023438	1344.28015136719	156.389007568359	0.707564532756805	0.956068754196167	0.52114063501358	79.2553176879883	11175
True	False	False	False	False	-2570.25463867188	1396.07568359375	109.805053710938	0.785418212413788	0.936351299285889	1	71.1212158203125	7041
True	False	False	False	False	-2568.673828125	559.550048828125	115.350761413574	0.835239052772522	0.952980697154999	1	98.9038467407227	10286
True	False	False	False	False	-2569.60400390625	735.419677734375	143.079315185547	0.813946902751923	0.950981438159943	1	71.0697708129883	9168
True	False	False	False	False	-2564.12670898438	1171.669921875	129.769607543945	0.683352530002594	0.936901330947876	0.470095276832581	79.2393188476563	9271
True	False	False	False	False	-2568.72705078125	1553.63330078125	309.450592041016	0.534211575984955	0.895540595054626	0.277525126934052	86.1756286621094	24043
True	False	False	False	False	-2564.56982421875	1668.22863769531	135.315322875977	0.488144248723984	0.853264570236206	0.238233998417854	71.9098358154297	8773
True	False	False	False	False	-2563.30053710938	1440.52917480469	120.896469116211	0.793161451816559	0.955314457416534	1	75.0183486938477	8177
True	False	False	False	False	-2559.53637695313	1744.03234863281	174.135284423828	0.457086950540543	0.932612299919128	0.214665561914444	121.299362182617	19044
True	False	False	False	False	-2556.044921875	1322.80883789063	154.17073059082	0.544717311859131	0.941171646118164	0.287354022264481	74.2302169799805	10318
True	False	False	False	False	-2553.9697265625	1139.25427246094	156.389007568359	0.844728589057922	0.968855977058411	1	82.5744705200195	11643
True	False	False	False	False	-2548.54028320313	1276.29895019531	163.043869018555	0.632514238357544	0.936146199703217	0.387731999158859	74.0884323120117	10891
True	False	False	False	False	-2549.38598632813	1479.447265625	143.079315185547	0.685546875	0.942942142486572	0.474318087100983	75.7441864013672	9771
True	False	False	False	False	-2546.8203125	1396.60778808594	114.241622924805	0.827207922935486	0.966195464134216	1	76.291259765625	7858
True	False	False	False	False	-2544.14526367188	1108.32739257813	157.498153686523	0.658864974975586	0.955484986305237	0.427163183689117	70.5492935180664	10018
True	False	False	False	False	-2544.27392578125	1221.10852050781	99.8227767944336	0.735508561134338	0.948095798492432	0.597400009632111	76.5111083984375	6886
True	False	False	False	False	-2542.95385742188	1172.71789550781	89.8404998779297	0.805119872093201	0.96061897277832	1	80.1234588623047	6490
True	False	False	False	False	-2541.81884765625	1241.62829589844	75.4216537475586	0.675903141498566	0.945265769958496	0.456260055303574	66.029411315918	4490
True	False	False	False	False	-2540.26708984375	1763.2587890625	167.480438232422	0.502412497997284	0.895260274410248	0.249799206852913	107.24503326416	16194
True	False	False	False	False	-2538.0224609375	685.283447265625	280.612915039063	0.789563655853271	0.948515057563782	1	73.509880065918	18598
True	False	False	False	False	-2538.21435546875	1201.416015625	130.878753662109	0.794070303440094	0.9549640417099	1	90.2542343139648	10650
True	False	False	False	False	-2530.32690429688	556.0244140625	332.742584228516	0.778283536434174	0.965850293636322	0.826189339160919	79.5566635131836	23867
True	False	False	False	False	-2531.33642578125	1434.7724609375	87.6222152709961	0.785240411758423	0.959884345531464	0.972049474716187	68.8860778808594	5442
True	False	False	False	False	-2536.82958984375	1678.56689453125	143.079315185547	0.692439913749695	0.950792074203491	0.488059669733047	77.2325592041016	9963
True	False	False	False	False	-2536.57958984375	1457.05505371094	84.2947845458984	0.721413135528564	0.960797727108002	0.555903851985931	66.8289489746094	5079
True	False	False	False	False	-2535.65942382813	1526.54797363281	103.150199890137	0.74689644575119	0.954649329185486	0.637453377246857	66.7634429931641	6209
True	False	False	False	False	-2535.982421875	1547.42028808594	107.586769104004	0.738487541675568	0.959592163562775	0.607207953929901	68.1752548217773	6613
True	False	False	False	False	-2531.85278320313	1625.88842773438	160.825576782227	0.75981467962265	0.95950448513031	0.694222569465637	82.9793090820313	12032
True	False	False	False	False	-2529.13916015625	1356.46313476563	150.843307495117	0.794324278831482	0.959966003894806	1	83.4338226318359	11347
True	False	False	False	False	-2525.66259765625	1182.19897460938	92.0587844848633	0.798473179340363	0.96125727891922	1	75.2289123535156	6244
True	False	False	False	False	-2526.63891601563	1651.31225585938	138.64274597168	0.711980938911438	0.948843002319336	0.531696975231171	86.6880035400391	10836
True	False	False	False	False	-2523.41552734375	809.278747558594	266.194061279297	0.716691970825195	0.955751299858093	0.543484687805176	87.8166656494141	21076
True	False	False	False	False	-2524.64770507813	1292.70434570313	178.571853637695	0.556708335876465	0.9234219789505	0.29903182387352	74.3043441772461	11963
True	False	False	False	False	-2522.21606445313	1239.53637695313	94.2770690917969	0.781477868556976	0.958007514476776	0.868022978305817	75.3647079467773	6406
True	False	False	False	False	-2519.05004882813	1384.52551269531	128.660461425781	0.798443734645844	0.963665783405304	1	73.5603485107422	8533
True	False	False	False	False	-2518.63354492188	1764.65747070313	130.878753662109	0.565363764762878	0.93867015838623	0.307789504528046	89.5169525146484	10563
True	False	False	False	False	-2514.50390625	1797.71704101563	253.993499755859	0.331618905067444	0.920368254184723	0.136291548609734	118.790390014648	27203
True	False	False	False	False	-2514.396484375	1539.39221191406	96.4953460693359	0.765188992023468	0.960596144199371	0.723530054092407	68.0804595947266	5923
True	False	False	False	False	-2514.03002929688	1588.33984375	118.678184509277	0.748469054698944	0.952595949172974	0.643601417541504	65.0373840332031	6959
True	False	False	False	False	-2512.63159179688	1500.31469726563	126.442184448242	0.682972013950348	0.944689750671387	0.469370156526566	66.6228103637695	7595
True	False	False	False	False	-2509.20483398438	1113.04516601563	115.350761413574	0.860537588596344	0.967305481433868	1	89.7211532592773	9331
True	False	False	False	False	-2508.58740234375	1235.27612304688	76.5307922363281	0.733375728130341	0.956683576107025	0.590627431869507	72.1739120483398	4980
True	False	False	False	False	-2509.4091796875	1722.69702148438	173.026138305664	0.790484547615051	0.956596493721008	1	81.2179489135742	12670
True	False	False	False	False	-2504.90991210938	1766.11840820313	22.1828384399414	0.634681344032288	0.89434140920639	0.390760332345963	64.6999969482422	1294
True	False	False	False	False	-2503.52221679688	1161.4296875	189.663269042969	0.62517911195755	0.950523197650909	0.377732574939728	70.1345062255859	11993
True	False	False	False	False	-2503.17163085938	725.834838867188	165.262145996094	0.596176147460938	0.903936803340912	0.341524630784988	70.1744995117188	10456
True	False	False	False	False	-2501.88061523438	1342.9375	151.952453613281	0.800164878368378	0.953401744365692	1	74.3284683227539	10183
True	False	False	False	False	-2498.14868164063	1381.61779785156	137.533599853516	0.613808453083038	0.952745378017426	0.362942934036255	73.5241928100586	9117
True	False	False	False	False	-2501.59399414063	1559.22241210938	119.787330627441	0.72677618265152	0.94998174905777	0.570841550827026	69.7962951660156	7538
True	False	False	False	False	-2501.50708007813	1673.51208496094	127.551322937012	0.753320038318634	0.963957905769348	0.663759410381317	73.8086929321289	8488
True	False	False	False	False	-2500.00756835938	1827.74194335938	55.4570960998535	0.483694344758987	0.94417142868042	0.23472698032856	100.620002746582	5031
True	False	False	False	False	-2495.25366210938	1442.35754394531	194.099838256836	0.769586682319641	0.944634795188904	0.751487255096436	89.7942886352539	15714
True	False	False	False	False	-2493.8173828125	1280.28100585938	195.208984375	0.698149502277374	0.929455518722534	0.500038266181946	77.9431838989258	13718
True	False	False	False	False	-2492.5029296875	1475.08984375	141.970169067383	0.664135277271271	0.9498330950737	0.435818791389465	77.9609375	9979
True	False	False	False	False	-2488.72290039063	1626.74169921875	164.153015136719	0.644981861114502	0.947921514511108	0.405651241540909	73.3175659179688	10851
True	False	False	False	False	-2488.294921875	734.159240722656	117.569046020508	0.733056902885437	0.933431684970856	0.589631855487823	75.8396224975586	8039
True	False	False	False	False	-2485.89111328125	1496.68920898438	105.36848449707	0.762958765029907	0.947612226009369	0.710821866989136	71.3052597045898	6774
True	False	False	False	False	-2482.38354492188	1203.22924804688	209.627822875977	0.648297905921936	0.939136862754822	0.410630732774734	71.8677215576172	13583
True	False	False	False	False	-2480.67211914063	1800.2265625	125.333038330078	0.760423243045807	0.955568492412567	0.697327613830566	117.814155578613	13313
True	False	False	False	False	-2482.42114257813	1835.45935058594	76.5307922363281	0.70901221036911	0.911833822727203	0.524551153182983	128.782608032227	8886
True	False	False	False	False	-2479.82983398438	1315.94506835938	144.188446044922	0.778827726840973	0.966102182865143	0.832400798797607	75.3538436889648	9796
True	False	False	False	False	-2479.61645507813	1527.04284667969	109.805053710938	0.712054908275604	0.954065203666687	0.531877756118774	70.2222213745117	6952
True	False	False	False	False	-2475.666015625	1397.52087402344	75.4216537475586	0.797777712345123	0.956417441368103	1	81.970588684082	5574
True	False	False	False	False	-2477.23876953125	1550.07104492188	113.132476806641	0.627017259597778	0.943973124027252	0.380203008651733	67.8627471923828	6922
True	False	False	False	False	-2474.978515625	1373.29565429688	148.625015258789	0.607981741428375	0.923173010349274	0.35567244887352	74.2611923217773	9951
True	False	False	False	False	-2471.19116210938	1276.87060546875	154.17073059082	0.616858959197998	0.943813264369965	0.366830259561539	83.4316558837891	11597
True	False	False	False	False	-2469.39477539063	1510.171875	97.6044921875	0.678042888641357	0.950895130634308	0.460158079862595	72.5454559326172	6384
True	False	False	False	False	-2467.83471679688	1574.84545898438	168.589569091797	0.640076875686646	0.932889699935913	0.398454904556274	73.8223648071289	11221
True	False	False	False	False	-2468.494140625	1849.15563964844	87.6222152709961	0.796068251132965	0.957822978496552	1	152.037979125977	12011
True	False	False	False	False	-2465.22119140625	1241.14184570313	168.589569091797	0.728265225887299	0.950108349323273	0.575161814689636	69.3421020507813	10540
True	False	False	False	False	-2467.21411132813	1471.42529296875	103.150199890137	0.803309321403503	0.960950613021851	1	77.0215072631836	7163
True	False	False	False	False	-2464.01782226563	1673.30261230469	143.079315185547	0.822870492935181	0.961592078208923	1	89.5969009399414	11558
True	False	False	False	False	-2463.71850585938	1868.68933105469	13.3097038269043	0.483687043190002	0.927839636802673	0.234721258282661	98.4166641235352	1181
True	False	False	False	False	-2456.6328125	1351.11779785156	150.843307495117	0.766693592071533	0.960668444633484	0.73261821269989	80.7720565795898	10985
True	False	False	False	False	-2458.49951171875	1428.755859375	202.97297668457	0.830303430557251	0.963516592979431	1	85.1693954467773	15586
True	False	False	False	False	-2457.68383789063	1403.32458496094	79.8582229614258	0.750213325023651	0.952727735042572	0.650631964206696	86.875	6255
True	False	False	False	False	-2455.271484375	1461.1806640625	82.0765075683594	0.735541641712189	0.964166045188904	0.597506582736969	75.3648681640625	5577
True	False	False	False	False	-2453.6982421875	1504.04638671875	86.513069152832	0.775300621986389	0.953829169273376	0.796320915222168	77.7948684692383	6068
True	False	False	False	False	-2452.880859375	1762.22839355469	150.843307495117	0.786078751087189	0.966704428195953	1	72.7058792114258	9888
True	False	False	False	False	-2450.75805664063	1090.96740722656	131.987884521484	0.832409501075745	0.96275532245636	1	90.8487396240234	10811
True	False	False	False	False	-2448.92260742188	1491.94873046875	88.7313537597656	0.735508561134338	0.939123690128326	0.597400009632111	74.9875030517578	5999
True	False	False	False	False	-2448.43579101563	1289.87756347656	114.241622924805	0.646978199481964	0.960476875305176	0.40863761305809	74.2621383666992	7649
True	False	False	False	False	-2446.84521484375	1639.55908203125	159.716445922852	0.705993711948395	0.958552300930023	0.517492473125458	82.5902786254883	11893
True	False	False	False	False	-2444.02465820313	1274.32104492188	96.4953460693359	0.775108277797699	0.954608798027039	0.794588387012482	90.3908081054688	7864
True	False	False	False	False	-2443.68627929688	1788.70373535156	224.046676635742	0.78486305475235	0.958207309246063	0.94912451505661	78.2722778320313	15811
True	False	False	False	False	-2442.3857421875	1193.34106445313	130.878753662109	0.706935942173004	0.954752922058105	0.519674301147461	62.6186447143555	7389
True	False	False	False	False	-2441.037109375	1326.87634277344	112.023338317871	0.687367737293243	0.963870942592621	0.47787618637085	69.188117980957	6988
True	False	False	False	False	-2441.23022460938	1588.15881347656	192.990692138672	0.676070153713226	0.946317315101624	0.456562250852585	72.212646484375	12565
True	False	False	False	False	-2441.45654296875	1829.73657226563	211.846115112305	0.742123007774353	0.95593786239624	0.619783222675323	83.5863876342773	15965
[truncated: 23,548 more rows]
