# Supplementary material for: Gene Delivery Mediated by Backbone-Degradable RAFT Copolymers
Source: Biomacromolecules. 2026 Feb 12;27(3):1846–56. doi: 10.1021/acs.biomac.5c01662 (PMC12977016; doi:10.1021/acs.biomac.5c01662)
Supplement: Supplementary file 2 [file bm5c01662_si_002.zip › Celigo Raw Data/Object (Cell)-Level Data/Blue/7-15-2024-9-07-49-PM_object_G6.csv]

Plate ID	PM_2024_07_15_PPP41-45_NP_5_10_20_PEIpro_200ngwell_U2OS_6k_Plate2
Plate Name
Plate Description
Scan ID	7/15/2024 9:07:49 PM
Scan Description
Scan Result ID	7/15/2024 9:07:49 PM
Scan Result Description
Software Version	5.1.0.0
Experiment Name
Application Name	Target 1
Plate Type	96-Well BD Falcon™ 353072 Plate
Acquisition Start/End Times	7/15/2024 9:07:49 PM - 7/15/2024 9:09:38 PM
Analysis Start Time	7/15/2024 9:07:49 PM
User ID	Local Administrator
Scan Area Object-Level Data CSV Report
Row	G
Column	6
Total	Class 1	Class 2	Class 3	Class 4	X Position (µm)	Y Position (µm)	Target 1: Area (µm²)	Target 1: Form Factor	Target 1: Smoothness	Target 1: Aspect Ratio	Target 1: Mean Intensity	Target 1: Integrated Intensity
True	False	False	False	False	-1941.91528320313	-2959.70239257813	129.769607543945	0.711567759513855	0.908359169960022	0.53068995475769	195.128204345703	22830
True	False	False	False	False	-1965.12097167969	-2948.56127929688	147.515884399414	0.459889471530914	0.939048051834106	0.216709077358246	132.052627563477	17563
True	False	False	False	False	-1929.35803222656	-2968.08520507813	75.4216537475586	0.769968271255493	0.959860801696777	0.754133403301239	114.367645263672	7777
True	False	False	False	False	-1987.89477539063	-2946.40991210938	32.1651153564453	0.510125994682312	0.936219215393066	0.256265819072723	135	3915
True	False	False	False	False	-2018.98571777344	-2902.03979492188	192.990692138672	0.525142729282379	0.94758278131485	0.269321203231812	108.517242431641	18882
True	False	False	False	False	-2057.48657226563	-2886.69873046875	44.3656768798828	0.703622102737427	0.946633875370026	0.512084782123566	165.625	6625
True	False	False	False	False	-2086.88696289063	-2863.84692382813	102.041061401367	0.636238098144531	0.955824494361877	0.392957359552383	161.467391967773	14855
True	False	False	False	False	-2117.61645507813	-2833.10717773438	180.790130615234	0.627960205078125	0.928718984127045	0.381479352712631	126.588958740234	20634
True	False	False	False	False	-2158.71118164063	-2820.8466796875	14.4188451766968	0.666414141654968	0.934041440486908	0.43965283036232	132.615386962891	1724
True	False	False	False	False	-2174.44995117188	-2793.5	72.0942230224609	0.802704334259033	0.967626333236694	1	137.738464355469	8953
True	False	False	False	False	-2213.50537109375	-2758.87817382813	286.158630371094	0.295130670070648	0.842825710773468	0.11726788431406	123.306198120117	31813
True	False	False	False	False	-2261.94213867188	-2734.06030273438	62.1119499206543	0.549106180667877	0.920004546642303	0.291569441556931	128.642852783203	7204
True	False	False	False	False	-2287.62915039063	-2710.84765625	92.0587844848633	0.546204388141632	0.950469851493835	0.288774937391281	126.325302124023	10485
True	False	False	False	False	-2313.802734375	-2687.38500976563	68.7667999267578	0.607939004898071	0.932762503623962	0.355619817972183	124.951614379883	7747
True	False	False	False	False	-2347.90307617188	-2657.51171875	21.0736961364746	0.602947294712067	0.943622469902039	0.349546879529953	131.842102050781	2505
True	False	False	False	False	-2357.36596679688	-2628.67626953125	155.279876708984	0.702546358108521	0.949403405189514	0.509670376777649	163.642852783203	22910
True	False	False	False	False	-2383.05517578125	-2610.43774414063	57.6753807067871	0.676863133907318	0.90654844045639	0.458001554012299	162.346160888672	8442
True	False	False	False	False	-2428.5830078125	-2564.58740234375	123.114753723145	0.589889168739319	0.917050778865814	0.334286361932755	129.018020629883	14321
True	False	False	False	False	-2470.33325195313	-2522.82080078125	115.350761413574	0.748017251491547	0.965875566005707	0.641817271709442	151.028839111328	15707
True	False	False	False	False	-2492.17895507813	-2500.32568359375	113.132476806641	0.636644184589386	0.92309433221817	0.393533557653427	147.549026489258	15050
True	False	False	False	False	-2523.36743164063	-2466.11987304688	87.6222152709961	0.673781275749207	0.96284031867981	0.452452331781387	122.835441589355	9704
True	False	False	False	False	-2565.15771484375	-2414.87622070313	87.6222152709961	0.785240411758423	0.954563736915588	0.972049474716187	124.44303894043	9831
True	False	False	False	False	-2555.68334960938	-2428.15258789063	29.9468326568604	0.67108416557312	0.950105845928192	0.447692304849625	97.9259262084961	2644
True	False	False	False	False	-2593.14990234375	-2400.71362304688	777.508483886719	0.115411028265953	0.944313883781433	0.0397121794521809	128.269607543945	89917
True	False	False	False	False	-2627.94311523438	-2341.88305664063	187.44499206543	0.44590762257576	0.93775349855423	0.206666111946106	125.224853515625	21163
True	False	False	False	False	-2652.86767578125	-2312.96411132813	105.36848449707	0.762958765029907	0.956243515014648	0.710821866989136	140.557891845703	13353
True	False	False	False	False	-2695.6982421875	-2276.87109375	165.262145996094	0.357938498258591	0.949008285999298	0.150920957326889	127.805366516113	19043
True	False	False	False	False	-2723.86401367188	-2240.56665039063	198.536407470703	0.323416650295258	0.945102453231812	0.131893590092659	127.871505737305	22889
True	False	False	False	False	-2759.69848632813	-2192.36865234375	191.881561279297	0.435308843851089	0.945986449718475	0.199297234416008	128.184967041016	22176
True	False	False	False	False	-2794.7236328125	-2143.80834960938	47.6931037902832	0.497079223394394	0.90540224313736	0.24541762471199	133.627914428711	5746
True	False	False	False	False	-2812.71118164063	-2117.93872070313	39.9291114807129	0.754574596881866	0.96039891242981	0.669301986694336	133.222229003906	4796
True	False	False	False	False	-2820.50732421875	-2086.3603515625	156.389007568359	0.714476406574249	0.936928451061249	0.537869870662689	178.226943969727	25130
True	False	False	False	False	-2847.65698242188	-2047.84985351563	311.668884277344	0.261405140161514	0.916009962558746	0.100834257900715	138.046264648438	38791
True	False	False	False	False	-2883.87231445313	-1992.66809082031	83.1856460571289	0.6895392537117	0.924951732158661	0.482185840606689	161.906661987305	12143
True	False	False	False	False	-2943.01342773438	-1911.81518554688	46.5839614868164	0.604167819023132	0.906125903129578	0.351018995046616	139.357147216797	5853
True	False	False	False	False	-2914.50659179688	-1957.38000488281	27.7285480499268	0.421103179454803	0.897002637386322	0.189729660749435	100.440002441406	2511
True	False	False	False	False	-2923.74682617188	-1921.48229980469	218.500961303711	0.478323400020599	0.952512323856354	0.230554386973381	126.710662841797	24962
True	False	False	False	False	-2881.0849609375	-1941.84655761719	224.046676635742	0.603215754032135	0.958667635917664	0.349869966506958	92.6980209350586	18725
True	False	False	False	False	-2877.81811523438	-2018.53747558594	232.919815063477	0.33020493388176	0.924438953399658	0.135528147220612	129.942855834961	27288
True	False	False	False	False	-2851.88671875	-2000.82067871094	120.896469116211	0.659991800785065	0.955896198749542	0.428989678621292	60.4220199584961	6586
True	False	False	False	False	-2852.21435546875	-1966.80346679688	169.698715209961	0.672838628292084	0.947971403598785	0.450778692960739	82.5359497070313	12628
True	False	False	False	False	-2850.16479492188	-1935.89306640625	210.736968994141	0.73823755979538	0.940577208995819	0.606368362903595	81.6999969482422	15523
True	False	False	False	False	-2839.35888671875	-2078.5751953125	55.4570960998535	0.57799905538559	0.932441115379333	0.321112036705017	134.240005493164	6712
True	False	False	False	False	-2818.66528320313	-2029.58483886719	133.097030639648	0.686436116695404	0.968222200870514	0.476049482822418	61.5	7380
True	False	False	False	False	-2813.314453125	-1993.35217285156	141.970169067383	0.795358955860138	0.970265328884125	1	61.9375	7928
True	False	False	False	False	-2811.8427734375	-2103.44018554688	77.6399383544922	0.719287753105164	0.944229900836945	0.550233483314514	143.614288330078	10053
True	False	False	False	False	-2801.990234375	-2075.77294921875	221.828384399414	0.725188553333282	0.953313171863556	0.566320717334747	89.3450012207031	17869
True	False	False	False	False	-2806.62255859375	-1912.30822753906	237.356369018555	0.737511336803436	0.963161051273346	0.603947222232819	77.5046691894531	16586
True	False	False	False	False	-2800.99096679688	-1970.16418457031	159.716445922852	0.625207424163818	0.95464950799942	0.37777042388916	77.0902786254883	11101
True	False	False	False	False	-2795.27709960938	-2126.86108398438	124.223899841309	0.58930778503418	0.946365594863892	0.333626806735992	143.241073608398	16043
True	False	False	False	False	-2775.33056640625	-2026.38146972656	230.701522827148	0.681263327598572	0.930386066436768	0.466138988733292	74.899040222168	15579
True	False	False	False	False	-2793.60961914063	-1947.92431640625	186.335845947266	0.574355781078339	0.953085660934448	0.317201972007751	74.4285736083984	12504
True	False	False	False	False	-2772.44873046875	-2160.49462890625	235.138092041016	0.360348731279373	0.951809823513031	0.152302071452141	144.056610107422	30540
True	False	False	False	False	-2742.61328125	-2131.39526367188	279.503784179688	0.690959393978119	0.94308876991272	0.485044449567795	94.4166641235352	23793
True	False	False	False	False	-2767.39721679688	-1912.18762207031	258.430084228516	0.775245785713196	0.966280341148376	0.795824766159058	81.7296142578125	19043
True	False	False	False	False	-2763.2294921875	-2081.2421875	235.138092041016	0.807007014751434	0.960828542709351	1	76.4150924682617	16200
True	False	False	False	False	-2757.5771484375	-1994.77893066406	148.625015258789	0.390125155448914	0.826610684394836	0.169987246394157	53.582088470459	7180
True	False	False	False	False	-2751.16064453125	-1946.92932128906	232.919815063477	0.698719382286072	0.936233758926392	0.50126588344574	91.9619064331055	19312
True	False	False	False	False	-2734.75073242188	-1913.56811523438	112.023338317871	0.811145603656769	0.971638321876526	1	74.1485137939453	7489
True	False	False	False	False	-2734.43603515625	-2211.74951171875	134.206176757813	0.675174176692963	0.954453468322754	0.454945594072342	161.297515869141	19517
True	False	False	False	False	-2705.87817382813	-2149.32641601563	52.1296730041504	0.71564769744873	0.94504976272583	0.54082202911377	52.9787216186523	2490
True	False	False	False	False	-2727.71606445313	-2059.21826171875	96.4953460693359	0.74201226234436	0.939615309238434	0.619389593601227	151.781616210938	13205
True	False	False	False	False	-2730.72412109375	-2041.43115234375	174.135284423828	0.712336838245392	0.940295040607452	0.532567918300629	80.8662414550781	12696
True	False	False	False	False	-2713.93896484375	-2058.240234375	99.8227767944336	0.629553437232971	0.943826198577881	0.383650004863739	77.5	6975
True	False	False	False	False	-2706.166015625	-1917.24853515625	231.810668945313	0.736935615539551	0.956143379211426	0.602045714855194	78.0765533447266	16318
True	False	False	False	False	-2700.23852539063	-2254.60107421875	92.0587844848633	0.510219931602478	0.937265753746033	0.256345510482788	101.614456176758	8434
True	False	False	False	False	-2670.40698242188	-2198.123046875	163.043869018555	0.697682440280914	0.955543041229248	0.499036550521851	76.8775482177734	11301
True	False	False	False	False	-2695.5146484375	-2083.7705078125	212.955261230469	0.63381439447403	0.932579755783081	0.389544636011124	67.9427108764648	13045
True	False	False	False	False	-2698.2880859375	-1974.32263183594	199.645553588867	0.809212923049927	0.956238150596619	1	104.949996948242	18891
True	False	False	False	False	-2691.544921875	-2039.51306152344	244.01123046875	0.661909997463226	0.948049604892731	0.432128846645355	69.7363662719727	15342
True	False	False	False	False	-2685.34765625	-2138.27612304688	420.364807128906	0.751700758934021	0.961697816848755	0.656815588474274	84.7915573120117	32136
True	False	False	False	False	-2670.26318359375	-2295.73779296875	153.061584472656	0.440140038728714	0.936081230640411	0.202630937099457	145.391311645508	20064
True	False	False	False	False	-2661.46020507813	-2267.49829101563	155.279876708984	0.709409236907959	0.944809019565582	0.525494813919067	68.25	9555
True	False	False	False	False	-2670.23315429688	-1949.24230957031	175.244430541992	0.811767578125	0.963727056980133	1	80.8227844238281	12770
True	False	False	False	False	-2668.5087890625	-2170.07080078125	166.371292114258	0.728411257266998	0.959989607334137	0.575589895248413	62.6333351135254	9395
True	False	False	False	False	-2654.18432617188	-2060.49877929688	229.592376708984	0.596409618854523	0.946297526359558	0.341797232627869	73.9758453369141	15313
True	False	False	False	False	-2668.20654296875	-2010.90100097656	242.902084350586	0.628276824951172	0.95579582452774	0.381909281015396	62.9634704589844	13789
True	False	False	False	False	-2649.13940429688	-1932.50158691406	207.409545898438	0.726581156253815	0.945135295391083	0.570281505584717	79.8181838989258	14926
True	False	False	False	False	-2644.82080078125	-2340.5595703125	58.7845230102539	0.387537926435471	0.892172157764435	0.168402910232544	131.584899902344	6974
True	False	False	False	False	-2643.65014648438	-2327.51538085938	22.1828384399414	0.691018760204315	0.945849716663361	0.485164731740952	113.199996948242	2264
True	False	False	False	False	-2620.44262695313	-2279.26342773438	164.153015136719	0.686704337596893	0.944261968135834	0.476574003696442	60.6418914794922	8975
True	False	False	False	False	-2643.2412109375	-2253.51171875	261.757507324219	0.620877861976624	0.929108858108521	0.372040390968323	73.9533920288086	17453
True	False	False	False	False	-2616.3134765625	-2256.37939453125	109.805053710938	0.720394313335419	0.953796982765198	0.553169012069702	54.8383827209473	5429
True	False	False	False	False	-2634.72998046875	-2180.8583984375	174.135284423828	0.834347784519196	0.958144426345825	1	56.9808921813965	8946
True	False	False	False	False	-2620.37060546875	-2078.15893554688	259.539215087891	0.730268359184265	0.948880314826965	0.581102013587952	70.8247833251953	16573
True	False	False	False	False	-2629.59985351563	-1987.21789550781	166.371292114258	0.778283536434174	0.959113538265228	0.826189339160919	88.3333358764648	13250
True	False	False	False	False	-2640.84301757813	-1962.47985839844	180.790130615234	0.799145638942719	0.953054070472717	1	78.1472396850586	12738
True	False	False	False	False	-2625.25903320313	-1899.17736816406	145.297592163086	0.805286824703217	0.952194273471832	1	68.3358764648438	8952
True	False	False	False	False	-2619.53466796875	-2028.216796875	244.01123046875	0.624651551246643	0.928704440593719	0.377027779817581	64.7045440673828	14235
True	False	False	False	False	-2612.87084960938	-2147.24560546875	64.3302307128906	0.731921255588531	0.931373178958893	0.586120128631592	122.25862121582	7091
True	False	False	False	False	-2612.32861328125	-2125.91723632813	167.480438232422	0.713875532150269	0.962701559066772	0.53636908531189	63.2582778930664	9552
True	False	False	False	False	-2609.93725585938	-2233.43579101563	86.513069152832	0.694924652576447	0.945805966854095	0.49320250749588	72.1923065185547	5631
True	False	False	False	False	-2600.923828125	-2191.94018554688	211.846115112305	0.613916456699371	0.946370959281921	0.363079577684402	63.952880859375	12215
True	False	False	False	False	-2601.240234375	-1946.90563964844	179.680999755859	0.776177406311035	0.959026396274567	0.804480254650116	71.0740737915039	11514
True	False	False	False	False	-2599.919921875	-2293.02221679688	209.627822875977	0.772283971309662	0.967651605606079	0.771135985851288	70.6296310424805	13349
True	False	False	False	False	-2595.83935546875	-2219.634765625	105.36848449707	0.820584774017334	0.960950613021851	1	60.5684204101563	5754
True	False	False	False	False	-2598.1708984375	-2146.96801757813	118.678184509277	0.834435343742371	0.968259692192078	1	65.7196273803711	7032
True	False	False	False	False	-2591.82690429688	-2387.38159179688	90.9496383666992	0.511811971664429	0.960602045059204	0.25770029425621	118.036582946777	9679
True	False	False	False	False	-2557.98071289063	-2383.08056640625	230.701522827148	0.705449223518372	0.934163272380829	0.516240537166595	72.913459777832	15166
True	False	False	False	False	-2586.33569335938	-2242.91430664063	147.515884399414	0.637232065200806	0.949897050857544	0.394369870424271	54.4210510253906	7238
True	False	False	False	False	-2578.48193359375	-2018.30297851563	240.683807373047	0.521893620491028	0.899984121322632	0.266442030668259	61.202766418457	13281
True	False	False	False	False	-2573.19360351563	-2330.64892578125	295.031768798828	0.742133617401123	0.954183101654053	0.619820952415466	81.9097747802734	21788
True	False	False	False	False	-2543.21215820313	-2238.95141601563	205.191253662109	0.796021342277527	0.960003972053528	1	71.7837829589844	13280
True	False	False	False	False	-2572.29663085938	-2192.92431640625	191.881561279297	0.706905424594879	0.937183558940887	0.519603312015533	61.722541809082	10678
True	False	False	False	False	-2570.9443359375	-2102.14404296875	303.904907226563	0.517132222652435	0.897063314914703	0.262277901172638	65.3284683227539	17900
True	False	False	False	False	-2567.16235351563	-1912.19360351563	186.335845947266	0.797351360321045	0.96513694524765	1	72.523811340332	12184
True	False	False	False	False	-2565.93798828125	-1964.18432617188	250.666076660156	0.474610894918442	0.89087325334549	0.227707773447037	72.2433624267578	16327
True	False	False	False	False	-2565.71215820313	-2154.837890625	164.153015136719	0.786518931388855	0.94539886713028	1	58.6013526916504	8673
True	False	False	False	False	-2558.87255859375	-2214.73315429688	125.333038330078	0.594569444656372	0.91359156370163	0.339656054973602	53.6460189819336	6062
True	False	False	False	False	-2549.93872070313	-2122.17993164063	96.4953460693359	0.74201226234436	0.957231283187866	0.619389593601227	79.2413787841797	6894
True	False	False	False	False	-2550.03588867188	-2056.97119140625	212.955261230469	0.724740087985992	0.960301995277405	0.565059185028076	71.1145858764648	13654
True	False	False	False	False	-2540.6875	-2461.28857421875	59.8936653137207	0.454791456460953	0.900194108486176	0.21300333738327	133.259262084961	7196
True	False	False	False	False	-2536.32080078125	-2446.853515625	148.625015258789	0.672437250614166	0.955546796321869	0.450069338083267	138.134323120117	18510
True	False	False	False	False	-2528.97583007813	-2333.35693359375	174.135284423828	0.795551776885986	0.970091223716736	1	60.8598709106445	9555
True	False	False	False	False	-2539.22485351563	-2270.50439453125	259.539215087891	0.719225645065308	0.968577206134796	0.550069808959961	77.5940170288086	18157
True	False	False	False	False	-2537.48974609375	-1980.130859375	126.442184448242	0.71930193901062	0.953565120697021	0.550270855426788	90	10260
True	False	False	False	False	-2530.87353515625	-2158.79028320313	189.663269042969	0.707461178302765	0.959163129329681	0.520898938179016	64.8362579345703	11087
True	False	False	False	False	-2530.32788085938	-2307.49145507813	191.881561279297	0.828880786895752	0.96076774597168	1	70.3699417114258	12174
True	False	False	False	False	-2529.98266601563	-2086.29614257813	137.533599853516	0.713639080524445	0.960259974002838	0.535781025886536	56.9516143798828	7062
True	False	False	False	False	-2529.31030273438	-2026.64880371094	153.061584472656	0.786026954650879	0.953982889652252	1	65.2898559570313	9010
True	False	False	False	False	-2527.00317382813	-2424.63061523438	148.625015258789	0.811366081237793	0.962006449699402	1	65.0074615478516	8711
True	False	False	False	False	-2524.72607421875	-1905.68798828125	161.934722900391	0.823068141937256	0.965228617191315	1	89.9520568847656	13133
True	False	False	False	False	-2515.79565429688	-2487.99438476563	174.135284423828	0.411347955465317	0.949632287025452	0.183353036642075	125.92993927002	19771
True	False	False	False	False	-2507.28515625	-2363.921875	205.191253662109	0.839377820491791	0.964714825153351	1	60.2810821533203	11152
True	False	False	False	False	-2514.11010742188	-2235.06469726563	195.208984375	0.64567106962204	0.951140522956848	0.406678348779678	71.3068161010742	12550
True	False	False	False	False	-2513.41357421875	-2189.8603515625	150.843307495117	0.748016774654388	0.945225358009338	0.64181524515152	68.7279434204102	9347
True	False	False	False	False	-2509.75537109375	-2058.87329101563	119.787330627441	0.776787161827087	0.949798047542572	0.810432493686676	61.8425941467285	6679
True	False	False	False	False	-2506.11279296875	-2112.33056640625	127.551322937012	0.782646477222443	0.948839604854584	0.888233423233032	72.0782623291016	8289
True	False	False	False	False	-2501.44995117188	-2075.7822265625	134.206176757813	0.585270166397095	0.955632209777832	0.329090893268585	58.2727279663086	7051
True	False	False	False	False	-2489.66479492188	-2516.38110351563	25.5102653503418	0.364941775798798	0.810348987579346	0.154954150319099	129.434783935547	2977
True	False	False	False	False	-2472.81616210938	-2474.07788085938	245.120376586914	0.636746466159821	0.955581426620483	0.393678903579712	71.0226211547852	15696
True	False	False	False	False	-2487.17724609375	-2424.943359375	168.589569091797	0.705263912677765	0.956043422222137	0.515815854072571	60.9671058654785	9267
True	False	False	False	False	-2488.38037109375	-2334.33544921875	211.846115112305	0.735830664634705	0.948753654956818	0.59844034910202	67.0314102172852	12803
True	False	False	False	False	-2487.45483398438	-2386.60083007813	206.300399780273	0.776340007781982	0.945532083511353	0.806044101715088	63.6720428466797	11843
True	False	False	False	False	-2487.35766601563	-2283.90966796875	191.881561279297	0.692204535007477	0.933532238006592	0.487577885389328	69.6358413696289	12047
True	False	False	False	False	-2482.60961914063	-2172.97265625	269.521484375	0.677964150905609	0.909652888774872	0.460013598203659	96.7860107421875	23519
True	False	False	False	False	-2463.86474609375	-2434.74731445313	155.279876708984	0.81768673658371	0.959966003894806	1	72.4857177734375	10148
True	False	False	False	False	-2455.86962890625	-2350.46752929688	175.244430541992	0.811767578125	0.962451994419098	1	83.6012649536133	13209
True	False	False	False	False	-2463.34497070313	-2299.5537109375	238.465515136719	0.842548310756683	0.96609365940094	1	84.502326965332	18168
True	False	False	False	False	-2459.693359375	-2068.5693359375	195.208984375	0.764142394065857	0.951256811618805	0.717459857463837	72.613639831543	12780
True	False	False	False	False	-2454.99194335938	-2552.26708984375	225.155807495117	0.315760672092438	0.929755985736847	0.127853840589523	125.049263000488	25385
True	False	False	False	False	-2452.99633789063	-2535.53002929688	52.1296730041504	0.47631761431694	0.951504826545715	0.229012653231621	81.6808547973633	3839
True	False	False	False	False	-2425.62719726563	-2426.17822265625	174.135284423828	0.705813467502594	0.948093593120575	0.517077386379242	55.1082801818848	8652
True	False	False	False	False	-2444.93359375	-2327.38745117188	130.878753662109	0.79038941860199	0.9670689702034	1	70.3728790283203	8304
True	False	False	False	False	-2450.15795898438	-2255.37866210938	257.320922851563	0.563304722309113	0.910734117031097	0.305680006742477	94.6120681762695	21950
True	False	False	False	False	-2437.02490234375	-2178.39868164063	276.176330566406	0.73256653547287	0.943004488945007	0.588108897209167	108.393577575684	26990
True	False	False	False	False	-2447.36743164063	-2116.19555664063	141.970169067383	0.739838838577271	0.942496657371521	0.6118004322052	52.0078125	6657
True	False	False	False	False	-2436.91284179688	-2385.16528320313	212.955261230469	0.774922788143158	0.960133492946625	0.792935788631439	65.8802108764648	12649
True	False	False	False	False	-2429.01147460938	-2313.705078125	212.955261230469	0.724740087985992	0.945614576339722	0.565059185028076	88.6510391235352	17021
True	False	False	False	False	-2424.07470703125	-2040.27221679688	279.503784179688	0.695939123630524	0.961574077606201	0.495332807302475	71.1507949829102	17930
True	False	False	False	False	-2421.76928710938	-2526.88037109375	219.610107421875	0.671533405780792	0.953879535198212	0.448479145765305	68.5101013183594	13565
True	False	False	False	False	-2420.40991210938	-2492.19775390625	151.952453613281	0.791858732700348	0.96152675151825	1	57.5255470275879	7881
True	False	False	False	False	-2416.54418945313	-2121.5068359375	126.442184448242	0.853435814380646	0.967362284660339	1	56.4210510253906	6432
True	False	False	False	False	-2413.62036132813	-2235.81518554688	143.079315185547	0.792992413043976	0.965663015842438	1	56.0852699279785	7235
True	False	False	False	False	-2404.96215820313	-2586.68041992188	221.828384399414	0.353441774845123	0.931813776493073	0.148363351821899	139.570007324219	27914
True	False	False	False	False	-2399.58422851563	-2487.494140625	195.208984375	0.501234591007233	0.95410293340683	0.248825281858444	61.2897720336914	10787
True	False	False	False	False	-2398.82568359375	-2359.791015625	207.409545898438	0.787462949752808	0.959278523921967	1	69.7326202392578	13040
True	False	False	False	False	-2402.43823242188	-2268.23193359375	156.389007568359	0.756852924823761	0.959777653217316	0.679764032363892	61.5744667053223	8682
True	False	False	False	False	-2395.45141601563	-2456.576171875	161.934722900391	0.73981249332428	0.954063892364502	0.611710011959076	59.904109954834	8746
True	False	False	False	False	-2393.52465820313	-2399.55200195313	259.539215087891	0.698774695396423	0.941963315010071	0.50138533115387	71.7051315307617	16779
True	False	False	False	False	-2378.10888671875	-2309.38525390625	156.389007568359	0.786773204803467	0.946646511554718	1	80.9007110595703	11407
True	False	False	False	False	-2394.62280273438	-2293.46215820313	141.970169067383	0.687072157859802	0.963463962078094	0.477295190095901	64.4765625	8253
True	False	False	False	False	-2371.26245117188	-2380.60961914063	195.208984375	0.725498676300049	0.956480145454407	0.567197144031525	61.1761360168457	10767
True	False	False	False	False	-2369.96752929688	-2619.92651367188	76.5307922363281	0.646318197250366	0.937431216239929	0.407646477222443	128.115936279297	8840
True	False	False	False	False	-2365.54345703125	-2578.107421875	242.902084350586	0.557105779647827	0.952602505683899	0.299427807331085	65.7899551391602	14408
True	False	False	False	False	-2360.32958984375	-2487.38110351563	197.427261352539	0.685747921466827	0.960593163967133	0.474708467721939	59.5786514282227	10605
True	False	False	False	False	-2365.283203125	-2283.951171875	185.226699829102	0.767687082290649	0.949844658374786	0.738876104354858	78.7185592651367	13146
True	False	False	False	False	-2368.36645507813	-2236.33178710938	268.412353515625	0.711972296237946	0.951330959796906	0.53167587518692	80.5743789672852	19499
True	False	False	False	False	-2361.97338867188	-2425.80078125	170.807861328125	0.721253633499146	0.958776593208313	0.555473566055298	52.3571434020996	8063
True	False	False	False	False	-2355.15087890625	-2338.873046875	187.44499206543	0.656642854213715	0.958207309246063	0.42359846830368	95.3787002563477	16119
True	False	False	False	False	-2346.30737304688	-2535.33422851563	122.005615234375	0.823490679264069	0.954675555229187	1	66.8000030517578	7348
True	False	False	False	False	-2345.189453125	-2640.71850585938	96.4953460693359	0.625745236873627	0.893752694129944	0.378490954637527	146.919540405273	12782
True	False	False	False	False	-2337.5654296875	-2414.01928710938	157.498153686523	0.800518333911896	0.952330470085144	1	54.4014091491699	7725
True	False	False	False	False	-2343.04052734375	-2368.83740234375	230.701522827148	0.775878965854645	0.964296817779541	0.801652908325195	69.8221130371094	14523
True	False	False	False	False	-2337.92407226563	-2328.63720703125	61.0028076171875	0.58457487821579	0.915640115737915	0.328317552804947	53.8727264404297	2963
True	False	False	False	False	-2330.10473632813	-2297.9189453125	157.498153686523	0.673951745033264	0.955035388469696	0.45275616645813	69.0140838623047	9800
True	False	False	False	False	-2337.31127929688	-2280.13330078125	129.769607543945	0.754551768302917	0.961380958557129	0.66919994354248	60.8461532592773	7119
True	False	False	False	False	-2327.39819335938	-2316.8505859375	77.6399383544922	0.615669310092926	0.96226441860199	0.365307509899139	54.9285697937012	3845
True	False	False	False	False	-2322.88549804688	-2666.88745117188	174.135284423828	0.564609169960022	0.953575253486633	0.307014495134354	149.184707641602	23422
True	False	False	False	False	-2314.7509765625	-2642.2041015625	216.282684326172	0.712923526763916	0.956233263015747	0.534010291099548	70.9743576049805	13840
True	False	False	False	False	-2301.09545898438	-2565.42358398438	154.17073059082	0.783605933189392	0.974902272224426	0.908817052841187	71.6474838256836	9959
True	False	False	False	False	-2320.60864257813	-2458.55834960938	218.500961303711	0.638144910335541	0.943231582641602	0.395673811435699	62.4060897827148	12294
True	False	False	False	False	-2318.75830078125	-2501.79370117188	209.627822875977	0.705005407333374	0.946314454078674	0.515224695205688	68.2380981445313	12897
True	False	False	False	False	-2303.9716796875	-2424.09033203125	226.264953613281	0.549792349338531	0.911300480365753	0.292234480381012	66.2745132446289	13520
True	False	False	False	False	-2315.11401367188	-2226.29931640625	187.44499206543	0.602805197238922	0.962522149085999	0.349376022815704	70.3076934814453	11882
True	False	False	False	False	-2312.12231445313	-2397.53955078125	123.114753723145	0.807714879512787	0.960495412349701	1	53.6036033630371	5950
True	False	False	False	False	-2299.09838867188	-2595.58276367188	77.6399383544922	0.754616916179657	0.958222687244415	0.669491648674011	62.9000015258789	4403
True	False	False	False	False	-2297.57983398438	-2534.37768554688	184.117568969727	0.631901741027832	0.935622870922089	0.386882334947586	60.024097442627	9964
True	False	False	False	False	-2299.03588867188	-2311.88354492188	179.680999755859	0.783584833145142	0.966554641723633	0.908305883407593	65.8086395263672	10661
True	False	False	False	False	-2297.28247070313	-2268.30493164063	176.353576660156	0.833176076412201	0.958971083164215	1	60.3459129333496	9595
True	False	False	False	False	-2296.32470703125	-2694.36767578125	109.805053710938	0.658792555332184	0.951712131500244	0.427046239376068	133.686874389648	13235
True	False	False	False	False	-2286.47998046875	-2676.44604492188	159.716445922852	0.683444023132324	0.952076733112335	0.470269948244095	75.4027786254883	10858
True	False	False	False	False	-2295.75732421875	-2379.4580078125	134.206176757813	0.743814587593079	0.952194273471832	0.625884413719177	53.9338836669922	6526
True	False	False	False	False	-2295.23657226563	-2347.64038085938	176.353576660156	0.779534697532654	0.943303167819977	0.840936243534088	59.4905662536621	9459
True	False	False	False	False	-2292.91625976563	-2630.87353515625	31.0559749603271	0.774550676345825	0.947363257408142	0.789673984050751	40.4285697937012	1132
True	False	False	False	False	-2284.49340820313	-2594.138671875	83.1856460571289	0.797147572040558	0.954089939594269	1	61.5866661071777	4619
True	False	False	False	False	-2288.560546875	-2480.18701171875	205.191253662109	0.608721792697906	0.958479404449463	0.356584846973419	68.8864898681641	12744
True	False	False	False	False	-2273.07421875	-2435.07348632813	83.1856460571289	0.584884583950043	0.95596182346344	0.328661769628525	69	5175
True	False	False	False	False	-2267.046875	-2507.1396484375	149.734161376953	0.74251663684845	0.95526534318924	0.621188163757324	64.2666702270508	8676
True	False	False	False	False	-2266.06811523438	-2345.5224609375	141.970169067383	0.786845147609711	0.962295830249786	1	62.6015625	8013
True	False	False	False	False	-2263.4599609375	-2326.09057617188	148.625015258789	0.77451878786087	0.962879180908203	0.789397180080414	72.4850769042969	9713
True	False	False	False	False	-2262.88037109375	-2713.0009765625	201.863830566406	0.495468199253082	0.902045905590057	0.24410805106163	111.406593322754	20276
True	False	False	False	False	-2260.93432617188	-2573.7060546875	194.099838256836	0.811981499195099	0.95846688747406	1	61.274284362793	10723
True	False	False	False	False	-2258.80126953125	-2467.91870117188	153.061584472656	0.797638714313507	0.969409286975861	1	59.9275360107422	8270
True	False	False	False	False	-2261.90283203125	-2429.26879882813	122.005615234375	0.422289252281189	0.869750678539276	0.190515458583832	124.37272644043	13681
True	False	False	False	False	-2261.47924804688	-2269.46020507813	76.5307922363281	0.606874048709869	0.908739805221558	0.354312479496002	71	4899
True	False	False	False	False	-2255.27099609375	-2530.60961914063	136.424453735352	0.71093887090683	0.946321904659271	0.529164910316467	62.7398376464844	7717
True	False	False	False	False	-2255.1845703125	-2401.60961914063	201.863830566406	0.776127755641937	0.964148938655853	0.804006338119507	67.1868133544922	12228
True	False	False	False	False	-2244.05224609375	-2379.58666992188	170.807861328125	0.591204941272736	0.940236508846283	0.335785031318665	59.3051948547363	9133
True	False	False	False	False	-2242.333984375	-2739.111328125	110.914192199707	0.624160945415497	0.9339479804039	0.376374065876007	165.039993286133	16504
True	False	False	False	False	-2220.5546875	-2726.76049804688	149.734161376953	0.632267773151398	0.954620122909546	0.387389779090881	71.0814819335938	9596
True	False	False	False	False	-2239.45336914063	-2648.56640625	165.262145996094	0.64111989736557	0.954853117465973	0.39996874332428	60.0067100524902	8941
True	False	False	False	False	-2240.46264648438	-2496.296875	136.424453735352	0.805724918842316	0.96599406003952	1	57.8536567687988	7116
True	False	False	False	False	-2236.77416992188	-2346.63891601563	134.206176757813	0.771839797496796	0.952722728252411	0.76773864030838	74.752067565918	9045
True	False	False	False	False	-2236.46923828125	-2607.84252929688	249.556930541992	0.815837144851685	0.961142063140869	1	66.7377777099609	15016
True	False	False	False	False	-2236.24658203125	-2465.53784179688	96.4953460693359	0.546476721763611	0.929684638977051	0.289035946130753	57.9770126342773	5044
True	False	False	False	False	-2233.97338867188	-2699.28955078125	144.188446044922	0.820256590843201	0.958389520645142	1	69.9538497924805	9094
True	False	False	False	False	-2200.3740234375	-2695.25708007813	148.625015258789	0.747713565826416	0.959540724754333	0.640626013278961	52.8582077026367	7083
True	False	False	False	False	-2221.61352539063	-2628.47778320313	126.442184448242	0.727187871932983	0.953311264514923	0.572028160095215	55.8245620727539	6364
True	False	False	False	False	-2230.84838867188	-2320.01171875	157.498153686523	0.850719571113586	0.965531826019287	1	77.408447265625	10992
True	False	False	False	False	-2215.53076171875	-2666.56127929688	143.079315185547	0.716774523258209	0.944858372211456	0.543696463108063	55.9379844665527	7216
True	False	False	False	False	-2189.24755859375	-2615.03442382813	139.751892089844	0.73591810464859	0.946041107177734	0.598723590373993	62.4603157043457	7870
True	False	False	False	False	-2213.36889648438	-2544.60620117188	175.244430541992	0.767259895801544	0.940009534358978	0.736158847808838	95.9430389404297	15159
True	False	False	False	False	-2214.71655273438	-2473.00512695313	157.498153686523	0.419591933488846	0.939915478229523	0.188731759786606	63.4507026672363	9010
True	False	False	False	False	-2212.62622070313	-2487.77880859375	98.7136306762695	0.768758356571198	0.955305933952332	0.745877683162689	64.258430480957	5719
True	False	False	False	False	-2212.40283203125	-2441.00048828125	285.049468994141	0.644837200641632	0.934088468551636	0.405436128377914	69.719841003418	17918
True	False	False	False	False	-2212.51293945313	-2376.73510742188	253.993499755859	0.634309589862823	0.937854290008545	0.390238344669342	78.0043640136719	17863
True	False	False	False	False	-2204.2705078125	-2586.8544921875	171.917007446289	0.703262507915497	0.951889395713806	0.511275053024292	63.2709693908691	9807
True	False	False	False	False	-2192.77807617188	-2528.45751953125	158.607299804688	0.628862261772156	0.929059505462646	0.382706135511398	123.447555541992	17653
True	False	False	False	False	-2201.818359375	-2407.41870117188	176.353576660156	0.76180374622345	0.960257709026337	0.704558432102203	68.1509399414063	10836
True	False	False	False	False	-2199.24755859375	-2509.31494140625	196.318130493164	0.761598765850067	0.953202903270721	0.703467845916748	78.4067764282227	13878
True	False	False	False	False	-2190.82690429688	-2330.41088867188	218.500961303711	0.840094327926636	0.952854216098785	1	88.6802062988281	17470
True	False	False	False	False	-2186.822265625	-2782.38159179688	126.442184448242	0.658918976783752	0.960174322128296	0.427250385284424	130.315795898438	14856
True	False	False	False	False	-2174.248046875	-2760.20727539063	116.459907531738	0.71459025144577	0.965338468551636	0.538155138492584	62.7238082885742	6586
True	False	False	False	False	-2180.6318359375	-2649.10620117188	226.264953613281	0.697432041168213	0.967290580272675	0.498501241207123	71.0980377197266	14504
True	False	False	False	False	-2184.5224609375	-2480.59423828125	115.350761413574	0.699858546257019	0.953436613082886	0.503738164901733	61.3173065185547	6377
True	False	False	False	False	-2183.40625	-2448.04467773438	70.9850845336914	0.724676012992859	0.955290913581848	0.564879477024078	42.53125	2722
True	False	False	False	False	-2173.6748046875	-2191.90551757813	247.338653564453	0.756322979927063	0.942770898342133	0.677282512187958	88.0762329101563	19641
True	False	False	False	False	-2173.02221679688	-2684.6416015625	153.061584472656	0.692510008811951	0.941595554351807	0.488203257322311	65.5724639892578	9049
True	False	False	False	False	-2170.6728515625	-2576.43505859375	217.391815185547	0.737268090248108	0.956173062324524	0.603141903877258	71.0816345214844	13932
True	False	False	False	False	-2168.60327148438	-2549.13403320313	62.1119499206543	0.774550676345825	0.950586557388306	0.789673984050751	138.375	7749
True	False	False	False	False	-2166.06420898438	-2409.26293945313	210.736968994141	0.697031259536743	0.917890250682831	0.497646659612656	78.2157897949219	14861
True	False	False	False	False	-2163.28540039063	-2804.89916992188	63.2210922241211	0.658918976783752	0.947503268718719	0.427250385284424	144.947372436523	8262
True	False	False	False	False	-2160.16333007813	-2794.5205078125	24.401123046875	0.715491533279419	0.942926585674286	0.54042637348175	89.2727279663086	1964
True	False	False	False	False	-2162.7392578125	-2706.6484375	181.899276733398	0.768088281154633	0.954829037189484	0.741466164588928	59.7743911743164	9803
True	False	False	False	False	-2157.05712890625	-2635.70849609375	128.660461425781	0.844098389148712	0.976666808128357	1	80.4741363525391	9335
True	False	False	False	False	-2149.87866210938	-2595.5263671875	161.934722900391	0.757529318332672	0.952235758304596	0.682975828647614	70.5273971557617	10297
True	False	False	False	False	-2155.58251953125	-2525.20581054688	139.751892089844	0.710319042205811	0.935916244983673	0.527671158313751	61.0634918212891	7694
True	False	False	False	False	-2151.8505859375	-2552.4619140625	191.881561279297	0.817883908748627	0.963981747627258	1	82.1791915893555	14217
True	False	False	False	False	-2149.25610351563	-2790.53295898438	38.8199691772461	0.699732840061188	0.95525187253952	0.503464043140411	65.6857147216797	2299
True	False	False	False	False	-2145.419921875	-2738.095703125	170.807861328125	0.689701855182648	0.952178061008453	0.482511550188065	61.7987022399902	9517
True	False	False	False	False	-2147.69384765625	-2659.16186523438	79.8582229614258	0.803513050079346	0.966567158699036	1	61.5	4428
True	False	False	False	False	-2138.31176757813	-2699.46142578125	158.607299804688	0.67234206199646	0.949356853961945	0.44990137219429	56.1188812255859	8025
True	False	False	False	False	-2137.97485351563	-2821.90478515625	125.333038330078	0.812749564647675	0.964366912841797	1	179.699111938477	20306
True	False	False	False	False	-2126.74584960938	-2804.04516601563	98.7136306762695	0.736421585083008	0.964069128036499	0.600361526012421	73.4044952392578	6533
True	False	False	False	False	-2123.22314453125	-2680.47583007813	88.7313537597656	0.682310163974762	0.949979424476624	0.468113631010056	53.2625007629395	4261
True	False	False	False	False	-2130.43676757813	-2629.70288085938	87.6222152709961	0.774631977081299	0.962647378444672	0.790380477905273	81.6329116821289	6449
True	False	False	False	False	-2135.95483398438	-2416.21948242188	296.140899658203	0.609682023525238	0.903451204299927	0.35777348279953	66.7528076171875	17823
True	False	False	False	False	-2129.82006835938	-2647.986328125	259.539215087891	0.364317685365677	0.85074508190155	0.154592216014862	155.585464477539	36407
True	False	False	False	False	-2125.01025390625	-2592.55834960938	123.114753723145	0.440310209989548	0.91841322183609	0.202749118208885	53.8198204040527	5974
True	False	False	False	False	-2123.84790039063	-2367.994140625	201.863830566406	0.737215578556061	0.958460450172424	0.602968335151672	78	14196
True	False	False	False	False	-2121.51293945313	-2757.1376953125	154.17073059082	0.616858959197998	0.927550971508026	0.366830259561539	55.7553939819336	7750
True	False	False	False	False	-2104.95458984375	-2732.80590820313	140.861022949219	0.674918293952942	0.954253971576691	0.454485684633255	57.0236206054688	7242
True	False	False	False	False	-2113.99877929688	-2639.72387695313	17.7462711334229	0.64491605758667	0.936461865901947	0.405553311109543	66	1056
True	False	False	False	False	-2113.4755859375	-2476.00561523438	289.486053466797	0.787714064121246	0.950392544269562	1	74.1570892333984	19355
True	False	False	False	False	-2115.27709960938	-2270.27709960938	263.975769042969	0.750850260257721	0.948235154151917	0.653257846832275	97.7563018798828	23266
True	False	False	False	False	-2112.13598632813	-2575.01342773438	90.9496383666992	0.690609216690063	0.924829542636871	0.484336644411087	107.91463470459	8849
True	False	False	False	False	-2104.84643554688	-2530.30859375	181.899276733398	0.76094263792038	0.95019268989563	0.700016915798187	69.0975646972656	11332
True	False	False	False	False	-2104.35791015625	-2675.68310546875	106.477630615234	0.770989894866943	0.951460897922516	0.761425018310547	55.7708320617676	5354
True	False	False	False	False	-2103.8779296875	-2848.5673828125	120.896469116211	0.714016377925873	0.961078405380249	0.536720037460327	178.137619018555	19417
True	False	False	False	False	-2071.29711914063	-2833.51391601563	157.498153686523	0.611000180244446	0.955336451530457	0.359413892030716	58.6408462524414	8327
True	False	False	False	False	-2102.7841796875	-2707.99145507813	176.353576660156	0.598089933395386	0.933341264724731	0.343767613172531	68.3396224975586	10866
True	False	False	False	False	-2099.50952148438	-2794.38403320313	126.442184448242	0.727187871932983	0.952722728252411	0.572028160095215	54.087718963623	6166
True	False	False	False	False	-2069.736328125	-2788.1259765625	12.2005615234375	0.741141617298126	0.928999543190002	0.616318583488464	42.8181800842285	471
True	False	False	False	False	-2092.13500976563	-2646.84033203125	170.807861328125	0.586222052574158	0.932921946048737	0.330153375864029	74.1623382568359	11421
True	False	False	False	False	-2087.22729492188	-2578.8203125	138.64274597168	0.704681634902954	0.960115194320679	0.514486134052277	67.5920028686523	8449
True	False	False	False	False	-2090.21997070313	-2557.70483398438	187.44499206543	0.547444105148315	0.93473207950592	0.289965242147446	71.4733734130859	12079
True	False	False	False	False	-2082.94116210938	-2432.837890625	240.683807373047	0.708440184593201	0.953245937824249	0.523197889328003	79.1336441040039	17172
True	False	False	False	False	-2080.82080078125	-2616.88891601563	238.465515136719	0.40577894449234	0.866569638252258	0.179780185222626	69.6651153564453	14978
True	False	False	False	False	-2076.62817382813	-2767.82470703125	118.678184509277	0.769594728946686	0.949798047542572	0.751542627811432	57.2523345947266	6126
True	False	False	False	False	-2075.22094726563	-2701.11499023438	161.934722900391	0.73265552520752	0.942639470100403	0.588384509086609	73.123291015625	10676
True	False	False	False	False	-2069.259765625	-2873.25854492188	123.114753723145	0.746964454650879	0.935697019100189	0.637715458869934	151.612609863281	16829
True	False	False	False	False	-2067.24389648438	-2809.44018554688	115.350761413574	0.521891593933105	0.942058682441711	0.266440242528915	52.4326934814453	5453
True	False	False	False	False	-2050.21655273438	-2721.28051757813	146.40673828125	0.770961821079254	0.967889785766602	0.761220216751099	62.0909080505371	8196
True	False	False	False	False	-2062.2783203125	-2595.40698242188	102.041061401367	0.717458426952362	0.944584131240845	0.54545783996582	61.8043479919434	5686
True	False	False	False	False	-2068.10034179688	-2490.8310546875	187.44499206543	0.727176249027252	0.961170852184296	0.571994483470917	58.1952667236328	9835
True	False	False	False	False	-2064.1162109375	-2517.87622070313	102.041061401367	0.551170408725739	0.938132405281067	0.29357522726059	54.5543479919434	5019
True	False	False	False	False	-2060.85034179688	-2669.69653320313	208.518692016602	0.701275229454041	0.952268481254578	0.506847262382507	68.9893646240234	12970
True	False	False	False	False	-2058.08471679688	-2576.84936523438	112.023338317871	0.778208315372467	0.957787871360779	0.825352907180786	58.138614654541	5872
True	False	False	False	False	-2057.78466796875	-2552.99536132813	97.6044921875	0.750541150569916	0.949298918247223	0.651979506015778	53	4664
True	False	False	False	False	-2052.66479492188	-2529.61450195313	104.259346008301	0.724273085594177	0.941044270992279	0.5637526512146	58.1914901733398	5470
True	False	False	False	False	-2046.24743652344	-2801.939453125	140.861022949219	0.643535494804382	0.945634365081787	0.403508603572845	58.7480316162109	7461
True	False	False	False	False	-2046.06103515625	-2618.68774414063	198.536407470703	0.722454011440277	0.957405090332031	0.558730661869049	69.4134063720703	12425
True	False	False	False	False	-2043.88330078125	-2891.44384765625	129.769607543945	0.841519415378571	0.971651375293732	1	145.675216674805	17044
True	False	False	False	False	-2010.06884765625	-2863.20703125	147.515884399414	0.808876216411591	0.954411387443542	1	86.7518768310547	11538
True	False	False	False	False	-2043.32275390625	-2755.21337890625	199.645553588867	0.757985770702362	0.949763417243958	0.685172200202942	87.0277786254883	15665
True	False	False	False	False	-2036.0107421875	-2658.72192382813	98.7136306762695	0.685747921466827	0.957141101360321	0.474708467721939	53.1011238098145	4726
True	False	False	False	False	-2029.52478027344	-2558.6728515625	148.625015258789	0.650714099407196	0.910455942153931	0.414319545030594	94.0970153808594	12609
True	False	False	False	False	-2027.70300292969	-2847.08251953125	189.663269042969	0.684202194213867	0.934381127357483	0.471722036600113	70.2456130981445	12012
True	False	False	False	False	-2000.59265136719	-2862.650390625	11.0914192199707	0.69836014509201	0.927715241909027	0.500491261482239	59	590
True	False	False	False	False	-2022.82690429688	-2786.33129882813	158.607299804688	0.615302979946136	0.942618012428284	0.36484032869339	54.7972030639648	7836
True	False	False	False	False	-2014.58984375	-2723.52099609375	134.206176757813	0.682131826877594	0.950212419033051	0.467776149511337	64.7851257324219	7839
True	False	False	False	False	-2024.27954101563	-2691.86889648438	177.462707519531	0.667819380760193	0.940512597560883	0.442045748233795	72.7437515258789	11639
True	False	False	False	False	-2011.85632324219	-2674.7802734375	70.9850845336914	0.778467297554016	0.946150183677673	0.828254580497742	53.421875	3419
True	False	False	False	False	-2020.41076660156	-2651.72216796875	107.586769104004	0.618747591972351	0.952722728252411	0.369265973567963	57.7422676086426	5601
True	False	False	False	False	-2017.21691894531	-2627.60595703125	102.041061401367	0.819654762744904	0.972502589225769	1	57.8043479919434	5318
True	False	False	False	False	-2018.49584960938	-2502.72485351563	143.079315185547	0.764712512493134	0.939737677574158	0.720741987228394	88.031005859375	11356
True	False	False	False	False	-2013.17163085938	-2574.55615234375	189.663269042969	0.658780336380005	0.937414169311523	0.427026480436325	65.6959075927734	11234
True	False	False	False	False	-2008.16589355469	-2739.86181640625	144.188446044922	0.608850479125977	0.951681077480316	0.356743842363358	65.5538482666016	8522
True	False	False	False	False	-2006.97705078125	-2610.83129882813	145.297592163086	0.713256418704987	0.949983537197113	0.53483247756958	62.4122123718262	8176
True	False	False	False	False	-2005.9111328125	-2518.17504882813	123.114753723145	0.755423963069916	0.948231756687164	0.673140406608582	98.8108139038086	10968
True	False	False	False	False	-1998.85302734375	-2924.630859375	299.468322753906	0.320364385843277	0.803313910961151	0.130275592207909	175.559265136719	47401
True	False	False	False	False	-1952.36682128906	-2936.69604492188	109.805053710938	0.804928004741669	0.965986788272858	1	193.060607910156	19113
True	False	False	False	False	-1973.92138671875	-2831.73461914063	197.427261352539	0.683340787887573	0.958001434803009	0.470072865486145	81.9438171386719	14586
True	False	False	False	False	-1991.15478515625	-2704.06079101563	119.787330627441	0.776787161827087	0.958591163158417	0.810432493686676	65.7592620849609	7102
True	False	False	False	False	-1991.20190429688	-2672.29223632813	144.188446044922	0.62285840511322	0.954764902591705	0.374646186828613	68.8307723999023	8948
True	False	False	False	False	-1990.8046875	-2797.54150390625	188.554138183594	0.639467239379883	0.953539073467255	0.397574126720428	79.2411727905273	13471
True	False	False	False	False	-1975.490234375	-2757.19848632813	209.627822875977	0.540568470954895	0.913298904895782	0.283429265022278	97.5026473999023	18428
True	False	False	False	False	-1986.06372070313	-2570.4228515625	189.663269042969	0.690165579319	0.949145376682281	0.483442604541779	75.684211730957	12942
True	False	False	False	False	-1973.13830566406	-2634.01513671875	140.861022949219	0.734058856964111	0.947114109992981	0.592774868011475	69.6850357055664	8850
True	False	False	False	False	-1967.98596191406	-2920.2880859375	131.987884521484	0.779522478580475	0.961078405380249	0.840783715248108	96.470588684082	11480
True	False	False	False	False	-1948.51232910156	-2919.28979492188	64.3302307128906	0.716259241104126	0.906906247138977	0.542377769947052	147.172409057617	8536
True	False	False	False	False	-1937.36450195313	-2834.38842773438	207.409545898438	0.822358310222626	0.967620968818665	1	79.3743286132813	14843
True	False	False	False	False	-1957.0126953125	-2735.19970703125	141.970169067383	0.786845147609711	0.951616525650024	1	69.0234375	8835
True	False	False	False	False	-1960.54528808594	-2604.91821289063	159.716445922852	0.765261650085449	0.948529601097107	0.723958730697632	68.6527786254883	9886
True	False	False	False	False	-1956.77307128906	-2539.70947265625	181.899276733398	0.751006186008453	0.964052736759186	0.653905808925629	72.5243911743164	11894
True	False	False	False	False	-1955.91784667969	-2702.81274414063	200.754699707031	0.540505170822144	0.920960128307343	0.283369868993759	82.0386734008789	14849
True	False	False	False	False	-1947.82739257813	-2667.52587890625	218.500961303711	0.829573273658752	0.958800315856934	1	92.7817230224609	18278
True	False	False	False	False	-1952.99768066406	-2640.24462890625	99.8227767944336	0.827447116374969	0.967948973178864	1	74.4222259521484	6698
True	False	False	False	False	-1948.29333496094	-2576.033203125	164.153015136719	0.749946892261505	0.958911836147308	0.649543106555939	70.0135116577148	10362
True	False	False	False	False	-1946.70056152344	-2774.55322265625	238.465515136719	0.715355515480042	0.94427478313446	0.540082275867462	98.3116302490234	21137
True	False	False	False	False	-1933.68859863281	-2642.82446289063	102.041061401367	0.794671595096588	0.960950613021851	1	71.6304321289063	6590
True	False	False	False	False	-1931.44250488281	-2549.36669921875	175.244430541992	0.626747846603394	0.960424959659576	0.379839509725571	68.5253143310547	10827
True	False	False	False	False	-1929.23645019531	-2899.12109375	138.64274597168	0.827974438667297	0.956766605377197	1	74.6800003051758	9335
True	False	False	False	False	-1927.76086425781	-2986.91259765625	52.1296730041504	0.489722579717636	0.931440949440002	0.239489033818245	133	6251
True	False	False	False	False	-1906.48461914063	-2987.17700195313	84.2947845458984	0.765837788581848	0.959608733654022	0.727394282817841	165.328948974609	12565
True	False	False	False	False	-1914.54467773438	-2851.45532226563	118.678184509277	0.594533920288086	0.962827503681183	0.33961483836174	82.8878479003906	8869
True	False	False	False	False	-1924.85021972656	-2736.35693359375	191.881561279297	0.817883908748627	0.962758660316467	1	75.6473999023438	13087
True	False	False	False	False	-1922.41149902344	-2607.27563476563	168.589569091797	0.665934503078461	0.956798911094666	0.438841164112091	76.5131607055664	11630
True	False	False	False	False	-1917.67138671875	-2800.30908203125	211.846115112305	0.706546068191528	0.94349867105484	0.518769204616547	76.7905731201172	14667
True	False	False	False	False	-1911.11596679688	-2675.84887695313	258.430084228516	0.769160151481628	0.967011690139771	0.748576521873474	86.3562240600586	20121
True	False	False	False	False	-1910.09521484375	-2961.49365234375	196.318130493164	0.723250091075897	0.962632060050964	0.560915350914001	99.2994384765625	17576
True	False	False	False	False	-1907.89221191406	-2895.59497070313	159.716445922852	0.765261650085449	0.944861710071564	0.723958730697632	77.6736145019531	11185
True	False	False	False	False	-1909.56567382813	-2864.697265625	118.678184509277	0.708746135234833	0.960861563682556	0.523920714855194	82.8691558837891	8867
True	False	False	False	False	-1902.65368652344	-2762.59716796875	136.424453735352	0.736890852451324	0.933367133140564	0.601898670196533	103.959350585938	12787
True	False	False	False	False	-2951.44750976563	-1873.58435058594	145.297592163086	0.602197647094727	0.956953942775726	0.348646700382233	118.496185302734	15523
True	False	False	False	False	-2979.33349609375	-1824.41735839844	183.008422851563	0.445996910333633	0.910847663879395	0.206729039549828	159.036361694336	26241
True	False	False	False	False	-3002.22631835938	-1803.119140625	9.98227787017822	0.687235474586487	0.9244145154953	0.47761595249176	106.666664123535	960
True	False	False	False	False	-3024.2822265625	-1759.22387695313	67.6576614379883	0.478097200393677	0.932282567024231	0.230380058288574	105.44261932373	6432
True	False	False	False	False	-3032.37255859375	-1717.29541015625	148.625015258789	0.650714099407196	0.956212878227234	0.414319545030594	115.514923095703	15479
True	False	False	False	False	-3056.71166992188	-1672.65405273438	78.7490768432617	0.661417245864868	0.949439883232117	0.431318759918213	111.845069885254	7941
True	False	False	False	False	-3084.4072265625	-1636.31652832031	45.4748191833496	0.599586963653564	0.93880307674408	0.345535457134247	110.609756469727	4535
True	False	False	False	False	-3099.02514648438	-1604.60974121094	11.0914192199707	0.512626230716705	0.885157644748688	0.258395850658417	111.400001525879	1114
True	False	False	False	False	-3100.28955078125	-1573.91149902344	70.9850845336914	0.820201992988586	0.959310948848724	1	106.328125	6805
True	False	False	False	False	-3119.73461914063	-1534.76000976563	77.6399383544922	0.652101457118988	0.943577826023102	0.416461527347565	143.828567504883	10068
True	False	False	False	False	-3151.19213867188	-1479.95690917969	177.462707519531	0.310061424970627	0.929370522499084	0.12488642334938	112.46875	17995
True	False	False	False	False	-3169.94604492188	-1432.171875	16.6371288299561	0.551631391048431	0.931073546409607	0.294025242328644	116.266670227051	1744
True	False	False	False	False	-3171.57080078125	-1397.17443847656	98.7136306762695	0.782779574394226	0.958236813545227	0.890820920467377	126.33708190918	11244
True	False	False	False	False	-3187.56420898438	-1348.59423828125	58.7845230102539	0.644668221473694	0.943039000034332	0.405185103416443	100.433959960938	5323
True	False	False	False	False	-3204.44653320313	-1307.74731445313	207.409545898438	0.599131941795349	0.9527428150177	0.344996839761734	151.48127746582	28327
True	False	False	False	False	-3230.798828125	-1255.52514648438	161.934722900391	0.343223571777344	0.943071186542511	0.142642080783844	112.952056884766	16491
True	False	False	False	False	-3230.06518554688	-1214.46215820313	112.023338317871	0.747237205505371	0.97124844789505	0.638770759105682	132.653472900391	13398
True	False	False	False	False	-3259.77856445313	-1156.97473144531	157.498153686523	0.210444137454033	0.894774496555328	0.0778175294399261	113.330986022949	16093
True	False	False	False	False	-3277.87744140625	-1090.48840332031	65.4393768310547	0.441690444946289	0.91869044303894	0.203709661960602	111.152542114258	6558
True	False	False	False	False	-3284.72216796875	-1064.4677734375	46.5839614868164	0.518670499324799	0.944582581520081	0.263616144657135	111.952377319336	4702
True	False	False	False	False	-3283.51049804688	-1026.60693359375	73.203369140625	0.774313688278198	0.965720891952515	0.787631273269653	138.151519775391	9118
True	False	False	False	False	-3291.3193359375	-997.472351074219	57.6753807067871	0.791780471801758	0.953453481197357	1	133.865386962891	6961
True	False	False	False	False	-3300.03930664063	-957.3828125	58.7845230102539	0.775075852870941	0.949190139770508	0.794298112392426	117.792449951172	6243
True	False	False	False	False	-3317.94140625	-913.831665039063	18.8554134368896	0.587365925312042	0.926577508449554	0.331435710191727	109.64705657959	1864
True	False	False	False	False	-3328.61572265625	-858.046752929688	35.4925422668457	0.467970311641693	0.931316375732422	0.222690358757973	104.1875	3334
True	False	False	False	False	-3327.63208007813	-799.27099609375	95.3862075805664	0.654741525650024	0.94075345993042	0.42058664560318	126.395347595215	10870
True	False	False	False	False	-3344.39624023438	-758.89794921875	23.2919807434082	0.562650084495544	0.931226134300232	0.305012822151184	105.523811340332	2216
True	False	False	False	False	-3342.37475585938	-706.952575683594	150.843307495117	0.54890364408493	0.954014718532562	0.291373401880264	133.889709472656	18209
True	False	False	False	False	-3360.51684570313	-559.97216796875	119.787330627441	0.637438416481018	0.961122155189514	0.394664078950882	140.537033081055	15178
True	False	False	False	False	-3363.11840820313	-502.473358154297	93.1679229736328	0.636362612247467	0.963429868221283	0.393133908510208	112.964286804199	9489
True	False	False	False	False	-3363.89990234375	-442.24267578125	126.442184448242	0.767152667045593	0.944394946098328	0.735483109951019	141.903503417969	16177
True	False	False	False	False	-3377.8271484375	-406.858459472656	82.0765075683594	0.306615829467773	0.965609729290009	0.12310853600502	94.8648681640625	7020
True	False	False	False	False	-3371.0810546875	-357.560272216797	69.8759460449219	0.713352918624878	0.944258153438568	0.535071432590485	108.460319519043	6833
True	False	False	False	False	-3369.98950195313	-268.216796875	190.772415161133	0.652456879615784	0.954438805580139	0.417013078927994	144.441864013672	24844
True	False	False	False	False	-3376.47143554688	-148.395660400391	36.6016845703125	0.407526820898056	0.925362050533295	0.180896401405334	90.8787841796875	2999
True	False	False	False	False	-3368.95825195313	-233.092315673828	85.4039306640625	0.71731162071228	0.950151085853577	0.545078694820404	108.207794189453	8332
True	False	False	False	False	-3368.90844726563	-203.818618774414	117.569046020508	0.635044157505035	0.930016398429871	0.391270726919174	142.632080078125	15119
True	False	False	False	False	-3368.61889648438	-180.16845703125	106.477630615234	0.671523630619049	0.939391553401947	0.448461979627609	148.61457824707	14267
True	False	False	False	False	-3367.35424804688	-288.352966308594	88.7313537597656	0.642491579055786	0.95690381526947	0.401972979307175	115.5625	9245
True	False	False	False	False	-3366.88427734375	-376.187805175781	105.36848449707	0.820584774017334	0.951314508914948	1	118.400001525879	11248
True	False	False	False	False	-3366.88232421875	-304.396575927734	78.7490768432617	0.765397131443024	0.951916694641113	0.724761068820953	119.507041931152	8485
True	False	False	False	False	-3366.41772460938	-124.175727844238	144.188446044922	0.520153701305389	0.892803192138672	0.264912843704224	137.869232177734	17923
True	False	False	False	False	-3366.06274414063	3.86214256286621	37.7108268737793	0.505553126335144	0.930743098258972	0.252413332462311	101.794120788574	3461
True	False	False	False	False	-3365.42260742188	-426.766387939453	35.4925422668457	0.795358955860138	0.963647246360779	1	95.15625	3045
True	False	False	False	False	-3364.98120117188	-324.659820556641	141.970169067383	0.766845762729645	0.938041508197784	0.733563005924225	140.421875	17974
True	False	False	False	False	-3363.52734375	-81.4128494262695	184.117568969727	0.389169812202454	0.95277601480484	0.169401109218597	112.090362548828	18607
True	False	False	False	False	-3362.20092773438	-467.954040527344	161.934722900391	0.57914674282074	0.955723822116852	0.322355687618256	125.445205688477	18315
True	False	False	False	False	-3361.10815429688	-536.205505371094	113.132476806641	0.702079832553864	0.956539690494537	0.508630454540253	111.901962280273	11414
True	False	False	False	False	-3360.32348632813	-640.862731933594	9.98227787017822	0.319024682044983	0.933717012405396	0.129568547010422	103	927
True	False	False	False	False	-3350.47583007813	-618.300659179688	179.680999755859	0.776177406311035	0.949329555034637	0.804480254650116	133.820983886719	21679
True	False	False	False	False	-3358.55029296875	-54.6067962646484	173.026138305664	0.671239614486694	0.953202903270721	0.447964310646057	109.487182617188	17080
True	False	False	False	False	-3358.77954101563	-24.0405197143555	168.589569091797	0.544773936271667	0.951524078845978	0.287408024072647	149.052627563477	22656
True	False	False	False	False	-3356.4560546875	20.8390350341797	86.513069152832	0.750372409820557	0.957044959068298	0.651284754276276	106.897438049316	8338
True	False	False	False	False	-3355.64404296875	-589.649841308594	112.023338317871	0.669003367424011	0.949460089206696	0.444079250097275	122.594062805176	12382
True	False	False	False	False	-3337.3359375	-500.237579345703	237.356369018555	0.739972531795502	0.94430685043335	0.612260043621063	104.107475280762	22279
True	False	False	False	False	-3355.21118164063	-420.938079833984	66.5485153198242	0.811298549175262	0.963199138641357	1	83.7666702270508	5026
True	False	False	False	False	-3341.87670898438	-339.264617919922	155.279876708984	0.64958518743515	0.946765422821045	0.412589520215988	78.3142852783203	10964
True	False	False	False	False	-3352.81982421875	-169.854705810547	232.919815063477	0.674986660480499	0.94430685043335	0.454608529806137	97.0380935668945	20378
True	False	False	False	False	-3351.73852539063	47.6988563537598	115.350761413574	0.623062193393707	0.928639531135559	0.374915778636932	144.153839111328	14992
True	False	False	False	False	-3346.34912109375	-25.6856689453125	46.5839614868164	0.786822140216827	0.956683158874512	1	94.0714263916016	3951
True	False	False	False	False	-3342.3310546875	-226.536697387695	311.668884277344	0.525911092758179	0.931687295436859	0.270006626844406	84.533805847168	23754
True	False	False	False	False	-3336.71533203125	-91.1486740112305	239.574661254883	0.686713993549347	0.945178985595703	0.476592928171158	88.6990737915039	19159
True	False	False	False	False	-3338.13916015625	0.143587589263916	196.318130493164	0.785496652126312	0.95819628238678	1	95.8700561523438	16969
True	False	False	False	False	-3335.96240234375	-741.706726074219	92.0587844848633	0.763090133666992	0.933927059173584	0.711547255516052	132.578308105469	11004
True	False	False	False	False	-3335.74096679688	-668.240661621094	277.285491943359	0.65770959854126	0.9348224401474	0.425303608179092	124.391998291016	31098
True	False	False	False	False	-3335.13623046875	-272.404846191406	292.8134765625	0.701489865779877	0.913560211658478	0.507321655750275	88.2348480224609	23294
True	False	False	False	False	-3332.03833007813	-41.2533264160156	114.241622924805	0.852263212203979	0.975118577480316	1	78.8932037353516	8126
True	False	False	False	False	-3331.9296875	49.3050231933594	148.625015258789	0.755418717861176	0.955555021762848	0.673116326332092	75.6492538452148	10137
True	False	False	False	False	-3330.68286132813	-539.848083496094	259.539215087891	0.793630421161652	0.953402101993561	1	92.8803405761719	21734
True	False	False	False	False	-3329.78955078125	-205.370071411133	23.2919807434082	0.594368875026703	0.93653929233551	0.339423686265945	55.523811340332	1166
True	False	False	False	False	-3329.71704101563	-776.675354003906	160.825576782227	0.679102420806885	0.955837547779083	0.46211040019989	129.786209106445	18819
True	False	False	False	False	-3324.34936523438	-414.308135986328	220.719253540039	0.757520735263824	0.948943853378296	0.682934701442719	87.6331634521484	17439
True	False	False	False	False	-3328.99731445313	-147.256546020508	199.645553588867	0.699382960796356	0.929480850696564	0.502702951431274	100.061111450195	18011
True	False	False	False	False	-3322.64013671875	-828.315063476563	170.807861328125	0.556493401527405	0.966371536254883	0.298818022012711	118.240257263184	18209
True	False	False	False	False	-3318.22338867188	-754.918823242188	146.40673828125	0.733443677425385	0.953223705291748	0.590840101242065	116.128784179688	15329
True	False	False	False	False	-3316.64331054688	-876.857055664063	73.203369140625	0.721717655658722	0.956063449382782	0.556727468967438	117.727272033691	7770
True	False	False	False	False	-3313.84497070313	6.25264644622803	178.571853637695	0.754037857055664	0.949959397315979	0.666912794113159	95.1863327026367	15325
True	False	False	False	False	-3311.705078125	-946.182922363281	24.401123046875	0.508639216423035	0.916344881057739	0.255007147789001	110.681816101074	2435
True	False	False	False	False	-3305.55712890625	-928.278747558594	87.6222152709961	0.642316281795502	0.935565590858459	0.401715964078903	123.012657165527	9718
True	False	False	False	False	-3308.81811523438	-892.2919921875	125.333038330078	0.574912846088409	0.924463987350464	0.317796111106873	107.637168884277	12163
True	False	False	False	False	-3298.42626953125	-868.770263671875	157.498153686523	0.592689692974091	0.93805319070816	0.337486356496811	96.7394332885742	13737
True	False	False	False	False	-3307.27075195313	-327.385070800781	157.498153686523	0.77314817905426	0.951296150684357	0.777953743934631	76.5492935180664	10870
True	False	False	False	False	-3307.18090820313	-812.100219726563	168.589569091797	0.544773936271667	0.912065207958221	0.287408024072647	86.3881607055664	13131
True	False	False	False	False	-3305.31176757813	-694.033020019531	224.046676635742	0.815283298492432	0.960133492946625	1	97.4257431030273	19680
True	False	False	False	False	-3304.23486328125	-563.789794921875	18.8554134368896	0.733056426048279	0.943199634552002	0.589630365371704	60.529411315918	1029
True	False	False	False	False	-3304.16796875	-383.892120361328	224.046676635742	0.712253510951996	0.949549198150635	0.532363772392273	83.4306945800781	16853
True	False	False	False	False	-3305.81518554688	-161.904632568359	24.401123046875	0.760120630264282	0.941173493862152	0.695777595043182	61	1342
True	False	False	False	False	-3306.37231445313	-33.5160484313965	102.041061401367	0.784656643867493	0.949298918247223	0.940379023551941	76.6413040161133	7051
True	False	False	False	False	-3305.13232421875	-116.464317321777	15.5279874801636	0.800106346607208	0.94487601518631	1	56	784
True	False	False	False	False	-3299.57153320313	-357.926300048828	159.716445922852	0.692651450634003	0.970859944820404	0.488493382930756	74.4930572509766	10727
True	False	False	False	False	-3298.71850585938	-478.664398193359	115.350761413574	0.778573036193848	0.965823113918304	0.82945716381073	81.4807662963867	8474
True	False	False	False	False	-3295.94384765625	-579.303649902344	183.008422851563	0.709964990615845	0.941879987716675	0.526821851730347	96.0303039550781	15845
True	False	False	False	False	-3294.8916015625	-982.811462402344	99.8227767944336	0.754056692123413	0.9543536901474	0.666995942592621	141.5	12735
True	False	False	False	False	-3290.40698242188	-943.406066894531	156.389007568359	0.691285490989685	0.96031379699707	0.485705524682999	94.5248260498047	13328
True	False	False	False	False	-3293.49194335938	-606.523010253906	166.371292114258	0.626080632209778	0.947579801082611	0.378941357135773	80.8466644287109	12127
True	False	False	False	False	-3292.9287109375	-778.152099609375	221.828384399414	0.470169275999069	0.899352133274078	0.224341407418251	84.1699981689453	16834
True	False	False	False	False	-3291.12475585938	-22.6204395294189	110.914192199707	0.748627901077271	0.945704638957977	0.644232213497162	82.0800018310547	8208
True	False	False	False	False	-3289.32373046875	-1011.90209960938	54.3479537963867	0.791067004203796	0.965245127677917	1	121.142860412598	5936
True	False	False	False	False	-3286.69970703125	-636.087158203125	155.279876708984	0.567088901996613	0.947996199131012	0.309569776058197	76.6428604125977	10730
True	False	False	False	False	-3289.24829101563	-439.260711669922	180.790130615234	0.806861162185669	0.958871126174927	1	79.7546005249023	13000
True	False	False	False	False	-3286.37866210938	-213.361740112305	327.196868896484	0.5836221575737	0.890767931938171	0.327261418104172	97.3559341430664	28720
True	False	False	False	False	-3288.57275390625	-107.080223083496	209.627822875977	0.788861632347107	0.961083889007568	1	94.3439178466797	17831
True	False	False	False	False	-3286.74682617188	-72.2998352050781	202.97297668457	0.754353761672974	0.945848524570465	0.668315708637238	83.4098358154297	15264
True	False	False	False	False	-3286.53125	27.6681175231934	151.952453613281	0.680872976779938	0.943592369556427	0.465406566858292	88.7883224487305	12164
True	False	False	False	False	-3286.38037109375	52.6818046569824	194.099838256836	0.715077757835388	0.952068984508514	0.539380967617035	90.1314315795898	15773
True	False	False	False	False	-3285.67163085938	-289.240844726563	150.843307495117	0.666771829128265	0.954299628734589	0.44025981426239	71.970588684082	9788
True	False	False	False	False	-3280.84643554688	-166.860763549805	296.140899658203	0.327908128499985	0.756510436534882	0.134292766451836	77.0449447631836	20571
True	False	False	False	False	-3285.00952148438	-36.0224227905273	12.2005615234375	0.768196105957031	0.939064502716064	0.742168962955475	72.1818161010742	794
True	False	False	False	False	-3285.24560546875	-1.59090757369995	147.515884399414	0.673938751220703	0.95153135061264	0.452733039855957	90.4436111450195	12029
True	False	False	False	False	-3282.95629882813	-43.316780090332	140.861022949219	0.602759659290314	0.902413845062256	0.349321275949478	82.2834625244141	10450
True	False	False	False	False	-3280.13256835938	-534.5966796875	273.958068847656	0.764977395534515	0.950157463550568	0.722286880016327	84.2510147094727	20810
True	False	False	False	False	-3278.162109375	-1044.58959960938	117.569046020508	0.729612350463867	0.968704640865326	0.579140067100525	120.169815063477	12738
True	False	False	False	False	-3275.0048828125	-920.446533203125	130.878753662109	0.744540572166443	0.954978168010712	0.628555476665497	73.2118606567383	8639
True	False	False	False	False	-3273.16137695313	-727.92626953125	218.500961303711	0.714310705661774	0.932968497276306	0.537455081939697	85.1573638916016	16776
True	False	False	False	False	-3276.81909179688	-250.49560546875	185.226699829102	0.688399314880371	0.945179462432861	0.479914337396622	81.2335357666016	13566
True	False	False	False	False	-3272.15112304688	-883.75390625	149.734161376953	0.586131930351257	0.925931453704834	0.330052584409714	78.6592559814453	10619
True	False	False	False	False	-3270.51831054688	-1073.87609863281	58.7845230102539	0.788068115711212	0.966645777225494	1	109.415092468262	5799
True	False	False	False	False	-3260.55395507813	-1062.03881835938	161.934722900391	0.725601851940155	0.974661588668823	0.567489385604858	106.678085327148	15575
True	False	False	False	False	-3267.89526367188	-569.768371582031	184.117568969727	0.547985374927521	0.901765108108521	0.290486574172974	73.361442565918	12178
True	False	False	False	False	-3265.0712890625	-464.221710205078	143.079315185547	0.612251937389374	0.932266891002655	0.360981106758118	74.5426330566406	9616
True	False	False	False	False	-3267.92993164063	-413.781036376953	159.716445922852	0.739838838577271	0.951413810253143	0.6118004322052	78.5	11304
True	False	False	False	False	-3265.98974609375	-311.276672363281	160.825576782227	0.568230271339417	0.915105521678925	0.310754209756851	84.5379333496094	12258
True	False	False	False	False	-3266.49755859375	-34.7172012329102	119.787330627441	0.746888160705566	0.966538786888123	0.637421369552612	81.9722213745117	8853
True	False	False	False	False	-3264.384765625	-488.501800537109	159.716445922852	0.765261650085449	0.958681583404541	0.723958730697632	68.5	9864
True	False	False	False	False	-3261.93359375	-131.582504272461	190.772415161133	0.740084707736969	0.949218928813934	0.612646222114563	72.4651184082031	12464
True	False	False	False	False	-3261.38818359375	9.9461669921875	170.807861328125	0.780350148677826	0.956071972846985	0.851559281349182	77.3896102905273	11918
True	False	False	False	False	-3260.64697265625	-847.938415527344	157.498153686523	0.736775100231171	0.946799397468567	0.601518452167511	72.5633773803711	10304
True	False	False	False	False	-3259.81567382813	-1130.74206542969	23.2919807434082	0.792964518070221	0.955192744731903	1	95.9047622680664	2014
True	False	False	False	False	-3258.45092773438	-1107.80297851563	220.719253540039	0.644623517990112	0.922863185405731	0.405118763446808	118.281410217285	23538
True	False	False	False	False	-3256.35327148438	-818.771850585938	196.318130493164	0.761598765850067	0.95155268907547	0.703467845916748	91.3446350097656	16168
True	False	False	False	False	-3258.04907226563	-665.569519042969	125.333038330078	0.54873651266098	0.888756573200226	0.291211783885956	67.8495559692383	7667
True	False	False	False	False	-3257.71948242188	-793.745300292969	195.208984375	0.731917560100555	0.958385527133942	0.586108803749084	84.6875	14905
True	False	False	False	False	-3256.7119140625	-348.202514648438	183.008422851563	0.6886887550354	0.955005049705505	0.480489075183868	81.6242446899414	13468
True	False	False	False	False	-3255.29345703125	-81.8566055297852	181.899276733398	0.637215554714203	0.921930611133575	0.394346356391907	97.1829299926758	15938
True	False	False	False	False	-3254.9599609375	-188.51220703125	373.780822753906	0.69711822271347	0.934063374996185	0.49783182144165	89.2433242797852	30075
True	False	False	False	False	-3254.15893554688	-1085.501953125	90.9496383666992	0.804048359394073	0.955903589725494	1	86.5365829467773	7096
True	False	False	False	False	-3252.91064453125	-1018.69903564453	227.374099731445	0.651742458343506	0.951506733894348	0.415905505418777	80.2097549438477	16443
True	False	False	False	False	-3250.95288085938	-380.526306152344	245.120376586914	0.794768333435059	0.952508449554443	1	81.8235321044922	18083
True	False	False	False	False	-3248.21411132813	-61.0588188171387	110.914192199707	0.779846131801605	0.95281994342804	0.844886004924774	88.6699981689453	8867
True	False	False	False	False	-3247.568359375	-955.749145507813	186.335845947266	0.779502213001251	0.963105916976929	0.840531468391418	86.8392868041992	14589
True	False	False	False	False	-3242.21142578125	-628.576904296875	186.335845947266	0.302083909511566	0.694248855113983	0.120788305997849	71.2321395874023	11967
True	False	False	False	False	-3246.08569335938	-245.266738891602	218.500961303711	0.544047653675079	0.945714116096497	0.286716639995575	94.451774597168	18607
True	False	False	False	False	-3243.92724609375	-40.5561904907227	208.518692016602	0.348926573991776	0.877250194549561	0.145819947123528	78.2978744506836	14720
True	False	False	False	False	-3241.6396484375	-1188.28979492188	118.678184509277	0.603207468986511	0.919679582118988	0.349859982728958	144.915893554688	15506
True	False	False	False	False	-3237.49243164063	-926.9833984375	151.952453613281	0.791858732700348	0.949586927890778	1	90.9124069213867	12455
True	False	False	False	False	-3237.81982421875	-696.229614257813	179.680999755859	0.832318663597107	0.955767214298248	1	81.8765411376953	13264
True	False	False	False	False	-3239.85571289063	-597.666870117188	211.846115112305	0.384463399648666	0.792422592639923	0.166532397270203	73.7382202148438	14084
True	False	False	False	False	-3236.7373046875	-537.195434570313	131.987884521484	0.680715799331665	0.963071346282959	0.465112239122391	82.1848754882813	9780
True	False	False	False	False	-3239.62915039063	-283.067749023438	154.17073059082	0.731373071670532	0.964582681655884	0.584443867206573	76.0575561523438	10572
True	False	False	False	False	-3238.57592773438	34.828483581543	225.155807495117	0.612666487693787	0.932217299938202	0.361502230167389	92.4729080200195	18772
True	False	False	False	False	-3234.02783203125	-462.80126953125	161.934722900391	0.620308935642242	0.958417594432831	0.371296554803848	71.0137023925781	10368
True	False	False	False	False	-3233.37036132813	-86.1586303710938	145.297592163086	0.765121161937714	0.948760092258453	0.723130643367767	85.5801544189453	11211
True	False	False	False	False	-3232.47387695313	-857.525146484375	231.810668945313	0.69539213180542	0.968332588672638	0.494181931018829	90.2727279663086	18867
True	False	False	False	False	-3226.37133789063	-550.415771484375	112.023338317871	0.835714399814606	0.963398873806	1	78.6336669921875	7942
True	False	False	False	False	-3231.33544921875	-253.627365112305	107.586769104004	0.717643678188324	0.956472516059875	0.545937120914459	88.773193359375	8611
True	False	False	False	False	-3231.22973632813	-509.537109375	200.754699707031	0.597502112388611	0.922642290592194	0.343076646327972	76.8563537597656	13911
True	False	False	False	False	-3220.22827148438	-410.673156738281	269.521484375	0.69501656293869	0.93266898393631	0.493394792079926	74.6625518798828	18143
True	False	False	False	False	-3230.98999023438	-133.37451171875	214.064392089844	0.608882784843445	0.927872359752655	0.356783747673035	86.2331619262695	16643
True	False	False	False	False	-3230.97314453125	-7.14540481567383	189.663269042969	0.684202194213867	0.949800908565521	0.471722036600113	80.684211730957	13797
True	False	False	False	False	-3229.25634765625	-318.746673583984	173.026138305664	0.565647065639496	0.924097716808319	0.308081030845642	91.1794891357422	14224
True	False	False	False	False	-3225.7373046875	-230.002105712891	155.279876708984	0.762258768081665	0.945984423160553	0.707001686096191	87.5285720825195	12254
True	False	False	False	False	-3224.14819335938	-34.4860534667969	124.223899841309	0.624954640865326	0.938351154327393	0.377432435750961	81.4910736083984	9127
True	False	False	False	False	-3222.04077148438	-183.939880371094	186.335845947266	0.428593724966049	0.904343903064728	0.194731742143631	82.6607131958008	13887
True	False	False	False	False	-3219.97509765625	-1227.60729980469	160.825576782227	0.57025271654129	0.95673394203186	0.312865883111954	97.0413818359375	14071
True	False	False	False	False	-3215.73095703125	-1020.11834716797	134.206176757813	0.823480188846588	0.962403416633606	1	76.9669418334961	9313
True	False	False	False	False	-3215.63427734375	-742.082214355469	244.01123046875	0.573079586029053	0.962148725986481	0.315845757722855	84.4772720336914	18585
True	False	False	False	False	-3214.38354492188	-93.9964065551758	77.6399383544922	0.631787538528442	0.951812088489532	0.386724293231964	67.9285736083984	4755
True	False	False	False	False	-3213.57934570313	-716.445068359375	153.061584472656	0.661188185214996	0.949387013912201	0.430943071842194	83.3695678710938	11505
True	False	False	False	False	-3212.66064453125	-995.189514160156	134.206176757813	0.751862764358521	0.957304775714874	0.657500267028809	74.363639831543	8998
True	False	False	False	False	-3212.56494140625	-1276.103515625	129.769607543945	0.841519415378571	0.960724711418152	1	121.205131530762	14181
True	False	False	False	False	-3209.46020507813	-1152.5126953125	158.607299804688	0.767588436603546	0.957934498786926	0.738245189189911	82.3356628417969	11774
True	False	False	False	False	-3212.08203125	-1093.75866699219	74.3125076293945	0.814957976341248	0.960359692573547	1	81.8059692382813	5481
True	False	False	False	False	-3208.0830078125	-608.526245117188	218.500961303711	0.530926883220673	0.912624359130859	0.274524629116058	84.3756332397461	16622
True	False	False	False	False	-3211.92211914063	-352.235900878906	230.701522827148	0.725050449371338	0.965051054954529	0.565931618213654	81.9663467407227	17049
True	False	False	False	False	-3210.68725585938	-205.613555908203	323.869445800781	0.445361137390137	0.879253566265106	0.206281140446663	89.6815032958984	26187
True	False	False	False	False	-3211.69921875	-154.080627441406	156.389007568359	0.714476406574249	0.958387315273285	0.537869870662689	79.2340393066406	11172
True	False	False	False	False	-3211.08520507813	-75.7583389282227	76.5307922363281	0.62613046169281	0.951793789863586	0.379008322954178	62.7681159973145	4331
True	False	False	False	False	-3207.81591796875	-284.979156494141	155.279876708984	0.72639799118042	0.953457355499268	0.569756746292114	85.0928573608398	11913
True	False	False	False	False	-3206.025390625	27.815580368042	163.043869018555	0.747895479202271	0.957777559757233	0.641338706016541	89.29931640625	13127
True	False	False	False	False	-3205.37719726563	-472.520782470703	148.625015258789	0.729590535163879	0.955008804798126	0.579075038433075	71.9253768920898	9638
True	False	False	False	False	-3203.5439453125	-1338.1630859375	108.695907592773	0.384045273065567	0.919399321079254	0.166279032826424	113.857139587402	11158
True	False	False	False	False	-3202.69409179688	-1239.11279296875	54.3479537963867	0.805008351802826	0.95943558216095	1	130.142852783203	6377
True	False	False	False	False	-3201.99389648438	-1105.98669433594	105.36848449707	0.753684103488922	0.956510245800018	0.665352880954742	79.2526321411133	7529
True	False	False	False	False	-3202.46752929688	-113.26139831543	177.462707519531	0.673765122890472	0.938932359218597	0.452423572540283	81.0625	12970
True	False	False	False	False	-3200.10180664063	-53.108512878418	143.079315185547	0.692439913749695	0.945827662944794	0.488059669733047	79.2170562744141	10219
True	False	False	False	False	-3199.84423828125	-1202.9755859375	55.4570960998535	0.439763814210892	0.870570182800293	0.202369824051857	70.5400009155273	3527
True	False	False	False	False	-3192.21655273438	-1177.31298828125	159.716445922852	0.823723375797272	0.966876804828644	1	88.0694427490234	12682
True	False	False	False	False	-3195.3369140625	-764.553466796875	252.884368896484	0.788381993770599	0.964145720005035	1	83.5350875854492	19046
True	False	False	False	False	-3197.94116210938	-521.82421875	210.736968994141	0.723260998725891	0.945788323879242	0.560945451259613	75.4526290893555	14336
True	False	False	False	False	-3195.5986328125	2.5714635848999	161.934722900391	0.642055153846741	0.94052928686142	0.401333630084991	88.6780853271484	12947
True	False	False	False	False	-3197.765625	46.4993705749512	138.64274597168	0.694548964500427	0.950571656227112	0.492418080568314	86.463996887207	10808
True	False	False	False	False	-3191.05786132813	-924.249633789063	312.778015136719	0.695994853973389	0.937971711158752	0.495450377464294	97.3687973022461	27458
True	False	False	False	False	-3189.34765625	-871.792846679688	220.719253540039	0.757520735263824	0.953737437725067	0.682934701442719	108.532661437988	21598
True	False	False	False	False	-3190.44970703125	-316.084930419922	155.279876708984	0.702546358108521	0.924957573413849	0.509670376777649	81.6928558349609	11437
True	False	False	False	False	-3189.69189453125	-364.990478515625	237.356369018555	0.613932609558105	0.952587246894836	0.363099992275238	77.6588821411133	16619
True	False	False	False	False	-3188.94506835938	-229.388412475586	171.917007446289	0.641265988349915	0.948534250259399	0.400181502103806	79.916130065918	12387
True	False	False	False	False	-3189.1083984375	-147.935684204102	120.896469116211	0.7624591588974	0.956804096698761	0.708087503910065	79.1559600830078	8628
True	False	False	False	False	-3187.12329101563	-90.3688659667969	69.8759460449219	0.795017898082733	0.95479941368103	1	61.7142868041992	3888
True	False	False	False	False	-3186.65307617188	-1387.66845703125	11.0914192199707	0.462399274110794	0.890928745269775	0.218552485108376	116.300003051758	1163
True	False	False	False	False	-3180.3623046875	-1373.06628417969	84.2947845458984	0.780941009521484	0.955605924129486	0.859888970851898	142.855270385742	10857
True	False	False	False	False	-3182.017578125	-1243.93688964844	262.866638183594	0.761770665645599	0.964005410671234	0.704382061958313	93.1139221191406	22068
True	False	False	False	False	-3185.40014648438	-986.802307128906	291.704345703125	0.604496121406555	0.939118444919586	0.351416349411011	98.7414474487305	25969
True	False	False	False	False	-3185.98266601563	-573.936096191406	220.719253540039	0.656922221183777	0.93755429983139	0.424043923616409	104.54271697998	20804
True	False	False	False	False	-3182.822265625	-293.232788085938	154.17073059082	0.624892175197601	0.934754312038422	0.377349019050598	81.2949676513672	11300
True	False	False	False	False	-3181.99487304688	-1087.65380859375	35.4925422668457	0.795358955860138	0.950105845928192	1	64.5625	2066
True	False	False	False	False	-3181.73046875	-1361.57446289063	104.259346008301	0.703710198402405	0.940348029136658	0.512283682823181	135.159576416016	12705
True	False	False	False	False	-3171.10546875	-1155.08764648438	133.097030639648	0.757159888744354	0.958389520645142	0.681215405464172	87.9833297729492	10558
True	False	False	False	False	-3179.81005859375	-695.354248046875	222.937530517578	0.780977606773376	0.958207309246063	0.860425651073456	82.1094512939453	16504
True	False	False	False	False	-3181.6962890625	-427.270538330078	244.01123046875	0.820641219615936	0.961223840713501	1	79.5409088134766	17499
True	False	False	False	False	-3180.77001953125	-661.803161621094	247.338653564453	0.792730629444122	0.943481385707855	1	86.8116607666016	19359
True	False	False	False	False	-3176.93286132813	-530.247741699219	158.607299804688	0.724610865116119	0.961444437503815	0.564696907997131	79.1468505859375	11318
True	False	False	False	False	-3180.69750976563	-34.169734954834	147.515884399414	0.645857989788055	0.94370448589325	0.406957656145096	87.0300750732422	11575
True	False	False	False	False	-3180.12280273438	-474.115295410156	206.300399780273	0.843914985656738	0.973393261432648	1	82.2688140869141	15302
True	False	False	False	False	-3172.89721679688	-249.745132446289	154.17073059082	0.863710165023804	0.961511552333832	1	78.8417282104492	10959
True	False	False	False	False	-3179.27099609375	-63.4943237304688	151.952453613281	0.54816198348999	0.933457970619202	0.290656924247742	72.2335739135742	9896
True	False	False	False	False	-3175.06079101563	-186.608139038086	170.807861328125	0.629268407821655	0.943362176418304	0.383260428905487	80.032470703125	12325
True	False	False	False	False	-3172.623046875	-1116.76049804688	211.846115112305	0.678975522518158	0.928536772727966	0.461875826120377	83.4973831176758	15948
True	False	False	False	False	-3170.30908203125	-1058.86853027344	168.589569091797	0.770215749740601	0.951006829738617	0.755871534347534	96.0460510253906	14599
True	False	False	False	False	-3172.31567382813	-149.607604980469	89.8404998779297	0.650522708892822	0.930517971515656	0.414025485515594	75.358024597168	6104
True	False	False	False	False	-3172.251953125	-120.02140045166	196.318130493164	0.708209276199341	0.942807197570801	0.522653639316559	78.7288131713867	13935
True	False	False	False	False	-3170.27514648438	7.51203298568726	116.459907531738	0.776830792427063	0.96386045217514	0.810867488384247	112.304763793945	11792
True	False	False	False	False	-3169.81103515625	-90.9860763549805	135.315322875977	0.584528684616089	0.949387013912201	0.328266233205795	70.0245895385742	8543
True	False	False	False	False	-3169.37890625	51.7697944641113	151.952453613281	0.791858732700348	0.958261728286743	1	165.66423034668	22696
True	False	False	False	False	-3166.76147460938	-1414.32470703125	86.513069152832	0.750372409820557	0.954577445983887	0.651284754276276	153.71794128418	11990
True	False	False	False	False	-3157.33862304688	-1387.15051269531	138.64274597168	0.680588185787201	0.950527250766754	0.464873433113098	94.431999206543	11804
True	False	False	False	False	-3161.2265625	-1180.20080566406	206.300399780273	0.625835061073303	0.902798235416412	0.378611505031586	132.17204284668	24584
True	False	False	False	False	-3162.07641601563	-819.717529296875	161.934722900391	0.73981249332428	0.95400482416153	0.611710011959076	116.904106140137	17068
True	False	False	False	False	-3159.21606445313	-713.939880371094	120.896469116211	0.636627554893494	0.94346559047699	0.393509924411774	65.8165130615234	7174
True	False	False	False	False	-3160.994140625	-163.170639038086	134.206176757813	0.615614652633667	0.957777559757233	0.365237712860107	79.7685928344727	9652
True	False	False	False	False	-3157.34130859375	-276.659301757813	150.843307495117	0.71558803319931	0.961467444896698	0.54067075252533	79.8676452636719	10862
True	False	False	False	False	-3154.68676757813	-1278.98181152344	276.176330566406	0.777080416679382	0.972723603248596	0.813384354114532	84.2811279296875	20986
True	False	False	False	False	-3154.26733398438	-1447.28442382813	137.533599853516	0.742881834506989	0.956700146198273	0.622499585151672	153.201614379883	18997
True	False	False	False	False	-3146.4267578125	-1312.68481445313	178.571853637695	0.517489790916443	0.930345237255096	0.262588351964951	77.211181640625	12431
True	False	False	False	False	-3144.1025390625	-1146.44750976563	238.465515136719	0.758091628551483	0.949917018413544	0.685685276985168	93.6279067993164	20130
True	False	False	False	False	-3152.154296875	-940.394287109375	159.716445922852	0.619605779647827	0.925284147262573	0.370380163192749	97.6180572509766	14057
True	False	False	False	False	-3149.36962890625	-883.43505859375	150.843307495117	0.645474910736084	0.932266891002655	0.406385600566864	80.6176452636719	10964
True	False	False	False	False	-3151.32470703125	-237.237808227539	153.061584472656	0.818064510822296	0.959100306034088	1	73.5	10143
True	False	False	False	False	-3151.3232421875	-131.242401123047	128.660461425781	0.401106625795364	0.931905150413513	0.176819205284119	68.4741363525391	7943
True	False	False	False	False	-3149.67431640625	-560.1982421875	229.592376708984	0.772148787975311	0.960137367248535	0.770094633102417	86.386474609375	17882
True	False	False	False	False	-3148.69482421875	-185.699935913086	163.043869018555	0.770294904708862	0.960258781909943	0.756431043148041	75.3537445068359	11077
True	False	False	False	False	-3149.142578125	-89.8454208374023	165.262145996094	0.646915972232819	0.958651423454285	0.408544033765793	71.8322143554688	10703
True	False	False	False	False	-3148.4326171875	-917.499206542969	145.297592163086	0.696175515651703	0.94220757484436	0.495831906795502	81.8244247436523	10719
True	False	False	False	False	-3147.57177734375	-457.333801269531	218.500961303711	0.694623529911041	0.947387278079987	0.492573529481888	81.0406112670898	15965
True	False	False	False	False	-3146.76611328125	-1082.89562988281	199.645553588867	0.652669668197632	0.950747847557068	0.417343854904175	79.1611099243164	14249
True	False	False	False	False	-3142.203125	-986.527099609375	119.787330627441	0.776787161827087	0.951931655406952	0.810432493686676	80.9444427490234	8742
True	False	False	False	False	-3145.10107421875	-665.241577148438	148.625015258789	0.802791655063629	0.955559492111206	1	76.0895538330078	10196
True	False	False	False	False	-3144.72021484375	-629.695068359375	176.353576660156	0.744670927524567	0.967089593410492	0.629038512706757	74.1132049560547	11784
True	False	False	False	False	-3141.35571289063	-1218.69677734375	155.279876708984	0.51788717508316	0.911804795265198	0.262933850288391	74.1214294433594	10377
True	False	False	False	False	-3140.92626953125	-1041.48352050781	156.389007568359	0.64816689491272	0.943601131439209	0.410432189702988	81.638298034668	11511
True	False	False	False	False	-3138.94677734375	-504.660614013672	249.556930541992	0.815837144851685	0.960698366165161	1	85.2355575561523	19178
True	False	False	False	False	-3139.39916992188	-310.557708740234	206.300399780273	0.776340007781982	0.9483602643013	0.806044101715088	90.5	16833
True	False	False	False	False	-3137.84545898438	-1012.6494140625	163.043869018555	0.781204581260681	0.963109135627747	0.86380922794342	85.6666641235352	12593
True	False	False	False	False	-3136.45947265625	-429.73046875	217.391815185547	0.725042045116425	0.963997304439545	0.565907895565033	79.3928604125977	15561
True	False	False	False	False	-3137.69287109375	-341.327728271484	201.863830566406	0.701157987117767	0.959031701087952	0.506588459014893	83.3571395874023	15171
True	False	False	False	False	-3137.58911132813	-23.5106945037842	235.138092041016	0.699836730957031	0.936560153961182	0.503690540790558	108.858489990234	23078
True	False	False	False	False	-3136.14208984375	27.8567085266113	192.990692138672	0.81492292881012	0.965367913246155	1	82.8448257446289	14415
True	False	False	False	False	-3134.8623046875	-393.834533691406	281.722045898438	0.663565456867218	0.937803030014038	0.434868901968002	93.610237121582	23777
True	False	False	False	False	-3134.408203125	4.89997863769531	154.17073059082	0.651001632213593	0.93571150302887	0.414762049913406	86.9568328857422	12087
True	False	False	False	False	-3134.3125	-1522.21704101563	33.2742576599121	0.378579944372177	0.905252754688263	0.162989348173141	114.066665649414	3422
True	False	False	False	False	-3131.96606445313	-1501.77282714844	72.0942230224609	0.725393772125244	0.962030291557312	0.566900193691254	124.446151733398	8089
True	False	False	False	False	-3134.3076171875	-1350.93383789063	211.846115112305	0.79720938205719	0.956207931041718	1	82.8848190307617	15831
True	False	False	False	False	-3127.513671875	-1175.06359863281	143.079315185547	0.784549057483673	0.969195485115051	0.936333775520325	82.3565902709961	10624
True	False	False	False	False	-3133.10620117188	-207.682968139648	161.934722900391	0.803017973899841	0.954780399799347	1	86.6506881713867	12651
True	False	False	False	False	-3132.97314453125	-971.76123046875	53.2388153076172	0.774922788143158	0.954331636428833	0.792935788631439	71.5208358764648	3433
True	False	False	False	False	-3131.67822265625	-960.719482421875	59.8936653137207	0.789699912071228	0.946147859096527	1	70.2962951660156	3796
True	False	False	False	False	-3131.60302734375	-717.80322265625	151.952453613281	0.717893838882446	0.957683384418488	0.546586036682129	79.9197082519531	10949
True	False	False	False	False	-3131.21948242188	-603.170166015625	250.666076660156	0.625999867916107	0.907242894172668	0.378832817077637	74.9822998046875	16946
True	False	False	False	False	-3130.20971679688	-109.144332885742	88.7313537597656	0.691018760204315	0.937577843666077	0.485164731740952	79.1374969482422	6331
True	False	False	False	False	-3129.8310546875	-785.108947753906	206.300399780273	0.591337025165558	0.924103260040283	0.335935950279236	73.3279571533203	13639
True	False	False	False	False	-3129.72241210938	-542.860168457031	113.132476806641	0.694173395633698	0.953242182731628	0.491636395454407	79.8627471923828	8146
True	False	False	False	False	-3126.63232421875	-67.5719375610352	126.442184448242	0.67285168170929	0.935705184936523	0.450801759958267	100.342102050781	11439
True	False	False	False	False	-3126.14184570313	-92.0177688598633	103.150199890137	0.650538504123688	0.936026215553284	0.414049744606018	71.365592956543	6637
True	False	False	False	False	-3126.07104492188	-1243.37719726563	154.17073059082	0.704342007637024	0.962710738182068	0.513713896274567	78.0287780761719	10846
True	False	False	False	False	-3121.5341796875	-1056.5185546875	171.917007446289	0.633354604244232	0.960357844829559	0.38890215754509	85.8645172119141	13309
True	False	False	False	False	-3121.78344726563	-865.855041503906	112.023338317871	0.787644565105438	0.951518535614014	1	82.811882019043	8364
True	False	False	False	False	-3124.00756835938	-147.90087890625	153.061584472656	0.740749657154083	0.956631183624268	0.614949762821198	76.8768081665039	10609
True	False	False	False	False	-3123.9345703125	-126.09886932373	127.551322937012	0.696321606636047	0.959811329841614	0.496140778064728	79.0608673095703	9092
True	False	False	False	False	-3123.0439453125	-841.173400878906	135.315322875977	0.766323685646057	0.956489145755768	0.730341970920563	78.0573806762695	9523
True	False	False	False	False	-3122.525390625	-692.773193359375	117.569046020508	0.603759825229645	0.940725088119507	0.350525975227356	66.5943374633789	7059
True	False	False	False	False	-3118.65209960938	-236.105026245117	146.40673828125	0.751851856708527	0.958566606044769	0.657453954219818	74.4393920898438	9826
True	False	False	False	False	-3118.2939453125	-556.775085449219	129.769607543945	0.690558314323425	0.963054895401001	0.484233826398849	78.521369934082	9187
True	False	False	False	False	-3117.08959960938	-269.425201416016	158.607299804688	0.701090931892395	0.953570008277893	0.506440579891205	77.4685287475586	11078
True	False	False	False	False	-3116.93798828125	-1013.39520263672	127.551322937012	0.836821675300598	0.958349406719208	1	80.1130447387695	9213
True	False	False	False	False	-3114.79174804688	-750.068115234375	149.734161376953	0.829875767230988	0.964268267154694	1	73.1185150146484	9871
True	False	False	False	False	-3114.66943359375	-1394.68505859375	252.884368896484	0.810504853725433	0.958964288234711	1	90.5	20634
True	False	False	False	False	-3114.57568359375	-1102.97155761719	149.734161376953	0.620585322380066	0.946956217288971	0.371657699346542	77.7407379150391	10495
True	False	False	False	False	-3114.47314453125	-168.314819335938	157.498153686523	0.665052056312561	0.954035520553589	0.437354356050491	71.2535247802734	10118
True	False	False	False	False	-3111.01000976563	-975.8525390625	110.914192199707	0.584061980247498	0.928643703460693	0.327748477458954	70.75	7075
True	False	False	False	False	-3110.70825195313	-714.264526367188	114.241622924805	0.771086752414703	0.962107300758362	0.762132465839386	78.6601943969727	8102
True	False	False	False	False	-3110.40869140625	-6.1030387878418	131.987884521484	0.750850260257721	0.948155403137207	0.653257846832275	90.2605056762695	10741
True	False	False	False	False	-3110.28076171875	-1557.80603027344	72.0942230224609	0.646083891391754	0.953829169273376	0.407295525074005	115.276924133301	7493
True	False	False	False	False	-3102.96630859375	-1508.87365722656	139.751892089844	0.669603943824768	0.94218248128891	0.445116937160492	80.6507949829102	10162
True	False	False	False	False	-3103.9580078125	-1307.333984375	133.097030639648	0.79485547542572	0.959413766860962	1	76.6416702270508	9197
True	False	False	False	False	-3109.93383789063	-479.766448974609	171.917007446289	0.687864303588867	0.965103268623352	0.478855133056641	75.0774230957031	11637
True	False	False	False	False	-3107.97265625	-1285.60461425781	202.97297668457	0.725916802883148	0.95889276266098	0.568383753299713	84.3278656005859	15432
True	False	False	False	False	-3097.5380859375	-1244.83569335938	189.663269042969	0.751996099948883	0.937192678451538	0.65806519985199	81.0467834472656	13859
True	False	False	False	False	-3106.42236328125	-648.871704101563	170.807861328125	0.648498892784119	0.962741613388062	0.410935580730438	94.7467498779297	14591
True	False	False	False	False	-3107.29614257813	-441.684661865234	217.391815185547	0.654276311397552	0.957327723503113	0.419854998588562	80.5255126953125	15783
True	False	False	False	False	-3104.4208984375	-98.0911254882813	117.569046020508	0.619105696678162	0.950029850006104	0.369730323553085	68.7547149658203	7288
True	False	False	False	False	-3102.70532226563	-615.341125488281	151.952453613281	0.687491834163666	0.938992023468018	0.478120416402817	70.2919692993164	9630
True	False	False	False	False	-3101.109375	-851.379333496094	129.769607543945	0.719225645065308	0.962295830249786	0.550069808959961	73.0769195556641	8550
True	False	False	False	False	-3098.49975585938	-286.968994140625	154.17073059082	0.746117413043976	0.966070592403412	0.634470880031586	78.561149597168	10920
True	False	False	False	False	-3100.93041992188	56.4639587402344	174.135284423828	0.728463411331177	0.954329788684845	0.575742781162262	77.1273880004883	12109
True	False	False	False	False	-3096.998046875	-1336.31799316406	165.262145996094	0.799794971942902	0.966070592403412	1	78.4228210449219	11685
True	False	False	False	False	-3096.55981445313	-1589.66760253906	37.7108268737793	0.748016774654388	0.950419723987579	0.64181524515152	109.735290527344	3731
True	False	False	False	False	-3094.92065429688	-1207.22534179688	158.607299804688	0.648816347122192	0.949548840522766	0.411417841911316	75.8811187744141	10851
True	False	False	False	False	-3094.9736328125	-777.223815917969	42.1473922729492	0.628854393959045	0.918175220489502	0.382695436477661	96.6315765380859	3672
True	False	False	False	False	-3095.482421875	-206.005279541016	134.206176757813	0.763469576835632	0.964626967906952	0.713658273220062	82.4628067016602	9978
True	False	False	False	False	-3094.81372070313	-1159.98571777344	164.153015136719	0.680345416069031	0.956953942775726	0.464419931173325	76.4594573974609	11316
True	False	False	False	False	-3091.16967773438	-1132.0625	135.315322875977	0.673845827579498	0.95330137014389	0.452567338943481	73.4836044311523	8965
True	False	False	False	False	-3093.67700195313	-823.74951171875	105.36848449707	0.85742598772049	0.972323775291443	1	74.3894729614258	7067
True	False	False	False	False	-3093.5234375	-648.608093261719	53.2388153076172	0.80851811170578	0.953352153301239	1	78.8958358764648	3787
True	False	False	False	False	-3092.47729492188	-801.422668457031	190.772415161133	0.583352267742157	0.929161131381989	0.326963037252426	78.0232543945313	13420
True	False	False	False	False	-3091.21044921875	-143.681228637695	206.300399780273	0.760025501251221	0.947715580463409	0.695292770862579	70.3010787963867	13076
True	False	False	False	False	-3091.25073242188	34.9413757324219	198.536407470703	0.693045675754547	0.963625609874725	0.489303827285767	79.072624206543	14154
True	False	False	False	False	-3088.79956054688	-1104.80114746094	136.424453735352	0.718396246433258	0.958606481552124	0.547894239425659	77.9674758911133	9590
True	False	False	False	False	-3084.8876953125	-1032.44946289063	171.917007446289	0.749726235866547	0.962330639362335	0.648645401000977	82.2387084960938	12747
True	False	False	False	False	-3088.3076171875	-566.296936035156	217.391815185547	0.716579556465149	0.964653551578522	0.543196678161621	81.0051040649414	15877
True	False	False	False	False	-3088.21508789063	5.47957420349121	129.769607543945	0.818419456481934	0.949004113674164	1	89.8461532592773	10512
True	False	False	False	False	-3086.73999023438	-526.925231933594	253.993499755859	0.673725843429565	0.937780380249023	0.452353626489639	82.0305709838867	18785
True	False	False	False	False	-3086.57934570313	-917.316711425781	144.188446044922	0.732868850231171	0.934580624103546	0.589046716690063	87.5	11375
True	False	False	False	False	-3084.97900390625	-884.569152832031	135.315322875977	0.654865682125092	0.961620807647705	0.420782208442688	74.5163955688477	9091
True	False	False	False	False	-3084.94165039063	-765.371826171875	44.3656768798828	0.645768940448761	0.948874831199646	0.406824588775635	91.4749984741211	3659
True	False	False	False	False	-3083.54467773438	-1615.14367675781	115.350761413574	0.67071270942688	0.957340359687805	0.447043597698212	128.759613037109	13391
True	False	False	False	False	-3080.0908203125	-1586.07531738281	129.769607543945	0.774984061717987	0.953871011734009	0.793480038642883	105.95726776123	12397
True	False	False	False	False	-3081.62573242188	-1462.87524414063	240.683807373047	0.605424761772156	0.956062316894531	0.352543652057648	88.6451644897461	19236
True	False	False	False	False	-3081.32885742188	-1072.19079589844	206.300399780273	0.688050091266632	0.94700700044632	0.479222506284714	82.3010787963867	15308
True	False	False	False	False	-3078.8134765625	-949.016906738281	209.627822875977	0.788861632347107	0.96730625629425	1	86.9576721191406	16435
True	False	False	False	False	-3082.5556640625	-24.0095863342285	165.262145996094	0.75501412153244	0.960919916629791	0.67127937078476	91.7919464111328	13677
True	False	False	False	False	-3082.5048828125	-719.749084472656	235.138092041016	0.775075852870941	0.949964106082916	0.794298112392426	109.136795043945	23137
True	False	False	False	False	-3082.072265625	-670.184753417969	125.333038330078	0.845949530601501	0.965185582637787	1	74.0707931518555	8370
True	False	False	False	False	-3081.92333984375	-256.179931640625	161.934722900391	0.73981249332428	0.95227313041687	0.611710011959076	73.191780090332	10686
True	False	False	False	False	-3079.20361328125	-51.2983207702637	253.993499755859	0.572953999042511	0.922659814357758	0.315712660551071	77.4454116821289	17735
True	False	False	False	False	-3078.05639648438	-982.531982421875	215.173538208008	0.816940188407898	0.96321976184845	1	93.8247451782227	18202
True	False	False	False	False	-3077.8466796875	-1187.68334960938	128.660461425781	0.820795118808746	0.964657068252563	1	72.068962097168	8360
True	False	False	False	False	-3077.0205078125	-1556.89233398438	155.279876708984	0.51788717508316	0.893284380435944	0.262933850288391	78.1785736083984	10945
True	False	False	False	False	-3074.17578125	-1408.63122558594	183.008422851563	0.735016465187073	0.951086282730103	0.595819652080536	78.8363647460938	13008
True	False	False	False	False	-3076.5693359375	-1378.51330566406	136.424453735352	0.837091445922852	0.968881368637085	1	87.9837417602539	10822
True	False	False	False	False	-3067.87866210938	-1316.759765625	185.226699829102	0.757708609104156	0.95314359664917	0.683835804462433	79.443115234375	13267
True	False	False	False	False	-3070.45483398438	-619.530578613281	99.8227767944336	0.654903948307037	0.949404776096344	0.420842528343201	71.1333312988281	6402
True	False	False	False	False	-3076.20239257813	-86.0515213012695	169.698715209961	0.625182271003723	0.950407743453979	0.377736806869507	74	11322
True	False	False	False	False	-3074.7080078125	-416.081298828125	192.990692138672	0.510343134403229	0.943491041660309	0.256450086832047	74.8735656738281	13028
True	False	False	False	False	-3073.59594726563	-172.564865112305	154.17073059082	0.68147999048233	0.957306742668152	0.466546475887299	74.0863342285156	10298
True	False	False	False	False	-3069.8759765625	-1266.43188476563	169.698715209961	0.742979526519775	0.954517602920532	0.622851550579071	81.5228729248047	12473
True	False	False	False	False	-3069.12524414063	-836.0693359375	245.120376586914	0.749539792537689	0.942790925502777	0.647889971733093	79.6108627319336	17594
True	False	False	False	False	-3069.10424804688	-604.845031738281	35.4925422668457	0.795358955860138	0.950105845928192	1	66.5625	2130
True	False	False	False	False	-3066.4091796875	-1654.49047851563	125.333038330078	0.600517809391022	0.954253971576691	0.34664061665535	149.424774169922	16885
True	False	False	False	False	-3054.11352539063	-1631.15454101563	114.241622924805	0.60792738199234	0.967720925807953	0.355605512857437	73.3592224121094	7556
True	False	False	False	False	-3059.87890625	-1014.47784423828	154.17073059082	0.688059508800507	0.959389567375183	0.479241073131561	79.1870498657227	11007
True	False	False	False	False	-3065.85327148438	-277.819458007813	150.843307495117	0.639430224895477	0.933275759220123	0.397520750761032	86.8235321044922	11808
True	False	False	False	False	-3061.60522460938	-875.471740722656	108.695907592773	0.602428317070007	0.92231023311615	0.34892338514328	73.1326522827148	7167
True	False	False	False	False	-3061.41015625	-746.85888671875	120.896469116211	0.839848577976227	0.960910856723785	1	73.8073425292969	8045
True	False	False	False	False	-3057.38671875	1.84053182601929	168.589569091797	0.788660645484924	0.95607990026474	1	89.2697372436523	13569
True	False	False	False	False	-3057.38549804688	-1517.74780273438	166.371292114258	0.752728283405304	0.957328915596008	0.66119509935379	78.3066635131836	11746
True	False	False	False	False	-3051.87426757813	-1245.2646484375	138.64274597168	0.715037643909454	0.963071346282959	0.539279878139496	76.2880020141602	9536
True	False	False	False	False	-3057.33618164063	-606.905578613281	68.7667999267578	0.782398581504822	0.94997501373291	0.883594453334808	69.5	4309
True	False	False	False	False	-3051.8486328125	-1705.80102539063	18.8554134368896	0.481155753135681	0.926321446895599	0.232746690511703	109	1853
True	False	False	False	False	-3049.78369140625	-1688.01623535156	63.2210922241211	0.71930193901062	0.918898284435272	0.550270855426788	124.701751708984	7108
True	False	False	False	False	-3045.14672851563	-1304.60754394531	130.878753662109	0.803063333034515	0.963870942592621	1	81.4322052001953	9609
True	False	False	False	False	-3051.44873046875	-1052.68383789063	160.825576782227	0.694726705551147	0.951128363609314	0.492788851261139	84.3379287719727	12229
True	False	False	False	False	-3051.39013671875	-718.173889160156	110.914192199707	0.766682505607605	0.964768290519714	0.732549428939819	80.879997253418	8088
True	False	False	False	False	-3051.11791992188	-972.338623046875	22.1828384399414	0.735508561134338	0.947545111179352	0.597400009632111	60.5	1210
True	False	False	False	False	-3050.79638671875	-774.285095214844	196.318130493164	0.673774719238281	0.93819135427475	0.452440679073334	78.0225982666016	13810
True	False	False	False	False	-3049.57299804688	-672.502990722656	97.6044921875	0.728147208690643	0.940554261207581	0.574816465377808	84.0909118652344	7400
True	False	False	False	False	-3047.38916015625	-629.232543945313	160.825576782227	0.797517895698547	0.959284722805023	1	80.9862060546875	11743
True	False	False	False	False	-3048.84692382813	-178.763153076172	164.153015136719	0.659287512302399	0.957625389099121	0.42784658074379	70.8175659179688	10481
True	False	False	False	False	-3046.87622070313	-1189.88513183594	144.188446044922	0.697807669639587	0.960256695747375	0.49930477142334	74.9230804443359	9740
True	False	False	False	False	-3044.74853515625	-1167.61096191406	135.315322875977	0.546387195587158	0.94700163602829	0.288950115442276	72.6967239379883	8869
True	False	False	False	False	-3045.95092773438	-18.2945728302002	146.40673828125	0.744143784046173	0.948323547840118	0.627091646194458	72.613639831543	9585
True	False	False	False	False	-3045.22631835938	-846.236267089844	110.914192199707	0.739838838577271	0.95430862903595	0.6118004322052	70.5800018310547	7058
True	False	False	False	False	-3042.46264648438	-692.310546875	184.117568969727	0.787859082221985	0.962685883045197	1	85.0421676635742	14117
True	False	False	False	False	-3041.37133789063	-1591.62780761719	157.498153686523	0.781017482280731	0.957965433597565	0.861013054847717	89.591552734375	12722
True	False	False	False	False	-3031.740234375	-1557.52233886719	181.899276733398	0.684514880180359	0.949985563755035	0.472323328256607	84.5182952880859	13861
True	False	False	False	False	-3039.4384765625	-1440.34521484375	154.17073059082	0.611271679401398	0.905018150806427	0.35975307226181	72.5899276733398	10090
True	False	False	False	False	-3040.60522460938	-1221.6572265625	171.917007446289	0.777819216251373	0.95198255777359	0.821106195449829	78.9548416137695	12238
True	False	False	False	False	-3040.9521484375	-203.174057006836	167.480438232422	0.83051860332489	0.954780399799347	1	95.3311233520508	14395
True	False	False	False	False	-3037.93969726563	-1126.96118164063	151.952453613281	0.81213653087616	0.954991400241852	1	77.7226257324219	10648
True	False	False	False	False	-3032.96020507813	-1099.00378417969	149.734161376953	0.78029876947403	0.963439404964447	0.850861847400665	75.6888885498047	10218
True	False	False	False	False	-3036.03002929688	-968.082275390625	136.424453735352	0.837091445922852	0.965338468551636	1	86.0731735229492	10587
True	False	False	False	False	-3031.80517578125	-946.074157714844	160.825576782227	0.672784626483917	0.957965016365051	0.450683176517487	82.027587890625	11894
True	False	False	False	False	-3031.7265625	-40.1620864868164	147.515884399414	0.80531108379364	0.96396404504776	1	76.5413513183594	10180
True	False	False	False	False	-3030.21508789063	-1362.56286621094	211.846115112305	0.839948892593384	0.964081943035126	1	101.947647094727	19472
True	False	False	False	False	-3030.08740234375	-1514.41467285156	138.64274597168	0.704681634902954	0.941029727458954	0.514486134052277	79.1279983520508	9891
True	False	False	False	False	-3028.10522460938	-866.927490234375	104.259346008301	0.811947047710419	0.960950613021851	1	70.2978744506836	6608
True	False	False	False	False	-3029.04370117188	-542.084716796875	200.754699707031	0.778810083866119	0.961170852184296	0.832194209098816	84.4254150390625	15281
True	False	False	False	False	-3028.8095703125	-283.395935058594	138.64274597168	0.797355175018311	0.961592078208923	1	84.463996887207	10558
True	False	False	False	False	-3028.50952148438	-246.574996948242	246.229507446289	0.719127774238586	0.929337739944458	0.549812078475952	91.7927932739258	20378
True	False	False	False	False	-3025.90600585938	-1738.54992675781	76.5307922363281	0.642785727977753	0.951156854629517	0.40240478515625	136.115936279297	9392
True	False	False	False	False	-3012.32446289063	-1685.1298828125	186.335845947266	0.695049583911896	0.952914714813232	0.49346387386322	81.101188659668	13625
True	False	False	False	False	-3024.86743164063	-1418.98217773438	35.4925422668457	0.795358955860138	0.950105845928192	1	70.34375	2251
True	False	False	False	False	-3025.68408203125	-1286.59155273438	171.917007446289	0.666936814785004	0.944697141647339	0.440540254116058	77.6709671020508	12039
True	False	False	False	False	-3020.87768554688	-807.905700683594	242.902084350586	0.47719943523407	0.892905294895172	0.229689359664917	78.8036499023438	17258
True	False	False	False	False	-3024.39965820313	-575.892578125	227.374099731445	0.803360044956207	0.949501574039459	1	92.7317047119141	19010
True	False	False	False	False	-3021.03857421875	-225.229202270508	214.064392089844	0.7498939037323	0.952853322029114	0.649327278137207	76.4663238525391	14758
True	False	False	False	False	-3018.37524414063	-1627.37756347656	176.353576660156	0.539261698722839	0.927109181880951	0.282204896211624	77.8364791870117	12376
True	False	False	False	False	-3006.8955078125	-1430.16064453125	210.736968994141	0.443710803985596	0.907176792621613	0.205121949315071	80.7421035766602	15341
True	False	False	False	False	-3018.25805664063	-526.211486816406	94.2770690917969	0.817713499069214	0.960534572601318	1	96.7058792114258	8220
True	False	False	False	False	-3012.74560546875	-1419.82385253906	9.98227787017822	0.687235474586487	0.9244145154953	0.47761595249176	73.5555572509766	662
True	False	False	False	False	-3005.52856445313	-1265.09020996094	133.097030639648	0.602182626724243	0.918597996234894	0.34862869977951	70.8000030517578	8496
True	False	False	False	False	-3008.80590820313	-1233.90478515625	165.262145996094	0.799794971942902	0.972363531589508	1	73.8187942504883	10999
True	False	False	False	False	-3006.96142578125	-1152.47705078125	138.64274597168	0.694548964500427	0.958300232887268	0.492418080568314	72.120002746582	9015
True	False	False	False	False	-3008.35717773438	-884.052001953125	140.861022949219	0.741758704185486	0.961325526237488	0.618490815162659	74.2440948486328	9429
True	False	False	False	False	-3008.00390625	-1061.69018554688	222.937530517578	0.787684738636017	0.949837386608124	1	80.3432846069336	16149
True	False	False	False	False	-3006.7578125	-654.699829101563	246.229507446289	0.542678833007813	0.944123446941376	0.285418480634689	70.0630645751953	15554
True	False	False	False	False	-3004.8115234375	-1779.74536132813	139.751892089844	0.489568054676056	0.94011789560318	0.2393659055233	117.682540893555	14828
True	False	False	False	False	-2981.529296875	-1747.42199707031	302.795745849609	0.608059108257294	0.894272446632385	0.355767637491226	98.3369979858398	26846
True	False	False	False	False	-2999.39819335938	-1549.63562011719	147.515884399414	0.696933448314667	0.955107927322388	0.49743863940239	74.1954879760742	9868
True	False	False	False	False	-3004.80517578125	-1193.4130859375	189.663269042969	0.758869647979736	0.9708251953125	0.689494967460632	81.9532165527344	14014
True	False	False	False	False	-2998.060546875	-1102.66455078125	173.026138305664	0.723823487758636	0.934217631816864	0.562501490116119	69.6282043457031	10862
True	False	False	False	False	-3000.04907226563	-1013.62622070313	134.206176757813	0.8463996052742	0.95916348695755	1	73.3801651000977	8879
True	False	False	False	False	-2988.92114257813	-906.020690917969	267.30322265625	0.623419284820557	0.939943492412567	0.375388830900192	84.460578918457	20355
True	False	False	False	False	-2988.62963867188	-1598.9375	140.861022949219	0.797730386257172	0.968694150447845	1	86.1889801025391	10946
True	False	False	False	False	-2985.4921875	-1525.32678222656	144.188446044922	0.652364492416382	0.931125342845917	0.416869550943375	74.5	9685
True	False	False	False	False	-2987.984375	-1466.42578125	267.30322265625	0.492382109165192	0.915672481060028	0.241617187857628	81.7468872070313	19701
True	False	False	False	False	-2982.96215820313	-1350.27294921875	214.064392089844	0.728514790534973	0.956117808818817	0.575893700122833	75.7150268554688	14613
True	False	False	False	False	-2980.05200195313	-683.678588867188	272.848907470703	0.812074661254883	0.960032522678375	1	94.9756088256836	23364
True	False	False	False	False	-2978.37109375	-1146.60095214844	216.282684326172	0.661358654499054	0.941734910011292	0.431222677230835	74.0564117431641	14441
True	False	False	False	False	-2978.17431640625	-1804.61218261719	128.660461425781	0.663554906845093	0.955786943435669	0.434851348400116	102.681037902832	11911
True	False	False	False	False	-2973.60229492188	-1779.13989257813	169.698715209961	0.582415461540222	0.957081258296967	0.325929790735245	76.529411315918	11709
True	False	False	False	False	-2975.77954101563	-1658.73999023438	218.500961303711	0.781451463699341	0.938690483570099	0.867608726024628	120.837562561035	23805
True	False	False	False	False	-2975.494140625	-1289.06640625	144.188446044922	0.778827726840973	0.96133691072464	0.832400798797607	72.5	9425
True	False	False	False	False	-2974.09057617188	-1220.05078125	180.790130615234	0.739559888839722	0.95194536447525	0.610844850540161	83.0674819946289	13540
True	False	False	False	False	-2971.21240234375	-1035.17858886719	150.843307495117	0.766693592071533	0.958779573440552	0.73261821269989	81.7867660522461	11123
True	False	False	False	False	-2965.30249023438	-913.531127929688	123.114753723145	0.658008396625519	0.952990531921387	0.425783306360245	71.3513488769531	7920
True	False	False	False	False	-2964.7451171875	-1849.50439453125	95.3862075805664	0.766198992729187	0.946501493453979	0.729580998420715	120.395347595215	10354
True	False	False	False	False	-2955.21044921875	-1778.00842285156	11.0914192199707	0.673765122890472	0.928999543190002	0.452423572540283	61.0999984741211	611
True	False	False	False	False	-2947.94848632813	-1664.18103027344	173.026138305664	0.809414923191071	0.969735205173492	1	85.1153869628906	13278
True	False	False	False	False	-2960.5244140625	-1559.50146484375	151.952453613281	0.641634702682495	0.961715698242188	0.400719165802002	86.2992706298828	11823
True	False	False	False	False	-2963.54809570313	-1123.439453125	139.751892089844	0.710319042205811	0.956108272075653	0.527671158313751	77.8015899658203	9803
True	False	False	False	False	-2962.23754882813	-1490.33715820313	234.028945922852	0.507463395595551	0.954694211483002	0.254015922546387	82.4217987060547	17391
True	False	False	False	False	-2961.64819335938	-1407.09790039063	214.064392089844	0.561896681785583	0.949312686920166	0.304246962070465	75.803108215332	14630
True	False	False	False	False	-2960.02709960938	-1262.75354003906	134.206176757813	0.823480188846588	0.961795568466187	1	79.0082626342773	9560
True	False	False	False	False	-2958.17529296875	-1344.04467773438	179.680999755859	0.776177406311035	0.953591048717499	0.804480254650116	84.3950653076172	13672
True	False	False	False	False	-2954.220703125	-1295.96752929688	127.551322937012	0.782646477222443	0.948231756687164	0.888233423233032	72.8869552612305	8382
True	False	False	False	False	-2957.04711914063	-1184.76416015625	201.863830566406	0.707153856754303	0.960425019264221	0.520181596279144	74.016487121582	13471
True	False	False	False	False	-2955.32983398438	-1081.01818847656	207.409545898438	0.714338004589081	0.955378592014313	0.537523329257965	89.251335144043	16690
True	False	False	False	False	-2950.91723632813	-1217.63732910156	143.079315185547	0.772836744785309	0.974127292633057	0.775464057922363	86.3255844116211	11136
True	False	False	False	False	-2950.26806640625	-1634.66613769531	160.825576782227	0.809093058109283	0.958990335464478	1	80.2965545654297	11643
True	False	False	False	False	-2944.57885742188	-1718.12609863281	247.338653564453	0.728028416633606	0.94382381439209	0.574469387531281	92.3497772216797	20594
True	False	False	False	False	-2940.91479492188	-1892.80578613281	104.259346008301	0.733055353164673	0.961325287818909	0.589626967906952	128.893615722656	12116
True	False	False	False	False	-2885.951171875	-1850.54736328125	23.2919807434082	0.666415452957153	0.93280303478241	0.439655065536499	60.761905670166	1276
True	False	False	False	False	-2920.17065429688	-1757.96032714844	199.645553588867	0.767598927021027	0.961344420909882	0.738312005996704	81.0722198486328	14593
True	False	False	False	False	-2922.09619140625	-1614.89636230469	168.589569091797	0.755421161651611	0.965578734874725	0.673127472400665	80.6052627563477	12252
True	False	False	False	False	-2934.38452148438	-1537.19470214844	128.660461425781	0.731921255588531	0.955563426017761	0.586120128631592	79.4396514892578	9215
True	False	False	False	False	-2932.20336914063	-1377.44030761719	187.44499206543	0.736499607563019	0.951243102550507	0.600616216659546	80.3313598632813	13576
True	False	False	False	False	-2934.95947265625	-1150.00476074219	146.40673828125	0.762958765029907	0.958261728286743	0.710821986198425	102.25757598877	13498
True	False	False	False	False	-2933.00122070313	-1094.55493164063	131.987884521484	0.80079972743988	0.951440989971161	1	84.1764678955078	10017
True	False	False	False	False	-2930.64428710938	-1485.86059570313	210.736968994141	0.760224640369415	0.932354509830475	0.69630891084671	94.5315780639648	17961
True	False	False	False	False	-2929.3798828125	-1259.38708496094	157.498153686523	0.673951745033264	0.947835326194763	0.45275616645813	102.323944091797	14530
True	False	False	False	False	-2928.08422851563	-1004.89709472656	159.716445922852	0.715662121772766	0.943650901317596	0.540858566761017	113.743057250977	16379
True	False	False	False	False	-2923.26220703125	-556.44189453125	42.1473922729492	0.546627998352051	0.886265337467194	0.289181053638458	55.5789489746094	2112
True	False	False	False	False	-2922.115234375	-449.066772460938	240.683807373047	0.716342329978943	0.954007983207703	0.542589843273163	111.179725646973	24126
True	False	False	False	False	-2920.578125	-1592.43078613281	184.117568969727	0.621361136436462	0.952134907245636	0.372673898935318	81.1746978759766	13475
True	False	False	False	False	-2910.24169921875	-1511.20581054688	140.861022949219	0.594800055027008	0.938627004623413	0.339923411607742	68.2204742431641	8664
True	False	False	False	False	-2913.33764648438	-1279.19836425781	158.607299804688	0.778592884540558	0.960802972316742	0.829684317111969	85.3356628417969	12203
True	False	False	False	False	-2916.94262695313	-235.435668945313	178.571853637695	0.583776772022247	0.942341506481171	0.327432572841644	77.7515563964844	12518
True	False	False	False	False	-2915.7607421875	-1208.60791015625	165.262145996094	0.765527665615082	0.947588562965393	0.725537121295929	77.1879196166992	11501
True	False	False	False	False	-2913.07739257813	-1368.10021972656	173.026138305664	0.427736759185791	0.91958224773407	0.194154679775238	69.7243576049805	10877
True	False	False	False	False	-2907.39916992188	-1708.75231933594	201.863830566406	0.659921586513519	0.954848766326904	0.428875505924225	81.7417602539063	14877
True	False	False	False	False	-2905.73193359375	-1648.25732421875	185.226699829102	0.718570590019226	0.957186877727509	0.548350036144257	81.4251480102539	13598
True	False	False	False	False	-2906.38989257813	-1114.24621582031	150.843307495117	0.794324278831482	0.956683874130249	1	91.1176452636719	12392
True	False	False	False	False	-2904.83544921875	-1076.80322265625	195.208984375	0.781058788299561	0.938471555709839	0.86162406206131	109.784088134766	19322
True	False	False	False	False	-2904.40454101563	-1839.83654785156	202.97297668457	0.763818383216858	0.956207931041718	0.715619802474976	97.7868881225586	17895
True	False	False	False	False	-2894.96630859375	-1820.48547363281	224.046676635742	0.565266907215118	0.965429663658142	0.307689905166626	81.5049514770508	16464
True	False	False	False	False	-2897.0869140625	-1563.20837402344	122.005615234375	0.570741295814514	0.949142277240753	0.313378512859344	66.0545425415039	7266
True	False	False	False	False	-2903.07202148438	-1333.85559082031	145.297592163086	0.621744215488434	0.922835886478424	0.373177081346512	88.3511428833008	11574
True	False	False	False	False	-2902.93188476563	-560.260803222656	58.7845230102539	0.757243514060974	0.962171196937561	0.681612551212311	59.0188674926758	3128
True	False	False	False	False	-2902.74389648438	52.9857292175293	300.577453613281	0.657998204231262	0.946444988250732	0.425766855478287	157.856094360352	42779
True	False	False	False	False	-2900.25073242188	-1457.12023925781	168.589569091797	0.659941136837006	0.953477323055267	0.428907334804535	72.5131607055664	11022
True	False	False	False	False	-2883.23681640625	-1297.27954101563	151.952453613281	0.67167454957962	0.933683753013611	0.448726803064346	68.8102188110352	9427
True	False	False	False	False	-2899.79956054688	-1224.17797851563	199.645553588867	0.767598927021027	0.954573750495911	0.738312005996704	88.6166687011719	15951
True	False	False	False	False	-2883.53979492188	-1188.70336914063	144.188446044922	0.707811713218689	0.958116471767426	0.521719515323639	68.6769256591797	8928
True	False	False	False	False	-2883.14916992188	-1673.1455078125	160.825576782227	0.778323948383331	0.958474338054657	0.826640605926514	84.6896514892578	12280
True	False	False	False	False	-2882.431640625	-1619.15808105469	215.173538208008	0.581125319004059	0.943526864051819	0.324513405561447	78.1185531616211	15155
True	False	False	False	False	-2877.82006835938	-1793.0703125	211.846115112305	0.739506840705872	0.964732527732849	0.610663592815399	76.9947662353516	14706
True	False	False	False	False	-2878.70458984375	-1542.16650390625	144.188446044922	0.807786464691162	0.950534105300903	1	72.4461517333984	9418
True	False	False	False	False	-2878.12963867188	-1516.05749511719	136.424453735352	0.669698774814606	0.953696191310883	0.445281118154526	70.8617858886719	8716
True	False	False	False	False	-2857.39599609375	-1890.62475585938	256.211791992188	0.762557923793793	0.956052124500275	0.708625137805939	81.1645050048828	18749
True	False	False	False	False	-2875.27954101563	-1720.23779296875	159.716445922852	0.803513050079346	0.956332683563232	1	73.5069427490234	10585
True	False	False	False	False	-2872.94409179688	-1272.38256835938	187.44499206543	0.612784326076508	0.925796389579773	0.361650496721268	83.7810668945313	14159
True	False	False	False	False	-2871.91357421875	-1342.93249511719	236.24723815918	0.794529914855957	0.956427931785583	1	71.8169021606445	15297
True	False	False	False	False	-2869.54272460938	-1760.89526367188	210.736968994141	0.835551202297211	0.963593363761902	1	91.5210494995117	17389
True	False	False	False	False	-2866.25830078125	-1573.18090820313	150.843307495117	0.766693592071533	0.965228617191315	0.73261821269989	74.5735321044922	10142
True	False	False	False	False	-2864.96459960938	-1391.38244628906	256.211791992188	0.762557923793793	0.943539321422577	0.708625137805939	74.363639831543	17178
True	False	False	False	False	-2861.25927734375	-1234.68237304688	140.861022949219	0.792684435844421	0.958614528179169	1	74.7086639404297	9488
True	False	False	False	False	-2857.16015625	-1203.42358398438	100.931915283203	0.665395319461823	0.924835741519928	0.437931686639786	120.615386962891	10976
True	False	False	False	False	-2845.07104492188	-1798.45678710938	245.120376586914	0.729546785354614	0.95654296875	0.578944802284241	79.533935546875	17577
True	False	False	False	False	-2850.53125	-1674.43298339844	150.843307495117	0.84506893157959	0.970265328884125	1	79.5220565795898	10815
True	False	False	False	False	-2849.77978515625	-1498.23571777344	154.17073059082	0.688059508800507	0.956367969512939	0.479241073131561	70.1942443847656	9757
True	False	False	False	False	-2848.640625	-1626.59118652344	164.153015136719	0.725604593753815	0.933683753013611	0.567497134208679	77.0135116577148	11398
True	False	False	False	False	-2847.81958007813	-1720.88244628906	161.934722900391	0.73981249332428	0.957121014595032	0.611710011959076	84.5958938598633	12351
True	False	False	False	False	-2844.76635742188	-1535.13598632813	136.424453735352	0.669698774814606	0.941441595554352	0.445281118154526	67	8241
True	False	False	False	False	-2841.04418945313	-1857.20397949219	235.138092041016	0.639829039573669	0.953729152679443	0.398096561431885	80.6132049560547	17090
True	False	False	False	False	-2824.69653320313	-1650.46569824219	191.881561279297	0.692204535007477	0.956464290618896	0.487577885389328	77.9075164794922	13478
True	False	False	False	False	-2829.96655273438	-742.18212890625	186.335845947266	0.611243665218353	0.959113657474518	0.359718054533005	94.1785736083984	15822
True	False	False	False	False	-2828.22802734375	-1571.11572265625	169.698715209961	0.606914043426514	0.927236378192902	0.35436150431633	71.5751647949219	10951
True	False	False	False	False	-2815.08569335938	-1554.67395019531	183.008422851563	0.407231032848358	0.840031683444977	0.180707171559334	79.4606094360352	13111
True	False	False	False	False	-2827.33203125	-1257.60119628906	206.300399780273	0.595928013324738	0.938090980052948	0.341235190629959	84	15624
True	False	False	False	False	-2816.92602539063	-1432.44946289063	181.899276733398	0.682014107704163	0.968988358974457	0.467553645372391	93.2926864624023	15300
True	False	False	False	False	-2813.07177734375	-1728.05859375	186.335845947266	0.786822140216827	0.95999401807785	1	80.898811340332	13591
True	False	False	False	False	-2813.17651367188	-500.865447998047	148.625015258789	0.426017016172409	0.939748406410217	0.193000420928001	62.7462692260742	8408
True	False	False	False	False	-2811.02880859375	-1681.75939941406	155.279876708984	0.762258768081665	0.94156414270401	0.707001686096191	83.6357116699219	11709
True	False	False	False	False	-2809.35571289063	-1762.98889160156	185.226699829102	0.703242301940918	0.945290148258209	0.511229753494263	76.6586837768555	12802
True	False	False	False	False	-2797.56762695313	-1855.38366699219	311.668884277344	0.409935534000397	0.957245349884033	0.182442337274551	74.0142364501953	20798
True	False	False	False	False	-2793.68212890625	-1779.61279296875	279.503784179688	0.464963883161545	0.953254759311676	0.220449388027191	82.6031723022461	20816
True	False	False	False	False	-2780.0361328125	-1820.24926757813	250.666076660156	0.552456855773926	0.958206474781036	0.29483288526535	80.5221252441406	18198
True	False	False	False	False	-2790.8486328125	-1615.92590332031	206.300399780273	0.641014516353607	0.960570991039276	0.39981546998024	97.4408569335938	18124
True	False	False	False	False	-2774.19873046875	-1556.4873046875	147.515884399414	0.667419075965881	0.939016401767731	0.44136181473732	79.2481231689453	10540
True	False	False	False	False	-2784.357421875	-1510.99462890625	155.279876708984	0.733614146709442	0.945248067378998	0.591374695301056	71.207145690918	9969
True	False	False	False	False	-2773.62060546875	-1083.64611816406	58.7845230102539	0.762402236461639	0.959908962249756	0.707778513431549	96.6226425170898	5121
True	False	False	False	False	-2769.20629882813	-389.935363769531	116.459907531738	0.843270182609558	0.963940918445587	1	63.0285720825195	6618
True	False	False	False	False	-2751.9970703125	-1750.88256835938	148.625015258789	0.737016499042511	0.953461170196533	0.602312028408051	70.1119384765625	9395
True	False	False	False	False	-2757.34716796875	-1692.94995117188	130.878753662109	0.706935942173004	0.949987649917603	0.519674301147461	63.1016960144043	7446
True	False	False	False	False	-2754.36791992188	-1658.23791503906	164.153015136719	0.511756718158722	0.937164008617401	0.257653146982193	63.4594612121582	9392
True	False	False	False	False	-2747.12060546875	-1801.74353027344	170.807861328125	0.662633955478668	0.949902415275574	0.433323562145233	69.7597427368164	10743
True	False	False	False	False	-2738.36743164063	-1717.75903320313	149.734161376953	0.78029876947403	0.95690929889679	0.850861847400665	66.7629623413086	9013
True	False	False	False	False	-2733.58251953125	-1752.92626953125	156.389007568359	0.461817920207977	0.948917984962463	0.218124359846115	67.9007110595703	9574
True	False	False	False	False	-2717.71240234375	-1886.50622558594	113.132476806641	0.785913348197937	0.954018115997314	1	71.1078414916992	7253
True	False	False	False	False	-2728.2919921875	-1591.30834960938	154.17073059082	0.38780665397644	0.786321699619293	0.168567031621933	65.3884887695313	9089
True	False	False	False	False	-2704.68212890625	-1791.01452636719	154.17073059082	0.665979385375977	0.950618326663971	0.438916981220245	74.6402893066406	10375
True	False	False	False	False	-2694.21704101563	-1710.21728515625	212.955261230469	0.52424156665802	0.956875443458557	0.268519580364227	70.6510391235352	13565
True	False	False	False	False	-2689.39990234375	-1890.43591308594	137.533599853516	0.652447938919067	0.943250358104706	0.416999101638794	75.6128997802734	9376
True	False	False	False	False	-2682.6953125	-1824.078125	260.648345947266	0.67914891242981	0.922478795051575	0.462196409702301	95.5659561157227	22458
True	False	False	False	False	-2672.05517578125	-1714.69140625	155.279876708984	0.664459466934204	0.950343608856201	0.436360716819763	67.3785705566406	9433
True	False	False	False	False	-2665.73706054688	-1852.6142578125	252.884368896484	0.552049040794373	0.958405494689941	0.294433534145355	75.4561386108398	17204
True	False	False	False	False	-2654.19555664063	-1877.44946289063	145.297592163086	0.805286824703217	0.971819639205933	1	72.8396911621094	9542
True	False	False	False	False	-2610.337890625	-1885.9736328125	116.459907531738	0.764054596424103	0.956831932067871	0.716959476470947	81.8476181030273	8594
True	False	False	False	False	-2598.51586914063	-1868.7255859375	116.459907531738	0.652442932128906	0.949860692024231	0.416991353034973	77.1047592163086	8096
True	False	False	False	False	-2574.06811523438	-49.6718902587891	117.569046020508	0.616431474685669	0.963327586650848	0.366282075643539	65.2641525268555	6918
True	False	False	False	False	-2567.81469726563	-1825.94921875	340.506591796875	0.807667374610901	0.956799328327179	1	88.6188888549805	27206
True	False	False	False	False	-2564.56225585938	-1882.82397460938	155.279876708984	0.751485168933868	0.966070592403412	0.655908226966858	74.3642883300781	10411
True	False	False	False	False	-2536.94360351563	-108.012680053711	9.98227787017822	0.606388568878174	0.879486918449402	0.353718668222427	37.4444427490234	337
True	False	False	False	False	-2536.544921875	-232.728775024414	340.506591796875	0.483178079128265	0.921148180961609	0.234323069453239	120.589576721191	37021
True	False	False	False	False	-2526.38623046875	-188.35693359375	616.682922363281	0.375165373086929	0.826446950435638	0.16095457971096	147.381301879883	81944
True	False	False	False	False	-2509.04028320313	-1839.57080078125	161.934722900391	0.852730453014374	0.967889785766602	1	78.7465744018555	11497
True	False	False	False	False	-2457.04711914063	-134.327835083008	331.633453369141	0.310621738433838	0.922710478305817	0.125176683068275	73.6789321899414	22030
True	False	False	False	False	-2419.18872070313	17.4670219421387	266.194061279297	0.521006166934967	0.954715669155121	0.265661001205444	69.3625030517578	16647
True	False	False	False	False	-2366.12060546875	14.6517753601074	184.117568969727	0.813853800296783	0.954815566539764	1	91.3313217163086	15161
True	False	False	False	False	-2347.47827148438	-114.265083312988	13.3097038269043	0.743378639221191	0.931919693946838	0.624296009540558	36.8333320617676	442
True	False	False	False	False	-2342.46215820313	-1760.03930664063	16.6371288299561	0.714476346969604	0.940302610397339	0.53786963224411	39.3333320617676	590
True	False	False	False	False	-2311.95581054688	-120.905700683594	338.288299560547	0.415158778429031	0.884779810905457	0.185825884342194	82.4360656738281	25143
True	False	False	False	False	-2082.61083984375	-1235.14916992188	184.117568969727	0.770222425460815	0.964317619800568	0.755918800830841	58.7951812744141	9760
True	False	False	False	False	-2024.79553222656	-1006.49761962891	18.8554134368896	0.422534465789795	0.881601750850677	0.190678209066391	42.1176452636719	716
True	False	False	False	False	-2022.57727050781	-119.531631469727	13.3097038269043	0.743378639221191	0.931919693946838	0.624296009540558	31.0833339691162	373
True	False	False	False	False	-2013.62963867188	-995.461364746094	43.256534576416	0.593835353851318	0.922463834285736	0.338806599378586	43.3333320617676	1690
True	False	False	False	False	-1976.75280761719	-1018.9169921875	96.4953460693359	0.765188992023468	0.948513209819794	0.723530054092407	64.4827575683594	5610
True	False	False	False	False	-1960.10473632813	-964.312866210938	177.462707519531	0.697277724742889	0.95691329240799	0.498171836137772	55.625	8900
True	False	False	False	False	-1956.44128417969	-1039.49609375	320.542022705078	0.826583504676819	0.9622403383255	1	66.4152221679688	19194
True	False	False	False	False	-3351.62963867188	134.191268920898	37.7108268737793	0.322737455368042	0.889858186244965	0.131532683968544	101.794120788574	3461
True	False	False	False	False	-3348.18701171875	75.8110275268555	183.008422851563	0.501746535301208	0.925244092941284	0.249248117208481	130.296966552734	21499
True	False	False	False	False	-3343.80590820313	109.343170166016	70.9850845336914	0.790355026721954	0.962853848934174	1	96.796875	6195
True	False	False	False	False	-3337.0830078125	170.480911254883	277.285491943359	0.408475190401077	0.948300957679749	0.181504011154175	139.671997070313	34918
True	False	False	False	False	-3324.947265625	150.042541503906	170.807861328125	0.683426439762115	0.951289296150208	0.470236390829086	99.4155807495117	15310
True	False	False	False	False	-3326.64599609375	211.257278442383	319.432891845703	0.309802889823914	0.740558385848999	0.124752603471279	133.107635498047	38335
True	False	False	False	False	-3321.97900390625	116.768775939941	153.061584472656	0.770033359527588	0.953903019428253	0.754589080810547	93.5289840698242	12907
True	False	False	False	False	-3319.94140625	243.595779418945	266.194061279297	0.37082102894783	0.818168997764587	0.158388167619705	133.991668701172	32158
True	False	False	False	False	-3319.89526367188	89.5248641967773	156.389007568359	0.714476406574249	0.967034101486206	0.537869870662689	76.645393371582	10807
True	False	False	False	False	-3318.61865234375	270.641082763672	103.150199890137	0.716568052768707	0.954664885997772	0.543167233467102	117.559143066406	10933
True	False	False	False	False	-3317.515625	292.522003173828	114.241622924805	0.633164465427399	0.932476878166199	0.388636946678162	141.796112060547	14605
True	False	False	False	False	-3309.94140625	313.838348388672	64.3302307128906	0.802213251590729	0.947627902030945	1	123.189651489258	7145
True	False	False	False	False	-3310.17358398438	329.790954589844	89.8404998779297	0.768874526023865	0.954880356788635	0.74665355682373	131.691360473633	10667
True	False	False	False	False	-3300.90234375	172.743911743164	196.318130493164	0.745352625846863	0.9508416056633	0.631581962108612	82.480224609375	14599
True	False	False	False	False	-3297.25805664063	293.313751220703	144.188446044922	0.658737123012543	0.93742847442627	0.42695677280426	98.7846145629883	12842
True	False	False	False	False	-3297.93310546875	380.909332275391	373.780822753906	0.26931819319725	0.907524347305298	0.10459827631712	142.118698120117	47894
True	False	False	False	False	-3295.0908203125	324.045074462891	123.114753723145	0.708051383495331	0.945030450820923	0.522282242774963	104.720718383789	11624
True	False	False	False	False	-3294.27465820313	276.893493652344	130.878753662109	0.699504435062408	0.955793738365173	0.502967000007629	98.8305053710938	11662
True	False	False	False	False	-3287.09130859375	218.962371826172	185.226699829102	0.703242301940918	0.941250383853912	0.511229753494263	84.0598831176758	14038
True	False	False	False	False	-3287.22338867188	432.718933105469	185.226699829102	0.442451268434525	0.935118854045868	0.204240620136261	127.389221191406	21274
True	False	False	False	False	-3286.44262695313	478.433776855469	28.8376903533936	0.544970512390137	0.95160585641861	0.287595450878143	112.576919555664	2927
True	False	False	False	False	-3286.3369140625	264.473022460938	148.625015258789	0.615988433361053	0.955248296260834	0.365715116262436	85.7014923095703	11484
True	False	False	False	False	-3283.6865234375	142.350799560547	218.500961303711	0.668141841888428	0.951937019824982	0.442597985267639	85.7258911132813	16888
True	False	False	False	False	-3279.21411132813	368.8583984375	126.442184448242	0.665830671787262	0.935207962989807	0.438665717840195	85.4035110473633	9736
True	False	False	False	False	-3273.24145507813	181.802398681641	207.409545898438	0.748221099376678	0.954872965812683	0.642620325088501	84.7379684448242	15846
True	False	False	False	False	-3268.34985351563	318.659362792969	269.521484375	0.383312195539474	0.884680509567261	0.165835410356522	83.7037048339844	20340
True	False	False	False	False	-3269.96435546875	493.296936035156	143.079315185547	0.641113996505737	0.906880378723145	0.399960160255432	135.674423217773	17502
True	False	False	False	False	-3267.92529296875	76.4294891357422	252.884368896484	0.826714932918549	0.959627151489258	1	81.2675476074219	18529
True	False	False	False	False	-3266.89965820313	448.908874511719	117.569046020508	0.771331310272217	0.960495412349701	0.763932764530182	94.4622650146484	10013
True	False	False	False	False	-3261.60986328125	385.644134521484	122.005615234375	0.748618364334106	0.948839604854584	0.64419424533844	93.636360168457	10300
True	False	False	False	False	-3263.80200195313	516.374572753906	164.153015136719	0.486977428197861	0.918128192424774	0.237309962511063	117.290542602539	17359
True	False	False	False	False	-3261.62719726563	543.265502929688	59.8936653137207	0.75905966758728	0.940002083778381	0.690436720848083	131.518524169922	7102
True	False	False	False	False	-3259.17797851563	241.119033813477	169.698715209961	0.594475507736206	0.953502893447876	0.339547157287598	73.7320251464844	11281
True	False	False	False	False	-3256.17529296875	104.576469421387	266.194061279297	0.763015568256378	0.941601753234863	0.71113508939743	90.5458297729492	21731
True	False	False	False	False	-3255.13110351563	532.236999511719	12.2005615234375	0.608575522899628	0.925560414791107	0.356404304504395	92.5454559326172	1018
True	False	False	False	False	-3250.6083984375	192.094207763672	160.825576782227	0.657890737056732	0.936171233654022	0.425594240427017	80.2551727294922	11637
True	False	False	False	False	-3252.81616210938	426.761444091797	211.846115112305	0.839948892593384	0.957897365093231	1	94.4188461303711	18034
True	False	False	False	False	-3252.513671875	566.6201171875	151.952453613281	0.772331058979034	0.95744389295578	0.771500051021576	151.868606567383	20806
True	False	False	False	False	-3251.46264648438	481.919403076172	119.787330627441	0.79902595281601	0.96386045217514	1	94.9444427490234	10254
True	False	False	False	False	-3248.890625	270.309265136719	137.533599853516	0.834446728229523	0.966992378234863	1	75.9919357299805	9423
True	False	False	False	False	-3247.57934570313	336.25537109375	138.64274597168	0.670968890190125	0.935563981533051	0.447490900754929	86.6480026245117	10831
True	False	False	False	False	-3248.0029296875	539.730529785156	54.3479537963867	0.618347227573395	0.94997501373291	0.368747800588608	88.0204086303711	4313
True	False	False	False	False	-3247.8447265625	401.299774169922	151.952453613281	0.764453411102295	0.94936615228653	0.719243407249451	82.7664260864258	11339
True	False	False	False	False	-3244.65478515625	228.256820678711	168.589569091797	0.668440997600555	0.951510429382324	0.44311136007309	85.8684234619141	13052
True	False	False	False	False	-3245.7275390625	593.367126464844	57.6753807067871	0.805326879024506	0.958401501178741	1	122.884613037109	6390
True	False	False	False	False	-3243.93701171875	633.206481933594	59.8936653137207	0.536746621131897	0.935546457767487	0.27986404299736	115.240737915039	6223
True	False	False	False	False	-3242.10961914063	137.984100341797	231.810668945313	0.749064207077026	0.956225097179413	0.645974457263947	91.1387557983398	19048
True	False	False	False	False	-3239.24584960938	462.005432128906	159.716445922852	0.659420073032379	0.957535147666931	0.428061366081238	79.4722213745117	11444
True	False	False	False	False	-3234.931640625	174.434188842773	210.736968994141	0.717190682888031	0.954623222351074	0.544766783714294	81.589469909668	15502
True	False	False	False	False	-3238.47436523438	512.287292480469	133.097030639648	0.753760993480682	0.965290427207947	0.665690898895264	88.0749969482422	10569
True	False	False	False	False	-3235.3740234375	562.784851074219	104.259346008301	0.511802315711975	0.928827106952667	0.257692039012909	87.3085098266602	8207
True	False	False	False	False	-3237.91967773438	579.165466308594	27.7285480499268	0.81305855512619	0.950671494007111	1	91.5199966430664	2288
True	False	False	False	False	-3235.39379882813	608.942016601563	196.318130493164	0.605124890804291	0.921137452125549	0.352179080247879	137.621475219727	24359
True	False	False	False	False	-3233.05639648438	297.536376953125	186.335845947266	0.597214102745056	0.916505038738251	0.342738777399063	78.1785736083984	13134
True	False	False	False	False	-3232.04736328125	534.708557128906	13.3097038269043	0.615151524543762	0.918621897697449	0.364647418260574	60.6666679382324	728
True	False	False	False	False	-3229.3984375	362.386535644531	149.734161376953	0.66825920343399	0.955849528312683	0.44279932975769	73.7555541992188	9957
True	False	False	False	False	-3224.88720703125	391.740570068359	136.424453735352	0.683436155319214	0.960952281951904	0.470254987478256	77.2682952880859	9504
True	False	False	False	False	-3223.18212890625	654.464477539063	273.958068847656	0.49718564748764	0.922230422496796	0.2455043643713	144.437240600586	35676
True	False	False	False	False	-3221.84912109375	193.841339111328	161.934722900391	0.633890867233276	0.954572141170502	0.389651596546173	75.3013687133789	10994
True	False	False	False	False	-3218.75610351563	253.05598449707	207.409545898438	0.678051292896271	0.948141098022461	0.460173487663269	85.4759368896484	15984
True	False	False	False	False	-3219.10107421875	557.023620605469	77.6399383544922	0.792614340782166	0.961753726005554	1	69.9000015258789	4893
True	False	False	False	False	-3218.41284179688	93.9086685180664	138.64274597168	0.741000473499298	0.936521470546722	0.615824639797211	85.2239990234375	10653
True	False	False	False	False	-3217.8994140625	150.798446655273	24.401123046875	0.760120630264282	0.94915634393692	0.695777595043182	59.4545440673828	1308
True	False	False	False	False	-3217.57641601563	620.328308105469	207.409545898438	0.516431033611298	0.869366109371185	0.261670053005219	137.550796508789	25722
True	False	False	False	False	-3216.685546875	449.689025878906	155.279876708984	0.68638277053833	0.956061124801636	0.475945204496384	79.7785720825195	11169
True	False	False	False	False	-3214.14770507813	687.570922851563	186.335845947266	0.480505287647247	0.879814863204956	0.232241615653038	134.511901855469	22598
True	False	False	False	False	-3211.54223632813	118.05379486084	120.896469116211	0.741812705993652	0.959720134735107	0.618682026863098	87.9266052246094	9584
True	False	False	False	False	-3210.56787109375	68.2988128662109	128.660461425781	0.759870648384094	0.94513863325119	0.694506108760834	82.4482727050781	9564
True	False	False	False	False	-3209.33959960938	280.293334960938	198.536407470703	0.554376363754272	0.899014115333557	0.296720534563065	77.0167617797852	13786
True	False	False	False	False	-3208.74584960938	328.689819335938	78.7490768432617	0.729563295841217	0.940742433071136	0.57899397611618	73.2816925048828	5203
True	False	False	False	False	-3208.28833007813	487.943054199219	190.772415161133	0.682282447814941	0.94307541847229	0.46806126832962	81.8372116088867	14076
True	False	False	False	False	-3206.69287109375	371.087005615234	161.934722900391	0.596579134464264	0.909376561641693	0.341995388269424	75.8561630249023	11075
True	False	False	False	False	-3205.638671875	317.17236328125	124.223899841309	0.55440765619278	0.942346513271332	0.296751409769058	72.1875	8085
True	False	False	False	False	-3204.53442382813	227.271087646484	220.719253540039	0.64967554807663	0.947809934616089	0.412727624177933	96.2763824462891	19159
True	False	False	False	False	-3204.16015625	523.361572265625	188.554138183594	0.616410255432129	0.952756404876709	0.366254925727844	75.5352935791016	12841
True	False	False	False	False	-3200.7177734375	347.172546386719	158.607299804688	0.584320664405823	0.93436324596405	0.328035354614258	78.1328659057617	11173
True	False	False	False	False	-3199.2236328125	708.1005859375	465.839630126953	0.476403623819351	0.885065257549286	0.229078575968742	151.338088989258	63562
True	False	False	False	False	-3197.89184570313	569.614807128906	195.208984375	0.59691858291626	0.933734178543091	0.342392534017563	78.7556838989258	13861
True	False	False	False	False	-3197.74291992188	139.512832641602	241.792938232422	0.618972897529602	0.935918033123016	0.36955800652504	84.3073425292969	18379
True	False	False	False	False	-3192.15209960938	444.53369140625	224.046676635742	0.712253510951996	0.947775542736053	0.532363772392273	80.9653472900391	16355
True	False	False	False	False	-3197.08032226563	743.372497558594	202.97297668457	0.339646607637405	0.866026937961578	0.140668272972107	131.786880493164	24117
True	False	False	False	False	-3191.95581054688	254.746429443359	177.462707519531	0.688450872898102	0.966805100440979	0.480016618967056	78.3625030517578	12538
True	False	False	False	False	-3190.58081054688	670.749206542969	228.483245849609	0.610584378242493	0.883698225021362	0.358895391225815	104.237861633301	21473
True	False	False	False	False	-3190.37475585938	185.878448486328	192.990692138672	0.53313148021698	0.940273821353912	0.276534795761108	79.6436767578125	13858
True	False	False	False	False	-3185.68481445313	398.480895996094	230.701522827148	0.673777401447296	0.951470017433167	0.452445417642593	81.899040222168	17035
True	False	False	False	False	-3181.73852539063	93.4033966064453	139.751892089844	0.623708605766296	0.949723839759827	0.375772744417191	75.3968276977539	9500
True	False	False	False	False	-3181.47265625	789.012512207031	323.869445800781	0.290306031703949	0.912386000156403	0.11485268175602	147.681503295898	43123
True	False	False	False	False	-3181.30200195313	550.487670898438	102.041061401367	0.770813465118408	0.944188833236694	0.760143399238586	94.5	8694
True	False	False	False	False	-3178.08666992188	66.3126678466797	153.061584472656	0.699274837970734	0.962710738182068	0.502468228340149	92.5869598388672	12777
True	False	False	False	False	-3176.44067382813	320.707550048828	156.389007568359	0.474423348903656	0.893620371818542	0.227564767003059	73.8865280151367	10418
True	False	False	False	False	-3175.84375	741.750244140625	122.005615234375	0.800438165664673	0.953168451786041	1	98.7636337280273	10864
True	False	False	False	False	-3175.44750976563	472.557830810547	125.333038330078	0.845949530601501	0.972617328166962	1	81.159294128418	9171
True	False	False	False	False	-3174.09399414063	110.462547302246	156.389007568359	0.571139514446259	0.959592580795288	0.313797116279602	78.2624130249023	11035
True	False	False	False	False	-3174.27221679688	345.870483398438	112.023338317871	0.738515675067902	0.955206096172333	0.60730254650116	73.277229309082	7401
True	False	False	False	False	-3173.10595703125	782.413391113281	34.3833999633789	0.830578744411469	0.962256669998169	1	112.612899780273	3491
True	False	False	False	False	-3171.49487304688	632.187133789063	153.061584472656	0.552163183689117	0.877576470375061	0.294545263051987	70.7028961181641	9757
True	False	False	False	False	-3170.40014648438	226.303344726563	283.940338134766	0.513993263244629	0.92535001039505	0.259567648172379	98.68359375	25263
True	False	False	False	False	-3170.25244140625	286.523101806641	175.244430541992	0.531623303890228	0.887102365493774	0.275158017873764	71.1075973510742	11235
True	False	False	False	False	-3169.55834960938	726.114501953125	88.7313537597656	0.735508561134338	0.919048547744751	0.597400009632111	140.550003051758	11244
True	False	False	False	False	-3168.52880859375	165.918533325195	159.716445922852	0.661957681179047	0.963220834732056	0.432207375764847	77.6666641235352	11184
True	False	False	False	False	-3168.4833984375	503.864166259766	13.3097038269043	0.685805439949036	0.930356502532959	0.474820286035538	60.1666679382324	722
True	False	False	False	False	-3167.33959960938	699.759582519531	245.120376586914	0.672036230564117	0.930528402328491	0.449362576007843	96.8190078735352	21397
True	False	False	False	False	-3166.45141601563	145.139221191406	95.3862075805664	0.766198992729187	0.954608798027039	0.729580998420715	73.0232543945313	6280
True	False	False	False	False	-3165.42016601563	764.234375	145.297592163086	0.753925144672394	0.955652415752411	0.666414380073547	96.3282470703125	12619
True	False	False	False	False	-3165.15551757813	541.358825683594	165.262145996094	0.78077507019043	0.962079882621765	0.857489347457886	93.0604019165039	13866
True	False	False	False	False	-3162.23803710938	797.4072265625	123.114753723145	0.735241293907166	0.9483283162117	0.596540331840515	121.621620178223	13500
True	False	False	False	False	-3159.06591796875	602.561950683594	263.975769042969	0.79188197851181	0.959273636341095	1	87.8991622924805	20920
True	False	False	False	False	-3160.83642578125	845.718200683594	240.683807373047	0.430393308401108	0.893341243267059	0.195947587490082	142.410140991211	30903
True	False	False	False	False	-3160.72338867188	820.733154296875	123.114753723145	0.798364579677582	0.968009173870087	1	115.837837219238	12858
True	False	False	False	False	-3158.93310546875	122.564140319824	87.6222152709961	0.796068251132965	0.953511893749237	1	67.4430389404297	5328
True	False	False	False	False	-3157.7001953125	318.849334716797	128.660461425781	0.601872622966766	0.937880516052246	0.34825736284256	76.568962097168	8882
True	False	False	False	False	-3152.84716796875	347.048278808594	133.097030639648	0.391764163970947	0.846721291542053	0.170995831489563	68.2583312988281	8191
True	False	False	False	False	-3152.703125	674.9228515625	108.695907592773	0.755093216896057	0.948040068149567	0.671637296676636	89.2040786743164	8742
True	False	False	False	False	-3152.12329101563	452.406341552734	127.551322937012	0.782646477222443	0.951774656772614	0.888233423233032	88.5391311645508	10182
True	False	False	False	False	-3151.54150390625	639.456176757813	125.333038330078	0.760423243045807	0.956423282623291	0.697327613830566	82.4336318969727	9315
True	False	False	False	False	-3150.67553710938	74.5490188598633	265.084930419922	0.365333646535873	0.862340033054352	0.155181646347046	78.6192474365234	18790
True	False	False	False	False	-3149.94995117188	367.730133056641	115.350761413574	0.53216290473938	0.947610855102539	0.275649756193161	66.7019195556641	6937
True	False	False	False	False	-3148.38647460938	226.093704223633	126.442184448242	0.528947949409485	0.93891316652298	0.272732973098755	75.7368392944336	8634
True	False	False	False	False	-3147.91577148438	102.025863647461	126.442184448242	0.806643486022949	0.953819394111633	1	72.1140365600586	8221
True	False	False	False	False	-3146.17919921875	510.173797607422	215.173538208008	0.711705565452576	0.961991667747498	0.531025409698486	101.804122924805	19750
True	False	False	False	False	-3144.04565429688	265.762084960938	188.554138183594	0.576569080352783	0.925466358661652	0.319570511579514	73.3941192626953	12477
True	False	False	False	False	-3144.00756835938	308.439788818359	95.3862075805664	0.643819987773895	0.935994625091553	0.403928637504578	74.3837203979492	6397
True	False	False	False	False	-3143.22631835938	431.101806640625	127.551322937012	0.804429352283478	0.956734657287598	1	149.695648193359	17215
True	False	False	False	False	-3143.40209960938	879.161865234375	131.987884521484	0.750850260257721	0.954150378704071	0.653257846832275	121.403358459473	14447
True	False	False	False	False	-3142.45727539063	410.810638427734	151.952453613281	0.753516912460327	0.932944655418396	0.664619505405426	123.021896362305	16854
True	False	False	False	False	-3141.39721679688	729.065063476563	165.262145996094	0.791833221912384	0.962349474430084	1	80.8456344604492	12046
True	False	False	False	False	-3140.70361328125	179.616027832031	241.792938232422	0.66291356086731	0.954877018928528	0.433786451816559	93.7752304077148	20443
True	False	False	False	False	-3139.6708984375	854.162048339844	165.262145996094	0.661237299442291	0.945489168167114	0.431023597717285	100.483222961426	14972
True	False	False	False	False	-3139.01318359375	570.667724609375	107.586769104004	0.714156270027161	0.969792008399963	0.537069022655487	75.6082458496094	7334
True	False	False	False	False	-3138.19653320313	774.619323730469	184.117568969727	0.601906478404999	0.943412661552429	0.348297923803329	79.9337387084961	13269
True	False	False	False	False	-3137.3203125	467.255645751953	125.333038330078	0.653138935565948	0.960174322128296	0.418074816465378	72.911506652832	8239
True	False	False	False	False	-3134.51782226563	131.2763671875	171.917007446289	0.767260611057281	0.964395821094513	0.736163318157196	78.6193542480469	12186
True	False	False	False	False	-3133.59985351563	633.687377929688	138.64274597168	0.677749454975128	0.965899586677551	0.459619969129562	83.552001953125	10444
True	False	False	False	False	-3131.78735351563	583.825439453125	118.678184509277	0.824438512325287	0.963119089603424	1	83.1401901245117	8896
True	False	False	False	False	-3132.57202148438	914.032104492188	347.161437988281	0.361384809017181	0.913969933986664	0.152897998690605	145.444091796875	45524
True	False	False	False	False	-3131.09936523438	325.298126220703	141.970169067383	0.621577620506287	0.944241881370544	0.372958153486252	74.0703125	9481
True	False	False	False	False	-3128.77709960938	197.896774291992	103.150199890137	0.769519209861755	0.956256031990051	0.751023590564728	76.2150573730469	7088
True	False	False	False	False	-3126.474609375	533.052917480469	137.533599853516	0.658975303173065	0.935298204421997	0.427341461181641	90.4677429199219	11218
True	False	False	False	False	-3127.58813476563	706.860290527344	171.917007446289	0.749726235866547	0.963567852973938	0.648645401000977	83.0580673217773	12874
True	False	False	False	False	-3126.94580078125	806.488525390625	188.554138183594	0.626699805259705	0.958211481571198	0.379774689674377	79.9411773681641	13590
True	False	False	False	False	-3125.86303710938	228.774017333984	378.217407226563	0.297664165496826	0.817474365234375	0.11854512989521	90.4193572998047	30833
True	False	False	False	False	-3125.03442382813	489.975524902344	112.023338317871	0.569382727146149	0.897598683834076	0.311955481767654	94.0693054199219	9501
True	False	False	False	False	-3124.06689453125	376.870819091797	195.208984375	0.788230717182159	0.964943408966064	1	77.7727279663086	13688
True	False	False	False	False	-3121.63598632813	176.249557495117	100.931915283203	0.776127755641937	0.953265130519867	0.804006338119507	80.7033004760742	7344
True	False	False	False	False	-3122.166015625	672.200073242188	31.0559749603271	0.750200152397156	0.962256669998169	0.650578022003174	63.4642868041992	1777
True	False	False	False	False	-3122.16259765625	870.034790039063	194.099838256836	0.445175886154175	0.916733860969543	0.206150755286217	92.668571472168	16217
True	False	False	False	False	-3121.63061523438	647.727172851563	136.424453735352	0.71093887090683	0.95690929889679	0.529164910316467	84.918701171875	10445
True	False	False	False	False	-3120.98950195313	97.3419570922852	14.4188451766968	0.666414141654968	0.928345501422882	0.43965283036232	55.9230766296387	727
True	False	False	False	False	-3117.8798828125	749.397216796875	171.917007446289	0.823719143867493	0.953716814517975	1	81	12555
True	False	False	False	False	-3117.58911132813	551.489501953125	165.262145996094	0.633054971694946	0.961896121501923	0.388484388589859	82.0134201049805	12220
True	False	False	False	False	-3116.47802734375	407.600524902344	123.114753723145	0.675077140331268	0.958573222160339	0.45477107167244	69.1351318359375	7674
True	False	False	False	False	-3116.38427734375	915.482177734375	83.1856460571289	0.552182674407959	0.960895597934723	0.294564336538315	94.8000030517578	7110
True	False	False	False	False	-3113.30712890625	478.558837890625	105.36848449707	0.753684103488922	0.962576270103455	0.665352880954742	83.0105285644531	7886
True	False	False	False	False	-3113.27783203125	280.478820800781	178.571853637695	0.515830159187317	0.921103477478027	0.261150330305099	74.2173919677734	11949
True	False	False	False	False	-3111.10180664063	308.372192382813	149.734161376953	0.677455425262451	0.937697410583496	0.45908197760582	75.466667175293	10188
True	False	False	False	False	-3113.22729492188	957.838439941406	360.471130371094	0.344305723905563	0.883710920810699	0.14324215054512	142.876922607422	46435
True	False	False	False	False	-3110.7265625	875.849853515625	21.0736961364746	0.602947294712067	0.909642398357391	0.349546879529953	73.6315765380859	1399
True	False	False	False	False	-3109.9462890625	154.592163085938	229.592376708984	0.677988052368164	0.953833639621735	0.460057377815247	79.8695678710938	16533
True	False	False	False	False	-3108.20166015625	449.307098388672	112.023338317871	0.835714399814606	0.961780726909637	1	74.5544586181641	7530
True	False	False	False	False	-3108.81469726563	829.614929199219	194.099838256836	0.556365489959717	0.937668085098267	0.298690795898438	70.8114318847656	12392
True	False	False	False	False	-3105.40478515625	87.6086349487305	150.843307495117	0.388980478048325	0.854603469371796	0.169285118579865	65.8382339477539	8954
True	False	False	False	False	-3107.81372070313	864.280883789063	26.6194076538086	0.429944038391113	0.918233394622803	0.195643529295921	64.375	1545
True	False	False	False	False	-3106.8583984375	620.124267578125	155.279876708984	0.744004368782043	0.947455286979675	0.626579701900482	98.6214294433594	13807
True	False	False	False	False	-3104.60180664063	667.454223632813	235.138092041016	0.585472583770752	0.922853827476501	0.32931649684906	85.6792449951172	18164
True	False	False	False	False	-3103.67797851563	186.075454711914	163.043869018555	0.74487966299057	0.956537425518036	0.629814207553864	78.3605422973633	11519
True	False	False	False	False	-3101.4990234375	358.343475341797	255.102645874023	0.362805783748627	0.862897336483002	0.153717488050461	78.034782409668	17948
True	False	False	False	False	-3097.14965820313	400.075378417969	148.625015258789	0.695266664028168	0.945518016815186	0.493918627500534	85.0074615478516	11391
True	False	False	False	False	-3099.70581054688	467.933776855469	106.477630615234	0.829222500324249	0.956959247589111	1	77.2291641235352	7414
True	False	False	False	False	-3099.34497070313	543.532836914063	79.8582229614258	0.803513050079346	0.957493424415588	1	75.3194427490234	5423
True	False	False	False	False	-3096.26831054688	227.955581665039	176.353576660156	0.805686175823212	0.951748609542847	1	82.8301849365234	13170
True	False	False	False	False	-3095.50903320313	912.7158203125	157.498153686523	0.652763843536377	0.942075490951538	0.41749033331871	82.8309860229492	11762
True	False	False	False	False	-3095.32275390625	773.512023925781	181.899276733398	0.705662131309509	0.955965518951416	0.516729354858398	76.5609741210938	12556
True	False	False	False	False	-3095.4248046875	997.389099121094	281.722045898438	0.444184899330139	0.89341676235199	0.205454438924789	139.287399291992	35379
True	False	False	False	False	-3094.45678710938	432.316589355469	99.8227767944336	0.647322654724121	0.947664499282837	0.40915635228157	70.3888854980469	6335
True	False	False	False	False	-3093.51098632813	573.844543457031	146.40673828125	0.842007040977478	0.967863619327545	1	88.4924240112305	11681
True	False	False	False	False	-3092.58447265625	720.48876953125	192.990692138672	0.758289515972137	0.954509794712067	0.686647415161133	77.494255065918	13484
True	False	False	False	False	-3091.99658203125	117.981376647949	191.881561279297	0.556060433387756	0.930447459220886	0.298387706279755	69.7630081176758	12069
True	False	False	False	False	-3089.50659179688	264.576507568359	188.554138183594	0.715875446796417	0.96321976184845	0.541400134563446	76.6764678955078	13035
True	False	False	False	False	-3087.923828125	533.0615234375	133.097030639648	0.660014808177948	0.959284722805023	0.429027110338211	78.7583312988281	9451
True	False	False	False	False	-3086.45288085938	491.441558837891	117.569046020508	0.762402236461639	0.947664499282837	0.707778513431549	71.7924499511719	7610
True	False	False	False	False	-3083.03100585938	1032.62817382813	271.739776611328	0.700736880302429	0.956650972366333	0.505661189556122	148.681625366211	36427
True	False	False	False	False	-3082.70678710938	973.939880371094	145.297592163086	0.713256418704987	0.95632141828537	0.53483247756958	86.0457992553711	11272
True	False	False	False	False	-3079.9951171875	597.873352050781	235.138092041016	0.816733479499817	0.959489047527313	1	93.7075500488281	19866
True	False	False	False	False	-3079.53344726563	319.962097167969	109.805053710938	0.785418212413788	0.948859751224518	1	81.5959625244141	8078
True	False	False	False	False	-3079.03442382813	337.9462890625	119.787330627441	0.479286074638367	0.916028916835785	0.231297492980957	74.3611145019531	8031
True	False	False	False	False	-3078.29028320313	395.990661621094	128.660461425781	0.687648415565491	0.961037278175354	0.478429108858109	79.3793106079102	9208
True	False	False	False	False	-3076.21459960938	743.885131835938	164.153015136719	0.680345416069031	0.964426934719086	0.464419931173325	84.25	12469
True	False	False	False	False	-3070.73901367188	203.695541381836	190.772415161133	0.66829925775528	0.94089013338089	0.442867994308472	73.6860427856445	12674
True	False	False	False	False	-3074.68212890625	300.420654296875	143.079315185547	0.678756296634674	0.967697858810425	0.46147096157074	71.4883728027344	9222
True	False	False	False	False	-3072.19848632813	429.340057373047	157.498153686523	0.658864974975586	0.94014835357666	0.427163183689117	81.978874206543	11641
True	False	False	False	False	-3073.22485351563	892.710266113281	153.061584472656	0.593788862228394	0.927494704723358	0.338752925395966	71.1159439086914	9814
True	False	False	False	False	-3074.43872070313	1007.13409423828	108.695907592773	0.846498012542725	0.970586776733398	1	94.673469543457	9278
True	False	False	False	False	-3072.81201171875	812.063598632813	154.17073059082	0.803418695926666	0.954996645450592	1	97.8201446533203	13597
True	False	False	False	False	-3072.5859375	863.382690429688	148.625015258789	0.737016499042511	0.944452524185181	0.602312028408051	85.8582077026367	11505
True	False	False	False	False	-3070.27905273438	168.508407592773	160.825576782227	0.789482295513153	0.955008804798126	1	68.9793090820313	10002
True	False	False	False	False	-3069.5380859375	383.622772216797	105.36848449707	0.762958765029907	0.954649329185486	0.710821866989136	76.6947402954102	7286
True	False	False	False	False	-3066.91015625	455.822540283203	137.533599853516	0.742881834506989	0.964154958724976	0.622499585151672	74.8548355102539	9282
True	False	False	False	False	-3067.76635742188	508.238189697266	167.480438232422	0.707203209400177	0.949398338794708	0.520296692848206	77.1655654907227	11652
True	False	False	False	False	-3066.482421875	992.807922363281	26.6194076538086	0.780536234378815	0.950671494007111	0.854119598865509	67.1666641235352	1612
True	False	False	False	False	-3067.61352539063	1062.34887695313	214.064392089844	0.795575261116028	0.955811083316803	1	146.108810424805	28199
True	False	False	False	False	-3062.60913085938	535.579711914063	113.132476806641	0.620341122150421	0.944299042224884	0.37133863568306	74.0980377197266	7558
True	False	False	False	False	-3059.7578125	65.538703918457	198.536407470703	0.787177205085754	0.9533811211586	1	86.1955337524414	15429
True	False	False	False	False	-3061.38720703125	574.756774902344	160.825576782227	0.71089643239975	0.941459476947784	0.529062271118164	74.931037902832	10865
True	False	False	False	False	-3060.72509765625	641.822082519531	201.863830566406	0.594175636768341	0.922859847545624	0.339200019836426	80.8461532592773	14714
True	False	False	False	False	-3059.59814453125	1084.193359375	169.698715209961	0.801735460758209	0.957149982452393	1	148.470581054688	22716
True	False	False	False	False	-3057.02612304688	249.519882202148	113.132476806641	0.754635572433472	0.944422841072083	0.669575393199921	97.5098037719727	9946
True	False	False	False	False	-3056.85961914063	351.194732666016	158.607299804688	0.794564008712769	0.960952281951904	1	88.0349655151367	12589
True	False	False	False	False	-3052.37963867188	395.959136962891	100.931915283203	0.776127755641937	0.959554612636566	0.804006338119507	67.9450531005859	6183
True	False	False	False	False	-3055.88159179688	479.432769775391	124.223899841309	0.762229561805725	0.946764230728149	0.70684415102005	89.6607131958008	10042
True	False	False	False	False	-3053.46118164063	666.9169921875	190.772415161133	0.679852306842804	0.939717292785645	0.463501244783401	82.860466003418	14252
True	False	False	False	False	-3055.36694335938	734.171142578125	227.374099731445	0.749483704566956	0.949964106082916	0.647663176059723	101.190246582031	20744
True	False	False	False	False	-3053.74243164063	822.066162109375	119.787330627441	0.746888160705566	0.945722937583923	0.637421369552612	80.3888854980469	8682
True	False	False	False	False	-3051.81909179688	688.768981933594	190.772415161133	0.561528623104095	0.948357939720154	0.303873658180237	84.1279067993164	14470
True	False	False	False	False	-3051.373046875	779.345642089844	194.099838256836	0.724009990692139	0.946969509124756	0.563019692897797	90.7714309692383	15885
True	False	False	False	False	-3051.32275390625	949.052734375	204.082122802734	0.469412177801132	0.947841465473175	0.223771795630455	80.510871887207	14814
True	False	False	False	False	-3050.7900390625	421.685943603516	164.153015136719	0.805816411972046	0.947902023792267	1	79.2770233154297	11733
True	False	False	False	False	-3048.3701171875	324.112548828125	171.917007446289	0.742638885974884	0.94035404920578	0.621626198291779	84.5935516357422	13112
True	False	False	False	False	-3046.7646484375	887.806762695313	148.625015258789	0.650714099407196	0.9544597864151	0.414319545030594	69.4029846191406	9300
True	False	False	False	False	-3044.68627929688	1089.15698242188	38.8199691772461	0.733614146709442	0.95160585641861	0.591374695301056	95.5142822265625	3343
True	False	False	False	False	-3043.61401367188	289.649780273438	139.751892089844	0.676336646080017	0.963463962078094	0.457045078277588	70.6428604125977	8901
True	False	False	False	False	-3041.48510742188	622.201354980469	228.483245849609	0.320724099874496	0.782736659049988	0.130465760827065	80.0631103515625	16493
True	False	False	False	False	-3043.35498046875	1113.083984375	31.0559749603271	0.750200152397156	0.955226957798004	0.650578022003174	104.678573608398	2931
True	False	False	False	False	-3042.4599609375	850.529602050781	184.117568969727	0.705282747745514	0.953978419303894	0.515858948230743	81.0963821411133	13462
True	False	False	False	False	-3041.89868164063	934.716552734375	154.17073059082	0.598091721534729	0.952519357204437	0.343769699335098	78.3021545410156	10884
True	False	False	False	False	-3041.32690429688	183.476272583008	285.049468994141	0.644837200641632	0.92358386516571	0.405436128377914	83.8715972900391	21555
True	False	False	False	False	-3040.74755859375	238.167282104492	134.206176757813	0.665514945983887	0.947637557983398	0.438133150339127	84.7024765014648	10249
True	False	False	False	False	-3040.35229492188	810.026672363281	105.36848449707	0.753684103488922	0.951100528240204	0.665352880954742	82.6421051025391	7851
True	False	False	False	False	-3039.95556640625	1037.93737792969	185.226699829102	0.757708609104156	0.960127413272858	0.683835804462433	83.2215576171875	13898
True	False	False	False	False	-3039.5126953125	268.174652099609	143.079315185547	0.831941723823547	0.959952354431152	1	80.1317825317383	10337
True	False	False	False	False	-3039.19897460938	459.222961425781	140.861022949219	0.698515653610229	0.949503302574158	0.500826358795166	80.6614151000977	10244
True	False	False	False	False	-3039.1865234375	594.485778808594	148.625015258789	0.71211850643158	0.937217772006989	0.532033205032349	79.2835845947266	10624
True	False	False	False	False	-3038.53002929688	509.309051513672	141.970169067383	0.704015791416168	0.954007625579834	0.512974381446838	76.515625	9794
True	False	False	False	False	-3036.97192382813	361.952667236328	164.153015136719	0.466915279626846	0.941997706890106	0.221901789307594	67.9662170410156	10059
True	False	False	False	False	-3037.10180664063	751.361022949219	161.934722900391	0.699517905712128	0.946414351463318	0.502996265888214	83.684928894043	12218
True	False	False	False	False	-3032.14379882813	1081.85803222656	82.0765075683594	0.639192342758179	0.94322258234024	0.397177994251251	74.6081085205078	5521
True	False	False	False	False	-3029.57446289063	703.824829101563	240.683807373047	0.490956872701645	0.927731096744537	0.240474611520767	91.5990753173828	19877
True	False	False	False	False	-3029.6767578125	914.713562011719	136.424453735352	0.589319884777069	0.953591048717499	0.333640515804291	74.6260147094727	9179
True	False	False	False	False	-3028.62573242188	121.714233398438	271.739776611328	0.793632030487061	0.962852716445923	1	92.8979568481445	22760
True	False	False	False	False	-3029.00268554688	401.419982910156	159.716445922852	0.705993711948395	0.937688648700714	0.517492473125458	78.7222213745117	11336
True	False	False	False	False	-3026.52587890625	1142.23754882813	451.420776367188	0.486156284809113	0.92936497926712	0.236661583185196	148.235870361328	60332
True	False	False	False	False	-3025.10791015625	647.071350097656	68.7667999267578	0.794570684432983	0.950421512126923	1	91.1451644897461	5651
True	False	False	False	False	-3024.66479492188	997.40380859375	146.40673828125	0.751851856708527	0.94939911365509	0.657453954219818	79.4545440673828	10488
True	False	False	False	False	-3021.84594726563	662.98486328125	131.987884521484	0.809868931770325	0.965338468551636	1	87.3193283081055	10391
True	False	False	False	False	-3024.16357421875	1109.58972167969	149.734161376953	0.661869049072266	0.949964761734009	0.432061463594437	91.0666656494141	12294
True	False	False	False	False	-3023.38793945313	827.142028808594	134.206176757813	0.699378907680511	0.951731622219086	0.502694189548492	77.8760299682617	9423
True	False	False	False	False	-3022.48193359375	892.895568847656	137.533599853516	0.742881834506989	0.948104739189148	0.622499585151672	76.1854858398438	9447
True	False	False	False	False	-3020.77416992188	304.471557617188	109.805053710938	0.762798249721527	0.946478605270386	0.709939241409302	72.636360168457	7191
True	False	False	False	False	-3019.8095703125	591.098510742188	133.097030639648	0.700874388217926	0.951245844364166	0.505963504314423	87.091667175293	10451
True	False	False	False	False	-3014.62109375	632.036499023438	85.4039306640625	0.707926988601685	0.91901558637619	0.521990060806274	94.363639831543	7266
True	False	False	False	False	-3018.08520507813	787.757690429688	129.769607543945	0.774984061717987	0.953271329402924	0.793480038642883	80.1794891357422	9381
True	False	False	False	False	-3015.23266601563	862.526794433594	131.987884521484	0.74275153875351	0.964818239212036	0.622030794620514	77.8151245117188	9260
True	False	False	False	False	-3014.90673828125	930.912780761719	140.861022949219	0.616721570491791	0.923666536808014	0.366653949022293	77.5433044433594	9848
True	False	False	False	False	-3014.27124023438	468.726104736328	148.625015258789	0.688461124897003	0.959373652935028	0.480036944150925	65.559700012207	8785
True	False	False	False	False	-3013.5986328125	760.780639648438	184.117568969727	0.601906478404999	0.902308881282806	0.348297923803329	81.8132553100586	13581
True	False	False	False	False	-3012.02465820313	195.5615234375	187.44499206543	0.749993979930878	0.952474355697632	0.649735033512115	68.9585800170898	11654
True	False	False	False	False	-3012.73095703125	552.824645996094	167.480438232422	0.700623989105225	0.963105916976929	0.505413234233856	80.0794677734375	12092
True	False	False	False	False	-3011.91064453125	290.8017578125	113.132476806641	0.668162107467651	0.9471076130867	0.442632764577866	74.970588684082	7647
True	False	False	False	False	-3011.349609375	617.608581542969	102.041061401367	0.761244773864746	0.95396763086319	0.701598525047302	75.3260879516602	6930
True	False	False	False	False	-3010.07470703125	1168.51354980469	67.6576614379883	0.741976678371429	0.955623149871826	0.619263112545013	111.852462768555	6823
True	False	False	False	False	-3008.83325195313	1182.435546875	80.9673614501953	0.604031205177307	0.948442876338959	0.350853830575943	119.821914672852	8747
True	False	False	False	False	-3006.978515625	263.233367919922	80.9673614501953	0.798263490200043	0.949625492095947	1	130.41096496582	9520
True	False	False	False	False	-3007.89599609375	1051.33435058594	177.462707519531	0.648101568222046	0.936325013637543	0.410333245992661	77.9937515258789	12479
True	False	False	False	False	-3007.45263671875	807.412109375	125.333038330078	0.769035220146179	0.961795568466187	0.747732698917389	75.4690246582031	8528
True	False	False	False	False	-3006.48217773438	1124.94104003906	158.607299804688	0.565226078033447	0.933862924575806	0.307647883892059	85.0279693603516	12159
True	False	False	False	False	-3005.13256835938	156.322235107422	212.955261230469	0.722221791744232	0.961964905261993	0.558097064495087	75.5625	14508
True	False	False	False	False	-3001.70849609375	342.340698242188	179.680999755859	0.629444658756256	0.911660492420197	0.38350123167038	85.185188293457	13800
True	False	False	False	False	-3001.08178710938	1160.96728515625	74.3125076293945	0.707973718643188	0.956809818744659	0.522099733352661	90.6268692016602	6072
True	False	False	False	False	-3000.55737304688	1030.42456054688	154.17073059082	0.746117413043976	0.967913746833801	0.634470880031586	74.4316558837891	10346
True	False	False	False	False	-2999.80346679688	243.89404296875	164.153015136719	0.742691874504089	0.958067119121552	0.621816456317902	91.4324340820313	13532
True	False	False	False	False	-2997.0673828125	713.929931640625	140.861022949219	0.698515653610229	0.937448918819427	0.500826358795166	78.2913360595703	9943
True	False	False	False	False	-2999.1826171875	984.070922851563	146.40673828125	0.820213973522186	0.968282222747803	1	82.8409118652344	10935
True	False	False	False	False	-2998.67456054688	1082.14147949219	175.244430541992	0.673781275749207	0.938632309436798	0.452452331781387	84.9430389404297	13421
True	False	False	False	False	-2998.02221679688	736.483215332031	140.861022949219	0.691477596759796	0.950527250766754	0.486095726490021	76.3307113647461	9694
True	False	False	False	False	-2997.05981445313	373.583068847656	186.335845947266	0.660706579685211	0.950937390327454	0.430154979228973	71.9226226806641	12083
True	False	False	False	False	-2996.72875976563	402.134826660156	126.442184448242	0.71930193901062	0.952979803085327	0.550270855426788	99.0263137817383	11289
True	False	False	False	False	-2996.7451171875	538.775939941406	210.736968994141	0.526283085346222	0.878061830997467	0.270339101552963	77.2368392944336	14675
True	False	False	False	False	-2996.32836914063	104.418037414551	207.409545898438	0.717891693115234	0.953592658042908	0.546580493450165	94.0641708374023	17590
True	False	False	False	False	-2992.44995117188	283.018707275391	218.500961303711	0.788232922554016	0.95208215713501	1	84.1522827148438	16578
True	False	False	False	False	-2995.55834960938	655.924743652344	9.98227787017822	0.687235474586487	0.9244145154953	0.47761595249176	67.2222213745117	605
True	False	False	False	False	-2994.90454101563	952.726501464844	92.0587844848633	0.678302347660065	0.947153806686401	0.460634738206863	111.048194885254	9217
True	False	False	False	False	-2995.27563476563	1203.63879394531	337.179138183594	0.615696489810944	0.940976858139038	0.365342199802399	147.430923461914	44819
True	False	False	False	False	-2994.22265625	922.135070800781	160.825576782227	0.592492997646332	0.906782448291779	0.337260365486145	83.7448272705078	12143
True	False	False	False	False	-2993.330078125	455.6650390625	98.7136306762695	0.666278839111328	0.942626357078552	0.439423590898514	65.505615234375	5830
True	False	False	False	False	-2991.5009765625	491.908020019531	164.153015136719	0.665352821350098	0.95455139875412	0.437860190868378	77.9662170410156	11539
True	False	False	False	False	-2993.30615234375	671.881896972656	211.846115112305	0.546288728713989	0.903804540634155	0.288855731487274	102.005233764648	19483
True	False	False	False	False	-2989.73999023438	843.691284179688	176.353576660156	0.684148073196411	0.94914186000824	0.471618115901947	86.6352233886719	13775
True	False	False	False	False	-2991.74829101563	1148.03759765625	53.2388153076172	0.701955497264862	0.946147859096527	0.508354067802429	71.7916641235352	3446
True	False	False	False	False	-2990.08911132813	877.833435058594	160.825576782227	0.672784626483917	0.951906323432922	0.450683176517487	83.7034454345703	12137
True	False	False	False	False	-2987.18432617188	432.391510009766	122.005615234375	0.60501354932785	0.937474429607391	0.352043896913528	69.2090911865234	7613
True	False	False	False	False	-2985.46264648438	473.225646972656	95.3862075805664	0.790671706199646	0.953183054924011	1	75.6511611938477	6506
True	False	False	False	False	-2983.20361328125	964.474853515625	116.459907531738	0.776830792427063	0.96386045217514	0.810867488384247	86.3333358764648	9065
True	False	False	False	False	-2980.93359375	1010.24005126953	161.934722900391	0.715799152851105	0.953570008277893	0.541206359863281	81.2123260498047	11857
True	False	False	False	False	-2980.5693359375	224.964859008789	217.391815185547	0.710684776306152	0.955526232719421	0.528551399707794	83.4438781738281	16355
True	False	False	False	False	-2979.37719726563	609.807006835938	96.4953460693359	0.74201226234436	0.924431085586548	0.619389593601227	97.9770126342773	8524
True	False	False	False	False	-2979.01293945313	1139.1376953125	99.8227767944336	0.690014243125916	0.966971099376678	0.4831383228302	71.3000030517578	6417
True	False	False	False	False	-2978.18090820313	689.735168457031	107.586769104004	0.769551157951355	0.94951605796814	0.75124317407608	90.6494827270508	8793
True	False	False	False	False	-2977.88989257813	416.3212890625	98.7136306762695	0.706082999706268	0.94951605796814	0.517698526382446	72.4494400024414	6448
True	False	False	False	False	-2978.08032226563	743.18603515625	144.188446044922	0.652364492416382	0.949403405189514	0.416869550943375	77.3538436889648	10056
True	False	False	False	False	-2977.734375	671.363830566406	56.5662384033203	0.705394387245178	0.957729458808899	0.516114771366119	84.1764678955078	4293
True	False	False	False	False	-2975.21264648438	901.318359375	169.698715209961	0.700633823871613	0.96044135093689	0.505434811115265	87.6928100585938	13417
True	False	False	False	False	-2971.66357421875	162.36198425293	220.719253540039	0.721562623977661	0.954455077648163	0.556307733058929	87.2562789916992	17364
True	False	False	False	False	-2973.66455078125	506.800537109375	204.082122802734	0.75847589969635	0.955811083316803	0.687557995319366	77.4184799194336	14245
True	False	False	False	False	-2973.96630859375	647.485595703125	161.934722900391	0.70898699760437	0.939927697181702	0.524491310119629	109.191780090332	15942
True	False	False	False	False	-2972.50927734375	789.45849609375	307.232330322266	0.402355432510376	0.919298648834229	0.177607387304306	95.5740051269531	26474
True	False	False	False	False	-2971.8818359375	1103.39929199219	260.648345947266	0.819167613983154	0.969071984291077	1	81.2085113525391	19084
True	False	False	False	False	-2972.12841796875	1252.40649414063	488.0224609375	0.28595432639122	0.910747587680817	0.112693183124065	142.670455932617	62775
True	False	False	False	False	-2971.65405273438	854.203674316406	134.206176757813	0.724908888339996	0.952714860439301	0.56553328037262	93.2314071655273	11281
True	False	False	False	False	-2971.630859375	317.543029785156	217.391815185547	0.800887107849121	0.958278656005859	1	87.3316345214844	17117
True	False	False	False	False	-2971.48559570313	387.704071044922	141.970169067383	0.642328083515167	0.951161205768585	0.401733309030533	80.609375	10318
True	False	False	False	False	-2969.69189453125	457.824584960938	97.6044921875	0.846573948860168	0.960534572601318	1	64.261360168457	5655
True	False	False	False	False	-2966.07666015625	545.403930664063	192.990692138672	0.772183120250702	0.953168511390686	0.770358383655548	78.1264343261719	13594
True	False	False	False	False	-2968.6240234375	714.348266601563	186.335845947266	0.525959968566895	0.899932503700256	0.270050317049026	85.6726226806641	14393
True	False	False	False	False	-2966.85375976563	829.7216796875	165.262145996094	0.470070093870163	0.869864761829376	0.224266737699509	80.4832229614258	11992
True	False	False	False	False	-2965.86791992188	945.913513183594	131.987884521484	0.855904400348663	0.968009173870087	1	85.0420150756836	10120
True	False	False	False	False	-2963.6015625	921.287231445313	160.825576782227	0.626235723495483	0.970734655857086	0.379149883985519	78.4000015258789	11368
True	False	False	False	False	-2964.50732421875	1043.86437988281	157.498153686523	0.665052056312561	0.952337384223938	0.437354356050491	82.4366226196289	11706
True	False	False	False	False	-2963.552734375	634.002990722656	38.8199691772461	0.80919873714447	0.951878786087036	1	76.0285720825195	2661
True	False	False	False	False	-2963.4111328125	982.3662109375	151.952453613281	0.717893838882446	0.953956127166748	0.546586036682129	81.6496353149414	11186
True	False	False	False	False	-2959.67529296875	573.259094238281	222.937530517578	0.76513397693634	0.953334033489227	0.723206043243408	79.2736282348633	15934
True	False	False	False	False	-2959.59985351563	350.623138427734	160.825576782227	0.770576000213623	0.949289262294769	0.758433282375336	81.4689636230469	11813
True	False	False	False	False	-2959.46801757813	884.076599121094	125.333038330078	0.61525171995163	0.942876756191254	0.364775002002716	77.0973434448242	8712
True	False	False	False	False	-2958.03369140625	433.67041015625	174.135284423828	0.728463411331177	0.948980987071991	0.575742781162262	69.6687927246094	10938
True	False	False	False	False	-2957.95166015625	1216.2998046875	160.825576782227	0.817430675029755	0.960115194320679	1	94.7448272705078	13738
True	False	False	False	False	-2957.41455078125	1160.93542480469	167.480438232422	0.558578312397003	0.931284248828888	0.300899803638458	71.8874206542969	10855
True	False	False	False	False	-2956.10522460938	1195.90490722656	127.551322937012	0.655022442340851	0.931725263595581	0.421029418706894	80.1826095581055	9221
True	False	False	False	False	-2952.73388671875	410.145050048828	151.952453613281	0.745924651622772	0.958177745342255	0.633738994598389	70.5620422363281	9667
True	False	False	False	False	-2953.31909179688	654.443969726563	167.480438232422	0.512129008769989	0.93519926071167	0.257970869541168	81.5298004150391	12311
True	False	False	False	False	-2953.2275390625	607.580871582031	123.114753723145	0.727117598056793	0.959042251110077	0.57182514667511	80.5495529174805	8941
True	False	False	False	False	-2952.46069335938	689.376220703125	109.805053710938	0.720394313335419	0.950133502483368	0.553169012069702	96.080810546875	9512
True	False	False	False	False	-2952.48168945313	786.330017089844	93.1679229736328	0.544204831123352	0.910438716411591	0.286866098642349	72.8333358764648	6118
True	False	False	False	False	-2952.447265625	844.061767578125	140.861022949219	0.658946752548218	0.944176852703094	0.427295297384262	79.0472412109375	10039
True	False	False	False	False	-2947.7724609375	467.369903564453	157.498153686523	0.592689692974091	0.929307043552399	0.337486356496811	66.5281677246094	9447
True	False	False	False	False	-2948.95849609375	884.004760742188	64.3302307128906	0.771918535232544	0.951528549194336	0.768335938453674	77.6551742553711	4504
True	False	False	False	False	-2949.64672851563	1290.97619628906	204.082122802734	0.721064627170563	0.96006441116333	0.554964780807495	145.478256225586	26768
True	False	False	False	False	-2947.4296875	1131.091796875	146.40673828125	0.662400841712952	0.946361124515533	0.432938277721405	74.386360168457	9819
True	False	False	False	False	-2947.22290039063	1263.08178710938	136.424453735352	0.756108999252319	0.949404835700989	0.676289081573486	104.373985290527	12838
True	False	False	False	False	-2946.7412109375	744.163513183594	144.188446044922	0.799139618873596	0.971819639205933	1	73.8230743408203	9597
True	False	False	False	False	-2944.32177734375	1067.52661132813	149.734161376953	0.78029876947403	0.953644216060638	0.850861847400665	79.9185180664063	10789
True	False	False	False	False	-2942.95629882813	701.585876464844	136.424453735352	0.464286595582962	0.841058611869812	0.219947129487991	77.081298828125	9481
True	False	False	False	False	-2942.49829101563	988.133056640625	141.970169067383	0.664135277271271	0.963548243045807	0.435818791389465	75.3828125	9649
True	False	False	False	False	-2938.89575195313	671.760192871094	93.1679229736328	0.674616158008575	0.943763494491577	0.453943878412247	72.2380981445313	6068
True	False	False	False	False	-2939.1328125	1309.43542480469	117.569046020508	0.826636910438538	0.959103643894196	1	147.301879882813	15614
True	False	False	False	False	-2937.88354492188	951.277404785156	139.751892089844	0.638468325138092	0.938086688518524	0.396137297153473	76.0555572509766	9583
True	False	False	False	False	-2933.517578125	775.386047363281	65.4393768310547	0.512322723865509	0.928722381591797	0.258136361837387	62.4237289428711	3683
True	False	False	False	False	-2934.42309570313	796.863159179688	112.023338317871	0.756114184856415	0.951597213745117	0.676312983036041	69.3069305419922	7000
True	False	False	False	False	-2933.78784179688	868.091369628906	115.350761413574	0.811039984226227	0.966688752174377	1	96.9230804443359	10080
True	False	False	False	False	-2933.67138671875	1033.53259277344	137.533599853516	0.649772524833679	0.948271870613098	0.412875860929489	72.1693572998047	8949
True	False	False	False	False	-2932.77197265625	627.412231445313	137.533599853516	0.628333866596222	0.957862794399261	0.381986886262894	69.7016143798828	8643
True	False	False	False	False	-2931.94067382813	913.458801269531	129.769607543945	0.865611433982849	0.969084560871124	1	71.3504257202148	8348
True	False	False	False	False	-2932.16015625	1325.44665527344	148.625015258789	0.77451878786087	0.942496657371521	0.789397180080414	150.64924621582	20187
True	False	False	False	False	-2931.75634765625	1148.64477539063	202.97297668457	0.528869152069092	0.889821469783783	0.27266189455986	83.2459030151367	15234
True	False	False	False	False	-2929.92651367188	437.092834472656	144.188446044922	0.592092394828796	0.955455005168915	0.33680060505867	62.0076904296875	8061
True	False	False	False	False	-2930.08374023438	1224.14404296875	160.825576782227	0.65186595916748	0.937689483165741	0.41609662771225	86.3724136352539	12524
True	False	False	False	False	-2923.72338867188	541.964599609375	156.389007568359	0.631480276584625	0.961371958255768	0.386299341917038	66.4184417724609	9365
True	False	False	False	False	-2923.33276367188	880.712890625	116.459907531738	0.764054596424103	0.955243647098541	0.716959476470947	97.3714294433594	10224
True	False	False	False	False	-2927.30224609375	1110.04870605469	139.751892089844	0.656436622142792	0.963473618030548	0.423270106315613	68.7222213745117	8659
True	False	False	False	False	-2925.29052734375	1008.43035888672	150.843307495117	0.705643773078918	0.951704978942871	0.516687095165253	72.1985321044922	9819
True	False	False	False	False	-2924.10205078125	1179.61071777344	186.335845947266	0.686474680900574	0.939457774162292	0.476124733686447	80.101188659668	13457
True	False	False	False	False	-2924.81274414063	1280.87377929688	165.262145996094	0.627443730831146	0.918694019317627	0.380779564380646	85.1677856445313	12690
True	False	False	False	False	-2923.9765625	1304.82055664063	26.6194076538086	0.718682765960693	0.952666342258453	0.54864364862442	81.625	1959
True	False	False	False	False	-2922.50244140625	851.123291015625	96.4953460693359	0.775108277797699	0.938283324241638	0.794588387012482	72.0919570922852	6272
True	False	False	False	False	-2920.45434570313	741.030578613281	138.64274597168	0.776717782020569	0.953246057033539	0.809742450714111	78.7040023803711	9838
True	False	False	False	False	-2919.19458007813	980.110961914063	141.970169067383	0.580758690834045	0.93961626291275	0.324112266302109	70.9375	9080
True	False	False	False	False	-2919.16235351563	1342.71496582031	181.899276733398	0.642688035964966	0.950424134731293	0.402261257171631	141.768295288086	23250
True	False	False	False	False	-2918.91137695313	610.782531738281	131.987884521484	0.512035369873047	0.919517397880554	0.257890909910202	75.1428604125977	8942
True	False	False	False	False	-2917.72973632813	933.108825683594	136.424453735352	0.784597456455231	0.9478719830513	0.938117504119873	75.9512176513672	9342
True	False	False	False	False	-2915.59497070313	667.797180175781	235.138092041016	0.644668221473694	0.943415343761444	0.405185103416443	79.8113174438477	16920
True	False	False	False	False	-2915.30078125	897.926696777344	124.223899841309	0.6639364361763	0.95111745595932	0.435486882925034	75.0357131958008	8404
True	False	False	False	False	-2914.26245117188	1039.59887695313	143.079315185547	0.555063545703888	0.925183475017548	0.297399550676346	71.0232543945313	9162
True	False	False	False	False	-2913.08422851563	708.953125	194.099838256836	0.502047657966614	0.872237145900726	0.249497190117836	72.3371429443359	12659
True	False	False	False	False	-2912.5947265625	582.639831542969	226.264953613281	0.660820126533508	0.931782007217407	0.430340588092804	108.735290527344	22182
True	False	False	False	False	-2912.6396484375	768.3173828125	22.1828384399414	0.673765122890472	0.906901895999908	0.452423572540283	57.7000007629395	1154
True	False	False	False	False	-2909.21508789063	1063.20861816406	115.350761413574	0.607424437999725	0.953401744365692	0.354987353086472	67.961540222168	7068
True	False	False	False	False	-2912.09326171875	1092.4990234375	159.716445922852	0.705993711948395	0.931840062141418	0.517492473125458	75.1736145019531	10825
True	False	False	False	False	-2907.44506835938	1208.70776367188	133.097030639648	0.711360454559326	0.949747860431671	0.530186176300049	71.0583343505859	8527
True	False	False	False	False	-2909.33203125	1245.57250976563	175.244430541992	0.613902807235718	0.933361291885376	0.363062292337418	72.7721481323242	11498
True	False	False	False	False	-2906.94262695313	799.783447265625	239.574661254883	0.533102452754974	0.900856912136078	0.276508182287216	100.541664123535	21717
True	False	False	False	False	-2906.1943359375	758.24462890625	13.3097038269043	0.685805439949036	0.934609174728394	0.474820286035538	64.1666641235352	770
True	False	False	False	False	-2904.37744140625	453.812835693359	195.208984375	0.678042888641357	0.953002095222473	0.460158079862595	65.8125	11583
True	False	False	False	False	-2903.22607421875	1365.99169921875	219.610107421875	0.418430417776108	0.910102307796478	0.187967330217361	135.83332824707	26895
True	False	False	False	False	-2902.94995117188	1316.10095214844	154.17073059082	0.731373071670532	0.945050299167633	0.584443867206573	87.8057556152344	12205
True	False	False	False	False	-2901.119140625	639.870178222656	129.769607543945	0.787340879440308	0.94998174905777	1	68.2051315307617	7980
True	False	False	False	False	-2900.015625	998.873657226563	97.6044921875	0.68626457452774	0.955311119556427	0.475714534521103	79.386360168457	6986
True	False	False	False	False	-2899.81176757813	1167.3935546875	138.64274597168	0.748872816562653	0.946157515048981	0.645208597183228	71.1119995117188	8889
True	False	False	False	False	-2892.80297851563	619.235046386719	149.734161376953	0.684073209762573	0.957121014595032	0.471474379301071	85.4000015258789	11529
True	False	False	False	False	-2893.22900390625	772.905029296875	124.223899841309	0.750200152397156	0.962701261043549	0.650578022003174	79.4910736083984	8903
True	False	False	False	False	-2898.47436523438	954.945739746094	113.132476806641	0.869945406913757	0.978705048561096	1	75.3725509643555	7688
True	False	False	False	False	-2898.4150390625	825.635620117188	118.678184509277	0.675134241580963	0.943331003189087	0.454873770475388	74.1401901245117	7933
True	False	False	False	False	-2894.27880859375	875.438110351563	127.551322937012	0.648307085037231	0.923712372779846	0.410644590854645	92.8608703613281	10679
True	False	False	False	False	-2893.61401367188	1349.98803710938	102.041061401367	0.729883551597595	0.951100528240204	0.579949259757996	97.6304321289063	8982
True	False	False	False	False	-2891.43383789063	744.237426757813	155.279876708984	0.414960265159607	0.907362461090088	0.185696497559547	77.7214279174805	10881
True	False	False	False	False	-2889.17846679688	845.252258300781	181.899276733398	0.705662131309509	0.953202903270721	0.516729354858398	94.0304870605469	15421
True	False	False	False	False	-2888.36181640625	1139.72985839844	144.188446044922	0.690861225128174	0.963109135627747	0.484845846891403	74.3000030517578	9659
True	False	False	False	False	-2890.39282226563	1192.31420898438	122.005615234375	0.62654322385788	0.944726765155792	0.379563689231873	65.3272705078125	7186
True	False	False	False	False	-2888.1875	930.410217285156	137.533599853516	0.812275528907776	0.96743381023407	1	77.5645141601563	9618
True	False	False	False	False	-2886.58837890625	509.086364746094	171.917007446289	0.852519094944	0.968839824199677	1	79.3677444458008	12302
True	False	False	False	False	-2883.98608398438	910.966186523438	124.223899841309	0.783444225788116	0.956187844276428	0.904983460903168	79.3660736083984	8889
True	False	False	False	False	-2885.7255859375	972.051208496094	123.114753723145	0.755423963069916	0.94615638256073	0.673140406608582	77.4144134521484	8593
True	False	False	False	False	-2883.68017578125	1082.171875	155.279876708984	0.789243400096893	0.952330470085144	1	68.9357147216797	9651
True	False	False	False	False	-2885.25952148438	1288.63134765625	155.279876708984	0.670770585536957	0.933234810829163	0.447144627571106	77.3285751342773	10826
True	False	False	False	False	-2884.34594726563	1389.47631835938	249.556930541992	0.368471741676331	0.806460022926331	0.157010614871979	130.266662597656	29310
True	False	False	False	False	-2883.76806640625	1228.63037109375	127.551322937012	0.671671271324158	0.943991541862488	0.448721051216125	68.4956512451172	7877
True	False	False	False	False	-2882.60107421875	1118.58410644531	134.206176757813	0.751862764358521	0.955321669578552	0.657500267028809	76.9008255004883	9305
True	False	False	False	False	-2881.33471679688	1000.45166015625	77.6399383544922	0.781193256378174	0.960151076316833	0.863637804985046	88.5714263916016	6200
True	False	False	False	False	-2881.12890625	1019.88507080078	135.315322875977	0.712555587291718	0.944118440151215	0.533104717731476	78.9426193237305	9631
True	False	False	False	False	-2879.23852539063	1253.72302246094	116.459907531738	0.706587970256805	0.937857091426849	0.518866300582886	67.2571411132813	7062
True	False	False	False	False	-2877.19946289063	751.445617675781	54.3479537963867	0.758865714073181	0.942367911338806	0.689475536346436	80.8979568481445	3964
True	False	False	False	False	-2875.67822265625	284.666351318359	135.315322875977	0.749961793422699	0.952194273471832	0.649603843688965	105.786888122559	12906
True	False	False	False	False	-2874.28100585938	311.059234619141	149.734161376953	0.697602927684784	0.953527450561523	0.498866498470306	86.9777755737305	11742
True	False	False	False	False	-2875.66748046875	1416.44116210938	146.40673828125	0.562905848026276	0.943728446960449	0.305273294448853	131.386367797852	17343
True	False	False	False	False	-2874.12719726563	710.990173339844	234.028945922852	0.765073895454407	0.957928478717804	0.722852826118469	69.9099502563477	14751
True	False	False	False	False	-2873.47436523438	1046.01611328125	159.716445922852	0.784037590026855	0.962659299373627	0.920083165168762	73.0694427490234	10522
True	False	False	False	False	-2874.05810546875	1165.15100097656	109.805053710938	0.720394313335419	0.962641417980194	0.553169012069702	75.1111145019531	7436
True	False	False	False	False	-2869.63159179688	1312.11059570313	149.734161376953	0.76893937587738	0.965049028396606	0.747088372707367	77.0740737915039	10405
True	False	False	False	False	-2867.4697265625	638.34521484375	136.424453735352	0.784597456455231	0.951301991939545	0.938117504119873	77.6178894042969	9547
True	False	False	False	False	-2868.7705078125	658.906555175781	125.333038330078	0.777794301509857	0.965141594409943	0.820838987827301	66.2123870849609	7482
True	False	False	False	False	-2868.27563476563	786.474548339844	130.878753662109	0.658434331417084	0.947975337505341	0.426468521356583	74.8559341430664	8833
True	False	False	False	False	-2868.25952148438	943.634826660156	113.132476806641	0.809218764305115	0.966401517391205	1	88.8333358764648	9061
True	False	False	False	False	-2868.20385742188	806.57421875	115.350761413574	0.656205236911774	0.956391155719757	0.422902166843414	75.8269195556641	7886
True	False	False	False	False	-2866.49682617188	829.309875488281	153.061584472656	0.599157094955444	0.946568191051483	0.345026612281799	72.7971038818359	10046
True	False	False	False	False	-2867.515625	1001.87359619141	66.5485153198242	0.798536419868469	0.959385335445404	1	74.7333297729492	4484
True	False	False	False	False	-2867.17114257813	898.690551757813	122.005615234375	0.800438165664673	0.957460463047028	1	74.7272720336914	8220
True	False	False	False	False	-2859.96069335938	101.20499420166	201.863830566406	0.589555203914642	0.917002201080322	0.333907276391983	60.6483497619629	11038
True	False	False	False	False	-2861.12548828125	958.8203125	130.878753662109	0.482166707515717	0.911597788333893	0.233533561229706	78.9661026000977	9318
True	False	False	False	False	-2863.68286132813	1207.18603515625	123.114753723145	0.764028012752533	0.960102736949921	0.716808378696442	68.909912109375	7649
True	False	False	False	False	-2862.27099609375	1404.74914550781	53.2388153076172	0.80851811170578	0.953352153301239	1	100.041664123535	4802
True	False	False	False	False	-2862.201171875	1275.89416503906	131.987884521484	0.80079972743988	0.957027733325958	1	78.4873962402344	9340
True	False	False	False	False	-2861.19262695313	1349.81616210938	232.919815063477	0.503077924251556	0.880276679992676	0.25035098195076	83.957145690918	17631
True	False	False	False	False	-2861.05078125	1113.57141113281	138.64274597168	0.648569643497467	0.949362099170685	0.411042928695679	70.6880035400391	8836
True	False	False	False	False	-2860.12158203125	1379.13977050781	134.206176757813	0.823480188846588	0.960328042507172	1	104.818183898926	12683
True	False	False	False	False	-2859.40307617188	865.4052734375	153.061584472656	0.683109402656555	0.96012270450592	0.469631791114807	72.0507278442383	9943
True	False	False	False	False	-2858.60180664063	920.258422851563	146.40673828125	0.647160887718201	0.922113239765167	0.408912599086761	74.7575759887695	9868
True	False	False	False	False	-2858.82958984375	1395.03698730469	62.1119499206543	0.514855980873108	0.933927059173584	0.260309815406799	98.9642868041992	5542
True	False	False	False	False	-2858.65502929688	982.34228515625	156.389007568359	0.70075249671936	0.953929245471954	0.505695521831512	78.0567398071289	11006
True	False	False	False	False	-2854.7568359375	1016.57531738281	147.515884399414	0.817581295967102	0.958928644657135	1	72.5338363647461	9647
True	False	False	False	False	-2856.25170898438	1175.19543457031	200.754699707031	0.42269292473793	0.826891005039215	0.190783441066742	80.9226531982422	14647
True	False	False	False	False	-2854.25732421875	1232.22290039063	98.7136306762695	0.759070038795471	0.953265130519867	0.690488159656525	70.3483123779297	6261
True	False	False	False	False	-2854.94189453125	1447.42980957031	347.161437988281	0.320322185754776	0.920456290245056	0.130253285169601	141.408950805664	44261
True	False	False	False	False	-2850.51953125	1080.4912109375	125.333038330078	0.777794301509857	0.972267687320709	0.820838987827301	67.3451309204102	7610
True	False	False	False	False	-2851.37158203125	1427.22998046875	38.8199691772461	0.80919873714447	0.958408892154694	1	86.9428558349609	3043
True	False	False	False	False	-2849.47729492188	780.761535644531	106.477630615234	0.569088339805603	0.946377336978912	0.31164813041687	63.5	6096
True	False	False	False	False	-2847.48999023438	750.912170410156	149.734161376953	0.761056125164032	0.958779573440552	0.700609505176544	66.2518539428711	8944
True	False	False	False	False	-2847.18530273438	693.9326171875	160.825576782227	0.681745409965515	0.94224750995636	0.467046499252319	66.5655136108398	9652
True	False	False	False	False	-2844.94189453125	805.828674316406	127.551322937012	0.494824081659317	0.917899072170258	0.243586242198944	68.8434753417969	7917
True	False	False	False	False	-2843.80810546875	1133.07409667969	188.554138183594	0.814507126808167	0.958815097808838	1	89.1117630004883	15149
True	False	False	False	False	-2845.64624023438	1323.51440429688	188.554138183594	0.592589318752289	0.939803004264832	0.337371021509171	89.8470611572266	15274
True	False	False	False	False	-2843.97192382813	1194.18725585938	83.1856460571289	0.770665466785431	0.967919170856476	0.759075462818146	72.0133361816406	5401
True	False	False	False	False	-2842.3056640625	894.025024414063	107.586769104004	0.63540905714035	0.922462046146393	0.391785085201263	79.0824737548828	7671
True	False	False	False	False	-2841.51293945313	1270.75219726563	120.896469116211	0.741812705993652	0.962403416633606	0.618682026863098	82.0825653076172	8947
True	False	False	False	False	-2839.90551757813	1291.03259277344	122.005615234375	0.598917603492737	0.903846085071564	0.344743520021439	86.5272750854492	9518
True	False	False	False	False	-2839.5224609375	1392.11706542969	239.574661254883	0.592250883579254	0.903514325618744	0.336982399225235	99.0138854980469	21387
True	False	False	False	False	-2838.53588867188	833.669372558594	163.043869018555	0.76271790266037	0.954267740249634	0.709498703479767	79.3605422973633	11666
True	False	False	False	False	-2839.05810546875	951.891723632813	134.206176757813	0.717288434505463	0.942204475402832	0.545018911361694	76.4132232666016	9246
True	False	False	False	False	-2839.24194335938	1041.95642089844	199.645553588867	0.425975024700165	0.863369762897491	0.19297231733799	76.5888900756836	13786
True	False	False	False	False	-2837.95239257813	1244.17138671875	160.825576782227	0.623908579349518	0.952519357204437	0.376038432121277	75.179313659668	10901
True	False	False	False	False	-2835.49291992188	920.732299804688	105.36848449707	0.683284997940063	0.934245884418488	0.469966500997543	70.9473648071289	6740
True	False	False	False	False	-2835.33740234375	970.040344238281	97.6044921875	0.698149502277374	0.960335493087769	0.500038266181946	66.363639831543	5840
True	False	False	False	False	-2835.22119140625	1438.09326171875	149.734161376953	0.573573291301727	0.951659381389618	0.316369622945786	86.0740737915039	11620
True	False	False	False	False	-2834.9580078125	1218.80676269531	151.952453613281	0.710832297801971	0.924780666828156	0.528907418251038	136.28466796875	18671
True	False	False	False	False	-2833.72607421875	723.835571289063	140.861022949219	0.789145231246948	0.963494658470154	1	69.9370040893555	8882
True	False	False	False	False	-2829.86450195313	788.737548828125	77.6399383544922	0.781193256378174	0.951077282428741	0.863637804985046	77.8714294433594	5451
True	False	False	False	False	-2832.17260742188	1349.4658203125	190.772415161133	0.66829925775528	0.938745617866516	0.442867994308472	77.6162796020508	13350
True	False	False	False	False	-2830.53930664063	1070.1630859375	137.533599853516	0.658975303173065	0.956087946891785	0.427341461181641	80.3628997802734	9965
True	False	False	False	False	-2828.34765625	1200.53686523438	112.023338317871	0.734947741031647	0.958977937698364	0.595599770545959	79.8217849731445	8062
True	False	False	False	False	-2826.8076171875	394.750549316406	19.9645557403564	0.661957681179047	0.902729630470276	0.432207375764847	53.4444427490234	962
True	False	False	False	False	-2827.3271484375	416.058654785156	80.9673614501953	0.531199872493744	0.924157977104187	0.274772703647614	57.9452056884766	4230
True	False	False	False	False	-2826.94360351563	762.477905273438	120.896469116211	0.593472898006439	0.948127210140228	0.338388204574585	72.9633026123047	7953
True	False	False	False	False	-2826.46044921875	860.908874511719	124.223899841309	0.722305953502655	0.962809503078461	0.558326542377472	71.1964263916016	7974
True	False	False	False	False	-2827.193359375	1492.45678710938	211.846115112305	0.422683387994766	0.891464352607727	0.190777108073235	147.890045166016	28247
True	False	False	False	False	-2826.4150390625	1098.97143554688	171.917007446289	0.752691686153412	0.960503101348877	0.661037564277649	90.4516143798828	14020
True	False	False	False	False	-2822.55786132813	1306.22607421875	122.005615234375	0.823490679264069	0.963646411895752	1	80.8454513549805	8893
True	False	False	False	False	-2821.93090820313	1468.95458984375	98.7136306762695	0.768758356571198	0.947323083877563	0.745877683162689	98.9438171386719	8806
True	False	False	False	False	-2821.46215820313	775.636108398438	92.0587844848633	0.798473179340363	0.954577445983887	1	80.6867446899414	6697
True	False	False	False	False	-2821.37670898438	210.006408691406	222.937530517578	0.560785174369812	0.94185745716095	0.303121149539948	73.2587051391602	14725
True	False	False	False	False	-2816.94970703125	795.021728515625	125.333038330078	0.669864416122437	0.952990531921387	0.445568263530731	74.0442504882813	8367
True	False	False	False	False	-2819.11352539063	1021.04425048828	115.350761413574	0.748017251491547	0.960724711418152	0.641817271709442	69.163459777832	7193
True	False	False	False	False	-2821.11108398438	1149.46862792969	155.279876708984	0.511842548847198	0.90159022808075	0.257726341485977	76.1999969482422	10668
True	False	False	False	False	-2818.38696289063	987.095642089844	128.660461425781	0.616460800170898	0.937780022621155	0.366319626569748	72.0775833129883	8361
True	False	False	False	False	-2817.0908203125	1224.04272460938	135.315322875977	0.579028964042664	0.944426238536835	0.322227746248245	73.3032760620117	8943
True	False	False	False	False	-2813.28344726563	905.032043457031	105.36848449707	0.731978118419647	0.948686838150024	0.586294770240784	69.1368408203125	6568
True	False	False	False	False	-2812.06689453125	925.957153320313	99.8227767944336	0.731752693653107	0.960510313510895	0.585603535175323	65.7333297729492	5916
True	False	False	False	False	-2810.26245117188	1125.95642089844	115.350761413574	0.529123306274414	0.909564852714539	0.272891283035278	65.7019195556641	6833
True	False	False	False	False	-2810.09326171875	1487.85876464844	125.333038330078	0.712992250919342	0.950087785720825	0.534179747104645	105.522125244141	11924
True	False	False	False	False	-2801.3115234375	841.370483398438	141.970169067383	0.516615152359009	0.908997654914856	0.261829555034637	67.109375	8590
True	False	False	False	False	-2806.19604492188	883.163818359375	103.150199890137	0.684706509113312	0.962422013282776	0.472692549228668	78.1075286865234	7264
True	False	False	False	False	-2808.69384765625	1005.01885986328	109.805053710938	0.621852815151215	0.950172662734985	0.373319953680038	69.797981262207	6910
True	False	False	False	False	-2804.8681640625	1093.00451660156	107.586769104004	0.802616775035858	0.954637885093689	1	83.5567016601563	8105
True	False	False	False	False	-2807.845703125	1327.55310058594	100.931915283203	0.739883303642273	0.955973446369171	0.61195319890976	80.8131866455078	7354
True	False	False	False	False	-2808.0263671875	1447.10961914063	166.371292114258	0.674344062805176	0.934572756290436	0.453456848859787	80.9800033569336	12147
True	False	False	False	False	-2804.82470703125	1513.36791992188	157.498153686523	0.551735401153564	0.923039436340332	0.294126868247986	138.359161376953	19647
True	False	False	False	False	-2804.59399414063	1186.36450195313	120.896469116211	0.684666216373444	0.963880598545074	0.472614943981171	77.2935791015625	8425
True	False	False	False	False	-2803.791015625	1256.23107910156	218.500961303711	0.39654079079628	0.908101081848145	0.173957258462906	85.7309646606445	16889
True	False	False	False	False	-2803.32958984375	860.776428222656	77.6399383544922	0.673411130905151	0.95036518573761	0.451793849468231	68.9857177734375	4829
True	False	False	False	False	-2802.220703125	959.399169921875	113.132476806641	0.713493883609772	0.961267530918121	0.535420715808868	67.9509811401367	6931
True	False	False	False	False	-2802.77197265625	1295.88623046875	117.569046020508	0.676157176494598	0.954665720462799	0.456719785928726	79.301887512207	8406
True	False	False	False	False	-2800.93041992188	1054.90307617188	113.132476806641	0.733632326126099	0.947664499282837	0.591431677341461	92.3431396484375	9419
True	False	False	False	False	-2798.6396484375	1155.18701171875	151.952453613281	0.511035680770874	0.875882863998413	0.257038831710815	77.7226257324219	10648
True	False	False	False	False	-2799.95434570313	1410.47375488281	174.135284423828	0.769729197025299	0.958552300930023	0.752471208572388	74.1019134521484	11634
True	False	False	False	False	-2796.50415039063	1538.10192871094	114.241622924805	0.64989560842514	0.935829639434814	0.413064062595367	148.368927001953	15282
True	False	False	False	False	-2795.99194335938	1203.92016601563	122.005615234375	0.728617489337921	0.946784973144531	0.57619571685791	76.1181793212891	8373
True	False	False	False	False	-2794.34912109375	1272.35888671875	100.931915283203	0.800370097160339	0.964623808860779	1	101.549453735352	9241
True	False	False	False	False	-2793.95532226563	1316.15258789063	100.931915283203	0.629322469234467	0.952796757221222	0.383334219455719	75.6153869628906	6881
True	False	False	False	False	-2793.77514648438	1027.37097167969	147.515884399414	0.543459117412567	0.917816579341888	0.286157697439194	69.8045120239258	9284
True	False	False	False	False	-2790.943359375	867.737854003906	90.9496383666992	0.621211111545563	0.950565338134766	0.372477054595947	64.0243911743164	5250
True	False	False	False	False	-2793.1474609375	933.177490234375	112.023338317871	0.787644565105438	0.960674583911896	1	82.8910903930664	8372
True	False	False	False	False	-2793.04711914063	1519.24682617188	69.8759460449219	0.656436622142792	0.949096083641052	0.423270106315613	111.936508178711	7052
True	False	False	False	False	-2791.177734375	900.504821777344	114.241622924805	0.817152261734009	0.960335493087769	1	66.9514541625977	6896
True	False	False	False	False	-2786.54370117188	985.44287109375	124.223899841309	0.783444225788116	0.956187844276428	0.904983460903168	71.8571395874023	8048
True	False	False	False	False	-2790.57836914063	1111.9765625	95.3862075805664	0.67066764831543	0.948376715183258	0.44696506857872	64.3023223876953	5530
True	False	False	False	False	-2786.21044921875	1078.20373535156	107.586769104004	0.678518652915955	0.943826198577881	0.461032927036285	75.4123687744141	7315
True	False	False	False	False	-2780.64306640625	154.769714355469	82.0765075683594	0.809198617935181	0.962414622306824	1	70.9864883422852	5253
True	False	False	False	False	-2783.22436523438	943.643615722656	123.114753723145	0.708051383495331	0.956741273403168	0.522282242774963	85	9435
True	False	False	False	False	-2781.349609375	1137.16638183594	89.8404998779297	0.832318663597107	0.961762547492981	1	68.2962951660156	5532
True	False	False	False	False	-2782.34765625	1253.89404296875	84.2947845458984	0.578608810901642	0.961144268512726	0.321772009134293	69.6973648071289	5297
True	False	False	False	False	-2784.21850585938	1531.2802734375	82.0765075683594	0.584126353263855	0.955693960189819	0.32781982421875	99.905403137207	7393
True	False	False	False	False	-2783.7880859375	1340.72326660156	196.318130493164	0.778381943702698	0.954358398914337	0.827291071414948	89.5254211425781	15846
True	False	False	False	False	-2782.15161132813	1389.62878417969	194.099838256836	0.566879987716675	0.903614163398743	0.309353590011597	82.0914306640625	14366
True	False	False	False	False	-2781.46533203125	1559.84704589844	99.8227767944336	0.767598927021027	0.949979424476624	0.738312005996704	140.888885498047	12680
True	False	False	False	False	-2780.95263671875	1213.87463378906	80.9673614501953	0.814673006534576	0.960151076316833	1	77.3561630249023	5647
True	False	False	False	False	-2780.9384765625	1282.22009277344	17.7462711334229	0.762108087539673	0.949675559997559	0.706189274787903	72.75	1164
True	False	False	False	False	-2780.16918945313	1461.47204589844	163.043869018555	0.688469350337982	0.941061854362488	0.480053275823593	73.5510177612305	10812
True	False	False	False	False	-2776.37377929688	1048.26379394531	116.459907531738	0.613265097141266	0.942758977413177	0.362256407737732	70.533332824707	7406
True	False	False	False	False	-2774.60473632813	816.547485351563	266.194061279297	0.351197749376297	0.696561694145203	0.147096231579781	74.0166702270508	17764
True	False	False	False	False	-2774.38452148438	1005.41400146484	148.625015258789	0.747713565826416	0.957661509513855	0.640626013278961	73.335823059082	9827
True	False	False	False	False	-2773.34106445313	143.851043701172	47.6931037902832	0.60443639755249	0.927570283412933	0.351344048976898	54.0930213928223	2326
True	False	False	False	False	-2772.8427734375	1167.71533203125	210.736968994141	0.720737278461456	0.958633363246918	0.554086148738861	92.2210540771484	17522
True	False	False	False	False	-2773.30883789063	1288.05346679688	158.607299804688	0.584320664405823	0.921151876449585	0.328035354614258	84.0139846801758	12014
True	False	False	False	False	-2772.73681640625	1545.07067871094	89.8404998779297	0.744702398777008	0.949065208435059	0.629155278205872	102.333335876465	8289
True	False	False	False	False	-2772.35522460938	1238.30334472656	90.9496383666992	0.815059661865234	0.955602645874023	1	72.6097564697266	5954
True	False	False	False	False	-2766.38159179688	857.962463378906	109.805053710938	0.641384243965149	0.934691309928894	0.400353789329529	63.1212120056152	6249
True	False	False	False	False	-2768.39086914063	1065.35888671875	114.241622924805	0.60158383846283	0.926721096038818	0.347911924123764	77.4368896484375	7976
True	False	False	False	False	-2768.68383789063	1102.13171386719	77.6399383544922	0.754616916179657	0.949304640293121	0.669491648674011	66.9428558349609	4686
True	False	False	False	False	-2766.72314453125	1491.79235839844	151.952453613281	0.735381960868835	0.947191834449768	0.596992313861847	77.0948867797852	10562
True	False	False	False	False	-2766.69677734375	899.819213867188	146.40673828125	0.632440865039825	0.932619690895081	0.387630045413971	82.0833358764648	10835
True	False	False	False	False	-2765.96704101563	1085.95288085938	92.0587844848633	0.666585028171539	0.95690381526947	0.43994265794754	76.361442565918	6338
True	False	False	False	False	-2765.84594726563	1222.111328125	82.0765075683594	0.517632782459259	0.950491905212402	0.26271265745163	69.7432403564453	5161
True	False	False	False	False	-2765.27880859375	1137.41369628906	80.9673614501953	0.750114381313324	0.949449241161346	0.650226891040802	66.8904113769531	4883
True	False	False	False	False	-2764.9482421875	1305.13720703125	143.079315185547	0.653669953346252	0.955330193042755	0.418904364109039	84.6666641235352	10922
True	False	False	False	False	-2759.0224609375	1023.09741210938	147.515884399414	0.637232065200806	0.946299374103546	0.394369870424271	80.203010559082	10667
True	False	False	False	False	-2759.77172851563	1342.36303710938	96.4953460693359	0.751482903957367	0.947323083877563	0.655898630619049	72.1609191894531	6278
True	False	False	False	False	-2761.39990234375	1586.83093261719	308.341461181641	0.363132297992706	0.915463626384735	0.153906151652336	143.053955078125	39769
True	False	False	False	False	-2759.60961914063	1118.28820800781	89.8404998779297	0.670226395130157	0.944536328315735	0.446196794509888	64.4444427490234	5220
True	False	False	False	False	-2758.99365234375	1377.70520019531	154.17073059082	0.630667626857758	0.940735459327698	0.385178744792938	85.5971221923828	11898
True	False	False	False	False	-2756.87426757813	689.138427734375	165.262145996094	0.454512387514114	0.953074812889099	0.212801977992058	91.4496612548828	13626
True	False	False	False	False	-2756.91015625	1417.21032714844	229.592376708984	0.624738752841949	0.928861796855927	0.377144157886505	82.328498840332	17042
True	False	False	False	False	-2756.3544921875	667.798767089844	14.4188451766968	0.742955923080444	0.934609174728394	0.622766435146332	47.0769233703613	612
True	False	False	False	False	-2753.77124023438	931.120300292969	201.863830566406	0.589555203914642	0.947527050971985	0.333907276391983	71.2637329101563	12970
True	False	False	False	False	-2756.23291015625	980.091430664063	149.734161376953	0.652987360954285	0.955119788646698	0.417838454246521	75.5703735351563	10202
True	False	False	False	False	-2755.56884765625	1048.46923828125	125.333038330078	0.702152848243713	0.952517151832581	0.50879293680191	80.3716812133789	9082
True	False	False	False	False	-2755.1171875	1253.03161621094	109.805053710938	0.631505310535431	0.947283446788788	0.386333853006363	66.1010131835938	6544
True	False	False	False	False	-2754.2470703125	1469.72326660156	143.079315185547	0.709515929222107	0.948956847190857	0.52574896812439	84.4418640136719	10893
True	False	False	False	False	-2753.18823242188	1440.80969238281	146.40673828125	0.799256145954132	0.969263434410095	1	86.5075759887695	11419
True	False	False	False	False	-2751.6767578125	1079.04602050781	75.4216537475586	0.743587911128998	0.963185131549835	0.62505716085434	74.470588684082	5064
True	False	False	False	False	-2751.365234375	1190.20825195313	120.896469116211	0.741812705993652	0.956716597080231	0.618682026863098	80.7155990600586	8798
True	False	False	False	False	-2750.36987304688	842.45751953125	123.114753723145	0.776449203491211	0.938130259513855	0.80710357427597	66.090087890625	7336
True	False	False	False	False	-2750.11669921875	1355.26940917969	99.8227767944336	0.754056692123413	0.950422644615173	0.666995942592621	77.1666641235352	6945
True	False	False	False	False	-2749.18212890625	1310.30603027344	100.931915283203	0.654515147209167	0.969517827033997	0.42023029923439	74.7692337036133	6804
True	False	False	False	False	-2748.35327148438	1397.93127441406	155.279876708984	0.597021341323853	0.917204558849335	0.342512905597687	87.042854309082	12186
True	False	False	False	False	-2740.08642578125	864.15771484375	108.695907592773	0.755093216896057	0.95024836063385	0.671637296676636	73.673469543457	7220
True	False	False	False	False	-2745.97729492188	1004.74621582031	181.899276733398	0.642688035964966	0.947683691978455	0.402261257171631	72.9268264770508	11960
True	False	False	False	False	-2744.57348632813	894.706115722656	122.005615234375	0.701672554016113	0.951208233833313	0.507726192474365	68.1999969482422	7502
True	False	False	False	False	-2740.26831054688	972.182250976563	90.9496383666992	0.749813973903656	0.968035876750946	0.649001896381378	64.6829299926758	5304
True	False	False	False	False	-2743.24487304688	1236.47973632813	112.023338317871	0.787644565105438	0.959754347801208	1	71.7623748779297	7248
True	False	False	False	False	-2744.25122070313	1275.35363769531	114.241622924805	0.452956706285477	0.889954328536987	0.21168215572834	66.1359252929688	6812
True	False	False	False	False	-2743.40625	1499.34765625	133.097030639648	0.650639474391937	0.952482998371124	0.414204835891724	85.7583312988281	10291
True	False	False	False	False	-2742.2177734375	1106.72485351563	115.350761413574	0.748017251491547	0.938771843910217	0.641817271709442	99.3173065185547	10329
True	False	False	False	False	-2740.7080078125	1530.25073242188	135.315322875977	0.820987939834595	0.960550785064697	1	81.7459030151367	9973
True	False	False	False	False	-2739.62133789063	1556.11804199219	144.188446044922	0.62880265712738	0.952051281929016	0.382624924182892	72.6999969482422	9451
True	False	False	False	False	-2738.3984375	1585.56530761719	80.9673614501953	0.611623764038086	0.949640691280365	0.360193461179733	82.3835601806641	6014
True	False	False	False	False	-2737.92895507813	524.998046875	156.389007568359	0.675561785697937	0.953591048717499	0.455643743276596	88.9077987670898	12536
True	False	False	False	False	-2735.91455078125	1168.42236328125	149.734161376953	0.661869049072266	0.947497725486755	0.432061463594437	72.3333358764648	9765
True	False	False	False	False	-2736.48974609375	1215.58508300781	118.678184509277	0.801031827926636	0.963646411895752	1	76.3925247192383	8174
True	False	False	False	False	-2735.10302734375	1597.67797851563	53.2388153076172	0.713722109794617	0.97188264131546	0.535987317562103	94.4375	4533
True	False	False	False	False	-2734.63745117188	1623.22192382813	262.866638183594	0.393367052078247	0.909586548805237	0.171985924243927	151.286926269531	35855
True	False	False	False	False	-2733.20068359375	946.177673339844	90.9496383666992	0.45101010799408	0.910176813602448	0.210287526249886	57.5487823486328	4719
True	False	False	False	False	-2732.55615234375	1077.89904785156	105.36848449707	0.731978118419647	0.957141101360321	0.586294770240784	69.3684234619141	6590
True	False	False	False	False	-2733.14135742188	1368.13464355469	135.315322875977	0.624267995357513	0.958710670471191	0.376516580581665	69.6229476928711	8494
True	False	False	False	False	-2732.39697265625	1335.4228515625	241.792938232422	0.74529504776001	0.952175498008728	0.631365835666656	81.357795715332	17736
True	False	False	False	False	-2728.77734375	1201.78784179688	84.2947845458984	0.791891813278198	0.965879201889038	1	76.0526351928711	5780
True	False	False	False	False	-2728.88305664063	1461.58544921875	128.660461425781	0.780611455440521	0.955568492412567	0.855170607566833	84.2758636474609	9776
True	False	False	False	False	-2719.20263671875	905.022399902344	135.315322875977	0.633003950119019	0.903537333011627	0.388413280248642	82.3606567382813	10048
True	False	False	False	False	-2721.10693359375	975.186096191406	80.9673614501953	0.531199872493744	0.945581138134003	0.274772703647614	61.9863014221191	4525
True	False	False	False	False	-2727.80859375	1042.00122070313	188.554138183594	0.806843638420105	0.960952758789063	1	78.841178894043	13403
True	False	False	False	False	-2725.59985351563	1282.4990234375	109.805053710938	0.673756539821625	0.953173696994781	0.452408254146576	68.8080825805664	6812
True	False	False	False	False	-2728.00146484375	1433.24645996094	113.132476806641	0.785913348197937	0.935066223144531	1	97.9803924560547	9994
True	False	False	False	False	-2727.77465820313	1313.42578125	106.477630615234	0.67927873134613	0.954439222812653	0.462436705827713	71.4895858764648	6863
True	False	False	False	False	-2726.6962890625	1484.03051757813	94.2770690917969	0.618520379066467	0.947887301445007	0.368971735239029	67.188232421875	5711
True	False	False	False	False	-2725.55029296875	1112.8115234375	88.7313537597656	0.795180141925812	0.953829169273376	1	67.75	5420
True	False	False	False	False	-2724.95239257813	1144.59228515625	183.008422851563	0.641101002693176	0.919860303401947	0.399941295385361	105.612121582031	17426
True	False	False	False	False	-2722.33129882813	1183.23327636719	98.7136306762695	0.792926847934723	0.953913331031799	1	69.9325866699219	6224
True	False	False	False	False	-2721.16821289063	1019.23596191406	150.843307495117	0.794324278831482	0.959966003894806	1	75.4558792114258	10262
True	False	False	False	False	-2720.92626953125	1062.71398925781	72.0942230224609	0.802704334259033	0.955285608768463	1	70.5076904296875	4583
True	False	False	False	False	-2720.52172851563	1500.06127929688	99.8227767944336	0.629553437232971	0.940332531929016	0.383650004863739	69.8111114501953	6283
True	False	False	False	False	-2719.611328125	928.089111328125	120.896469116211	0.753803789615631	0.935523748397827	0.665879309177399	72.5412826538086	7907
True	False	False	False	False	-2717.23364257813	986.757080078125	94.2770690917969	0.462799966335297	0.908835411071777	0.218847960233688	62.294116973877	5295
True	False	False	False	False	-2718.93237304688	1246.4873046875	150.843307495117	0.513357579708099	0.909756660461426	0.259022057056427	82.8235321044922	11264
True	False	False	False	False	-2717.63818359375	1415.41247558594	112.023338317871	0.726439833641052	0.954948961734772	0.569876611232758	90.8019790649414	9171
True	False	False	False	False	-2717.87744140625	1560.40783691406	163.043869018555	0.638232588768005	0.920757353305817	0.395799338817596	73.4489822387695	10797
True	False	False	False	False	-2717.1904296875	1613.06286621094	147.515884399414	0.69007807970047	0.938715696334839	0.483266651630402	114.187973022461	15187
True	False	False	False	False	-2711.61059570313	751.075866699219	155.279876708984	0.555346190929413	0.957308292388916	0.297679364681244	90.5285720825195	12674
True	False	False	False	False	-2710.70336914063	1208.07592773438	99.8227767944336	0.777396082878113	0.952967822551727	0.816632270812988	74.4555587768555	6701
True	False	False	False	False	-2713.91284179688	1391.53540039063	119.787330627441	0.75546407699585	0.954083800315857	0.673323512077332	82.314811706543	8890
True	False	False	False	False	-2712.61206054688	1367.75610351563	114.241622924805	0.749501168727875	0.961123943328857	0.647733688354492	74.6407775878906	7688
True	False	False	False	False	-2709.86938476563	885.2138671875	145.297592163086	0.757178783416748	0.949026763439178	0.681305050849915	78.2213745117188	10247
True	False	False	False	False	-2709.53344726563	1084.44030761719	143.079315185547	0.753439962863922	0.95331197977066	0.664282858371735	78.8527145385742	10172
True	False	False	False	False	-2709.52758789063	1470.44091796875	94.2770690917969	0.856529116630554	0.97254204750061	1	76.7411727905273	6523
True	False	False	False	False	-2701.94604492188	1060.2431640625	151.952453613281	0.543445944786072	0.937613427639008	0.286145210266113	80.9562072753906	11091
True	False	False	False	False	-2704.39916992188	1257.17626953125	196.318130493164	0.462405860424042	0.88330066204071	0.218557342886925	122.55931854248	21693
True	False	False	False	False	-2703.63745117188	1597.93835449219	247.338653564453	0.426986306905746	0.908454298973083	0.193650379776955	89.914794921875	20051
True	False	False	False	False	-2702.48461914063	1662.70275878906	749.779968261719	0.190739691257477	0.744848728179932	0.0694389641284943	145.463012695313	98333
True	False	False	False	False	-2702.01831054688	1533.197265625	128.660461425781	0.728635609149933	0.963296592235565	0.576249003410339	68.8879318237305	7991
True	False	False	False	False	-2701.14404296875	1184.67260742188	165.262145996094	0.540265440940857	0.927139639854431	0.283144891262054	65.2953033447266	9729
True	False	False	False	False	-2698.80053710938	948.933715820313	102.041061401367	0.669457376003265	0.947887301445007	0.444863259792328	67.1630401611328	6179
True	False	False	False	False	-2697.25610351563	1278.74816894531	126.442184448242	0.746769428253174	0.959042251110077	0.63696414232254	76.9824523925781	8776
True	False	False	False	False	-2699.22338867188	1504.46618652344	102.041061401367	0.761244773864746	0.952349483966827	0.701598525047302	78.260871887207	7200
True	False	False	False	False	-2697.07690429688	1011.64556884766	160.825576782227	0.573131322860718	0.954492449760437	0.315900593996048	65.1034469604492	9440
True	False	False	False	False	-2694.5595703125	1045.38330078125	130.878753662109	0.530484020709991	0.932830274105072	0.274122625589371	80.161018371582	9459
True	False	False	False	False	-2696.98217773438	1438.13500976563	200.754699707031	0.625864624977112	0.930495798587799	0.378651201725006	78.9171295166016	14284
True	False	False	False	False	-2696.97631835938	1622.90905761719	47.6931037902832	0.71159839630127	0.970337092876434	0.53076446056366	78.5581359863281	3378
True	False	False	False	False	-2695.30688476563	1224.89135742188	165.262145996094	0.78077507019043	0.975802898406982	0.857489347457886	70.8389282226563	10555
True	False	False	False	False	-2694.39428710938	1472.87512207031	124.223899841309	0.631394743919373	0.94910591840744	0.386181116104126	72.9285736083984	8168
True	False	False	False	False	-2693.52734375	970.0986328125	63.2210922241211	0.770733594894409	0.953211307525635	0.759566485881805	61.087718963623	3482
True	False	False	False	False	-2692.19897460938	1295.78405761719	139.751892089844	0.609454870223999	0.946077585220337	0.357491850852966	72.9523773193359	9192
True	False	False	False	False	-2693.81616210938	1401.40197753906	161.934722900391	0.699517905712128	0.937333703041077	0.502996265888214	85.9589004516602	12550
True	False	False	False	False	-2692.91796875	1324.25854492188	280.612915039063	0.473507136106491	0.907802164554596	0.226867258548737	81.1383361816406	20528
True	False	False	False	False	-2691.81274414063	1133.24975585938	114.241622924805	0.700978994369507	0.933963239192963	0.506193876266479	70.271842956543	7238
True	False	False	False	False	-2689.88745117188	1113.12487792969	126.442184448242	0.746769428253174	0.947174787521362	0.63696414232254	73.807014465332	8414
True	False	False	False	False	-2686.63500976563	1163.39111328125	157.498153686523	0.726607024669647	0.953311920166016	0.570355772972107	80.7464752197266	11466
True	False	False	False	False	-2688.81103515625	1590.81616210938	31.0559749603271	0.695939123630524	0.950105845928192	0.495332807302475	66.3928604125977	1859
True	False	False	False	False	-2685.45239257813	1363.83618164063	58.7845230102539	0.820813894271851	0.965959846973419	1	75.3773574829102	3995
True	False	False	False	False	-2673.20825195313	565.35791015625	196.318130493164	0.619060873985291	0.949684023857117	0.369672119617462	92.7175140380859	16411
True	False	False	False	False	-2679.70336914063	1036.23461914063	79.8582229614258	0.484517455101013	0.944394946098328	0.235372245311737	55.6527786254883	4007
True	False	False	False	False	-2685.1708984375	1517.11633300781	115.350761413574	0.715846061706543	0.955063819885254	0.541325628757477	74.3461532592773	7732
True	False	False	False	False	-2684.56640625	1248.67346191406	113.132476806641	0.633801698684692	0.930036902427673	0.389526873826981	73.4509811401367	7492
True	False	False	False	False	-2683.96166992188	1549.86181640625	122.005615234375	0.769454181194305	0.95470005273819	0.750577867031097	76.136360168457	8375
True	False	False	False	False	-2683.34204101563	1612.64733886719	14.4188451766968	0.719225645065308	0.935661971569061	0.550069808959961	69.8461532592773	908
True	False	False	False	False	-2680.3671875	1626.23181152344	124.223899841309	0.762229561805725	0.963870942592621	0.70684415102005	80.6339263916016	9031
True	False	False	False	False	-2679.06640625	927.262268066406	122.005615234375	0.60501354932785	0.938020884990692	0.352043896913528	56.0545463562012	6166
True	False	False	False	False	-2672.98486328125	960.104919433594	54.3479537963867	0.777484655380249	0.965544819831848	0.817557096481323	63.5102043151855	3112
True	False	False	False	False	-2678.7421875	1070.80358886719	225.155807495117	0.466588228940964	0.895975649356842	0.221657827496529	71.5270919799805	14520
True	False	False	False	False	-2677.81713867188	1381.06188964844	122.005615234375	0.769454181194305	0.945313990116119	0.750577867031097	85.6090927124023	9417
True	False	False	False	False	-2677.55126953125	1702.27600097656	61.0028076171875	0.731991708278656	0.941619634628296	0.586336493492126	124	6820
True	False	False	False	False	-2676.95336914063	974.327270507813	87.6222152709961	0.463414996862411	0.916103482246399	0.219302162528038	60.3417739868164	4767
True	False	False	False	False	-2672.5888671875	1198.68579101563	179.680999755859	0.616675138473511	0.926019191741943	0.366594463586807	70.2037048339844	11373
True	False	False	False	False	-2673.17358398438	1361.88940429688	87.6222152709961	0.673781275749207	0.935680866241455	0.452452331781387	78.2911376953125	6185
True	False	False	False	False	-2675.84155273438	1578.42138671875	196.318130493164	0.72962087392807	0.958568394184113	0.579165399074554	79.1468963623047	14009
True	False	False	False	False	-2676.01196289063	1652.18444824219	124.223899841309	0.762229561805725	0.953242182731628	0.70684415102005	82.8839263916016	9283
True	False	False	False	False	-2672.6376953125	1447.54833984375	176.353576660156	0.721411168575287	0.949548840522766	0.555898606777191	83.5283050537109	13281
True	False	False	False	False	-2672.60815429688	1345.00219726563	168.589569091797	0.509757041931152	0.953534662723541	0.255952924489975	73.4078979492188	11158
True	False	False	False	False	-2672.20361328125	1491.35888671875	145.297592163086	0.727887332439423	0.957750976085663	0.574057817459106	72.3206100463867	9474
True	False	False	False	False	-2671.9697265625	1425.82543945313	165.262145996094	0.791833221912384	0.952420055866241	1	88.2684555053711	13152
True	False	False	False	False	-2670.27514648438	1692.44189453125	53.2388153076172	0.774922788143158	0.952071368694305	0.792935788631439	99.0625	4755
True	False	False	False	False	-2670.24731445313	947.82861328125	94.2770690917969	0.781477868556976	0.959713160991669	0.868022978305817	71.1647033691406	6049
True	False	False	False	False	-2669.34399414063	1099.50146484375	156.389007568359	0.756852924823761	0.951357126235962	0.679764032363892	66.6666641235352	9400
True	False	False	False	False	-2666.38110351563	1154.6953125	108.695907592773	0.685513734817505	0.955571591854095	0.474253714084625	61.0816345214844	5986
True	False	False	False	False	-2666.06030273438	1247.40698242188	131.987884521484	0.647919952869415	0.928801774978638	0.410058319568634	82.4537811279297	9812
True	False	False	False	False	-2667.39428710938	1396.09631347656	147.515884399414	0.567170321941376	0.954519510269165	0.309654086828232	70.2330856323242	9341
True	False	False	False	False	-2667.28588867188	1278.01721191406	131.987884521484	0.720541477203369	0.965921640396118	0.553562164306641	74.5210113525391	8868
True	False	False	False	False	-2664.10546875	1225.18994140625	147.515884399414	0.673938751220703	0.939961075782776	0.452733039855957	76.4060134887695	10162
True	False	False	False	False	-2662.59545898438	1014.3486328125	158.607299804688	0.778592884540558	0.95997279882431	0.829684317111969	69.0699310302734	9877
True	False	False	False	False	-2662.19482421875	1176.14672851563	166.371292114258	0.735410094261169	0.948801398277283	0.597082853317261	76.7600021362305	11514
True	False	False	False	False	-2662.46630859375	1466.43371582031	144.188446044922	0.700715720653534	0.947561919689178	0.505614638328552	70.6769256591797	9188
True	False	False	False	False	-2660.53295898438	1675.45056152344	136.424453735352	0.71093887090683	0.942496657371521	0.529164910316467	84.2439041137695	10362
True	False	False	False	False	-2659.69018554688	1542.89880371094	204.082122802734	0.629056334495544	0.948604166507721	0.382970869541168	80.6902160644531	14847
True	False	False	False	False	-2659.65185546875	1637.9287109375	242.902084350586	0.267142832279205	0.763542175292969	0.103558085858822	73.8401794433594	16171
True	False	False	False	False	-2654.90112304688	1298.62097167969	252.884368896484	0.34774774312973	0.759800314903259	0.145159929990768	73.4473648071289	16746
True	False	False	False	False	-2647.74194335938	832.893188476563	104.259346008301	0.676092565059662	0.917443871498108	0.45660275220871	114.170211791992	10732
True	False	False	False	False	-2652.80493164063	1048.43994140625	128.660461425781	0.811424374580383	0.956187844276428	1	71.8965530395508	8340
True	False	False	False	False	-2653.06665039063	1602.90502929688	167.480438232422	0.563258290290833	0.886795043945313	0.305632621049881	80.4238433837891	12144
True	False	False	False	False	-2653.34692382813	1724.91577148438	387.090545654297	0.526651740074158	0.921407401561737	0.270669013261795	161.458450317383	56349
True	False	False	False	False	-2652.7666015625	1365.13159179688	110.914192199707	0.608177602291107	0.94619619846344	0.355913579463959	67.8099975585938	6781
True	False	False	False	False	-2650.14892578125	1404.83325195313	90.9496383666992	0.744097054004669	0.953488349914551	0.626919984817505	72.9146347045898	5979
True	False	False	False	False	-2649.11376953125	1694.0322265625	206.300399780273	0.648362457752228	0.932680249214172	0.410728543996811	100.209678649902	18639
True	False	False	False	False	-2648.64306640625	1496.32287597656	109.805053710938	0.648510277271271	0.942164063453674	0.410952866077423	75.8080825805664	7505
True	False	False	False	False	-2647.78076171875	953.4375	86.513069152832	0.775300621986389	0.947773933410645	0.796320915222168	76.7307662963867	5985
True	False	False	False	False	-2645.68579101563	1072.20629882813	186.335845947266	0.468715965747833	0.861085653305054	0.223249077796936	69.4940490722656	11675
True	False	False	False	False	-2646.18798828125	1323.05810546875	149.734161376953	0.753293514251709	0.950694978237152	0.663643836975098	74.2370376586914	10022
True	False	False	False	False	-2642.23828125	936.697998046875	96.4953460693359	0.719872772693634	0.932709872722626	0.551781058311462	75.0114974975586	6526
True	False	False	False	False	-2641.53662109375	1268.19677734375	67.6576614379883	0.753307163715363	0.951331973075867	0.663703262805939	65.4426193237305	3992
True	False	False	False	False	-2642.94848632813	1664.50866699219	63.2210922241211	0.758609592914581	0.936665117740631	0.688213586807251	58.5438613891602	3337
True	False	False	False	False	-2641.31274414063	1452.5458984375	144.188446044922	0.684017956256866	0.929948449134827	0.471368461847305	64.1076889038086	8334
True	False	False	False	False	-2640.9013671875	1123.02258300781	108.695907592773	0.796797394752502	0.96985924243927	1	65.1326522827148	6383
True	False	False	False	False	-2636.56713867188	1159.58666992188	116.459907531738	0.809028446674347	0.955579578876495	1	98.5619049072266	10349
True	False	False	False	False	-2640.46118164063	1239.16064453125	34.3833999633789	0.770503997802734	0.956876516342163	0.757918477058411	53.6129035949707	1662
True	False	False	False	False	-2640.78100585938	1349.25085449219	106.477630615234	0.541195452213287	0.939756393432617	0.284018754959106	69.6354141235352	6685
True	False	False	False	False	-2635.06762695313	1214.09826660156	127.551322937012	0.782646477222443	0.960328042507172	0.888233423233032	67.5652160644531	7770
True	False	False	False	False	-2632.18310546875	1715.44140625	123.114753723145	0.515028238296509	0.91416198015213	0.26045823097229	93.909912109375	10424
True	False	False	False	False	-2631.7177734375	1044.62048339844	72.0942230224609	0.715016007423401	0.911416292190552	0.539225459098816	101.846153259277	6620
True	False	False	False	False	-2622.40161132813	1083.55126953125	106.477630615234	0.748652279376984	0.95596182346344	0.644329190254211	107.989585876465	10367
True	False	False	False	False	-2630.20874023438	1736.08813476563	129.769607543945	0.727007806301117	0.942361116409302	0.571508407592773	112.752136230469	13192
True	False	False	False	False	-2630.1015625	1136.0322265625	106.477630615234	0.770989894866943	0.946951866149902	0.761425018310547	88.5520858764648	8501
True	False	False	False	False	-2627.05078125	1171.05969238281	107.586769104004	0.779021024703979	0.953715443611145	0.834679305553436	79.3092803955078	7693
True	False	False	False	False	-2625.47534179688	1273.876953125	171.917007446289	0.666936814785004	0.936245799064636	0.440540254116058	68.5806427001953	10630
True	False	False	False	False	-2625.75903320313	1485.87292480469	126.442184448242	0.775840818881989	0.953850090503693	0.801295220851898	69.8245620727539	7960
True	False	False	False	False	-2629.267578125	1507.59606933594	83.1856460571289	0.735410094261169	0.960885882377625	0.597082853317261	83.5066680908203	6263
True	False	False	False	False	-2628.96337890625	1553.28234863281	210.736968994141	0.723260998725891	0.960828542709351	0.560945451259613	81.7105255126953	15525
True	False	False	False	False	-2628.79223632813	1583.17138671875	299.468322753906	0.482685953378677	0.894730448722839	0.233938604593277	87.1555557250977	23532
True	False	False	False	False	-2623.92749023438	1359.193359375	174.135284423828	0.553583204746246	0.922163307666779	0.295938938856125	81.7006378173828	12827
True	False	False	False	False	-2623.57055664063	1382.51196289063	167.480438232422	0.584636330604553	0.938322126865387	0.328385800123215	81.9072875976563	12368
True	False	False	False	False	-2621.54248046875	1190.28149414063	109.805053710938	0.819165587425232	0.963398873806	1	64.2121200561523	6357
True	False	False	False	False	-2620.77490234375	1231.86169433594	147.515884399414	0.645857989788055	0.952764511108398	0.406957656145096	78.1127853393555	10389
True	False	False	False	False	-2621.09912109375	1418.22265625	176.353576660156	0.641732931137085	0.915880620479584	0.400862574577332	85.9308166503906	13663
True	False	False	False	False	-2619.79125976563	1440.16479492188	161.934722900391	0.692936301231384	0.953809857368469	0.489078670740128	77.6095886230469	11331
True	False	False	False	False	-2620.0009765625	1520.01025390625	166.371292114258	0.735410094261169	0.94652396440506	0.597082853317261	97.2399978637695	14586
True	False	False	False	False	-2619.23852539063	1609.22216796875	170.807861328125	0.671129822731018	0.94840794801712	0.447772175073624	91.5454559326172	14098
True	False	False	False	False	-2617.74243164063	1680.88598632813	133.097030639648	0.807529091835022	0.957027733325958	1	85.2416687011719	10229
True	False	False	False	False	-2613.5087890625	1719.69775390625	124.223899841309	0.74186509847641	0.960861563682556	0.618867516517639	99.9910736083984	11199
True	False	False	False	False	-2612.60009765625	970.79248046875	122.005615234375	0.720566987991333	0.947174787521362	0.553630292415619	79.7636337280273	8774
True	False	False	False	False	-2612.099609375	1395.82678222656	88.7313537597656	0.661952018737793	0.942842662334442	0.432197988033295	77.8625030517578	6229
True	False	False	False	False	-2611.59887695313	1015.15972900391	125.333038330078	0.740218818187714	0.950650691986084	0.61310887336731	60.7256622314453	6862
True	False	False	False	False	-2607.83325195313	1054.96875	200.754699707031	0.479543000459671	0.910982191562653	0.231496170163155	72.5359115600586	13129
True	False	False	False	False	-2607.72924804688	1147.08532714844	181.899276733398	0.56708174943924	0.900339007377625	0.309562385082245	84.0792694091797	13789
True	False	False	False	False	-2608.08471679688	1638.86828613281	176.353576660156	0.636187970638275	0.922517418861389	0.392886370420456	85.1761016845703	13543
True	False	False	False	False	-2607.689453125	1750.5	242.902084350586	0.600476562976837	0.905420780181885	0.3465915620327	138.009140014648	30224
True	False	False	False	False	-2607.02758789063	1121.13122558594	87.6222152709961	0.75999253988266	0.957044959068298	0.695125102996826	86.5949401855469	6841
True	False	False	False	False	-2604.36352539063	1208.33154296875	122.005615234375	0.720566987991333	0.952090442180634	0.553630292415619	61.2636375427246	6739
True	False	False	False	False	-2606.88500976563	1536.33923339844	240.683807373047	0.511539041996002	0.893855214118958	0.257467567920685	94.4516143798828	20496
True	False	False	False	False	-2605.05859375	1305.05822753906	286.158630371094	0.420183300971985	0.835024535655975	0.189121797680855	70.6317825317383	18223
True	False	False	False	False	-2604.34521484375	1488.33276367188	115.350761413574	0.67071270942688	0.950940012931824	0.447043597698212	71.5673065185547	7443
True	False	False	False	False	-2604.16040039063	1787.96533203125	574.535522460938	0.297483593225479	0.926659345626831	0.11845389008522	160.828186035156	83309
True	False	False	False	False	-2600.31689453125	1729.89367675781	103.150199890137	0.839374899864197	0.964163720607758	1	93.870964050293	8730
True	False	False	False	False	-2599.4912109375	1668.53967285156	112.023338317871	0.811145603656769	0.953055143356323	1	85.2475280761719	8610
True	False	False	False	False	-2594.791015625	1255.70703125	176.353576660156	0.623093903064728	0.953112602233887	0.374957710504532	67.5157241821289	10735
True	False	False	False	False	-2597.46215820313	1406.642578125	100.931915283203	0.821323812007904	0.965853691101074	1	70.3626403808594	6403
True	False	False	False	False	-2597.30102539063	1357.72766113281	52.1296730041504	0.791674017906189	0.953352153301239	1	68.5744705200195	3223
True	False	False	False	False	-2596.19482421875	1371.236328125	96.4953460693359	0.436582386493683	0.906404495239258	0.200171992182732	63.0804595947266	5488
True	False	False	False	False	-2596.53198242188	1462.38232421875	214.064392089844	0.572052359580994	0.911656260490417	0.314759075641632	81.1191711425781	15656
True	False	False	False	False	-2595.00830078125	1587.69555664063	114.241622924805	0.762033998966217	0.95800256729126	0.705790936946869	62.0485420227051	6391
True	False	False	False	False	-2593.02587890625	1390.15405273438	93.1679229736328	0.782521784305573	0.961163997650146	0.885872364044189	69.023811340332	5798
True	False	False	False	False	-2578.64184570313	936.091674804688	180.790130615234	0.660253465175629	0.954126000404358	0.429415732622147	98.6503067016602	16080
True	False	False	False	False	-2590.38500976563	1342.4453125	141.970169067383	0.58615118265152	0.928836107254028	0.330074101686478	73.6875	9432
True	False	False	False	False	-2591.171875	1558.70385742188	218.500961303711	0.681189656257629	0.932044208049774	0.466000616550446	100.85279083252	19868
True	False	False	False	False	-2590.8515625	1627.63525390625	234.028945922852	0.68885201215744	0.949199914932251	0.48081386089325	98.7582931518555	20838
True	False	False	False	False	-2586.77197265625	1000.84808349609	85.4039306640625	0.830078601837158	0.958222687244415	1	58.5454559326172	4508
True	False	False	False	False	-2584.51416015625	1015.44061279297	88.7313537597656	0.769612729549408	0.943685412406921	0.751666605472565	60.2000007629395	4816
True	False	False	False	False	-2586.12426757813	1040.87707519531	146.40673828125	0.842007040977478	0.961592078208923	1	72.4696960449219	9566
True	False	False	False	False	-2585.9677734375	1183.46411132813	74.3125076293945	0.644550621509552	0.943685412406921	0.405010551214218	56.940299987793	3815
True	False	False	False	False	-2585.40258789063	1228.93029785156	106.477630615234	0.646023273468018	0.948454320430756	0.407204866409302	63.8229179382324	6127
True	False	False	False	False	-2585.88793945313	1490.06555175781	133.097030639648	0.711360454559326	0.947810888290405	0.530186176300049	72.591667175293	8711
True	False	False	False	False	-2583.74926757813	1604.64904785156	116.459907531738	0.71459025144577	0.946764230728149	0.538155138492584	69.7428588867188	7323
True	False	False	False	False	-2583.56005859375	1689.60546875	134.206176757813	0.692156434059143	0.946042478084564	0.487479507923126	76.7024765014648	9281
True	False	False	False	False	-2581.47900390625	1745.92370605469	202.97297668457	0.597440361976624	0.924900829792023	0.343004167079926	93.3224029541016	17078
True	False	False	False	False	-2581.28857421875	1710.47595214844	134.206176757813	0.643032371997833	0.955013632774353	0.402767360210419	67.0826416015625	8117
True	False	False	False	False	-2579.80297851563	1284.22094726563	145.297592163086	0.858129799365997	0.963957905769348	1	67.129768371582	8794
True	False	False	False	False	-2579.27758789063	1211.5634765625	116.459907531738	0.52690976858139	0.930387139320374	0.270900160074234	58.8380966186523	6178
True	False	False	False	False	-2579.10815429688	1416.99877929688	94.2770690917969	0.791837513446808	0.959447026252747	1	65.341178894043	5554
True	False	False	False	False	-2576.93017578125	1332.28259277344	116.459907531738	0.569309532642365	0.933336138725281	0.311879009008408	78.2095260620117	8212
True	False	False	False	False	-2576.38110351563	1526.70336914063	100.931915283203	0.721950054168701	0.95716655254364	0.557357847690582	63.6483497619629	5792
True	False	False	False	False	-2576.11889648438	1654.73681640625	86.513069152832	0.785991430282593	0.955297648906708	1	104.384613037109	8142
True	False	False	False	False	-2574.75024414063	1795.81433105469	106.477630615234	0.748652279376984	0.948376715183258	0.644329190254211	99.1458358764648	9518
True	False	False	False	False	-2574.30200195313	1816.28845214844	90.9496383666992	0.854409575462341	0.965879201889038	1	137.451217651367	11271
True	False	False	False	False	-2572.7998046875	576.306396484375	149.734161376953	0.700455188751221	0.942339956760406	0.505042791366577	97.1999969482422	13122
True	False	False	False	False	-2572.94580078125	1300.90466308594	97.6044921875	0.698149502277374	0.945690810680389	0.500038266181946	62	5456
True	False	False	False	False	-2572.62841796875	1439.53015136719	134.206176757813	0.751862764358521	0.950534105300903	0.657500267028809	75.9669418334961	9192
True	False	False	False	False	-2572.40014648438	1386.05017089844	93.1679229736328	0.758145093917847	0.962473690509796	0.685944676399231	69.1666641235352	5810
True	False	False	False	False	-2571.50927734375	1191.0322265625	58.7845230102539	0.591474890708923	0.930926561355591	0.336093574762344	54.4528312683105	2886
True	False	False	False	False	-2567.37768554688	1171.16442871094	108.695907592773	0.810891211032867	0.963398873806	1	79.9081649780273	7831
True	False	False	False	False	-2566.9423828125	1472.81591796875	129.769607543945	0.650097846984863	0.949934899806976	0.413373708724976	65.6923065185547	7686
True	False	False	False	False	-2566.49487304688	1836.65344238281	59.8936653137207	0.346022725105286	0.842910468578339	0.144197061657906	114.074073791504	6160
True	False	False	False	False	-2566.3251953125	1623.11340332031	77.6399383544922	0.754616916179657	0.951916694641113	0.669491648674011	86.4285736083984	6050
True	False	False	False	False	-2566.1494140625	1409.83483886719	47.6931037902832	0.770316362380981	0.951893091201782	0.756583452224731	67.3720932006836	2897
True	False	False	False	False	-2565.03198242188	1369.80383300781	74.3125076293945	0.77451878786087	0.952912926673889	0.789397180080414	69.3731307983398	4648
True	False	False	False	False	-2565.24560546875	1504.13671875	127.551322937012	0.741653442382813	0.973156154155731	0.618118822574615	72.5391311645508	8342
True	False	False	False	False	-2564.90063476563	1021.77081298828	148.625015258789	0.802791655063629	0.962778031826019	1	63.7388076782227	8541
True	False	False	False	False	-2563.92211914063	1155.18200683594	131.987884521484	0.779522478580475	0.954722940921783	0.840783715248108	119.361343383789	14204
True	False	False	False	False	-2563.62548828125	1259.28259277344	133.097030639648	0.807529091835022	0.957027733325958	1	62.6083335876465	7513
True	False	False	False	False	-2564.53662109375	1349.08935546875	131.987884521484	0.507468163967133	0.894932568073273	0.254019945859909	67.8151245117188	8070
True	False	False	False	False	-2563.60522460938	1568.86877441406	255.102645874023	0.596684038639069	0.927100241184235	0.342118054628372	95.6347808837891	21996
True	False	False	False	False	-2563.49047851563	1233.65747070313	77.6399383544922	0.754616916179657	0.958222687244415	0.669491648674011	67.8000030517578	4746
True	False	False	False	False	-2560.34252929688	1758.9853515625	225.155807495117	0.721633672714233	0.940900325775146	0.55650007724762	84.3940887451172	17132
True	False	False	False	False	-2555.89306640625	1272.96252441406	33.2742576599121	0.660014808177948	0.953058242797852	0.429027110338211	58.2333335876465	1747
True	False	False	False	False	-2556.244140625	1396.82934570313	66.5485153198242	0.703921556472778	0.943170487880707	0.512761116027832	74.2666702270508	4456
True	False	False	False	False	-2557.69897460938	1663.25256347656	90.9496383666992	0.753896296024323	0.958007514476776	0.666286945343018	76.2073135375977	6249
True	False	False	False	False	-2557.68872070313	1704.11755371094	147.515884399414	0.713910937309265	0.936867296695709	0.536457240581512	77.2857131958008	10279
True	False	False	False	False	-2556.92700195313	1820.46362304688	99.8227767944336	0.81229829788208	0.960083663463593	1	103.655555725098	9329
True	False	False	False	False	-2554.99584960938	1445.09765625	114.241622924805	0.580657660961151	0.933965027332306	0.32400181889534	63.9126205444336	6583
True	False	False	False	False	-2552.89575195313	1794.80932617188	141.970169067383	0.501610159873962	0.90245133638382	0.249135449528694	72.671875	9302
True	False	False	False	False	-2550.79809570313	1376.84045410156	125.333038330078	0.378964126110077	0.856091856956482	0.163219258189201	67.0265502929688	7574
True	False	False	False	False	-2550.30200195313	1489.5712890625	131.987884521484	0.39283287525177	0.844336152076721	0.171655550599098	67.4453811645508	8026
True	False	False	False	False	-2543.8994140625	1194.69921875	151.952453613281	0.703874409198761	0.924068748950958	0.512654602527618	96.9854049682617	13287
True	False	False	False	False	-2548.88793945313	1284.70141601563	143.079315185547	0.538429379463196	0.937011182308197	0.281427979469299	59.1627922058105	7632
True	False	False	False	False	-2549.830078125	1413.57397460938	107.586769104004	0.747388184070587	0.955579578876495	0.639357089996338	83.5360794067383	8103
True	False	False	False	False	-2547.86059570313	1527.48083496094	303.904907226563	0.423354029655457	0.867595136165619	0.19122289121151	88.1970825195313	24166
True	False	False	False	False	-2547.70556640625	1339.89453125	104.259346008301	0.745750606060028	0.958751022815704	0.63308048248291	66.5	6251
True	False	False	False	False	-2546.64721679688	1614.27770996094	61.0028076171875	0.760719418525696	0.957729458808899	0.698856711387634	74.4363632202148	4094
True	False	False	False	False	-2547.38647460938	1838.09729003906	168.589569091797	0.68965095281601	0.947775185108185	0.482409477233887	117.657897949219	17884
True	False	False	False	False	-2546.72998046875	1639.53833007813	388.199676513672	0.424906581640244	0.822876036167145	0.192257776856422	118.845710754395	41596
True	False	False	False	False	-2544.94750976563	1237.2939453125	93.1679229736328	0.695049583911896	0.946154475212097	0.49346387386322	67.4047622680664	5662
True	False	False	False	False	-2543.6708984375	1426.17065429688	93.1679229736328	0.748380422592163	0.953913331031799	0.643250167369843	79.5952377319336	6686
True	False	False	False	False	-2541.07495117188	1583.43249511719	139.751892089844	0.617744445800781	0.943819105625153	0.367969512939453	68.8015899658203	8669
True	False	False	False	False	-2537.3251953125	1310.82153320313	137.533599853516	0.799695909023285	0.966258406639099	1	82.3225784301758	10208
True	False	False	False	False	-2539.23950195313	1551.47644042969	88.7313537597656	0.83357036113739	0.958927392959595	1	77.75	6220
True	False	False	False	False	-2540.6083984375	1668.19958496094	161.934722900391	0.584172606468201	0.925967395305634	0.327871143817902	95.8424682617188	13993
True	False	False	False	False	-2538.55981445313	1392.77893066406	88.7313537597656	0.71274322271347	0.950555145740509	0.533566176891327	71.0749969482422	5686
True	False	False	False	False	-2538.35034179688	1864.513671875	148.625015258789	0.77451878786087	0.953644216060638	0.789397180080414	145.156723022461	19451
True	False	False	False	False	-2537.26489257813	870.087219238281	316.10546875	0.497216731309891	0.964692652225494	0.245529696345329	76.2245635986328	21724
True	False	False	False	False	-2534.02392578125	1218.15161132813	92.0587844848633	0.763090133666992	0.965536773204803	0.711547255516052	68.602409362793	5694
True	False	False	False	False	-2536.26440429688	1823.90454101563	36.6016845703125	0.820213973522186	0.956876516342163	1	81.4848480224609	2689
True	False	False	False	False	-2535.572265625	1249.85314941406	87.6222152709961	0.851639091968536	0.967140793800354	1	57.3164558410645	4528
True	False	False	False	False	-2533.65747070313	1499.42822265625	110.914192199707	0.748627901077271	0.9509596824646	0.644232213497162	76.7300033569336	7673
True	False	False	False	False	-2535.275390625	1725.85888671875	272.848907470703	0.83432936668396	0.962418794631958	1	98.6463394165039	24267
True	False	False	False	False	-2534.71240234375	1693.62622070313	228.483245849609	0.814241766929626	0.950792133808136	1	80.7524261474609	16635
True	False	False	False	False	-2530.79760742188	1613.58337402344	77.6399383544922	0.821241796016693	0.961069166660309	1	65.8285751342773	4608
True	False	False	False	False	-2530.7421875	1755.11291503906	189.663269042969	0.645471632480621	0.936956644058228	0.406380712985992	78.6315765380859	13446
True	False	False	False	False	-2529.15673828125	1436.01086425781	138.64274597168	0.360150724649429	0.801442623138428	0.152188345789909	62.5279998779297	7816
True	False	False	False	False	-2528.9580078125	1471.43286132813	143.079315185547	0.822870492935181	0.966442883014679	1	77.170539855957	9955
True	False	False	False	False	-2528.6220703125	1636.01977539063	86.513069152832	0.516656041145325	0.907925546169281	0.261864989995956	83.3846130371094	6504
True	False	False	False	False	-2517.85180664063	74.5684509277344	24.401123046875	0.809059381484985	0.955780923366547	1	36.5	803
True	False	False	False	False	-2521.74487304688	1350.46655273438	158.607299804688	0.669735491275787	0.933989822864532	0.445344775915146	61.1328659057617	8742
True	False	False	False	False	-2525.73828125	1663.50561523438	58.7845230102539	0.509868443012238	0.930667757987976	0.256047338247299	68.0188674926758	3605
True	False	False	False	False	-2524.13989257813	1835.642578125	112.023338317871	0.679670333862305	0.946458697319031	0.463163018226624	88.7128677368164	8960
True	False	False	False	False	-2523.3408203125	1557.37084960938	133.097030639648	0.737667322158813	0.950734436511993	0.604465067386627	82.3000030517578	9876
True	False	False	False	False	-2521.21997070313	1027.19421386719	135.315322875977	0.639292359352112	0.945696473121643	0.397322028875351	70.4590148925781	8596
True	False	False	False	False	-2520.87158203125	1282.9541015625	108.695907592773	0.713117599487305	0.955314457416534	0.534489333629608	66	6468
True	False	False	False	False	-2519.77490234375	1415.69616699219	85.4039306640625	0.802311480045319	0.957111597061157	1	66.6103897094727	5129
True	False	False	False	False	-2516.541015625	1458.74536132813	73.203369140625	0.59890741109848	0.945306241512299	0.344731509685516	57.1666679382324	3773
True	False	False	False	False	-2514.74951171875	1705.14624023438	165.262145996094	0.78077507019043	0.948271870613098	0.857489347457886	103.369125366211	15402
True	False	False	False	False	-2509.47802734375	978.691223144531	173.026138305664	0.790484547615051	0.949740529060364	1	59.6923065185547	9312
True	False	False	False	False	-2512.5185546875	1202.99584960938	127.551322937012	0.733566761016846	0.952722728252411	0.591225862503052	61.5913047790527	7083
True	False	False	False	False	-2513.01000976563	1497.87097167969	164.153015136719	0.610078454017639	0.930941820144653	0.358265787363052	73.3040542602539	10849
True	False	False	False	False	-2512.91723632813	1625.49255371094	131.987884521484	0.779522478580475	0.950650691986084	0.840783715248108	74.1344528198242	8822
True	False	False	False	False	-2512.42797851563	1385.32043457031	164.153015136719	0.775534987449646	0.948890268802643	0.798458695411682	90.6824340820313	13421
True	False	False	False	False	-2511.80078125	1889.01806640625	347.161437988281	0.628437101840973	0.908893585205078	0.382127225399017	151.709259033203	47485
True	False	False	False	False	-2511.73706054688	1176.08764648438	147.515884399414	0.713910937309265	0.945802450180054	0.536457240581512	61.1052627563477	8127
True	False	False	False	False	-2510.17822265625	1223.29382324219	96.4953460693359	0.710991621017456	0.959742963314056	0.529292404651642	66.4597702026367	5782
True	False	False	False	False	-2511.36401367188	1307.42175292969	134.206176757813	0.689197540283203	0.959122717380524	0.481502711772919	61.1322326660156	7397
True	False	False	False	False	-2511.70556640625	1823.96655273438	155.279876708984	0.744004368782043	0.951062679290771	0.626579701900482	93.7142868041992	13120
True	False	False	False	False	-2511.28295898438	1403.38098144531	83.1856460571289	0.755760967731476	0.951726198196411	0.674683451652527	78.9199981689453	5919
True	False	False	False	False	-2511.17236328125	1240.1044921875	159.716445922852	0.754574596881866	0.946984171867371	0.669301986694336	72.875	10494
True	False	False	False	False	-2510.74169921875	1645.82836914063	120.896469116211	0.825756251811981	0.964978158473969	1	71.944953918457	7842
True	False	False	False	False	-2511.09741210938	1727.60766601563	80.9673614501953	0.750114381313324	0.953055739402771	0.650226891040802	71.0137023925781	5184
True	False	False	False	False	-2508.75415039063	1591.73413085938	134.206176757813	0.771839797496796	0.96301281452179	0.76773864030838	73.8264465332031	8933
True	False	False	False	False	-2507.8466796875	1678.48974609375	119.787330627441	0.785884737968445	0.960495412349701	1	69.5370407104492	7510
True	False	False	False	False	-2502.53100585938	1332.92175292969	79.8582229614258	0.715662121772766	0.946000397205353	0.540858566761017	56.5138893127441	4069
True	False	False	False	False	-2500.61474609375	1478.00048828125	159.716445922852	0.65335351228714	0.936124920845032	0.418409734964371	67.6388854980469	9740
True	False	False	False	False	-2503.36401367188	1569.79345703125	100.931915283203	0.730834186077118	0.94528329372406	0.582807719707489	89.6923065185547	8162
True	False	False	False	False	-2505.3154296875	1767.9072265625	196.318130493164	0.493825733661652	0.877477943897247	0.24277950823307	71.2372894287109	12609
True	False	False	False	False	-2504.88037109375	1794.5849609375	144.188446044922	0.62285840511322	0.942720353603363	0.374646186828613	67.9384613037109	8832
True	False	False	False	False	-2500.68627929688	1523.03576660156	180.790130615234	0.615274131298065	0.932111144065857	0.364803582429886	74.8957061767578	12208
True	False	False	False	False	-2499.46044921875	1355.50134277344	107.586769104004	0.575016379356384	0.935655236244202	0.317906677722931	60.5051536560059	5869
True	False	False	False	False	-2497.62866210938	1717.34069824219	198.536407470703	0.56908243894577	0.901694595813751	0.311641931533813	91.2960891723633	16342
True	False	False	False	False	-2495.63989257813	1276.01379394531	86.513069152832	0.852939069271088	0.96690559387207	1	86.0641021728516	6713
True	False	False	False	False	-2495.03540039063	1291.49597167969	51.0205307006836	0.742634296417236	0.948874831199646	0.62160986661911	62.2608680725098	2864
True	False	False	False	False	-2492.23901367188	1422.04431152344	92.0587844848633	0.739471137523651	0.957966983318329	0.610541462898254	59.5542182922363	4943
True	False	False	False	False	-2489.90991210938	1658.26916503906	165.262145996094	0.453092306852341	0.835786700248718	0.211779564619064	75.5771789550781	11261
True	False	False	False	False	-2491.9423828125	1859.97802734375	253.993499755859	0.666706442832947	0.940422654151917	0.440148741006851	90.6593856811523	20761
True	False	False	False	False	-2487.37231445313	1216.42797851563	125.333038330078	0.777794301509857	0.961578607559204	0.820838987827301	63.5663719177246	7183
True	False	False	False	False	-2486.96337890625	1240.95080566406	92.0587844848633	0.798473179340363	0.96125727891922	1	56.3373489379883	4676
True	False	False	False	False	-2485.69140625	1303.27612304688	148.625015258789	0.688461124897003	0.93205326795578	0.480036944150925	63.3208961486816	8485
True	False	False	False	False	-2486.13232421875	1396.85424804688	99.8227767944336	0.710423946380615	0.951878368854523	0.527923226356506	65.9777755737305	5938
True	False	False	False	False	-2486.71875	1591.62902832031	157.498153686523	0.680353045463562	0.937833905220032	0.464434146881104	78.4577484130859	11141
True	False	False	False	False	-2485.3642578125	1689.61950683594	209.627822875977	0.589832127094269	0.889302909374237	0.334221541881561	90.0846557617188	17026
True	False	False	False	False	-2484.5791015625	1918.90405273438	346.052276611328	0.410410791635513	0.870389103889465	0.182748422026634	138.663467407227	43263
True	False	False	False	False	-2484.4521484375	1368.82836914063	119.787330627441	0.707465767860413	0.938688218593597	0.520909607410431	67.0185165405273	7238
True	False	False	False	False	-2467.33471679688	926.040832519531	215.173538208008	0.628426969051361	0.925327956676483	0.382113456726074	64.9020614624023	12591
True	False	False	False	False	-2474.59399414063	1332.595703125	205.191253662109	0.588157832622528	0.936515331268311	0.332327038049698	70.9729766845703	13130
True	False	False	False	False	-2479.16650390625	1407.37817382813	57.6753807067871	0.666414141654968	0.926813781261444	0.43965283036232	62.730770111084	3262
True	False	False	False	False	-2481.8134765625	1553.9189453125	164.153015136719	0.662830352783203	0.939310073852539	0.433648645877838	76.9594573974609	11390
True	False	False	False	False	-2480.59765625	1617.8798828125	144.188446044922	0.643508911132813	0.915612399578094	0.403469324111938	70.6230773925781	9181
True	False	False	False	False	-2479.80419921875	1450.11242675781	369.344268798828	0.332255214452744	0.841068923473358	0.136635839939117	68.7867889404297	22906
True	False	False	False	False	-2478.27954101563	1497.07177734375	169.698715209961	0.707169711589813	0.966096758842468	0.52021861076355	69.1176452636719	10575
True	False	False	False	False	-2472.66943359375	1721.75073242188	96.4953460693359	0.799865543842316	0.951477408409119	1	102.149421691895	8887
True	False	False	False	False	-2478.64965820313	1824.24523925781	130.878753662109	0.674995541572571	0.952538788318634	0.454624444246292	73	8614
True	False	False	False	False	-2474.0400390625	1741.07641601563	199.645553588867	0.627447545528412	0.947052419185638	0.380784660577774	86.2444458007813	15524
True	False	False	False	False	-2470.9384765625	1799.45031738281	175.244430541992	0.471822202205658	0.881861925125122	0.225589245557785	68.9873428344727	10900
True	False	False	False	False	-2470.52709960938	1568.95373535156	116.459907531738	0.629053175449371	0.929978728294373	0.382966548204422	75.7428588867188	7953
True	False	False	False	False	-2469.37719726563	1385.7646484375	135.315322875977	0.633003950119019	0.919815242290497	0.388413280248642	73.0163955688477	8908
True	False	False	False	False	-2468.4443359375	1628.91845703125	99.8227767944336	0.827447116374969	0.965536773204803	1	81.8777770996094	7369
True	False	False	False	False	-2466.50048828125	1648.98706054688	96.4953460693359	0.810468971729279	0.957730054855347	1	84.1034469604492	7317
True	False	False	False	False	-2466.4892578125	1227.85437011719	130.878753662109	0.736509919166565	0.96821117401123	0.600650131702423	61.8050842285156	7293
True	False	False	False	False	-2465.8837890625	1534.306640625	134.206176757813	0.724908888339996	0.956065595149994	0.56553328037262	65.8677673339844	7970
True	False	False	False	False	-2466.37524414063	1861.87329101563	148.625015258789	0.615988433361053	0.963277101516724	0.365715116262436	82.0447769165039	10994
True	False	False	False	False	-2463.6708984375	1149.59875488281	126.442184448242	0.767152667045593	0.9549640417099	0.735483109951019	63.7543869018555	7268
True	False	False	False	False	-2459.74487304688	1325.85266113281	85.4039306640625	0.802311480045319	0.952727735042572	1	81.7792205810547	6297
True	False	False	False	False	-2460.8212890625	1669.037109375	241.792938232422	0.66291356086731	0.921887040138245	0.433786451816559	113.110092163086	24658
True	False	False	False	False	-2463.27880859375	1942.78198242188	130.878753662109	0.733221530914307	0.946567893028259	0.590145409107208	135.813552856445	16026
True	False	False	False	False	-2460.54174804688	1766.40515136719	234.028945922852	0.862179458141327	0.971534013748169	1	92.4976272583008	19517
True	False	False	False	False	-2459.9140625	1882.23596191406	165.262145996094	0.747710049152374	0.959849238395691	0.640612363815308	75.7046966552734	11280
True	False	False	False	False	-2459.00048828125	1910.04064941406	136.424453735352	0.653661012649536	0.961275160312653	0.418890386819839	86.7398376464844	10669
True	False	False	False	False	-2458.37915039063	1504.40502929688	117.569046020508	0.668824553489685	0.948089420795441	0.443771183490753	68.9245300292969	7306
True	False	False	False	False	-2455.79296875	1276.55859375	158.607299804688	0.71760094165802	0.955546796321869	0.545826494693756	85.3076934814453	12199
True	False	False	False	False	-2456.57763671875	1476.31909179688	120.896469116211	0.687753558158875	0.957804203033447	0.478636562824249	62.1192665100098	6771
True	False	False	False	False	-2451.97802734375	1429.31677246094	88.7313537597656	0.699895203113556	0.964717626571655	0.503818035125732	58.1875	4655
True	False	False	False	False	-2452.83935546875	1623.94006347656	125.333038330078	0.676981031894684	0.952805697917938	0.458216309547424	80.1061935424805	9052
True	False	False	False	False	-2453.41040039063	1707.36950683594	80.9673614501953	0.826583564281464	0.959860801696777	1	77.9452056884766	5690
True	False	False	False	False	-2451.73486328125	1826.75305175781	118.678184509277	0.778608024120331	0.958977937698364	0.829857766628265	70.3364486694336	7526
True	False	False	False	False	-2451.28930664063	1593.62622070313	220.719253540039	0.457394391298294	0.910140752792358	0.214888975024223	78.5678405761719	15635
True	False	False	False	False	-2448.9365234375	1392.65100097656	78.7490768432617	0.673951745033264	0.938780605792999	0.45275616645813	55.5915489196777	3947
True	False	False	False	False	-2448.41284179688	1560.35656738281	84.2947845458984	0.755421161651611	0.952055633068085	0.673127472400665	81.0526351928711	6160
True	False	False	False	False	-2447.93359375	1964.37451171875	122.005615234375	0.800438165664673	0.960495412349701	1	137.699996948242	15147
True	False	False	False	False	-2437.12670898438	1009.16137695313	215.173538208008	0.594411015510559	0.955586791038513	0.339472442865372	68.2422714233398	13239
True	False	False	False	False	-2444.8505859375	1339.94689941406	159.716445922852	0.493941277265549	0.932691216468811	0.24287274479866	62.7986106872559	9043
True	False	False	False	False	-2443.29174804688	1537.40759277344	99.8227767944336	0.744696021080017	0.959492325782776	0.629131495952606	60.4555549621582	5441
True	False	False	False	False	-2447.25170898438	1649.8525390625	130.878753662109	0.772971868515015	0.950054287910461	0.776539385318756	94.661018371582	11170
True	False	False	False	False	-2444.02587890625	1805.65625	181.899276733398	0.753896296024323	0.962777554988861	0.666286945343018	83.5670700073242	13705
True	False	False	False	False	-2442.39819335938	1413.17651367188	130.878753662109	0.592146217823029	0.913227260112762	0.336862355470657	72.4576263427734	8550
True	False	False	False	False	-2442.08740234375	1689.1591796875	170.807861328125	0.714543700218201	0.948980987071991	0.538038432598114	84.0714263916016	12947
True	False	False	False	False	-2441.35791015625	1090.15197753906	167.480438232422	0.775803208351135	0.955767214298248	0.800943434238434	63.7748336791992	9630
True	False	False	False	False	-2440.97509765625	1371.09399414063	122.005615234375	0.823490679264069	0.962107300758362	1	64	7040
True	False	False	False	False	-2438.76220703125	1907.95520019531	179.680999755859	0.840546250343323	0.964019179344177	1	149.222229003906	24174
True	False	False	False	False	-2440.63720703125	1941.76831054688	125.333038330078	0.78146630525589	0.944243609905243	0.867842257022858	95.3982315063477	10780
True	False	False	False	False	-2438.2880859375	1478.60705566406	153.061584472656	0.581122398376465	0.939495980739594	0.324510216712952	62.8188400268555	8669
True	False	False	False	False	-2425.44970703125	1347.02587890625	131.987884521484	0.687818884849548	0.947114109992981	0.478765517473221	63.1848754882813	7519
True	False	False	False	False	-2430.71118164063	1443.1611328125	85.4039306640625	0.740752220153809	0.945130825042725	0.614958584308624	57.8961029052734	4458
True	False	False	False	False	-2433.82885742188	1585.51184082031	112.023338317871	0.698478758335114	0.943630814552307	0.500746786594391	65.3465347290039	6600
True	False	False	False	False	-2436.68432617188	1665.48876953125	73.203369140625	0.762958765029907	0.931611955165863	0.710821986198425	82.6818161010742	5457
True	False	False	False	False	-2432.56689453125	1714.92687988281	136.424453735352	0.638192534446716	0.919815242290497	0.395741969347	67.2520294189453	8272
True	False	False	False	False	-2434.841796875	1977.83154296875	88.7313537597656	0.769612729549408	0.946152925491333	0.751666605472565	143	11440
True	False	False	False	False	-2429.68310546875	1459.03637695313	93.1679229736328	0.725569725036621	0.948976397514343	0.567398190498352	62.738094329834	5270
True	False	False	False	False	-2427.42919921875	1527.93835449219	93.1679229736328	0.716425657272339	0.94136655330658	0.542802810668945	58.2142868041992	4890
True	False	False	False	False	-2428.62573242188	1561.57690429688	127.551322937012	0.63898503780365	0.933053612709045	0.396879583597183	63.8434791564941	7342
True	False	False	False	False	-2427.27514648438	1763.00146484375	99.8227767944336	0.801836133003235	0.960341572761536	1	83.1888885498047	7487
True	False	False	False	False	-2426.99145507813	1389.37158203125	127.551322937012	0.623529493808746	0.944761991500854	0.375535011291504	57.4434776306152	6606
True	False	False	False	False	-2426.0859375	1419.62915039063	105.36848449707	0.835551202297211	0.96226441860199	1	71.8736877441406	6828
True	False	False	False	False	-2426.6533203125	1499.48596191406	146.40673828125	0.726016283035278	0.951048910617828	0.568666875362396	61.1060600280762	8066
True	False	False	False	False	-2426.34936523438	1927.33520507813	176.353576660156	0.636187970638275	0.937861919403076	0.392886370420456	85.7421417236328	13633
True	False	False	False	False	-2422.64233398438	1695.30920410156	80.9673614501953	0.760632932186127	0.957111597061157	0.698408961296082	69.6712341308594	5086
True	False	False	False	False	-2423.90551757813	1843.31372070313	216.282684326172	0.796800911426544	0.951575994491577	1	88.0461502075195	17169
True	False	False	False	False	-2422.736328125	1779.96496582031	165.262145996094	0.730507373809814	0.941425383090973	0.581821024417877	79.8120803833008	11892
True	False	False	False	False	-2422.27661132813	1880.78210449219	77.6399383544922	0.68638277053833	0.954142093658447	0.475945204496384	63.7571411132813	4463
True	False	False	False	False	-2420.07397460938	1632.88024902344	181.899276733398	0.619048833847046	0.948705852031708	0.369656503200531	69.6707305908203	11426
True	False	False	False	False	-2420.828125	1981.08215332031	100.931915283203	0.776127755641937	0.951622247695923	0.804006338119507	120.593406677246	10974
True	False	False	False	False	-2419.83178710938	1800.66064453125	115.350761413574	0.586295127868652	0.918333232402802	0.330235064029694	64.788459777832	6738
True	False	False	False	False	-2416.88037109375	460.576110839844	194.099838256836	0.752993166446686	0.962821066379547	0.662339091300964	62.9771423339844	11021
True	False	False	False	False	-2416.732421875	1319.54760742188	165.262145996094	0.676039397716522	0.952647268772125	0.456506609916687	66.2684555053711	9874
True	False	False	False	False	-2415.3642578125	1751.01428222656	107.586769104004	0.788666844367981	0.956637859344482	1	83.8144302368164	8130
True	False	False	False	False	-2415.25390625	1866.23583984375	192.990692138672	0.468940526247025	0.90725964307785	0.223417550325394	78.4425277709961	13649
True	False	False	False	False	-2405.56127929688	1364.08740234375	126.442184448242	0.743353962898254	0.970976293087006	0.624206483364105	53.9298248291016	6148
True	False	False	False	False	-2413.26513671875	1432.38061523438	94.2770690917969	0.694646954536438	0.950370073318481	0.492622494697571	64.4941177368164	5482
True	False	False	False	False	-2407.63818359375	1468.18212890625	214.064392089844	0.454963326454163	0.87775194644928	0.213127434253693	67.2642517089844	12982
True	False	False	False	False	-2410.70556640625	1596.12634277344	145.297592163086	0.738506317138672	0.956108272075653	0.607271134853363	74.1832046508789	9718
True	False	False	False	False	-2408.01904296875	1963.68481445313	147.515884399414	0.643313467502594	0.911087214946747	0.403181225061417	109.721801757813	14593
True	False	False	False	False	-2407.95849609375	1699.46838378906	79.8582229614258	0.765261650085449	0.947828412055969	0.723958730697632	77.9861145019531	5615
True	False	False	False	False	-2407.23876953125	1730.28295898438	191.881561279297	0.586743831634521	0.930626213550568	0.33073753118515	90.1849746704102	15602
True	False	False	False	False	-2406.85083007813	2002.64331054688	271.739776611328	0.690587997436523	0.946857154369354	0.484293729066849	187.722442626953	45992
True	False	False	False	False	-2406.06298828125	1563.64562988281	110.914192199707	0.680562138557434	0.959720134735107	0.464824765920639	59.6300010681152	5963
True	False	False	False	False	-2405.13818359375	1618.98059082031	131.987884521484	0.809868931770325	0.958252608776093	1	68.8823547363281	8197
True	False	False	False	False	-2403.79711914063	1525.39514160156	128.660461425781	0.739945590496063	0.953311264514923	0.612167298793793	62.5948257446289	7261
True	False	False	False	False	-2403.37377929688	1661.73315429688	217.391815185547	0.702471673488617	0.952098250389099	0.509503602981567	69.1632690429688	13556
True	False	False	False	False	-2401.06884765625	1298.23303222656	143.079315185547	0.653669953346252	0.954722106456757	0.418904364109039	60.5426368713379	7810
True	False	False	False	False	-2400.68627929688	1762.81420898438	146.40673828125	0.612466037273407	0.929370701313019	0.361250102519989	75.2575759887695	9934
True	False	False	False	False	-2401.00170898438	1827.61474609375	118.678184509277	0.690060198307037	0.946156859397888	0.483230650424957	67.084114074707	7178
True	False	False	False	False	-2398.53540039063	1340.4853515625	131.987884521484	0.712926924228668	0.942742526531219	0.534018695354462	57.0252113342285	6786
True	False	False	False	False	-2398.09790039063	1487.64208984375	124.223899841309	0.714430212974548	0.946451187133789	0.537754118442535	71.7946395874023	8041
True	False	False	False	False	-2397.46142578125	1894.89770507813	159.716445922852	0.674418985843658	0.947524607181549	0.453590780496597	79.9583358764648	11514
True	False	False	False	False	-2394.83642578125	1708.09558105469	174.135284423828	0.597642004489899	0.923327028751373	0.343240916728973	74.2293014526367	11654
True	False	False	False	False	-2376.04321289063	435.4404296875	199.645553588867	0.835180938243866	0.95846688747406	1	67.6611099243164	12179
True	False	False	False	False	-2391.6796875	1783.3447265625	160.825576782227	0.551962316036224	0.888560116291046	0.294348746538162	75.7931060791016	10990
True	False	False	False	False	-2394.42041015625	1855.97180175781	143.079315185547	0.792992413043976	0.968452453613281	1	85.5348815917969	11034
True	False	False	False	False	-2390.32861328125	1316.515625	112.023338317871	0.765150249004364	0.941643178462982	0.723301768302917	81.8514862060547	8267
True	False	False	False	False	-2373.77563476563	1351.25561523438	156.389007568359	0.767703473567963	0.945501983165741	0.738981306552887	85.3404235839844	12033
True	False	False	False	False	-2387.76904296875	1444.82739257813	139.751892089844	0.754863798618317	0.951337933540344	0.67060112953186	66.8968276977539	8429
True	False	False	False	False	-2383.61010742188	1540.06286621094	124.223899841309	0.783444225788116	0.949004113674164	0.904983460903168	59.0714302062988	6616
True	False	False	False	False	-2386.01879882813	1679.59851074219	156.389007568359	0.543204843997955	0.911548256874084	0.285916566848755	63.9858169555664	9022
True	False	False	False	False	-2387.93603515625	1931.56982421875	158.607299804688	0.634610295295715	0.930434882640839	0.390660405158997	97.5734252929688	13953
True	False	False	False	False	-2385.24487304688	1994.90161132813	183.008422851563	0.725610256195068	0.944091081619263	0.567513167858124	112.418182373047	18549
True	False	False	False	False	-2380.88623046875	1575.76391601563	119.787330627441	0.656831800937653	0.960535168647766	0.42389965057373	62.3981475830078	6739
True	False	False	False	False	-2376.81494140625	1617.66564941406	163.043869018555	0.559575617313385	0.918070077896118	0.301901370286942	69.1904754638672	10171
True	False	False	False	False	-2380.72338867188	2020.01708984375	278.394622802734	0.497828215360641	0.871241629123688	0.246028646826744	175.764938354492	44117
True	False	False	False	False	-2378.74853515625	1760.10961914063	15.5279874801636	0.717676758766174	0.928345501422882	0.546022891998291	48.2142868041992	675
True	False	False	False	False	-2374.25048828125	1874.15490722656	150.843307495117	0.689140379428864	0.955330193042755	0.481388688087463	72.529411315918	9864
True	False	False	False	False	-2373.48168945313	1511.9111328125	157.498153686523	0.658864974975586	0.943073689937592	0.427163183689117	61.2816886901855	8702
True	False	False	False	False	-2372.84033203125	1656.93225097656	85.4039306640625	0.707926988601685	0.938044905662537	0.521990060806274	67.5844192504883	5204
True	False	False	False	False	-2372.64575195313	1428.45263671875	125.333038330078	0.637032151222229	0.93780517578125	0.394085198640823	60.8938064575195	6881
True	False	False	False	False	-2371.31518554688	1477.9130859375	163.043869018555	0.737673699855804	0.947621285915375	0.604486227035522	65.4829940795898	9626
True	False	False	False	False	-2368.02368164063	1592.42712402344	62.1119499206543	0.717676758766174	0.962158918380737	0.546022891998291	52.6607131958008	2949
True	False	False	False	False	-2366.17626953125	1904.53540039063	181.899276733398	0.72121262550354	0.949764251708984	0.555363178253174	82.9024353027344	13596
True	False	False	False	False	-2364.63012695313	466.654113769531	222.937530517578	0.720391869544983	0.958355009555817	0.553162455558777	65.2338333129883	13112
True	False	False	False	False	-2363.93920898438	1368.01818847656	119.787330627441	0.842233836650848	0.964467108249664	1	71.3333358764648	7704
True	False	False	False	False	-2362.83203125	1647.42822265625	163.043869018555	0.57811826467514	0.955913901329041	0.321240872144699	71.6938781738281	10539
True	False	False	False	False	-2364.34912109375	1999.66320800781	119.787330627441	0.647026121616364	0.942742526531219	0.408709734678268	88.9629592895508	9608
True	False	False	False	False	-2362.54418945313	1810.73364257813	252.884368896484	0.580000579357147	0.923368632793427	0.323284655809402	74.1885986328125	16915
True	False	False	False	False	-2362.18432617188	1528.11962890625	93.1679229736328	0.738803207874298	0.958236813545227	0.6082723736763	56.0952377319336	4712
True	False	False	False	False	-2348.64477539063	364.3037109375	190.772415161133	0.763307452201843	0.963918209075928	0.712753474712372	54.5523262023926	9383
True	False	False	False	False	-2356.92138671875	1775.45043945313	225.155807495117	0.507902503013611	0.899666845798492	0.254385650157928	69.2167510986328	14051
True	False	False	False	False	-2357.45434570313	1947.84692382813	167.480438232422	0.439618647098541	0.852437674999237	0.20226913690567	70.3973541259766	10630
True	False	False	False	False	-2356.42065429688	396.652282714844	171.917007446289	0.602246403694153	0.916503429412842	0.348705172538757	48.4387092590332	7508
True	False	False	False	False	-2354.19384765625	1494.79602050781	160.825576782227	0.672784626483917	0.941336631774902	0.450683176517487	69.1379318237305	10025
True	False	False	False	False	-2353.140625	1587.90893554688	47.6931037902832	0.770316362380981	0.951893091201782	0.756583452224731	53.3255805969238	2293
True	False	False	False	False	-2353.86596679688	1607.40612792969	47.6931037902832	0.756393730640411	0.938578546047211	0.677612125873566	54.3023262023926	2335
True	False	False	False	False	-2352.12524414063	1676.58752441406	204.082122802734	0.659463226795197	0.953142583370209	0.428131282329559	78.3315200805664	14413
True	False	False	False	False	-2353.67822265625	1701.99890136719	189.663269042969	0.575364470481873	0.915878355503082	0.318278819322586	78.8187103271484	13478
True	False	False	False	False	-2352.92700195313	1732.51696777344	220.719253540039	0.713223814964294	0.940748989582062	0.534751832485199	82.9598007202148	16509
True	False	False	False	False	-2351.88232421875	1973.51904296875	139.751892089844	0.754863798618317	0.960830867290497	0.67060112953186	80.9206314086914	10196
True	False	False	False	False	-2350.65161132813	1546.49011230469	109.805053710938	0.720394313335419	0.956831932067871	0.553169012069702	55.3333320617676	5478
True	False	False	False	False	-2347.93994140625	1648.42419433594	25.5102653503418	0.748013913631439	0.95841646194458	0.641803920269012	56.7826080322266	1306
True	False	False	False	False	-2347.50122070313	1838.42724609375	161.934722900391	0.671151578426361	0.935808598995209	0.447810232639313	103.328765869141	15086
True	False	False	False	False	-2345.48876953125	1443.08801269531	178.571853637695	0.699016630649567	0.95127946138382	0.501908600330353	65.3602447509766	10523
True	False	False	False	False	-2343.27563476563	442.884613037109	216.282684326172	0.846635043621063	0.975144803524017	1	67.5999984741211	13182
True	False	False	False	False	-2344.32421875	1420.48547363281	107.586769104004	0.769551157951355	0.951100528240204	0.75124317407608	54.8865966796875	5324
True	False	False	False	False	-2341.1630859375	1624.53771972656	177.462707519531	0.564161241054535	0.94233626127243	0.306555449962616	61.9124984741211	9906
True	False	False	False	False	-2342.8896484375	1863.56982421875	95.3862075805664	0.776196181774139	0.957693636417389	0.804659724235535	73.2906951904297	6303
True	False	False	False	False	-2341.93041992188	1888.63879394531	156.389007568359	0.576148390769958	0.912787973880768	0.319118648767471	71.0567398071289	10019
True	False	False	False	False	-2339.85131835938	1911.08129882813	170.807861328125	0.491170763969421	0.945479869842529	0.240645781159401	72.5649337768555	11175
True	False	False	False	False	-2338.43872070313	1997.67785644531	140.861022949219	0.768981277942657	0.9578537940979	0.747369706630707	78.6929168701172	9994
True	False	False	False	False	-2338.23388671875	1069.43225097656	211.846115112305	0.591541230678558	0.919776558876038	0.336169421672821	60.1151847839355	11482
True	False	False	False	False	-2338.06176757813	1477.283203125	143.079315185547	0.753439962863922	0.956683874130249	0.664282858371735	63.2015495300293	8153
True	False	False	False	False	-2329.53857421875	1385.50756835938	192.990692138672	0.374345153570175	0.88689386844635	0.160468131303787	60.1206893920898	10461
True	False	False	False	False	-2335.93383789063	1573.29125976563	166.371292114258	0.439950942993164	0.901653170585632	0.2024996727705	63.5999984741211	9540
True	False	False	False	False	-2331.5400390625	1524.84106445313	246.229507446289	0.427629321813583	0.913583397865295	0.19408243894577	67.5360336303711	14993
True	False	False	False	False	-2331.47387695313	1792.54577636719	168.589569091797	0.718603193759918	0.968157827854156	0.548435270786285	79.8289489746094	12134
True	False	False	False	False	-2328.23681640625	1925.11560058594	34.3833999633789	0.591786086559296	0.959749400615692	0.336449652910233	69	2139
True	False	False	False	False	-2324.84521484375	1437.79040527344	103.150199890137	0.817960679531097	0.96226441860199	1	86.2580642700195	8022
True	False	False	False	False	-2327.10791015625	1769.58581542969	174.135284423828	0.661132037639618	0.944113433361053	0.430851072072983	78.6560516357422	12349
True	False	False	False	False	-2326.94091796875	1967.72412109375	166.371292114258	0.659645676612854	0.938828706741333	0.428427338600159	76.446662902832	11467
True	False	False	False	False	-2326.77368164063	1711.31115722656	115.350761413574	0.503042101860046	0.927886545658112	0.250321239233017	57.3846168518066	5968
True	False	False	False	False	-2323.11669921875	1916.09338378906	158.607299804688	0.71760094165802	0.948940277099609	0.545826494693756	95.2097930908203	13615
True	False	False	False	False	-2322.740234375	1685.36511230469	89.8404998779297	0.789801955223083	0.964508533477783	1	67.1975326538086	5443
True	False	False	False	False	-2322.77099609375	1857.32019042969	178.571853637695	0.358598947525024	0.852215230464935	0.151298686861992	68.5031051635742	11029
True	False	False	False	False	-2319.763671875	402.566741943359	194.099838256836	0.63453996181488	0.936232030391693	0.390561670064926	52.834285736084	9246
True	False	False	False	False	-2318.62646484375	1508.26928710938	143.079315185547	0.692439913749695	0.915774881839752	0.488059669733047	69.4496154785156	8959
True	False	False	False	False	-2318.52392578125	375.821411132813	185.226699829102	0.688399314880371	0.951363146305084	0.479914337396622	51.3892211914063	8582
True	False	False	False	False	-2314.07983398438	1392.59521484375	58.7845230102539	0.694364547729492	0.963775813579559	0.492033988237381	52.6037750244141	2788
True	False	False	False	False	-2317.04907226563	1591.54052734375	209.627822875977	0.570413649082184	0.92783111333847	0.313034653663635	68.3333358764648	12915
True	False	False	False	False	-2318.05126953125	2011.8916015625	226.264953613281	0.745827674865723	0.936909377574921	0.633371949195862	96.3137283325195	19648
True	False	False	False	False	-2316.60302734375	1545.60827636719	116.459907531738	0.786059260368347	0.946606278419495	1	77	8085
True	False	False	False	False	-2313.05810546875	1568.52783203125	66.5485153198242	0.703921556472778	0.943260431289673	0.512761116027832	53.2999992370605	3198
True	False	False	False	False	-2316.19677734375	1633.92565917969	158.607299804688	0.623191952705383	0.953591763973236	0.375087589025497	63.8111877441406	9125
True	False	False	False	False	-2314.3974609375	1878.01867675781	171.917007446289	0.785417377948761	0.963977038860321	1	83.1225814819336	12884
True	False	False	False	False	-2311.90478515625	457.325286865234	285.049468994141	0.839028239250183	0.96169102191925	1	61.2490272521973	15741
True	False	False	False	False	-2309.04125976563	1124.822265625	105.36848449707	0.810243308544159	0.950941801071167	1	90.7684173583984	8623
True	False	False	False	False	-2310.69458007813	1257.52783203125	179.680999755859	0.71892911195755	0.938503980636597	0.549289762973785	54.1172828674316	8767
True	False	False	False	False	-2306.87866210938	1440.76965332031	130.878753662109	0.752703249454498	0.957573533058167	0.661087512969971	64.101692199707	7564
True	False	False	False	False	-2308.068359375	1479.62634277344	109.805053710938	0.829462349414825	0.967100620269775	1	69.1414108276367	6845
True	False	False	False	False	-2310.44750976563	1741.21325683594	198.536407470703	0.659878015518188	0.938736021518707	0.428804665803909	86.4692764282227	15478
True	False	False	False	False	-2309.1513671875	1814.24047851563	204.082122802734	0.492385625839233	0.868291199207306	0.241620004177094	75.8913040161133	13964
True	False	False	False	False	-2308.48266601563	1667.60095214844	155.279876708984	0.72639799118042	0.94364607334137	0.569756746292114	60.3571434020996	8450
True	False	False	False	False	-2302.55493164063	1697.55883789063	158.607299804688	0.539780378341675	0.900726974010468	0.282690227031708	64.2797164916992	9192
True	False	False	False	False	-2307.69506835938	1724.71118164063	74.3125076293945	0.581790208816528	0.952843546867371	0.325242459774017	61.8507461547852	4144
True	False	False	False	False	-2304.66918945313	1772.03198242188	145.297592163086	0.581356287002563	0.910297513008118	0.324766397476196	76.8167953491211	10063
True	False	False	False	False	-2307.126953125	1924.48681640625	155.279876708984	0.709409236907959	0.923350155353546	0.525494813919067	110.650001525879	15491
True	False	False	False	False	-2302.41284179688	1985.64428710938	147.515884399414	0.731516420841217	0.956646144390106	0.584881007671356	72.3684234619141	9625
True	False	False	False	False	-2300.42456054688	1460.33618164063	120.896469116211	0.793161451816559	0.955314457416534	1	71.7798156738281	7824
True	False	False	False	False	-2299.3291015625	1542.87646484375	185.226699829102	0.41216716170311	0.909401118755341	0.18388269841671	87.4131698608398	14598
True	False	False	False	False	-2297.55834960938	1521.62622070313	164.153015136719	0.526117205619812	0.894268572330475	0.27019077539444	94.8040542602539	14031
True	False	False	False	False	-2297.42724609375	1496.15148925781	163.043869018555	0.76271790266037	0.95661062002182	0.709498703479767	62.2721099853516	9154
True	False	False	False	False	-2296.97973632813	1950.03063964844	194.099838256836	0.660570383071899	0.958756387233734	0.429932564496994	67.6171417236328	11833
True	False	False	False	False	-2292.9892578125	1860.21179199219	184.117568969727	0.684277176856995	0.921818792819977	0.47186616063118	92.7168655395508	15391
True	False	False	False	False	-2280.4521484375	181.437072753906	177.462707519531	0.76659494638443	0.962509095668793	0.732008516788483	63.7312507629395	10197
True	False	False	False	False	-2288.453125	518.99853515625	173.026138305664	0.723823487758636	0.962603986263275	0.562501490116119	76.8397445678711	11987
True	False	False	False	False	-2292.28051757813	1278.45458984375	124.223899841309	0.814991533756256	0.964158892631531	1	83.7678604125977	9382
True	False	False	False	False	-2290.92211914063	1607.86791992188	187.44499206543	0.836561560630798	0.965647399425507	1	77.1538467407227	13039
True	False	False	False	False	-2290.15600585938	2023.42553710938	209.627822875977	0.699147701263428	0.932843923568726	0.502192556858063	89.5820083618164	16931
True	False	False	False	False	-2288.42065429688	401.859405517578	214.064392089844	0.756334066390991	0.95528781414032	0.677334189414978	50.7616577148438	9797
True	False	False	False	False	-2275.5859375	465.580993652344	313.887176513672	0.803529024124146	0.953224420547485	1	70.9929351806641	20091
True	False	False	False	False	-2287.25854492188	1586.1181640625	140.861022949219	0.637309908866882	0.931564152240753	0.39448082447052	65.5984268188477	8331
True	False	False	False	False	-2288.0498046875	1720.76892089844	105.36848449707	0.672202885150909	0.947115361690521	0.449656099081039	60.3684196472168	5735
True	False	False	False	False	-2285.19384765625	1805.33264160156	150.843307495117	0.730014204978943	0.943821728229523	0.580339908599854	78.845588684082	10723
True	False	False	False	False	-2284.76391601563	1657.205078125	151.952453613281	0.669015645980835	0.969395816326141	0.444100469350815	53.7737236022949	7367
True	False	False	False	False	-2282.5009765625	502.668029785156	9.98227787017822	0.687235474586487	0.9244145154953	0.47761595249176	53	477
True	False	False	False	False	-2278.13916015625	1457.46472167969	126.442184448242	0.767152667045593	0.953504741191864	0.735483109951019	63.5175437927246	7241
True	False	False	False	False	-2277.52075195313	1566.75573730469	90.9496383666992	0.778366804122925	0.936296045780182	0.827120900154114	70.2073135375977	5757
True	False	False	False	False	-2281.34936523438	1827.46630859375	192.990692138672	0.65130627155304	0.921341717243195	0.415231645107269	87.3275833129883	15195
True	False	False	False	False	-2280.45922851563	1986.72009277344	122.005615234375	0.778340220451355	0.950206816196442	0.826822757720947	73.2636337280273	8059
True	False	False	False	False	-2279.47314453125	1624.04724121094	150.843307495117	0.572700321674347	0.941750824451447	0.315444022417068	68.8602905273438	9365
True	False	False	False	False	-2275.5927734375	1749.03369140625	226.264953613281	0.487350761890411	0.94005411863327	0.237605288624763	78.7303924560547	16061
True	False	False	False	False	-2278.33715820313	1888.20556640625	184.117568969727	0.672405421733856	0.934202075004578	0.450013130903244	79.8072280883789	13248
True	False	False	False	False	-2276.91748046875	1778.41540527344	129.769607543945	0.48834291100502	0.851289987564087	0.238391652703285	79.2307662963867	9270
True	False	False	False	False	-2275.47875976563	1514.46838378906	123.114753723145	0.807714879512787	0.960495412349701	1	77.4414443969727	8596
True	False	False	False	False	-2274.8662109375	1534.69799804688	217.391815185547	0.580944359302521	0.95180732011795	0.324315339326859	79.0867309570313	15501
True	False	False	False	False	-2269.05151367188	517.949401855469	229.592376708984	0.663210213184357	0.947814583778381	0.434278458356857	73.7922668457031	15275
True	False	False	False	False	-2272.73413085938	1733.18981933594	82.0765075683594	0.749946892261505	0.959493458271027	0.649543106555939	65.9324340820313	4879
True	False	False	False	False	-2268.25903320313	1712.50146484375	123.114753723145	0.689725339412689	0.95788562297821	0.482558608055115	65.1351318359375	7230
True	False	False	False	False	-2267.517578125	1839.59594726563	122.005615234375	0.731991708278656	0.962222158908844	0.586336493492126	72.2636337280273	7949
True	False	False	False	False	-2266.43359375	1689.38818359375	155.279876708984	0.548636138439178	0.899280071258545	0.291114747524261	63.8142852783203	8934
True	False	False	False	False	-2262.75317382813	1877.67797851563	149.734161376953	0.640728771686554	0.941894292831421	0.399400055408478	70.6962966918945	9544
True	False	False	False	False	-2258.59887695313	846.698364257813	117.569046020508	0.784229159355164	0.952778518199921	0.925705969333649	52.5849075317383	5574
True	False	False	False	False	-2261.73217773438	1977.78515625	95.3862075805664	0.816335916519165	0.960797727108002	1	61.6162796020508	5299
True	False	False	False	False	-2261.42211914063	1151.4306640625	95.3862075805664	0.827333629131317	0.963002026081085	1	79.1162796020508	6804
True	False	False	False	False	-2258.58569335938	1602.11682128906	185.226699829102	0.654444515705109	0.948314487934113	0.420119255781174	71.9520950317383	12016
True	False	False	False	False	-2260.82690429688	1619.19421386719	99.8227767944336	0.483097612857819	0.911360740661621	0.23426017165184	59.9333343505859	5394
True	False	False	False	False	-2260.8046875	1786.76611328125	183.008422851563	0.709964990615845	0.954369783401489	0.526821851730347	93.0303039550781	15350
True	False	False	False	False	-2258.8330078125	1950.95324707031	187.44499206543	0.63792222738266	0.902963817119598	0.395355135202408	78.9526596069336	13343
True	False	False	False	False	-2258.4794921875	2000.9130859375	166.371292114258	0.711920857429504	0.940161168575287	0.531550288200378	77.1600036621094	11574
True	False	False	False	False	-2257.44189453125	375.239776611328	188.554138183594	0.806843638420105	0.95748645067215	1	51.2235298156738	8708
True	False	False	False	False	-2257.17456054688	1006.60980224609	147.515884399414	0.6229008436203	0.953611612319946	0.374702334403992	73.5263137817383	9779
True	False	False	False	False	-2257.0810546875	1481.47155761719	445.875061035156	0.421335160732269	0.856281697750092	0.189883172512054	68.7835845947266	27651
True	False	False	False	False	-2256.8564453125	1565.71313476563	128.660461425781	0.739945590496063	0.960171282291412	0.612167298793793	60.3189659118652	6997
True	False	False	False	False	-2256.12573242188	1314.07885742188	170.807861328125	0.818404853343964	0.956847608089447	1	75.6298675537109	11647
True	False	False	False	False	-2255.4921875	1803.64794921875	123.114753723145	0.625757277011871	0.947217047214508	0.378507137298584	77.0450439453125	8552
True	False	False	False	False	-2252.34765625	502.704742431641	103.150199890137	0.793185532093048	0.954907953739166	1	60.5376358032227	5630
True	False	False	False	False	-2253.81469726563	1651.00524902344	183.008422851563	0.492725729942322	0.870895326137543	0.241893380880356	59.0484848022461	9743
True	False	False	False	False	-2253.64208984375	1673.26550292969	124.223899841309	0.733668208122253	0.938091814517975	0.591544389724731	64.2321395874023	7194
True	False	False	False	False	-2247.99365234375	1431.29028320313	179.680999755859	0.840546250343323	0.965360343456268	1	62.5555572509766	10134
True	False	False	False	False	-2245.03955078125	1545.04309082031	133.097030639648	0.745649039745331	0.955321669578552	0.63269704580307	65.6416702270508	7877
True	False	False	False	False	-2246.19750976563	1936.99719238281	89.8404998779297	0.744702398777008	0.949065208435059	0.629155278205872	86.4320983886719	7001
True	False	False	False	False	-2242.43115234375	541.989013671875	259.539215087891	0.686323463916779	0.951032996177673	0.475829511880875	59.1410255432129	13839
True	False	False	False	False	-2238.0263671875	480.687438964844	239.574661254883	0.846467137336731	0.963405191898346	1	66.4907379150391	14362
True	False	False	False	False	-2237.39599609375	1464.52600097656	118.678184509277	0.769594728946686	0.953440308570862	0.751542627811432	61.0747680664063	6535
[truncated: 12,894 more rows]
