# Supplementary material for: Gene Delivery Mediated by Backbone-Degradable RAFT Copolymers
Source: Biomacromolecules. 2026 Feb 12;27(3):1846–56. doi: 10.1021/acs.biomac.5c01662 (PMC12977016; doi:10.1021/acs.biomac.5c01662)
Supplement: Supplementary file 2 [file bm5c01662_si_002.zip › Celigo Raw Data/Object (Cell)-Level Data/Blue/7-15-2024-9-07-49-PM_object_F6.csv]

Plate ID	PM_2024_07_15_PPP41-45_NP_5_10_20_PEIpro_200ngwell_U2OS_6k_Plate2
Plate Name
Plate Description
Scan ID	7/15/2024 9:07:49 PM
Scan Description
Scan Result ID	7/15/2024 9:07:49 PM
Scan Result Description
Software Version	5.1.0.0
Experiment Name
Application Name	Target 1
Plate Type	96-Well BD Falcon™ 353072 Plate
Acquisition Start/End Times	7/15/2024 9:07:49 PM - 7/15/2024 9:09:38 PM
Analysis Start Time	7/15/2024 9:07:49 PM
User ID	Local Administrator
Scan Area Object-Level Data CSV Report
Row	F
Column	6
Total	Class 1	Class 2	Class 3	Class 4	X Position (µm)	Y Position (µm)	Target 1: Area (µm²)	Target 1: Form Factor	Target 1: Smoothness	Target 1: Aspect Ratio	Target 1: Mean Intensity	Target 1: Integrated Intensity
True	False	False	False	False	-1954.37939453125	-2918.8251953125	63.2210922241211	0.3941909968853	0.930432558059692	0.172496289014816	133.824554443359	7628
True	False	False	False	False	-1994.91589355469	-2875.56030273438	241.792938232422	0.387478202581406	0.910963475704193	0.168366447091103	158.178894042969	34483
True	False	False	False	False	-2058.39379882813	-2830.22680664063	85.4039306640625	0.629268407821655	0.944213390350342	0.383260428905487	138.558441162109	10669
True	False	False	False	False	-2092.96313476563	-2805.15161132813	108.695907592773	0.580944359302521	0.912831664085388	0.324315339326859	167.653060913086	16430
True	False	False	False	False	-2135.35571289063	-2788.2236328125	44.3656768798828	0.336882561445236	0.911341667175293	0.139153078198433	130.100006103516	5204
True	False	False	False	False	-2158.86157226563	-2770.78247070313	38.8199691772461	0.327842563390732	0.94443154335022	0.134257584810257	134.028564453125	4691
True	False	False	False	False	-2194.47485351563	-2726.10327148438	151.952453613281	0.5667964220047	0.928819119930267	0.309267103672028	172.518249511719	23635
True	False	False	False	False	-2222.37670898438	-2701.87255859375	237.356369018555	0.636259078979492	0.954029262065887	0.392987161874771	186.420562744141	39894
True	False	False	False	False	-2265.86474609375	-2667.06176757813	178.571853637695	0.432103991508484	0.930467307567596	0.197108551859856	152.602478027344	24569
True	False	False	False	False	-2313.12646484375	-2618.50048828125	204.082122802734	0.531759142875671	0.902918636798859	0.275281727313995	171.092391967773	31481
True	False	False	False	False	-2370.30737304688	-2588.86865234375	155.279876708984	0.161512851715088	0.907396078109741	0.0574925877153873	128.071426391602	17930
True	False	False	False	False	-2409.7138671875	-2551.52075195313	139.751892089844	0.212965875864029	0.929005026817322	0.0789096876978874	128.023803710938	16131
True	False	False	False	False	-2362.88012695313	-2559.13793945313	124.223899841309	0.762229561805725	0.951166808605194	0.70684415102005	121.705360412598	13631
True	False	False	False	False	-2385.64306640625	-2551.33666992188	295.031768798828	0.491992831230164	0.911193788051605	0.241304621100426	162.612777709961	43255
True	False	False	False	False	-2439.65600585938	-2521.40844726563	140.861022949219	0.344296723604202	0.911719441413879	0.143237143754959	126.645668029785	16084
True	False	False	False	False	-2505.55712890625	-2432.482421875	244.01123046875	0.668995320796967	0.961575448513031	0.444065421819687	137.272720336914	30200
True	False	False	False	False	-2561.04565429688	-2394.17919921875	163.043869018555	0.33438503742218	0.91793429851532	0.137791454792023	125.503402709961	18449
True	False	False	False	False	-2561.01220703125	-2372.87963867188	196.318130493164	0.738775193691254	0.952706515789032	0.608177721500397	156.49153137207	27699
True	False	False	False	False	-2594.45703125	-2337.26440429688	336.070007324219	0.239359617233276	0.906905472278595	0.0906259715557098	146.94059753418	44523
True	False	False	False	False	-2637.81958007813	-2305.3369140625	116.459907531738	0.453481048345566	0.921176075935364	0.212059065699577	124.733329772949	13097
True	False	False	False	False	-2617.83032226563	-2303.38134765625	275.067199707031	0.369480848312378	0.874715447425842	0.157601431012154	122.016128540039	30260
True	False	False	False	False	-2659.41723632813	-2280.78515625	92.0587844848633	0.314393430948257	0.9219890832901	0.127138897776604	129.228912353516	10726
True	False	False	False	False	-2692.6455078125	-2239.97924804688	53.2388153076172	0.38080883026123	0.920078814029694	0.164326012134552	129.91667175293	6236
True	False	False	False	False	-2707.4677734375	-2221.42553710938	35.4925422668457	0.5884068608284	0.948849439620972	0.332607984542847	132	4224
True	False	False	False	False	-2719.92211914063	-2205.44921875	41.0382537841797	0.563382267951965	0.948154032230377	0.305759131908417	131.459457397461	4864
True	False	False	False	False	-2757.90380859375	-2154.36181640625	93.1679229736328	0.334400922060013	0.949028730392456	0.137800097465515	130.369049072266	10951
True	False	False	False	False	-2738.4150390625	-2151.60888671875	684.340576171875	0.208162814378738	0.734271228313446	0.0768334493041039	162.045379638672	99982
True	False	False	False	False	-2865.98120117188	-1970.60607910156	186.335845947266	0.592369258403778	0.95104306936264	0.337118297815323	159.226196289063	26750
True	False	False	False	False	-2909.05590820313	-1903.99743652344	252.884368896484	0.353066504001617	0.942277848720551	0.148151025176048	139.592102050781	31827
True	False	False	False	False	-2888.8203125	-1938.84069824219	102.041061401367	0.661707580089569	0.931187331676483	0.431795805692673	138.184783935547	12713
True	False	False	False	False	-2861.26806640625	-1933.91796875	238.465515136719	0.49551597237587	0.8967045545578	0.244146794080734	100.432556152344	21593
True	False	False	False	False	-2888.17578125	-1922.92932128906	124.223899841309	0.753693819046021	0.952900290489197	0.665395557880402	117.410713195801	13150
True	False	False	False	False	-2878.53051757813	-1895.77624511719	154.17073059082	0.823992550373077	0.958234071731567	1	94.1582717895508	13088
True	False	False	False	False	-2849.72436523438	-2021.37280273438	1433.01135253906	0.0420881472527981	0.914089024066925	0.0137685295194387	131.624618530273	170059
True	False	False	False	False	-2758.43090820313	-2117.8056640625	205.191253662109	0.418557703495026	0.858011722564697	0.188050985336304	116.778381347656	21604
True	False	False	False	False	-2792.0966796875	-2081.19116210938	320.542022705078	0.432848513126373	0.873684108257294	0.197615399956703	164.380615234375	47506
True	False	False	False	False	-2820.81665039063	-2011.84753417969	147.515884399414	0.496114939451218	0.854068636894226	0.244633004069328	116.616539001465	15510
True	False	False	False	False	-2847.11450195313	-2000.68566894531	340.506591796875	0.257218807935715	0.890031695365906	0.0988647118210793	159.990234375	49117
True	False	False	False	False	-2842.37182617188	-1948.10205078125	163.043869018555	0.711030662059784	0.962330639362335	0.529386937618256	87.8299331665039	12911
True	False	False	False	False	-2826.87231445313	-1980.45751953125	155.279876708984	0.72639799118042	0.955549120903015	0.569756746292114	92.1714248657227	12904
True	False	False	False	False	-2815.63989257813	-1967.9365234375	27.7285480499268	0.748627901077271	0.937802910804749	0.644232213497162	72.0400009155273	1801
True	False	False	False	False	-2822.59790039063	-1906.50463867188	174.135284423828	0.641526877880096	0.946631491184235	0.40056186914444	79.5095520019531	12483
True	False	False	False	False	-2814.994140625	-2049.60229492188	202.97297668457	0.399813264608383	0.904706239700317	0.176005378365517	151.491806030273	27723
True	False	False	False	False	-2814.35986328125	-2032.11975097656	281.722045898438	0.35073122382164	0.866650462150574	0.146833568811417	126.751968383789	32195
True	False	False	False	False	-2793.85131835938	-1925.41833496094	155.279876708984	0.797418594360352	0.958566606044769	1	85.75	12005
True	False	False	False	False	-2792.30395507813	-1961.96936035156	234.028945922852	0.709952652454376	0.94153881072998	0.526792407035828	110.009475708008	23212
True	False	False	False	False	-2779.91650390625	-1918.40905761719	15.5279874801636	0.774550676345825	0.945763468742371	0.789673984050751	66.5714263916016	932
True	False	False	False	False	-2778.2490234375	-2105.60961914063	57.6753807067871	0.719225645065308	0.920143902301788	0.550069808959961	164.076919555664	8532
True	False	False	False	False	-2745.1630859375	-2080.1015625	387.090545654297	0.297590881586075	0.716480255126953	0.118508085608482	101.919769287109	35570
True	False	False	False	False	-2773.28002929688	-2052.21606445313	173.026138305664	0.58885133266449	0.917270660400391	0.333110123872757	80.0833358764648	12493
True	False	False	False	False	-2737.10522460938	-2034.2021484375	195.208984375	0.704208076000214	0.957123458385468	0.513410031795502	71.761360168457	12630
True	False	False	False	False	-2763.61450195313	-2004.59362792969	138.64274597168	0.697493970394135	0.936996638774872	0.498633563518524	79.4240036010742	9928
True	False	False	False	False	-2764.26635742188	-1973.75866699219	159.716445922852	0.647370338439941	0.950917482376099	0.40922823548317	93.9583358764648	13530
True	False	False	False	False	-2760.63598632813	-2025.72326660156	131.987884521484	0.731520116329193	0.950799524784088	0.584892332553864	76.7983169555664	9139
True	False	False	False	False	-2753.91284179688	-1994.14343261719	18.8554134368896	0.602602183818817	0.940415441989899	0.349132090806961	66.2941207885742	1127
True	False	False	False	False	-2742.24145507813	-1969.45886230469	129.769607543945	0.708431541919708	0.960622191429138	0.52317750453949	82.6666641235352	9672
True	False	False	False	False	-2740.17163085938	-1908.80029296875	180.790130615234	0.56362396478653	0.914337933063507	0.306005954742432	90.4907989501953	14750
True	False	False	False	False	-2736.091796875	-2182.46215820313	214.064392089844	0.283650726079941	0.938235938549042	0.111557215452194	127.896369934082	24684
True	False	False	False	False	-2715.115234375	-2188.8935546875	125.333038330078	0.61525171995163	0.92685878276825	0.364775002002716	138.699111938477	15673
True	False	False	False	False	-2724.42553710938	-2126.626953125	210.736968994141	0.567381143569946	0.920777380466461	0.309872537851334	131.878952026367	25057
True	False	False	False	False	-2733.88134765625	-1947.22631835938	102.041061401367	0.845834851264954	0.969654679298401	1	69.6413040161133	6407
True	False	False	False	False	-2723.93627929688	-2000.78149414063	195.208984375	0.625652849674225	0.925906181335449	0.378367096185684	66	11616
True	False	False	False	False	-2712.15600585938	-2163.09985351563	22.1828384399414	0.735508561134338	0.939309358596802	0.597400009632111	109.349998474121	2187
True	False	False	False	False	-2711.50366210938	-2092.64770507813	134.206176757813	0.643032371997833	0.939836442470551	0.402767360210419	72.859504699707	8816
True	False	False	False	False	-2707.939453125	-1935.86401367188	179.680999755859	0.53901207447052	0.901288747787476	0.28197169303894	89.0925903320313	14433
True	False	False	False	False	-2702.29125976563	-2205.119140625	135.315322875977	0.790392696857452	0.952947497367859	1	169.557373046875	20686
True	False	False	False	False	-2696.2392578125	-2172.30517578125	170.807861328125	0.440463185310364	0.863979816436768	0.202855408191681	105.818183898926	16296
True	False	False	False	False	-2696.02856445313	-2104.44580078125	88.7313537597656	0.634681344032288	0.934766829013824	0.390760332345963	69.3000030517578	5544
True	False	False	False	False	-2693.5927734375	-2128.8349609375	318.32373046875	0.520322799682617	0.934922218322754	0.26506108045578	93.1324005126953	26729
True	False	False	False	False	-2691.19311523438	-2055.40502929688	194.099838256836	0.694182753562927	0.946878969669342	0.491655856370926	87.7657165527344	15359
True	False	False	False	False	-2690.37670898438	-2222.93701171875	125.333038330078	0.662859439849854	0.930095911026001	0.433696776628494	170.92919921875	19315
True	False	False	False	False	-2684.74755859375	-2017.51184082031	150.843307495117	0.814773619174957	0.960830867290497	1	72.4852905273438	9858
True	False	False	False	False	-2683.01904296875	-1996.50427246094	171.917007446289	0.732786118984222	0.956852853298187	0.588789701461792	74.2387084960938	11507
True	False	False	False	False	-2678.50463867188	-1953.00769042969	178.571853637695	0.64419037103653	0.949800908565521	0.404476493597031	80.0124206542969	12882
True	False	False	False	False	-2678.2138671875	-2256.75439453125	130.878753662109	0.446968972682953	0.93635082244873	0.207415342330933	125.288139343262	14784
True	False	False	False	False	-2672.83227539063	-2239.08325195313	258.430084228516	0.594418704509735	0.931587219238281	0.339481353759766	126.450645446777	29463
True	False	False	False	False	-2673.64184570313	-1904.90478515625	138.64274597168	0.737775921821594	0.954999208450317	0.604826390743256	87.8639984130859	10983
True	False	False	False	False	-2672.16064453125	-2188.36938476563	94.2770690917969	0.654927790164948	0.947125375270844	0.420880168676376	69.4588241577148	5904
True	False	False	False	False	-2650.96728515625	-2179.69799804688	205.191253662109	0.52527517080307	0.907865226268768	0.269439220428467	74.8108139038086	13840
True	False	False	False	False	-2667.626953125	-1967.80224609375	67.6576614379883	0.76977926492691	0.94997501373291	0.752817690372467	69.4426193237305	4236
True	False	False	False	False	-2657.79833984375	-2148.81713867188	113.132476806641	0.529232800006866	0.896770060062408	0.272990137338638	58.4019622802734	5957
True	False	False	False	False	-2655.787109375	-2044.66772460938	202.97297668457	0.819580793380737	0.974756062030792	1	70.4863357543945	12899
True	False	False	False	False	-2654.87451171875	-1949.64282226563	74.3125076293945	0.797831892967224	0.96546483039856	1	70.2089538574219	4704
True	False	False	False	False	-2655.92700195313	-1906.14489746094	114.241622924805	0.566512703895569	0.93085253238678	0.308973848819733	83.1747589111328	8567
True	False	False	False	False	-2650.67504882813	-1970.05224609375	68.7667999267578	0.445933371782303	0.879042983055115	0.20668426156044	65	4030
True	False	False	False	False	-2649.77734375	-2273.6181640625	272.848907470703	0.261094599962234	0.904455840587616	0.100687652826309	143.772354125977	35368
True	False	False	False	False	-2636.12646484375	-2259.58471679688	58.7845230102539	0.600122332572937	0.948828041553497	0.346170455217361	87.4905624389648	4637
True	False	False	False	False	-2642.31494140625	-2218.03637695313	144.188446044922	0.732868850231171	0.951548099517822	0.589046716690063	65.984619140625	8578
True	False	False	False	False	-2646.75048828125	-2132.63305664063	79.8582229614258	0.548155725002289	0.950473070144653	0.290650874376297	50.9166679382324	3666
True	False	False	False	False	-2631.23193359375	-2024.29577636719	180.790130615234	0.791540265083313	0.968967854976654	1	67.5950927734375	11018
True	False	False	False	False	-2646.1611328125	-1992.47155761719	102.041061401367	0.784656643867493	0.949298918247223	0.940379023551941	58.8043479919434	5410
True	False	False	False	False	-2640.32250976563	-1918.84423828125	53.2388153076172	0.730874300003052	0.950349152088165	0.582929074764252	70.6666641235352	3392
True	False	False	False	False	-2626.30712890625	-1905.560546875	189.663269042969	0.62517911195755	0.945775210857391	0.377732574939728	98.567253112793	16855
True	False	False	False	False	-2624.81420898438	-2256.90551757813	23.2919807434082	0.666415452957153	0.925152540206909	0.439655065536499	71.1428604125977	1494
True	False	False	False	False	-2624.384765625	-2139.97387695313	88.7313537597656	0.616402626037598	0.944002389907837	0.366245150566101	52.3499984741211	4188
True	False	False	False	False	-2624.76098632813	-2064.38793945313	204.082122802734	0.721064627170563	0.946087300777435	0.554964780807495	75.9076080322266	13967
True	False	False	False	False	-2619.56494140625	-1943.32604980469	151.952453613281	0.621593296527863	0.914846301078796	0.372978746891022	79.0145950317383	10825
True	False	False	False	False	-2613.57495117188	-2336.04516601563	80.9673614501953	0.210063114762306	0.957078099250793	0.0776529088616371	130.342468261719	9515
True	False	False	False	False	-2588.86572265625	-2326.15600585938	41.0382537841797	0.62323272228241	0.93432205915451	0.375141590833664	106.081077575684	3925
True	False	False	False	False	-2600.35131835938	-2282.64379882813	11.0914192199707	0.763594925403595	0.936281979084015	0.714360892772675	65.9000015258789	659
True	False	False	False	False	-2612.6533203125	-2217.19262695313	105.36848449707	0.639293849468231	0.911668539047241	0.397324234247208	56.4000015258789	5358
True	False	False	False	False	-2596.04077148438	-2197.41455078125	158.607299804688	0.778592884540558	0.94093382358551	0.829684317111969	66.9160842895508	9569
True	False	False	False	False	-2602.38061523438	-2152.69384765625	102.041061401367	0.696968555450439	0.958143532276154	0.497513294219971	58.0434799194336	5340
True	False	False	False	False	-2606.74536132813	-2127.61108398438	76.5307922363281	0.663790941238403	0.934157311916351	0.435244381427765	55.4927520751953	3829
True	False	False	False	False	-2601.23461914063	-2106.42236328125	139.751892089844	0.542155086994171	0.90933883190155	0.284923404455185	65.5952377319336	8265
True	False	False	False	False	-2596.63427734375	-1999.04150390625	129.769607543945	0.716038703918457	0.965739130973816	0.541815638542175	62.230770111084	7281
True	False	False	False	False	-2604.14697265625	-1968.65539550781	165.262145996094	0.60883766412735	0.959415793418884	0.356727987527847	69.9194641113281	10418
True	False	False	False	False	-2597.31567382813	-1930.31604003906	136.424453735352	0.700589239597321	0.954539000988007	0.505336821079254	76.3008117675781	9385
True	False	False	False	False	-2591.96655273438	-2026.63427734375	207.409545898438	0.754742503166199	0.957405090332031	0.670055150985718	75.3903732299805	14098
True	False	False	False	False	-2589.79467773438	-2164.185546875	102.041061401367	0.751853168010712	0.958134829998016	0.657459616661072	59.6413040161133	5487
True	False	False	False	False	-2586.38500976563	-2298.33618164063	116.459907531738	0.734479010105133	0.95916348695755	0.594105780124664	81.8666687011719	8596
True	False	False	False	False	-2584.15795898438	-2368.38525390625	117.569046020508	0.37501847743988	0.891487061977386	0.160867378115654	124.660377502441	13214
True	False	False	False	False	-2569.46142578125	-2328.1572265625	181.899276733398	0.778366804122925	0.95748645067215	0.827120900154114	102.347564697266	16785
True	False	False	False	False	-2582.65234375	-2274.5107421875	90.9496383666992	0.788853049278259	0.958789765834808	1	64.6585388183594	5302
True	False	False	False	False	-2583.56884765625	-2227.60571289063	138.64274597168	0.788708209991455	0.959802567958832	1	75.9680023193359	9496
True	False	False	False	False	-2583.95336914063	-2077.02294921875	175.244430541992	0.694826781749725	0.959077060222626	0.492997974157333	71.1519012451172	11242
True	False	False	False	False	-2583.3798828125	-2125.4306640625	31.0559749603271	0.695939123630524	0.943335175514221	0.495332807302475	50.8571434020996	1424
True	False	False	False	False	-2582.09643554688	-2250.33032226563	127.551322937012	0.733566761016846	0.947778165340424	0.591225862503052	66.9217376708984	7696
True	False	False	False	False	-2576.31005859375	-2146.10620117188	85.4039306640625	0.791216492652893	0.967919170856476	1	56.4545440673828	4347
True	False	False	False	False	-2574.00732421875	-1911.09851074219	115.350761413574	0.577864706516266	0.954549729824066	0.320966809988022	68.6730804443359	7142
True	False	False	False	False	-2573.79907226563	-2301.86669921875	39.9291114807129	0.754574596881866	0.96039891242981	0.669301986694336	64.7222213745117	2330
True	False	False	False	False	-2549.81518554688	-2232.85717773438	108.695907592773	0.65948212146759	0.970515370368958	0.428161919116974	62.1836738586426	6094
True	False	False	False	False	-2560.57495117188	-2125.9951171875	116.459907531738	0.635771930217743	0.942437529563904	0.39229753613472	57.8380966186523	6073
True	False	False	False	False	-2568.06982421875	-1975.56494140625	235.138092041016	0.396772772073746	0.859414100646973	0.174101948738098	71.1745300292969	15089
True	False	False	False	False	-2567.39892578125	-2089.72875976563	138.64274597168	0.664289653301239	0.922101140022278	0.436076670885086	68.3119964599609	8539
True	False	False	False	False	-2565.42626953125	-1927.75720214844	139.751892089844	0.525907754898071	0.916939198970795	0.270003646612167	69.0555572509766	8701
True	False	False	False	False	-2559.66040039063	-2210.37475585938	127.551322937012	0.804429352283478	0.966347217559814	1	87.8000030517578	10097
True	False	False	False	False	-2551.68212890625	-2176.04223632813	150.843307495117	0.6541708111763	0.921806812286377	0.419689297676086	60.6985282897949	8255
True	False	False	False	False	-2553.95434570313	-2046.57409667969	188.554138183594	0.688607931137085	0.934692919254303	0.480328500270844	73.0352935791016	12416
True	False	False	False	False	-2550.47705078125	-2152.95849609375	130.878753662109	0.649014532566071	0.954007625579834	0.411719381809235	61.0084762573242	7199
True	False	False	False	False	-2549.03515625	-2389.63037109375	31.0559749603271	0.792491853237152	0.95398223400116	1	117.142860412598	3280
True	False	False	False	False	-2537.51293945313	-2361.93994140625	87.6222152709961	0.749889969825745	0.952429354190826	0.649311125278473	84.8227844238281	6701
True	False	False	False	False	-2546.26635742188	-2272.458984375	153.061584472656	0.654967188835144	0.926833510398865	0.42094224691391	62.050724029541	8563
True	False	False	False	False	-2548.97290039063	-2006.00793457031	164.153015136719	0.466915279626846	0.894684731960297	0.221901789307594	60.4527015686035	8947
True	False	False	False	False	-2544.94580078125	-1963.91040039063	130.878753662109	0.682038903236389	0.939142346382141	0.467600554227829	66.5338973999023	7851
True	False	False	False	False	-2538.306640625	-2299.51000976563	197.427261352539	0.663973391056061	0.915115833282471	0.435548514127731	67.9775314331055	12100
True	False	False	False	False	-2536.95361328125	-2095.6591796875	148.625015258789	0.763243556022644	0.959122717380524	0.712397933006287	61.917911529541	8297
True	False	False	False	False	-2534.71923828125	-1937.06787109375	93.1679229736328	0.725569725036621	0.943331718444824	0.567398190498352	64.9880981445313	5459
True	False	False	False	False	-2533.68627929688	-2398.9453125	442.547637939453	0.296116083860397	0.764381289482117	0.117763936519623	139.919799804688	55828
True	False	False	False	False	-2512.03344726563	-2411.25366210938	26.6194076538086	0.829222500324249	0.957139134407043	1	101.166664123535	2428
True	False	False	False	False	-2533.2451171875	-2341.92993164063	164.153015136719	0.732610106468201	0.964395821094513	0.588243901729584	76.2905426025391	11291
True	False	False	False	False	-2530.48559570313	-2239.296875	131.987884521484	0.750850260257721	0.932910323143005	0.653257846832275	60.0588226318359	7147
True	False	False	False	False	-2520.759765625	-2209.46264648438	119.787330627441	0.718682765960693	0.951712131500244	0.54864364862442	62.0092582702637	6697
True	False	False	False	False	-2530.01171875	-2022.01220703125	148.625015258789	0.823728501796722	0.967057704925537	1	75.0970153808594	10063
True	False	False	False	False	-2525.7373046875	-1923.80041503906	86.513069152832	0.642087042331696	0.958651065826416	0.401380300521851	63.7948722839355	4976
True	False	False	False	False	-2521.27368164063	-2163.95288085938	141.970169067383	0.613275945186615	0.936102390289307	0.362270176410675	60.6171875	7759
True	False	False	False	False	-2513.2958984375	-2137.78735351563	52.1296730041504	0.745750606060028	0.949315667152405	0.63308048248291	63.5744667053223	2988
True	False	False	False	False	-2520.56982421875	-2116.69580078125	102.041061401367	0.669457376003265	0.935379445552826	0.444863259792328	61.0217399597168	5614
True	False	False	False	False	-2518.69116210938	-2070.87353515625	153.061584472656	0.699274837970734	0.943626284599304	0.502468228340149	65.4927520751953	9038
True	False	False	False	False	-2519.47021484375	-1992.02917480469	65.4393768310547	0.668060660362244	0.948828041553497	0.442458897829056	53.2372894287109	3141
True	False	False	False	False	-2520.31787109375	-1907.52355957031	69.8759460449219	0.445776671171188	0.942006409168243	0.20657379925251	63.3492050170898	3991
True	False	False	False	False	-2518.2216796875	-1894.78210449219	84.2947845458984	0.668440997600555	0.944485545158386	0.44311136007309	66.9210510253906	5086
True	False	False	False	False	-2512.52172851563	-2036.9990234375	107.586769104004	0.769551157951355	0.934110522270203	0.75124317407608	63.0927848815918	6120
True	False	False	False	False	-2509.48193359375	-2389.55078125	89.8404998779297	0.832318663597107	0.959212362766266	1	80.1481475830078	6492
True	False	False	False	False	-2500.6943359375	-2299.3330078125	135.315322875977	0.830285787582397	0.963263034820557	1	67.4508209228516	8229
True	False	False	False	False	-2504.35180664063	-2274.80517578125	112.023338317871	0.756114184856415	0.953136384487152	0.676312983036041	63.9108924865723	6455
True	False	False	False	False	-2500.61596679688	-2256.45141601563	89.8404998779297	0.735022723674774	0.957579374313354	0.595839619636536	59.6172828674316	4829
True	False	False	False	False	-2501.06298828125	-2202.78662109375	72.0942230224609	0.790630877017975	0.955623149871826	1	54.4000015258789	3536
True	False	False	False	False	-2503.63134765625	-1993.58532714844	92.0587844848633	0.773206055164337	0.955301940441132	0.778420686721802	62.4096374511719	5180
True	False	False	False	False	-2499.14306640625	-2128.29077148438	201.863830566406	0.444898873567581	0.917496681213379	0.205955922603607	122.197799682617	22240
True	False	False	False	False	-2499.02587890625	-2015.09619140625	92.0587844848633	0.603966951370239	0.948616027832031	0.350776195526123	55.1084327697754	4574
True	False	False	False	False	-2498.36181640625	-1939.12268066406	164.153015136719	0.650850415229797	0.954847037792206	0.414529263973236	69.3648681640625	10266
True	False	False	False	False	-2497.98461914063	-2230.88208007813	120.896469116211	0.825756251811981	0.964978158473969	1	60.7981643676758	6627
True	False	False	False	False	-2497.1201171875	-2462.81030273438	654.393737792969	0.1014214605093	0.919992029666901	0.0345529764890671	124.423728942871	73410
True	False	False	False	False	-2441.22265625	-2495.22729492188	540.152099609375	0.301937401294708	0.904384970664978	0.120713643729687	157.369613647461	76639
True	False	False	False	False	-2479.34301757813	-2463.783203125	72.0942230224609	0.790630877017975	0.946150183677673	1	138.646148681641	9012
True	False	False	False	False	-2495.4296875	-2368.4462890625	140.861022949219	0.631174266338348	0.934946238994598	0.38587674498558	81.9370040893555	10406
True	False	False	False	False	-2494.79052734375	-2346.86328125	97.6044921875	0.678042888641357	0.930381774902344	0.460158079862595	58.7954559326172	5174
True	False	False	False	False	-2494.02807617188	-2177.79614257813	129.769607543945	0.67625892162323	0.950379192829132	0.456904143095016	62.4786338806152	7310
True	False	False	False	False	-2494.771484375	-2069.31909179688	110.914192199707	0.727671027183533	0.950062692165375	0.573428332805634	61.5400009155273	6154
True	False	False	False	False	-2486.9306640625	-2448.75268554688	139.751892089844	0.693015515804291	0.944678902626038	0.489241719245911	120.111114501953	15134
True	False	False	False	False	-2466.61596679688	-2403.54296875	179.680999755859	0.744702398777008	0.954541742801666	0.629155278205872	81.2160491943359	13157
True	False	False	False	False	-2472.74096679688	-2275.10864257813	135.315322875977	0.723216474056244	0.93902575969696	0.560822665691376	95.5	11651
True	False	False	False	False	-2479.88232421875	-2157.40795898438	208.518692016602	0.81624299287796	0.954086601734161	1	81.2553176879883	15276
True	False	False	False	False	-2476.58959960938	-2117.61450195313	22.1828384399414	0.584962904453278	0.90590900182724	0.328748881816864	59.6500015258789	1193
True	False	False	False	False	-2484.947265625	-2051.92797851563	106.477630615234	0.794342398643494	0.963398873806	1	63	6048
True	False	False	False	False	-2482.16772460938	-2008.63842773438	42.1473922729492	0.588508069515228	0.923974335193634	0.332722276449203	48.5526313781738	1845
True	False	False	False	False	-2481.97265625	-2098.7294921875	151.952453613281	0.735381960868835	0.943160235881805	0.596992313861847	72.6496353149414	9953
True	False	False	False	False	-2480.99145507813	-1958.09240722656	90.9496383666992	0.65054839849472	0.939624786376953	0.414064913988113	59.0365867614746	4841
True	False	False	False	False	-2471.73681640625	-2135.2685546875	122.005615234375	0.557392954826355	0.923840045928955	0.299714207649231	65.7090911865234	7228
True	False	False	False	False	-2469.060546875	-2212.7060546875	127.551322937012	0.706931173801422	0.944065153598785	0.519663214683533	56.4434776306152	6491
True	False	False	False	False	-2463.71801757813	-2074.83154296875	97.6044921875	0.809059381484985	0.957300961017609	1	61.6818199157715	5428
True	False	False	False	False	-2468.24267578125	-1975.28881835938	102.041061401367	0.738865315914154	0.947612226009369	0.608482539653778	68.4673919677734	6299
True	False	False	False	False	-2462.87719726563	-1910.20202636719	157.498153686523	0.563279688358307	0.921805024147034	0.305654495954514	63.0915489196777	8959
True	False	False	False	False	-2462.6904296875	-2370.44897460938	164.153015136719	0.775534987449646	0.969585299491882	0.798458695411682	73.6081085205078	10894
True	False	False	False	False	-2460.64868164063	-2463.79614257813	161.934722900391	0.831593692302704	0.959122717380524	1	130.08903503418	18993
True	False	False	False	False	-2442.03540039063	-2428.0546875	138.64274597168	0.788708209991455	0.952152073383331	1	69.3519973754883	8669
True	False	False	False	False	-2444.68603515625	-2398.56494140625	115.350761413574	0.653259515762329	0.968694150447845	0.418262958526611	62.75	6526
True	False	False	False	False	-2439.29541015625	-2356.5625	109.805053710938	0.762798249721527	0.957787871360779	0.709939241409302	67.5050506591797	6683
True	False	False	False	False	-2457.39208984375	-2321.54272460938	286.158630371094	0.612251937389374	0.925020813941956	0.360981106758118	77.1162796020508	19896
True	False	False	False	False	-2446.70361328125	-2290.3271484375	160.825576782227	0.71089643239975	0.948719203472137	0.529062271118164	65.8827590942383	9553
True	False	False	False	False	-2455.01733398438	-2230.345703125	115.350761413574	0.67071270942688	0.959952354431152	0.447043597698212	64.211540222168	6678
True	False	False	False	False	-2447.896484375	-2142.37744140625	139.751892089844	0.647358953952789	0.946194469928741	0.409211099147797	62.9285697937012	7929
True	False	False	False	False	-2459.8564453125	-2038.45837402344	120.896469116211	0.517329156398773	0.897085011005402	0.262448847293854	58.9541282653809	6426
True	False	False	False	False	-2460.47583007813	-1996.46875	201.863830566406	0.63957804441452	0.958145260810852	0.397734045982361	70.2692337036133	12789
True	False	False	False	False	-2456.93823242188	-2096.38989257813	72.0942230224609	0.762581646442413	0.952563881874084	0.708754479885101	56.2615394592285	3657
True	False	False	False	False	-2447.7998046875	-2049.875	93.1679229736328	0.725569725036621	0.94886726140976	0.567398190498352	67.9642868041992	5709
True	False	False	False	False	-2444.75	-1958.13488769531	119.787330627441	0.681443929672241	0.948740661144257	0.466478526592255	60.787036895752	6565
True	False	False	False	False	-2443.80615234375	-2185.49072265625	224.046676635742	0.674305200576782	0.943777620792389	0.453387320041656	70.4802017211914	14237
True	False	False	False	False	-2441.51635742188	-2126.71557617188	18.8554134368896	0.809739828109741	0.949675559997559	1	48.5882339477539	826
True	False	False	False	False	-2439.54907226563	-2264.82421875	109.805053710938	0.648510277271271	0.944160878658295	0.410952866077423	62.9494934082031	6232
True	False	False	False	False	-2435.72802734375	-2233.69799804688	133.097030639648	0.829875767230988	0.966538786888123	1	71.5749969482422	8589
True	False	False	False	False	-2436.74975585938	-2073.71118164063	129.769607543945	0.766421258449554	0.954126596450806	0.730939626693726	57.9829063415527	6784
True	False	False	False	False	-2436.2607421875	-1993.94677734375	23.2919807434082	0.644013285636902	0.937057375907898	0.404214441776276	60.238094329834	1265
True	False	False	False	False	-2433.86645507813	-2102.53491210938	79.8582229614258	0.72967803478241	0.92108815908432	0.579335868358612	50.9166679382324	3666
True	False	False	False	False	-2433.47290039063	-2007.85021972656	262.866638183594	0.569994390010834	0.906162738800049	0.312595248222351	66.4978866577148	15760
True	False	False	False	False	-2428.52221679688	-2312.47241210938	105.36848449707	0.820584774017334	0.952967822551727	1	58.9684219360352	5602
True	False	False	False	False	-2423.27026367188	-2262.83740234375	88.7313537597656	0.722042918205261	0.962473690509796	0.557610213756561	67.0749969482422	5366
True	False	False	False	False	-2427.15966796875	-2170.68139648438	66.5485153198242	0.76893937587738	0.937849938869476	0.747088372707367	54.216667175293	3253
True	False	False	False	False	-2423.94091796875	-2246.88720703125	82.0765075683594	0.797737896442413	0.950069665908813	1	72.594596862793	5372
True	False	False	False	False	-2421.72875976563	-2346.90478515625	109.805053710938	0.795083343982697	0.95690381526947	1	62.5252532958984	6190
True	False	False	False	False	-2418.32836914063	-2134.5400390625	108.695907592773	0.641959667205811	0.942164063453674	0.401193976402283	56.5408172607422	5541
True	False	False	False	False	-2416.96337890625	-2378.77221679688	157.498153686523	0.702909708023071	0.950324833393097	0.510483264923096	64.0070419311523	9089
True	False	False	False	False	-2413.35083007813	-2412.76220703125	130.878753662109	0.586445331573486	0.93319696187973	0.330403178930283	57.2627105712891	6757
True	False	False	False	False	-2411.2509765625	-2525.91455078125	417.037384033203	0.281576186418533	0.807498753070831	0.11053840816021	162.417556762695	61069
True	False	False	False	False	-2382.93530273438	-2519.796875	128.660461425781	0.780611455440521	0.941380083560944	0.855170607566833	95.4051742553711	11067
True	False	False	False	False	-2400.9755859375	-2499.51586914063	34.3833999633789	0.682015299797058	0.946688234806061	0.467555910348892	92.2580642700195	2860
True	False	False	False	False	-2410.09033203125	-2468.52221679688	196.318130493164	0.673774719238281	0.934641242027283	0.452440679073334	82.7005615234375	14638
True	False	False	False	False	-2407.125	-2287.23876953125	63.2210922241211	0.524049818515778	0.929776191711426	0.268349319696426	54.3859634399414	3100
True	False	False	False	False	-2408.2099609375	-2211.44897460938	92.0587844848633	0.798473179340363	0.954577445983887	1	57.9277114868164	4808
True	False	False	False	False	-2408.51342773438	-2168.619140625	68.7667999267578	0.782398581504822	0.962449908256531	0.883594453334808	59.2903213500977	3676
True	False	False	False	False	-2407.08740234375	-2187.65161132813	124.223899841309	0.753693819046021	0.943472027778625	0.665395557880402	87.7321395874023	9826
True	False	False	False	False	-2405.99731445313	-2238.60571289063	68.7667999267578	0.770503997802734	0.955144286155701	0.757918477058411	61.6935501098633	3825
True	False	False	False	False	-2404.62768554688	-2099.15991210938	105.36848449707	0.675420701503754	0.960951387882233	0.455389380455017	54.2000007629395	5149
True	False	False	False	False	-2398.9423828125	-2354.01684570313	122.005615234375	0.778340220451355	0.955315768718719	0.826822757720947	66.0636367797852	7267
True	False	False	False	False	-2392.47338867188	-2300.25146484375	201.863830566406	0.431898653507233	0.820683598518372	0.196968927979469	68.961540222168	12551
True	False	False	False	False	-2397.28295898438	-2132.8701171875	70.9850845336914	0.750849604606628	0.945187211036682	0.653255343437195	53.296875	3411
True	False	False	False	False	-2396.517578125	-2253.43969726563	37.7108268737793	0.572700321674347	0.920758008956909	0.315444022417068	51.8529396057129	1763
True	False	False	False	False	-2395.06274414063	-2228.9072265625	69.8759460449219	0.766303777694702	0.95088666677475	0.730220139026642	59.6031761169434	3755
True	False	False	False	False	-2392.44995117188	-2075.33569335938	78.7490768432617	0.401968717575073	0.865407168865204	0.177363067865372	48.1126747131348	3416
True	False	False	False	False	-2391.861328125	-2481.39672851563	105.36848449707	0.656984984874725	0.952253043651581	0.424144089221954	73.1684188842773	6951
True	False	False	False	False	-2390.78686523438	-2395.98046875	83.1856460571289	0.6895392537117	0.939830243587494	0.482185840606689	55.0800018310547	4131
True	False	False	False	False	-2388.5263671875	-2166.67895507813	75.4216537475586	0.605831742286682	0.950555145740509	0.35303920507431	50.8382339477539	3457
True	False	False	False	False	-2386.9208984375	-2114.41430664063	24.401123046875	0.431440591812134	0.869742453098297	0.196657732129097	50.4545440673828	1110
True	False	False	False	False	-2384.56567382813	-2324.00341796875	124.223899841309	0.631394743919373	0.953666150569916	0.386181116104126	61.9553565979004	6939
True	False	False	False	False	-2384.46728515625	-2500.88696289063	44.3656768798828	0.822043120861053	0.960787534713745	1	79.3249969482422	3173
True	False	False	False	False	-2363.10620117188	-2437.939453125	154.17073059082	0.688059508800507	0.957101106643677	0.479241073131561	62.4964027404785	8687
True	False	False	False	False	-2382.09814453125	-2101.6845703125	79.8582229614258	0.750213325023651	0.957111597061157	0.650631964206696	53.6527786254883	3863
True	False	False	False	False	-2382.94921875	-2047.71618652344	196.318130493164	0.519142150878906	0.926537156105042	0.264027804136276	56.5254249572754	10005
True	False	False	False	False	-2380.89990234375	-2422.79565429688	147.515884399414	0.749781250953674	0.941786289215088	0.648868799209595	62.8872184753418	8364
True	False	False	False	False	-2380.5087890625	-2349.7392578125	51.0205307006836	0.742634296417236	0.952071368694305	0.62160986661911	58.9347839355469	2711
True	False	False	False	False	-2369.4462890625	-2249.92822265625	107.586769104004	0.503290057182312	0.89606899023056	0.250527054071426	54.2989692687988	5267
True	False	False	False	False	-2374.54638671875	-2191.2919921875	185.226699829102	0.712161183357239	0.954573750495911	0.532137751579285	68.1676635742188	11384
True	False	False	False	False	-2369.08129882813	-2158.12060546875	84.2947845458984	0.791891813278198	0.952727735042572	1	49.4868431091309	3761
True	False	False	False	False	-2374.0166015625	-2130.70629882813	54.3479537963867	0.791067004203796	0.948874831199646	1	48	2352
True	False	False	False	False	-2365.35766601563	-2323.51831054688	59.8936653137207	0.582133054733276	0.923229277133942	0.325619131326675	49.2962951660156	2662
True	False	False	False	False	-2361.01220703125	-2079.623046875	75.4216537475586	0.827121496200562	0.965096175670624	1	50.955883026123	3465
True	False	False	False	False	-2360.12744140625	-2578.12646484375	231.810668945313	0.436169534921646	0.904480755329132	0.199888095259666	145.081344604492	30322
True	False	False	False	False	-2348.72802734375	-2550.14038085938	58.7845230102539	0.775075852870941	0.947038888931274	0.794298112392426	81.9245300292969	4342
True	False	False	False	False	-2359.75927734375	-2511.55615234375	151.952453613281	0.761225640773773	0.956424951553345	0.701497912406921	77.4087600708008	10605
True	False	False	False	False	-2343.33032226563	-2489.03247070313	96.4953460693359	0.751482903957367	0.955305933952332	0.655898630619049	66.7011489868164	5803
True	False	False	False	False	-2358.50390625	-2221.36547851563	167.480438232422	0.685113787651062	0.956532716751099	0.473479032516479	64.6423873901367	9761
True	False	False	False	False	-2357.89697265625	-2390.83862304688	100.931915283203	0.730834186077118	0.950800597667694	0.582807719707489	51.8131866455078	4715
True	False	False	False	False	-2344.00244140625	-2367.70922851563	165.262145996094	0.839980483055115	0.955555021762848	1	60.7852363586426	9057
True	False	False	False	False	-2355.5693359375	-2112.47021484375	123.114753723145	0.807714879512787	0.958977937698364	1	85.4864883422852	9489
True	False	False	False	False	-2355.61889648438	-2065.36791992188	57.6753807067871	0.430268794298172	0.917753875255585	0.195863291621208	44.288459777832	2303
True	False	False	False	False	-2351.39575195313	-2344.21069335938	124.223899841309	0.714430212974548	0.96301281452179	0.537754118442535	57.0714302062988	6392
True	False	False	False	False	-2346.54028320313	-2295.88745117188	96.4953460693359	0.698709607124329	0.930517971515656	0.501244783401489	57.252872467041	4981
True	False	False	False	False	-2343.91821289063	-2203.5078125	67.6576614379883	0.715653538703918	0.945187211036682	0.540836870670319	53.6229515075684	3271
True	False	False	False	False	-2349.92333984375	-2095.6279296875	94.2770690917969	0.817713499069214	0.964746832847595	1	63.5058822631836	5398
True	False	False	False	False	-2343.15698242188	-2242.9931640625	135.315322875977	0.566067099571228	0.924286305904388	0.308513879776001	56.7295074462891	6921
True	False	False	False	False	-2341.38330078125	-2615.88037109375	94.2770690917969	0.217470422387123	0.926255762577057	0.0808721482753754	129.682357788086	11023
True	False	False	False	False	-2334.46899414063	-2601.38696289063	290.595184326172	0.432446271181107	0.907957315444946	0.197341457009315	167.946563720703	44002
True	False	False	False	False	-2323.6103515625	-2550.00732421875	185.226699829102	0.767687082290649	0.959865748882294	0.738876104354858	87.0419158935547	14536
True	False	False	False	False	-2330.62255859375	-2479.83471679688	97.6044921875	0.760120630264282	0.947323083877563	0.695777595043182	64.5454559326172	5680
True	False	False	False	False	-2340.75561523438	-2456.92309570313	112.023338317871	0.654341518878937	0.944009065628052	0.419957339763641	60.0594062805176	6066
True	False	False	False	False	-2320.52563476563	-2437.71704101563	105.36848449707	0.776370167732239	0.940891027450562	0.80633556842804	62.2000007629395	5909
True	False	False	False	False	-2334.77880859375	-2272.861328125	137.533599853516	0.724236845970154	0.9176185131073	0.563651561737061	61.3145179748535	7603
True	False	False	False	False	-2335.28247070313	-2125.30029296875	42.1473922729492	0.578608810901642	0.927720785140991	0.321772009134293	44.4736824035645	1690
True	False	False	False	False	-2333.58959960938	-2409.22436523438	184.117568969727	0.74627411365509	0.953279912471771	0.635067462921143	64.0120468139648	10626
True	False	False	False	False	-2327.92333984375	-2338.41723632813	74.3125076293945	0.589283525943756	0.927319824695587	0.333599299192429	49.3134346008301	3304
True	False	False	False	False	-2332.86083984375	-2302.21215820313	64.3302307128906	0.494674861431122	0.947656095027924	0.243465512990952	53.5517234802246	3106
True	False	False	False	False	-2318.51000976563	-2251.06469726563	113.132476806641	0.643585920333862	0.937335968017578	0.403582990169525	56.8725471496582	5801
True	False	False	False	False	-2332.75927734375	-2193.4052734375	103.150199890137	0.676734089851379	0.948616027832031	0.457766741514206	54.7634391784668	5093
True	False	False	False	False	-2326.20556640625	-2223.4697265625	92.0587844848633	0.739471137523651	0.954608798027039	0.610541462898254	52.2048187255859	4333
True	False	False	False	False	-2325.478515625	-2121.01220703125	82.0765075683594	0.760389924049377	0.954858958721161	0.697156250476837	48.4054069519043	3582
True	False	False	False	False	-2318.1318359375	-2509.7890625	118.678184509277	0.728201508522034	0.954709708690643	0.574975252151489	58.0560760498047	6212
True	False	False	False	False	-2318.09936523438	-2311.09545898438	106.477630615234	0.493225872516632	0.906570971012115	0.242295920848846	50.125	4812
True	False	False	False	False	-2314.5078125	-2564.99340820313	63.2210922241211	0.758609592914581	0.963489770889282	0.688213586807251	79.3859634399414	4525
True	False	False	False	False	-2305.39282226563	-2459.74340820313	154.17073059082	0.68147999048233	0.940943539142609	0.466546475887299	68.0287780761719	9456
True	False	False	False	False	-2309.84692382813	-2390.39794921875	94.2770690917969	0.791837513446808	0.949439883232117	1	53.764705657959	4570
True	False	False	False	False	-2307.72680664063	-2358.84545898438	160.825576782227	0.681745409965515	0.936806261539459	0.467046499252319	69.2068939208984	10035
True	False	False	False	False	-2308.79321289063	-2272.1494140625	117.569046020508	0.729612350463867	0.960102736949921	0.579140067100525	57.2169799804688	6065
True	False	False	False	False	-2304.955078125	-2647.806640625	187.44499206543	0.15334939956665	0.896682679653168	0.0542527437210083	126.603553771973	21396
True	False	False	False	False	-2289.15698242188	-2641.79663085938	270.630645751953	0.562353014945984	0.903710007667542	0.304710537195206	168.028686523438	40999
True	False	False	False	False	-2301.17602539063	-2577.37377929688	154.17073059082	0.811846137046814	0.946837484836578	1	104.453239440918	14519
True	False	False	False	False	-2301.03149414063	-2218.89038085938	11.0914192199707	0.763594925403595	0.936281979084015	0.714360892772675	45.4000015258789	454
True	False	False	False	False	-2301.80541992188	-2187.62719726563	151.952453613281	0.720849692821503	0.925068616867065	0.55438756942749	60.7080307006836	8317
True	False	False	False	False	-2300.9287109375	-2159.83544921875	107.586769104004	0.726169049739838	0.949420511722565	0.56910252571106	60.3711357116699	5856
True	False	False	False	False	-2300.52294921875	-2069.30322265625	116.459907531738	0.764054596424103	0.944324016571045	0.716959476470947	53.295238494873	5596
True	False	False	False	False	-2299.25390625	-2421.708984375	86.513069152832	0.694924652576447	0.948180556297302	0.49320250749588	55.8846168518066	4359
True	False	False	False	False	-2289.30859375	-2218.58447265625	92.0587844848633	0.707896769046783	0.947656095027924	0.521919071674347	54.9638557434082	4562
True	False	False	False	False	-2287.30615234375	-2601.73950195313	226.264953613281	0.432236105203629	0.820924937725067	0.197198435664177	90.2450942993164	18410
True	False	False	False	False	-2266.36694335938	-2555.43798828125	138.64274597168	0.704681634902954	0.950994849205017	0.514486134052277	70.3040008544922	8788
True	False	False	False	False	-2284.857421875	-2515.20458984375	110.914192199707	0.64491605758667	0.955817461013794	0.405553311109543	59.4599990844727	5946
True	False	False	False	False	-2286.34399414063	-2433.91088867188	93.1679229736328	0.772283971309662	0.958007514476776	0.771135985851288	56.1309509277344	4715
True	False	False	False	False	-2286.08520507813	-2479.72094726563	72.0942230224609	0.790630877017975	0.955623149871826	1	55.1230773925781	3583
True	False	False	False	False	-2283.98583984375	-2389.12060546875	99.8227767944336	0.754056692123413	0.948119878768921	0.666995942592621	60.6888885498047	5462
True	False	False	False	False	-2285.12060546875	-2289.6044921875	118.678184509277	0.693213284015656	0.9375941157341	0.489649057388306	60.7850456237793	6504
True	False	False	False	False	-2285.51684570313	-2244.44018554688	88.7313537597656	0.524048745632172	0.939284563064575	0.268348306417465	47.5	3800
True	False	False	False	False	-2284.38940429688	-2368.54760742188	90.9496383666992	0.730561852455139	0.944016098976135	0.581985175609589	56.2682914733887	4614
True	False	False	False	False	-2281.15063476563	-2341.84985351563	72.0942230224609	0.802704334259033	0.958081305027008	1	49.1230773925781	3193
True	False	False	False	False	-2283.75610351563	-2313.11889648438	154.17073059082	0.580168068408966	0.936005473136902	0.323467314243317	60.5683441162109	8419
True	False	False	False	False	-2274.68286132813	-2537.74780273438	176.353576660156	0.641732931137085	0.941353738307953	0.400862574577332	79.4779891967773	12637
True	False	False	False	False	-2264.21166992188	-2513.86743164063	75.4216537475586	0.708534777164459	0.955295741558075	0.523421168327332	58.25	3961
True	False	False	False	False	-2267.11352539063	-2413.54858398438	220.719253540039	0.830600321292877	0.959458589553833	1	85.8894500732422	17092
True	False	False	False	False	-2271.0126953125	-2190.04321289063	141.970169067383	0.795358955860138	0.95333856344223	1	66.0078125	8449
True	False	False	False	False	-2270.68896484375	-2241.26489257813	11.0914192199707	0.69836014509201	0.927715241909027	0.500491261482239	46.5	465
True	False	False	False	False	-2266.90600585938	-2213.66870117188	131.987884521484	0.702362716197968	0.961688220500946	0.509260475635529	57.7478981018066	6872
True	False	False	False	False	-2266.37084960938	-2486.67626953125	149.734161376953	0.599107623100281	0.919394195079803	0.34496808052063	64.6296310424805	8725
True	False	False	False	False	-2261.01440429688	-2395.88403320313	73.203369140625	0.802794396877289	0.955623149871826	1	67.1060638427734	4429
True	False	False	False	False	-2264.82006835938	-2260.60668945313	58.7845230102539	0.820813894271851	0.965959846973419	1	59.5849075317383	3158
True	False	False	False	False	-2260.94555664063	-2686.02465820313	59.8936653137207	0.333431035280228	0.875772833824158	0.137273192405701	126.12963104248	6811
True	False	False	False	False	-2242.83276367188	-2687.09838867188	87.6222152709961	0.694826781749725	0.950794696807861	0.492997974157333	151.898727416992	12000
True	False	False	False	False	-2243.4287109375	-2649.74633789063	146.40673828125	0.64100193977356	0.947292506694794	0.399797111749649	92.9696960449219	12272
True	False	False	False	False	-2250.18481445313	-2590.35424804688	153.061584472656	0.786026954650879	0.960465252399445	1	71.0579681396484	9806
True	False	False	False	False	-2254.12475585938	-2356.61352539063	64.3302307128906	0.802213251590729	0.952678680419922	1	56.8275871276855	3296
True	False	False	False	False	-2260.16430664063	-2334.27905273438	89.8404998779297	0.789801955223083	0.956754624843597	1	54.1728401184082	4388
True	False	False	False	False	-2255.31323242188	-2287.53125	83.1856460571289	0.755760967731476	0.941234946250916	0.674683451652527	141.586669921875	10619
True	False	False	False	False	-2252.85473632813	-2247.04614257813	49.9113883972168	0.622406840324402	0.908719182014465	0.374049782752991	49.9777793884277	2249
True	False	False	False	False	-2251.8955078125	-2268.66723632813	104.259346008301	0.77779358625412	0.952349483966827	0.82083135843277	70.7872314453125	6654
True	False	False	False	False	-2249.92041015625	-2383.00146484375	82.0765075683594	0.667889714241028	0.940272033214569	0.442166119813919	58.5540542602539	4333
True	False	False	False	False	-2247.68676757813	-2625.75805664063	137.533599853516	0.716718852519989	0.953084051609039	0.543553650379181	72	8928
True	False	False	False	False	-2246.83032226563	-2465.04467773438	108.695907592773	0.777484655380249	0.958751022815704	0.817557096481323	67.2040786743164	6586
True	False	False	False	False	-2245.1357421875	-2220.16284179688	52.1296730041504	0.71564769744873	0.942854642868042	0.54082202911377	55.957447052002	2630
True	False	False	False	False	-2241.87060546875	-2008.03564453125	144.188446044922	0.807786464691162	0.95870703458786	1	67.1923065185547	8735
True	False	False	False	False	-2239.34497070313	-2312.01416015625	173.026138305664	0.686031520366669	0.92792546749115	0.475260227918625	61.3461532592773	9570
True	False	False	False	False	-2236.10961914063	-2671.91552734375	123.114753723145	0.619374692440033	0.948037326335907	0.370079636573792	113.441444396973	12592
True	False	False	False	False	-2216.45434570313	-2616.43627929688	105.36848449707	0.820584774017334	0.96260392665863	1	68.2947387695313	6488
True	False	False	False	False	-2235.16186523438	-2455.99267578125	139.751892089844	0.693015515804291	0.943071663379669	0.489241719245911	72.8174591064453	9175
True	False	False	False	False	-2235.37548828125	-2367.56323242188	125.333038330078	0.790439307689667	0.951108157634735	1	72.1769943237305	8156
True	False	False	False	False	-2234.1533203125	-2549.03784179688	169.698715209961	0.700633823871613	0.951144695281982	0.505434811115265	60.294116973877	9225
True	False	False	False	False	-2234.14111328125	-2512.57934570313	160.825576782227	0.688190162181854	0.936958730220795	0.479499697685242	61.7310333251953	8951
True	False	False	False	False	-2227.28491210938	-2418.44897460938	195.208984375	0.520057618618011	0.956887304782867	0.264828652143478	56.9090919494629	10016
True	False	False	False	False	-2224.26318359375	-2289.81494140625	68.7667999267578	0.691914021968842	0.957493424415588	0.486984550952911	48.177417755127	2987
True	False	False	False	False	-2230.00366210938	-2269.2880859375	29.9468326568604	0.582133054733276	0.903991401195526	0.325619131326675	46.5925941467285	1258
True	False	False	False	False	-2227.38598632813	-2226.13452148438	202.97297668457	0.481443405151367	0.899197995662689	0.232970342040062	85.3333358764648	15616
True	False	False	False	False	-2222.59619140625	-2343.7509765625	67.6576614379883	0.586829662322998	0.946875631809235	0.33083376288414	62.967212677002	3841
True	False	False	False	False	-2215.29345703125	-2492.19067382813	189.663269042969	0.735781848430634	0.951959013938904	0.598282516002655	80.3274841308594	13736
True	False	False	False	False	-2214.94604492188	-2724.08325195313	86.513069152832	0.430819451808929	0.895299851894379	0.196236327290535	125.551284790039	9793
True	False	False	False	False	-2181.65551757813	-2687.921875	130.878753662109	0.752703249454498	0.9478719830513	0.661087512969971	71.6271209716797	8452
True	False	False	False	False	-2211.13720703125	-2635.93920898438	119.787330627441	0.67108416557312	0.943670809268951	0.447692304849625	68.2870407104492	7375
True	False	False	False	False	-2212.15771484375	-2463.5703125	120.896469116211	0.599513411521912	0.944998979568481	0.345448344945908	63.7614669799805	6950
True	False	False	False	False	-2211.23120117188	-2316.3466796875	97.6044921875	0.784017562866211	0.952234208583832	0.919521510601044	53.5113639831543	4709
True	False	False	False	False	-2209.23022460938	-2666.79052734375	123.114753723145	0.557018935680389	0.920133173465729	0.299341171979904	69.5765762329102	7723
True	False	False	False	False	-2195.80786132813	-2596.26806640625	103.150199890137	0.803309321403503	0.956959247589111	1	60.8709678649902	5661
True	False	False	False	False	-2208.39404296875	-2348.806640625	51.0205307006836	0.646606385707855	0.934771120548248	0.408078819513321	68.5	3151
True	False	False	False	False	-2207.73559570313	-2576.31201171875	135.315322875977	0.758076548576355	0.955321669578552	0.685611963272095	64.2131118774414	7834
True	False	False	False	False	-2187.55004882813	-2567.78149414063	99.8227767944336	0.629553437232971	0.947516262531281	0.383650004863739	57.7888870239258	5201
True	False	False	False	False	-2204.61010742188	-2398.00634765625	154.17073059082	0.624892175197601	0.936441123485565	0.377349019050598	64.0575561523438	8904
True	False	False	False	False	-2205.9853515625	-2279.2763671875	89.8404998779297	0.682187139987946	0.906724214553833	0.46788090467453	54.9135818481445	4448
True	False	False	False	False	-2206.91430664063	-2240.8408203125	77.6399383544922	0.705376923084259	0.951726198196411	0.51607471704483	53.6285705566406	3754
True	False	False	False	False	-2204.7392578125	-2376.01538085938	144.188446044922	0.816574394702911	0.963296592235565	1	68.9076919555664	8958
True	False	False	False	False	-2201.58129882813	-2531.36840820313	113.132476806641	0.668162107467651	0.929413855075836	0.442632764577866	66.2058792114258	6753
True	False	False	False	False	-2187.26538085938	-2524.25	146.40673828125	0.668871581554413	0.943542718887329	0.443852096796036	85.6818161010742	11310
True	False	False	False	False	-2188.41284179688	-2462.79248046875	177.462707519531	0.634681344032288	0.916321337223053	0.390760332345963	72.0124969482422	11522
True	False	False	False	False	-2191.72241210938	-2342.88134765625	38.8199691772461	0.719287753105164	0.927285850048065	0.550233483314514	49.5714302062988	1735
True	False	False	False	False	-2194.40209960938	-2292.78955078125	83.1856460571289	0.820133745670319	0.965045392513275	1	54.4799995422363	4086
True	False	False	False	False	-2187.39892578125	-2247.52856445313	149.734161376953	0.72464644908905	0.943221032619476	0.564796566963196	56.3333320617676	7605
True	False	False	False	False	-2185.71435546875	-2431.50463867188	189.663269042969	0.775857329368591	0.95194536447525	0.801449716091156	72.8304061889648	12454
True	False	False	False	False	-2181.78393554688	-2318.02661132813	41.0382537841797	0.650850415229797	0.913279712200165	0.414529263973236	47.972972869873	1775
True	False	False	False	False	-2179.796875	-2200.884765625	139.751892089844	0.693015515804291	0.952141880989075	0.489241719245911	54.9920616149902	6929
True	False	False	False	False	-2176.71337890625	-2494.201171875	174.135284423828	0.58077347278595	0.906999289989471	0.324128419160843	70.2611465454102	11031
True	False	False	False	False	-2175.71411132813	-2387.01953125	37.7108268737793	0.636951267719269	0.916383981704712	0.393970042467117	47.735294342041	1623
True	False	False	False	False	-2175.19262695313	-2742.57104492188	148.625015258789	0.477963894605637	0.92147296667099	0.230277389287949	178.776123046875	23956
True	False	False	False	False	-2158.24951171875	-2724.25537109375	96.4953460693359	0.60856831073761	0.935154676437378	0.356395363807678	86.9195404052734	7562
True	False	False	False	False	-2163.95190429688	-2666.76098632813	137.533599853516	0.691914021968842	0.953903019428253	0.486984550952911	69.1693572998047	8577
True	False	False	False	False	-2171.84765625	-2623.43530273438	153.061584472656	0.676577270030975	0.936092734336853	0.457481801509857	71.7028961181641	9895
True	False	False	False	False	-2174.837890625	-2351.99462890625	56.5662384033203	0.789839804172516	0.953056991100311	1	48.9215698242188	2495
True	False	False	False	False	-2168.12109375	-2286.03979492188	58.7845230102539	0.705373823642731	0.932425260543823	0.516067683696747	48.3962249755859	2565
True	False	False	False	False	-2168.1025390625	-2643.47094726563	123.114753723145	0.700372934341431	0.923222839832306	0.504862487316132	80.9189224243164	8982
True	False	False	False	False	-2163.80639648438	-2517.35400390625	70.9850845336914	0.762108087539673	0.956091940402985	0.706189274787903	59.78125	3826
True	False	False	False	False	-2165.50146484375	-2303.7763671875	97.6044921875	0.698149502277374	0.92935711145401	0.500038266181946	57.0227279663086	5018
True	False	False	False	False	-2166.51904296875	-2214.84545898438	127.551322937012	0.733566761016846	0.953244924545288	0.591225862503052	52.5565223693848	6044
True	False	False	False	False	-2165.13232421875	-2409.24340820313	43.256534576416	0.817455768585205	0.954181313514709	1	51.0256423950195	1990
True	False	False	False	False	-2163.44897460938	-2706.87329101563	129.769607543945	0.734916985034943	0.955079317092896	0.59550142288208	84.9487152099609	9939
True	False	False	False	False	-2145.03076171875	-2600.40795898438	177.462707519531	0.830169141292572	0.96664172410965	1	79.7375030517578	12758
True	False	False	False	False	-2162.73413085938	-2567.68774414063	56.5662384033203	0.776553928852081	0.953453481197357	0.808126747608185	51.1568641662598	2609
True	False	False	False	False	-2150.6923828125	-2539.66430664063	97.6044921875	0.728147208690643	0.940522968769073	0.574816465377808	53.1136360168457	4674
True	False	False	False	False	-2151.88647460938	-2466.76049804688	102.041061401367	0.700421154499054	0.948350369930267	0.504968225955963	75.5543441772461	6951
True	False	False	False	False	-2149.62133789063	-2427.9306640625	129.769607543945	0.766421258449554	0.962518155574799	0.730939626693726	58.6581192016602	6863
True	False	False	False	False	-2158.26391601563	-2015.013671875	147.515884399414	0.817581295967102	0.958928644657135	1	57.082706451416	7592
True	False	False	False	False	-2153.60986328125	-1974.03552246094	119.787330627441	0.764188587665558	0.947214126586914	0.717723667621613	59.6296310424805	6440
True	False	False	False	False	-2152.44067382813	-2340.55712890625	18.8554134368896	0.685223281383514	0.924268186092377	0.473690927028656	47.6470603942871	810
True	False	False	False	False	-2150.50610351563	-2266.59448242188	76.5307922363281	0.74383670091629	0.960834741592407	0.625965297222137	44.8260879516602	3093
True	False	False	False	False	-2147.900390625	-2452.37915039063	126.442184448242	0.67285168170929	0.957732558250427	0.450801759958267	73.3596496582031	8363
True	False	False	False	False	-2147.126953125	-2515.65405273438	84.2947845458984	0.780941009521484	0.966115951538086	0.859888970851898	55.7105255126953	4234
True	False	False	False	False	-2146.31469726563	-2294.08422851563	54.3479537963867	0.677731871604919	0.943346083164215	0.459587782621384	49.7959175109863	2440
True	False	False	False	False	-2144.88623046875	-2763.82690429688	367.1259765625	0.347557991743088	0.910435140132904	0.145053833723068	170.876129150391	56560
True	False	False	False	False	-2124.02197265625	-2763.35327148438	19.9645557403564	0.776177406311035	0.952117681503296	0.804480254650116	97.5	1755
True	False	False	False	False	-2140.23559570313	-2680.37817382813	103.150199890137	0.793185532093048	0.951622247695923	1	66.7204284667969	6205
True	False	False	False	False	-2144.55419921875	-2373.57080078125	115.350761413574	0.509884297847748	0.93720680475235	0.256060808897018	57.875	6019
True	False	False	False	False	-2137.79565429688	-1990.4052734375	130.878753662109	0.825414478778839	0.973530948162079	1	52.7966117858887	6230
True	False	False	False	False	-2134.91821289063	-2328.64672851563	75.4216537475586	0.517702579498291	0.911958873271942	0.262773334980011	48.779411315918	3317
True	False	False	False	False	-2133.70971679688	-2487.59790039063	117.569046020508	0.507869184017181	0.946414351463318	0.254357576370239	58.1792449951172	6167
True	False	False	False	False	-2133.55151367188	-2258.89868164063	47.6931037902832	0.554627776145935	0.940412700176239	0.296968787908554	47.5348854064941	2044
True	False	False	False	False	-2132.47631835938	-2718.86791992188	145.297592163086	0.405716776847839	0.854954540729523	0.179740563035011	63.6793899536133	8342
True	False	False	False	False	-2119.19653320313	-2677.4072265625	165.262145996094	0.799794971942902	0.95586770772934	1	86.2617416381836	12853
True	False	False	False	False	-2132.0029296875	-2657.74829101563	129.769607543945	0.818419456481934	0.963371574878693	1	71.2564086914063	8337
True	False	False	False	False	-2130.41162109375	-2629.66162109375	147.515884399414	0.817581295967102	0.957533895969391	1	72.5639114379883	9651
True	False	False	False	False	-2120.69946289063	-2575.02490234375	61.0028076171875	0.731991708278656	0.944521903991699	0.586336493492126	50.490909576416	2777
True	False	False	False	False	-2129.1005859375	-2549.50463867188	143.079315185547	0.792992413043976	0.952194273471832	1	60.4728698730469	7801
True	False	False	False	False	-2117.4794921875	-2513.65795898438	106.477630615234	0.761617660522461	0.945586264133453	0.703567922115326	55.21875	5301
True	False	False	False	False	-2128.689453125	-2444.09814453125	73.203369140625	0.523612141609192	0.936381936073303	0.267961025238037	57.5151519775391	3796
True	False	False	False	False	-2114.10717773438	-2426.23999023438	138.64274597168	0.711980938911438	0.946588695049286	0.531696975231171	68.1760025024414	8522
True	False	False	False	False	-2128.4482421875	-2371.29077148438	17.7462711334229	0.552815020084381	0.934560298919678	0.295184105634689	53.3125	853
True	False	False	False	False	-2126.97192382813	-1957.365234375	105.36848449707	0.846382617950439	0.964395225048065	1	67.3473663330078	6398
True	False	False	False	False	-2126.4677734375	-2302.90893554688	75.4216537475586	0.675903141498566	0.937319993972778	0.456260055303574	50.3970603942871	3427
True	False	False	False	False	-2124.47216796875	-2396.70288085938	157.498153686523	0.747158110141754	0.967697858810425	0.638464152812958	62.0915489196777	8817
True	False	False	False	False	-2122.609375	-2285.85375976563	89.8404998779297	0.832318663597107	0.957409143447876	1	60.3703689575195	4890
True	False	False	False	False	-2120.966796875	-2251.62377929688	118.678184509277	0.824438512325287	0.960910856723785	1	84.9065399169922	9085
True	False	False	False	False	-2112.91259765625	-2596.68701171875	127.551322937012	0.782646477222443	0.948231756687164	0.888233423233032	63.4782600402832	7300
True	False	False	False	False	-2111.74096679688	-2268.95166015625	87.6222152709961	0.6823810338974	0.949661195278168	0.468247920274734	61.1139259338379	4828
True	False	False	False	False	-2111.2568359375	-2790.23706054688	199.645553588867	0.55325049161911	0.918250799179077	0.295611768960953	174.311111450195	31376
True	False	False	False	False	-2100.68383789063	-2755.71313476563	116.459907531738	0.662514925003052	0.939241051673889	0.433126717805862	77.4285736083984	8130
True	False	False	False	False	-2097.40161132813	-2707.05517578125	98.7136306762695	0.792926847934723	0.955304324626923	1	61.5730323791504	5480
True	False	False	False	False	-2103.49072265625	-2661.47680664063	107.586769104004	0.802616775035858	0.950061023235321	1	66.3505172729492	6436
True	False	False	False	False	-2106.37939453125	-2484.97338867188	168.589569091797	0.562277495861053	0.948587596416473	0.304633796215057	75.9210510253906	11540
True	False	False	False	False	-2101.5615234375	-2566.7255859375	112.023338317871	0.787644565105438	0.961325287818909	1	60.6435661315918	6125
True	False	False	False	False	-2097.70971679688	-2458.24682617188	147.515884399414	0.667419075965881	0.939597189426422	0.44136181473732	65.1203002929688	8661
True	False	False	False	False	-2097.3623046875	-2682.64501953125	86.513069152832	0.750372409820557	0.96125727891922	0.651284754276276	61.0641021728516	4763
True	False	False	False	False	-2092.09716796875	-2744.84497070313	46.5839614868164	0.752402067184448	0.957641243934631	0.659794867038727	70.6428604125977	2967
True	False	False	False	False	-2088.71923828125	-2626.9619140625	122.005615234375	0.720566987991333	0.94513863325119	0.553630292415619	71.6272735595703	7879
True	False	False	False	False	-2087.3046875	-2539.24975585938	72.0942230224609	0.77401602268219	0.94946426153183	0.78510308265686	66.9538497924805	4352
True	False	False	False	False	-2089.68359375	-2425.26123046875	97.6044921875	0.737299859523773	0.948794364929199	0.603246867656708	57.25	5038
True	False	False	False	False	-2091.41577148438	-2397.73803710938	170.807861328125	0.755021035671234	0.95129257440567	0.671310603618622	61.3116874694824	9442
True	False	False	False	False	-2089.01928710938	-2518.79248046875	199.645553588867	0.693452954292297	0.956366062164307	0.490143746137619	76.2722244262695	13729
True	False	False	False	False	-2081.57177734375	-2555.44848632813	98.7136306762695	0.666278839111328	0.947243809700012	0.439423590898514	58.0224723815918	5164
True	False	False	False	False	-2079.23510742188	-2815.00659179688	114.241622924805	0.740824818611145	0.957082509994507	0.615211486816406	165.155334472656	17011
True	False	False	False	False	-2055.47583007813	-2815.28076171875	99.8227767944336	0.777396082878113	0.957644045352936	0.816632270812988	161.144439697266	14503
True	False	False	False	False	-2073.10034179688	-2746.44970703125	139.751892089844	0.603693544864655	0.935616195201874	0.350445985794067	75.9523773193359	9570
True	False	False	False	False	-2077.7294921875	-2694.4892578125	64.3302307128906	0.815286338329315	0.957386434078217	1	57.2758636474609	3322
True	False	False	False	False	-2078.9140625	-2641.552734375	102.041061401367	0.845834851264954	0.963831067085266	1	67.5652160644531	6216
True	False	False	False	False	-2075.27612304688	-2611.21508789063	120.896469116211	0.636627554893494	0.950592994689941	0.393509924411774	62.0642204284668	6765
True	False	False	False	False	-2073.18017578125	-2587.46435546875	120.896469116211	0.687753558158875	0.939826309680939	0.478636562824249	57.7247695922852	6292
True	False	False	False	False	-2070.15649414063	-2418.634765625	113.132476806641	0.650641798973083	0.942954897880554	0.414208441972733	55.705883026123	5682
True	False	False	False	False	-2069.14599609375	-2457.11083984375	106.477630615234	0.748652279376984	0.953740179538727	0.644329190254211	60.6770820617676	5825
True	False	False	False	False	-2065.80078125	-2670.21728515625	124.223899841309	0.67099004983902	0.959453940391541	0.447527855634689	56.2321434020996	6298
True	False	False	False	False	-2061.62768554688	-2372.12036132813	195.208984375	0.59691858291626	0.941734910011292	0.342392534017563	69.8522720336914	12294
True	False	False	False	False	-2059.9296875	-2697.00610351563	62.1119499206543	0.681158900260925	0.935527920722961	0.465942800045013	52.4821434020996	2939
True	False	False	False	False	-2056.57641601563	-2525.93017578125	184.117568969727	0.730007886886597	0.952690064907074	0.580321133136749	69.9939727783203	11619
True	False	False	False	False	-2055.26928710938	-2779.44580078125	248.447799682617	0.802824795246124	0.954648733139038	1	78.1517868041992	17506
True	False	False	False	False	-2054.71997070313	-2623.52075195313	87.6222152709961	0.703833937644958	0.952234208583832	0.512563169002533	55.2531661987305	4365
True	False	False	False	False	-2053.88452148438	-1905.78540039063	127.551322937012	0.827134490013123	0.964366912841797	1	60.0695648193359	6908
True	False	False	False	False	-2053.41479492188	-2849.64868164063	346.052276611328	0.0920776650309563	0.923196077346802	0.0311645120382309	132.266021728516	41267
True	False	False	False	False	-2019.67236328125	-2859.3369140625	69.8759460449219	0.598013520240784	0.952429354190826	0.343677669763565	137.444442749023	8659
True	False	False	False	False	-2041.72900390625	-2843.69848632813	61.0028076171875	0.804323971271515	0.964770615100861	1	148.836364746094	8186
True	False	False	False	False	-2047.25341796875	-2809.08374023438	49.9113883972168	0.622406840324402	0.957729458808899	0.374049782752991	105.688888549805	4756
True	False	False	False	False	-2047.36083984375	-2641.1298828125	58.7845230102539	0.635044157505035	0.877303838729858	0.391270726919174	51.5471687316895	2732
True	False	False	False	False	-2050.60009765625	-2556.42431640625	128.660461425781	0.670478940010071	0.919462740421295	0.446636199951172	57.1465530395508	6629
True	False	False	False	False	-2045.31115722656	-2484.83276367188	188.554138183594	0.788782000541687	0.956753253936768	1	73.1470565795898	12435
True	False	False	False	False	-2044.34851074219	-2453.88012695313	177.462707519531	0.640189170837402	0.937840163707733	0.398617506027222	60.2937507629395	9647
True	False	False	False	False	-2042.10278320313	-2738.22216796875	211.846115112305	0.804307103157043	0.95485907793045	1	72.3507843017578	13819
True	False	False	False	False	-2041.98095703125	-2591.884765625	103.150199890137	0.793185532093048	0.951622247695923	1	55.0537643432617	5120
True	False	False	False	False	-2041.04943847656	-2395.16528320313	157.498153686523	0.812282741069794	0.959823191165924	1	66.6971817016602	9471
True	False	False	False	False	-2039.61938476563	-2829.8203125	125.333038330078	0.653138935565948	0.960174322128296	0.418074816465378	125.973449707031	14235
True	False	False	False	False	-2031.11120605469	-2766.11572265625	15.5279874801636	0.717676758766174	0.938069105148315	0.546022891998291	71.0714263916016	995
True	False	False	False	False	-2030.60339355469	-2613.29077148438	122.005615234375	0.546686351299286	0.876875460147858	0.289237022399902	63.8181800842285	7020
True	False	False	False	False	-2026.80517578125	-2664.6943359375	214.064392089844	0.61359167098999	0.917689025402069	0.362668812274933	103.502593994141	19976
True	False	False	False	False	-2026.60827636719	-2847.30859375	92.0587844848633	0.666585028171539	0.906343042850494	0.43994265794754	160.192764282227	13296
True	False	False	False	False	-1984.56713867188	-2847.72241210938	195.208984375	0.698149502277374	0.943539500236511	0.500038266181946	90.1306838989258	15863
True	False	False	False	False	-2021.35559082031	-2797.89599609375	100.931915283203	0.762435078620911	0.955981969833374	0.707956790924072	69.9670333862305	6367
True	False	False	False	False	-2025.65649414063	-2636.3564453125	109.805053710938	0.741141617298126	0.962107300758362	0.616318583488464	68.7474746704102	6806
True	False	False	False	False	-2024.09460449219	-2778.794921875	88.7313537597656	0.703622102737427	0.937011182308197	0.512084782123566	159.449996948242	12756
True	False	False	False	False	-1989.73107910156	-2775.40478515625	165.262145996094	0.567188858985901	0.927404224872589	0.309673339128494	87.5503387451172	13045
True	False	False	False	False	-1981.80908203125	-2747.9208984375	74.3125076293945	0.455976635217667	0.873151242733002	0.213860273361206	68.4925384521484	4589
True	False	False	False	False	-2006.61779785156	-2738.21752929688	99.8227767944336	0.714016556739807	0.922530174255371	0.536720454692841	55.0444450378418	4954
True	False	False	False	False	-2023.60363769531	-2697.71362304688	154.17073059082	0.714149951934814	0.961176931858063	0.537053406238556	69.7769775390625	9699
True	False	False	False	False	-1992.79760742188	-2712.359375	119.787330627441	0.602634787559509	0.933814287185669	0.349171280860901	72.185188293457	7796
True	False	False	False	False	-2003.62634277344	-2681.8466796875	105.36848449707	0.702846884727478	0.951248407363892	0.510342478752136	56.9157905578613	5407
True	False	False	False	False	-2016.6650390625	-2554.91088867188	148.625015258789	0.635982632637024	0.952019512653351	0.392595559358597	65.9701461791992	8840
True	False	False	False	False	-2016.76843261719	-2423.75463867188	192.990692138672	0.69021600484848	0.953018963336945	0.483544021844864	57.6666679382324	10034
True	False	False	False	False	-2013.86071777344	-2203.62426757813	261.757507324219	0.750298619270325	0.960777342319489	0.650981783866882	67.7711868286133	15994
True	False	False	False	False	-2009.80493164063	-2527.97387695313	128.660461425781	0.568717122077942	0.942729115486145	0.311261028051376	59.1637916564941	6863
True	False	False	False	False	-2006.09497070313	-2572.42602539063	190.772415161133	0.528661608695984	0.846829295158386	0.272474706172943	79.0697708129883	13600
True	False	False	False	False	-1995.46789550781	-2611.88012695313	202.97297668457	0.625637590885162	0.932851314544678	0.378346592187881	101.387977600098	18554
True	False	False	False	False	-2004.07604980469	-2501.734375	165.262145996094	0.791833221912384	0.961812317371368	1	63.7651023864746	9501
True	False	False	False	False	-1990.13830566406	-2442.07739257813	160.825576782227	0.734745264053345	0.961444437503815	0.594953238964081	78.4000015258789	11368
True	False	False	False	False	-1987.50109863281	-2469.8388671875	150.843307495117	0.537557661533356	0.896609902381897	0.280616670846939	65.1838226318359	8865
True	False	False	False	False	-1980.93444824219	-2900.65649414063	122.005615234375	0.304690212011337	0.921228468418121	0.122120156884193	133.318176269531	14665
True	False	False	False	False	-1936.72302246094	-2913.1396484375	185.226699829102	0.557470142841339	0.953770637512207	0.299791246652603	154.766464233398	25846
True	False	False	False	False	-1966.46362304688	-2804.03149414063	144.188446044922	0.652364492416382	0.943318843841553	0.416869550943375	78.0999984741211	10153
True	False	False	False	False	-1974.59887695313	-2650.31127929688	123.114753723145	0.776449203491211	0.957675635814667	0.80710357427597	69.2882919311523	7691
True	False	False	False	False	-1980.65441894531	-2419.14892578125	128.660461425781	0.677511870861053	0.951389372348785	0.459185183048248	78.7241363525391	9132
True	False	False	False	False	-1971.19897460938	-2580.97875976563	145.297592163086	0.784818708896637	0.94804048538208	0.947113275527954	69.6030502319336	9118
True	False	False	False	False	-1971.09985351563	-2724.15502929688	75.4216537475586	0.733056426048279	0.949304640293121	0.589630365371704	70.6176452636719	4802
True	False	False	False	False	-1970.9384765625	-2534.0771484375	134.206176757813	0.643032371997833	0.935298204421997	0.402767360210419	78.6033020019531	9511
True	False	False	False	False	-1961.23376464844	-2895.013671875	217.391815185547	0.62998753786087	0.949767231941223	0.384244620800018	137.255096435547	26902
True	False	False	False	False	-1942.84533691406	-2862.94018554688	139.751892089844	0.61186546087265	0.935753166675568	0.360496282577515	88.1746063232422	11110
True	False	False	False	False	-1938.57385253906	-2832.953125	98.7136306762695	0.629747986793518	0.945717751979828	0.383916318416595	78.8764038085938	7020
True	False	False	False	False	-1957.20263671875	-2740.64135742188	128.660461425781	0.768360316753387	0.965804636478424	0.743243813514709	80.4224166870117	9329
True	False	False	False	False	-1960.29602050781	-2674.72338867188	125.333038330078	0.541407704353333	0.928439438343048	0.284218549728394	67.9026565551758	7673
True	False	False	False	False	-1942.26245117188	-2641.34301757813	196.318130493164	0.803080379962921	0.954782247543335	1	87.5875701904297	15503
True	False	False	False	False	-1946.17614746094	-2520.06811523438	158.607299804688	0.741963624954224	0.936152935028076	0.619216978549957	83.3916091918945	11925
True	False	False	False	False	-1944.6416015625	-2481.86157226563	118.678184509277	0.634296417236328	0.955793738365173	0.390219837427139	63.1869163513184	6761
True	False	False	False	False	-1940.77563476563	-2585.58618164063	522.405883789063	0.311325043439865	0.85750424861908	0.12554144859314	90.1104049682617	42442
True	False	False	False	False	-1936.88635253906	-2811.544921875	179.680999755859	0.575884997844696	0.926415503025055	0.318836212158203	86.9753112792969	14090
True	False	False	False	False	-1936.10717773438	-2765.94213867188	225.155807495117	0.805252015590668	0.953409075737	1	98.5073928833008	19997
True	False	False	False	False	-1936.34814453125	-2714.64965820313	110.914192199707	0.699503779411316	0.961267530918121	0.502965569496155	69.2200012207031	6922
True	False	False	False	False	-1935.11022949219	-2668.48510742188	74.3125076293945	0.644550621509552	0.936706244945526	0.405010551214218	66.8507461547852	4479
True	False	False	False	False	-1933.73303222656	-2851.02661132813	56.5662384033203	0.776553928852081	0.953453481197357	0.808126747608185	106.235290527344	5418
True	False	False	False	False	-1925.74353027344	-2694.84423828125	90.9496383666992	0.799552619457245	0.964508533477783	1	70.8902435302734	5813
True	False	False	False	False	-1929.44641113281	-2431.42993164063	181.899276733398	0.822982907295227	0.953764677047729	1	96.384147644043	15807
True	False	False	False	False	-1928.03698730469	-2524.05102539063	104.259346008301	0.657533586025238	0.941204071044922	0.425021469593048	69.3404235839844	6518
True	False	False	False	False	-1922.26306152344	-2939.56372070313	106.477630615234	0.285424649715424	0.932321488857269	0.112431548535824	133.25	12792
True	False	False	False	False	-1915.99230957031	-2494.71337890625	177.462707519531	0.810753405094147	0.962710738182068	1	70.4499969482422	11272
True	False	False	False	False	-1915.27722167969	-2917.5244140625	286.158630371094	0.473247528076172	0.898809015750885	0.226669937372208	167.934112548828	43327
True	False	False	False	False	-1910.7783203125	-2827.23950195313	21.0736961364746	0.787328064441681	0.95306122303009	1	59.1052627563477	1123
True	False	False	False	False	-1912.56433105469	-2675.00317382813	88.7313537597656	0.691018760204315	0.951237380504608	0.485164731740952	71.7624969482422	5741
True	False	False	False	False	-1907.56030273438	-2726.48266601563	107.586769104004	0.697669982910156	0.921740174293518	0.499009877443314	70.8453598022461	6872
True	False	False	False	False	-1906.47875976563	-2698.57885742188	124.223899841309	0.762229561805725	0.949602425098419	0.70684415102005	81.8125	9163
True	False	False	False	False	-1907.08325195313	-2644.00610351563	105.36848449707	0.835551202297211	0.964623808860779	1	71.8421020507813	6825
True	False	False	False	False	-2937.6201171875	-1846.07592773438	155.279876708984	0.480220675468445	0.935148179531097	0.232020929455757	119.607139587402	16745
True	False	False	False	False	-2957.12915039063	-1813.08203125	220.719253540039	0.621040165424347	0.951372265815735	0.372252970933914	138.402008056641	27542
True	False	False	False	False	-2981.92138671875	-1770.95288085938	157.498153686523	0.336975872516632	0.753955602645874	0.139204084873199	150.387329101563	21355
True	False	False	False	False	-3011.38842773438	-1709.99401855469	225.155807495117	0.847295820713043	0.968455493450165	1	165.866989135742	33671
True	False	False	False	False	-3040.56103515625	-1655.67492675781	452.529907226563	0.332237958908081	0.901960432529449	0.136626496911049	151.424026489258	61781
True	False	False	False	False	-3067.05224609375	-1605.22814941406	492.459014892578	0.266435235738754	0.893186509609222	0.103220641613007	160.637390136719	71323
True	False	False	False	False	-3106.06079101563	-1556.71398925781	104.259346008301	0.302136898040771	0.926996052265167	0.120815314352512	106.148933410645	9978
True	False	False	False	False	-3116.38647460938	-1533.85205078125	54.3479537963867	0.444643378257751	0.887405335903168	0.205776363611221	104.102043151855	5101
True	False	False	False	False	-3132.2373046875	-1494.5166015625	28.8376903533936	0.374008625745773	0.909143209457397	0.160268798470497	108.307693481445	2816
True	False	False	False	False	-3140.9599609375	-1437.64929199219	186.335845947266	0.686474680900574	0.947297632694244	0.476124733686447	155.386901855469	26105
True	False	False	False	False	-3167.5458984375	-1361.8427734375	206.300399780273	0.744219899177551	0.957589566707611	0.627371728420258	145.478500366211	27059
True	False	False	False	False	-3195.97924804688	-1293.42712402344	105.36848449707	0.711196482181549	0.9509596824646	0.529788494110107	147.136840820313	13978
True	False	False	False	False	-3205.50219726563	-1254.951171875	173.026138305664	0.757547736167908	0.950285255908966	0.683063924312592	150.480773925781	23475
True	False	False	False	False	-3233.32983398438	-1172.04333496094	829.63818359375	0.209291532635689	0.890975892543793	0.0773198753595352	150.863632202148	112846
True	False	False	False	False	-3253.51220703125	-1114.69384765625	82.0765075683594	0.57708615064621	0.946805775165558	0.320126831531525	112.081077575684	8294
True	False	False	False	False	-3258.95458984375	-1091.42236328125	108.695907592773	0.674547255039215	0.950024962425232	0.453820466995239	147.295913696289	14435
True	False	False	False	False	-3268.2763671875	-1056.3544921875	87.6222152709961	0.811767578125	0.963565766811371	1	146.240509033203	11553
True	False	False	False	False	-3297.63989257813	-995.751708984375	37.7108268737793	0.220273375511169	0.862974524497986	0.0821008384227753	101.529411315918	3452
True	False	False	False	False	-3298.8671875	-930.045166015625	195.208984375	0.356455862522125	0.911358296871185	0.150074943900108	123.073860168457	21661
True	False	False	False	False	-3309.37133789063	-867.78564453125	227.374099731445	0.720403850078583	0.961239278316498	0.553194463253021	138.375610351563	28367
True	False	False	False	False	-3317.69995117188	-809.701904296875	149.734161376953	0.717432796955109	0.952420055866241	0.545391619205475	128.3037109375	17321
True	False	False	False	False	-3332.10864257813	-747.419006347656	622.228637695313	0.214721590280533	0.83146607875824	0.0796728134155273	139.759353637695	78405
True	False	False	False	False	-3344.05834960938	-636.473876953125	566.771545410156	0.208631783723831	0.687078297138214	0.0770354419946671	128.845397949219	65840
True	False	False	False	False	-3357.4541015625	-572.2197265625	183.008422851563	0.443378835916519	0.953512191772461	0.204889371991158	121.260604858398	20008
True	False	False	False	False	-3366.07373046875	-492.01904296875	93.1679229736328	0.535822689533234	0.917991161346436	0.279009222984314	121.154762268066	10177
True	False	False	False	False	-3370.70727539063	-433.2001953125	78.7490768432617	0.644279181957245	0.907270491123199	0.404608070850372	135.591552734375	9627
True	False	False	False	False	-3373.24438476563	-314.467437744141	188.554138183594	0.544665396213531	0.952676355838776	0.287304580211639	129.399993896484	21998
True	False	False	False	False	-3375.17944335938	-254.262451171875	140.861022949219	0.658946752548218	0.941058576107025	0.427295297384262	140.401580810547	17831
True	False	False	False	False	-3375.9150390625	-227.988540649414	63.2210922241211	0.703909933567047	0.955285608768463	0.512734949588776	91.0701751708984	5191
True	False	False	False	False	-3373.69995117188	-174.00341796875	125.333038330078	0.653138935565948	0.922817051410675	0.418074816465378	110.76106262207	12516
True	False	False	False	False	-3374.83032226563	-104.096237182617	88.7313537597656	0.650446891784668	0.96985924243927	0.413908988237381	113.775001525879	9102
True	False	False	False	False	-3373.67065429688	-279.485290527344	113.132476806641	0.514775335788727	0.967624008655548	0.260240346193314	78.9901962280273	8057
True	False	False	False	False	-3372.4404296875	-200.981979370117	183.008422851563	0.534486889839172	0.929776668548584	0.277778148651123	98.3454513549805	16227
True	False	False	False	False	-3371.13891601563	-145.49983215332	194.099838256836	0.622098028659821	0.946111977100372	0.373642712831497	109.622856140137	19184
True	False	False	False	False	-3371.08032226563	-371.420440673828	287.267761230469	0.442125201225281	0.969358682632446	0.20401294529438	123.563705444336	32003
True	False	False	False	False	-3369.93408203125	-58.9926834106445	102.041061401367	0.770813465118408	0.953679203987122	0.760143399238586	127.293479919434	11711
True	False	False	False	False	-3370.10571289063	-30.0909881591797	140.861022949219	0.424520254135132	0.953116893768311	0.191999882459641	131.425201416016	16691
True	False	False	False	False	-3368.68872070313	-458.380767822266	88.7313537597656	0.661952018737793	0.928803265094757	0.432197988033295	135	10800
True	False	False	False	False	-3361.69946289063	-445.174102783203	124.223899841309	0.74186509847641	0.924897730350494	0.618867516517639	140.321426391602	15716
True	False	False	False	False	-3364.56591796875	-343.761322021484	164.153015136719	0.612305581569672	0.961925446987152	0.361048519611359	87.2027053833008	12906
True	False	False	False	False	-3367.8408203125	-82.9671630859375	136.424453735352	0.805724918842316	0.94851952791214	1	110.58536529541	13602
True	False	False	False	False	-3366.76220703125	12.0291709899902	296.140899658203	0.358297407627106	0.900516748428345	0.151126146316528	129.722839355469	34636
True	False	False	False	False	-3365.32739257813	-116.612197875977	176.353576660156	0.630714595317841	0.954603433609009	0.385243386030197	104.566040039063	16626
True	False	False	False	False	-3363.99243164063	-411.554626464844	191.881561279297	0.634665310382843	0.956738948822021	0.390737742185593	101.919075012207	17632
True	False	False	False	False	-3361.73681640625	50.7796401977539	174.135284423828	0.752221286296844	0.951128363609314	0.659022986888885	117.356689453125	18425
True	False	False	False	False	-3361.53857421875	-539.524169921875	113.132476806641	0.657814383506775	0.955074906349182	0.425471693277359	103.823532104492	10590
True	False	False	False	False	-3361.1669921875	-518.404357910156	31.0559749603271	0.711205661296844	0.956406116485596	0.529810667037964	71.4285736083984	2000
True	False	False	False	False	-3359.44848632813	-236.667572021484	283.940338134766	0.750849604606628	0.945354282855988	0.653255343437195	106.84375	27352
True	False	False	False	False	-3355.54418945313	-188.494262695313	127.551322937012	0.765264093875885	0.965725541114807	0.723973035812378	88.2434768676758	10148
True	False	False	False	False	-3357.06469726563	-151.446578979492	109.805053710938	0.684647500514984	0.939095199108124	0.472578823566437	88.7878799438477	8790
True	False	False	False	False	-3355.96801757813	-7.8350305557251	21.0736961364746	0.765837788581848	0.945084035396576	0.727394282817841	81	1539
True	False	False	False	False	-3352.3193359375	-599.60546875	191.881561279297	0.627288103103638	0.915703535079956	0.380568981170654	142.815032958984	24707
True	False	False	False	False	-3342.65063476563	-562.331787109375	145.297592163086	0.679700970649719	0.945348858833313	0.463219910860062	130.389312744141	17081
True	False	False	False	False	-3352.2490234375	-483.411804199219	146.40673828125	0.647160887718201	0.934953451156616	0.408912599086761	102.090911865234	13476
True	False	False	False	False	-3346.53125	-440.021942138672	83.1856460571289	0.820133745670319	0.960554420948029	1	137.479995727539	10311
True	False	False	False	False	-3351.62109375	-302.404754638672	178.571853637695	0.771386206150055	0.952359735965729	0.76433938741684	94.3788833618164	15195
True	False	False	False	False	-3346.60766601563	-42.5207023620605	153.061584472656	0.692510008811951	0.926656544208527	0.488203257322311	90.6086959838867	12504
True	False	False	False	False	-3351.45434570313	2.93850898742676	55.4570960998535	0.774352729320526	0.960615336894989	0.787966012954712	82	4100
True	False	False	False	False	-3349.29272460938	33.9903831481934	150.843307495117	0.603545427322388	0.947165071964264	0.350267291069031	89.625	12189
True	False	False	False	False	-3341.5087890625	-12.7726793289185	141.970169067383	0.721593976020813	0.937226116657257	0.556392550468445	90.640625	11602
True	False	False	False	False	-3341.31103515625	-687.793273925781	346.052276611328	0.334996491670609	0.879464864730835	0.138124167919159	135.317306518555	42219
True	False	False	False	False	-3332.51733398438	-607.415100097656	85.4039306640625	0.802311480045319	0.957111597061157	1	98.0909118652344	7553
True	False	False	False	False	-3337.87890625	-510.247222900391	153.061584472656	0.797638714313507	0.954996645450592	1	96.898551940918	13372
True	False	False	False	False	-3340.68969726563	-269.221496582031	169.698715209961	0.775282919406891	0.950398683547974	0.796160697937012	88.8366012573242	13592
True	False	False	False	False	-3339.86279296875	-405.523468017578	156.389007568359	0.501233279705048	0.945979475975037	0.248824194073677	83.1631240844727	11726
True	False	False	False	False	-3338.7783203125	-327.768310546875	136.424453735352	0.784597456455231	0.967863619327545	0.938117504119873	88.2357711791992	10853
True	False	False	False	False	-3336.90576171875	-535.258422851563	97.6044921875	0.728147208690643	0.942141115665436	0.574816465377808	132.011367797852	11617
True	False	False	False	False	-3332.3408203125	-457.539031982422	135.315322875977	0.778218626976013	0.954732000827789	0.825467169284821	74.5901641845703	9100
True	False	False	False	False	-3335.42309570313	-389.540924072266	155.279876708984	0.81768673658371	0.964607656002045	1	91.6285705566406	12828
True	False	False	False	False	-3333.64331054688	-120.051025390625	165.262145996094	0.773095011711121	0.965360343456268	0.777525901794434	86.4496612548828	12881
True	False	False	False	False	-3329.10668945313	-432.769073486328	116.459907531738	0.577512919902802	0.948895275592804	0.320586979389191	76.8857116699219	8073
True	False	False	False	False	-3328.24829101563	-153.825347900391	208.518692016602	0.681677222251892	0.934089660644531	0.466917932033539	80.0372314453125	15047
True	False	False	False	False	-3326.69750976563	-796.798217773438	85.4039306640625	0.665105581283569	0.963288724422455	0.437444269657135	133.025970458984	10243
True	False	False	False	False	-3320.884765625	-661.400207519531	93.1679229736328	0.808093369007111	0.9486203789711	1	98.75	8295
True	False	False	False	False	-3324.16455078125	-357.222900390625	173.026138305664	0.533330380916595	0.907473206520081	0.276716887950897	72.1025619506836	11248
True	False	False	False	False	-3324.22143554688	-47.5136032104492	190.772415161133	0.52303272485733	0.912311375141144	0.267447918653488	80.4767456054688	13842
True	False	False	False	False	-3321.31274414063	-594.606262207031	65.4393768310547	0.702568411827087	0.95883721113205	0.509719550609589	72.2542343139648	4263
True	False	False	False	False	-3317.58837890625	-835.515747070313	210.736968994141	0.416666984558105	0.925572395324707	0.186810940504074	123.778945922852	23518
True	False	False	False	False	-3305.791015625	-779.909790039063	119.787330627441	0.832143545150757	0.957141101360321	1	103.851852416992	11216
True	False	False	False	False	-3315.28662109375	-455.363159179688	22.1828384399414	0.806145071983337	0.945084035396576	1	61.9500007629395	1239
True	False	False	False	False	-3317.27197265625	-203.857360839844	206.300399780273	0.571692168712616	0.913385629653931	0.314379096031189	98.6666641235352	18352
True	False	False	False	False	-3314.18432617188	-743.071105957031	72.0942230224609	0.833017647266388	0.959310948848724	1	90.0307693481445	5852
True	False	False	False	False	-3302.90893554688	-708.419250488281	258.430084228516	0.535542190074921	0.886067152023315	0.278750240802765	100.60514831543	23441
True	False	False	False	False	-3307.77075195313	-662.359375	120.896469116211	0.599513411521912	0.941180408000946	0.345448344945908	92.5596313476563	10089
True	False	False	False	False	-3305.96923828125	-294.115356445313	178.571853637695	0.747022986412048	0.959678649902344	0.637941479682922	86.5279541015625	13931
True	False	False	False	False	-3306.67504882813	26.2253284454346	190.772415161133	0.763307452201843	0.947781026363373	0.712753474712372	137.5	23650
True	False	False	False	False	-3304.77978515625	-222.661849975586	149.734161376953	0.693598926067352	0.91092437505722	0.490445405244827	87.1037063598633	11759
True	False	False	False	False	-3302.98364257813	51.3544082641602	198.536407470703	0.597527861595154	0.945704817771912	0.343106925487518	88.0335159301758	15758
True	False	False	False	False	-3301.87963867188	-897.922058105469	208.518692016602	0.826755940914154	0.967620968818665	1	144.074462890625	27086
True	False	False	False	False	-3294.72436523438	-572.120178222656	196.318130493164	0.665798246860504	0.950789928436279	0.438611000776291	81.3954772949219	14407
True	False	False	False	False	-3300.34790039063	-80.8354644775391	279.503784179688	0.746928453445435	0.950207591056824	0.637576758861542	93.0952377319336	23460
True	False	False	False	False	-3297.51245117188	-5.40328025817871	237.356369018555	0.712028324604034	0.92728316783905	0.531812787055969	134.429901123047	28768
True	False	False	False	False	-3293.62109375	-488.738739013672	185.226699829102	0.577455222606659	0.906100153923035	0.3205246925354	119.371253967285	19935
True	False	False	False	False	-3293.328125	-389.683837890625	157.498153686523	0.726607024669647	0.948967337608337	0.570355772972107	76.6549301147461	10885
True	False	False	False	False	-3293.60546875	-321.776153564453	123.114753723145	0.735241293907166	0.943984925746918	0.596540331840515	87.2792816162109	9688
True	False	False	False	False	-3292.94458007813	-343.856201171875	180.790130615234	0.701359331607819	0.95155268907547	0.507033050060272	91.9754638671875	14992
True	False	False	False	False	-3290.35766601563	-966.42578125	249.556930541992	0.482796370983124	0.954392552375793	0.234024822711945	146.764450073242	33022
True	False	False	False	False	-3276.02905273438	-932.575073242188	175.244430541992	0.626747846603394	0.910859346389771	0.379839509725571	103.924049377441	16420
True	False	False	False	False	-3288.97924804688	-817.742492675781	158.607299804688	0.691682934761047	0.953882575035095	0.486513465642929	86.9930038452148	12440
True	False	False	False	False	-3286.08129882813	-595.640441894531	85.4039306640625	0.740752220153809	0.957044959068298	0.614958584308624	73.8571395874023	5687
True	False	False	False	False	-3287.19311523438	-149.974411010742	244.01123046875	0.775721669197083	0.962300062179565	0.800183773040771	78.7045440673828	17315
True	False	False	False	False	-3285.611328125	65.1929397583008	63.2210922241211	0.703909933567047	0.964830636978149	0.512734949588776	67.4210510253906	3843
True	False	False	False	False	-3282.29345703125	-775.949157714844	102.041061401367	0.761244773864746	0.942918181419373	0.701598525047302	96.1956558227539	8850
True	False	False	False	False	-3277.66381835938	-759.800109863281	134.206176757813	0.760042369365692	0.964706480503082	0.695378482341766	86.636360168457	10483
True	False	False	False	False	-3277.68994140625	-526.957824707031	145.297592163086	0.83562821149826	0.966442883014679	1	88.3511428833008	11574
True	False	False	False	False	-3278.4169921875	-109.930931091309	235.138092041016	0.699836730957031	0.954383671283722	0.503690540790558	83.1745300292969	17633
True	False	False	False	False	-3277.81591796875	13.3830308914185	147.515884399414	0.658359110355377	0.956367969512939	0.426347345113754	82.9548873901367	11033
True	False	False	False	False	-3276.92163085938	-723.465515136719	137.533599853516	0.550291419029236	0.924680531024933	0.292719274759293	76.3467712402344	9467
True	False	False	False	False	-3276.169921875	-655.936462402344	190.772415161133	0.643819987773895	0.958529055118561	0.403928637504578	87.1162796020508	14984
True	False	False	False	False	-3276.8291015625	-287.201354980469	249.556930541992	0.627744615077972	0.90949559211731	0.381186991930008	83.5999984741211	18810
True	False	False	False	False	-3276.0029296875	-235.576324462891	199.645553588867	0.699382960796356	0.952394068241119	0.502702951431274	87.7611083984375	15797
True	False	False	False	False	-3276.38916015625	-14.0680074691772	24.401123046875	0.830724716186523	0.955192744731903	1	74.863639831543	1647
True	False	False	False	False	-3272.98266601563	-913.579345703125	126.442184448242	0.829544961452484	0.958349406719208	1	102.403511047363	11674
True	False	False	False	False	-3272.5908203125	-1040.86291503906	98.7136306762695	0.727336227893829	0.932184219360352	0.572457194328308	145.022476196289	12907
True	False	False	False	False	-3271.89453125	-1002.08734130859	471.385314941406	0.254180639982224	0.719344317913055	0.0974446088075638	124.734115600586	53012
True	False	False	False	False	-3270.76538085938	-430.325317382813	191.881561279297	0.622148990631104	0.92856377363205	0.373709857463837	74.7456665039063	12931
True	False	False	False	False	-3271.4599609375	-198.038696289063	186.335845947266	0.695049583911896	0.931160926818848	0.49346387386322	82.8035736083984	13911
True	False	False	False	False	-3270.33471679688	-863.682434082031	262.866638183594	0.695122539997101	0.9538214802742	0.493616551160812	92.2826995849609	21871
True	False	False	False	False	-3267.54638671875	-606.657165527344	128.660461425781	0.780611455440521	0.953504741191864	0.855170607566833	82.2241363525391	9538
True	False	False	False	False	-3267.50537109375	-24.4934558868408	89.8404998779297	0.805119872093201	0.956254541873932	1	119.098762512207	9647
True	False	False	False	False	-3265.79956054688	-550.774353027344	159.716445922852	0.772956192493439	0.945888519287109	0.776414334774017	82.8472213745117	11930
True	False	False	False	False	-3264.21899414063	-1073.73950195313	43.256534576416	0.817455768585205	0.96039891242981	1	115.948715209961	4522
True	False	False	False	False	-3253.00732421875	-1067.31066894531	138.64274597168	0.621234476566315	0.934970438480377	0.372507721185684	109.536003112793	13692
True	False	False	False	False	-3259.03540039063	-963.462097167969	160.825576782227	0.704130887985229	0.961742758750916	0.513235092163086	87.972412109375	12756
True	False	False	False	False	-3262.92626953125	-587.460144042969	98.7136306762695	0.856194138526917	0.968959093093872	1	76.741569519043	6830
True	False	False	False	False	-3261.07055664063	-386.806793212891	187.44499206543	0.607764065265656	0.918816566467285	0.355404585599899	81.1775131225586	13719
True	False	False	False	False	-3261.87353515625	21.3597412109375	127.551322937012	0.733566761016846	0.950713515281677	0.591225862503052	82.8956527709961	9533
True	False	False	False	False	-3260.03515625	-473.974426269531	149.734161376953	0.800280511379242	0.944413900375366	1	108.296295166016	14620
True	False	False	False	False	-3258.96923828125	-242.59245300293	127.551322937012	0.664698958396912	0.96152675151825	0.436761826276779	87.4086990356445	10052
True	False	False	False	False	-3257.1142578125	63.9690742492676	242.902084350586	0.596195220947266	0.899395287036896	0.341546893119812	84.58447265625	18524
True	False	False	False	False	-3255.71264648438	-735.572814941406	110.914192199707	0.655060887336731	0.952090442180634	0.421090096235275	72.7799987792969	7278
True	False	False	False	False	-3254.4580078125	-628.027465820313	113.132476806641	0.73011702299118	0.953551948070526	0.580647945404053	82.1764678955078	8382
True	False	False	False	False	-3252.56567382813	-1033.7578125	147.515884399414	0.631236493587494	0.936935007572174	0.385962635278702	100.360900878906	13348
True	False	False	False	False	-3249.44482421875	-988.331665039063	11.0914192199707	0.763594925403595	0.936281979084015	0.714360892772675	69	690
True	False	False	False	False	-3252.17919921875	-706.365844726563	123.114753723145	0.727117598056793	0.950054287910461	0.57182514667511	83.2342376708984	9239
True	False	False	False	False	-3249.21826171875	-527.674194335938	135.315322875977	0.738706409931183	0.968690097332001	0.607945501804352	83.4754104614258	10184
True	False	False	False	False	-3250.86572265625	-151.731674194336	196.318130493164	0.828973293304443	0.964150488376617	1	95.6892623901367	16937
True	False	False	False	False	-3249.29736328125	-113.796829223633	151.952453613281	0.791858732700348	0.962086975574493	1	95.1459884643555	13035
True	False	False	False	False	-3250.26879882813	-25.0391960144043	108.695907592773	0.777484655380249	0.931869745254517	0.817557096481323	96.2448959350586	9432
True	False	False	False	False	-3249.90405273438	-65.3057708740234	270.630645751953	0.515641510486603	0.844411015510559	0.260987371206284	88.2991790771484	21545
True	False	False	False	False	-3247.50170898438	-675.612121582031	187.44499206543	0.720690071582794	0.925717234611511	0.553959727287292	123.769233703613	20917
True	False	False	False	False	-3245.45971679688	-900.466491699219	207.409545898438	0.748221099376678	0.964147925376892	0.642620325088501	91.0481262207031	17026
True	False	False	False	False	-3243.80908203125	-870.387878417969	112.023338317871	0.698478758335114	0.952253043651581	0.500746786594391	80.2673263549805	8107
True	False	False	False	False	-3245.0302734375	-183.914596557617	177.462707519531	0.776972055435181	0.956212878227234	0.81228631734848	98.8312530517578	15813
True	False	False	False	False	-3243.70825195313	-421.593200683594	248.447799682617	0.659015655517578	0.901091337203979	0.427406698465347	83.7991104125977	18771
True	False	False	False	False	-3242.1572265625	-1095.75769042969	120.896469116211	0.643340647220612	0.974319696426392	0.403221249580383	102.357795715332	11157
True	False	False	False	False	-3236.76440429688	-1036.65161132813	18.8554134368896	0.809739828109741	0.949675559997559	1	70.7058792114258	1202
True	False	False	False	False	-3239.42333984375	-799.231506347656	165.262145996094	0.525375127792358	0.918416440486908	0.269528359174728	80.1610717773438	11944
True	False	False	False	False	-3241.75927734375	-343.108062744141	206.300399780273	0.537539124488831	0.918421506881714	0.280599474906921	83.370964050293	15507
True	False	False	False	False	-3240.27709960938	33.5778007507324	100.931915283203	0.709659993648529	0.952169239521027	0.526092648506165	78.4285736083984	7137
True	False	False	False	False	-3238.03100585938	-848.751281738281	117.569046020508	0.537124156951904	0.937952995300293	0.280214130878448	75.7830200195313	8033
True	False	False	False	False	-3229.19189453125	-822.421813964844	48.80224609375	0.710345864295959	0.941157817840576	0.527735590934753	88.636360168457	3900
True	False	False	False	False	-3233.37744140625	-750.623657226563	108.695907592773	0.677731871604919	0.955824494361877	0.459587782621384	73.2551040649414	7179
True	False	False	False	False	-3235.15258789063	-0.901460647583008	150.843307495117	0.617056131362915	0.931355118751526	0.367083519697189	86.8235321044922	11808
True	False	False	False	False	-3233.84106445313	-631.596069335938	171.917007446289	0.620183229446411	0.908222913742065	0.371132552623749	78.3806457519531	12149
True	False	False	False	False	-3229.42358398438	-588.637817382813	184.117568969727	0.77745521068573	0.955333292484283	0.817248582839966	89.3734970092773	14836
True	False	False	False	False	-3231.39086914063	-457.567169189453	170.807861328125	0.683426439762115	0.935049951076508	0.470236390829086	78.9740295410156	12162
True	False	False	False	False	-3232.0185546875	-26.2079238891602	77.6399383544922	0.792614340782166	0.964430749416351	1	76	5320
True	False	False	False	False	-3231.17309570313	-314.954284667969	220.719253540039	0.555205225944519	0.921927154064178	0.29753977060318	76.211051940918	15166
True	False	False	False	False	-3230.45385742188	-266.069946289063	207.409545898438	0.646611511707306	0.940706849098206	0.408086508512497	78.2887725830078	14640
True	False	False	False	False	-3229.75659179688	52.6650543212891	214.064392089844	0.630087375640869	0.921469867229462	0.384381473064423	92.803108215332	17911
True	False	False	False	False	-3229.1357421875	33.9851379394531	13.3097038269043	0.66390061378479	0.935661971569061	0.435427129268646	73.75	885
True	False	False	False	False	-3228.97412109375	-532.012634277344	148.625015258789	0.729590535163879	0.950527250766754	0.579075038433075	92.7985076904297	12435
True	False	False	False	False	-3228.44116210938	-781.466918945313	109.805053710938	0.762798249721527	0.956226408481598	0.709939241409302	75.5353546142578	7478
True	False	False	False	False	-3227.42846679688	-1135.0263671875	82.0765075683594	0.735541641712189	0.966674208641052	0.597506582736969	122.97297668457	9100
True	False	False	False	False	-3226.81127929688	-967.033752441406	127.551322937012	0.827134490013123	0.962858259677887	1	83.7217407226563	9628
True	False	False	False	False	-3224.47314453125	-837.414489746094	45.4748191833496	0.768088281154633	0.939048767089844	0.741466164588928	94.4634170532227	3873
True	False	False	False	False	-3221.05078125	-200.493865966797	187.44499206543	0.426959633827209	0.876032054424286	0.193632483482361	73.1183395385742	12357
True	False	False	False	False	-3220.34252929688	-379.325225830078	205.191253662109	0.534649133682251	0.922108829021454	0.277927398681641	82.8270263671875	15323
True	False	False	False	False	-3220.26318359375	-943.095886230469	137.533599853516	0.80334997177124	0.959267914295197	1	94.8145141601563	11757
True	False	False	False	False	-3217.76440429688	-827.201904296875	77.6399383544922	0.729374051094055	0.920772731304169	0.578431367874146	135.014282226563	9451
True	False	False	False	False	-3218.1416015625	-559.457153320313	67.6576614379883	0.76977926492691	0.952801048755646	0.752817690372467	73.4426193237305	4480
True	False	False	False	False	-3216.0703125	-736.229797363281	149.734161376953	0.808782637119293	0.957506716251373	1	80.8962936401367	10921
True	False	False	False	False	-3215.63916015625	-685.95263671875	125.333038330078	0.712992250919342	0.952152073383331	0.534179747104645	77.0707931518555	8709
True	False	False	False	False	-3214.72338867188	-1232.80615234375	160.825576782227	0.734745264053345	0.963235259056091	0.594953238964081	150.386199951172	21806
True	False	False	False	False	-3195.04345703125	-1199.75366210938	191.881561279297	0.653020977973938	0.942284822463989	0.417890876531601	101.664741516113	17588
True	False	False	False	False	-3213.98071289063	-1122.55920410156	174.135284423828	0.358502149581909	0.878061830997467	0.151243284344673	91.2165603637695	14321
True	False	False	False	False	-3213.24462890625	-1006.99603271484	225.155807495117	0.81224000453949	0.961431324481964	1	85.38916015625	17334
True	False	False	False	False	-3214.5107421875	-507.100341796875	186.335845947266	0.539989352226257	0.902979671955109	0.282885998487473	77.2202377319336	12973
True	False	False	False	False	-3213.32299804688	-39.9430389404297	235.138092041016	0.823717653751373	0.957098484039307	1	87.8207550048828	18618
True	False	False	False	False	-3212.46899414063	-807.752075195313	128.660461425781	0.759870648384094	0.961078405380249	0.694506108760834	84.4396514892578	9795
True	False	False	False	False	-3211.01440429688	-712.134704589844	150.843307495117	0.755669236183167	0.962278246879578	0.674262344837189	79.1691207885742	10767
True	False	False	False	False	-3212.41259765625	-145.894760131836	176.353576660156	0.805686175823212	0.957862794399261	1	85.8301849365234	13647
True	False	False	False	False	-3206.81958007813	-550.855529785156	66.5485153198242	0.729813098907471	0.94213479757309	0.579738736152649	73.75	4425
True	False	False	False	False	-3206.80737304688	-176.232330322266	146.40673828125	0.606794536113739	0.948718190193176	0.354215174913406	76.0681838989258	10041
True	False	False	False	False	-3206.775390625	-1078.93017578125	183.008422851563	0.550793826580048	0.947732329368591	0.293208211660385	82.5757598876953	13625
True	False	False	False	False	-3206.5439453125	-906.933288574219	140.861022949219	0.768981277942657	0.962579786777496	0.747369706630707	85.7795257568359	10894
True	False	False	False	False	-3206.04931640625	-279.905609130859	67.6576614379883	0.470007002353668	0.906098663806915	0.224219232797623	65.3770523071289	3988
True	False	False	False	False	-3206.6669921875	-98.132194519043	179.680999755859	0.86091935634613	0.968073844909668	1	98.043212890625	15883
True	False	False	False	False	-3205.90185546875	-852.136657714844	67.6576614379883	0.464409679174423	0.926407396793365	0.220038339495659	69.836067199707	4260
True	False	False	False	False	-3195.77758789063	-839.626098632813	64.3302307128906	0.701094627380371	0.958527445793152	0.506448745727539	69.5344848632813	4033
True	False	False	False	False	-3198.10034179688	-428.187133789063	79.8582229614258	0.803513050079346	0.964687943458557	1	76.4166641235352	5502
True	False	False	False	False	-3201.513671875	1.62214040756226	194.099838256836	0.54198807477951	0.925492465496063	0.284765720367432	78.6171417236328	13758
True	False	False	False	False	-3197.25756835938	-186.140182495117	46.5839614868164	0.666415452957153	0.960135102272034	0.439655065536499	75.4047622680664	3167
True	False	False	False	False	-3196.17529296875	-774.243469238281	125.333038330078	0.812749564647675	0.948189854621887	1	73.7964630126953	8339
True	False	False	False	False	-3195.52880859375	-1134.79870605469	18.8554134368896	0.75434798002243	0.942380666732788	0.66828989982605	70.8823547363281	1205
True	False	False	False	False	-3191.69702148438	-974.165161132813	137.533599853516	0.742881834506989	0.954752922058105	0.622499585151672	81.5564498901367	10113
True	False	False	False	False	-3194.921875	-675.334350585938	122.005615234375	0.823490679264069	0.956214725971222	1	81.4000015258789	8954
True	False	False	False	False	-3194.0380859375	-654.08251953125	107.586769104004	0.765679121017456	0.971882224082947	0.72644168138504	74.6288681030273	7239
True	False	False	False	False	-3193.97412109375	-591.466674804688	173.026138305664	0.757547736167908	0.954517602920532	0.683063924312592	83.3910293579102	13009
True	False	False	False	False	-3190.0146484375	-400.532012939453	157.498153686523	0.650261461734772	0.937056124210358	0.413624554872513	74.6690139770508	10603
True	False	False	False	False	-3193.69458007813	-225.559356689453	136.424453735352	0.784597456455231	0.958162069320679	0.938117504119873	87.3902435302734	10749
True	False	False	False	False	-3191.93408203125	-53.6831016540527	125.333038330078	0.740218818187714	0.94513863325119	0.61310887336731	74.8053131103516	8453
True	False	False	False	False	-3190.75439453125	35.6955528259277	187.44499206543	0.60076892375946	0.938339710235596	0.346939533948898	81.0236663818359	13693
True	False	False	False	False	-3190.5693359375	-352.135406494141	155.279876708984	0.709409236907959	0.959653615951538	0.525494813919067	84.8214263916016	11875
True	False	False	False	False	-3187.8623046875	-265.225524902344	221.828384399414	0.754937589168549	0.943377733230591	0.670933723449707	94.5149993896484	18903
True	False	False	False	False	-3187.17114257813	-1273.09631347656	226.264953613281	0.776553928852081	0.954431593418121	0.808126747608185	126.024513244629	25709
True	False	False	False	False	-3186.4150390625	-1235.74340820313	83.1856460571289	0.80851811170578	0.953763663768768	1	81.2933349609375	6097
True	False	False	False	False	-3181.87255859375	-1051.72924804688	178.571853637695	0.546044826507568	0.909914016723633	0.288622111082077	86.0683212280273	13857
True	False	False	False	False	-3186.9443359375	-625.360046386719	150.843307495117	0.660426199436188	0.93173348903656	0.429697334766388	73.9779434204102	10061
True	False	False	False	False	-3185.35424804688	-307.160980224609	178.571853637695	0.432103991508484	0.91489315032959	0.197108551859856	73.5527954101563	11842
True	False	False	False	False	-3186.390625	-187.996566772461	39.9291114807129	0.808348000049591	0.959012150764465	1	68.7777786254883	2476
True	False	False	False	False	-3185.40356445313	-119.816955566406	102.041061401367	0.819654762744904	0.966074287891388	1	76.9347839355469	7078
True	False	False	False	False	-3184.88037109375	-442.330963134766	173.026138305664	0.39411661028862	0.902619063854218	0.172450184822083	79.7371826171875	12439
True	False	False	False	False	-3183.39404296875	-704.994445800781	113.132476806641	0.595743238925934	0.95204222202301	0.341019809246063	71.970588684082	7341
True	False	False	False	False	-3181.72387695313	-1124.85766601563	140.861022949219	0.527346014976501	0.959012866020203	0.271291375160217	79.0393676757813	10038
True	False	False	False	False	-3181.61840820313	-1323.74670410156	456.966491699219	0.229721516370773	0.792001962661743	0.0862859562039375	145.024276733398	59750
True	False	False	False	False	-3166.2900390625	-1269.49243164063	17.7462711334229	0.820201992988586	0.947792708873749	1	73.875	1182
True	False	False	False	False	-3173.86376953125	-1022.47619628906	139.751892089844	0.717676758766174	0.953894257545471	0.546022891998291	82.539680480957	10400
True	False	False	False	False	-3178.6279296875	-752.318664550781	157.498153686523	0.61652398109436	0.94090861082077	0.366400599479675	80.2112655639648	11390
True	False	False	False	False	-3179.27026367188	-468.339752197266	109.805053710938	0.631505310535431	0.942927420139313	0.386333853006363	75.6666641235352	7491
True	False	False	False	False	-3180.8623046875	-18.5667266845703	137.533599853516	0.649772524833679	0.95950448513031	0.412875860929489	81.3387069702148	10086
True	False	False	False	False	-3178.31518554688	-503.695617675781	170.807861328125	0.586222052574158	0.922220706939697	0.330153375864029	78.636360168457	12110
True	False	False	False	False	-3176.76611328125	-211.417144775391	85.4039306640625	0.686015367507935	0.932550549507141	0.475228786468506	69.5974044799805	5359
True	False	False	False	False	-3176.34814453125	-65.4430389404297	104.259346008301	0.787570297718048	0.961541295051575	1	69.5106353759766	6534
True	False	False	False	False	-3174.97607421875	-880.706665039063	183.008422851563	0.628095090389252	0.939794719219208	0.381662428379059	92.1939392089844	15212
True	False	False	False	False	-3174.92919921875	-539.120300292969	178.571853637695	0.657871544361115	0.945419311523438	0.425563484430313	80.3788833618164	12941
True	False	False	False	False	-3172.806640625	-1161.7236328125	135.315322875977	0.749961793422699	0.957533895969391	0.649603843688965	78.163932800293	9536
True	False	False	False	False	-3165.50512695313	-1111.72644042969	177.462707519531	0.648101568222046	0.931468784809113	0.410333245992661	92.1937484741211	14751
True	False	False	False	False	-3168.21313476563	-996.429870605469	122.005615234375	0.694063246250153	0.947327673435211	0.491407632827759	76.6090927124023	8427
True	False	False	False	False	-3170.69921875	-817.744140625	134.206176757813	0.823480188846588	0.953242182731628	1	81.2644653320313	9833
True	False	False	False	False	-3169.44506835938	-121.058586120605	103.150199890137	0.658051252365112	0.958051800727844	0.42585214972496	77.2150573730469	7181
True	False	False	False	False	-3170.64477539063	57.256160736084	105.36848449707	0.762958765029907	0.958498001098633	0.710821866989136	76.2947387695313	7248
True	False	False	False	False	-3170.31909179688	-39.3896713256836	95.3862075805664	0.67066764831543	0.944584131240845	0.44696506857872	65.5465087890625	5637
True	False	False	False	False	-3169.439453125	-176.581436157227	28.8376903533936	0.735885262489319	0.939532041549683	0.598617315292358	60.3461532592773	1569
True	False	False	False	False	-3169.3916015625	-960.561767578125	131.987884521484	0.79188197851181	0.951712131500244	1	78.0420150756836	9287
True	False	False	False	False	-3163.41772460938	-920.28564453125	189.663269042969	0.819298386573792	0.954822361469269	1	113.830406188965	19465
True	False	False	False	False	-3168.6533203125	-574.096923828125	165.262145996094	0.601372361183167	0.949613511562347	0.347659230232239	81.7382583618164	12179
True	False	False	False	False	-3167.85205078125	-646.610473632813	77.6399383544922	0.754616916179657	0.947457671165466	0.669491648674011	76.0714263916016	5325
True	False	False	False	False	-3162.44018554688	-633.729370117188	63.2210922241211	0.758609592914581	0.946574091911316	0.688213586807251	75.4736862182617	4302
True	False	False	False	False	-3166.02685546875	-155.173355102539	191.881561279297	0.677957475185394	0.938043415546417	0.460001349449158	73.3179168701172	12684
True	False	False	False	False	-3167.35815429688	-85.0508193969727	115.350761413574	0.801323413848877	0.957141101360321	1	78.163459777832	8129
True	False	False	False	False	-3166.59301757813	4.43696975708008	188.554138183594	0.415564864873886	0.896106064319611	0.186090752482414	72.5529403686523	12334
True	False	False	False	False	-3162.98217773438	-377.943695068359	188.554138183594	0.796189069747925	0.968306958675385	1	77.3529434204102	13150
True	False	False	False	False	-3160.72338867188	-268.586456298828	114.241622924805	0.827207922935486	0.962346732616425	1	83.4660186767578	8597
True	False	False	False	False	-3160.53173828125	-1088.85510253906	167.480438232422	0.643930196762085	0.938632309436798	0.404091536998749	88.3311233520508	13338
True	False	False	False	False	-3157.04150390625	-797.498840332031	143.079315185547	0.772836744785309	0.936664640903473	0.775464057922363	83.031005859375	10711
True	False	False	False	False	-3159.84252929688	-661.588317871094	118.678184509277	0.582583487033844	0.9449582695961	0.32611483335495	74.766357421875	8000
True	False	False	False	False	-3157.51538085938	-431.684844970703	219.610107421875	0.512186825275421	0.927587330341339	0.258020222187042	72.8383865356445	14422
True	False	False	False	False	-3157.33666992188	-103.915870666504	102.041061401367	0.717458426952362	0.957532703876495	0.54545783996582	73.0652160644531	6722
True	False	False	False	False	-3156.78051757813	-1397.93347167969	320.542022705078	0.340633153915405	0.900614500045776	0.141211181879044	143.522491455078	41478
True	False	False	False	False	-3141.53833007813	-1296.88549804688	258.430084228516	0.544129550457001	0.917284786701202	0.286794543266296	89.7339019775391	20908
True	False	False	False	False	-3155.2041015625	-1208.90539550781	102.041061401367	0.784656643867493	0.96119749546051	0.940379023551941	74.6739120483398	6870
True	False	False	False	False	-3155.61376953125	-733.86181640625	184.117568969727	0.342138588428497	0.82748556137085	0.142041817307472	72.8674697875977	12096
True	False	False	False	False	-3156.52026367188	-614.020812988281	143.079315185547	0.662772297859192	0.941347777843475	0.433552443981171	73.3953475952148	9468
True	False	False	False	False	-3154.03295898438	-1035.12097167969	113.132476806641	0.678755939006805	0.963673293590546	0.46147033572197	83.5098037719727	8518
True	False	False	False	False	-3152.92797851563	-862.301696777344	116.459907531738	0.734479010105133	0.950491905212402	0.594105780124664	76.6095275878906	8044
True	False	False	False	False	-3153.44604492188	-685.293823242188	143.079315185547	0.626433730125427	0.925957083702087	0.379416227340698	73.8372116088867	9525
True	False	False	False	False	-3150.97509765625	-287.288970947266	125.333038330078	0.600517809391022	0.951882898807526	0.34664061665535	80.2920379638672	9073
True	False	False	False	False	-3151.13745117188	-255.919036865234	103.150199890137	0.737817108631134	0.938696622848511	0.604963421821594	84.8924713134766	7895
True	False	False	False	False	-3150.939453125	-1234.30126953125	247.338653564453	0.296886473894119	0.825540542602539	0.118152394890785	80.1524658203125	17874
True	False	False	False	False	-3145.77270507813	-1177.05590820313	194.099838256836	0.786734759807587	0.95455139875412	1	94.9085693359375	16609
True	False	False	False	False	-3144.2451171875	-998.707885742188	103.150199890137	0.760025501251221	0.959742963314056	0.695292770862579	81.3548355102539	7566
True	False	False	False	False	-3148.72827148438	-639.1123046875	72.0942230224609	0.790630877017975	0.960359692573547	1	73.8769226074219	4802
True	False	False	False	False	-3150.10888671875	-215.231948852539	173.026138305664	0.637440741062164	0.93616646528244	0.394667387008667	81.5897445678711	12728
True	False	False	False	False	-3147.70776367188	-532.012329101563	97.6044921875	0.784017562866211	0.954608798027039	0.919521510601044	73.488639831543	6467
True	False	False	False	False	-3147.35205078125	-174.76481628418	171.917007446289	0.511673092842102	0.889823019504547	0.257581800222397	80.3935470581055	12461
True	False	False	False	False	-3147.10693359375	-970.480346679688	126.442184448242	0.767152667045593	0.959091484546661	0.735483109951019	76.5701751708984	8729
True	False	False	False	False	-3142.98193359375	-585.957397460938	136.424453735352	0.736890852451324	0.949481606483459	0.601898670196533	75.2357711791992	9254
True	False	False	False	False	-3146.37353515625	-336.781860351563	136.424453735352	0.676515161991119	0.949729681015015	0.457368969917297	71.1300811767578	8749
True	False	False	False	False	-3141.1005859375	-308.031372070313	103.150199890137	0.69622391462326	0.954675555229187	0.495934218168259	72.5268783569336	6745
True	False	False	False	False	-3141.28491210938	-35.1953506469727	247.338653564453	0.576856851577759	0.918228566646576	0.319879978895187	83.4439468383789	18608
True	False	False	False	False	-3140.51440429688	13.6408214569092	246.229507446289	0.407213002443314	0.809288799762726	0.18069563806057	80.184684753418	17801
True	False	False	False	False	-3139.24633789063	-1053.17102050781	154.17073059082	0.775613307952881	0.962198376655579	0.799180150032043	85.7697830200195	11922
True	False	False	False	False	-3135.82958984375	-901.907897949219	168.589569091797	0.64819461107254	0.943301439285278	0.41047415137291	80.4868392944336	12234
True	False	False	False	False	-3137.46948242188	-820.302917480469	130.878753662109	0.744540572166443	0.949568450450897	0.628555476665497	83.5593185424805	9860
True	False	False	False	False	-3139.10668945313	42.6115989685059	189.663269042969	0.783061325550079	0.950462818145752	0.896549701690674	80.2339172363281	13720
True	False	False	False	False	-3137.396484375	-840.735290527344	120.896469116211	0.793161451816559	0.947987496852875	1	83.2110061645508	9070
True	False	False	False	False	-3137.0537109375	-479.941955566406	115.350761413574	0.811039984226227	0.956881999969482	1	75.3846130371094	7840
True	False	False	False	False	-3137.16748046875	-75.9078826904297	147.515884399414	0.69007807970047	0.952901780605316	0.483266651630402	72.9022521972656	9696
True	False	False	False	False	-3136.32836914063	-102.724075317383	93.1679229736328	0.571672201156616	0.941049098968506	0.314358025789261	71.0119018554688	5965
True	False	False	False	False	-3135.71875	-1485.88012695313	15.5279874801636	0.564301550388336	0.929318964481354	0.306699156761169	109.214286804199	1529
True	False	False	False	False	-3118.83959960938	-1472.92138671875	204.082122802734	0.736217558383942	0.953695237636566	0.599696278572083	132.90217590332	24454
True	False	False	False	False	-3134.19116210938	-1460.20935058594	68.7667999267578	0.637083411216736	0.940742433071136	0.394158184528351	144.725799560547	8973
True	False	False	False	False	-3123.72192382813	-1372.91430664063	393.745391845703	0.32830348610878	0.87008410692215	0.13450500369072	108.033805847168	38352
True	False	False	False	False	-3132.69116210938	-1207.55773925781	107.586769104004	0.686354577541351	0.957431972026825	0.475890129804611	74.9072189331055	7266
True	False	False	False	False	-3128.9169921875	-1017.67303466797	122.005615234375	0.70940762758255	0.952462911605835	0.525491058826447	80.5090942382813	8856
True	False	False	False	False	-3129.82299804688	-552.662719726563	155.279876708984	0.677172064781189	0.958106637001038	0.458564549684525	76.0928573608398	10653
True	False	False	False	False	-3132.85034179688	-416.153503417969	205.191253662109	0.456592351198196	0.884921550750732	0.214306548237801	74.1405410766602	13716
True	False	False	False	False	-3134.03955078125	-247.279113769531	133.097030639648	0.765460968017578	0.96301281452179	0.725139915943146	76.3583297729492	9163
True	False	False	False	False	-3132.48120117188	-509.967803955078	148.625015258789	0.823728501796722	0.960323333740234	1	75.1716384887695	10073
True	False	False	False	False	-3130.75927734375	-456.719512939453	126.442184448242	0.775840818881989	0.961795568466187	0.801295220851898	75.1140365600586	8563
True	False	False	False	False	-3131.49291992188	-282.798217773438	95.3862075805664	0.801153242588043	0.955301940441132	1	70.8720932006836	6095
True	False	False	False	False	-3131.76708984375	-227.719131469727	105.36848449707	0.683284997940063	0.958591163158417	0.469966500997543	74.9789505004883	7123
True	False	False	False	False	-3130.15576171875	-376.712554931641	149.734161376953	0.422646433115005	0.838231384754181	0.190752550959587	69.0148162841797	9317
True	False	False	False	False	-3128.17065429688	-794.444091796875	134.206176757813	0.801479279994965	0.974242925643921	1	79.0495834350586	9565
True	False	False	False	False	-3125.775390625	-1161.52844238281	208.518692016602	0.608991086483002	0.949971377849579	0.356917679309845	89.3351058959961	16795
True	False	False	False	False	-3124.7470703125	-771.968688964844	145.297592163086	0.679700970649719	0.953517138957977	0.463219910860062	82.7251892089844	10837
True	False	False	False	False	-3124.525390625	-611.642150878906	133.097030639648	0.737667322158813	0.948249399662018	0.604465067386627	71.875	8625
True	False	False	False	False	-3124.34838867188	-1266.66662597656	189.663269042969	0.720086455345154	0.962543547153473	0.552348673343658	85.7017517089844	14655
True	False	False	False	False	-3113.458984375	-944.072021484375	215.173538208008	0.670816242694855	0.945373117923737	0.447224259376526	85.9432983398438	16673
True	False	False	False	False	-3122.81591796875	-755.5732421875	106.477630615234	0.682530403137207	0.942845404148102	0.46853107213974	77.6770858764648	7457
True	False	False	False	False	-3121.302734375	-656.123657226563	69.8759460449219	0.57168436050415	0.911361515522003	0.314370840787888	68.3968276977539	4309
True	False	False	False	False	-3122.13232421875	-306.123565673828	115.350761413574	0.801323413848877	0.954018115997314	1	82.163459777832	8545
True	False	False	False	False	-3121.74755859375	-573.303955078125	161.934722900391	0.722709953784943	0.961892664432526	0.55943089723587	75.5205459594727	11026
True	False	False	False	False	-3117.62036132813	-258.588256835938	105.36848449707	0.753684103488922	0.95716655254364	0.665352880954742	73.2210540771484	6956
True	False	False	False	False	-3120.46728515625	-182.731811523438	161.934722900391	0.54460734128952	0.888148367404938	0.28724929690361	79.2123260498047	11565
True	False	False	False	False	-3117.1630859375	-693.423767089844	169.698715209961	0.833039939403534	0.968997180461884	1	76.7254867553711	11739
True	False	False	False	False	-3113.95581054688	-117.194534301758	248.447799682617	0.456479042768478	0.831211030483246	0.214224353432655	85.5758895874023	19169
True	False	False	False	False	-3117.1025390625	27.3459548950195	171.917007446289	0.703262507915497	0.95194536447525	0.511275053024292	79.1935501098633	12275
True	False	False	False	False	-3113.08666992188	-870.450988769531	165.262145996094	0.661237299442291	0.938985347747803	0.431023597717285	93.2818756103516	13899
True	False	False	False	False	-3111.94287109375	-1500.52233886719	245.120376586914	0.549171268939972	0.913480699062347	0.291632443666458	147.751129150391	32653
True	False	False	False	False	-3109.35571289063	-1418.72534179688	316.10546875	0.464155972003937	0.869722485542297	0.219850361347198	138.701751708984	39530
True	False	False	False	False	-3109.65673828125	-1115.16552734375	150.843307495117	0.806208491325378	0.95442408323288	1	95.9264678955078	13046
True	False	False	False	False	-3111.31518554688	-1034.59875488281	87.6222152709961	0.75999253988266	0.964746832847595	0.695125102996826	81.2278518676758	6417
True	False	False	False	False	-3109.5966796875	-1302.57653808594	197.427261352539	0.712210476398468	0.92853444814682	0.532258272171021	89.2865142822266	15893
True	False	False	False	False	-3100.25512695313	-1251.61535644531	138.64274597168	0.711980938911438	0.971531391143799	0.531696975231171	77.0400009155273	9630
True	False	False	False	False	-3109.2021484375	-670.50244140625	134.206176757813	0.627815425395966	0.934786975383759	0.381282955408096	77	9317
True	False	False	False	False	-3108.06787109375	-1079.455078125	204.082122802734	0.667173445224762	0.927139639854431	0.440943121910095	95.2554321289063	17527
True	False	False	False	False	-3101.07592773438	-1031.369140625	24.401123046875	0.674680590629578	0.944578170776367	0.454059302806854	85.8181838989258	1888
True	False	False	False	False	-3105.650390625	-388.119506835938	148.625015258789	0.536158442497253	0.92743992805481	0.279319554567337	67.9029846191406	9099
True	False	False	False	False	-3106.61376953125	-322.785034179688	123.114753723145	0.672101736068726	0.951743483543396	0.449477881193161	82.6666641235352	9176
True	False	False	False	False	-3105.55932617188	-978.232666015625	165.262145996094	0.546619236469269	0.906803965568542	0.289172649383545	77.0134201049805	11475
True	False	False	False	False	-3104.76416015625	-907.309143066406	173.026138305664	0.692302107810974	0.955335319042206	0.487777471542358	78.8269195556641	12297
True	False	False	False	False	-3100.67333984375	-730.0498046875	129.769607543945	0.592863440513611	0.935554087162018	0.337686151266098	71.6666641235352	8385
True	False	False	False	False	-3100.63354492188	-503.457672119141	114.241622924805	0.771086752414703	0.962107300758362	0.762132465839386	77.728157043457	8006
True	False	False	False	False	-3102.79321289063	-269.552124023438	70.9850845336914	0.657634496688843	0.907480418682098	0.425183236598969	83.78125	5362
True	False	False	False	False	-3103.81567382813	-209.004760742188	167.480438232422	0.783472120761871	0.957892000675201	0.905631244182587	80.6688766479492	12181
True	False	False	False	False	-3102.71020507813	-97.9449768066406	128.660461425781	0.789452075958252	0.951166808605194	1	78.2672424316406	9079
True	False	False	False	False	-3101.97998046875	-287.674255371094	92.0587844848633	0.730007886886597	0.958236813545227	0.580321133136749	76.2771072387695	6331
True	False	False	False	False	-3099.98486328125	-69.1613540649414	260.648345947266	0.835388779640198	0.964706778526306	1	84.8553161621094	19941
True	False	False	False	False	-3101.505859375	-11.9534730911255	318.32373046875	0.829428672790527	0.950437009334564	1	88.8919830322266	25512
True	False	False	False	False	-3099.83349609375	-656.103210449219	63.2210922241211	0.770733594894409	0.961130619049072	0.759566485881805	67.2280731201172	3832
True	False	False	False	False	-3099.69555664063	-835.65478515625	158.607299804688	0.648816347122192	0.947357952594757	0.411417841911316	82.7762222290039	11837
True	False	False	False	False	-3098.0322265625	-806.97509765625	221.828384399414	0.4596928358078	0.879761219024658	0.216565191745758	81.3399963378906	16268
True	False	False	False	False	-3099.10302734375	-473.584808349609	134.206176757813	0.682131826877594	0.938561737537384	0.467776149511337	86.0082626342773	10407
True	False	False	False	False	-3096.03393554688	-355.319488525391	177.462707519531	0.616402626037598	0.957229197025299	0.366245150566101	76.6500015258789	12264
True	False	False	False	False	-3096.36889648438	-229.352828979492	144.188446044922	0.652364492416382	0.932824313640594	0.416869550943375	77.7615356445313	10109
True	False	False	False	False	-3095.8046875	-1525.76184082031	476.931030273438	0.337844431400299	0.824191212654114	0.139679372310638	157.302322387695	67640
True	False	False	False	False	-3089.32373046875	-1466.6015625	157.498153686523	0.744094371795654	0.954574525356293	0.626910030841827	93.9295806884766	13338
True	False	False	False	False	-3086.130859375	-1327.41687011719	178.571853637695	0.657871544361115	0.933421194553375	0.425563484430313	86.9006195068359	13991
True	False	False	False	False	-3093.96875	-1196.76184082031	136.424453735352	0.631945669651031	0.948335468769073	0.386943191289902	96.7886199951172	11905
True	False	False	False	False	-3090.1708984375	-1030.02038574219	129.769607543945	0.542867600917816	0.923807859420776	0.285597145557404	86.6239318847656	10135
True	False	False	False	False	-3092.92651367188	-599.145690917969	154.17073059082	0.811846137046814	0.959966003894806	1	75.3884887695313	10479
True	False	False	False	False	-3092.93579101563	-490.546020507813	95.3862075805664	0.790671706199646	0.947359502315521	1	89.860466003418	7728
True	False	False	False	False	-3091.71118164063	-1005.74169921875	109.805053710938	0.74999874830246	0.968716204166412	0.649754703044891	85.8989868164063	8504
True	False	False	False	False	-3090.40478515625	-754.534484863281	126.442184448242	0.564307808876038	0.933281779289246	0.306705564260483	71.4649124145508	8147
True	False	False	False	False	-3090.38598632813	-633.531799316406	160.825576782227	0.770576000213623	0.959978342056274	0.758433282375336	79.875862121582	11582
True	False	False	False	False	-3089.404296875	42.7003517150879	99.8227767944336	0.744696021080017	0.957874178886414	0.629131495952606	66.7222213745117	6005
True	False	False	False	False	-3088.91674804688	-1146.35791015625	188.554138183594	0.611360251903534	0.946403443813324	0.359863817691803	87.1823501586914	14821
True	False	False	False	False	-3088.06396484375	-1054.02209472656	174.135284423828	0.690429151058197	0.951510429382324	0.483973413705826	96.038215637207	15078
True	False	False	False	False	-3087.87475585938	-165.002227783203	166.371292114258	0.674344062805176	0.936958193778992	0.453456848859787	75.1066665649414	11266
True	False	False	False	False	-3087.60693359375	-119.260726928711	113.132476806641	0.785913348197937	0.956226408481598	1	75.3431396484375	7685
True	False	False	False	False	-3086.70703125	-703.567016601563	130.878753662109	0.573016881942749	0.94170480966568	0.315779268741608	69.601692199707	8213
True	False	False	False	False	-3086.28979492188	-1226.90588378906	168.589569091797	0.815898180007935	0.958474338054657	1	91.0855255126953	13845
True	False	False	False	False	-3085.28100585938	-781.989685058594	156.389007568359	0.588515818119049	0.908615469932556	0.332731008529663	82.0354614257813	11567
True	False	False	False	False	-3086.13671875	-571.068725585938	87.6222152709961	0.75999253988266	0.94432669878006	0.695125102996826	77	6083
True	False	False	False	False	-3084.33129882813	-1439.07946777344	271.739776611328	0.614728093147278	0.896607637405396	0.364108830690384	140.412246704102	34401
True	False	False	False	False	-3077.85595703125	-881.102111816406	140.861022949219	0.637309908866882	0.940252184867859	0.39448082447052	83.6692886352539	10626
True	False	False	False	False	-3083.50659179688	-537.207946777344	234.028945922852	0.660580694675446	0.952827036380768	0.429949402809143	92.7440795898438	19569
True	False	False	False	False	-3077.74951171875	-271.116424560547	200.754699707031	0.778810083866119	0.939523696899414	0.832194209098816	77.2817687988281	13988
True	False	False	False	False	-3079.25756835938	-206.378753662109	198.536407470703	0.534532785415649	0.9355109333992	0.277820348739624	84.6424560546875	15151
True	False	False	False	False	-3078.95068359375	-144.717864990234	106.477630615234	0.829222500324249	0.96260392665863	1	69.7708358764648	6698
True	False	False	False	False	-3077.64770507813	-1567.29150390625	249.556930541992	0.555315017700195	0.919885754585266	0.29764848947525	132.813339233398	29883
True	False	False	False	False	-3063.15893554688	-1541.02014160156	232.919815063477	0.543228447437286	0.893177270889282	0.285938948392868	132.690475463867	27865
True	False	False	False	False	-3073.927734375	-1292.41088867188	158.607299804688	0.724610865116119	0.950482308864594	0.564696907997131	82.7902069091797	11839
True	False	False	False	False	-3076.18481445313	-995.042541503906	105.36848449707	0.753684103488922	0.962576270103455	0.665352880954742	78.1368408203125	7423
True	False	False	False	False	-3075.41455078125	50.6458892822266	124.223899841309	0.753693819046021	0.951440989971161	0.665395557880402	69.125	7742
True	False	False	False	False	-3075.19555664063	-1169.15869140625	113.132476806641	0.721733629703522	0.928982734680176	0.556770741939545	102.166664123535	10421
True	False	False	False	False	-3072.49462890625	-684.528930664063	19.9645557403564	0.725530564785004	0.936461865901947	0.56728732585907	62.4444427490234	1124
True	False	False	False	False	-3074.73022460938	-560.984008789063	87.6222152709961	0.785240411758423	0.962392508983612	0.972049474716187	77.037971496582	6086
True	False	False	False	False	-3072.44946289063	-382.623138427734	125.333038330078	0.702152848243713	0.943670809268951	0.50879293680191	86.7079620361328	9798
True	False	False	False	False	-3071.34130859375	-1394.71240234375	134.206176757813	0.735894858837128	0.940922975540161	0.598648369312286	74.471076965332	9011
True	False	False	False	False	-3064.66552734375	-1028.2734375	137.533599853516	0.790976285934448	0.965022087097168	1	82.9274215698242	10283
True	False	False	False	False	-3069.955078125	-744.327026367188	83.1856460571289	0.745481371879578	0.947039306163788	0.63206559419632	70.4933319091797	5287
True	False	False	False	False	-3070.2529296875	-514.432189941406	107.586769104004	0.827301025390625	0.96119749546051	1	83.1649475097656	8067
True	False	False	False	False	-3070.24096679688	-236.166900634766	194.099838256836	0.776620984077454	0.944998264312744	0.808785676956177	83.2571411132813	14570
True	False	False	False	False	-3069.83984375	-916.021301269531	155.279876708984	0.762258768081665	0.96768456697464	0.707001686096191	78.7642822265625	11027
True	False	False	False	False	-3063.73754882813	-764.459289550781	93.1679229736328	0.666415452957153	0.953267395496368	0.439655065536499	70.8214263916016	5949
True	False	False	False	False	-3069.5703125	-499.093933105469	106.477630615234	0.794342398643494	0.961780726909637	1	92.3020858764648	8861
True	False	False	False	False	-3067.2939453125	-342.680999755859	130.878753662109	0.794070303440094	0.952045440673828	1	70.9152526855469	8368
True	False	False	False	False	-3069.54541015625	-0.441551208496094	146.40673828125	0.59890741109848	0.939040899276733	0.344731509685516	68.9393920898438	9100
True	False	False	False	False	-3067.15307617188	-454.350952148438	102.041061401367	0.751853168010712	0.934734344482422	0.657459616661072	91.7065200805664	8437
True	False	False	False	False	-3067.03686523438	-689.439086914063	18.8554134368896	0.509066939353943	0.931646287441254	0.255368679761887	68	1156
True	False	False	False	False	-3066.78686523438	-614.438659667969	144.188446044922	0.603186249732971	0.919487357139587	0.349834442138672	72.3000030517578	9399
True	False	False	False	False	-3065.96850585938	-28.6650066375732	130.878753662109	0.725372850894928	0.962295830249786	0.566841185092926	71.9237289428711	8487
True	False	False	False	False	-3063.04565429688	-1646.47106933594	13.3097038269043	0.615151524543762	0.928345501422882	0.364647418260574	106.25	1275
True	False	False	False	False	-3045.40673828125	-1618.04284667969	55.4570960998535	0.842206358909607	0.970073580741882	1	112.019996643066	5601
True	False	False	False	False	-3031.73583984375	-1572.86474609375	192.990692138672	0.643659770488739	0.939335584640503	0.403692007064819	90.0287322998047	15665
True	False	False	False	False	-3051.55004882813	-1485.65026855469	144.188446044922	0.799139618873596	0.958350896835327	1	88.4230804443359	11495
True	False	False	False	False	-3058.6279296875	-1318.03918457031	156.389007568359	0.803114473819733	0.966947674751282	1	91.6312026977539	12920
True	False	False	False	False	-3061.41381835938	-962.612243652344	138.64274597168	0.722498834133148	0.954907357692719	0.558853149414063	81.1760025024414	10147
True	False	False	False	False	-3061.18896484375	-1254.185546875	174.135284423828	0.752221286296844	0.955332398414612	0.659022986888885	91.6242065429688	14385
True	False	False	False	False	-3056.28662109375	-1220.7314453125	69.8759460449219	0.679155230522156	0.95637571811676	0.462208092212677	80.9841232299805	5102
True	False	False	False	False	-3056.7734375	-1147.70495605469	150.843307495117	0.577822029590607	0.923984050750732	0.320920646190643	79.3602905273438	10793
True	False	False	False	False	-3058.09326171875	-874.65283203125	137.533599853516	0.782398581504822	0.957804203033447	0.883594453334808	82.5483856201172	10236
True	False	False	False	False	-3061.09838867188	-59.463680267334	283.940338134766	0.758784472942352	0.939084351062775	0.689074516296387	83.7109375	21430
True	False	False	False	False	-3060.3681640625	-725.685241699219	87.6222152709961	0.461408972740173	0.914756000041962	0.217823594808578	67.1772155761719	5307
True	False	False	False	False	-3058.36572265625	-683.536315917969	42.1473922729492	0.525587975978851	0.927424848079681	0.269718170166016	68.0263137817383	2585
True	False	False	False	False	-3057.14770507813	-110.007347106934	262.866638183594	0.753477871417999	0.958355784416199	0.664448618888855	84.0042190551758	19909
True	False	False	False	False	-3056.30419921875	-589.385314941406	145.297592163086	0.679700970649719	0.947330117225647	0.463219910860062	70.4503784179688	9229
True	False	False	False	False	-3054.80102539063	-187.896911621094	151.952453613281	0.772331058979034	0.952330470085144	0.771500051021576	77.8832092285156	10670
True	False	False	False	False	-3054.52563476563	-1106.28076171875	124.223899841309	0.67099004983902	0.931393265724182	0.447527855634689	84.2589263916016	9437
True	False	False	False	False	-3053.89477539063	-1191.83422851563	330.524291992188	0.324063122272491	0.882435381412506	0.132237568497658	89.4093933105469	26644
True	False	False	False	False	-3053.83447265625	-826.290222167969	230.701522827148	0.611943125724792	0.908663511276245	0.360593616962433	85.8653869628906	17860
True	False	False	False	False	-3053.64916992188	-699.486877441406	75.4216537475586	0.625182271003723	0.941423356533051	0.377736806869507	69.25	4709
True	False	False	False	False	-3051.8212890625	-781.853881835938	137.533599853516	0.624762415885925	0.956661105155945	0.377175748348236	73.0564498901367	9059
True	False	False	False	False	-3051.25610351563	-565.798522949219	159.716445922852	0.811793208122253	0.952330470085144	1	79.9097213745117	11507
True	False	False	False	False	-3051.79174804688	-368.453369140625	104.259346008301	0.754927635192871	0.960092186927795	0.670888781547546	76.4680862426758	7188
True	False	False	False	False	-3050.96948242188	-523.88134765625	149.734161376953	0.817421019077301	0.967305839061737	1	78.207405090332	10558
True	False	False	False	False	-3050.6455078125	-1348.13000488281	291.704345703125	0.45992374420166	0.828675448894501	0.216734156012535	95.7034225463867	25170
True	False	False	False	False	-3048.46728515625	-1513.39245605469	134.206176757813	0.780348420143127	0.954483211040497	0.851535737514496	84.0330581665039	10168
True	False	False	False	False	-3048.13720703125	-1421.34924316406	138.64274597168	0.593267381191254	0.936000645160675	0.33815124630928	71.8639984130859	8983
True	False	False	False	False	-3044.61059570313	-1375.68640136719	122.005615234375	0.823490679264069	0.959930598735809	1	140.763641357422	15484
True	False	False	False	False	-3037.94140625	-1093.82385253906	180.790130615234	0.474555224180222	0.925443351268768	0.227665305137634	82.3006134033203	13415
True	False	False	False	False	-3046.60693359375	-946.721069335938	125.333038330078	0.769035220146179	0.956785082817078	0.747732698917389	83.5840682983398	9445
True	False	False	False	False	-3046.73681640625	-748.892944335938	92.0587844848633	0.739471137523651	0.958662450313568	0.610541462898254	69.8192749023438	5795
True	False	False	False	False	-3046.31323242188	-1052.5517578125	135.315322875977	0.712555587291718	0.960529148578644	0.533104717731476	93.9016418457031	11456
True	False	False	False	False	-3038.35400390625	-989.319458007813	97.6044921875	0.598894655704498	0.949630796909332	0.344716459512711	74.9545440673828	6596
True	False	False	False	False	-3044.23974609375	-658.397888183594	128.660461425781	0.789452075958252	0.960328042507172	1	81.0344848632813	9400
True	False	False	False	False	-3045.314453125	-485.723876953125	218.500961303711	0.633201777935028	0.91883659362793	0.388688981533051	93.8578643798828	18490
True	False	False	False	False	-3041.61962890625	-246.394515991211	96.4953460693359	0.765188992023468	0.94673478603363	0.723530054092407	112.517242431641	9789
True	False	False	False	False	-3044.99047851563	66.4564971923828	175.244430541992	0.480460286140442	0.921055376529694	0.232206717133522	70.8987350463867	11202
True	False	False	False	False	-3040.09594726563	-855.480224609375	118.678184509277	0.657753348350525	0.939211189746857	0.42537385225296	75.9439239501953	8126
True	False	False	False	False	-3038.75756835938	-459.468353271484	118.678184509277	0.778608024120331	0.951650977134705	0.829857766628265	75.5140151977539	8080
True	False	False	False	False	-3037.85620117188	-1267.44201660156	141.970169067383	0.807637214660645	0.958389520645142	1	90.28125	11556
True	False	False	False	False	-3037.43627929688	-1393.27038574219	38.8199691772461	0.68638277053833	0.93867015838623	0.475945204496384	76	2660
True	False	False	False	False	-3033.046875	-1232.544921875	143.079315185547	0.822870492935181	0.964433610439301	1	88.5503845214844	11423
True	False	False	False	False	-3032.802734375	-1022.25469970703	150.843307495117	0.766693592071533	0.950994849205017	0.73261821269989	94.7132339477539	12881
True	False	False	False	False	-3036.61547851563	-711.179382324219	85.4039306640625	0.802311480045319	0.963311195373535	1	68.5584411621094	5279
True	False	False	False	False	-3034.23706054688	-879.177795410156	116.459907531738	0.776830792427063	0.960166454315186	0.810867488384247	76.6380920410156	8047
True	False	False	False	False	-3031.84155273438	-679.684020996094	98.7136306762695	0.768758356571198	0.958612501621246	0.745877683162689	69.2808990478516	6166
True	False	False	False	False	-3032.84594726563	-101.834655761719	173.026138305664	0.637440741062164	0.955533444881439	0.394667387008667	69.8525619506836	10897
True	False	False	False	False	-3031.91821289063	45.2457084655762	192.990692138672	0.81492292881012	0.959489762783051	1	75.3908081054688	13118
True	False	False	False	False	-3031.8330078125	-1120.61047363281	124.223899841309	0.661047279834747	0.947033822536469	0.430712252855301	78.7053604125977	8815
True	False	False	False	False	-3031.56811523438	-1054.74096679688	94.2770690917969	0.734207451343536	0.945592641830444	0.593244731426239	140.835296630859	11971
True	False	False	False	False	-3030.935546875	-1605.91003417969	118.678184509277	0.664870381355286	0.953919410705566	0.437049388885498	86.682243347168	9275
True	False	False	False	False	-3028.16650390625	-976.329833984375	112.023338317871	0.679670333862305	0.958487033843994	0.463163018226624	84.8316802978516	8568
True	False	False	False	False	-3030.64404296875	-962.012084960938	88.7313537597656	0.435576438903809	0.904292643070221	0.199480801820755	76.9625015258789	6157
True	False	False	False	False	-3025.85791015625	-774.671813964844	93.1679229736328	0.782521784305573	0.969454169273376	0.885872364044189	69.3571395874023	5826
True	False	False	False	False	-3029.43432617188	-21.9880332946777	131.987884521484	0.739435315132141	0.953853964805603	0.61041921377182	82.3193283081055	9796
True	False	False	False	False	-3029.12280273438	-553.693969726563	94.2770690917969	0.781477868556976	0.965536773204803	0.868022978305817	65.6235275268555	5578
True	False	False	False	False	-3025.35668945313	-1694.84204101563	99.8227767944336	0.647322654724121	0.953440308570862	0.40915635228157	143.422225952148	12908
True	False	False	False	False	-3021.984375	-1658.9248046875	119.787330627441	0.832143545150757	0.972220122814178	1	105.305557250977	11373
True	False	False	False	False	-3007.130859375	-1478.05505371094	171.917007446289	0.6527099609375	0.959278523921967	0.417406469583511	93.6774215698242	14520
True	False	False	False	False	-3006.88330078125	-1381.00463867188	100.931915283203	0.709659993648529	0.959103643894196	0.526092648506165	73.5824203491211	6696
True	False	False	False	False	-3025.29858398438	-917.106872558594	108.695907592773	0.764249205589294	0.95439088344574	0.718070447444916	68.7959213256836	6742
True	False	False	False	False	-3025.08813476563	-1368.97802734375	93.1679229736328	0.748380422592163	0.948180556297302	0.643250167369843	79.4880981445313	6677
True	False	False	False	False	-3019.25634765625	-1336.57336425781	163.043869018555	0.559575617313385	0.922220706939697	0.301901370286942	79.3877563476563	11670
True	False	False	False	False	-3011.12475585938	-897.28759765625	90.9496383666992	0.486096322536469	0.934157729148865	0.236614286899567	63.5365867614746	5210
True	False	False	False	False	-3024.35009765625	-805.620727539063	97.6044921875	0.68626457452774	0.943013250827789	0.475714534521103	65.6022720336914	5773
True	False	False	False	False	-3022.95361328125	-753.843444824219	63.2210922241211	0.708366572856903	0.955144286155701	0.523024260997772	66.6491241455078	3799
True	False	False	False	False	-3024.3125	-729.682373046875	104.259346008301	0.695448517799377	0.954870998859406	0.494300276041031	68.6489334106445	6453
True	False	False	False	False	-3011.49877929688	-671.892395019531	102.041061401367	0.770813465118408	0.953679203987122	0.760143399238586	75.5434799194336	6950
True	False	False	False	False	-3023.88061523438	-444.363952636719	113.132476806641	0.763600468635559	0.947243809700012	0.714391827583313	74.970588684082	7647
True	False	False	False	False	-3024.17260742188	-300.892883300781	289.486053466797	0.808336436748505	0.9534912109375	1	76.0421447753906	19847
True	False	False	False	False	-3020.7353515625	-637.06884765625	168.589569091797	0.668440997600555	0.945704340934753	0.44311136007309	72.4078979492188	11006
True	False	False	False	False	-3012.09814453125	-562.611145019531	99.8227767944336	0.701861500740051	0.943013250827789	0.508145332336426	64.3888854980469	5795
True	False	False	False	False	-3020.13549804688	-513.635009765625	156.389007568359	0.767703473567963	0.95632141828537	0.738981306552887	83.9361724853516	11835
True	False	False	False	False	-3011.52368164063	-11.6788148880005	99.8227767944336	0.801836133003235	0.952123403549194	1	83.5444412231445	7519
True	False	False	False	False	-3010.48120117188	-1293.59899902344	188.554138183594	0.634131848812103	0.930504977703094	0.389989137649536	90.4823532104492	15382
True	False	False	False	False	-3005.52416992188	-1243.61193847656	122.005615234375	0.6835116147995	0.941687762737274	0.470399111509323	84.6727294921875	9314
True	False	False	False	False	-3008.94189453125	-1176.07958984375	222.937530517578	0.700649738311768	0.952192962169647	0.505469739437103	84.756217956543	17036
True	False	False	False	False	-3007.31323242188	-1065.33020019531	178.571853637695	0.764128386974335	0.954317510128021	0.717379927635193	86.1366424560547	13868
True	False	False	False	False	-3008.90234375	-1036.5908203125	56.5662384033203	0.823355436325073	0.959788382053375	1	74.6078414916992	3805
True	False	False	False	False	-3007.37963867188	-1023.40863037109	49.9113883972168	0.771634459495544	0.947310328483582	0.766191244125366	72.9777755737305	3284
True	False	False	False	False	-3007.2666015625	-862.531677246094	229.592376708984	0.587740302085876	0.916196942329407	0.331856727600098	85.9613494873047	17794
True	False	False	False	False	-3004.75244140625	-822.423461914063	125.333038330078	0.669864416122437	0.95442408323288	0.445568263530731	79.7876129150391	9016
True	False	False	False	False	-3004.84448242188	-763.732849121094	150.843307495117	0.794324278831482	0.960529148578644	1	85.6176452636719	11644
True	False	False	False	False	-3002.21215820313	-1456.27856445313	131.987884521484	0.597164392471313	0.93597412109375	0.342680543661118	81.0336151123047	9643
True	False	False	False	False	-3002.19506835938	-1523.08056640625	204.082122802734	0.629056334495544	0.936410903930664	0.382970869541168	84.9076080322266	15623
True	False	False	False	False	-2999.2919921875	-1355.02551269531	99.8227767944336	0.701861500740051	0.942289233207703	0.508145332336426	72.4444427490234	6520
True	False	False	False	False	-2999.50073242188	-1127.41638183594	197.427261352539	0.565903186798096	0.931387186050415	0.308344900608063	85.241569519043	15173
True	False	False	False	False	-2998.98120117188	-1737.810546875	273.958068847656	0.388745874166489	0.920682549476624	0.169141441583633	128.813766479492	31817
True	False	False	False	False	-2979.27270507813	-1724.66015625	150.843307495117	0.560612618923187	0.949078917503357	0.302946805953979	115.801467895508	15749
True	False	False	False	False	-2997.7666015625	-1696.23657226563	13.3097038269043	0.554879128932953	0.931946337223053	0.297217160463333	83.75	1005
True	False	False	False	False	-2996.8369140625	-1401.76867675781	74.3125076293945	0.615988433361053	0.940829396247864	0.365715116262436	65.4477615356445	4385
True	False	False	False	False	-2997.53564453125	-837.469543457031	95.3862075805664	0.801153242588043	0.967737257480621	1	78.0813980102539	6715
True	False	False	False	False	-2997.54956054688	-738.833984375	150.843307495117	0.823476016521454	0.96396404504776	1	81.1691207885742	11039
True	False	False	False	False	-2997.19873046875	-1264.45385742188	134.206176757813	0.724908888339996	0.950858533382416	0.56553328037262	85.9752044677734	10403
True	False	False	False	False	-2996.79150390625	-1674.53759765625	116.459907531738	0.81883841753006	0.962896168231964	1	83.466667175293	8764
True	False	False	False	False	-2983.9677734375	-1638.13049316406	117.569046020508	0.851301372051239	0.963940918445587	1	88.8584899902344	9419
True	False	False	False	False	-2978.75756835938	-1527.923828125	209.627822875977	0.633842647075653	0.962629437446594	0.38958415389061	84.4973526000977	15970
True	False	False	False	False	-2981.65966796875	-1328.0439453125	176.353576660156	0.737743198871613	0.957255184650421	0.604717314243317	88.9119491577148	14137
True	False	False	False	False	-2989.60888671875	-1038.46179199219	77.6399383544922	0.673411130905151	0.949343144893646	0.451793849468231	72.7714309692383	5094
True	False	False	False	False	-2996.40991210938	-640.942199707031	147.515884399414	0.706804156303406	0.945936024188995	0.51936799287796	75.2932357788086	10014
True	False	False	False	False	-2994.31591796875	-1023.10705566406	69.8759460449219	0.703073918819427	0.924510419368744	0.510851562023163	77.8730163574219	4906
True	False	False	False	False	-2992.06030273438	-800.839172363281	226.264953613281	0.545905828475952	0.926637232303619	0.288489013910294	78.970588684082	16110
True	False	False	False	False	-2985.35791015625	-1282.68115234375	88.7313537597656	0.691018760204315	0.959297358989716	0.485164731740952	79.5250015258789	6362
True	False	False	False	False	-2982.02392578125	-1207.63903808594	75.4216537475586	0.708534777164459	0.946528077125549	0.523421168327332	69.7352905273438	4742
True	False	False	False	False	-2983.275390625	-1160.49401855469	120.896469116211	0.733505606651306	0.958487033843994	0.591034114360809	75.5137634277344	8231
True	False	False	False	False	-2979.80810546875	-1389.79077148438	56.5662384033203	0.475102514028549	0.916796803474426	0.228082984685898	67.4509811401367	3440
True	False	False	False	False	-2979.58129882813	-851.458435058594	135.315322875977	0.712555587291718	0.947400569915771	0.533104717731476	79.5491790771484	9705
True	False	False	False	False	-2978.19946289063	-1613.16125488281	240.683807373047	0.605424761772156	0.909690022468567	0.352543652057648	91.165901184082	19783
True	False	False	False	False	-2974.11206054688	-1431.44165039063	122.005615234375	0.578784465789795	0.921783030033112	0.32196244597435	68.6909103393555	7556
True	False	False	False	False	-2977.79833984375	-767.761596679688	140.861022949219	0.658946752548218	0.960985481739044	0.427295297384262	76.1259841918945	9668
True	False	False	False	False	-2977.51928710938	-1363.47998046875	137.533599853516	0.311127692461014	0.807843327522278	0.125439047813416	123.233871459961	15281
True	False	False	False	False	-2976.89599609375	-1257.00048828125	135.315322875977	0.694893360137939	0.944726765155792	0.493137061595917	83.9918060302734	10247
True	False	False	False	False	-2976.0517578125	-992.999389648438	189.663269042969	0.656467795372009	0.939040243625641	0.423319727182388	87.941520690918	15038
True	False	False	False	False	-2976.900390625	-650.460021972656	201.863830566406	0.790192663669586	0.960309088230133	1	94.1813201904297	17141
True	False	False	False	False	-2975.8173828125	-1178.54162597656	31.0559749603271	0.695939123630524	0.913262784481049	0.495332807302475	68.7142868041992	1924
True	False	False	False	False	-2975.71435546875	-1069.19091796875	136.424453735352	0.744761407375336	0.959237992763519	0.629374265670776	67.8373947143555	8344
True	False	False	False	False	-2974.6376953125	-966.359375	128.660461425781	0.647274434566498	0.917572915554047	0.409083664417267	74	8584
True	False	False	False	False	-2973.69750976563	-1700.11401367188	151.952453613281	0.735381960868835	0.957171022891998	0.596992313861847	91.7007293701172	12563
True	False	False	False	False	-2972.73461914063	-1123.70043945313	75.4216537475586	0.530295372009277	0.959754347801208	0.273951560258865	67.279411315918	4575
True	False	False	False	False	-2972.94311523438	-786.625854492188	184.117568969727	0.77745521068573	0.966585278511047	0.817248582839966	85.5240936279297	14197
True	False	False	False	False	-2971.876953125	-1795.14245605469	90.9496383666992	0.624288439750671	0.953649818897247	0.376543790102005	127.536582946777	10458
True	False	False	False	False	-2955.61962890625	-1783.5341796875	148.625015258789	0.44234961271286	0.929513573646545	0.204169616103172	102.850746154785	13782
True	False	False	False	False	-2968.14599609375	-1661.75341796875	164.153015136719	0.794427216053009	0.966610431671143	1	86.4864883422852	12800
True	False	False	False	False	-2969.38500976563	-1223.91235351563	125.333038330078	0.720809042453766	0.94437563419342	0.554278552532196	85.4955749511719	9661
True	False	False	False	False	-2970.548828125	-1035.71362304688	105.36848449707	0.740853786468506	0.959754347801208	0.61531263589859	71.3368453979492	6777
True	False	False	False	False	-2969.92993164063	-930.418701171875	211.846115112305	0.727067649364471	0.938843071460724	0.571680963039398	93.4031448364258	17840
True	False	False	False	False	-2970.27905273438	-629.74951171875	216.282684326172	0.857539415359497	0.972137272357941	1	80.98974609375	15793
True	False	False	False	False	-2967.67114257813	-1297.64965820313	167.480438232422	0.707203209400177	0.951096475124359	0.520296692848206	85.1589431762695	12859
True	False	False	False	False	-2967.140625	-1762.78173828125	58.7845230102539	0.733056902885437	0.935434281826019	0.589631855487823	118.830184936523	6298
True	False	False	False	False	-2952.39721679688	-1706.70861816406	136.424453735352	0.72914445400238	0.952487111091614	0.577750682830811	89.0325241088867	10951
True	False	False	False	False	-2962.95874023438	-1570.39135742188	196.318130493164	0.693632781505585	0.951999008655548	0.490515530109406	88.6101684570313	15684
True	False	False	False	False	-2966.80541992188	-1506.43969726563	139.751892089844	0.669603943824768	0.949826419353485	0.445116937160492	83.6825408935547	10544
True	False	False	False	False	-2953.755859375	-1345.02514648438	118.678184509277	0.507836878299713	0.919666945934296	0.254330366849899	76.1775665283203	8151
True	False	False	False	False	-2960.33349609375	-1145.51611328125	110.914192199707	0.727671027183533	0.967822372913361	0.573428332805634	74.5599975585938	7456
True	False	False	False	False	-2963.62622070313	-850.61669921875	86.513069152832	0.600992560386658	0.949601590633392	0.347206056118011	81.0769195556641	6324
True	False	False	False	False	-2962.77685546875	-886.583557128906	104.259346008301	0.745750606060028	0.943345487117767	0.63308048248291	112.297874450684	10556
True	False	False	False	False	-2958.3974609375	-1183.29345703125	112.023338317871	0.778208315372467	0.954018115997314	0.825352907180786	83.5346527099609	8437
True	False	False	False	False	-2957.85961914063	-836.708801269531	82.0765075683594	0.797737896442413	0.938417673110962	1	95.9459457397461	7100
True	False	False	False	False	-2953.72265625	-1599.45666503906	127.551322937012	0.648307085037231	0.944545745849609	0.410644590854645	79.5391311645508	9147
True	False	False	False	False	-2949.92236328125	-1485.03515625	184.117568969727	0.664196252822876	0.955339074134827	0.435920625925064	83.3192749023438	13831
True	False	False	False	False	-2952.69580078125	-1407.55126953125	107.586769104004	0.533511936664581	0.931625366210938	0.276883244514465	69.8041229248047	6771
True	False	False	False	False	-2948.73559570313	-1279.28186035156	194.099838256836	0.652782797813416	0.930504977703094	0.417519867420197	78.6342849731445	13761
True	False	False	False	False	-2950.20361328125	-1042.29748535156	123.114753723145	0.776449203491211	0.946028470993042	0.80710357427597	75.6486511230469	8397
True	False	False	False	False	-2948.09521484375	-1836.83618164063	84.2947845458984	0.721413135528564	0.932111859321594	0.555903851985931	133.881576538086	10175
True	False	False	False	False	-2929.84008789063	-1812.50500488281	214.064392089844	0.625187635421753	0.914996862411499	0.377744019031525	98.9378204345703	19095
True	False	False	False	False	-2940.8701171875	-1767.31567382813	88.7313537597656	0.682310163974762	0.953945577144623	0.468113631010056	80.5124969482422	6441
True	False	False	False	False	-2947.47827148438	-1734.82885742188	210.736968994141	0.654799818992615	0.92479008436203	0.420678436756134	143.105270385742	27190
True	False	False	False	False	-2933.73120117188	-1715.37426757813	89.8404998779297	0.744702398777008	0.939830243587494	0.629155278205872	82.6543197631836	6695
True	False	False	False	False	-2942.1572265625	-1538.28527832031	201.863830566406	0.578620135784149	0.926979005336761	0.321784287691116	87.5054931640625	15926
True	False	False	False	False	-2944.96655273438	-1217.57116699219	113.132476806641	0.668162107467651	0.928288340568542	0.442632764577866	73.8039245605469	7528
True	False	False	False	False	-2947.1748046875	-1100.02502441406	51.0205307006836	0.551170408725739	0.88666820526123	0.29357522726059	66.0217361450195	3037
True	False	False	False	False	-2942.69067382813	-852.573425292969	186.335845947266	0.851291060447693	0.968824923038483	1	78.6190490722656	13208
True	False	False	False	False	-2940.83129882813	-1508.27954101563	126.442184448242	0.690266668796539	0.95312774181366	0.483645975589752	80.7192993164063	9202
True	False	False	False	False	-2937.68505859375	-1370.95178222656	138.64274597168	0.554729282855988	0.940952301025391	0.297069013118744	74.2480010986328	9281
True	False	False	False	False	-2939.39501953125	-1060.69982910156	140.861022949219	0.726478219032288	0.968222200870514	0.569986522197723	77.173225402832	9801
True	False	False	False	False	-2937.55737304688	-1241.12048339844	113.132476806641	0.721733629703522	0.954439222812653	0.556770741939545	78	7956
True	False	False	False	False	-2934.6357421875	-1610.76806640625	64.3302307128906	0.716259241104126	0.948405802249908	0.542377769947052	78.3620681762695	4545
True	False	False	False	False	-2933.84887695313	-1423.46936035156	153.061584472656	0.575994193553925	0.911314189434052	0.318953275680542	82.2028961181641	11344
True	False	False	False	False	-2934.1748046875	-1176.88305664063	95.3862075805664	0.742845177650452	0.960950613021851	0.62236750125885	70.4651184082031	6060
True	False	False	False	False	-2934.06860351563	-1125.986328125	130.878753662109	0.752703249454498	0.963601350784302	0.661087512969971	73.5847473144531	8683
True	False	False	False	False	-2933.5478515625	-1102.95043945313	82.0765075683594	0.532243072986603	0.882755637168884	0.2757228910923	69.5	5143
True	False	False	False	False	-2930.33471679688	-1160.61938476563	97.6044921875	0.658792555332184	0.960568130016327	0.427046239376068	70.9659118652344	6245
True	False	False	False	False	-2930.24145507813	-1401.19177246094	80.9673614501953	0.432744264602661	0.860880017280579	0.197544395923615	72.6986312866211	5307
True	False	False	False	False	-2926.966796875	-1785.87097167969	84.2947845458984	0.731132090091705	0.963002026081085	0.583710730075836	80.4473648071289	6114
True	False	False	False	False	-2926.1923828125	-1634.65905761719	237.356369018555	0.46630448102951	0.925411462783813	0.221446320414543	89.4626159667969	19145
True	False	False	False	False	-2926.04956054688	-1876.76501464844	80.9673614501953	0.622608006000519	0.946975588798523	0.374315321445465	117.397262573242	8570
True	False	False	False	False	-2909.06762695313	-1875.2333984375	129.769607543945	0.621775090694427	0.913834452629089	0.373217701911926	119.273506164551	13955
True	False	False	False	False	-2923.63037109375	-1594.52331542969	104.259346008301	0.676092565059662	0.955573856830597	0.45660275220871	97.6702117919922	9181
True	False	False	False	False	-2924.79052734375	-825.4150390625	115.350761413574	0.778573036193848	0.959930598735809	0.82945716381073	92.461540222168	9616
True	False	False	False	False	-2923.09643554688	-1859.8349609375	148.625015258789	0.729590535163879	0.951839864253998	0.579075038433075	130.44775390625	17480
True	False	False	False	False	-2890.2431640625	-1803.17639160156	108.695907592773	0.721518695354462	0.951295793056488	0.556188941001892	117.142860412598	11480
True	False	False	False	False	-2913.08813476563	-1771.90026855469	89.8404998779297	0.712417364120483	0.94920426607132	0.532765328884125	88.456787109375	7165
True	False	False	False	False	-2915.24780273438	-1722.45275878906	77.6399383544922	0.754616916179657	0.941029727458954	0.669491648674011	94.5142822265625	6616
True	False	False	False	False	-2920.28540039063	-1465.89465332031	98.7136306762695	0.54710328578949	0.936383605003357	0.289637446403503	72.1011199951172	6417
True	False	False	False	False	-2922.85717773438	-1444.84484863281	117.569046020508	0.72139585018158	0.953173696994781	0.555857241153717	86.5188674926758	9171
True	False	False	False	False	-2919.51782226563	-1259.11376953125	176.353576660156	0.6440509557724	0.935109078884125	0.404270172119141	78.3962249755859	12465
True	False	False	False	False	-2921.86889648438	-1207.25549316406	112.023338317871	0.811145603656769	0.963940918445587	1	73.6435623168945	7438
True	False	False	False	False	-2919.40087890625	-1660.85595703125	176.353576660156	0.605255246162415	0.926049172878265	0.352337509393692	78.710693359375	12515
True	False	False	False	False	-2918.88989257813	-1615.10278320313	84.2947845458984	0.807776212692261	0.954849600791931	1	83.4605255126953	6343
True	False	False	False	False	-2917.8203125	-806.441650390625	138.64274597168	0.841176152229309	0.962010085582733	1	79.7440032958984	9968
True	False	False	False	False	-2914.69360351563	-1433.99829101563	15.5279874801636	0.774550676345825	0.945763468742371	0.789673984050751	75.5	1057
True	False	False	False	False	-2914.56420898438	-1363.92407226563	159.716445922852	0.522135734558105	0.931926608085632	0.266655534505844	75.6875	10899
True	False	False	False	False	-2913.79345703125	-1305.66882324219	183.008422851563	0.465089857578278	0.865012526512146	0.220542922616005	73.2181854248047	12081
True	False	False	False	False	-2913.70434570313	-1753.0654296875	157.498153686523	0.69618821144104	0.943950593471527	0.495858699083328	90.6338043212891	12870
True	False	False	False	False	-2911.47314453125	-1689.59460449219	118.678184509277	0.834435343742371	0.970481276512146	1	74.9626159667969	8021
True	False	False	False	False	-2910.98168945313	-1582.38818359375	148.625015258789	0.705064654350281	0.946900069713593	0.515360057353973	89.5746231079102	12003
True	False	False	False	False	-2907.21728515625	-1554.31274414063	159.716445922852	0.705993711948395	0.962075293064117	0.517492473125458	85.0972213745117	12254
True	False	False	False	False	-2908.20068359375	-1340.09228515625	114.241622924805	0.610584378242493	0.928384304046631	0.358895391225815	72.271842956543	7444
True	False	False	False	False	-2908.18090820313	-1177.345703125	105.36848449707	0.762958765029907	0.960752546787262	0.710821866989136	79.4210510253906	7545
True	False	False	False	False	-2909.763671875	-1137.52905273438	141.970169067383	0.61912876367569	0.953882575035095	0.369760245084763	73.96875	9468
True	False	False	False	False	-2906.64477539063	-1232.62353515625	117.569046020508	0.793545544147491	0.963646411895752	1	73.0471725463867	7743
True	False	False	False	False	-2901.66821289063	-1500.1298828125	226.264953613281	0.673427760601044	0.935645997524261	0.451823472976685	88.3431396484375	18022
True	False	False	False	False	-2899.34155273438	-1783.10803222656	83.1856460571289	0.80851811170578	0.962681770324707	1	83.2133331298828	6241
True	False	False	False	False	-2890.73266601563	-1712.67919921875	108.695907592773	0.78705221414566	0.953055143356323	1	77.5816345214844	7603
True	False	False	False	False	-2897.53540039063	-1460.62622070313	46.5839614868164	0.492745071649551	0.914094269275665	0.241908937692642	68.9047622680664	2894
True	False	False	False	False	-2897.087890625	-1209.37133789063	98.7136306762695	0.706082999706268	0.941761016845703	0.517698526382446	66.6966323852539	5936
True	False	False	False	False	-2894.95385742188	-1616.4150390625	128.660461425781	0.670478940010071	0.939791798591614	0.446636199951172	73.8017272949219	8561
True	False	False	False	False	-2891.84106445313	-1531.09338378906	161.934722900391	0.577083945274353	0.934981346130371	0.320124477148056	74.7328796386719	10911
True	False	False	False	False	-2894.50122070313	-1429.26403808594	80.9673614501953	0.725601851940155	0.951321005821228	0.567489385604858	73.1643829345703	5341
True	False	False	False	False	-2892.39794921875	-1450.60278320313	38.8199691772461	0.503473162651062	0.875822782516479	0.250679224729538	67.2571411132813	2354
True	False	False	False	False	-2889.87768554688	-1393.74255371094	156.389007568359	0.767703473567963	0.955008804798126	0.738981306552887	79.8297882080078	11256
True	False	False	False	False	-2890.08642578125	-1315.37341308594	135.315322875977	0.799174308776855	0.962518155574799	1	93.2704925537109	11379
True	False	False	False	False	-2883.53979492188	-1845.46276855469	181.899276733398	0.622110068798065	0.952247560024261	0.37365859746933	87.5426864624023	14357
True	False	False	False	False	-2886.97802734375	-1743.45324707031	157.498153686523	0.789007604122162	0.965479552745819	1	88.3028182983398	12539
True	False	False	False	False	-2887.71606445313	-1588.63366699219	133.097030639648	0.490339040756226	0.900079727172852	0.239980816841125	74.1750030517578	8901
True	False	False	False	False	-2886.61108398438	-1828.35131835938	85.4039306640625	0.765360891819	0.949547469615936	0.724545955657959	87.0259704589844	6701
True	False	False	False	False	-2869.57006835938	-1822.82800292969	86.513069152832	0.785991430282593	0.964659512042999	1	84.3461532592773	6579
True	False	False	False	False	-2886.0048828125	-1659.33349609375	157.498153686523	0.712582767009735	0.948143243789673	0.533171415328979	75.8028182983398	10764
True	False	False	False	False	-2883.70581054688	-1296.669921875	163.043869018555	0.640623927116394	0.947156131267548	0.399247795343399	83.9931945800781	12347
True	False	False	False	False	-2877.09594726563	-1412.48645019531	178.571853637695	0.550424337387085	0.941002249717712	0.292848497629166	84.211181640625	13558
True	False	False	False	False	-2873.46826171875	-1703.17053222656	95.3862075805664	0.651514112949371	0.952215850353241	0.415552496910095	76.5465087890625	6583
True	False	False	False	False	-2871.39111328125	-1682.49377441406	106.477630615234	0.718682765960693	0.948782980442047	0.54864364862442	74.375	7140
True	False	False	False	False	-2872.45654296875	-1229.46508789063	146.40673828125	0.656023621559143	0.943131446838379	0.422613710165024	77.0454559326172	10170
True	False	False	False	False	-2871.37524414063	-1259.68188476563	21.0736961364746	0.765837788581848	0.95370626449585	0.727394282817841	59.8421058654785	1137
True	False	False	False	False	-2869.005859375	-1207.38562011719	90.9496383666992	0.799552619457245	0.960267782211304	1	78.0365829467773	6399
True	False	False	False	False	-2868.82470703125	-1870.78552246094	195.208984375	0.508639216423035	0.922994375228882	0.255007147789001	83.8920440673828	14765
True	False	False	False	False	-2852.07788085938	-1804.62841796875	116.459907531738	0.74296110868454	0.958051800727844	0.622785210609436	80.6761932373047	8471
True	False	False	False	False	-2858.70678710938	-1712.39538574219	65.4393768310547	0.60625684261322	0.938855051994324	0.353557705879211	75.1355895996094	4433
True	False	False	False	False	-2865.30590820313	-1520.58056640625	198.536407470703	0.490800499916077	0.858211874961853	0.240349546074867	80.8491592407227	14472
True	False	False	False	False	-2862.9912109375	-1442.52563476563	93.1679229736328	0.772283971309662	0.951477408409119	0.771135985851288	70.476188659668	5920
True	False	False	False	False	-2861.97045898438	-1466.29431152344	174.135284423828	0.628185629844666	0.940038084983826	0.38178539276123	77.5414047241211	12174
True	False	False	False	False	-2858.27563476563	-1340.04040527344	125.333038330078	0.643630743026733	0.952577650547028	0.403649151325226	76.0177001953125	8590
True	False	False	False	False	-2857.3330078125	-1282.92407226563	137.533599853516	0.427343040704727	0.864153563976288	0.193889975547791	72.0080642700195	8929
True	False	False	False	False	-2856.93798828125	-1219.42272949219	63.2210922241211	0.770733594894409	0.958205223083496	0.759566485881805	68.2807006835938	3892
True	False	False	False	False	-2856.80712890625	-1590.68395996094	143.079315185547	0.56729531288147	0.905552387237549	0.309783577919006	76.3953475952148	9855
True	False	False	False	False	-2855.7919921875	-1258.1806640625	90.9496383666992	0.708294212818146	0.939231157302856	0.52285373210907	70.6707305908203	5795
True	False	False	False	False	-2855.96728515625	-403.153015136719	9.98227787017822	0.754574596881866	0.933233201503754	0.669301986694336	44.8888893127441	404
True	False	False	False	False	-2855.2958984375	-1748.69079589844	100.931915283203	0.836640954017639	0.959713160991669	1	74.7362670898438	6801
True	False	False	False	False	-2853.08618164063	-1660.49194335938	171.917007446289	0.627848386764526	0.932600975036621	0.381327718496323	82.1677398681641	12736
True	False	False	False	False	-2852.51708984375	-1559.45751953125	241.792938232422	0.725337266921997	0.931888580322266	0.5667405128479	98.3715591430664	21445
True	False	False	False	False	-2851.23779296875	-1376.26379394531	224.046676635742	0.753497838973999	0.953804969787598	0.66453617811203	87.6584167480469	17707
True	False	False	False	False	-2848.20385742188	-1775.23828125	96.4953460693359	0.836953818798065	0.958789765834808	1	81.5402297973633	7094
True	False	False	False	False	-2848.98950195313	-1726.87219238281	76.5307922363281	0.70901221036911	0.914503037929535	0.524551153182983	93.1304321289063	6426
True	False	False	False	False	-2848.46850585938	-1625.90075683594	146.40673828125	0.718701124191284	0.948584318161011	0.548691689968109	75.0454559326172	9906
True	False	False	False	False	-2847.763671875	-1235.52136230469	86.513069152832	0.686031520366669	0.948513209819794	0.475260227918625	69.0769195556641	5388
True	False	False	False	False	-2846.501953125	-1320.23693847656	170.807861328125	0.730905413627625	0.948342978954315	0.583023309707642	81.1948089599609	12504
True	False	False	False	False	-2845.69482421875	-1700.59411621094	95.3862075805664	0.854818642139435	0.964166045188904	1	82.6744155883789	7110
True	False	False	False	False	-2841.6318359375	-1482.97424316406	87.6222152709961	0.645613074302673	0.931518077850342	0.406591773033142	65.037971496582	5138
True	False	False	False	False	-2838.4072265625	-1742.70910644531	42.1473922729492	0.796495378017426	0.954181313514709	1	72.2631607055664	2746
True	False	False	False	False	-2838.24072265625	-1876.80725097656	144.188446044922	0.690861225128174	0.953716814517975	0.484845846891403	81.6153869628906	10610
True	False	False	False	False	-2833.8330078125	-1752.97900390625	41.0382537841797	0.775534987449646	0.945388197898865	0.798458695411682	68.6486511230469	2540
True	False	False	False	False	-2830.4287109375	-1669.29370117188	133.097030639648	0.745649039745331	0.947729587554932	0.63269704580307	88.875	10665
True	False	False	False	False	-2837.80395507813	-1442.671875	130.878753662109	0.349752217531204	0.812430024147034	0.146283209323883	68.9661026000977	8138
True	False	False	False	False	-2834.90698242188	-1245.86547851563	90.9496383666992	0.72121262550354	0.95420914888382	0.555363178253174	70.6463394165039	5793
True	False	False	False	False	-2830.99194335938	-1510.86279296875	66.5485153198242	0.62517774105072	0.914608180522919	0.377730756998062	69.1166687011719	4147
True	False	False	False	False	-2829.86108398438	-1695.93298339844	79.8582229614258	0.561489224433899	0.94290953874588	0.303833693265915	70.3055572509766	5062
True	False	False	False	False	-2827.11083984375	-1470.08972167969	13.3097038269043	0.80851811170578	0.94014710187912	1	58.25	699
True	False	False	False	False	-2822.93920898438	-1773.44104003906	165.262145996094	0.747710049152374	0.955487966537476	0.640612363815308	84.8322143554688	12640
True	False	False	False	False	-2823.6904296875	-1408.072265625	166.371292114258	0.533226847648621	0.95527309179306	0.276622086763382	73.7466659545898	11062
True	False	False	False	False	-2816.8359375	-1833.47937011719	206.300399780273	0.614007711410522	0.9146608710289	0.363195091485977	92.8763427734375	17275
True	False	False	False	False	-2822.09057617188	-1636.39331054688	114.241622924805	0.633164465427399	0.94545990228653	0.388636946678162	66.8834915161133	6889
True	False	False	False	False	-2821.99291992188	-1481.30603027344	34.3833999633789	0.770503997802734	0.956876516342163	0.757918477058411	60.7419357299805	1883
True	False	False	False	False	-2819.00415039063	-826.0322265625	92.0587844848633	0.798473179340363	0.95210999250412	1	73.5903625488281	6108
True	False	False	False	False	-2818.87036132813	-133.216918945313	194.099838256836	0.769586682319641	0.951021790504456	0.751487255096436	67.1371459960938	11749
True	False	False	False	False	-2818.76782226563	-1506.80541992188	70.9850845336914	0.714233875274658	0.930926561355591	0.537262856960297	70.4375	4508
True	False	False	False	False	-2817.7021484375	-1800.51831054688	118.678184509277	0.700915157794952	0.954031527042389	0.506053328514099	72.5140151977539	7759
True	False	False	False	False	-2817.466796875	-1531.62426757813	148.625015258789	0.71211850643158	0.933291912078857	0.532033205032349	75.0447769165039	10056
True	False	False	False	False	-2813.70361328125	-1739.79968261719	76.5307922363281	0.733375728130341	0.961111128330231	0.590627431869507	66.8840560913086	4615
True	False	False	False	False	-2812.751953125	-1879.0380859375	109.805053710938	0.608575522899628	0.945394814014435	0.356404304504395	76.6060638427734	7584
True	False	False	False	False	-2794.58032226563	-1873.88562011719	137.533599853516	0.607939004898071	0.938452363014221	0.355619817972183	79.6451644897461	9876
True	False	False	False	False	-2812.34619140625	-1720.93493652344	74.3125076293945	0.547545254230499	0.894756138324738	0.290062576532364	66.8507461547852	4479
True	False	False	False	False	-2805.03979492188	-1612.73120117188	169.698715209961	0.775282919406891	0.961444437503815	0.796160697937012	84.4509811401367	12921
True	False	False	False	False	-2804.03466796875	-1781.45336914063	85.4039306640625	0.830078601837158	0.960834741592407	1	72.6233749389648	5592
True	False	False	False	False	-2792.4140625	-1676.55090332031	69.8759460449219	0.728278815746307	0.93893426656723	0.575201690196991	81.3333358764648	5124
True	False	False	False	False	-2803.72802734375	-1546.26013183594	100.931915283203	0.721950054168701	0.927116334438324	0.557357847690582	91.0549468994141	8286
True	False	False	False	False	-2799.03833007813	-1644.083984375	116.459907531738	0.563613891601563	0.951417982578278	0.305995672941208	70.6095275878906	7414
True	False	False	False	False	-2798.12768554688	-1589.52685546875	176.353576660156	0.714804708957672	0.95335865020752	0.538693726062775	91.6163558959961	14567
True	False	False	False	False	-2796.26806640625	-1453.11022949219	137.533599853516	0.724236845970154	0.972531378269196	0.563651561737061	74.2258071899414	9204
True	False	False	False	False	-2795.13037109375	-1417.79772949219	197.427261352539	0.371474534273148	0.840380311012268	0.158772617578506	72.2022476196289	12852
True	False	False	False	False	-2790.33178710938	-1811.40307617188	112.023338317871	0.726439833641052	0.937263190746307	0.569876611232758	77.8217849731445	7860
True	False	False	False	False	-2784.81323242188	-1738.49255371094	270.630645751953	0.620702385902405	0.946009576320648	0.371810734272003	96.4221343994141	23527
True	False	False	False	False	-2789.54638671875	-1516.90930175781	126.442184448242	0.57766181230545	0.950482308864594	0.320747643709183	68.9736862182617	7863
True	False	False	False	False	-2787.19213867188	-1481.93237304688	157.498153686523	0.781017482280731	0.953461170196533	0.861013054847717	73.0633773803711	10375
True	False	False	False	False	-2785.48999023438	-1687.67712402344	180.790130615234	0.780968606472015	0.956563711166382	0.860293686389923	88.2699356079102	14388
True	False	False	False	False	-2783.07421875	-1623.55163574219	118.678184509277	0.536946177482605	0.881972968578339	0.280049026012421	76.7850494384766	8216
True	False	False	False	False	-2781.92749023438	-1436.73315429688	65.4393768310547	0.728608548641205	0.956104457378387	0.576169312000275	65.6779632568359	3875
True	False	False	False	False	-2773.9921875	-1785.74658203125	113.132476806641	0.733632326126099	0.958591163158417	0.591431677341461	71.6274490356445	7306
True	False	False	False	False	-2775.02099609375	-1661.25061035156	114.241622924805	0.516873419284821	0.916874706745148	0.262053370475769	76.271842956543	7856
True	False	False	False	False	-2771.462890625	-1858.25817871094	144.188446044922	0.608850479125977	0.930442571640015	0.356743842363358	75.9692306518555	9876
True	False	False	False	False	-2771.634765625	-1533.24487304688	77.6399383544922	0.851448595523834	0.965096175670624	1	77.9857177734375	5459
True	False	False	False	False	-2767.43237304688	-1516.92358398438	57.6753807067871	0.760451793670654	0.954383611679077	0.697474420070648	70.9038467407227	3687
True	False	False	False	False	-2767.03271484375	-1497.25769042969	116.459907531738	0.726141273975372	0.954957902431488	0.569023251533508	68.3904724121094	7181
True	False	False	False	False	-2766.95190429688	-1818.15588378906	131.987884521484	0.638762414455414	0.938710451126099	0.396559506654739	78.5042037963867	9342
True	False	False	False	False	-2764.86669921875	-1635.83984375	105.36848449707	0.786068022251129	0.96959388256073	1	93.4842071533203	8881
True	False	False	False	False	-2762.87890625	-1745.70141601563	68.7667999267578	0.702029883861542	0.944258153438568	0.508519351482391	66.3064498901367	4111
True	False	False	False	False	-2764.06909179688	-1549.55627441406	209.627822875977	0.409210532903671	0.924526393413544	0.181976079940796	73.3597869873047	13865
True	False	False	False	False	-2758.28198242188	-1888.79968261719	170.807861328125	0.744889259338379	0.952051281929016	0.629849970340729	82.1038970947266	12644
True	False	False	False	False	-2751.80541992188	-1801.95837402344	116.459907531738	0.544798493385315	0.916030943393707	0.287431418895721	71.3904724121094	7496
True	False	False	False	False	-2760.35375976563	-1617.43359375	115.350761413574	0.649127423763275	0.96821117401123	0.411891251802444	78.4903869628906	8163
True	False	False	False	False	-2760.05932617188	-1766.17077636719	89.8404998779297	0.690838992595673	0.951622247695923	0.484800934791565	68	5508
True	False	False	False	False	-2755.53149414063	-1717.01403808594	136.424453735352	0.776088893413544	0.964626967906952	0.803636133670807	73.4796752929688	9038
True	False	False	False	False	-2751.287109375	-1658.01721191406	107.586769104004	0.652752697467804	0.933729588985443	0.417472988367081	81.1443328857422	7871
True	False	False	False	False	-2757.62109375	-1596.42956542969	147.515884399414	0.826427698135376	0.956723928451538	1	84.0150375366211	11174
True	False	False	False	False	-2755.24780273438	-1525.44665527344	58.7845230102539	0.807007014751434	0.9556485414505	1	75.7358474731445	4014
True	False	False	False	False	-2752.9892578125	-1436.21398925781	112.023338317871	0.787644565105438	0.949296951293945	1	64.4059371948242	6505
True	False	False	False	False	-2749.78393554688	-1680.58093261719	129.769607543945	0.727007806301117	0.944344222545624	0.571508407592773	71.7863235473633	8399
True	False	False	False	False	-2748.80200195313	-1840.38732910156	122.005615234375	0.479378432035446	0.875046908855438	0.231368899345398	73.981819152832	8138
True	False	False	False	False	-2737.0556640625	-1761.49755859375	151.952453613281	0.607983291149139	0.930490136146545	0.355674296617508	71.532844543457	9800
True	False	False	False	False	-2740.35424804688	-1562.8564453125	83.1856460571289	0.659645676612854	0.908707559108734	0.428427338600159	67.3333358764648	5050
True	False	False	False	False	-2738.32055664063	-1602.9443359375	104.259346008301	0.837473332881927	0.964395225048065	1	68.5638275146484	6445
True	False	False	False	False	-2736.32543945313	-1868.34997558594	166.371292114258	0.702519774436951	0.947733461856842	0.509610950946808	88	13200
True	False	False	False	False	-2732.228515625	-1708.54711914063	115.350761413574	0.756777882575989	0.953796982765198	0.679410755634308	77.711540222168	8082
True	False	False	False	False	-2732.55615234375	-1536.74645996094	74.3125076293945	0.827402949333191	0.962853848934174	1	67.4626846313477	4520
True	False	False	False	False	-2731.7265625	-1660.44995117188	125.333038330078	0.495069742202759	0.960129261016846	0.24378514289856	66.0973434448242	7469
True	False	False	False	False	-2725.56591796875	-1829.02404785156	140.861022949219	0.479385375976563	0.906674146652222	0.231374248862267	69.1653518676758	8784
True	False	False	False	False	-2718.11791992188	-1777.529296875	157.498153686523	0.419056743383408	0.899972677230835	0.188379257917404	71.0492935180664	10089
True	False	False	False	False	-2716.51025390625	-1613.54943847656	201.863830566406	0.737215578556061	0.944793879985809	0.602968335151672	90.3022003173828	16435
True	False	False	False	False	-2721.75952148438	-1553.52282714844	64.3302307128906	0.771918535232544	0.956483066082001	0.768335938453674	63.3793106079102	3676
True	False	False	False	False	-2715.0361328125	-46.8605766296387	224.046676635742	0.775476634502411	0.963323354721069	0.797923386096954	67.3960418701172	13614
True	False	False	False	False	-2716.20434570313	-10.3141069412231	129.769607543945	0.766421258449554	0.952090442180634	0.730939626693726	94.8034210205078	11092
True	False	False	False	False	-2714.0244140625	-1751.16125488281	57.6753807067871	0.730946362018585	0.945093810558319	0.583147346973419	66.0192337036133	3433
True	False	False	False	False	-2711.43579101563	-1893.95886230469	151.952453613281	0.687491834163666	0.94079852104187	0.478120416402817	94.751823425293	12981
True	False	False	False	False	-2710.6640625	-1730.24536132813	90.9496383666992	0.613874852657318	0.938171327114105	0.363026946783066	68.8414611816406	5645
True	False	False	False	False	-2709.85205078125	-1563.06677246094	78.7490768432617	0.803937435150146	0.964430749416351	1	68.0985946655273	4835
True	False	False	False	False	-2704.7666015625	-1828.58044433594	76.5307922363281	0.781291306018829	0.957183837890625	0.865128993988037	74.5072479248047	5141
True	False	False	False	False	-2705.66381835938	-1537.61022949219	138.64274597168	0.748872816562653	0.946727812290192	0.645208597183228	74.9599990844727	9370
True	False	False	False	False	-2702.64990234375	-1740.31494140625	9.98227787017822	0.754574596881866	0.933233201503754	0.669301986694336	62.7777786254883	565
True	False	False	False	False	-2701.90063476563	-1774.52575683594	72.0942230224609	0.751398801803589	0.940973162651062	0.655545711517334	71.8769226074219	4672
True	False	False	False	False	-2694.98071289063	-1858.95166015625	119.787330627441	0.842233836650848	0.968259692192078	1	76.5833358764648	8271
True	False	False	False	False	-2694.52856445313	-1668.86535644531	150.843307495117	0.740479946136475	0.949983537197113	0.614012479782104	70.2941207885742	9560
True	False	False	False	False	-2692.02758789063	-1640.10754394531	128.660461425781	0.694953978061676	0.944780588150024	0.493263840675354	68.5344848632813	7950
True	False	False	False	False	-2690.67407226563	-1718.58544921875	144.188446044922	0.707811713218689	0.954465091228485	0.521719515323639	73.5307693481445	9559
True	False	False	False	False	-2686.39697265625	-1817.53491210938	226.264953613281	0.655701339244843	0.93346494436264	0.422102689743042	89.4019622802734	18238
True	False	False	False	False	-2688.71899414063	-1697.92333984375	147.515884399414	0.742133617401123	0.969943284988403	0.619820952415466	73.684211730957	9800
True	False	False	False	False	-2685.70971679688	-1620.30432128906	100.931915283203	0.776127755641937	0.949298918247223	0.804006338119507	70.2417602539063	6392
True	False	False	False	False	-2681.17041015625	-1751.55969238281	112.023338317871	0.421560972929001	0.899133324623108	0.190032690763474	63.4455451965332	6408
True	False	False	False	False	-2678.30029296875	-1071.12414550781	110.914192199707	0.748627901077271	0.954675555229187	0.644232213497162	138.139999389648	13814
True	False	False	False	False	-2678.28149414063	-1779.23974609375	165.262145996094	0.509398877620697	0.91101610660553	0.255649536848068	68.5436248779297	10213
True	False	False	False	False	-2672.544921875	-1663.78051757813	93.1679229736328	0.819053888320923	0.972990036010742	1	64.7619018554688	5440
True	False	False	False	False	-2669.50512695313	-1835.50854492188	141.970169067383	0.473496854305267	0.909091770648956	0.226859420537949	74.109375	9486
True	False	False	False	False	-2668.83032226563	-1734.61535644531	155.279876708984	0.716373145580292	0.953311920166016	0.542668640613556	73.8571395874023	10340
True	False	False	False	False	-2658.4169921875	-1873.61926269531	259.539215087891	0.596969842910767	0.911886692047119	0.342452526092529	91.8504257202148	21493
True	False	False	False	False	-2657.08349609375	-1695.34423828125	120.896469116211	0.623512804508209	0.944076955318451	0.37551286816597	62.1376152038574	6773
True	False	False	False	False	-2652.15356445313	-1808.07116699219	109.805053710938	0.631505310535431	0.939524829387665	0.386333853006363	65.3030319213867	6465
True	False	False	False	False	-2655.48120117188	-1782.0859375	129.769607543945	0.621775090694427	0.949826419353485	0.373217701911926	67.8461532592773	7938
True	False	False	False	False	-2651.61157226563	-1665.99060058594	107.586769104004	0.792714774608612	0.958134829998016	1	71.9381408691406	6978
True	False	False	False	False	-2640.86889648438	-1850.96740722656	148.625015258789	0.663309156894684	0.949073255062103	0.434442758560181	80.3731307983398	10770
True	False	False	False	False	-2626.75561523438	-1802.79760742188	210.736968994141	0.66230571269989	0.944012463092804	0.432781189680099	73.7526321411133	14013
True	False	False	False	False	-2615.21313476563	-1831.04846191406	29.9468326568604	0.764188587665558	0.946757137775421	0.717723667621613	57.4814796447754	1552
True	False	False	False	False	-2608.95288085938	-1841.46545410156	45.4748191833496	0.678500771522522	0.954710841178894	0.460999995470047	62.2682914733887	2553
True	False	False	False	False	-2597.7275390625	-1868.79663085938	257.320922851563	0.363978952169418	0.811041235923767	0.154395997524261	83.9224166870117	19470
True	False	False	False	False	-2594.41943359375	-1844.92297363281	9.98227787017822	0.606388568878174	0.906704366207123	0.353718668222427	60.1111106872559	541
True	False	False	False	False	-2595.40087890625	-1335.89196777344	163.043869018555	0.773466467857361	0.967697858810425	0.780538976192474	62.5102043151855	9189
True	False	False	False	False	-2591.96533203125	-1891.84118652344	158.607299804688	0.678697884082794	0.947835326194763	0.461363196372986	81.8601379394531	11706
True	False	False	False	False	-2575.2568359375	-1827.05859375	95.3862075805664	0.572284460067749	0.931129634380341	0.315004199743271	61.9651145935059	5329
True	False	False	False	False	-2581.26538085938	-1799.24926757813	106.477630615234	0.706793785095215	0.955052018165588	0.519343912601471	62.6354179382324	6013
True	False	False	False	False	-2565.3759765625	-505.128021240234	192.990692138672	0.772183120250702	0.943813264369965	0.770358383655548	56.0632171630859	9755
True	False	False	False	False	-2562.00146484375	-1889.59790039063	133.097030639648	0.686436116695404	0.942148208618164	0.476049482822418	67.3083343505859	8077
True	False	False	False	False	-2557.08251953125	-451.322723388672	180.790130615234	0.595930933952332	0.949447572231293	0.341238617897034	52.0061340332031	8477
True	False	False	False	False	-2553.95556640625	-1860.43811035156	207.409545898438	0.764111638069153	0.953206121921539	0.717284619808197	73.9358291625977	13826
True	False	False	False	False	-2552.26782226563	-533.404968261719	160.825576782227	0.610599637031555	0.933358609676361	0.358914375305176	51.1172409057617	7412
True	False	False	False	False	-2528.37133789063	-427.379302978516	200.754699707031	0.788795411586761	0.958574056625366	1	63.9392280578613	11573
True	False	False	False	False	-2519.4462890625	-556.58154296875	165.262145996094	0.546619236469269	0.91845029592514	0.289172649383545	75.9060440063477	11310
True	False	False	False	False	-2519.48852539063	50.9230499267578	32.1651153564453	0.776993036270142	0.948197305202484	0.812498211860657	43.7586212158203	1269
True	False	False	False	False	-2518.47119140625	-679.298034667969	372.671691894531	0.810345232486725	0.957722902297974	1	66.2142868041992	22248
True	False	False	False	False	-2501.17138671875	-1882.17138671875	96.4953460693359	0.719872772693634	0.954637885093689	0.551781058311462	63.965518951416	5565
True	False	False	False	False	-2499.009765625	40.1454582214355	180.790130615234	0.657877147197723	0.963329970836639	0.425572454929352	59.9386520385742	9770
True	False	False	False	False	-2481.20849609375	-778.030151367188	168.589569091797	0.711886703968048	0.958272337913513	0.531466901302338	56.0855255126953	8525
True	False	False	False	False	-2472.87133789063	-1889.57666015625	93.1679229736328	0.834939122200012	0.972729384899139	1	60.7142868041992	5100
True	False	False	False	False	-2461.60131835938	-430.916137695313	151.952453613281	0.842170178890228	0.967057704925537	1	92.4963531494141	12672
True	False	False	False	False	-2457.93530273438	-707.215209960938	194.099838256836	0.76264750957489	0.962528705596924	0.709113836288452	64.1314315795898	11223
True	False	False	False	False	-2460.09301757813	-603.237182617188	281.722045898438	0.57999712228775	0.917487859725952	0.323280900716782	63.9488182067871	16243
True	False	False	False	False	-2444.4931640625	-343.545867919922	314.996307373047	0.820758700370789	0.951393306255341	1	64.8732376098633	18424
True	False	False	False	False	-2441.16088867188	8.37218761444092	156.389007568359	0.767703473567963	0.965828239917755	0.738981306552887	66.7659606933594	9414
True	False	False	False	False	-2439.14111328125	-810.766052246094	191.881561279297	0.777743518352509	0.961997210979462	0.82029527425766	64.7283248901367	11198
True	False	False	False	False	-2436.99951171875	-15.1487588882446	80.9673614501953	0.760632932186127	0.953479886054993	0.698408961296082	64.7534255981445	4727
True	False	False	False	False	-2420.25537109375	-14.0641927719116	174.135284423828	0.795551776885986	0.964501559734344	1	182.05094909668	28582
True	False	False	False	False	-2417.44018554688	46.203197479248	198.536407470703	0.722454011440277	0.946416974067688	0.558730661869049	61.6759757995605	11040
True	False	False	False	False	-2411.5947265625	-693.965209960938	126.442184448242	0.73520427942276	0.967686951160431	0.596421539783478	55.9912261962891	6383
True	False	False	False	False	-2408.44897460938	12.7332210540771	190.772415161133	0.780394494533539	0.960127413272858	0.852164566516876	66.5406951904297	11445
True	False	False	False	False	-2408.11401367188	-1719.85083007813	131.987884521484	0.809868931770325	0.973891794681549	1	68.0168075561523	8094
True	False	False	False	False	-2406.35009765625	-42.1761856079102	206.300399780273	0.817960679531097	0.951510429382324	1	70.8387069702148	13176
True	False	False	False	False	-2405.97021484375	-33.226490020752	33.2742576599121	0.557679176330566	0.968561470508575	0.300000011920929	53.533332824707	1606
True	False	False	False	False	-2386.54418945313	-1.6789436340332	194.099838256836	0.76264750957489	0.96209704875946	0.709113836288452	61.6285705566406	10785
True	False	False	False	False	-2383.20263671875	-430.209869384766	148.625015258789	0.832641422748566	0.964896857738495	1	58.6791038513184	7863
True	False	False	False	False	-2381.01171875	-601.105346679688	215.173538208008	0.711705565452576	0.938955962657928	0.531025409698486	56.7577323913574	11011
True	False	False	False	False	-2371.62426757813	-718.92431640625	179.680999755859	0.406473249197006	0.845624387264252	0.180223017930984	71.5123443603516	11585
True	False	False	False	False	-2371.4345703125	-23.37646484375	191.881561279297	0.75111722946167	0.956993758678436	0.654368281364441	64.9653167724609	11239
True	False	False	False	False	-2364.283203125	-758.568908691406	123.114753723145	0.700372934341431	0.915880739688873	0.504862487316132	49.3603591918945	5479
True	False	False	False	False	-2364.66381835938	51.0009536743164	158.607299804688	0.626504182815552	0.957286655902863	0.379511117935181	55.5734252929688	7947
True	False	False	False	False	-2362.38793945313	-651.538696289063	137.533599853516	0.634501934051514	0.953227937221527	0.390508234500885	56.3306465148926	6985
True	False	False	False	False	-2360.57250976563	-916.747131347656	234.028945922852	0.862179458141327	0.963298201560974	1	68.9383850097656	14546
True	False	False	False	False	-2358.44140625	-562.039367675781	228.483245849609	0.740824818611145	0.959351003170013	0.615211486816406	62.4563102722168	12866
True	False	False	False	False	-2358.4326171875	-687.27197265625	214.064392089844	0.713944494724274	0.961385309696198	0.536540806293488	57.4559593200684	11089
True	False	False	False	False	-2351.84692382813	-516.619567871094	214.064392089844	0.654575526714325	0.958881735801697	0.42032527923584	56.6165809631348	10927
True	False	False	False	False	-2350.39990234375	-1625.87890625	164.153015136719	0.842985391616821	0.963150382041931	1	75.2094573974609	11131
True	False	False	False	False	-2351.0703125	-434.669006347656	209.627822875977	0.831153571605682	0.967620968818665	1	61.624340057373	11647
True	False	False	False	False	-2349.20825195313	-1859.28100585938	161.934722900391	0.775890290737152	0.956087946891785	0.801759004592896	63.1027412414551	9213
True	False	False	False	False	-2347.53759765625	-615.947875976563	171.917007446289	0.675487756729126	0.960922718048096	0.455510288476944	52.5870971679688	8151
True	False	False	False	False	-2349.51635742188	-488.548614501953	199.645553588867	0.726490080356598	0.953472018241882	0.570020496845245	53.3222236633301	9598
True	False	False	False	False	-2347.13305664063	-888.559875488281	195.208984375	0.565703094005585	0.953210592269897	0.308138757944107	55.0738639831543	9693
True	False	False	False	False	-2345.54931640625	3.10695171356201	161.934722900391	0.831593692302704	0.965049028396606	1	57.4109573364258	8382
True	False	False	False	False	-2343.49951171875	32.9350242614746	173.026138305664	0.694924652576447	0.951892614364624	0.49320250749588	58.1025657653809	9064
True	False	False	False	False	-2342.04638671875	-45.4037170410156	143.079315185547	0.753439962863922	0.953401744365692	0.664282858371735	84.170539855957	10858
True	False	False	False	False	-2341.34155273438	-1887.44567871094	201.863830566406	0.78311288356781	0.953686237335205	0.897637963294983	60.3296699523926	10980
True	False	False	False	False	-2325.95971679688	-856.979248046875	195.208984375	0.516209125518799	0.892776012420654	0.261478006839752	51.5795440673828	9078
True	False	False	False	False	-2325.41455078125	-813.575378417969	270.630645751953	0.705158889293671	0.962207913398743	0.515575468540192	67.1680297851563	16389
True	False	False	False	False	-2322.45971679688	41.48095703125	149.734161376953	0.78029876947403	0.943849086761475	0.850861847400665	58.7259254455566	7928
True	False	False	False	False	-2321.1044921875	-650.13916015625	114.241622924805	0.657020628452301	0.956741273403168	0.42420107126236	60.3495140075684	6216
True	False	False	False	False	-2317.482421875	-751.366638183594	258.430084228516	0.72714751958847	0.952948153018951	0.571911573410034	60.515022277832	14100
True	False	False	False	False	-2314.7041015625	-635.036254882813	130.878753662109	0.764478147029877	0.957242965698242	0.719386100769043	60.7966117858887	7174
True	False	False	False	False	-2314.99047851563	-45.0202217102051	151.952453613281	0.745924651622772	0.967140853404999	0.633738994598389	64.6496353149414	8857
True	False	False	False	False	-2312.24047851563	-480.271026611328	96.4953460693359	0.825828194618225	0.963248789310455	1	50.3563232421875	4381
True	False	False	False	False	-2313.78540039063	-387.342681884766	155.279876708984	0.838737607002258	0.957506716251373	1	73.707145690918	10319
True	False	False	False	False	-2309.22705078125	-667.475830078125	146.40673828125	0.555856227874756	0.929046928882599	0.298184961080551	53.7121200561523	7090
True	False	False	False	False	-2305.46752929688	-1578.06140136719	148.625015258789	0.877781629562378	0.977861523628235	1	60.9701499938965	8170
True	False	False	False	False	-2308.173828125	-594.73779296875	175.244430541992	0.774631977081299	0.94652396440506	0.790380477905273	63.7848091125488	10078
True	False	False	False	False	-2307.5087890625	-411.019744873047	179.680999755859	0.744702398777008	0.969807207584381	0.629155278205872	59.2530860900879	9599
True	False	False	False	False	-2304.595703125	-927.972106933594	282.831207275391	0.666177928447723	0.918406307697296	0.43925279378891	56.3490180969238	14369
True	False	False	False	False	-2303.70190429688	-76.3689880371094	205.191253662109	0.772166132926941	0.955058693885803	0.770227909088135	53.5945930480957	9915
True	False	False	False	False	-2296.15893554688	-702.662841796875	161.934722900391	0.555768966674805	0.86547714471817	0.298098415136337	49.9109573364258	7287
True	False	False	False	False	-2287.57543945313	-885.193420410156	241.792938232422	0.67004781961441	0.953882992267609	0.445886552333832	56.3715591430664	12289
True	False	False	False	False	-2284.572265625	-1660.61999511719	147.515884399414	0.590231955051422	0.91249668598175	0.334675937891006	53.2556381225586	7083
True	False	False	False	False	-2285.474609375	-745.944580078125	166.371292114258	0.711920857429504	0.955485820770264	0.531550288200378	53	7950
True	False	False	False	False	-2279.857421875	-1622.31298828125	46.5839614868164	0.738803207874298	0.952329814434052	0.6082723736763	50.238094329834	2110
True	False	False	False	False	-2279.29516601563	-191.53076171875	174.135284423828	0.661132037639618	0.955815374851227	0.430851072072983	51.5477714538574	8093
True	False	False	False	False	-2278.19311523438	-636.488952636719	194.099838256836	0.577695429325104	0.937130928039551	0.320783913135529	53.3085708618164	9329
True	False	False	False	False	-2271.44775390625	-503.676177978516	64.3302307128906	0.743308067321777	0.952435314655304	0.624039947986603	47	2726
True	False	False	False	False	-2270.31323242188	-51.0940551757813	118.678184509277	0.801031827926636	0.947142243385315	1	53.6542053222656	5741
True	False	False	False	False	-2268.85131835938	27.1997451782227	159.716445922852	0.780767381191254	0.967752039432526	0.857378959655762	57.6597213745117	8303
True	False	False	False	False	-2267.95434570313	-1480.73266601563	14.4188451766968	0.805326879024506	0.942608833312988	1	36.6923065185547	477
True	False	False	False	False	-2267.361328125	-542.526611328125	174.135284423828	0.602721929550171	0.932607352733612	0.349275946617126	62.6942672729492	9843
True	False	False	False	False	-2266.07055664063	-1769.44445800781	196.318130493164	0.828973293304443	0.965367913246155	1	68.0903930664063	12052
True	False	False	False	False	-2264.71484375	-1675.60131835938	24.401123046875	0.779838144779205	0.956586837768555	0.844782948493958	40.8181800842285	898
True	False	False	False	False	-2264.45385742188	-1360.92260742188	170.807861328125	0.818404853343964	0.959978342056274	1	66.168830871582	10190
True	False	False	False	False	-2262.14208984375	-20.0237045288086	89.8404998779297	0.805119872093201	0.945265769958496	1	71.9876556396484	5831
True	False	False	False	False	-2260.42529296875	-574.903076171875	119.787330627441	0.72677618265152	0.94998174905777	0.570841550827026	47.1388893127441	5091
True	False	False	False	False	-2253.36596679688	-1631.06359863281	163.043869018555	0.70708167552948	0.906563460826874	0.520013451576233	163.122451782227	23979
True	False	False	False	False	-2260.05322265625	53.2540092468262	248.447799682617	0.796285450458527	0.954282462596893	1	67.6830368041992	15161
True	False	False	False	False	-2255.23852539063	-712.242248535156	166.371292114258	0.778283536434174	0.962266862392426	0.826189339160919	56.8466682434082	8527
True	False	False	False	False	-2253.197265625	-1649.06030273438	106.477630615234	0.498101472854614	0.915475428104401	0.246251925826073	58.1041679382324	5578
True	False	False	False	False	-2253.0361328125	-40.2920837402344	108.695907592773	0.78705221414566	0.94535768032074	1	51.7040824890137	5067
True	False	False	False	False	-2250.02197265625	-655.823364257813	110.914192199707	0.569584727287292	0.953196406364441	0.312166571617126	44.2799987792969	4428
True	False	False	False	False	-2249.55932617188	-747.272094726563	197.427261352539	0.727336227893829	0.956670522689819	0.572457194328308	58.117977142334	10345
True	False	False	False	False	-2249.3837890625	-391.418762207031	196.318130493164	0.687726557254791	0.951233446598053	0.478583216667175	70.4745788574219	12474
True	False	False	False	False	-2249.32470703125	-64.1306610107422	131.987884521484	0.779522478580475	0.957006096839905	0.840783715248108	51.235294342041	6097
True	False	False	False	False	-2247.0166015625	-861.649597167969	144.188446044922	0.463696300983429	0.847508013248444	0.219510152935982	53.792308807373	6993
True	False	False	False	False	-2247.466796875	2.33721733093262	124.223899841309	0.814991533756256	0.960495412349701	1	58.4732131958008	6549
True	False	False	False	False	-2246.5546875	-779.030822753906	227.374099731445	0.68750125169754	0.956625163555145	0.478139072656631	65.3463439941406	13396
True	False	False	False	False	-2244.98657226563	-496.583343505859	138.64274597168	0.29862180352211	0.73694521188736	0.119029529392719	49.3600006103516	6170
True	False	False	False	False	-2244.82788085938	-447.162322998047	157.498153686523	0.820758700370789	0.960174322128296	1	49.5070419311523	7030
True	False	False	False	False	-2240.982421875	-616.131469726563	170.807861328125	0.4697645008564	0.865059375762939	0.22403672337532	51.8246765136719	7981
True	False	False	False	False	-2241.06616210938	-413.316131591797	171.917007446289	0.585076630115509	0.94934606552124	0.328875422477722	53.2903213500977	8260
True	False	False	False	False	-2238.92626953125	-681.756042480469	21.0736961364746	0.656467795372009	0.933190703392029	0.423319727182388	43.5789489746094	828
True	False	False	False	False	-2237.6630859375	-555.836853027344	122.005615234375	0.813822686672211	0.949084520339966	1	48.8272743225098	5371
True	False	False	False	False	-2234.6240234375	-1739.84143066406	89.8404998779297	0.805119872093201	0.953829169273376	1	74.4938278198242	6034
True	False	False	False	False	-2230.5654296875	-1372.85290527344	175.244430541992	0.767259895801544	0.961016595363617	0.736158847808838	79.544303894043	12568
True	False	False	False	False	-2231.4736328125	13.3473873138428	110.914192199707	0.770503282546997	0.953371345996857	0.75791335105896	71.1600036621094	7116
True	False	False	False	False	-2228.46313476563	-1308.26403808594	194.099838256836	0.730427443981171	0.953433394432068	0.581580340862274	58.8742866516113	10303
True	False	False	False	False	-2225.99755859375	-1755.05737304688	118.678184509277	0.801031827926636	0.9509596824646	1	62.4392509460449	6681
True	False	False	False	False	-2223.33813476563	-461.886535644531	141.970169067383	0.825492560863495	0.962809503078461	1	51	6528
True	False	False	False	False	-2218.83178710938	-1349.82873535156	117.569046020508	0.683611035346985	0.950967609882355	0.470589101314545	59.0471687316895	6259
True	False	False	False	False	-2219.71557617188	-37.0615119934082	208.518692016602	0.791674017906189	0.964852273464203	1	58.7978706359863	11054
True	False	False	False	False	-2218.15258789063	-7.82859325408936	165.262145996094	0.811261117458344	0.958177745342255	1	61.2818794250488	9131
True	False	False	False	False	-2217.37646484375	-872.924926757813	200.754699707031	0.669554114341736	0.946110665798187	0.445030689239502	52.8563537597656	9567
True	False	False	False	False	-2214.40405273438	-425.595336914063	134.206176757813	0.717288434505463	0.961037278175354	0.545018911361694	49.7685966491699	6022
True	False	False	False	False	-2209.58471679688	-1325.42919921875	134.206176757813	0.814258515834808	0.9626145362854	1	68.6611557006836	8308
True	False	False	False	False	-2208.39282226563	-667.740417480469	200.754699707031	0.724214017391205	0.961431324481964	0.563587844371796	61.4751396179199	11127
True	False	False	False	False	-2209.009765625	-611.744995117188	109.805053710938	0.720394313335419	0.960495412349701	0.553169012069702	48.9494934082031	4846
True	False	False	False	False	-2207.95751953125	-816.393310546875	170.807861328125	0.671129822731018	0.955252528190613	0.447772175073624	58.0779228210449	8944
True	False	False	False	False	-2206.71655273438	-723.286010742188	178.571853637695	0.723796010017395	0.945912778377533	0.562425196170807	53.6832313537598	8643
True	False	False	False	False	-2206.03662109375	-640.498413085938	119.787330627441	0.66390061378479	0.955561459064484	0.435427129268646	50.962963104248	5504
True	False	False	False	False	-2204.53173828125	-505.746826171875	144.188446044922	0.787146151065826	0.96396404504776	1	51.6769218444824	6718
True	False	False	False	False	-2200.94799804688	-1344.2919921875	106.477630615234	0.761617660522461	0.932526051998138	0.703567922115326	100.947914123535	9691
True	False	False	False	False	-2200.13061523438	-542.903503417969	106.477630615234	0.701955497264862	0.969265520572662	0.508354067802429	44.5729179382324	4279
True	False	False	False	False	-2197.78735351563	-1304.16918945313	134.206176757813	0.65880936384201	0.953152477741241	0.427073359489441	59.1487617492676	7157
True	False	False	False	False	-2196.79248046875	-588.775512695313	135.315322875977	0.778218626976013	0.953311264514923	0.825467169284821	56.1475410461426	6850
True	False	False	False	False	-2195.62329101563	-461.8173828125	141.970169067383	0.714233875274658	0.927835166454315	0.537262856960297	48.7109375	6235
True	False	False	False	False	-2195.34375	-565.755493164063	83.1856460571289	0.668196797370911	0.949571549892426	0.442692250013351	44.4533348083496	3334
True	False	False	False	False	-2193.46899414063	-866.978210449219	131.987884521484	0.788231670856476	0.956766605377197	1	60.6638641357422	7219
True	False	False	False	False	-2190.96533203125	-1730.41650390625	148.625015258789	0.763243556022644	0.955881536006927	0.712397933006287	54.2910461425781	7275
True	False	False	False	False	-2187.998046875	-216.942428588867	245.120376586914	0.636746466159821	0.938777923583984	0.393678903579712	54.7918548583984	12109
True	False	False	False	False	-2181.88452148438	-1600.22875976563	218.500961303711	0.829573273658752	0.962741613388062	1	62.6497459411621	12342
True	False	False	False	False	-2182.93920898438	-839.267150878906	139.751892089844	0.586891353130341	0.939449489116669	0.330902904272079	49.0793647766113	6184
True	False	False	False	False	-2181.10131835938	-441.450347900391	154.17073059082	0.711256206035614	0.948221921920776	0.529933154582977	51.9640274047852	7223
True	False	False	False	False	-2180.91284179688	-59.8024139404297	256.211791992188	0.78973925113678	0.960797429084778	1	83.6709976196289	19328
True	False	False	False	False	-2177.46166992188	-1760.91857910156	140.861022949219	0.8227858543396	0.962724626064301	1	56.1889762878418	7136
True	False	False	False	False	-2178.29125976563	-690.808898925781	133.097030639648	0.693598926067352	0.941847205162048	0.490445405244827	50.1833343505859	6022
True	False	False	False	False	-2178.75268554688	-324.098999023438	208.518692016602	0.662889420986176	0.95209938287735	0.433746457099915	66.8563842773438	12569
True	False	False	False	False	-2178.6318359375	-373.389953613281	219.610107421875	0.698149502277374	0.943780839443207	0.500038266181946	55.282829284668	10946
True	False	False	False	False	-2176.90844726563	-715.250366210938	115.350761413574	0.756777882575989	0.961123943328857	0.679410755634308	50.7788467407227	5281
True	False	False	False	False	-2175.89379882813	-895.486022949219	139.751892089844	0.728278815746307	0.958261728286743	0.575201690196991	52.0714302062988	6561
True	False	False	False	False	-2175.79028320313	-583.852172851563	124.223899841309	0.805557072162628	0.954065203666687	1	55.0089302062988	6161
True	False	False	False	False	-2175.373046875	-1683.82092285156	222.937530517578	0.80423766374588	0.963681817054749	1	54.6417922973633	10983
True	False	False	False	False	-2172.392578125	-1037.71484375	190.772415161133	0.824089586734772	0.96199905872345	1	68.2034912109375	11731
True	False	False	False	False	-2169.62353515625	-735.873840332031	147.515884399414	0.757547676563263	0.958566606044769	0.683063745498657	77.8721771240234	10357
True	False	False	False	False	-2171.74877929688	-542.281127929688	149.734161376953	0.693598926067352	0.954960763454437	0.490445405244827	53.6888885498047	7248
True	False	False	False	False	-2170.37109375	-518.377990722656	136.424453735352	0.570706963539124	0.932527422904968	0.3133425116539	54.1626014709473	6662
True	False	False	False	False	-2165.69897460938	-628.658752441406	154.17073059082	0.746117413043976	0.95402455329895	0.634470880031586	59.4532356262207	8264
True	False	False	False	False	-2163.15795898438	-655.102722167969	225.155807495117	0.677643358707428	0.956901967525482	0.459425717592239	57.4876861572266	11670
True	False	False	False	False	-2161.60595703125	-1312.1484375	289.486053466797	0.675155341625214	0.959721446037292	0.454911679029465	68.1762466430664	17794
True	False	False	False	False	-2162.01000976563	-494.777099609375	107.586769104004	0.802616775035858	0.95396763086319	1	49.2680397033691	4779
True	False	False	False	False	-2160.59326171875	-158.732116699219	109.805053710938	0.39131036400795	0.915763199329376	0.170716196298599	44.1111106872559	4367
True	False	False	False	False	-2159.85522460938	-250.744277954102	257.320922851563	0.774449527263641	0.964771628379822	0.788798868656158	56.3965530395508	13084
True	False	False	False	False	-2156.51806640625	-763.158081054688	98.7136306762695	0.829100430011749	0.961163997650146	1	47.0449447631836	4187
True	False	False	False	False	-2153.52661132813	-1685.85424804688	119.787330627441	0.696509301662445	0.94758540391922	0.496538251638412	53.3240737915039	5759
True	False	False	False	False	-2152.68237304688	12.1244792938232	108.695907592773	0.742422997951508	0.958143532276154	0.620853245258331	61.3877563476563	6016
True	False	False	False	False	-2152.51782226563	-868.713134765625	171.917007446289	0.660987973213196	0.950126349925995	0.430615156888962	54.9290313720703	8514
True	False	False	False	False	-2152.20581054688	-1356.39404296875	133.097030639648	0.602182626724243	0.85242772102356	0.34862869977951	51.6166648864746	6194
True	False	False	False	False	-2148.02978515625	-1738.89807128906	128.660461425781	0.768360316753387	0.971347332000732	0.743243813514709	66.2931060791016	7690
True	False	False	False	False	-2147.1298828125	-115.992721557617	235.138092041016	0.759816288948059	0.946773409843445	0.694230854511261	73.7594375610352	15637
True	False	False	False	False	-2146.47485351563	-524.959594726563	145.297592163086	0.621744215488434	0.946667015552521	0.373177081346512	57.0458030700684	7473
True	False	False	False	False	-2143.90771484375	-213.843765258789	154.17073059082	0.721209406852722	0.963548243045807	0.555354535579681	56.7553939819336	7889
True	False	False	False	False	-2143.52099609375	-779.808227539063	115.350761413574	0.673777401447296	0.897882223129272	0.452445417642593	45.769229888916	4760
True	False	False	False	False	-2139.650390625	-574.858337402344	222.937530517578	0.649005949497223	0.955524802207947	0.411706298589706	68.4825897216797	13765
True	False	False	False	False	-2142.6708984375	-334.497802734375	392.636260986328	0.706416487693787	0.938783347606659	0.518469035625458	77.141242980957	27308
True	False	False	False	False	-2134.17822265625	-638.943664550781	167.480438232422	0.716666996479034	0.96146035194397	0.543420672416687	55.0463562011719	8312
True	False	False	False	False	-2132.99633789063	-672.309692382813	176.353576660156	0.754636108875275	0.957994103431702	0.669577658176422	57.0628929138184	9073
True	False	False	False	False	-2129.56811523438	-1629.39453125	122.005615234375	0.701672554016113	0.942927420139313	0.507726192474365	52.527271270752	5778
True	False	False	False	False	-2131.56762695313	-1332.52355957031	138.64274597168	0.818826138973236	0.962518155574799	1	54.3040008544922	6788
True	False	False	False	False	-2130.39965820313	-10.1537704467773	316.10546875	0.757290184497833	0.956583738327026	0.68183445930481	71.2912292480469	20318
True	False	False	False	False	-2127.98217773438	-1521.02111816406	239.574661254883	0.79902595281601	0.955527424812317	1	88.7361145019531	19167
True	False	False	False	False	-2125.41284179688	-1410.22119140625	137.533599853516	0.724236845970154	0.958606481552124	0.563651561737061	49	6076
True	False	False	False	False	-2125.947265625	-829.770446777344	134.206176757813	0.699378907680511	0.937229692935944	0.502694189548492	47.9669418334961	5804
True	False	False	False	False	-2125.62548828125	-927.230407714844	103.150199890137	0.737817108631134	0.954925775527954	0.604963421821594	47.1290321350098	4383
True	False	False	False	False	-2124.52661132813	-157.389526367188	217.391815185547	0.768090546131134	0.955339789390564	0.741481125354767	64.75	12691
True	False	False	False	False	-2121.03759765625	-207.970672607422	173.026138305664	0.543787837028503	0.945636451244354	0.286469787359238	56.5641021728516	8824
True	False	False	False	False	-2118.56372070313	-517.796997070313	133.097030639648	0.737667322158813	0.96508526802063	0.604465067386627	49.3833351135254	5926
True	False	False	False	False	-2120.4619140625	-432.649505615234	120.896469116211	0.441519200801849	0.88948518037796	0.203590303659439	44.8623847961426	4890
True	False	False	False	False	-2120.62817382813	-405.326141357422	125.333038330078	0.643630743026733	0.957224071025848	0.403649151325226	49.0088500976563	5538
True	False	False	False	False	-2116.3583984375	-298.440643310547	216.282684326172	0.773517906665802	0.957308292388916	0.780960738658905	59.230770111084	11550
True	False	False	False	False	-2117.2822265625	-265.897918701172	155.279876708984	0.838737607002258	0.962207734584808	1	58.2214279174805	8151
True	False	False	False	False	-2113.79296875	-488.385345458984	118.678184509277	0.507836878299713	0.871889114379883	0.254330366849899	45.8598136901855	4907
True	False	False	False	False	-2111.62133789063	-1285.89904785156	175.244430541992	0.68599146604538	0.94042307138443	0.475182205438614	61.563289642334	9727
True	False	False	False	False	-2112.21142578125	-39.0091552734375	286.158630371094	0.574649274349213	0.909466803073883	0.317514806985855	68.7131805419922	17728
True	False	False	False	False	-2111.67724609375	-754.8896484375	187.44499206543	0.727176249027252	0.942340791225433	0.571994483470917	60.9526634216309	10301
True	False	False	False	False	-2111.31127929688	-1644.51953125	159.716445922852	0.811793208122253	0.95744389295578	1	60.25	8676
True	False	False	False	False	-2108.2744140625	-970.703552246094	138.64274597168	0.670968890190125	0.95402455329895	0.447490900754929	50.2159996032715	6277
True	False	False	False	False	-2110.70532226563	-857.509887695313	156.389007568359	0.82352739572525	0.954761266708374	1	69.7588653564453	9836
True	False	False	False	False	-2104.310546875	-642.964965820313	137.533599853516	0.782398581504822	0.954392850399017	0.883594453334808	50.4032249450684	6250
True	False	False	False	False	-2108.3359375	-391.567993164063	97.6044921875	0.68626457452774	0.955207407474518	0.475714534521103	48.0113639831543	4225
True	False	False	False	False	-2103.69067382813	-1618.58227539063	199.645553588867	0.824275076389313	0.957535147666931	1	70.9944458007813	12779
True	False	False	False	False	-2101.6787109375	-353.225524902344	170.807861328125	0.584176540374756	0.961804568767548	0.327875465154648	54.1623382568359	8341
True	False	False	False	False	-2102.662109375	-218.641098022461	136.424453735352	0.718396246433258	0.936131238937378	0.547894239425659	52.8211364746094	6497
True	False	False	False	False	-2102.2109375	-59.0518112182617	218.500961303711	0.714310705661774	0.951425313949585	0.537455081939697	66.6040573120117	13121
True	False	False	False	False	-2096.21630859375	-1261.7080078125	184.117568969727	0.686775207519531	0.968594372272491	0.476712793111801	57.7710838317871	9590
True	False	False	False	False	-2097.29077148438	-463.257781982422	118.678184509277	0.627663373947144	0.96918249130249	0.381076902151108	44.9626159667969	4811
True	False	False	False	False	-2095.66064453125	-172.837432861328	159.716445922852	0.639048099517822	0.951983511447906	0.396970301866531	55.1180572509766	7937
True	False	False	False	False	-2095.55932617188	-924.576904296875	109.805053710938	0.69250875711441	0.947446823120117	0.488200724124908	46.7070693969727	4624
True	False	False	False	False	-2093.16870117188	-786.360290527344	195.208984375	0.741141617298126	0.956013441085815	0.616318583488464	55.9829559326172	9853
True	False	False	False	False	-2092.1650390625	-501.278625488281	126.442184448242	0.62701404094696	0.9166339635849	0.38019871711731	46.0263175964355	5247
True	False	False	False	False	-2092.69384765625	-258.201843261719	167.480438232422	0.730378448963165	0.950301647186279	0.581432998180389	57.3443717956543	8659
True	False	False	False	False	-2092.109375	-713.554321289063	218.500961303711	0.681189656257629	0.945786237716675	0.466000616550446	57.2385787963867	11276
True	False	False	False	False	-2082.48657226563	-1513.69848632813	82.0765075683594	0.735541641712189	0.915828824043274	0.597506582736969	70.9189224243164	5248
True	False	False	False	False	-2087.32641601563	-896.075012207031	218.500961303711	0.788232922554016	0.954872965812683	1	61.4568519592285	12107
True	False	False	False	False	-2088.46728515625	-405.900787353516	118.678184509277	0.641035139560699	0.942597150802612	0.39984542131424	46.2990646362305	4954
True	False	False	False	False	-2086.74438476563	-578.758544921875	98.7136306762695	0.803272783756256	0.965853691101074	1	53.146068572998	4730
True	False	False	False	False	-2086.50561523438	-435.516784667969	145.297592163086	0.44429737329483	0.921649575233459	0.205533355474472	47.0687026977539	6166
True	False	False	False	False	-2086.2841796875	-1005.43902587891	188.554138183594	0.544665396213531	0.957014799118042	0.287304580211639	59.970588684082	10195
True	False	False	False	False	-2079.939453125	-1386.72668457031	154.17073059082	0.659713327884674	0.948319256305695	0.428537100553513	68.546760559082	9528
True	False	False	False	False	-2080.734375	-1307.04943847656	175.244430541992	0.782110810279846	0.958871126174927	0.878470003604889	67.6835479736328	10694
True	False	False	False	False	-2079.95385742188	-236.606002807617	247.338653564453	0.649238109588623	0.939001858234406	0.412059992551804	52.1345291137695	11626
True	False	False	False	False	-2077.60571289063	-948.508361816406	109.805053710938	0.785418212413788	0.959407329559326	1	47.1717185974121	4670
True	False	False	False	False	-2078.92700195313	-180.840850830078	131.987884521484	0.720541477203369	0.964537382125854	0.553562164306641	50.4537811279297	6004
True	False	False	False	False	-2074.60913085938	-669.773559570313	128.660461425781	0.789452075958252	0.966805994510651	1	55.3706893920898	6423
True	False	False	False	False	-2074.83862304688	-138.863327026367	141.970169067383	0.657634496688843	0.956763982772827	0.425183236598969	54.734375	7006
True	False	False	False	False	-2072.85107421875	-91.0790557861328	246.229507446289	0.664999067783356	0.956565380096436	0.437265396118164	78.6216201782227	17454
True	False	False	False	False	-2072.79125976563	-1184.61059570313	191.881561279297	0.795268654823303	0.947512090206146	1	58.3468208312988	10094
True	False	False	False	False	-2069.26611328125	-594.384399414063	79.8582229614258	0.739838838577271	0.951252520084381	0.6118004322052	56.5277786254883	4070
True	False	False	False	False	-2070.80224609375	-116.817771911621	183.008422851563	0.654515147209167	0.95889276266098	0.420230358839035	76.084846496582	12554
True	False	False	False	False	-2069.73999023438	-556.990600585938	95.3862075805664	0.742845177650452	0.956959247589111	0.62236750125885	46.8255805969238	4027
True	False	False	False	False	-2065.92700195313	-799.577453613281	125.333038330078	0.630534589290619	0.94936615228653	0.384995698928833	47.3185844421387	5347
True	False	False	False	False	-2064.90698242188	-295.396514892578	11.0914192199707	0.763594925403595	0.936281979084015	0.714360892772675	36.4000015258789	364
True	False	False	False	False	-2057.0146484375	-1821.3173828125	145.297592163086	0.805286824703217	0.958928644657135	1	57.2519073486328	7500
True	False	False	False	False	-2058.80078125	-740.616088867188	194.099838256836	0.61001843214035	0.950272560119629	0.358191192150116	59.8457145690918	10473
True	False	False	False	False	-2058.43725585938	-1290.7314453125	205.191253662109	0.634577333927155	0.945592164993286	0.390614151954651	55.2972984313965	10230
True	False	False	False	False	-2056.35034179688	-604.583618164063	130.878753662109	0.816044509410858	0.962967336177826	1	70.4576263427734	8314
True	False	False	False	False	-2057.4072265625	-530.580322265625	114.241622924805	0.580657660961151	0.942656874656677	0.32400181889534	45.3592224121094	4672
True	False	False	False	False	-2056.1826171875	-1845.70532226563	130.878753662109	0.803063333034515	0.956177234649658	1	56.3898315429688	6654
True	False	False	False	False	-2056.0185546875	-22.5629806518555	237.356369018555	0.669972836971283	0.948021113872528	0.44575634598732	82.4719619750977	17649
True	False	False	False	False	-2054.0068359375	-877.370666503906	178.571853637695	0.708019733428955	0.956662654876709	0.522207856178284	59.5962715148926	9595
True	False	False	False	False	-2053.49243164063	-462.950958251953	170.807861328125	0.82663369178772	0.964767277240753	1	53.8441543579102	8292
True	False	False	False	False	-2052.91357421875	-1546.81823730469	244.01123046875	0.746148228645325	0.947363972663879	0.634588003158569	75.7045440673828	16655
True	False	False	False	False	-2051.8125	-1415.48132324219	192.990692138672	0.765188992023468	0.963593363761902	0.723530054092407	69.9252853393555	12167
True	False	False	False	False	-2051.4970703125	-1237.5888671875	204.082122802734	0.816561460494995	0.963427305221558	1	56.8152160644531	10454
True	False	False	False	False	-2047.31921386719	-1467.3349609375	160.825576782227	0.734745264053345	0.960178136825562	0.594953238964081	55.8965530395508	8105
True	False	False	False	False	-2049.80615234375	-964.932678222656	222.937530517578	0.821317911148071	0.957141578197479	1	63.1094512939453	12685
True	False	False	False	False	-2049.12622070313	-379.139434814453	159.716445922852	0.747152209281921	0.945988953113556	0.638441383838654	53.9166679382324	7764
True	False	False	False	False	-2045.81066894531	-167.531845092773	95.3862075805664	0.801153242588043	0.967737257480621	1	47.4767456054688	4083
True	False	False	False	False	-2045.60498046875	-1135.32092285156	180.790130615234	0.454766094684601	0.907403409481049	0.212985023856163	51.0674858093262	8324
True	False	False	False	False	-2044.33251953125	-554.211486816406	148.625015258789	0.679005980491638	0.947366058826447	0.461932063102722	51.4925384521484	6900
True	False	False	False	False	-2042.56579589844	-139.404174804688	51.0205307006836	0.700421154499054	0.945958971977234	0.504968225955963	41.2173919677734	1896
True	False	False	False	False	-2041.19323730469	-503.896820068359	197.427261352539	0.583004176616669	0.948600769042969	0.326578676700592	53.6235961914063	9545
True	False	False	False	False	-2041.603515625	-313.364074707031	155.279876708984	0.762258768081665	0.953152477741241	0.707001686096191	53.228572845459	7452
True	False	False	False	False	-2038.82739257813	-1717.62561035156	181.899276733398	0.678500771522522	0.944627642631531	0.460999995470047	61.3902435302734	10068
True	False	False	False	False	-2038.03393554688	-698.004943847656	239.574661254883	0.718682765960693	0.955277562141418	0.54864364862442	59.4583320617676	12843
True	False	False	False	False	-2038.16479492188	-600.479858398438	119.787330627441	0.785884737968445	0.958977937698364	1	59.2777786254883	6402
True	False	False	False	False	-2034.87585449219	-788.927001953125	141.970169067383	0.704015791416168	0.962469756603241	0.512974381446838	49.15625	6292
True	False	False	False	False	-2034.58666992188	-354.781402587891	149.734161376953	0.727666318416595	0.952081918716431	0.573414623737335	60.6592597961426	8189
True	False	False	False	False	-2033.78967285156	-1810.59118652344	96.4953460693359	0.789468884468079	0.951793789863586	1	53.0459785461426	4615
True	False	False	False	False	-2032.0224609375	-1564.01831054688	237.356369018555	0.769594728946686	0.949491143226624	0.751542627811432	72.5233612060547	15520
True	False	False	False	False	-2032.16101074219	-123.931823730469	78.7490768432617	0.729563295841217	0.944229900836945	0.57899397611618	41.422534942627	2941
True	False	False	False	False	-2029.60900878906	-825.739379882813	173.026138305664	0.801492035388947	0.959373652935028	1	70.2948684692383	10966
True	False	False	False	False	-2026.88952636719	-730.635314941406	148.625015258789	0.719278693199158	0.95212060213089	0.550209581851959	51.7014923095703	6928
True	False	False	False	False	-2023.966796875	-1470.93664550781	139.751892089844	0.803734004497528	0.96301281452179	1	55.5555572509766	7000
True	False	False	False	False	-2017.87829589844	-649.148193359375	127.551322937012	0.706931173801422	0.949404835700989	0.519663214683533	72.6956558227539	8360
True	False	False	False	False	-2020.81628417969	-485.302856445313	148.625015258789	0.633505463600159	0.946690261363983	0.389112770557404	54.4029846191406	7290
True	False	False	False	False	-2023.39318847656	-286.936096191406	126.442184448242	0.819941997528076	0.962233364582062	1	64.3245620727539	7333
True	False	False	False	False	-2018.830078125	-600.501892089844	195.208984375	0.757295966148376	0.956019997596741	0.681861996650696	60.1420440673828	10585
True	False	False	False	False	-2015.72937011719	-318.817077636719	138.64274597168	0.722498834133148	0.941054940223694	0.558853149414063	51.0960006713867	6387
True	False	False	False	False	-2012.96875	-1421.36145019531	151.952453613281	0.842170178890228	0.962295830249786	1	86.0729904174805	11792
True	False	False	False	False	-2011.43078613281	-905.239685058594	137.533599853516	0.770503997802734	0.945073068141937	0.757918477058411	46.9435501098633	5821
True	False	False	False	False	-2010.97387695313	-350.296783447266	148.625015258789	0.71211850643158	0.934624135494232	0.532033205032349	50.1119384765625	6715
True	False	False	False	False	-2010.72265625	-975.771545410156	84.2947845458984	0.755421161651611	0.950282096862793	0.673127472400665	47.3684196472168	3600
True	False	False	False	False	-2010.38317871094	-446.892272949219	143.079315185547	0.845028579235077	0.96599406003952	1	59.108528137207	7625
True	False	False	False	False	-2009.22827148438	-1860.26281738281	117.569046020508	0.557737708091736	0.91359156370163	0.300058513879776	53.613208770752	5683
True	False	False	False	False	-2007.91003417969	-859.940979003906	186.335845947266	0.843055665493011	0.977580964565277	1	57.5654754638672	9671
True	False	False	False	False	-2003.20385742188	-670.444213867188	227.374099731445	0.755726218223572	0.971881926059723	0.674523651599884	59.5512199401855	12208
True	False	False	False	False	-2005.46044921875	-568.88525390625	197.427261352539	0.765901625156403	0.954853117465973	0.727778673171997	53.1966285705566	9469
True	False	False	False	False	-2003.35095214844	-641.345336914063	123.114753723145	0.807714879512787	0.962641417980194	1	58.8468475341797	6532
True	False	False	False	False	-2000.77673339844	-750.518615722656	127.551322937012	0.782646477222443	0.963870942592621	0.888233423233032	52.4869575500488	6036
True	False	False	False	False	-1995.88537597656	-1664.33435058594	116.459907531738	0.698719382286072	0.925545990467072	0.50126588344574	53.6380958557129	5632
True	False	False	False	False	-1991.88610839844	-1449.47338867188	251.77522277832	0.784924149513245	0.950403690338135	0.952044248580933	81.0792922973633	18405
True	False	False	False	False	-1989.69250488281	-498.316589355469	175.244430541992	0.742867410182953	0.96235579252243	0.622447669506073	56.4430389404297	8918
True	False	False	False	False	-1990.24438476563	-395.434143066406	149.734161376953	0.693598926067352	0.957570433616638	0.490445405244827	52.5777778625488	7098
True	False	False	False	False	-1988.50939941406	-300.186767578125	153.061584472656	0.786026954650879	0.958566606044769	1	63.811595916748	8806
True	False	False	False	False	-1985.88110351563	-1857.41015625	167.480438232422	0.630254507064819	0.928135573863983	0.384610921144485	63.092716217041	9527
True	False	False	False	False	-1987.35717773438	-1627.42211914063	196.318130493164	0.72962087392807	0.958042025566101	0.579165399074554	79.3050842285156	14037
True	False	False	False	False	-1982.39440917969	-1521.650390625	147.515884399414	0.768738806247711	0.958261728286743	0.745747148990631	63.4135322570801	8434
True	False	False	False	False	-1986.72058105469	-1021.77514648438	228.483245849609	0.732298254966736	0.951212584972382	0.587279975414276	61.2087364196777	12609
True	False	False	False	False	-1984.03833007813	-529.484558105469	180.790130615234	0.799145638942719	0.953054070472717	1	60.4723930358887	9857
True	False	False	False	False	-1981.74291992188	-368.314025878906	165.262145996094	0.616442799568176	0.873171210289001	0.366296589374542	50.5167770385742	7527
True	False	False	False	False	-1980.45104980469	-1095.89965820313	228.483245849609	0.817152261734009	0.960477232933044	1	78.3252410888672	16135
True	False	False	False	False	-1978.29724121094	-816.675903320313	227.374099731445	0.71459299325943	0.958929657936096	0.538162112236023	65.8780517578125	13505
True	False	False	False	False	-1980.53479003906	-769.16552734375	191.881561279297	0.777743518352509	0.946328103542328	0.82029527425766	65.8728332519531	11396
True	False	False	False	False	-1978.20825195313	-712.329284667969	151.952453613281	0.764453411102295	0.944829285144806	0.719243407249451	52.1313858032227	7142
True	False	False	False	False	-1980.17578125	-425.440795898438	204.082122802734	0.729883551597595	0.953894853591919	0.579949259757996	54.7010879516602	10065
True	False	False	False	False	-1976.939453125	-870.533325195313	146.40673828125	0.770961821079254	0.953401744365692	0.761220216751099	54.575756072998	7204
True	False	False	False	False	-1974.1640625	-556.83837890625	204.082122802734	0.838038444519043	0.96464729309082	1	57.4456520080566	10570
True	False	False	False	False	-1971.43359375	-1585.50427246094	126.442184448242	0.755112707614899	0.965804636478424	0.671725511550903	62.8245620727539	7162
True	False	False	False	False	-1971.33618164063	-1194.77844238281	144.188446044922	0.751398801803589	0.966704428195953	0.655545711517334	55.1615371704102	7171
True	False	False	False	False	-1970.55859375	-1542.11157226563	150.843307495117	0.730014204978943	0.963463962078094	0.580339908599854	62.8823547363281	8552
True	False	False	False	False	-1970.38024902344	-1371.25427246094	267.30322265625	0.709030270576477	0.964598298072815	0.524593949317932	68.2323684692383	16444
True	False	False	False	False	-1970.29565429688	-1672.24792480469	197.427261352539	0.721013009548187	0.930314719676971	0.554826080799103	50.9269676208496	9065
True	False	False	False	False	-1966.16748046875	-895.435852050781	129.769607543945	0.719225645065308	0.953589022159576	0.550069808959961	49.2222213745117	5759
True	False	False	False	False	-1963.9013671875	-279.035217285156	79.8582229614258	0.649838626384735	0.938693583011627	0.412976950407028	42.6111106872559	3068
True	False	False	False	False	-1962.07568359375	-636.550659179688	158.607299804688	0.78651762008667	0.960604012012482	1	58.3146858215332	8339
True	False	False	False	False	-1961.3349609375	-312.873077392578	29.9468326568604	0.80851811170578	0.952666342258453	1	38.4074058532715	1037
True	False	False	False	False	-1961.02551269531	-665.491027832031	179.680999755859	0.501726090908051	0.879689037799835	0.249231234192848	85.9382705688477	13922
True	False	False	False	False	-1958.37573242188	-1629.00122070313	149.734161376953	0.670933246612549	0.943568110466003	0.447428584098816	54.3777770996094	7341
True	False	False	False	False	-1948.82897949219	-1210.43041992188	160.825576782227	0.72763729095459	0.95680695772171	0.573330342769623	55.151725769043	7997
True	False	False	False	False	-1951.892578125	-834.52392578125	168.589569091797	0.728265225887299	0.955332398414612	0.575161814689636	58.0723686218262	8827
True	False	False	False	False	-1955.14819335938	-699.382873535156	122.005615234375	0.800438165664673	0.958977937698364	1	49.6545448303223	5462
True	False	False	False	False	-1950.72595214844	-537.309265136719	217.391815185547	0.647018849849701	0.929621458053589	0.40869876742363	67.5408172607422	13238
True	False	False	False	False	-1951.44018554688	-452.624267578125	168.589569091797	0.762764632701874	0.947596907615662	0.709754824638367	54.4539489746094	8277
True	False	False	False	False	-1950.72009277344	-499.886291503906	167.480438232422	0.67011296749115	0.949535191059113	0.445999622344971	53.2052993774414	8034
True	False	False	False	False	-1949.93664550781	-265.303558349609	100.931915283203	0.810745477676392	0.962020635604858	1	50.9011001586914	4632
True	False	False	False	False	-1948.62353515625	-926.299194335938	158.607299804688	0.676054298877716	0.955629706382751	0.456533551216125	55.5664329528809	7946
True	False	False	False	False	-1948.46984863281	-761.765563964844	146.40673828125	0.790809690952301	0.961401164531708	1	80.6212158203125	10642
True	False	False	False	False	-1946.69909667969	-1280.52075195313	139.751892089844	0.825376749038696	0.954126596450806	1	55.1428565979004	6948
True	False	False	False	False	-1945.22497558594	-1150.9560546875	106.477630615234	0.855291903018951	0.970127999782562	1	53.4895820617676	5135
True	False	False	False	False	-1946.41125488281	-359.388580322266	217.391815185547	0.696749746799469	0.944591522216797	0.497048288583755	55.3673477172852	10852
True	False	False	False	False	-1942.10070800781	-1411.4775390625	191.881561279297	0.75111722946167	0.957479298114777	0.654368281364441	83.1213836669922	14380
True	False	False	False	False	-1943.45544433594	-1320.07946777344	174.135284423828	0.690429151058197	0.955049395561218	0.483973413705826	52.2675170898438	8206
True	False	False	False	False	-1942.21325683594	-400.531524658203	218.500961303711	0.812063872814178	0.962467849254608	1	63.4568519592285	12501
True	False	False	False	False	-1942.28308105469	-324.848358154297	178.571853637695	0.708019733428955	0.959565699100494	0.522207856178284	55.161491394043	8881
True	False	False	False	False	-1939.06164550781	-1361.92333984375	83.1856460571289	0.80851811170578	0.944845616817474	1	81.2266693115234	6092
True	False	False	False	False	-1939.65246582031	-801.517211914063	138.64274597168	0.664289653301239	0.949289262294769	0.436076670885086	51.4480018615723	6431
True	False	False	False	False	-1940.77514648438	-239.205184936523	154.17073059082	0.783605933189392	0.959332823753357	0.908817052841187	47.8920860290527	6657
True	False	False	False	False	-1939.45202636719	-1165.27795410156	58.7845230102539	0.85564386844635	0.97070187330246	1	52.3207550048828	2773
True	False	False	False	False	-1938.62023925781	-613.725036621094	287.267761230469	0.60484790802002	0.932577073574066	0.351842820644379	95.6216201782227	24766
True	False	False	False	False	-1934.91430664063	-1607.53771972656	144.188446044922	0.759280562400818	0.959966003894806	0.691536962985992	51.2846145629883	6667
True	False	False	False	False	-1933.18603515625	-1583.44787597656	137.533599853516	0.713639080524445	0.962168514728546	0.535781025886536	63.8951606750488	7923
True	False	False	False	False	-1931.87683105469	-1510.05908203125	163.043869018555	0.72070187330246	0.964566469192505	0.553991317749023	67.2789077758789	9890
True	False	False	False	False	-1931.88232421875	-1296.18518066406	167.480438232422	0.487561672925949	0.960298776626587	0.237772256135941	56.6026496887207	8547
True	False	False	False	False	-1932.62866210938	-1024.17175292969	220.719253540039	0.589836359024048	0.932304978370667	0.334226369857788	57.4572868347168	11434
True	False	False	False	False	-1931.73620605469	-727.987731933594	171.917007446289	0.752691686153412	0.954004168510437	0.661037564277649	58.1935501098633	9020
True	False	False	False	False	-1931.8359375	-292.452819824219	118.678184509277	0.739972531795502	0.940672159194946	0.612260043621063	52.2803726196289	5594
True	False	False	False	False	-1931.16711425781	-683.770080566406	164.153015136719	0.805816411972046	0.958177745342255	1	62.5135116577148	9252
True	False	False	False	False	-1930.30969238281	-657.863464355469	159.716445922852	0.784037590026855	0.958177745342255	0.920083165168762	60.0763893127441	8651
True	False	False	False	False	-1929.8486328125	-1446.42077636719	170.807861328125	0.755021035671234	0.957306742668152	0.671310603618622	56.9025955200195	8763
True	False	False	False	False	-1922.84033203125	-1176.30053710938	133.097030639648	0.676494359970093	0.951423406600952	0.45733118057251	149.649993896484	17958
True	False	False	False	False	-1925.32153320313	-872.079711914063	194.099838256836	0.830574333667755	0.966362476348877	1	53.3600006103516	9338
True	False	False	False	False	-1920.86071777344	-1875.4970703125	86.513069152832	0.84085887670517	0.958222687244415	1	55.9102554321289	4361
True	False	False	False	False	-1920.16198730469	-1679.11364746094	158.607299804688	0.596863567829132	0.930932343006134	0.342328101396561	52.5804214477539	7519
True	False	False	False	False	-1917.34558105469	-1198.90893554688	155.279876708984	0.733614146709442	0.954574525356293	0.591374695301056	61.3714294433594	8592
True	False	False	False	False	-1919.69677734375	-941.989074707031	140.861022949219	0.810112833976746	0.967863619327545	1	52.858268737793	6713
True	False	False	False	False	-1920.58178710938	-436.359039306641	176.353576660156	0.699224472045898	0.953814685344696	0.502358973026276	54.4842758178711	8663
True	False	False	False	False	-1919.29663085938	-783.48486328125	197.427261352539	0.625521421432495	0.962800204753876	0.378190845251083	57.3370780944824	10206
True	False	False	False	False	-1919.10766601563	-1089.96716308594	256.211791992188	0.587632179260254	0.918917238712311	0.331735014915466	66.7705612182617	15424
True	False	False	False	False	-1916.53991699219	-1489.86413574219	167.480438232422	0.700623989105225	0.941838562488556	0.505413234233856	53.4900665283203	8077
True	False	False	False	False	-1916.13391113281	-152.899261474609	103.150199890137	0.590554714202881	0.963683545589447	0.335043340921402	42.4838714599609	3951
True	False	False	False	False	-1911.9169921875	-1362.31103515625	275.067199707031	0.80334997177124	0.953494906425476	1	70.2903213500977	17432
True	False	False	False	False	-1913.04760742188	-1248.65686035156	151.952453613281	0.829530954360962	0.978715538978577	1	57.8102188110352	7920
True	False	False	False	False	-1912.26745605469	-1273.154296875	116.459907531738	0.662514925003052	0.948155403137207	0.433126717805862	51.3333320617676	5390
True	False	False	False	False	-1910.96252441406	-1156.52917480469	138.64274597168	0.776717782020569	0.964896857738495	0.809742450714111	59.7439994812012	7468
True	False	False	False	False	-1909.70324707031	-477.223022460938	190.772415161133	0.709010124206543	0.957426309585571	0.524546146392822	56.0465126037598	9640
True	False	False	False	False	-1907.90551757813	-1864.80114746094	102.041061401367	0.761244773864746	0.959492325782776	0.701598525047302	52.25	4807
True	False	False	False	False	-1907.09704589844	-1423.86303710938	148.625015258789	0.605666220188141	0.961894750595093	0.35283750295639	62.6417922973633	8394
True	False	False	False	False	-3371.52416992188	105.183959960938	26.6194076538086	0.470662444829941	0.861024498939514	0.224713116884232	94.625	2271
True	False	False	False	False	-3368.02490234375	139.314834594727	18.8554134368896	0.393039375543594	0.851807177066803	0.171783223748207	95	1615
True	False	False	False	False	-3362.57470703125	185.312088012695	27.7285480499268	0.380663692951202	0.899937927722931	0.164238765835762	96.6399993896484	2416
True	False	False	False	False	-3360.75537109375	83.1078262329102	126.442184448242	0.564307808876038	0.927238643169403	0.306705564260483	141.508773803711	16132
True	False	False	False	False	-3358.94018554688	118.20775604248	58.7845230102539	0.67922979593277	0.945559740066528	0.462346076965332	107.981132507324	5723
True	False	False	False	False	-3343.50439453125	163.089447021484	483.585876464844	0.213419273495674	0.758692979812622	0.0791065469384193	101.337158203125	44183
True	False	False	False	False	-3344.17529296875	240.814926147461	82.0765075683594	0.647403061389923	0.968734562397003	0.409277588129044	131.148651123047	9705
True	False	False	False	False	-3341.49755859375	89.6075973510742	115.350761413574	0.860537588596344	0.971212029457092	1	157.625	16393
True	False	False	False	False	-3340.94775390625	217.647201538086	275.067199707031	0.540390253067017	0.897141396999359	0.283261954784393	150.314514160156	37278
True	False	False	False	False	-3340.37768554688	113.312004089355	140.861022949219	0.810112833976746	0.9561527967453	1	83.7244110107422	10633
True	False	False	False	False	-3337.23657226563	274.322631835938	268.412353515625	0.298636078834534	0.87514591217041	0.119036771357059	131.429748535156	31806
True	False	False	False	False	-3329.84399414063	311.462829589844	104.259346008301	0.754927635192871	0.93596088886261	0.670888781547546	146.212768554688	13744
True	False	False	False	False	-3329.29077148438	398.042022705078	43.256534576416	0.698659062385559	0.951893091201782	0.501135647296906	106.179489135742	4141
True	False	False	False	False	-3325.15576171875	335.114471435547	257.320922851563	0.554242074489594	0.954274654388428	0.296588033437729	135.431030273438	31420
True	False	False	False	False	-3322.58666992188	359.606201171875	104.259346008301	0.848400473594666	0.969933748245239	1	135.648941040039	12751
True	False	False	False	False	-3322.15185546875	378.337677001953	94.2770690917969	0.662869215011597	0.95596182346344	0.433712929487228	136.423522949219	11596
True	False	False	False	False	-3314.39501953125	72.3635559082031	224.046676635742	0.583779096603394	0.920730233192444	0.327435106039047	90.2425765991211	18229
True	False	False	False	False	-3315.42553710938	155.676010131836	129.769607543945	0.70094496011734	0.951364576816559	0.506118953227997	82.3931655883789	9640
True	False	False	False	False	-3315.18115234375	253.865005493164	241.792938232422	0.653017103672028	0.952883422374725	0.417884826660156	95.8623886108398	20898
True	False	False	False	False	-3312.41577148438	421.185363769531	188.554138183594	0.46612337231636	0.948444962501526	0.221311435103416	134	22780
True	False	False	False	False	-3304.24389648438	87.2797393798828	11.0914192199707	0.673765122890472	0.928999543190002	0.452423572540283	59.5	595
True	False	False	False	False	-3303.70751953125	208.497283935547	165.262145996094	0.791833221912384	0.953716814517975	1	78.1744995117188	11648
True	False	False	False	False	-3302.87255859375	320.232574462891	183.008422851563	0.816761255264282	0.969187378883362	1	83.9272689819336	13848
True	False	False	False	False	-3300.8046875	469.967132568359	271.739776611328	0.311884313821793	0.885539412498474	0.12583190202713	129.718368530273	31781
True	False	False	False	False	-3295.60546875	128.863159179688	189.663269042969	0.811589777469635	0.956768572330475	1	82.2865524291992	14071
True	False	False	False	False	-3296.81420898438	292.413940429688	245.120376586914	0.792072653770447	0.959861099720001	1	90.6832580566406	20041
True	False	False	False	False	-3296.26416015625	494.403411865234	36.6016845703125	0.691693365573883	0.945388197898865	0.486534744501114	94.1515121459961	3107
True	False	False	False	False	-3295.9169921875	399.865264892578	228.483245849609	0.66729873418808	0.921850740909576	0.441156625747681	92.4563140869141	19046
True	False	False	False	False	-3294.68481445313	176.782424926758	204.082122802734	0.767992258071899	0.961757123470306	0.740843117237091	90.0217361450195	16564
True	False	False	False	False	-3287.53955078125	514.623657226563	155.279876708984	0.63520485162735	0.911026358604431	0.391497045755386	125.06428527832	17509
True	False	False	False	False	-3286.16479492188	532.302612304688	129.769607543945	0.796257674694061	0.95879203081131	1	125.470085144043	14680
True	False	False	False	False	-3282.98120117188	556.199523925781	136.424453735352	0.5115105509758	0.93770045042038	0.257443279027939	137.081298828125	16861
True	False	False	False	False	-3274.62182617188	223.698135375977	185.226699829102	0.598534524440765	0.955089807510376	0.344291418790817	87.4550933837891	14605
True	False	False	False	False	-3275.31372070313	577.616027832031	216.282684326172	0.619950115680695	0.92107480764389	0.370828568935394	143.384613037109	27960
True	False	False	False	False	-3271.3369140625	93.650520324707	185.226699829102	0.82666140794754	0.967417418956757	1	85.2694625854492	14240
True	False	False	False	False	-3271.24072265625	606.792663574219	82.0765075683594	0.631136894226074	0.923642158508301	0.385825216770172	130.364868164063	9647
True	False	False	False	False	-3267.82275390625	382.368255615234	323.869445800781	0.70898699760437	0.956190288066864	0.524491310119629	85.5958938598633	24994
True	False	False	False	False	-3265.4208984375	318.416046142578	135.315322875977	0.778218626976013	0.959582805633545	0.825467169284821	84.6967239379883	10333
True	False	False	False	False	-3262.466796875	273.96142578125	139.751892089844	0.754863798618317	0.960830867290497	0.67060112953186	77.7063522338867	9791
True	False	False	False	False	-3260.80908203125	637.072326660156	195.208984375	0.525574088096619	0.941457986831665	0.269705802202225	146.147720336914	25722
True	False	False	False	False	-3258.08032226563	694.557678222656	24.401123046875	0.304287761449814	0.884291470050812	0.121914066374302	117.363639831543	2582
True	False	False	False	False	-3254.40966796875	221.629089355469	66.5485153198242	0.729813098907471	0.930661976337433	0.579738736152649	108.383331298828	6503
True	False	False	False	False	-3253.05615234375	434.611968994141	244.01123046875	0.79117214679718	0.953062951564789	1	91.6181793212891	20156
True	False	False	False	False	-3253.6220703125	560.344909667969	215.173538208008	0.616770923137665	0.938263714313507	0.366717278957367	81.6701049804688	15844
True	False	False	False	False	-3253.15307617188	711.829528808594	12.2005615234375	0.563888907432556	0.885157644748688	0.306276768445969	117.090911865234	1288
True	False	False	False	False	-3250.45092773438	501.989471435547	349.379699707031	0.590993344783783	0.879353880882263	0.33554345369339	142.450790405273	44872
True	False	False	False	False	-3248.556640625	258.227478027344	186.335845947266	0.831611454486847	0.951517999172211	1	90.2857131958008	15168
True	False	False	False	False	-3249.39990234375	604.539428710938	241.792938232422	0.573522746562958	0.907794237136841	0.316315919160843	82.6926574707031	18027
True	False	False	False	False	-3247.83081054688	671.237670898438	216.282684326172	0.803819596767426	0.959710538387299	1	147.34358215332	28732
True	False	False	False	False	-3246.25610351563	129.181625366211	190.772415161133	0.702819287776947	0.949847757816315	0.510280728340149	88.8430252075195	15281
True	False	False	False	False	-3241.28198242188	302.398864746094	167.480438232422	0.622444927692413	0.932459592819214	0.374100029468536	75.7814559936523	11443
True	False	False	False	False	-3240.00122070313	210.271118164063	231.810668945313	0.67701667547226	0.942658066749573	0.458281248807907	98.4306182861328	20572
True	False	False	False	False	-3237.3056640625	718.054138183594	105.36848449707	0.731978118419647	0.93350476026535	0.586294770240784	139	13205
True	False	False	False	False	-3234.04052734375	628.240478515625	164.153015136719	0.579986751079559	0.938409626483917	0.323269605636597	75.2297286987305	11134
True	False	False	False	False	-3233.9599609375	686.091674804688	143.079315185547	0.781091213226318	0.957280397415161	0.862106204032898	113.627906799316	14658
True	False	False	False	False	-3233.8427734375	775.800231933594	19.9645557403564	0.471643835306168	0.910942673683167	0.225454315543175	118.777778625488	2138
True	False	False	False	False	-3233.44970703125	165.373504638672	257.320922851563	0.786847233772278	0.959917724132538	1	92.5172424316406	21464
True	False	False	False	False	-3232.6064453125	331.315399169922	112.023338317871	0.756114184856415	0.958391427993774	0.676312983036041	71.277229309082	7199
True	False	False	False	False	-3232.90747070313	384.579315185547	148.625015258789	0.594669759273529	0.940258085727692	0.339772313833237	79.0223846435547	10589
True	False	False	False	False	-3231.13671875	584.103454589844	28.8376903533936	0.681263327598572	0.915014922618866	0.466138988733292	53.769229888916	1398
True	False	False	False	False	-3230.94555664063	742.831665039063	140.861022949219	0.643535494804382	0.952797591686249	0.403508603572845	144.433074951172	18343
True	False	False	False	False	-3230.35693359375	81.4998168945313	150.843307495117	0.814773619174957	0.952805697917938	1	86.9264678955078	11822
True	False	False	False	False	-3224.48950195313	466.811248779297	201.863830566406	0.721950054168701	0.945832550525665	0.557357847690582	81.0439529418945	14750
True	False	False	False	False	-3227.40063476563	669.117309570313	11.0914192199707	0.763594925403595	0.936281979084015	0.714360892772675	68.4000015258789	684
True	False	False	False	False	-3224.05102539063	361.400848388672	268.412353515625	0.597272157669067	0.902949213981628	0.342806875705719	95.8760299682617	23202
True	False	False	False	False	-3221.77612304688	403.640502929688	159.716445922852	0.554762363433838	0.93634021282196	0.297101765871048	81.5625	11745
True	False	False	False	False	-3223.7197265625	807.68310546875	22.1828384399414	0.524048745632172	0.933180868625641	0.268348306417465	119.449996948242	2389
True	False	False	False	False	-3221.85888671875	531.994323730469	247.338653564453	0.848879992961884	0.966582536697388	1	82.0762329101563	18303
True	False	False	False	False	-3220.7802734375	762.879760742188	119.787330627441	0.764188587665558	0.955935597419739	0.717723667621613	121.722221374512	13146
True	False	False	False	False	-3218.33251953125	342.011444091797	86.513069152832	0.740397691726685	0.969166100025177	0.613727450370789	77.4871826171875	6044
True	False	False	False	False	-3215.99096679688	503.97705078125	221.828384399414	0.731203615665436	0.946850836277008	0.583928167819977	87.4850006103516	17497
True	False	False	False	False	-3208.79516601563	772.661499023438	92.0587844848633	0.773206055164337	0.961163997650146	0.778420686721802	107.49397277832	8922
True	False	False	False	False	-3210.84619140625	844.484924316406	43.256534576416	0.474378526210785	0.906850039958954	0.227530583739281	119.256408691406	4651
True	False	False	False	False	-3209.8330078125	796.394287109375	306.123168945313	0.460663944482803	0.896350860595703	0.217276558279991	133.09782409668	36735
True	False	False	False	False	-3208.39038085938	103.175994873047	205.191253662109	0.500057101249695	0.895844280719757	0.247855290770531	92.097297668457	17038
True	False	False	False	False	-3207.73852539063	285.163757324219	197.427261352539	0.677581369876862	0.939370155334473	0.459312260150909	86.005615234375	15309
True	False	False	False	False	-3207.953125	444.992614746094	163.043869018555	0.666965067386627	0.941989600658417	0.440588355064392	81.8843536376953	12037
True	False	False	False	False	-3207.64990234375	415.891693115234	149.734161376953	0.626385688781738	0.920036137104034	0.379351615905762	78.8666687011719	10647
True	False	False	False	False	-3205.61328125	623.310363769531	187.44499206543	0.625163793563843	0.949407041072845	0.377712100744247	79.1420135498047	13375
True	False	False	False	False	-3204.93139648438	823.614501953125	114.241622924805	0.6822509765625	0.95037579536438	0.468001574277878	135.174758911133	13923
True	False	False	False	False	-3202.3662109375	740.171997070313	133.097030639648	0.700874388217926	0.96653026342392	0.505963504314423	87.5416641235352	10505
True	False	False	False	False	-3199.9599609375	244.976516723633	215.173538208008	0.744764685630798	0.954165577888489	0.629386484622955	121.561859130859	23583
True	False	False	False	False	-3196.00756835938	693.517578125	187.44499206543	0.727176249027252	0.947943091392517	0.571994483470917	80.4260330200195	13592
True	False	False	False	False	-3195.2880859375	723.478576660156	174.135284423828	0.728463411331177	0.946055591106415	0.575742781162262	93.1783447265625	14629
True	False	False	False	False	-3193.38427734375	332.182708740234	289.486053466797	0.568717122077942	0.912867307662964	0.311261028051376	82.4636001586914	21523
True	False	False	False	False	-3193.48046875	862.909118652344	137.533599853516	0.599780976772308	0.956275284290314	0.34576541185379	143.580642700195	17804
True	False	False	False	False	-3191.93017578125	173.660095214844	150.843307495117	0.740479946136475	0.947840750217438	0.614012479782104	95.154411315918	12941
True	False	False	False	False	-3189.07177734375	438.111602783203	165.262145996094	0.691344201564789	0.950694620609283	0.485824793577194	83.308723449707	12413
True	False	False	False	False	-3189.0263671875	798.270080566406	43.256534576416	0.817455768585205	0.954181313514709	1	73.3846130371094	2862
True	False	False	False	False	-3188.55834960938	584.954284667969	250.666076660156	0.657972276210785	0.943200826644897	0.425725251436234	83.9734497070313	18978
True	False	False	False	False	-3188.06274414063	130.841674804688	228.483245849609	0.746944189071655	0.95289021730423	0.637637436389923	96.8058242797852	19942
True	False	False	False	False	-3185.10009765625	200.195617675781	310.559753417969	0.572062194347382	0.951382160186768	0.314769476652145	96.1571426391602	26924
True	False	False	False	False	-3183.26733398438	472.5244140625	190.772415161133	0.682282447814941	0.946192026138306	0.46806126832962	78.7383728027344	13543
True	False	False	False	False	-3182.56225585938	761.382751464844	151.952453613281	0.720849692821503	0.970813095569611	0.55438756942749	77.8613128662109	10667
True	False	False	False	False	-3178.99291992188	649.98095703125	296.140899658203	0.702433824539185	0.952729105949402	0.509419143199921	87.4044952392578	23337
True	False	False	False	False	-3176.62646484375	902.037963867188	359.361999511719	0.319357454776764	0.888714075088501	0.129744008183479	143.657409667969	46545
True	False	False	False	False	-3175.59252929688	86.2891082763672	319.432891845703	0.408862829208374	0.91376531124115	0.181752756237984	92.5381927490234	26651
True	False	False	False	False	-3175.330078125	839.867980957031	192.990692138672	0.710991621017456	0.950042903423309	0.529292404651642	90.6551742553711	15774
True	False	False	False	False	-3170.37451171875	497.102844238281	199.645553588867	0.741987287998199	0.960183620452881	0.619300961494446	82.2944412231445	14813
True	False	False	False	False	-3169.4541015625	530.581604003906	234.028945922852	0.765073895454407	0.95338386297226	0.722852826118469	83.2654037475586	17569
True	False	False	False	False	-3168.08349609375	418.306945800781	159.716445922852	0.65335351228714	0.939593136310577	0.418409734964371	75.4583358764648	10866
True	False	False	False	False	-3167.45166015625	934.699035644531	68.7667999267578	0.794570684432983	0.964172780513763	1	130.806457519531	8110
True	False	False	False	False	-3166.72241210938	377.494445800781	260.648345947266	0.622611045837402	0.926087141036987	0.374319344758987	84.8553161621094	19941
True	False	False	False	False	-3161.79296875	280.611267089844	268.412353515625	0.582019627094269	0.941127359867096	0.325494438409805	104.214874267578	25220
True	False	False	False	False	-3161.16577148438	768.578063964844	199.645553588867	0.791574835777283	0.953814685344696	1	76.9499969482422	13851
True	False	False	False	False	-3161.7607421875	898.617492675781	16.6371288299561	0.604608774185181	0.93289041519165	0.351552903652191	85.3333358764648	1280
True	False	False	False	False	-3159.87475585938	212.018310546875	127.551322937012	0.753320038318634	0.948614537715912	0.663759410381317	101.878257751465	11716
True	False	False	False	False	-3158.57934570313	664.950256347656	206.300399780273	0.722695708274841	0.954369723796844	0.559391796588898	85.6720428466797	15935
True	False	False	False	False	-3157.10034179688	710.126647949219	147.515884399414	0.817581295967102	0.965663015842438	1	83.0075225830078	11040
True	False	False	False	False	-3154.75439453125	113.337997436523	139.751892089844	0.762926280498505	0.947163581848145	0.710642993450165	96.7777786254883	12194
True	False	False	False	False	-3155.07470703125	350.206970214844	222.937530517578	0.643986761569977	0.952676355838776	0.404175162315369	79.9253768920898	16065
True	False	False	False	False	-3154.45361328125	609.074462890625	220.719253540039	0.709812045097351	0.949648022651672	0.526455938816071	83.3567810058594	16588
True	False	False	False	False	-3153.64038085938	68.7221908569336	123.114753723145	0.682342290878296	0.947367250919342	0.468174546957016	84.5855865478516	9389
True	False	False	False	False	-3153.33618164063	963.818054199219	196.318130493164	0.619060873985291	0.927558064460754	0.369672119617462	144.011306762695	25490
True	False	False	False	False	-3150.53442382813	254.802642822266	359.361999511719	0.353933066129684	0.874851405620575	0.148641586303711	88.6234588623047	28714
True	False	False	False	False	-3146.94360351563	436.263092041016	135.315322875977	0.758076548576355	0.960109293460846	0.685611963272095	78.2049179077148	9541
True	False	False	False	False	-3146.61743164063	498.798431396484	167.480438232422	0.740312814712524	0.956061124801636	0.61343377828598	81.5496673583984	12314
True	False	False	False	False	-3146.53979492188	925.976013183594	176.353576660156	0.5497927069664	0.903959274291992	0.292234808206558	99.0943374633789	15756
True	False	False	False	False	-3142.59643554688	131.941253662109	296.140899658203	0.552316188812256	0.919916450977325	0.294695109128952	104.029960632324	27776
True	False	False	False	False	-3144.93286132813	454.443328857422	154.17073059082	0.630667626857758	0.952647268772125	0.385178744792938	77.2805786132813	10742
True	False	False	False	False	-3142.4345703125	759.725708007813	84.2947845458984	0.721413135528564	0.949680924415588	0.555903851985931	72.6710510253906	5523
True	False	False	False	False	-3144.45825195313	833.738037109375	187.44499206543	0.60076892375946	0.938770532608032	0.346939533948898	78.3195266723633	13236
True	False	False	False	False	-3143.11401367188	992.877624511719	77.6399383544922	0.765458166599274	0.957923710346222	0.725123286247253	127	8890
True	False	False	False	False	-3140.97485351563	574.124938964844	236.24723815918	0.615568995475769	0.922605872154236	0.365179508924484	85.6150207519531	18236
True	False	False	False	False	-3139.38256835938	229.518585205078	137.533599853516	0.588521242141724	0.938217759132385	0.332737118005753	81.1128997802734	10058
True	False	False	False	False	-3138.0693359375	92.4131851196289	133.097030639648	0.686436116695404	0.957069575786591	0.476049482822418	79.9000015258789	9588
True	False	False	False	False	-3138.85571289063	546.755432128906	174.135284423828	0.814603447914124	0.95661062002182	1	92.0700607299805	14455
True	False	False	False	False	-3138.59643554688	719.037170410156	117.569046020508	0.686734616756439	0.971069991588593	0.476633340120316	89.0094375610352	9435
True	False	False	False	False	-3137.98095703125	413.818603515625	139.751892089844	0.660252749919891	0.947482347488403	0.429414510726929	82.0317459106445	10336
True	False	False	False	False	-3137.31909179688	104.623260498047	11.0914192199707	0.763594925403595	0.936281979084015	0.714360892772675	76.0999984741211	761
True	False	False	False	False	-3134.654296875	695.743774414063	176.353576660156	0.684148073196411	0.928200781345367	0.471618115901947	87.8176116943359	13963
True	False	False	False	False	-3134.69116210938	887.949951171875	144.188446044922	0.740460157394409	0.960465252399445	0.613943874835968	70.9692306518555	9226
True	False	False	False	False	-3133.46215820313	967.388122558594	170.807861328125	0.714543700218201	0.944261968135834	0.538038432598114	106.863639831543	16457
True	False	False	False	False	-3130.27685546875	863.476684570313	159.716445922852	0.619605779647827	0.936674654483795	0.370380163192749	74.5902786254883	10741
True	False	False	False	False	-3131.53173828125	1006.6787109375	106.477630615234	0.563137233257294	0.910360336303711	0.305509120225906	120.5625	11574
True	False	False	False	False	-3128.90771484375	300.833831787109	173.026138305664	0.581909239292145	0.906181454658508	0.325373142957687	99.1666641235352	15470
True	False	False	False	False	-3129.78588867188	1024.22631835938	136.424453735352	0.576066195964813	0.936824977397919	0.319030493497849	137.211380004883	16877
True	False	False	False	False	-3128.53051757813	397.283905029297	136.424453735352	0.776088893413544	0.963213920593262	0.803636133670807	83.3983764648438	10258
True	False	False	False	False	-3128.46240234375	732.933166503906	201.863830566406	0.713226974010468	0.935259938240051	0.53475958108902	86.3186798095703	15710
True	False	False	False	False	-3125.65209960938	372.366119384766	180.790130615234	0.788421750068665	0.962330639362335	1	83.7852783203125	13657
True	False	False	False	False	-3124.88159179688	768.055541992188	186.335845947266	0.815820634365082	0.961742758750916	1	79.3690490722656	13334
True	False	False	False	False	-3124.634765625	658.363464355469	149.734161376953	0.800280511379242	0.957730650901794	1	111.155555725098	15006
True	False	False	False	False	-3123.83251953125	808.991516113281	190.772415161133	0.542631268501282	0.906359195709229	0.285373479127884	81.610466003418	14037
True	False	False	False	False	-3123.501953125	81.1145324707031	155.279876708984	0.484094202518463	0.90961092710495	0.235040232539177	72.3285751342773	10126
True	False	False	False	False	-3119.89721679688	221.789840698242	256.211791992188	0.593412399291992	0.949505865573883	0.338318437337875	92.186149597168	21295
True	False	False	False	False	-3119.27368164063	516.429626464844	196.318130493164	0.828973293304443	0.964150488376617	1	91.0734481811523	16120
True	False	False	False	False	-3118.51513671875	828.3359375	156.389007568359	0.564166724681854	0.924640119075775	0.306561082601547	78.7234039306641	11100
True	False	False	False	False	-3117.87670898438	344.192260742188	197.427261352539	0.736421585083008	0.956821322441101	0.600361526012421	77.264045715332	13753
True	False	False	False	False	-3117.83837890625	617.204284667969	174.135284423828	0.762403786182404	0.955757260322571	0.707787096500397	93.4968185424805	14679
True	False	False	False	False	-3113.65478515625	267.786865234375	174.135284423828	0.777160704135895	0.948036432266235	0.814203679561615	93.5668792724609	14690
True	False	False	False	False	-3115.94653320313	476.212188720703	183.008422851563	0.725610256195068	0.955482959747314	0.567513167858124	89.0363616943359	14691
True	False	False	False	False	-3114.73876953125	1051.60339355469	151.952453613281	0.589486062526703	0.923756062984467	0.333828866481781	136.277374267578	18670
True	False	False	False	False	-3108.85668945313	449.735931396484	186.335845947266	0.707453370094299	0.941326558589935	0.520880579948425	80.523811340332	13528
True	False	False	False	False	-3108.61401367188	917.465148925781	128.660461425781	0.610354483127594	0.929413974285126	0.358609110116959	68.1034469604492	7900
True	False	False	False	False	-3107.87377929688	158.117950439453	199.645553588867	0.705389320850372	0.936877846717834	0.516103088855743	88.4944458007813	15929
True	False	False	False	False	-3105.68212890625	578.390014648438	232.919815063477	0.720331013202667	0.945975065231323	0.553000152111053	89.9095230102539	18881
True	False	False	False	False	-3105.2421875	1032.79467773438	148.625015258789	0.672437250614166	0.953026473522186	0.450069338083267	97.4850769042969	13063
True	False	False	False	False	-3105.0595703125	1080.85144042969	134.206176757813	0.699378907680511	0.96152675151825	0.502694189548492	138.669418334961	16779
True	False	False	False	False	-3103.76123046875	1008.34783935547	151.952453613281	0.656396925449371	0.932398557662964	0.423206925392151	112.474449157715	15409
True	False	False	False	False	-3101.640625	940.378601074219	159.716445922852	0.712809860706329	0.946702241897583	0.533730089664459	109.729164123535	15801
True	False	False	False	False	-3100.04760742188	69.3079833984375	130.878753662109	0.794070303440094	0.970515370368958	1	72.4067764282227	8544
True	False	False	False	False	-3100.8427734375	705.215209960938	263.975769042969	0.402657598257065	0.827968597412109	0.177798449993134	83.3613433837891	19840
True	False	False	False	False	-3100.4287109375	895.615783691406	144.188446044922	0.646083891391754	0.95044070482254	0.407295525074005	72.0769195556641	9370
True	False	False	False	False	-3097.4833984375	405.000335693359	145.297592163086	0.796712636947632	0.957185924053192	1	83.1526718139648	10893
True	False	False	False	False	-3093.88647460938	316.599792480469	226.264953613281	0.754635572433472	0.960303366184235	0.669575393199921	82.8578414916992	16903
True	False	False	False	False	-3093.3564453125	1107.91394042969	123.114753723145	0.64157897233963	0.952291786670685	0.400637835264206	139.387390136719	15472
True	False	False	False	False	-3092.814453125	91.064453125	179.680999755859	0.676167130470276	0.959458589553833	0.456737786531448	74.5679016113281	12080
True	False	False	False	False	-3092.439453125	870.252014160156	146.40673828125	0.684889554977417	0.936683714389801	0.47304567694664	93.0227279663086	12279
True	False	False	False	False	-3092.1982421875	487.529815673828	135.315322875977	0.702128767967224	0.960818946361542	0.508739292621613	80.0901641845703	9771
True	False	False	False	False	-3089.59423828125	231.501220703125	196.318130493164	0.821261286735535	0.959678649902344	1	84.0790939331055	14882
True	False	False	False	False	-3088.44506835938	275.639343261719	150.843307495117	0.567646443843842	0.930456340312958	0.310147732496262	70.5220565795898	9591
True	False	False	False	False	-3086.71435546875	363.266693115234	154.17073059082	0.772338449954987	0.964153528213501	0.771557331085205	98.7266159057617	13723
True	False	False	False	False	-3087.32739257813	802.532165527344	171.917007446289	0.563945055007935	0.908425092697144	0.306334227323532	76.3741912841797	11838
True	False	False	False	False	-3086.97241210938	975.060852050781	192.990692138672	0.667984783649445	0.939031422138214	0.442328900098801	98.0632171630859	17063
True	False	False	False	False	-3086.41748046875	433.918365478516	163.043869018555	0.675748467445374	0.942815005779266	0.455980658531189	77.1088409423828	11335
True	False	False	False	False	-3083.67358398438	719.513916015625	118.678184509277	0.791627526283264	0.969084560871124	1	89.3457946777344	9560
True	False	False	False	False	-3080.02221679688	771.355041503906	196.318130493164	0.51531457901001	0.890816807746887	0.260705143213272	80.0508499145508	14169
True	False	False	False	False	-3078.19287109375	197.605133056641	205.191253662109	0.665303826332092	0.927025973796844	0.437777698040009	82.2162170410156	15210
True	False	False	False	False	-3075.63745117188	481.114685058594	98.7136306762695	0.632762551307678	0.95213907957077	0.388077229261398	71.9662933349609	6405
True	False	False	False	False	-3076.15307617188	1138.70324707031	253.993499755859	0.572953999042511	0.952163219451904	0.315712660551071	144.921401977539	33187
True	False	False	False	False	-3075.7421875	738.443115234375	231.810668945313	0.819035351276398	0.972584187984467	1	86.315788269043	18040
True	False	False	False	False	-3075.0419921875	260.657196044922	164.153015136719	0.479418516159058	0.884290158748627	0.231399893760681	67.6081085205078	10006
True	False	False	False	False	-3074.69580078125	556.688232421875	202.97297668457	0.741266191005707	0.955011069774628	0.616755366325378	88.62841796875	16219
True	False	False	False	False	-3074.51098632813	842.327026367188	173.026138305664	0.740397691726685	0.939409792423248	0.613727450370789	87.8141021728516	13699
True	False	False	False	False	-3072.1572265625	533.168090820313	196.318130493164	0.641791880130768	0.935583829879761	0.40094867348671	95.5762710571289	16917
True	False	False	False	False	-3070.10522460938	1084.73852539063	204.082122802734	0.636238098144531	0.934569597244263	0.392957359552383	89.0978240966797	16394
True	False	False	False	False	-3067.67504882813	456.682922363281	139.751892089844	0.638468325138092	0.918967664241791	0.396137297153473	74.5555572509766	9394
True	False	False	False	False	-3069.1181640625	512.869018554688	217.391815185547	0.664750277996063	0.943199992179871	0.43684783577919	88.6224517822266	17370
True	False	False	False	False	-3066.18603515625	171.24772644043	198.536407470703	0.747122943401337	0.937186121940613	0.638328015804291	77.1396636962891	13808
True	False	False	False	False	-3066.7646484375	988.733825683594	129.769607543945	0.746324419975281	0.951890468597412	0.635259330272675	84.2991485595703	9863
True	False	False	False	False	-3064.78344726563	81.4776458740234	212.955261230469	0.554879128932953	0.933652520179749	0.297217160463333	76.046875	14601
True	False	False	False	False	-3065.935546875	933.423950195313	187.44499206543	0.573177516460419	0.925615727901459	0.315949559211731	86.3846130371094	14599
True	False	False	False	False	-3065.16259765625	114.884613037109	307.232330322266	0.693049192428589	0.927460193634033	0.489311009645462	92.9675064086914	25752
True	False	False	False	False	-3064.06469726563	359.806182861328	178.571853637695	0.660262644290924	0.951510071754456	0.429430603981018	83.049690246582	13371
True	False	False	False	False	-3065.13818359375	586.951538085938	224.046676635742	0.536746025085449	0.961928308010101	0.279863506555557	89.9702987670898	18174
True	False	False	False	False	-3063.55493164063	880.495483398438	133.097030639648	0.718917906284332	0.948911309242249	0.549260377883911	85.6666641235352	10280
True	False	False	False	False	-3064.72290039063	1160.38403320313	13.3097038269043	0.571581065654755	0.930929720401764	0.314262002706528	109.833335876465	1318
True	False	False	False	False	-3064.33349609375	1123.8232421875	17.7462711334229	0.709974586963654	0.942380666732788	0.52684485912323	82	1312
True	False	False	False	False	-3063.03735351563	394.455505371094	191.881561279297	0.658548176288605	0.962380647659302	0.426651984453201	84.6531829833984	14645
True	False	False	False	False	-3061.09643554688	144.183166503906	163.043869018555	0.76271790266037	0.9405277967453	0.709498703479767	75.7551040649414	11136
True	False	False	False	False	-3059.892578125	1179.49230957031	80.9673614501953	0.596579134464264	0.959742963314056	0.341995388269424	129.383560180664	9445
True	False	False	False	False	-3059.49365234375	417.797790527344	168.589569091797	0.796495378017426	0.960258781909943	1	94.7894744873047	14408
True	False	False	False	False	-3058.04125976563	785.825134277344	93.1679229736328	0.758145093917847	0.954313635826111	0.685944676399231	75.3452377319336	6329
True	False	False	False	False	-3056.203125	724.769226074219	98.7136306762695	0.792926847934723	0.953913331031799	1	84.9213485717773	7558
True	False	False	False	False	-3055.23559570313	324.178466796875	192.990692138672	0.789468884468079	0.957234621047974	1	83.2356338500977	14483
True	False	False	False	False	-3055.14038085938	1166.23034667969	64.3302307128906	0.731921255588531	0.918898284435272	0.586120128631592	126.051727294922	7311
True	False	False	False	False	-3053.97412109375	833.328857421875	198.536407470703	0.441783964633942	0.900524973869324	0.203774869441986	75.5083770751953	13516
True	False	False	False	False	-3051.18872070313	654.13671875	215.173538208008	0.616770923137665	0.930865824222565	0.366717278957367	91.9020614624023	17829
True	False	False	False	False	-3049.69262695313	286.667877197266	158.607299804688	0.806155741214752	0.963339745998383	1	96.2937088012695	13770
True	False	False	False	False	-3050.3916015625	474.683532714844	90.9496383666992	0.708294212818146	0.949661195278168	0.52285373210907	71.5853652954102	5870
True	False	False	False	False	-3048.7626953125	1005.15710449219	167.480438232422	0.747460305690765	0.952769577503204	0.639637768268585	90.8741683959961	13722
True	False	False	False	False	-3050.17578125	1223.09326171875	15.5279874801636	0.444276958703995	0.901991903781891	0.205519050359726	120.571426391602	1688
True	False	False	False	False	-3049.03759765625	1029.78259277344	219.610107421875	0.717936635017395	0.94771808385849	0.54669725894928	97.2525253295898	19256
True	False	False	False	False	-3046.4755859375	604.962707519531	201.863830566406	0.646981954574585	0.945051312446594	0.408643215894699	115.730766296387	21063
True	False	False	False	False	-3046.41918945313	776.799133300781	104.259346008301	0.657533586025238	0.938775300979614	0.425021469593048	76.2340393066406	7166
True	False	False	False	False	-3046.00439453125	385.150604248047	116.459907531738	0.755209743976593	0.926961481571198	0.672165632247925	92.2761917114258	9689
True	False	False	False	False	-3045.93969726563	912.165283203125	158.607299804688	0.648816347122192	0.942012786865234	0.411417841911316	77.2587432861328	11048
True	False	False	False	False	-3045.40405273438	961.475341796875	94.2770690917969	0.724954545497894	0.931682944297791	0.565661549568176	66.5882339477539	5660
True	False	False	False	False	-3045.78466796875	1201.62976074219	150.843307495117	0.666771829128265	0.932404160499573	0.44025981426239	129.485290527344	17610
True	False	False	False	False	-3043.88720703125	249.234146118164	141.970169067383	0.786845147609711	0.95416671037674	1	74.96875	9596
True	False	False	False	False	-3044.66064453125	458.217803955078	129.769607543945	0.503429710865021	0.907688617706299	0.250643104314804	72.0598297119141	8431
True	False	False	False	False	-3041.79272460938	689.335327148438	155.279876708984	0.744004368782043	0.947931945323944	0.626579701900482	113.821426391602	15935
True	False	False	False	False	-3042.75073242188	813.974914550781	173.026138305664	0.421669781208038	0.91061007976532	0.190104767680168	69.5833358764648	10855
True	False	False	False	False	-3042.68090820313	940.495971679688	54.3479537963867	0.65213805437088	0.924568474292755	0.416518241167068	68.8571395874023	3374
True	False	False	False	False	-3038.08422851563	142.461898803711	163.043869018555	0.755252122879028	0.959373652935028	0.672358095645905	83.4285736083984	12264
True	False	False	False	False	-3036.99487304688	726.519836425781	178.571853637695	0.600560188293457	0.905074000358582	0.346691012382507	94.161491394043	15160
True	False	False	False	False	-3037.193359375	1089.82446289063	136.424453735352	0.631945669651031	0.950079202651978	0.386943191289902	77.796745300293	9569
True	False	False	False	False	-3036.88647460938	868.346740722656	160.825576782227	0.679102420806885	0.937376320362091	0.46211040019989	95.3931045532227	13832
True	False	False	False	False	-3035.91650390625	210.485107421875	349.379699707031	0.759698629379272	0.939390420913696	0.693636000156403	79.0158767700195	24890
True	False	False	False	False	-3032.48071289063	1226.18774414063	150.843307495117	0.432375490665436	0.922077834606171	0.197293266654015	119.139709472656	16203
True	False	False	False	False	-3032.40380859375	659.382995605469	169.698715209961	0.599580883979797	0.93034428358078	0.345528244972229	83.6928100585938	12805
True	False	False	False	False	-3032.30322265625	756.9365234375	106.477630615234	0.748652279376984	0.970481276512146	0.644329190254211	73.0208358764648	7010
True	False	False	False	False	-3031.572265625	430.662445068359	100.931915283203	0.786033868789673	0.954621136188507	1	70.0329666137695	6373
True	False	False	False	False	-3030.62475585938	939.181457519531	129.769607543945	0.560572564601898	0.927184343338013	0.302906334400177	75.7521362304688	8863
True	False	False	False	False	-3029.86010742188	1171.80541992188	201.863830566406	0.467537045478821	0.831926584243774	0.222366228699684	98.3736267089844	17904
True	False	False	False	False	-3029.76611328125	1057.20959472656	209.627822875977	0.762814581394196	0.962861895561218	0.710028886795044	100.645500183105	19022
True	False	False	False	False	-3029.544921875	348.894836425781	160.825576782227	0.704130887985229	0.950285255908966	0.513235092163086	75.1586227416992	10898
True	False	False	False	False	-3029.12939453125	1113.3662109375	232.919815063477	0.752648234367371	0.942234516143799	0.660850763320923	109.376190185547	22969
True	False	False	False	False	-3026.80883789063	482.993774414063	129.769607543945	0.766421258449554	0.960482001304626	0.730939626693726	80.4529876708984	9413
True	False	False	False	False	-3027.80615234375	505.907165527344	123.114753723145	0.604362308979034	0.917265355587006	0.351254343986511	76.0090103149414	8437
True	False	False	False	False	-3025.61254882813	685.916748046875	133.097030639648	0.718917906284332	0.954182624816895	0.549260377883911	102.316665649414	12278
True	False	False	False	False	-3027.52026367188	975.974975585938	70.9850845336914	0.790355026721954	0.962853848934174	1	73.796875	4723
True	False	False	False	False	-3026.23071289063	891.290161132813	160.825576782227	0.563391804695129	0.895473539829254	0.305768877267838	83.2896575927734	12077
True	False	False	False	False	-3025.2109375	550.735412597656	183.008422851563	0.76558256149292	0.960890352725983	0.725864291191101	94.7757568359375	15638
True	False	False	False	False	-3024.81958007813	1140.31555175781	133.097030639648	0.700874388217926	0.951978802680969	0.505963504314423	87.8583297729492	10543
True	False	False	False	False	-3023.34008789063	321.759582519531	167.480438232422	0.604178547859192	0.933457970619202	0.351031959056854	69.8543014526367	10548
True	False	False	False	False	-3023.34521484375	788.746704101563	212.955261230469	0.676993489265442	0.938660085201263	0.458238929510117	94.6979141235352	18182
True	False	False	False	False	-3022.53686523438	446.729827880859	115.350761413574	0.639311671257019	0.946854650974274	0.397349894046783	77.3557662963867	8045
True	False	False	False	False	-3021.24877929688	627.205383300781	131.987884521484	0.842022597789764	0.968269646167755	1	94.4369735717773	11238
True	False	False	False	False	-3020.298828125	159.074722290039	337.179138183594	0.833538293838501	0.963960587978363	1	129.351974487305	39323
True	False	False	False	False	-3020.07934570313	300.136932373047	171.917007446289	0.777819216251373	0.948940277099609	0.821106195449829	73.348388671875	11369
True	False	False	False	False	-3013.18310546875	396.661346435547	122.005615234375	0.800438165664673	0.953168451786041	1	85.4636383056641	9401
True	False	False	False	False	-3019.40283203125	529.511779785156	171.917007446289	0.735651552677155	0.957936882972717	0.597861230373383	89.9032287597656	13935
True	False	False	False	False	-3018.44580078125	610.692993164063	82.0765075683594	0.797737896442413	0.958222687244415	1	92.3783798217773	6836
True	False	False	False	False	-3019.99145507813	714.904724121094	75.4216537475586	0.743587911128998	0.958694219589233	0.62505716085434	88.8823547363281	6044
True	False	False	False	False	-3018.40478515625	962.333984375	93.1679229736328	0.782521784305573	0.957018911838531	0.885872364044189	72.1428604125977	6060
True	False	False	False	False	-3018.78125	989.086486816406	112.023338317871	0.756114184856415	0.943527936935425	0.676312983036041	99.5742568969727	10057
True	False	False	False	False	-3017.3291015625	572.38818359375	88.7313537597656	0.71274322271347	0.934925138950348	0.533566176891327	112.275001525879	8982
True	False	False	False	False	-3016.3232421875	731.440185546875	115.350761413574	0.801323413848877	0.954018115997314	1	92.711540222168	9642
True	False	False	False	False	-3014.32299804688	919.231079101563	113.132476806641	0.694173395633698	0.953850090503693	0.491636395454407	70.9901962280273	7241
True	False	False	False	False	-3016.38989257813	1198.91052246094	178.571853637695	0.692753672599792	0.954315304756165	0.488703340291977	94.8571395874023	15272
True	False	False	False	False	-3016.09692382813	1027.75256347656	209.627822875977	0.831153571605682	0.966929972171783	1	82.0105819702148	15500
True	False	False	False	False	-3014.62890625	1076.51013183594	128.660461425781	0.731921255588531	0.95832359790802	0.586120128631592	72.7931060791016	8444
True	False	False	False	False	-3015.51513671875	1249.8154296875	181.899276733398	0.477466613054276	0.909545838832855	0.229894727468491	123.237808227539	20211
True	False	False	False	False	-3012.53735351563	828.322631835938	170.807861328125	0.714543700218201	0.951906323432922	0.538038432598114	82.7467498779297	12743
True	False	False	False	False	-3012.14916992188	491.665252685547	89.8404998779297	0.81622189283371	0.962134122848511	1	74.7037048339844	6051
True	False	False	False	False	-3011.6591796875	1226.71154785156	128.660461425781	0.739945590496063	0.953311264514923	0.612167298793793	95.1379318237305	11036
True	False	False	False	False	-3011.27514648438	1270.9873046875	194.099838256836	0.666161417961121	0.947962164878845	0.439224898815155	145.588577270508	25478
True	False	False	False	False	-3009.11743164063	418.107635498047	140.861022949219	0.772385537624359	0.958573222160339	0.771922528743744	80.2126007080078	10187
True	False	False	False	False	-3009.19677734375	770.839904785156	195.208984375	0.734601318836212	0.945954501628876	0.594494700431824	86.1931838989258	15170
True	False	False	False	False	-3005.919921875	460.611114501953	97.6044921875	0.728147208690643	0.944536328315735	0.574816465377808	78.886360168457	6942
True	False	False	False	False	-3004.69970703125	867.020202636719	197.427261352539	0.557267129421234	0.922740340232849	0.299588680267334	79.8202209472656	14208
True	False	False	False	False	-3002.49438476563	1198.97265625	26.6194076538086	0.718682765960693	0.942156314849854	0.54864364862442	71.7083358764648	1721
True	False	False	False	False	-3001.13305664063	604.818725585938	168.589569091797	0.618850946426392	0.948923289775848	0.369399875402451	82.9736862182617	12612
True	False	False	False	False	-2999.89453125	697.311889648438	197.427261352539	0.496615707874298	0.909539461135864	0.245040208101273	93.5730361938477	16656
True	False	False	False	False	-2998.81982421875	712.408874511719	87.6222152709961	0.661894202232361	0.948012411594391	0.432102799415588	90.9493637084961	7185
True	False	False	False	False	-2998.46069335938	724.769226074219	80.9673614501953	0.715799152851105	0.960885882377625	0.541206359863281	83.0410995483398	6062
True	False	False	False	False	-2996.95092773438	248.026611328125	159.716445922852	0.784037590026855	0.964515626430511	0.920083165168762	78.3055572509766	11276
True	False	False	False	False	-2996.3701171875	1127.88366699219	151.952453613281	0.820764601230621	0.952805697917938	1	82.7445220947266	11336
True	False	False	False	False	-2996.47143554688	1156.67858886719	191.881561279297	0.795268654823303	0.971512913703918	1	88.8497085571289	15371
True	False	False	False	False	-2994.87719726563	309.869598388672	194.099838256836	0.721376538276672	0.971408903598785	0.555805087089539	83.3085708618164	14579
True	False	False	False	False	-2994.79296875	956.055419921875	245.120376586914	0.672036230564117	0.930084109306335	0.449362576007843	126.714935302734	28004
True	False	False	False	False	-2992.8505859375	453.483703613281	110.914192199707	0.719247400760651	0.962233364582062	0.55012708902359	81.370002746582	8137
True	False	False	False	False	-2993.61840820313	1097.60107421875	154.17073059082	0.603498816490173	0.956307172775269	0.350211083889008	79.8777008056641	11103
True	False	False	False	False	-2992.13549804688	672.252746582031	141.970169067383	0.739838838577271	0.954204440116882	0.6118004322052	86.4296875	11063
True	False	False	False	False	-2992.02685546875	405.599639892578	159.716445922852	0.668144762516022	0.949690818786621	0.4426029920578	86.9722213745117	12524
True	False	False	False	False	-2987.32788085938	432.328704833984	128.660461425781	0.670478940010071	0.944283008575439	0.446636199951172	80.7241363525391	9364
True	False	False	False	False	-2991.47241210938	906.286926269531	161.934722900391	0.653873205184937	0.948685228824615	0.41922265291214	88.8424682617188	12971
True	False	False	False	False	-2990.994140625	641.446350097656	157.498153686523	0.820758700370789	0.971321940422058	1	84.5070419311523	12000
True	False	False	False	False	-2990.29321289063	882.52197265625	61.0028076171875	0.743690311908722	0.963199138641357	0.625430583953857	65.5999984741211	3608
True	False	False	False	False	-2990.12963867188	1066.86938476563	144.188446044922	0.547434151172638	0.922144055366516	0.289955645799637	72.8769226074219	9474
True	False	False	False	False	-2989.40380859375	1009.96124267578	232.919815063477	0.340128004550934	0.825377583503723	0.140933036804199	80.4428558349609	16893
True	False	False	False	False	-2986.37036132813	1247.44982910156	201.863830566406	0.807685792446136	0.966288268566132	1	97.1923065185547	17689
True	False	False	False	False	-2989.04150390625	1311.77563476563	292.8134765625	0.491181164979935	0.945412993431091	0.240654110908508	145.121215820313	38312
True	False	False	False	False	-2984.65356445313	931.451843261719	167.480438232422	0.691475212574005	0.94221955537796	0.486090928316116	104.582778930664	15792
True	False	False	False	False	-2982.68872070313	560.533508300781	167.480438232422	0.723474025726318	0.950560867786407	0.561533451080322	99.5894012451172	15038
True	False	False	False	False	-2978.48779296875	1113.5224609375	61.0028076171875	0.760719418525696	0.933204114437103	0.698856711387634	99.3818206787109	5466
True	False	False	False	False	-2978.3369140625	751.414855957031	157.498153686523	0.69618821144104	0.934871196746826	0.495858699083328	91.5633773803711	13002
True	False	False	False	False	-2977.85620117188	981.0849609375	178.571853637695	0.605613052845001	0.94082111120224	0.352772802114487	86.7577667236328	13968
True	False	False	False	False	-2977.4228515625	659.050598144531	146.40673828125	0.580488204956055	0.910013616085052	0.32381671667099	89.4318161010742	11805
True	False	False	False	False	-2976.1708984375	704.630126953125	126.442184448242	0.611923635005951	0.92791736125946	0.360569208860397	81.6315765380859	9306
True	False	False	False	False	-2975.33666992188	1098.0146484375	47.6931037902832	0.47301059961319	0.948789954185486	0.226489990949631	72.0232543945313	3097
True	False	False	False	False	-2973.90234375	728.138793945313	123.114753723145	0.746964454650879	0.963469326496124	0.637715458869934	76.5225219726563	8494
True	False	False	False	False	-2972.69116210938	1344.29284667969	77.6399383544922	0.729374051094055	0.950159788131714	0.578431367874146	124.800003051758	8736
True	False	False	False	False	-2971.1787109375	354.806488037109	217.391815185547	0.62998753786087	0.947797238826752	0.384244620800018	79.4183654785156	15566
True	False	False	False	False	-2971.6318359375	580.516052246094	151.952453613281	0.694207608699799	0.954063892364502	0.491707503795624	76.5985412597656	10494
True	False	False	False	False	-2971.05322265625	774.476318359375	100.931915283203	0.786033868789673	0.952967822551727	1	97.1318664550781	8839
True	False	False	False	False	-2968.00830078125	625.470764160156	161.934722900391	0.567277252674103	0.904248714447021	0.309764891862869	73.6712341308594	10756
True	False	False	False	False	-2969.39672851563	1035.44458007813	131.987884521484	0.779522478580475	0.959042251110077	0.840783715248108	82.5126037597656	9819
True	False	False	False	False	-2968.97973632813	1256.05017089844	123.114753723145	0.727117598056793	0.952090442180634	0.57182514667511	78.7477493286133	8741
True	False	False	False	False	-2968.89916992188	802.109252929688	155.279876708984	0.572062194347382	0.939457774162292	0.314769476652145	80.8714294433594	11322
True	False	False	False	False	-2968.53979492188	1058.146484375	166.371292114258	0.508737444877625	0.932738244533539	0.255090117454529	76.0999984741211	11415
True	False	False	False	False	-2968.62231445313	1293.90832519531	148.625015258789	0.685671448707581	0.964327752590179	0.474559843540192	79.5373153686523	10658
True	False	False	False	False	-2968.14501953125	1077.8779296875	83.1856460571289	0.745481371879578	0.946000397205353	0.63206559419632	73.9866638183594	5549
True	False	False	False	False	-2966.36743164063	412.743377685547	184.117568969727	0.714267790317535	0.956503331661224	0.537347733974457	83.0722885131836	13790
True	False	False	False	False	-2965.06494140625	324.881439208984	160.825576782227	0.805676817893982	0.970006823539734	1	72.8827590942383	10568
True	False	False	False	False	-2962.84741210938	372.944702148438	201.863830566406	0.800370097160339	0.9583860039711	1	80.1977996826172	14596
True	False	False	False	False	-2964.63696289063	644.7490234375	98.7136306762695	0.759070038795471	0.96284031867981	0.690488159656525	86.2471923828125	7676
True	False	False	False	False	-2963.1201171875	683.534729003906	188.554138183594	0.703324019908905	0.936739027500153	0.511413395404816	89.217643737793	15167
True	False	False	False	False	-2961.21557617188	828.799011230469	449.202484130859	0.261004269123077	0.781385183334351	0.100645020604134	94.2246932983398	38161
True	False	False	False	False	-2962.53051757813	898.463012695313	184.117568969727	0.644986510276794	0.932880580425262	0.405658066272736	107.602409362793	17862
True	False	False	False	False	-2961.74731445313	866.627380371094	255.102645874023	0.753320038318634	0.942917048931122	0.663759410381317	99.0478286743164	22781
True	False	False	False	False	-2958.568359375	1017.96820068359	129.769607543945	0.615616202354431	0.892929971218109	0.365239679813385	94.1196594238281	11012
True	False	False	False	False	-2959.734375	1203.17797851563	222.937530517578	0.853986918926239	0.969813823699951	1	91.7263717651367	18437
True	False	False	False	False	-2959.57983398438	1368.45751953125	100.931915283203	0.689392805099487	0.936284601688385	0.481892853975296	137.912094116211	12550
True	False	False	False	False	-2957.4453125	1114.03137207031	171.917007446289	0.373819947242737	0.800616383552551	0.160157114267349	86.7677383422852	13449
True	False	False	False	False	-2953.9833984375	1172.05297851563	197.427261352539	0.496615707874298	0.868342161178589	0.245040208101273	83.0393295288086	14781
True	False	False	False	False	-2953.10327148438	420.832092285156	88.7313537597656	0.795180141925812	0.959884345531464	1	75.6125030517578	6049
True	False	False	False	False	-2953.083984375	1088.26733398438	82.0765075683594	0.680345416069031	0.965536773204803	0.464419931173325	70.905403137207	5247
True	False	False	False	False	-2950.39306640625	299.448913574219	204.082122802734	0.798876106739044	0.963825523853302	1	77.7880401611328	14313
True	False	False	False	False	-2952.6630859375	730.860168457031	106.477630615234	0.770989894866943	0.953715443611145	0.761425018310547	77.375	7428
True	False	False	False	False	-2952.46557617188	647.197143554688	17.7462711334229	0.709974586963654	0.933333992958069	0.52684485912323	63.6875	1019
True	False	False	False	False	-2950.20434570313	756.305358886719	151.952453613281	0.589486062526703	0.932162225246429	0.333828866481781	85.5401458740234	11719
True	False	False	False	False	-2951.0537109375	964.524963378906	205.191253662109	0.622470378875732	0.935029149055481	0.374133616685867	83.4918899536133	15446
True	False	False	False	False	-2950.05712890625	717.067810058594	53.2388153076172	0.80851811170578	0.964499771595001	1	79.7291641235352	3827
True	False	False	False	False	-2949.89721679688	1282.11364746094	158.607299804688	0.734701037406921	0.955767214298248	0.594812333583832	80.8531494140625	11562
True	False	False	False	False	-2945.97827148438	704.276184082031	139.751892089844	0.857508301734924	0.973891794681549	1	89.0793685913086	11224
True	False	False	False	False	-2943.22534179688	1142.93090820313	226.264953613281	0.806336462497711	0.96864777803421	1	78.6568603515625	16046
True	False	False	False	False	-2943.12182617188	596.915710449219	134.206176757813	0.801479279994965	0.96435683965683	1	73.7603302001953	8925
True	False	False	False	False	-2938.44946289063	1082.27880859375	125.333038330078	0.790439307689667	0.957675635814667	1	87.7964630126953	9921
True	False	False	False	False	-2939.89111328125	1334.49133300781	181.899276733398	0.737282872200012	0.966069519519806	0.603190720081329	131.804870605469	21616
True	False	False	False	False	-2938.9091796875	1396.94287109375	269.521484375	0.349314302206039	0.804539859294891	0.146037399768829	130.382720947266	31683
True	False	False	False	False	-2939.05688476563	1425.60925292969	55.4570960998535	0.242803767323494	0.871924102306366	0.0921946242451668	117.199996948242	5860
True	False	False	False	False	-2938.21801757813	617.640747070313	117.569046020508	0.651606142520905	0.941275715827942	0.415694743394852	80.7264175415039	8557
True	False	False	False	False	-2937.865234375	1045.39831542969	228.483245849609	0.545778214931488	0.881176114082336	0.288366943597794	92.5291290283203	19061
True	False	False	False	False	-2936.72509765625	744.399536132813	86.513069152832	0.673743307590485	0.944016516208649	0.45238471031189	70.3846130371094	5490
True	False	False	False	False	-2937.19799804688	1368.53271484375	134.206176757813	0.823480188846588	0.963870942592621	1	91.6611557006836	11091
True	False	False	False	False	-2936.83129882813	897.4404296875	134.206176757813	0.65880936384201	0.957634031772614	0.427073359489441	81.2396697998047	9830
True	False	False	False	False	-2934.67236328125	947.97265625	151.952453613281	0.584228038787842	0.914903700351715	0.327932626008987	89.3138656616211	12236
True	False	False	False	False	-2935.49194335938	1250.92175292969	141.970169067383	0.775036215782166	0.959237992763519	0.793944418430328	67.828125	8682
True	False	False	False	False	-2934.81860351563	1347.17724609375	47.6931037902832	0.665943384170532	0.953056991100311	0.43885612487793	90.1627883911133	3877
True	False	False	False	False	-2933.1435546875	784.896911621094	154.17073059082	0.585333406925201	0.917070746421814	0.329161405563354	81.4892120361328	11327
True	False	False	False	False	-2930.52758789063	847.870422363281	183.008422851563	0.6886887550354	0.944382786750793	0.480489075183868	82.1818161010742	13560
True	False	False	False	False	-2930.03051757813	679.272277832031	86.513069152832	0.637440741062164	0.941663265228271	0.394667387008667	70.8461532592773	5526
True	False	False	False	False	-2930.14086914063	1221.58020019531	178.571853637695	0.677976131439209	0.944113433361053	0.460035562515259	75.6397552490234	12178
True	False	False	False	False	-2927.39379882813	1193.95849609375	180.790130615234	0.799145638942719	0.962075293064117	1	75.3435592651367	12281
True	False	False	False	False	-2925.95043945313	700.873596191406	107.586769104004	0.697669982910156	0.949798047542572	0.499009877443314	68.020622253418	6598
True	False	False	False	False	-2925.69921875	1294.78332519531	117.569046020508	0.793545544147491	0.954675555229187	1	83.2924499511719	8829
True	False	False	False	False	-2925.01782226563	988.383544921875	189.663269042969	0.602947294712067	0.925600528717041	0.349546879529953	76.5497055053711	13090
True	False	False	False	False	-2924.90405273438	1153.56042480469	100.931915283203	0.739883303642273	0.960510313510895	0.61195319890976	84.3626403808594	7677
True	False	False	False	False	-2924.86108398438	1449.42004394531	25.5102653503418	0.279761701822281	0.936677217483521	0.109650559723377	115.82608795166	2664
True	False	False	False	False	-2924.3291015625	821.739807128906	148.625015258789	0.463347285985947	0.860118567943573	0.219252124428749	78.6119384765625	10534
True	False	False	False	False	-2923.66528320313	1111.75170898438	93.1679229736328	0.834939122200012	0.959884345531464	1	77.8214263916016	6537
True	False	False	False	False	-2923.5576171875	1015.77819824219	127.551322937012	0.706931173801422	0.944065153598785	0.519663214683533	95.6608657836914	11001
True	False	False	False	False	-2923.30834960938	1317.52893066406	122.005615234375	0.769454181194305	0.956187844276428	0.750577867031097	78.7090911865234	8658
True	False	False	False	False	-2922.51391601563	563.294677734375	160.825576782227	0.57025271654129	0.940574467182159	0.312865883111954	70.8344802856445	10271
True	False	False	False	False	-2922.82592773438	891.435241699219	167.480438232422	0.611645877361298	0.936541140079498	0.360221177339554	89.0264892578125	13443
True	False	False	False	False	-2921.9814453125	921.540832519531	192.990692138672	0.782239139080048	0.943471610546112	0.880723118782043	91.9080429077148	15992
True	False	False	False	False	-2922.45288085938	1336.97180175781	9.98227787017822	0.785398185253143	0.931883156299591	1	66.1111145019531	595
True	False	False	False	False	-2916.1396484375	625.734802246094	75.4216537475586	0.685223281383514	0.938675045967102	0.473690927028656	89.0588226318359	6056
True	False	False	False	False	-2918.95703125	646.682312011719	353.816284179688	0.349125117063522	0.829412519931793	0.145931273698807	97.4357376098633	31082
True	False	False	False	False	-2917.36791992188	670.149169921875	84.2947845458984	0.819298386573792	0.971599817276001	1	98.065788269043	7453
True	False	False	False	False	-2917.53369140625	1419.40283203125	185.226699829102	0.577455222606659	0.940122663974762	0.3205246925354	110.694610595703	18486
True	False	False	False	False	-2915.91918945313	595.93310546875	141.970169067383	0.687072157859802	0.959014177322388	0.477295190095901	71.4375	9144
True	False	False	False	False	-2915.84814453125	732.008666992188	245.120376586914	0.801333367824554	0.955526232719421	1	89.6561050415039	19814
True	False	False	False	False	-2914.75927734375	1386.12463378906	123.114753723145	0.664999067783356	0.953376054763794	0.437265396118164	83.8108139038086	9303
True	False	False	False	False	-2913.81176757813	1053.8857421875	278.394622802734	0.425643652677536	0.881445288658142	0.192750498652458	94.72509765625	23776
True	False	False	False	False	-2914.21948242188	1440.91198730469	42.1473922729492	0.711886703968048	0.956683158874512	0.531466901302338	104.447364807129	3969
True	False	False	False	False	-2912.89477539063	1162.16479492188	134.206176757813	0.717288434505463	0.936431050300598	0.545018911361694	94.0991744995117	11386
True	False	False	False	False	-2907.24096679688	1259.90014648438	166.371292114258	0.76008129119873	0.949156880378723	0.695577025413513	73.1600036621094	10974
True	False	False	False	False	-2906.27856445313	829.163024902344	129.769607543945	0.683352530002594	0.94627434015274	0.470095276832581	75.5470123291016	8839
True	False	False	False	False	-2906.43090820313	850.885375976563	133.097030639648	0.745649039745331	0.956723928451538	0.63269704580307	79.6083297729492	9553
True	False	False	False	False	-2904.31201171875	1214.96655273438	135.315322875977	0.592441201210022	0.932726562023163	0.337200820446014	83.6967239379883	10211
True	False	False	False	False	-2906.26953125	1236.35107421875	135.315322875977	0.598133563995361	0.924498081207275	0.343818932771683	74.1967239379883	9052
True	False	False	False	False	-2901.50903320313	669.509826660156	125.333038330078	0.702152848243713	0.955321669578552	0.50879293680191	79.1946868896484	8949
True	False	False	False	False	-2901.6416015625	791.206787109375	208.518692016602	0.441959112882614	0.838411927223206	0.203897029161453	78.7712783813477	14809
True	False	False	False	False	-2899.71484375	954.872802734375	140.861022949219	0.665492832660675	0.935861468315125	0.438095986843109	89.3228378295898	11344
True	False	False	False	False	-2901.19262695313	1351.82690429688	122.005615234375	0.70940762758255	0.95793205499649	0.525491058826447	69.7090911865234	7668
True	False	False	False	False	-2900.0732421875	1135.89526367188	215.173538208008	0.550829112529755	0.884248852729797	0.293242514133453	83.7319564819336	16244
True	False	False	False	False	-2898.01538085938	1103.6787109375	147.515884399414	0.673938751220703	0.958911836147308	0.452733039855957	93.9849624633789	12500
True	False	False	False	False	-2896.18359375	879.914123535156	136.424453735352	0.827717363834381	0.9549640417099	1	86.7804870605469	10674
True	False	False	False	False	-2896.66821289063	998.733215332031	178.571853637695	0.754037857055664	0.954115867614746	0.666912794113159	90.6832275390625	14600
True	False	False	False	False	-2896.64453125	1419.41870117188	188.554138183594	0.599421322345734	0.95104306936264	0.345339208841324	90.3000030517578	15351
True	False	False	False	False	-2892.43090820313	1446.41442871094	176.353576660156	0.576524913311005	0.915239155292511	0.319523006677628	98.7861633300781	15707
True	False	False	False	False	-2890.42919921875	696.098571777344	154.17073059082	0.64494526386261	0.954273283481598	0.405596792697906	76.3740997314453	10616
[truncated: 12,552 more rows]
