# Supplementary material for: Gene Delivery Mediated by Backbone-Degradable RAFT Copolymers
Source: Biomacromolecules. 2026 Feb 12;27(3):1846–56. doi: 10.1021/acs.biomac.5c01662 (PMC12977016; doi:10.1021/acs.biomac.5c01662)
Supplement: Supplementary file 2 [file bm5c01662_si_002.zip › Celigo Raw Data/Object (Cell)-Level Data/Blue/7-15-2024-9-01-21-PM_object_B4.csv]

Plate ID	PM_2024_07_15_PPP41-45_NP_5_10_20_PEIpro_200ngwell_U2OS_6k_Plate2
Plate Name
Plate Description
Scan ID	7/15/2024 9:01:21 PM
Scan Description
Scan Result ID	7/15/2024 9:01:21 PM
Scan Result Description
Software Version	5.1.0.0
Experiment Name
Application Name	Target 1
Plate Type	96-Well BD Falcon™ 353072 Plate
Acquisition Start/End Times	7/15/2024 9:01:21 PM - 7/15/2024 9:03:10 PM
Analysis Start Time	7/15/2024 9:01:21 PM
User ID	Local Administrator
Scan Area Object-Level Data CSV Report
Row	B
Column	4
Total	Class 1	Class 2	Class 3	Class 4	X Position (µm)	Y Position (µm)	Target 1: Area (µm²)	Target 1: Form Factor	Target 1: Smoothness	Target 1: Aspect Ratio	Target 1: Mean Intensity	Target 1: Integrated Intensity
True	False	False	False	False	-1977.87536621094	-2993.14233398438	27.7285480499268	0.691563129425049	0.954506158828735	0.486269682645798	101.680000305176	2542
True	False	False	False	False	-1997.30090332031	-2976.50366210938	135.315322875977	0.76977926492691	0.961800873279572	0.752817690372467	125.44261932373	15304
True	False	False	False	False	-1945.89709472656	-3008.34301757813	190.772415161133	0.717905819416046	0.942560315132141	0.546617150306702	125.337211608887	21558
True	False	False	False	False	-2015.46411132813	-2965.07397460938	136.424453735352	0.638192534446716	0.952926576137543	0.395741969347	135.731704711914	16695
True	False	False	False	False	-2060.642578125	-2936.63891601563	149.734161376953	0.800280511379242	0.952990531921387	1	151.311111450195	20427
True	False	False	False	False	-2119.49877929688	-2899.85791015625	216.282684326172	0.365853011608124	0.933797657489777	0.155483484268188	136.33332824707	26585
True	False	False	False	False	-2136.33422851563	-2873.1162109375	105.36848449707	0.795948684215546	0.962215721607208	1	126.021049499512	11972
True	False	False	False	False	-2184.63330078125	-2826.16821289063	11.0914192199707	0.619482219219208	0.884443521499634	0.37021940946579	73.5	735
True	False	False	False	False	-2209.35546875	-2823.56567382813	55.4570960998535	0.608177602291107	0.933474481105804	0.355913579463959	137.059997558594	6853
True	False	False	False	False	-2248.10131835938	-2776.95629882813	427.019653320313	0.422149449586868	0.821808159351349	0.190422713756561	173.306488037109	66723
True	False	False	False	False	-2307.3369140625	-2744.69189453125	140.861022949219	0.290785938501358	0.874189138412476	0.115091927349567	134.787399291992	17118
True	False	False	False	False	-2352.19995117188	-2680.58959960938	41.0382537841797	0.814018249511719	0.959428310394287	1	91.2972946166992	3378
True	False	False	False	False	-2406.30541992188	-2654.095703125	49.9113883972168	0.435324907302856	0.854704678058624	0.199308261275291	137.222229003906	6175
True	False	False	False	False	-2426.79174804688	-2617.66528320313	53.2388153076172	0.774922788143158	0.949811100959778	0.792935788631439	120.375	5778
True	False	False	False	False	-2483.97973632813	-2551.08374023438	346.052276611328	0.712437391281128	0.945122063159943	0.532814502716064	154.855773925781	48315
True	False	False	False	False	-2580.20874023438	-2469.19458007813	168.589569091797	0.291763484477997	0.881704330444336	0.115579932928085	130.842102050781	19888
True	False	False	False	False	-2599.79272460938	-2441.173828125	283.940338134766	0.350963473320007	0.871589422225952	0.146964311599731	133.67578125	34221
True	False	False	False	False	-2614.25634765625	-2414.14453125	144.188446044922	0.715016007423401	0.956646144390106	0.539225459098816	123.892311096191	16106
True	False	False	False	False	-2656.16577148438	-2378.87548828125	129.769607543945	0.595263719558716	0.939780473709106	0.340461879968643	129.854705810547	15193
True	False	False	False	False	-2682.56372070313	-2330.41357421875	154.17073059082	0.823992550373077	0.961604595184326	1	141.856109619141	19718
True	False	False	False	False	-2730.57861328125	-2269.27807617188	145.297592163086	0.519645392894745	0.9272580742836	0.264467746019363	128.15266418457	16788
True	False	False	False	False	-2757.96655273438	-2247.17529296875	124.223899841309	0.407495766878128	0.900290012359619	0.180876538157463	132.580352783203	14849
True	False	False	False	False	-2777.70849609375	-2199.43115234375	147.515884399414	0.788424491882324	0.961037278175354	1	148.390975952148	19736
True	False	False	False	False	-2821.908203125	-2127.30200195313	501.332153320313	0.366633892059326	0.812986969947815	0.155937939882278	174.298675537109	78783
True	False	False	False	False	-2858.64916992188	-2079.12548828125	246.229507446289	0.700372934341431	0.931092977523804	0.504862487316132	147.112609863281	32659
True	False	False	False	False	-2882.69580078125	-2042.31640625	138.64274597168	0.748872816562653	0.938702702522278	0.645208597183228	170.264007568359	21283
True	False	False	False	False	-2913.32177734375	-1997.49353027344	170.807861328125	0.780350148677826	0.943042695522308	0.851559281349182	151.545455932617	23338
True	False	False	False	False	-2939.98681640625	-1948.52563476563	249.556930541992	0.564546167850494	0.956550598144531	0.306949883699417	162.657775878906	36598
True	False	False	False	False	-2941.982421875	-1902.30297851563	161.934722900391	0.783691704273224	0.948271512985229	0.910926580429077	102.568496704102	14975
True	False	False	False	False	-2928.3291015625	-1927.60900878906	64.3302307128906	0.789452075958252	0.963077425956726	1	103.431037902832	5999
True	False	False	False	False	-2921.68212890625	-1956.25146484375	13.3097038269043	0.743378639221191	0.931919693946838	0.624296009540558	116	1392
True	False	False	False	False	-2910.82788085938	-1942.76306152344	285.049468994141	0.471413224935532	0.851516902446747	0.225279957056046	178.828796386719	45959
True	False	False	False	False	-2893.32983398438	-2023.24841308594	321.651153564453	0.803274154663086	0.951089859008789	1	183.300003051758	53157
True	False	False	False	False	-2884.17846679688	-1962.15441894531	234.028945922852	0.496028572320938	0.883742094039917	0.244562849402428	163.80094909668	34562
True	False	False	False	False	-2885.9892578125	-1934.45715332031	200.754699707031	0.771863341331482	0.969757974147797	0.767917037010193	96.3756942749023	17444
True	False	False	False	False	-2882.06616210938	-2066.19262695313	114.241622924805	0.580657660961151	0.91705995798111	0.32400181889534	131.572814941406	13552
True	False	False	False	False	-2863.43896484375	-2043.98779296875	44.3656768798828	0.784437417984009	0.949666619300842	0.932413876056671	78.625	3145
True	False	False	False	False	-2880.40185546875	-1996.19958496094	129.769607543945	0.818419456481934	0.959779739379883	1	90.0341873168945	10534
True	False	False	False	False	-2876.52856445313	-1974.21447753906	84.2947845458984	0.745215535163879	0.941267848014832	0.631068110466003	140.026321411133	10642
True	False	False	False	False	-2862.05249023438	-1904.16003417969	26.6194076538086	0.736015200614929	0.952098965644836	0.599038541316986	75.375	1809
True	False	False	False	False	-2854.79296875	-2108.462890625	73.203369140625	0.647160887718201	0.931001007556915	0.408912599086761	132	8712
True	False	False	False	False	-2815.3837890625	-2067.20068359375	282.831207275391	0.599465787410736	0.950476467609406	0.345391929149628	78.0392150878906	19900
True	False	False	False	False	-2851.55493164063	-1995.30981445313	407.055084228516	0.575777053833008	0.909046828746796	0.318720519542694	97.5395126342773	35797
True	False	False	False	False	-2848.08911132813	-2052.34936523438	161.934722900391	0.73981249332428	0.948474228382111	0.611710011959076	103.780822753906	15152
True	False	False	False	False	-2845.87329101563	-2030.56640625	208.518692016602	0.701275229454041	0.930954992771149	0.506847262382507	90	16920
True	False	False	False	False	-2847.46557617188	-1921.68884277344	211.846115112305	0.735830664634705	0.954084873199463	0.59844034910202	87.3717269897461	16688
True	False	False	False	False	-2819.70922851563	-1982.60668945313	21.0736961364746	0.698733150959015	0.935897946357727	0.501295566558838	78.684211730957	1495
True	False	False	False	False	-2816.71801757813	-1927.99951171875	216.282684326172	0.674274027347565	0.946288526058197	0.453331619501114	95.6358947753906	18649
True	False	False	False	False	-2814.46826171875	-1908.31860351563	25.5102653503418	0.794671595096588	0.94915634393692	1	49.7391319274902	1144
True	False	False	False	False	-2829.8466796875	-1894.65588378906	149.734161376953	0.700455188751221	0.946799397468567	0.505042791366577	87.8666687011719	11862
True	False	False	False	False	-2810.86865234375	-1997.73693847656	192.990692138672	0.723600327968597	0.963924527168274	0.56188291311264	87.712646484375	15262
True	False	False	False	False	-2805.38720703125	-1968.54833984375	76.5307922363281	0.622762024402618	0.950933635234833	0.374518811702728	71.0869598388672	4905
True	False	False	False	False	-2803.4365234375	-2184.91772460938	65.4393768310547	0.362686425447464	0.907104253768921	0.153648570179939	134.169494628906	7916
True	False	False	False	False	-2772.74560546875	-2169.3310546875	207.409545898438	0.804626941680908	0.962821066379547	1	163.288772583008	30535
True	False	False	False	False	-2802.79541015625	-2159.05712890625	311.668884277344	0.475406646728516	0.898250043392181	0.228315368294716	165.765121459961	46580
True	False	False	False	False	-2784.66479492188	-2113.15087890625	291.704345703125	0.557245552539825	0.908958196640015	0.29956716299057	109.863121032715	28894
True	False	False	False	False	-2778.03588867188	-2057.5478515625	259.539215087891	0.619961678981781	0.954815864562988	0.370843559503555	71.7863235473633	16798
True	False	False	False	False	-2786.09912109375	-1916.66149902344	333.851715087891	0.778627395629883	0.95135909318924	0.830080270767212	107.438537597656	32339
True	False	False	False	False	-2774.75170898438	-1931.86450195313	55.4570960998535	0.842206358909607	0.964499771595001	1	75.2399978637695	3762
True	False	False	False	False	-2772.25024414063	-2090.99047851563	57.6753807067871	0.760451793670654	0.943996608257294	0.697474420070648	49.519229888916	2575
True	False	False	False	False	-2764.95190429688	-2029.75109863281	12.2005615234375	0.681430399417877	0.931919693946838	0.46645313501358	40.6363639831543	447
True	False	False	False	False	-2770.7939453125	-1985.11584472656	382.653961181641	0.392079949378967	0.76518452167511	0.171190604567528	145.124633789063	50068
True	False	False	False	False	-2768.40771484375	-2007.5791015625	127.551322937012	0.753320038318634	0.954722940921783	0.663759410381317	79.5043487548828	9143
True	False	False	False	False	-2764.94482421875	-2221.0625	135.315322875977	0.73089987039566	0.930043041706085	0.583006620407104	136.836059570313	16694
True	False	False	False	False	-2738.85717773438	-2187.09375	253.993499755859	0.554470300674438	0.958405494689941	0.296813249588013	70.6812210083008	16186
True	False	False	False	False	-2759.46997070313	-2122.59252929688	277.285491943359	0.302905946969986	0.668267905712128	0.121207647025585	123.192001342773	30798
True	False	False	False	False	-2752.89501953125	-2156.12133789063	220.719253540039	0.77320671081543	0.957748055458069	0.778425931930542	92.9849243164063	18504
True	False	False	False	False	-2723.31909179688	-2116.49487304688	238.465515136719	0.701910793781281	0.938475430011749	0.508254766464233	82.1209335327148	17656
True	False	False	False	False	-2744.2919921875	-1975.21276855469	175.244430541992	0.84810471534729	0.964706480503082	1	178.848098754883	28258
True	False	False	False	False	-2743.0166015625	-2067.03955078125	316.10546875	0.708207309246063	0.961041927337646	0.522649049758911	75.3228073120117	21467
True	False	False	False	False	-2737.59936523438	-2038.70825195313	283.940338134766	0.579193353652954	0.951271057128906	0.32240629196167	78.73828125	20157
True	False	False	False	False	-2740.92065429688	-1933.2275390625	229.592376708984	0.707688391208649	0.956206083297729	0.521430552005768	96.1062774658203	19894
True	False	False	False	False	-2735.28393554688	-2013.60278320313	190.772415161133	0.798061788082123	0.957255184650421	1	71.9011611938477	12367
True	False	False	False	False	-2724.173828125	-1973.00402832031	195.208984375	0.741141617298126	0.960857152938843	0.616318583488464	94.6647720336914	16661
True	False	False	False	False	-2722.21411132813	-2248.04028320313	221.828384399414	0.719247400760651	0.949932992458344	0.55012708902359	92.0650024414063	18413
True	False	False	False	False	-2711.01171875	-2086.9853515625	133.097030639648	0.745649039745331	0.960690140724182	0.63269704580307	74.9000015258789	8988
True	False	False	False	False	-2707.32055664063	-2314.97436523438	52.1296730041504	0.460856974124908	0.912146627902985	0.217418193817139	133.659576416016	6282
True	False	False	False	False	-2683.11572265625	-2281.14501953125	221.828384399414	0.691563129425049	0.928472757339478	0.486269682645798	86.7399978637695	17348
True	False	False	False	False	-2707.123046875	-2279.39501953125	404.836822509766	0.626001954078674	0.900506436824799	0.378835648298264	168.276718139648	61421
True	False	False	False	False	-2700.78002929688	-2165.86889648438	226.264953613281	0.776553928852081	0.959730982780457	0.808126747608185	80.0784301757813	16336
True	False	False	False	False	-2699.72485351563	-2098.50439453125	151.952453613281	0.85128265619278	0.968282222747803	1	82.8029174804688	11344
True	False	False	False	False	-2699.48608398438	-1901.82922363281	230.701522827148	0.832245945930481	0.970706284046173	1	89.3798065185547	18591
True	False	False	False	False	-2698.99780273438	-2217.80908203125	237.356369018555	0.752031326293945	0.959636569023132	0.658214807510376	85.4953308105469	18296
True	False	False	False	False	-2691.16088867188	-2039.82043457031	185.226699829102	0.757708609104156	0.940791368484497	0.683835804462433	79.8622741699219	13337
True	False	False	False	False	-2696.41625976563	-2000.71118164063	179.680999755859	0.783584833145142	0.950383305549622	0.908305883407593	74.043212890625	11995
True	False	False	False	False	-2681.34497070313	-1966.01611328125	210.736968994141	0.723260998725891	0.961231887340546	0.560945451259613	82.4000015258789	15656
True	False	False	False	False	-2680.63793945313	-1928.61730957031	229.592376708984	0.665343999862671	0.950822830200195	0.437845319509506	80.5700454711914	16678
True	False	False	False	False	-2678.35961914063	-2013.79638671875	161.934722900391	0.722709953784943	0.950843274593353	0.55943089723587	85.1643829345703	12434
True	False	False	False	False	-2676.7421875	-2353.2490234375	106.477630615234	0.488421529531479	0.910665035247803	0.238454073667526	130.76042175293	12553
True	False	False	False	False	-2657.95971679688	-2356.53173828125	140.861022949219	0.789145231246948	0.962092399597168	1	108.425193786621	13770
True	False	False	False	False	-2673.6630859375	-2317.33422851563	18.8554134368896	0.809739828109741	0.949675559997559	1	67.4117660522461	1146
True	False	False	False	False	-2674.25512695313	-2138.44873046875	255.102645874023	0.795297622680664	0.948744893074036	1	84.4565200805664	19425
True	False	False	False	False	-2670.5927734375	-2209.47241210938	492.459014892578	0.379485070705414	0.876171231269836	0.163531348109245	79.0360336303711	35092
True	False	False	False	False	-2648.5908203125	-2186.365234375	28.8376903533936	0.735885262489319	0.939532041549683	0.598617315292358	57.769229888916	1502
True	False	False	False	False	-2669.68359375	-2178.11376953125	21.0736961364746	0.765837788581848	0.945084035396576	0.727394282817841	43.684211730957	830
True	False	False	False	False	-2658.48486328125	-2082.76220703125	128.660461425781	0.713078439235687	0.95416671037674	0.534392535686493	83.6120681762695	9699
True	False	False	False	False	-2659.462890625	-2020.35900878906	160.825576782227	0.778323948383331	0.939988553524017	0.826640605926514	167.800003051758	24331
True	False	False	False	False	-2653.02856445313	-1955.95434570313	198.536407470703	0.530556321144104	0.911637485027313	0.274188250303268	74.6648025512695	13365
True	False	False	False	False	-2657.220703125	-1941.22692871094	18.8554134368896	0.75434798002243	0.942380666732788	0.66828989982605	46.235294342041	786
True	False	False	False	False	-2651.78930664063	-2007.6494140625	14.4188451766968	0.742955923080444	0.934609174728394	0.622766435146332	68.6153869628906	892
True	False	False	False	False	-2647.61499023438	-2065.32690429688	297.250030517578	0.821145057678223	0.961494863033295	1	178.014923095703	47708
True	False	False	False	False	-2644.49536132813	-2324.447265625	26.6194076538086	0.596519231796265	0.950105845928192	0.341925352811813	44.8333320617676	1076
True	False	False	False	False	-2634.0166015625	-2203.876953125	225.155807495117	0.558262526988983	0.963520646095276	0.30058342218399	73.1871948242188	14857
True	False	False	False	False	-2636.26049804688	-2094.06640625	272.848907470703	0.72914445400238	0.951762139797211	0.577750682830811	71.2113800048828	17518
True	False	False	False	False	-2641.69458007813	-2020.99938964844	136.424453735352	0.805724918842316	0.961078405380249	1	74.1951217651367	9126
True	False	False	False	False	-2640.81640625	-1993.7333984375	200.754699707031	0.648711085319519	0.945429444313049	0.411257833242416	67.2596664428711	12174
True	False	False	False	False	-2636.00024414063	-2166.61791992188	253.993499755859	0.652174532413483	0.968803524971008	0.416574746370316	71.1484680175781	16293
True	False	False	False	False	-2629.98291015625	-2388.4541015625	298.359191894531	0.668448328971863	0.928694427013397	0.443123936653137	133.899627685547	36019
True	False	False	False	False	-2590.63940429688	-2391.44140625	169.698715209961	0.733056426048279	0.941489040851593	0.589630365371704	82.2810440063477	12589
True	False	False	False	False	-2623.41430664063	-2333.822265625	217.391815185547	0.793924450874329	0.965059220790863	1	73.4795913696289	14402
True	False	False	False	False	-2618.47436523438	-2275.76586914063	337.179138183594	0.719424486160278	0.959385335445404	0.550594329833984	79.4638137817383	24157
True	False	False	False	False	-2625.3798828125	-2220.9228515625	129.769607543945	0.809128880500793	0.960008680820465	1	100.991455078125	11816
True	False	False	False	False	-2622.94750976563	-2054.94067382813	184.117568969727	0.608985185623169	0.952664256095886	0.356910407543182	71.8855438232422	11933
True	False	False	False	False	-2610.7802734375	-2040.55480957031	18.8554134368896	0.733056426048279	0.934281527996063	0.589630365371704	44.0588226318359	749
True	False	False	False	False	-2610.072265625	-2312.25146484375	337.179138183594	0.468229562044144	0.896818339824677	0.222884476184845	81.3881607055664	24742
True	False	False	False	False	-2609.1865234375	-2382.35009765625	13.3097038269043	0.743378639221191	0.942608833312988	0.624296009540558	52.0833320617676	625
True	False	False	False	False	-2588.67602539063	-2369.32275390625	51.0205307006836	0.809165418148041	0.963721692562103	1	43.1304359436035	1984
True	False	False	False	False	-2598.61303710938	-2230.47509765625	215.173538208008	0.709267497062683	0.949964106082916	0.525157570838928	95.0876312255859	18447
True	False	False	False	False	-2601.17138671875	-2149.83618164063	55.4570960998535	0.774352729320526	0.949926197528839	0.787966012954712	47.4199981689453	2371
True	False	False	False	False	-2601.07934570313	-2195.87084960938	208.518692016602	0.695448517799377	0.953363537788391	0.494300276041031	62.8031921386719	11807
True	False	False	False	False	-2591.13232421875	-2170.66625976563	198.536407470703	0.590899884700775	0.941043853759766	0.335436791181564	69.4748611450195	12436
True	False	False	False	False	-2598.53979492188	-2072.828125	279.503784179688	0.700972855091095	0.962762176990509	0.50618040561676	73.6071395874023	18549
True	False	False	False	False	-2590.81201171875	-2343.39916992188	231.810668945313	0.764107763767242	0.930094301700592	0.717262506484985	157.133972167969	32841
True	False	False	False	False	-2581.919921875	-2331.53564453125	41.0382537841797	0.775534987449646	0.947963654994965	0.798458695411682	72.0810775756836	2667
True	False	False	False	False	-2590.38500976563	-2115.32055664063	217.391815185547	0.761550307273865	0.949526786804199	0.703210771083832	85.6428604125977	16786
True	False	False	False	False	-2578.62084960938	-2154.513671875	57.6753807067871	0.760451793670654	0.93880307674408	0.697474420070648	53.0961532592773	2761
True	False	False	False	False	-2577.9638671875	-2433.46166992188	160.825576782227	0.75981467962265	0.958971083164215	0.694222569465637	89.2689666748047	12944
True	False	False	False	False	-2577.19506835938	-2413.91015625	69.8759460449219	0.838463246822357	0.966392040252686	1	56.9682540893555	3589
True	False	False	False	False	-2564.72534179688	-2165.9697265625	188.554138183594	0.715875446796417	0.961587250232697	0.541400134563446	71.4235305786133	12142
True	False	False	False	False	-2564.47631835938	-2140.93969726563	169.698715209961	0.733056426048279	0.957795083522797	0.589630365371704	70.3529434204102	10764
True	False	False	False	False	-2563.7998046875	-2292.01318359375	234.028945922852	0.727172434329987	0.955597519874573	0.571983456611633	70.8056869506836	14940
True	False	False	False	False	-2559.57080078125	-2467.99096679688	161.934722900391	0.614810645580292	0.940650343894958	0.364213794469833	96.7602767944336	14127
True	False	False	False	False	-2538.96484375	-2414.26953125	204.082122802734	0.738865315914154	0.918062567710876	0.608482539653778	152.967391967773	28146
True	False	False	False	False	-2555.84716796875	-2094.75146484375	180.790130615234	0.739559888839722	0.948973476886749	0.610844850540161	58.6564407348633	9561
True	False	False	False	False	-2553.298828125	-2395.43017578125	129.769607543945	0.841519415378571	0.973160028457642	1	80.2393188476563	9388
True	False	False	False	False	-2531.5263671875	-2392.6904296875	108.695907592773	0.777484655380249	0.958751022815704	0.817557096481323	60.7551002502441	5954
True	False	False	False	False	-2551.51196289063	-2378.80737304688	146.40673828125	0.751851856708527	0.925710380077362	0.657453954219818	149.689392089844	19759
True	False	False	False	False	-2536.19165039063	-2327.419921875	281.722045898438	0.657047688961029	0.910361230373383	0.424244284629822	83.7519683837891	21273
True	False	False	False	False	-2551.14477539063	-2219.08911132813	263.975769042969	0.643316745758057	0.923301756381989	0.403186053037643	84.890754699707	20204
True	False	False	False	False	-2541.990234375	-2174.03515625	165.262145996094	0.811261117458344	0.963203012943268	1	102.34228515625	15249
True	False	False	False	False	-2541.20849609375	-2253.42993164063	342.724853515625	0.750263631343842	0.951190888881683	0.650838196277618	72.9288024902344	22535
True	False	False	False	False	-2534.44091796875	-2099.36865234375	137.533599853516	0.790976285934448	0.950469732284546	1	92.9274215698242	11523
True	False	False	False	False	-2531.48461914063	-2523.41674804688	598.936645507813	0.217351585626602	0.929122388362885	0.0808201804757118	127.712959289551	68965
True	False	False	False	False	-2495.7548828125	-2530.83715820313	57.6753807067871	0.825085759162903	0.960135102272034	1	65.3653869628906	3399
True	False	False	False	False	-2529.54150390625	-2456.66552734375	319.432891845703	0.392018795013428	0.810738146305084	0.171152874827385	77.40625	22293
True	False	False	False	False	-2529.42407226563	-2296.09252929688	161.934722900391	0.70898699760437	0.960503101348877	0.524491310119629	69.8835601806641	10203
True	False	False	False	False	-2526.31298828125	-2151.9150390625	235.138092041016	0.759816288948059	0.962432205677032	0.694230854511261	81.0990600585938	17193
True	False	False	False	False	-2524.60766601563	-2350.15991210938	133.097030639648	0.532540082931519	0.947243273258209	0.275994062423706	49.716667175293	5966
True	False	False	False	False	-2515.46044921875	-2188.24853515625	215.173538208008	0.799697458744049	0.946321606636047	1	83.293815612793	16159
True	False	False	False	False	-2514.1494140625	-2498.40112304688	826.310729980469	0.618266761302948	0.912551522254944	0.368643760681152	162.711410522461	121220
True	False	False	False	False	-2468.33422851563	-2486.283203125	161.934722900391	0.794927000999451	0.954178631305695	1	66.6095886230469	9725
True	False	False	False	False	-2511.44091796875	-2424.91430664063	317.214599609375	0.360546559095383	0.841956198215485	0.152415752410889	67.8566436767578	19407
True	False	False	False	False	-2504.865234375	-2221.83520507813	262.866638183594	0.810251951217651	0.962268352508545	1	65.2784805297852	15471
True	False	False	False	False	-2499.7353515625	-2324.70556640625	161.934722900391	0.775890290737152	0.958144426345825	0.801759004592896	95.0958938598633	13884
True	False	False	False	False	-2495.63232421875	-2456.6943359375	159.716445922852	0.747152209281921	0.959173381328583	0.638441383838654	66.2986145019531	9547
True	False	False	False	False	-2464.90795898438	-2447.43627929688	115.350761413574	0.756777882575989	0.944223821163177	0.679410755634308	150.259613037109	15627
True	False	False	False	False	-2495.51147460938	-2376.34033203125	341.61572265625	0.810298204421997	0.968725740909576	1	77.6850662231445	23927
True	False	False	False	False	-2494.92895507813	-2288.18481445313	39.9291114807129	0.808348000049591	0.959012150764465	1	54.8333320617676	1974
True	False	False	False	False	-2485.09741210938	-2422.34692382813	170.807861328125	0.752032220363617	0.961635529994965	0.658218443393707	70.8701324462891	10914
True	False	False	False	False	-2471.44506835938	-2359.33178710938	194.099838256836	0.727758944034576	0.966218888759613	0.573683977127075	72.8742828369141	12753
True	False	False	False	False	-2483.22094726563	-2278.90185546875	219.610107421875	0.44506710767746	0.89956933259964	0.206074237823486	69.9545440673828	13851
True	False	False	False	False	-2476.6220703125	-2307.453125	380.435699462891	0.35476490855217	0.757637143135071	0.149113342165947	134.381927490234	46093
True	False	False	False	False	-2471.4287109375	-2213.53955078125	169.698715209961	0.70990377664566	0.949690818786621	0.526675462722778	55.1830062866211	8443
True	False	False	False	False	-2464.8642578125	-2592.9697265625	424.801361083984	0.228930100798607	0.919935524463654	0.0859327912330627	130.422973632813	49952
True	False	False	False	False	-2428.10815429688	-2603.54931640625	24.401123046875	0.715491533279419	0.931973576545715	0.54042637348175	98.5909118652344	2169
True	False	False	False	False	-2454.18725585938	-2574.45483398438	135.315322875977	0.808103084564209	0.965804636478424	1	83.5	10187
True	False	False	False	False	-2452.47192382813	-2453.62109375	153.061584472656	0.826755583286285	0.965531826019287	1	163.586959838867	22575
True	False	False	False	False	-2464.5712890625	-2431.3427734375	62.1119499206543	0.774550676345825	0.952678680419922	0.789673984050751	70.2857131958008	3936
True	False	False	False	False	-2455.02587890625	-2406.09033203125	148.625015258789	0.719278693199158	0.959777653217316	0.550209581851959	65.0895538330078	8722
True	False	False	False	False	-2463.23559570313	-2265.20361328125	127.551322937012	0.827134490013123	0.957082509994507	1	64.8956527709961	7463
True	False	False	False	False	-2457.37866210938	-2189.40063476563	139.751892089844	0.825376749038696	0.955566346645355	1	57.2936515808105	7219
True	False	False	False	False	-2449.8203125	-2471.86645507813	155.279876708984	0.744004368782043	0.934026479721069	0.626579701900482	149.035720825195	20865
True	False	False	False	False	-2445.10107421875	-2435.02563476563	158.607299804688	0.81450617313385	0.959909200668335	1	164.566436767578	23533
True	False	False	False	False	-2448.63452148438	-2421.87060546875	67.6576614379883	0.741976678371429	0.953661262989044	0.619263112545013	90.5409851074219	5523
True	False	False	False	False	-2439.33862304688	-2338.6484375	204.082122802734	0.75847589969635	0.95809531211853	0.687557995319366	69.4836959838867	12785
True	False	False	False	False	-2439.74780273438	-2275.16235351563	186.335845947266	0.823659300804138	0.964566469192505	1	160.70832824707	26999
True	False	False	False	False	-2438.8095703125	-2259.970703125	87.6222152709961	0.653677582740784	0.945206582546234	0.418916344642639	71.4050598144531	5641
True	False	False	False	False	-2437.00732421875	-2388.93017578125	224.046676635742	0.642204761505127	0.936277031898499	0.401552617549896	153.539596557617	31015
True	False	False	False	False	-2433.9609375	-2422.12890625	89.8404998779297	0.794242918491364	0.960156261920929	1	84.7654342651367	6866
True	False	False	False	False	-2433.76831054688	-2296.81591796875	159.716445922852	0.715662121772766	0.951479613780975	0.540858566761017	77.7083358764648	11190
True	False	False	False	False	-2429.4716796875	-2578.1865234375	124.223899841309	0.805557072162628	0.973160028457642	1	69.9375	7833
True	False	False	False	False	-2423.4892578125	-2545.21044921875	443.656768798828	0.551170647144318	0.883405208587646	0.293575465679169	161.020004272461	64408
True	False	False	False	False	-2426.35546875	-2437.57543945313	94.2770690917969	0.757289707660675	0.953913331031799	0.681832194328308	73.6823501586914	6263
True	False	False	False	False	-2426.32397460938	-2228.443359375	188.554138183594	0.652628839015961	0.953063368797302	0.417280316352844	62.3823547363281	10605
True	False	False	False	False	-2425.95166015625	-2364.98364257813	309.450592041016	0.415665954351425	0.794654130935669	0.186156719923019	78.1720428466797	21810
True	False	False	False	False	-2425.8671875	-2499.31909179688	249.556930541992	0.458516895771027	0.873052179813385	0.215706288814545	80.8399963378906	18189
True	False	False	False	False	-2425.79150390625	-2477.5224609375	119.787330627441	0.67108416557312	0.950534105300903	0.447692304849625	57.8055572509766	6243
True	False	False	False	False	-2419.93627929688	-2638.92431640625	69.8759460449219	0.514855980873108	0.918262779712677	0.260309815406799	131.238098144531	8268
True	False	False	False	False	-2380.44799804688	-2625.130859375	97.6044921875	0.794247210025787	0.965853691101074	1	73.6022720336914	6477
True	False	False	False	False	-2417.68725585938	-2283.7265625	165.262145996094	0.791833221912384	0.951062679290771	1	71.979866027832	10725
True	False	False	False	False	-2405.98583984375	-2608.19702148438	148.625015258789	0.802791655063629	0.957506716251373	1	107.029853820801	14342
True	False	False	False	False	-2389.5224609375	-2597.22998046875	178.571853637695	0.527324020862579	0.948321640491486	0.271271646022797	68.2546615600586	10989
True	False	False	False	False	-2396.63500976563	-2521.38989257813	186.335845947266	0.738803207874298	0.948095917701721	0.6082723736763	63.3452377319336	10642
True	False	False	False	False	-2401.240234375	-2471.39868164063	211.846115112305	0.757650911808014	0.932182013988495	0.683558523654938	156.089004516602	29813
True	False	False	False	False	-2399.02905273438	-2457.107421875	66.5485153198242	0.798536419868469	0.956483066082001	1	77.5	4650
True	False	False	False	False	-2385.81079101563	-2368.22021484375	228.483245849609	0.677819907665253	0.959009766578674	0.459749102592468	58.6019401550293	12072
True	False	False	False	False	-2397.17700195313	-2331.38159179688	204.082122802734	0.629056334495544	0.924611687660217	0.382970869541168	69.0652160644531	12708
True	False	False	False	False	-2394.89990234375	-2304.68359375	209.627822875977	0.772283971309662	0.958278656005859	0.771135985851288	69.338623046875	13105
True	False	False	False	False	-2382.94555664063	-2404.30737304688	150.843307495117	0.633469998836517	0.943651258945465	0.38906329870224	62.3088226318359	8474
True	False	False	False	False	-2376.71655273438	-2564.70190429688	291.704345703125	0.644709527492523	0.933430373668671	0.405246406793594	73.4752883911133	19324
True	False	False	False	False	-2370.740234375	-2666.70654296875	309.450592041016	0.826956510543823	0.965434849262238	1	179.483871459961	50076
True	False	False	False	False	-2355.69897460938	-2650.27319335938	271.739776611328	0.815172612667084	0.958800733089447	1	169.616333007813	41556
True	False	False	False	False	-2366.05908203125	-2483.77661132813	545.697814941406	0.310745775699615	0.757209360599518	0.125240981578827	145.302841186523	71489
True	False	False	False	False	-2370.01586914063	-2422.70825195313	191.881561279297	0.777743518352509	0.958623647689819	0.82029527425766	60.8728332519531	10531
True	False	False	False	False	-2364.66772460938	-2522.3203125	183.008422851563	0.76558256149292	0.95846688747406	0.725864291191101	63.2242431640625	10432
True	False	False	False	False	-2351.4140625	-2464.22680664063	117.569046020508	0.588977515697479	0.950571656227112	0.333252876996994	55.3679237365723	5869
True	False	False	False	False	-2348.82153320313	-2378.34497070313	214.064392089844	0.654575526714325	0.943875253200531	0.42032527923584	60.3471488952637	11647
True	False	False	False	False	-2346.90551757813	-2708.94262695313	190.772415161133	0.393820315599442	0.92975527048111	0.172266572713852	129.947677612305	22351
True	False	False	False	False	-2304.75366210938	-2696.2294921875	827.419921875	0.314641445875168	0.772949457168579	0.127268448472023	173.32975769043	129304
True	False	False	False	False	-2338.87036132813	-2611.31713867188	206.300399780273	0.630834400653839	0.945947229862213	0.385408341884613	64.1397857666016	11930
True	False	False	False	False	-2346.32275390625	-2438.72778320313	79.8582229614258	0.670732975006104	0.959447026252747	0.447078943252563	69.9166641235352	5034
True	False	False	False	False	-2344.2822265625	-2504.03686523438	209.627822875977	0.633842647075653	0.946608901023865	0.38958415389061	77.7407379150391	14693
True	False	False	False	False	-2332.83813476563	-2443.75756835938	175.244430541992	0.800619006156921	0.946075320243835	1	159.39241027832	25184
True	False	False	False	False	-2336.57153320313	-2410.13134765625	154.17073059082	0.688059508800507	0.964914262294769	0.479241073131561	58.8705024719238	8183
True	False	False	False	False	-2331.09448242188	-2647.5126953125	119.787330627441	0.776787161827087	0.958591163158417	0.810432493686676	52.3703689575195	5656
True	False	False	False	False	-2294.86767578125	-2632.3837890625	211.846115112305	0.874647498130798	0.972771346569061	1	74.7382202148438	14275
True	False	False	False	False	-2311.89111328125	-2570.3583984375	221.828384399414	0.719247400760651	0.947307765483856	0.55012708902359	71.1149978637695	14223
True	False	False	False	False	-2330.4453125	-2537.08715820313	141.970169067383	0.680232584476471	0.908672273159027	0.4642094373703	151.4296875	19383
True	False	False	False	False	-2324.2548828125	-2458.142578125	96.4953460693359	0.698709607124329	0.955309629440308	0.501244783401489	66.287353515625	5767
True	False	False	False	False	-2319.0078125	-2541.4638671875	116.459907531738	0.786059260368347	0.958391427993774	1	85.8476181030273	9014
True	False	False	False	False	-2301.92041015625	-2492.35668945313	271.739776611328	0.660289824008942	0.955290794372559	0.429474890232086	61.4040832519531	15044
True	False	False	False	False	-2297.71435546875	-2437.662109375	261.757507324219	0.51097184419632	0.931708037853241	0.256984531879425	57.6949157714844	13616
True	False	False	False	False	-2288.89990234375	-2594.96240234375	271.739776611328	0.772934079170227	0.951646506786346	0.776237905025482	69.5469360351563	17039
True	False	False	False	False	-2281.45922851563	-2753.82495117188	199.645553588867	0.319936126470566	0.810048222541809	0.130049362778664	122.427780151367	22037
True	False	False	False	False	-2272.59912109375	-2725.47265625	291.704345703125	0.689902484416962	0.961638629436493	0.482913911342621	174.95817565918	46014
True	False	False	False	False	-2242.43579101563	-2718.61938476563	475.821899414063	0.479950815439224	0.843210756778717	0.231811836361885	174.981353759766	75067
True	False	False	False	False	-2270.515625	-2686.66186523438	25.5102653503418	0.794671595096588	0.94915634393692	1	85.7826080322266	1973
True	False	False	False	False	-2268.32495117188	-2642.22705078125	174.135284423828	0.745143830776215	0.9305100440979	0.63079971075058	166.464965820313	26135
True	False	False	False	False	-2271.4794921875	-2377.85424804688	133.097030639648	0.786073088645935	0.941567718982697	1	143.774993896484	17253
True	False	False	False	False	-2268.146484375	-2660.39013671875	225.155807495117	0.715779542922974	0.949917018413544	0.541156589984894	170.950744628906	34703
True	False	False	False	False	-2263.78051757813	-2559.2626953125	138.64274597168	0.73007744550705	0.954761266708374	0.580529451370239	52.3680000305176	6546
True	False	False	False	False	-2258.05297851563	-2697.32153320313	227.374099731445	0.827391505241394	0.964460134506226	1	177.82438659668	36454
True	False	False	False	False	-2249.93505859375	-2591.15673828125	46.5839614868164	0.786822140216827	0.954248368740082	1	52.1428565979004	2190
True	False	False	False	False	-2239.59228515625	-2557.74389648438	146.40673828125	0.740985691547394	0.930861830711365	0.61577296257019	163.962127685547	21643
True	False	False	False	False	-2255.6982421875	-2515.58374023438	163.043869018555	0.76271790266037	0.965360343456268	0.709498703479767	62.4081649780273	9174
True	False	False	False	False	-2237.181640625	-2573.30224609375	225.155807495117	0.640431106090546	0.945191025733948	0.398968070745468	150.482757568359	30548
True	False	False	False	False	-2232.42944335938	-2810.23657226563	96.4953460693359	0.391119569540024	0.92956805229187	0.170598715543747	138.931030273438	12087
True	False	False	False	False	-2181.16528320313	-2806.30249023438	165.262145996094	0.740511536598206	0.958269476890564	0.614121973514557	83.7114105224609	12473
True	False	False	False	False	-2208.65161132813	-2773.3828125	227.374099731445	0.803360044956207	0.946035325527191	1	177.580490112305	36404
True	False	False	False	False	-2232.3564453125	-2763.4208984375	80.9673614501953	0.775890290737152	0.950422048568726	0.801759004592896	95.7945175170898	6993
True	False	False	False	False	-2213.8828125	-2701.458984375	14.4188451766968	0.742955923080444	0.934609174728394	0.622766435146332	53.3076934814453	693
True	False	False	False	False	-2231.29516601563	-2636.06176757813	77.6399383544922	0.754616916179657	0.937457621097565	0.669491648674011	58.8714294433594	4121
True	False	False	False	False	-2231.37817382813	-2506.06127929688	290.595184326172	0.708189010620117	0.943580150604248	0.522605955600739	102.282440185547	26798
True	False	False	False	False	-2227.38134765625	-2660.24584960938	897.295837402344	0.300526052713394	0.767449975013733	0.119995452463627	181.514221191406	146845
True	False	False	False	False	-2222.60473632813	-2676.81201171875	22.1828384399414	0.691018760204315	0.94915634393692	0.485164731740952	78.0500030517578	1561
True	False	False	False	False	-2222.94604492188	-2580.66748046875	62.1119499206543	0.787172973155975	0.955277323722839	1	67.4642868041992	3778
True	False	False	False	False	-2208.0712890625	-2520.53076171875	198.536407470703	0.763334453105927	0.960663914680481	0.712903916835785	59.3296089172363	10620
True	False	False	False	False	-2201.39331054688	-2804.71044921875	167.480438232422	0.707203209400177	0.936848521232605	0.520296692848206	172	25972
True	False	False	False	False	-2190.15502929688	-2760.49072265625	94.2770690917969	0.844878911972046	0.959884345531464	1	73.9058837890625	6282
True	False	False	False	False	-2196.50512695313	-2728.79272460938	202.97297668457	0.830303430557251	0.965913057327271	1	175.721313476563	32157
True	False	False	False	False	-2194.55029296875	-2701.61547851563	320.542022705078	0.530110597610474	0.861258864402771	0.273784160614014	179.494812011719	51874
True	False	False	False	False	-2195.21606445313	-2630.10986328125	361.580261230469	0.578057110309601	0.883765280246735	0.321174770593643	185.279144287109	60401
True	False	False	False	False	-2191.2060546875	-2612.05712890625	69.8759460449219	0.617744445800781	0.942031562328339	0.367969512939453	133.063491821289	8383
True	False	False	False	False	-2190.8388671875	-2050.09204101563	136.424453735352	0.776088893413544	0.928019940853119	0.803636133670807	135.447158813477	16660
True	False	False	False	False	-2185.87475585938	-2556.65966796875	188.554138183594	0.409996092319489	0.829016268253326	0.182481318712234	79.9588241577148	13593
True	False	False	False	False	-2177.28930664063	-2855.103515625	401.509399414063	0.197984144091606	0.933053851127625	0.0724878683686256	136.544204711914	49429
True	False	False	False	False	-2121.64208984375	-2853.51782226563	375.999114990234	0.764914214611053	0.943431437015533	0.721917271614075	191.412979125977	64889
True	False	False	False	False	-2151.1484375	-2823.9775390625	133.097030639648	0.693598926067352	0.93587726354599	0.490445405244827	70.9000015258789	8508
True	False	False	False	False	-2169.72094726563	-2738.4462890625	92.0587844848633	0.639517724514008	0.942708849906921	0.397646993398666	74.6987915039063	6200
True	False	False	False	False	-2176.72338867188	-2596.57275390625	1206.74645996094	0.313016474246979	0.734983682632446	0.126420840620995	187.844665527344	204375
True	False	False	False	False	-2173.7314453125	-2523.4443359375	232.919815063477	0.740461587905884	0.941210210323334	0.613948941230774	65.6523818969727	13787
True	False	False	False	False	-2169.33032226563	-2760.60498046875	319.432891845703	0.681560039520264	0.959743738174438	0.466697156429291	184.79167175293	53220
True	False	False	False	False	-2149.78881835938	-2765.15966796875	126.442184448242	0.746769428253174	0.959638595581055	0.63696414232254	96.5350875854492	11005
True	False	False	False	False	-2168.66943359375	-2698.5712890625	543.479553222656	0.467129796743393	0.855337798595428	0.222061932086945	177.116333007813	86787
True	False	False	False	False	-2167.71655273438	-2630.01635742188	46.5839614868164	0.639514982700348	0.948154032230377	0.397643029689789	70.0952377319336	2944
True	False	False	False	False	-2155.77661132813	-2585.40380859375	64.3302307128906	0.680457472801208	0.944058537483215	0.464629203081131	58.1034469604492	3370
True	False	False	False	False	-2154.24169921875	-2548.74926757813	156.389007568359	0.654225051403046	0.954273283481598	0.419774502515793	54.503547668457	7685
True	False	False	False	False	-2148.19775390625	-2847.97265625	167.480438232422	0.747460305690765	0.923449754714966	0.639637768268585	153.70198059082	23209
True	False	False	False	False	-2131.56762695313	-2839.2275390625	25.5102653503418	0.571664273738861	0.918444812297821	0.314349681138992	81.4347839355469	1873
True	False	False	False	False	-2147.27294921875	-2798.61108398438	12.2005615234375	0.681430399417877	0.931919693946838	0.46645313501358	39.6363639831543	436
True	False	False	False	False	-2140.70068359375	-2685.36791992188	167.480438232422	0.462660104036331	0.923541367053986	0.218744799494743	53.4900665283203	8077
True	False	False	False	False	-2136.53784179688	-2636.19970703125	276.176330566406	0.472756057977676	0.910105764865875	0.226296797394753	71.6425704956055	17839
True	False	False	False	False	-2134.828125	-2752.49291992188	139.751892089844	0.754863798618317	0.962778031826019	0.67060112953186	62.0476188659668	7818
True	False	False	False	False	-2125.947265625	-2664.287109375	201.863830566406	0.686993181705475	0.954623222351074	0.477140158414841	65.6098937988281	11941
True	False	False	False	False	-2122.775390625	-2600.58471679688	224.046676635742	0.696155607700348	0.957506954669952	0.495789736509323	62.1584167480469	12556
True	False	False	False	False	-2122.314453125	-2797.69653320313	209.627822875977	0.671865880489349	0.935227870941162	0.449062883853912	62.1428565979004	11745
True	False	False	False	False	-2118.0185546875	-2729.66821289063	217.391815185547	0.54683530330658	0.938036978244781	0.289380013942719	59.2653045654297	11616
True	False	False	False	False	-2104.78881835938	-2649.52368164063	180.790130615234	0.780968606472015	0.962509095668793	0.860293686389923	62.5214729309082	10191
True	False	False	False	False	-2101.45629882813	-2690.33276367188	276.176330566406	0.777080416679382	0.932432234287262	0.813384354114532	176.076309204102	43843
True	False	False	False	False	-2100.23779296875	-2892.26831054688	140.861022949219	0.597114980220795	0.960630774497986	0.342622578144073	102.70866394043	13044
True	False	False	False	False	-2088.91821289063	-2860.50854492188	394.854522705078	0.473953306674957	0.872393846511841	0.22720667719841	128.870788574219	45878
True	False	False	False	False	-2096.34887695313	-2823.12060546875	158.607299804688	0.85671055316925	0.967479050159454	1	60.5664329528809	8661
True	False	False	False	False	-2087.06372070313	-2762.41674804688	463.621337890625	0.363407343626022	0.864351987838745	0.154065191745758	93.1220092773438	38925
True	False	False	False	False	-2086.87109375	-2700.76000976563	191.881561279297	0.522124648094177	0.954301595687866	0.266645759344101	81.8439331054688	14159
True	False	False	False	False	-2085.00537109375	-2666.0009765625	146.40673828125	0.612466037273407	0.946765422821045	0.361250102519989	47.75	6303
True	False	False	False	False	-2075.0302734375	-2913.181640625	401.509399414063	0.501353859901428	0.883151888847351	0.248923778533936	160.20166015625	57993
True	False	False	False	False	-2069.47314453125	-2879.0107421875	147.515884399414	0.673938751220703	0.932605028152466	0.452733039855957	62.8947372436523	8365
True	False	False	False	False	-2058.73559570313	-2824.03149414063	489.131591796875	0.277184069156647	0.775239825248718	0.108394451439381	166.439910888672	73400
True	False	False	False	False	-2064.00927734375	-2720.4853515625	181.899276733398	0.502491772174835	0.894085168838501	0.249864876270294	49.1951217651367	8068
True	False	False	False	False	-2057.53662109375	-2674.60791015625	178.571853637695	0.740105509757996	0.958659648895264	0.612717866897583	69.2546615600586	11150
True	False	False	False	False	-2046.27868652344	-2058.47534179688	290.595184326172	0.541973173618317	0.894958317279816	0.284751713275909	166.141220092773	43529
True	False	False	False	False	-2046.07299804688	-2861.6474609375	110.914192199707	0.592800378799438	0.936960935592651	0.337613642215729	54.4000015258789	5440
True	False	False	False	False	-2041.53869628906	-2831.18359375	42.1473922729492	0.390470504760742	0.923244714736938	0.170199438929558	79.0263137817383	3003
True	False	False	False	False	-2043.30993652344	-2638.86450195313	303.904907226563	0.495556950569153	0.909937143325806	0.244180053472519	63.7116775512695	17457
True	False	False	False	False	-2039.93127441406	-2678.27856445313	147.515884399414	0.643313467502594	0.958106637001038	0.403181225061417	55.601505279541	7395
True	False	False	False	False	-2039.3896484375	-2936.7080078125	348.270568847656	0.409317344427109	0.910109281539917	0.182044714689255	141.649688720703	44478
True	False	False	False	False	-1992.07202148438	-2924.63818359375	22.1828384399414	0.673765122890472	0.914784371852875	0.452423572540283	47.25	945
True	False	False	False	False	-1957.76696777344	-2949.92358398438	258.430084228516	0.619117915630341	0.940801560878754	0.369746208190918	87.5836944580078	20407
True	False	False	False	False	-2016.11999511719	-2923.95092773438	46.5839614868164	0.839679360389709	0.96739661693573	1	66.3809509277344	2788
True	False	False	False	False	-2027.83557128906	-2784.58422851563	231.810668945313	0.773131549358368	0.944394946098328	0.7778200507164	79.9569396972656	16711
True	False	False	False	False	-2029.23828125	-2721.65649414063	229.592376708984	0.744421064853668	0.950999796390533	0.628113448619843	68.2898559570313	14136
True	False	False	False	False	-2021.08068847656	-2907.91552734375	85.4039306640625	0.576443493366241	0.908980429172516	0.319435507059097	67.0129852294922	5160
True	False	False	False	False	-2011.017578125	-2893.41186523438	106.477630615234	0.829222500324249	0.960950613021851	1	89.4895858764648	8591
True	False	False	False	False	-2020.52502441406	-2829.17700195313	214.064392089844	0.78862863779068	0.948830723762512	1	175.056991577148	33786
True	False	False	False	False	-2014.43005371094	-2747.40869140625	216.282684326172	0.821151196956635	0.958124101161957	1	65.7538452148438	12822
True	False	False	False	False	-2012.50720214844	-2680.17553710938	229.592376708984	0.675793170928955	0.937439322471619	0.456061363220215	73.4202880859375	15198
True	False	False	False	False	-2008.91491699219	-2861.80419921875	128.660461425781	0.670478940010071	0.953644216060638	0.446636199951172	54.034481048584	6268
True	False	False	False	False	-1985.6640625	-2891.63891601563	329.415161132813	0.440154284238815	0.782892167568207	0.202640816569328	125.023567199707	37132
True	False	False	False	False	-1973.53137207031	-2877.04345703125	36.6016845703125	0.67818558216095	0.914972543716431	0.46042013168335	75.6666641235352	2497
True	False	False	False	False	-2004.07458496094	-2834.06518554688	66.5485153198242	0.757159888744354	0.952801048755646	0.681215405464172	88.5833358764648	5315
True	False	False	False	False	-2000.40954589844	-2784.85620117188	19.9645557403564	0.571213245391846	0.921835720539093	0.313874661922455	69.0555572509766	1243
True	False	False	False	False	-1999.26782226563	-2715.58227539063	75.4216537475586	0.675903141498566	0.933038294315338	0.456260055303574	65.7941207885742	4474
True	False	False	False	False	-1996.19409179688	-2799.98364257813	139.751892089844	0.782931506633759	0.962092399597168	0.893864810466766	94.1428604125977	11862
True	False	False	False	False	-1989.20446777344	-2696.34399414063	84.2947845458984	0.602947294712067	0.93487137556076	0.349546879529953	59.4473686218262	4518
True	False	False	False	False	-1987.71313476563	-2856.97387695313	98.7136306762695	0.484578788280487	0.880203008651733	0.235420361161232	68.0337066650391	6055
True	False	False	False	False	-1975.55126953125	-2818.05688476563	192.990692138672	0.494042575359344	0.940746009349823	0.242954522371292	69.1551742553711	12033
True	False	False	False	False	-1981.07556152344	-2786.2421875	58.7845230102539	0.807007014751434	0.950349152088165	1	70.4339599609375	3733
True	False	False	False	False	-1960.6552734375	-2775.47778320313	153.061584472656	0.75136935710907	0.960034072399139	0.655422210693359	67.739128112793	9348
True	False	False	False	False	-1979.14172363281	-2284.53149414063	76.5307922363281	0.74383670091629	0.940386593341827	0.625965297222137	68.5797119140625	4732
True	False	False	False	False	-1977.85534667969	-2736.69067382813	543.479553222656	0.368326216936111	0.760751366615295	0.156925514340401	181.512237548828	88941
True	False	False	False	False	-1949.50842285156	-2717.79443359375	210.736968994141	0.700429141521454	0.958772897720337	0.504985749721527	75.8052597045898	14403
True	False	False	False	False	-1945.40002441406	-2884.18627929688	238.465515136719	0.701910793781281	0.943784475326538	0.508254766464233	85.3720932006836	18355
True	False	False	False	False	-1933.67358398438	-2841.01953125	181.899276733398	0.667707562446594	0.963834762573242	0.441854596138	68.0548782348633	11161
True	False	False	False	False	-1939.04235839844	-2815.97778320313	149.734161376953	0.586131930351257	0.923852384090424	0.330052584409714	62.4814796447754	8435
True	False	False	False	False	-1932.48815917969	-3033.81640625	215.173538208008	0.447116732597351	0.941807270050049	0.207519814372063	136.412368774414	26464
True	False	False	False	False	-1920.46228027344	-2791.1025390625	168.589569091797	0.705263912677765	0.965529382228851	0.515815854072571	76.3026351928711	11598
True	False	False	False	False	-1920.38537597656	-2937.47290039063	287.267761230469	0.57842344045639	0.937609970569611	0.321571230888367	90.6254806518555	23472
True	False	False	False	False	-1917.26110839844	-2889.26049804688	189.663269042969	0.460855334997177	0.940449178218842	0.217416971921921	66.8187103271484	11426
True	False	False	False	False	-1916.02099609375	-2751.7421875	96.4953460693359	0.825828194618225	0.964981913566589	1	63.034481048584	5484
True	False	False	False	False	-2990.4501953125	-1813.63635253906	407.055084228516	0.727900207042694	0.941965937614441	0.574095368385315	172.049041748047	63142
True	False	False	False	False	-3028.43188476563	-1771.33374023438	421.473937988281	0.630715072154999	0.926892280578613	0.38524404168129	163.876312255859	62273
True	False	False	False	False	-3028.93920898438	-1711.93383789063	80.9673614501953	0.750114381313324	0.950505554676056	0.650226891040802	101.013702392578	7374
True	False	False	False	False	-3050.69921875	-1695.55944824219	1275.51318359375	0.408770322799683	0.834256112575531	0.181693360209465	172.790435791016	198709
True	False	False	False	False	-3071.05639648438	-1678.18200683594	99.8227767944336	0.777396082878113	0.951314508914948	0.816632270812988	133.111114501953	11980
True	False	False	False	False	-3095.630859375	-1625.99255371094	241.792938232422	0.733505606651306	0.958190143108368	0.591034114360809	138.610092163086	30217
True	False	False	False	False	-3115.8271484375	-1588.67932128906	177.462707519531	0.688450872898102	0.948735535144806	0.480016618967056	145.918746948242	23347
True	False	False	False	False	-3146.17626953125	-1513.44958496094	187.44499206543	0.759761035442352	0.960310459136963	0.693951070308685	146.591720581055	24774
True	False	False	False	False	-3144.93090820313	-1477.23083496094	33.2742576599121	0.786073088645935	0.948771238327026	1	78.5999984741211	2358
True	False	False	False	False	-3190.75073242188	-1380.93176269531	179.680999755859	0.776177406311035	0.966713130474091	0.804480254650116	121.672836303711	19711
True	False	False	False	False	-3204.56616210938	-1303.10131835938	94.2770690917969	0.791837513446808	0.963592112064362	1	98.8470611572266	8402
True	False	False	False	False	-3221.10473632813	-1273.2734375	207.409545898438	0.754742503166199	0.954676747322083	0.670055150985718	153.470581054688	28699
True	False	False	False	False	-3268.20874023438	-1134.46801757813	18.8554134368896	0.685223281383514	0.945084035396576	0.473690927028656	93.8235321044922	1595
True	False	False	False	False	-3277.29907226563	-1081.86328125	17.7462711334229	0.627549946308136	0.920312523841858	0.380923300981522	97.4375	1559
True	False	False	False	False	-3308.63549804688	-1023.09503173828	22.1828384399414	0.472176611423492	0.90999847650528	0.22585754096508	107.150001525879	2143
True	False	False	False	False	-3305.85180664063	-985.660400390625	124.223899841309	0.654149413108826	0.955324351787567	0.419655740261078	117.767860412598	13190
True	False	False	False	False	-3333.818359375	-807.1708984375	134.206176757813	0.636662900447845	0.938905000686646	0.393560111522675	123.239669799805	14912
True	False	False	False	False	-3364.8203125	-624.285827636719	14.4188451766968	0.389286518096924	0.861276090145111	0.169472649693489	97.461540222168	1267
True	False	False	False	False	-3371.46923828125	-536.604187011719	16.6371288299561	0.500105381011963	0.957896709442139	0.24789497256279	95.3333358764648	1430
True	False	False	False	False	-3356.35815429688	-3.47310304641724	9.98227787017822	0.606388568878174	0.879486918449402	0.353718668222427	95	855
True	False	False	False	False	-3355.37280273438	2.59107351303101	12.2005615234375	0.349074751138687	0.85719245672226	0.145903021097183	95.0909118652344	1046
True	False	False	False	False	-3351.33154296875	-750.599731445313	39.9291114807129	0.416159331798553	0.888681769371033	0.186478972434998	100.388885498047	3614
True	False	False	False	False	-3346.48364257813	-721.434631347656	156.389007568359	0.707564532756805	0.930352687835693	0.52114063501358	139.042556762695	19605
True	False	False	False	False	-3348.6787109375	-655.53271484375	241.792938232422	0.87986022233963	0.973307311534882	1	142	30956
True	False	False	False	False	-3327.75024414063	-561.978576660156	221.828384399414	0.754937589168549	0.922526657581329	0.670933723449707	141.854995727539	28371
True	False	False	False	False	-3335.9140625	-110.916793823242	170.807861328125	0.740752220153809	0.921026527881622	0.614958584308624	158.740264892578	24446
True	False	False	False	False	-3334.87182617188	45.609058380127	113.132476806641	0.833576381206512	0.969781994819641	1	156.843139648438	15998
True	False	False	False	False	-3317.90356445313	-925.820556640625	186.335845947266	0.843055665493011	0.964673638343811	1	143.595245361328	24124
True	False	False	False	False	-3291.39306640625	-896.3212890625	351.597991943359	0.728613138198853	0.935007333755493	0.576182901859283	118.779182434082	37653
True	False	False	False	False	-3308.44604492188	-842.495971679688	140.861022949219	0.831927359104156	0.960482001304626	1	130.897644042969	16624
True	False	False	False	False	-3305.98486328125	24.5100250244141	160.825576782227	0.868692517280579	0.972180068492889	1	160.379302978516	23255
True	False	False	False	False	-3299.39111328125	-864.936340332031	334.960876464844	0.81972348690033	0.961521029472351	1	131.480133056641	39707
True	False	False	False	False	-3296.11108398438	-827.512634277344	77.6399383544922	0.705376923084259	0.956037282943726	0.51607471704483	73.8000030517578	5166
True	False	False	False	False	-3275.44506835938	-634.402770996094	374.889984130859	0.815168678760529	0.968820810317993	1	121.260353088379	40986
True	False	False	False	False	-3264.6923828125	-113.857147216797	175.244430541992	0.749889969825745	0.946667015552521	0.649311125278473	115.518989562988	18252
True	False	False	False	False	-3269.9189453125	51.9200553894043	158.607299804688	0.778592884540558	0.92679750919342	0.829684317111969	156.335662841797	22356
True	False	False	False	False	-3258.91748046875	-993.709899902344	194.099838256836	0.838463246822357	0.96076774597168	1	96.1714248657227	16830
True	False	False	False	False	-3257.24780273438	-1049.50415039063	309.450592041016	0.786424696445465	0.945156097412109	1	113.401435852051	31639
True	False	False	False	False	-3250.7685546875	-711.643798828125	247.338653564453	0.720041453838348	0.965771615505219	0.552228927612305	86.6412582397461	19321
True	False	False	False	False	-3246.3359375	-1102.79907226563	280.612915039063	0.749892473220825	0.950774908065796	0.649321377277374	142.454544067383	36041
True	False	False	False	False	-3233.50341796875	-961.117004394531	253.993499755859	0.504871070384979	0.956380784511566	0.251843452453613	90.5196533203125	20729
True	False	False	False	False	-3242.64184570313	-132.345794677734	421.473937988281	0.539471805095673	0.916381776332855	0.282401382923126	161.176315307617	61247
True	False	False	False	False	-3236.43994140625	-618.967651367188	270.630645751953	0.712555587291718	0.963767945766449	0.533104717731476	86.6844253540039	21151
True	False	False	False	False	-3232.01196289063	-1253.55847167969	175.244430541992	0.733103275299072	0.925943434238434	0.589776337146759	148.05696105957	23393
True	False	False	False	False	-3225.966796875	-995.348327636719	51.0205307006836	0.700421154499054	0.943763911724091	0.504968225955963	69.5217361450195	3198
True	False	False	False	False	-3228.27954101563	-863.681701660156	347.161437988281	0.712788164615631	0.956908583641052	0.53367668390274	97.4057540893555	30488
True	False	False	False	False	-3222.32885742188	-817.462585449219	103.150199890137	0.803309321403503	0.951237380504608	1	134.075271606445	12469
True	False	False	False	False	-3228.22802734375	-45.6136474609375	268.412353515625	0.761043787002563	0.961816668510437	0.700544774532318	101.909088134766	24662
True	False	False	False	False	-3221.91186523438	-782.196838378906	157.498153686523	0.69618821144104	0.945278406143188	0.495858699083328	98.9929580688477	14057
True	False	False	False	False	-3221.06982421875	-1298.80212402344	118.678184509277	0.720046758651733	0.932270288467407	0.552243173122406	145.252334594727	15542
True	False	False	False	False	-3208.97045898438	-1168.58911132813	384.872253417969	0.762990176677704	0.94261634349823	0.710995197296143	104.835731506348	36378
True	False	False	False	False	-3211.69799804688	-948.477844238281	305.014038085938	0.457494825124741	0.930339097976685	0.214962005615234	90.6327285766602	24924
True	False	False	False	False	-3218.21142578125	-441.055999755859	297.250030517578	0.845495223999023	0.96092814207077	1	130.078353881836	34861
True	False	False	False	False	-3206.12939453125	-915.742431640625	28.8376903533936	0.753130555152893	0.960755467414856	0.662934899330139	61.8846168518066	1609
True	False	False	False	False	-3205.95654296875	-999.718200683594	179.680999755859	0.741847574710846	0.949315190315247	0.618805468082428	97.8086395263672	15845
True	False	False	False	False	-3204.2236328125	-1348.10144042969	237.356369018555	0.601395606994629	0.934183597564697	0.347686976194382	139.831771850586	29924
True	False	False	False	False	-3172.64282226563	-1350.25524902344	266.194061279297	0.771413326263428	0.937924921512604	0.76454097032547	150.850006103516	36204
True	False	False	False	False	-3196.06030273438	-1128.85107421875	148.625015258789	0.698115170001984	0.919626355171204	0.499964475631714	143.313430786133	19204
True	False	False	False	False	-3200.8056640625	-1037.89416503906	311.668884277344	0.776027321815491	0.946550250053406	0.803051710128784	108.131675720215	30385
True	False	False	False	False	-3173.80688476563	-665.665161132813	85.4039306640625	0.765360891819	0.93481183052063	0.724545955657959	106.025970458984	8164
True	False	False	False	False	-3172.9990234375	-1252.1416015625	246.229507446289	0.636883318424225	0.946386814117432	0.393873453140259	89.3963928222656	19846
True	False	False	False	False	-3170.65747070313	-1091.609375	430.347076416016	0.774264395236969	0.953404247760773	0.787209749221802	103.713920593262	40241
True	False	False	False	False	-3172.201171875	-400.857391357422	270.630645751953	0.73089987039566	0.959577083587646	0.583006620407104	143.930328369141	35119
True	False	False	False	False	-3172.09716796875	-971.610595703125	245.120376586914	0.735318958759308	0.962777018547058	0.5967897772789	96.2262420654297	21266
True	False	False	False	False	-3166.64404296875	-518.697631835938	241.792938232422	0.781320571899414	0.956225097179413	0.865577578544617	101.178901672363	22057
True	False	False	False	False	-3166.10229492188	-1467.21997070313	49.9113883972168	0.622406840324402	0.955637335777283	0.374049782752991	114.866668701172	5169
True	False	False	False	False	-3153.35913085938	-1440.0439453125	205.191253662109	0.676363348960876	0.93531721830368	0.457093477249146	97.6216201782227	18060
True	False	False	False	False	-3156.67602539063	-1392.18994140625	125.333038330078	0.769035220146179	0.963263034820557	0.747732698917389	99.6371688842773	11259
True	False	False	False	False	-3161.6240234375	-937.432678222656	177.462707519531	0.682310163974762	0.941636145114899	0.468113631010056	100.275001525879	16044
True	False	False	False	False	-3166.02368164063	-707.893005371094	256.211791992188	0.715424239635468	0.950567483901978	0.540255963802338	109.255409240723	25238
True	False	False	False	False	-3161.16918945313	-571.000549316406	245.120376586914	0.801333367824554	0.954455077648163	1	98.5610885620117	21782
True	False	False	False	False	-3154.6435546875	-814.387329101563	224.046676635742	0.78486305475235	0.959316194057465	0.94912451505661	90.8712844848633	18356
True	False	False	False	False	-3152.2099609375	-1230.70971679688	224.046676635742	0.692889869213104	0.971403658390045	0.488983154296875	94.6584167480469	19121
True	False	False	False	False	-3149.37353515625	-7.76505470275879	267.30322265625	0.701642990112305	0.954509496688843	0.507660746574402	107.65975189209	25946
True	False	False	False	False	-3145.53442382813	-1404.09924316406	129.769607543945	0.738230884075165	0.928113222122192	0.606346130371094	145.709396362305	17048
True	False	False	False	False	-3133.30590820313	-1353.51257324219	36.6016845703125	0.795741140842438	0.95752477645874	1	82.7575759887695	2731
True	False	False	False	False	-3137.10034179688	-1193.8486328125	317.214599609375	0.739825367927551	0.949174821376801	0.611754298210144	100.356643676758	28702
True	False	False	False	False	-3145.38232421875	-1039.18347167969	184.117568969727	0.686775207519531	0.967450201511383	0.476712793111801	85.638557434082	14216
True	False	False	False	False	-3137.64184570313	-997.57470703125	235.138092041016	0.738993763923645	0.960414946079254	0.608917474746704	86.1367950439453	18261
True	False	False	False	False	-3139.67041015625	-920.617736816406	277.285491943359	0.800978541374207	0.955763578414917	1	117.396003723145	29349
True	False	False	False	False	-3128.18920898438	-1318.10522460938	310.559753417969	0.786872744560242	0.953626215457916	1	113.5	31780
True	False	False	False	False	-3124.73510742188	-1500.55212402344	64.3302307128906	0.802213251590729	0.967830955982208	1	74	4292
True	False	False	False	False	-3119.18823242188	-1358.66796875	199.645553588867	0.660345375537872	0.924771845340729	0.429565489292145	139.094451904297	25037
True	False	False	False	False	-3123.49926757813	-1285.60961914063	273.958068847656	0.770838797092438	0.95774644613266	0.760326743125916	95.7165985107422	23642
True	False	False	False	False	-3124.47338867188	-1083.607421875	423.692230224609	0.740271687507629	0.964030206203461	0.613291561603546	103.863876342773	39676
True	False	False	False	False	-3121.34301757813	-1338.11999511719	130.878753662109	0.744540572166443	0.924701809883118	0.628555476665497	146.762710571289	17318
True	False	False	False	False	-3120.85498046875	-744.645690917969	165.262145996094	0.819518387317657	0.952914655208588	1	95.979866027832	14301
True	False	False	False	False	-3118.8798828125	-1564.71752929688	177.462707519531	0.784437417984009	0.95600301027298	0.932413876056671	145.706253051758	23313
True	False	False	False	False	-3100.52319335938	-1547.37329101563	189.663269042969	0.645471632480621	0.922146081924438	0.406380712985992	104.853797912598	17930
True	False	False	False	False	-3106.27587890625	-1469.45971679688	197.427261352539	0.553747773170471	0.967394769191742	0.296100914478302	82.005615234375	14597
True	False	False	False	False	-3113.61865234375	63.0639190673828	158.607299804688	0.85671055316925	0.975504159927368	1	161.258743286133	23060
True	False	False	False	False	-3105.08032226563	-1434.73864746094	224.046676635742	0.775476634502411	0.953136086463928	0.797923386096954	109.896041870117	22199
True	False	False	False	False	-3100.39453125	-1085.68579101563	83.1856460571289	0.792507886886597	0.963053107261658	1	70.7600021362305	5307
True	False	False	False	False	-3099.58544921875	-1511.08374023438	112.023338317871	0.706498801708221	0.914080798625946	0.518659710884094	136.138610839844	13750
True	False	False	False	False	-3082.4072265625	-1493.55578613281	241.792938232422	0.700700461864471	0.95426619052887	0.505581080913544	93.2293548583984	20324
True	False	False	False	False	-3095.685546875	-1252.09423828125	185.226699829102	0.712161183357239	0.955735385417938	0.532137751579285	98.2574844360352	16409
True	False	False	False	False	-3091.18310546875	-1187.88842773438	277.285491943359	0.831808745861053	0.963803112506866	1	86.4400024414063	21610
True	False	False	False	False	-3090.49365234375	-1160.6982421875	158.607299804688	0.85671055316925	0.974127292633057	1	143.139862060547	20469
True	False	False	False	False	-3089.6591796875	-1410.42700195313	270.630645751953	0.608042359352112	0.943600594997406	0.355747044086456	97.7295074462891	23846
True	False	False	False	False	-3084.9423828125	-1362.12707519531	166.371292114258	0.680576622486115	0.942565023899078	0.464851796627045	77.4599990844727	11619
True	False	False	False	False	-3083.28466796875	-931.508178710938	186.335845947266	0.779502213001251	0.94771271944046	0.840531468391418	132.238098144531	22216
True	False	False	False	False	-3083.251953125	-1139.4091796875	241.792938232422	0.69845324754715	0.95173591375351	0.500691890716553	88.555046081543	19305
True	False	False	False	False	-3079.52001953125	-1055.84680175781	191.881561279297	0.810239434242249	0.955837547779083	1	83.1271667480469	14381
True	False	False	False	False	-3081.04418945313	-872.712951660156	327.196868896484	0.752590179443359	0.962695479393005	0.660601258277893	99.837287902832	29452
True	False	False	False	False	-3079.33276367188	-1016.65960693359	191.881561279297	0.767745316028595	0.961057245731354	0.739249765872955	92.6936416625977	16036
True	False	False	False	False	-3074.31323242188	-1614.63146972656	28.8376903533936	0.735885262489319	0.943764388561249	0.598617315292358	69.6153869628906	1810
True	False	False	False	False	-3063.18139648438	-1532.9365234375	199.645553588867	0.843023717403412	0.969524383544922	1	88.3499984741211	15903
True	False	False	False	False	-3066.2216796875	-1322.48010253906	247.338653564453	0.808585226535797	0.960698366165161	1	91.0269088745117	20299
True	False	False	False	False	-3065.10986328125	-1294.06225585938	222.937530517578	0.728814482688904	0.952940165996552	0.576775729656219	89.8855743408203	18067
True	False	False	False	False	-3064.345703125	-1113.89807128906	183.008422851563	0.748634278774261	0.964714825153351	0.644257545471191	87.8606033325195	14497
True	False	False	False	False	-3053.90747070313	-1650.67077636719	786.381652832031	0.439576208591461	0.873697400093079	0.202239722013474	165.073348999023	117037
True	False	False	False	False	-3040.31762695313	-1552.97009277344	169.698715209961	0.767782807350159	0.96163135766983	0.739490985870361	85.7843170166016	13125
True	False	False	False	False	-3048.4921875	-1453.31958007813	253.993499755859	0.744202792644501	0.963806807994843	0.627308785915375	96.6812210083008	22140
True	False	False	False	False	-3045.54541015625	-1207.39050292969	271.739776611328	0.68851363658905	0.961628079414368	0.480141192674637	85.2367324829102	20883
True	False	False	False	False	-3045.9677734375	-1099.095703125	206.300399780273	0.728902280330658	0.955339789390564	0.577034711837769	90.0322570800781	16746
True	False	False	False	False	-3045.6650390625	-1156.17346191406	331.633453369141	0.672096252441406	0.947706282138824	0.449468284845352	98.3812713623047	29416
True	False	False	False	False	-3041.74267578125	-1392.89978027344	246.229507446289	0.588168740272522	0.945913195610046	0.332339376211166	91.2927932739258	20267
True	False	False	False	False	-3040.5830078125	-1509.48840332031	169.698715209961	0.716570138931274	0.951681077480316	0.543172597885132	81.4313735961914	12459
True	False	False	False	False	-3037.19384765625	-1694.7109375	146.40673828125	0.811434090137482	0.955561459064484	1	167.568176269531	22119
True	False	False	False	False	-3032.12255859375	-1625.05920410156	329.415161132813	0.50937694311142	0.914811968803406	0.255630940198898	110.61279296875	32852
True	False	False	False	False	-3031.578125	-1587.61340332031	150.843307495117	0.766693592071533	0.941233038902283	0.73261821269989	151.213241577148	20565
True	False	False	False	False	-3035.3857421875	-1256.77685546875	188.554138183594	0.715875446796417	0.958124101161957	0.541400134563446	89.688232421875	15247
True	False	False	False	False	-3035.20166015625	-1346.68786621094	147.515884399414	0.817581295967102	0.967057704925537	1	140.781951904297	18724
True	False	False	False	False	-3032.9970703125	-1024.82849121094	158.607299804688	0.752419769763947	0.940110206604004	0.659870684146881	94.6783218383789	13539
True	False	False	False	False	-3029.55200195313	-1605.57678222656	125.333038330078	0.702152848243713	0.917618811130524	0.50879293680191	148.637161254883	16796
True	False	False	False	False	-3023.3212890625	-1741.02905273438	188.554138183594	0.853092014789581	0.971496403217316	1	103.058822631836	17520
True	False	False	False	False	-3014.09765625	-1802.46594238281	109.805053710938	0.762798249721527	0.960910856723785	0.709939241409302	112.020202636719	11090
True	False	False	False	False	-3003.81372070313	-1748.91418457031	32.1651153564453	0.479915201663971	0.926980435848236	0.231784254312515	63.7931022644043	1850
True	False	False	False	False	-3007.21557617188	-1557.40283203125	306.123168945313	0.704118251800537	0.96359395980835	0.513206422328949	105.311592102051	29066
True	False	False	False	False	-3013.58471679688	-1353.54113769531	220.719253540039	0.748552799224854	0.955793142318726	0.643933773040771	95.9196014404297	19088
True	False	False	False	False	-3012.22216796875	-1525.17553710938	119.787330627441	0.746888160705566	0.966538786888123	0.637421369552612	76.3518524169922	8246
True	False	False	False	False	-3001.66967773438	-1486.69885253906	317.214599609375	0.729629814624786	0.948739945888519	0.579191982746124	95.80419921875	27400
True	False	False	False	False	-3009.41259765625	-1279.87719726563	319.432891845703	0.641468942165375	0.947945177555084	0.400477290153503	105.125	30276
True	False	False	False	False	-3004.91674804688	-709.732177734375	17.7462711334229	0.552815020084381	0.918440341949463	0.295184105634689	60.5	968
True	False	False	False	False	-3002.51098632813	-1222.7587890625	151.952453613281	0.753516912460327	0.947091102600098	0.664619505405426	83.890510559082	11493
True	False	False	False	False	-2992.9482421875	-1187.19250488281	173.026138305664	0.790484547615051	0.964501559734344	1	86.1474380493164	13439
True	False	False	False	False	-2981.5732421875	-1441.69409179688	195.208984375	0.798543214797974	0.949052512645721	1	155.835220336914	27427
True	False	False	False	False	-2979.97265625	-1695.55859375	242.902084350586	0.736870288848877	0.958190143108368	0.601831138134003	89.8264846801758	19672
True	False	False	False	False	-2979.07836914063	-1883.30151367188	149.734161376953	0.640728771686554	0.910145223140717	0.399400055408478	123.400001525879	16659
True	False	False	False	False	-2951.88623046875	-1880.62072753906	137.533599853516	0.790976285934448	0.945862710475922	1	92.0887069702148	11419
True	False	False	False	False	-2977.572265625	-1795.07849121094	31.0559749603271	0.792491853237152	0.946757137775421	1	79.4642868041992	2225
True	False	False	False	False	-2975.89697265625	-1609.61669921875	262.866638183594	0.753477871417999	0.950088202953339	0.664448618888855	98.3248977661133	23303
True	False	False	False	False	-2978.79663085938	-1330.43176269531	245.120376586914	0.749539792537689	0.952414453029633	0.647889971733093	113.542984008789	25093
True	False	False	False	False	-2977.70092773438	-1419.28295898438	266.194061279297	0.698731601238251	0.952237010002136	0.50129234790802	113.591667175293	27262
True	False	False	False	False	-2973.07885742188	-1761.89611816406	249.556930541992	0.77800852060318	0.956390082836151	0.823155879974365	97.6399993896484	21969
True	False	False	False	False	-2972.7529296875	-1662.48657226563	33.2742576599121	0.745649039745331	0.936564445495605	0.63269704580307	64.0999984741211	1923
True	False	False	False	False	-2971.509765625	-1846.92553710938	334.960876464844	0.472737848758698	0.850195229053497	0.226282984018326	140.635757446289	42472
True	False	False	False	False	-2944.05004882813	-1847.61437988281	18.8554134368896	0.685223281383514	0.927839636802673	0.473690927028656	62.1764717102051	1057
True	False	False	False	False	-2954.87768554688	-1666.58068847656	165.262145996094	0.819518387317657	0.951048910617828	1	94.1744995117188	14032
True	False	False	False	False	-2966.37524414063	-1574.80810546875	300.577453613281	0.839307188987732	0.959887385368347	1	95.2250900268555	25806
True	False	False	False	False	-2967.9345703125	-1370.65380859375	255.102645874023	0.801738500595093	0.955778777599335	1	92.2130432128906	21209
True	False	False	False	False	-2967.17333984375	-1466.40734863281	260.648345947266	0.483108371496201	0.88544100522995	0.234268561005592	96.9744644165039	22789
True	False	False	False	False	-2962.21850585938	-1643.34118652344	178.571853637695	0.72105199098587	0.964943408966064	0.554930806159973	88.42236328125	14236
True	False	False	False	False	-2943.22998046875	-1499.22546386719	211.846115112305	0.660442769527435	0.946288526058197	0.429724335670471	87.7225112915039	16755
True	False	False	False	False	-2959.947265625	-1442.88134765625	387.090545654297	0.807454705238342	0.954443871974945	1	156.868194580078	54747
True	False	False	False	False	-2943.96215820313	-225.022018432617	126.442184448242	0.758609592914581	0.926079332828522	0.688213586807251	143.842102050781	16398
True	False	False	False	False	-2941.06127929688	-1722.41479492188	215.173538208008	0.834746718406677	0.958353757858276	1	96.1443328857422	18652
True	False	False	False	False	-2927.5380859375	-1867.87780761719	303.904907226563	0.676250338554382	0.942104279994965	0.456888526678085	95.7335739135742	26231
True	False	False	False	False	-2926.0537109375	-1777.96411132813	375.999114990234	0.722822308540344	0.942686557769775	0.55973881483078	109.230087280273	37029
True	False	False	False	False	-2923.52392578125	-1819.19262695313	171.917007446289	0.531672894954681	0.956312119960785	0.275203168392181	99.4774169921875	15419
True	False	False	False	False	-2923.2939453125	-1642.23486328125	306.123168945313	0.620396554470062	0.933891713619232	0.371410995721817	116.141304016113	32055
True	False	False	False	False	-2915.79931640625	-1702.98852539063	326.087738037109	0.695759236812592	0.957296073436737	0.494953721761703	100.48299407959	29542
True	False	False	False	False	-2916.1650390625	-1570.21899414063	245.120376586914	0.817521929740906	0.960303366184235	1	96.8325805664063	21400
True	False	False	False	False	-2920.20849609375	-1523.41125488281	179.680999755859	0.786684155464172	0.958750009536743	1	89.8086395263672	14549
True	False	False	False	False	-2908.36865234375	-848.468872070313	67.6576614379883	0.489899843931198	0.938320636749268	0.239630356431007	58.6721305847168	3579
True	False	False	False	False	-2916.31665039063	-807.189697265625	37.7108268737793	0.517702579498291	0.909627497196198	0.262773334980011	60.970588684082	2073
True	False	False	False	False	-2917.10913085938	-209.347717285156	117.569046020508	0.807007014751434	0.960235059261322	1	141.25471496582	14973
True	False	False	False	False	-2913.72290039063	-826.352478027344	49.9113883972168	0.485110878944397	0.825805604457855	0.235838398337364	62.7111129760742	2822
True	False	False	False	False	-2904.79858398438	-1622.84924316406	224.046676635742	0.585562705993652	0.960234701633453	0.329416960477829	86.8465347290039	17543
True	False	False	False	False	-2904.49291992188	-1820.96740722656	244.01123046875	0.79117214679718	0.966010510921478	1	170.759094238281	37567
True	False	False	False	False	-2901.21337890625	-1782.13537597656	11.0914192199707	0.763594925403595	0.936281979084015	0.714360892772675	64.5999984741211	646
True	False	False	False	False	-2890.958984375	-1846.38000488281	242.902084350586	0.816911041736603	0.956356227397919	1	92.8127822875977	20326
True	False	False	False	False	-2887.57666015625	-1765.96215820313	232.919815063477	0.627105474472046	0.95672345161438	0.380322188138962	90.3571395874023	18975
True	False	False	False	False	-2886.080078125	-1578.17016601563	199.645553588867	0.720212817192078	0.959180891513824	0.552685022354126	88.8444442749023	15992
True	False	False	False	False	-2884.1181640625	-1616.77648925781	192.990692138672	0.81492292881012	0.958272337913513	1	98.9597702026367	17219
True	False	False	False	False	-2868.7880859375	-1890.58447265625	165.262145996094	0.765527665615082	0.968080461025238	0.725537121295929	95.322151184082	14203
True	False	False	False	False	-2873.83984375	-1717.04467773438	171.917007446289	0.742638885974884	0.959478974342346	0.621626198291779	91.6128997802734	14200
True	False	False	False	False	-2856.69921875	-1819.91625976563	186.335845947266	0.797351360321045	0.953302264213562	1	84.9404754638672	14270
True	False	False	False	False	-2856.13110351563	-1794.48034667969	302.795745849609	0.743202269077301	0.963704884052277	0.623656630516052	96.2637329101563	26280
True	False	False	False	False	-2855.23095703125	-1692.9521484375	215.173538208008	0.70343291759491	0.945182025432587	0.511658430099487	95.067008972168	18443
True	False	False	False	False	-2852.27075195313	-1855.29235839844	200.754699707031	0.724214017391205	0.959180891513824	0.563587844371796	87.8342514038086	15898
True	False	False	False	False	-2848.6826171875	-1735.16735839844	332.742584228516	0.765345931053162	0.96576315164566	0.724457323551178	100.589996337891	30177
True	False	False	False	False	-2849.95581054688	-1603.19323730469	357.143707275391	0.774422764778137	0.964140832424164	0.788568198680878	96.1677017211914	30966
True	False	False	False	False	-2844.24047851563	-1888.4111328125	78.7490768432617	0.729563295841217	0.953055739402771	0.57899397611618	91.5492935180664	6500
True	False	False	False	False	-2834.78295898438	-1674.57336425781	217.391815185547	0.625126421451569	0.947536051273346	0.377662122249603	99.9438781738281	19589
True	False	False	False	False	-2836.35571289063	-765.291137695313	240.683807373047	0.539231538772583	0.891128122806549	0.282176733016968	135.811065673828	29471
True	False	False	False	False	-2832.15551757813	-1873.08483886719	184.117568969727	0.656136572360992	0.960547685623169	0.422793030738831	89.5542144775391	14866
True	False	False	False	False	-2830.3720703125	-776.093933105469	55.4570960998535	0.719247400760651	0.944456338882446	0.55012708902359	89.5800018310547	4479
True	False	False	False	False	-2812.20727539063	-1839.02624511719	263.975769042969	0.670856893062592	0.955283284187317	0.447295248508453	94.6554641723633	22528
True	False	False	False	False	-2804.72216796875	-1768.4453125	183.008422851563	0.748634278774261	0.961325705051422	0.644257545471191	85.0060577392578	14026
True	False	False	False	False	-2799.38916015625	-1875.68188476563	83.1856460571289	0.433499306440353	0.899577260017395	0.198059245944023	88.7466659545898	6656
True	False	False	False	False	-2791.62890625	-1794.81591796875	174.135284423828	0.759400129318237	0.964805006980896	0.692134916782379	85.891716003418	13485
True	False	False	False	False	-2790.791015625	-1738.28125	184.117568969727	0.77745521068573	0.95999401807785	0.817248582839966	86.8554229736328	14418
True	False	False	False	False	-2790.12255859375	-1888.23742675781	169.698715209961	0.821265935897827	0.961620807647705	1	168.75163269043	25819
True	False	False	False	False	-2784.5751953125	-1831.12219238281	226.264953613281	0.668162107467651	0.953833639621735	0.442632764577866	79.6176452636719	16242
True	False	False	False	False	-2775.40063476563	-522.569885253906	295.031768798828	0.808876216411591	0.941602766513824	1	143.5751953125	38191
True	False	False	False	False	-2773.12158203125	-553.020263671875	149.734161376953	0.808782637119293	0.965531826019287	1	129.703704833984	17510
True	False	False	False	False	-2754.12231445313	-1827.09020996094	167.480438232422	0.822150528430939	0.94921463727951	1	102.741722106934	15514
True	False	False	False	False	-2745.94458007813	-461.643463134766	127.551322937012	0.782646477222443	0.92734831571579	0.888233423233032	135.547821044922	15588
True	False	False	False	False	-2742.70874023438	-487.059509277344	302.795745849609	0.815237104892731	0.949592113494873	1	144.406600952148	39423
True	False	False	False	False	-2737.8359375	-1864.16516113281	178.571853637695	0.730485558509827	0.949548840522766	0.581755340099335	97.2981338500977	15665
True	False	False	False	False	-2731.67944335938	-454.402160644531	9.98227787017822	0.687235474586487	0.9244145154953	0.47761595249176	49.8888893127441	449
True	False	False	False	False	-2694.09741210938	7.31569528579712	154.17073059082	0.795121848583221	0.950547277927399	1	163.136688232422	22676
True	False	False	False	False	-2668.7353515625	-1353.00744628906	205.191253662109	0.788921117782593	0.933627128601074	1	142.632431030273	26387
True	False	False	False	False	-2645.49389648438	-951.912536621094	46.5839614868164	0.801774680614471	0.95627349615097	1	88.6904754638672	3725
True	False	False	False	False	-2615.08544921875	-1692.64819335938	107.586769104004	0.697669982910156	0.910713970661163	0.499009877443314	133.855667114258	12984
True	False	False	False	False	-2610.57153320313	-342.045837402344	153.061584472656	0.661188185214996	0.934384822845459	0.430943071842194	132.094207763672	18229
True	False	False	False	False	-2571.39038085938	-181.438751220703	130.878753662109	0.733221530914307	0.943670809268951	0.590145409107208	100.042373657227	11805
True	False	False	False	False	-2567.62915039063	-120.930549621582	58.7845230102539	0.600122332572937	0.939563274383545	0.346170455217361	61.6037750244141	3265
True	False	False	False	False	-2562.76879882813	-164.216400146484	14.4188451766968	0.560572564601898	0.925363481044769	0.302906334400177	66.6923065185547	867
True	False	False	False	False	-2561.85620117188	-154.567123413086	209.627822875977	0.458899110555649	0.92082554101944	0.215985149145126	69.3862457275391	13114
True	False	False	False	False	-2552.98364257813	-180.429107666016	57.6753807067871	0.580314993858337	0.929047286510468	0.323627591133118	52.9038467407227	2751
True	False	False	False	False	-2545.21044921875	-235.58235168457	26.6194076538086	0.67927873134613	0.943764388561249	0.462436705827713	45.5416679382324	1093
True	False	False	False	False	-2545.59448242188	-116.587158203125	120.896469116211	0.423515230417252	0.799811005592346	0.191330149769783	51.5045852661133	5614
True	False	False	False	False	-2540.2353515625	-285.852081298828	39.9291114807129	0.754574596881866	0.945388197898865	0.669301986694336	51.6111106872559	1858
True	False	False	False	False	-2534.81469726563	-232.882858276367	9.98227787017822	0.754574596881866	0.933233201503754	0.669301986694336	57.2222213745117	515
True	False	False	False	False	-2538.5283203125	-211.086090087891	62.1119499206543	0.514855980873108	0.949771702289581	0.260309815406799	52.6428565979004	2948
True	False	False	False	False	-2538.15454101563	-63.6128768920898	48.80224609375	0.788230717182159	0.957641243934631	1	60.4772720336914	2661
True	False	False	False	False	-2532.7978515625	22.4956874847412	75.4216537475586	0.758873462677002	0.953734934329987	0.689513981342316	54.6911773681641	3719
True	False	False	False	False	-2530.17358398438	-73.3879241943359	174.135284423828	0.628185629844666	0.943954169750214	0.38178539276123	77.2229309082031	12124
True	False	False	False	False	-2518.31030273438	-235.577102661133	14.4188451766968	0.719225645065308	0.935661971569061	0.550069808959961	52.538459777832	683
True	False	False	False	False	-2521.94750976563	-221.36181640625	150.843307495117	0.379436731338501	0.850106954574585	0.163502365350723	63.5735282897949	8646
True	False	False	False	False	-2517.72485351563	20.3729267120361	59.8936653137207	0.446817606687546	0.9301438331604	0.207308351993561	56.3518524169922	3043
True	False	False	False	False	-2514.74169921875	-277.400207519531	108.695907592773	0.641959667205811	0.902923583984375	0.401193976402283	123.744895935059	12127
True	False	False	False	False	-2512.33666992188	-78.7158050537109	14.4188451766968	0.601119041442871	0.931946337223053	0.347356885671616	43.3076934814453	563
True	False	False	False	False	-2510.27685546875	-41.5260200500488	27.7285480499268	0.81305855512619	0.95841646194458	1	50.3199996948242	1258
True	False	False	False	False	-2509.52465820313	-195.335693359375	292.8134765625	0.192151188850403	0.626418590545654	0.0700301826000214	63.2234840393066	16691
True	False	False	False	False	-2485.20971679688	-168.957946777344	34.3833999633789	0.637083411216736	0.948474228382111	0.394158184528351	36.677417755127	1137
True	False	False	False	False	-2462.10131835938	-9.82499122619629	70.9850845336914	0.724676012992859	0.961753726005554	0.564879477024078	59.28125	3794
True	False	False	False	False	-2461.4921875	-22.5325813293457	48.80224609375	0.788230717182159	0.946144938468933	1	49.6818199157715	2186
True	False	False	False	False	-3341.49560546875	109.802124023438	9.98227787017822	0.482271522283554	0.838428676128387	0.233615264296532	96.8888854980469	872
True	False	False	False	False	-3338.33447265625	129.809326171875	9.98227787017822	0.482271522283554	0.838428676128387	0.233615264296532	97	873
True	False	False	False	False	-3327.57543945313	197.593688964844	39.9291114807129	0.255948901176453	0.810355007648468	0.0982701852917671	100.472221374512	3617
True	False	False	False	False	-3325.11010742188	213.632171630859	25.5102653503418	0.531759142875671	0.8873410820961	0.275281727313995	102.47826385498	2357
True	False	False	False	False	-3321.21752929688	233.428115844727	54.3479537963867	0.270642995834351	0.8483806848526	0.105233788490295	102.408164978027	5018
True	False	False	False	False	-3316.76635742188	256.262664794922	45.4748191833496	0.249352812767029	0.847625494003296	0.0952038019895554	102.536582946777	4204
True	False	False	False	False	-3312.8349609375	275.148620605469	18.8554134368896	0.333385914564133	0.862152695655823	0.137248709797859	102.470588684082	1742
True	False	False	False	False	-3307.11499023438	302.753082275391	143.079315185547	0.169689074158669	0.8706915974617	0.060779046267271	103.705429077148	13378
True	False	False	False	False	-3295.52319335938	356.409606933594	212.955261230469	0.099549375474453	0.847977042198181	0.0338704437017441	105.53125	20262
True	False	False	False	False	-3284.08740234375	407.317352294922	135.315322875977	0.215086460113525	0.864171087741852	0.0798316970467567	106.688522338867	13016
True	False	False	False	False	-3252.34008789063	526.733032226563	1034.82946777344	0.0614054948091507	0.896822869777679	0.0203495733439922	108.664520263672	101384
True	False	False	False	False	-3217.70556640625	643.878234863281	164.153015136719	0.380194962024689	0.920210063457489	0.163957208395004	110.344596862793	16331
True	False	False	False	False	-3203.50122070313	558.548706054688	156.389007568359	0.844728589057922	0.964154958724976	1	146.304962158203	20629
True	False	False	False	False	-3201.63525390625	669.192810058594	133.097030639648	0.726596474647522	0.954511940479279	0.570325434207916	120.866668701172	14504
True	False	False	False	False	-3198.16357421875	703.433471679688	253.993499755859	0.292107045650482	0.931094765663147	0.115751661360264	112.812225341797	25834
True	False	False	False	False	-3186.80712890625	506.599914550781	183.008422851563	0.828001081943512	0.959849238395691	1	146.539398193359	24179
True	False	False	False	False	-3180.1845703125	734.231689453125	128.660461425781	0.802213251590729	0.957916557788849	1	143.25	16617
True	False	False	False	False	-3177.66552734375	762.149963378906	205.191253662109	0.377002775669098	0.939574062824249	0.162047550082207	114.648651123047	21210
True	False	False	False	False	-3157.06591796875	784.855163574219	12.2005615234375	0.681430399417877	0.931919693946838	0.46645313501358	100.909088134766	1110
True	False	False	False	False	-3151.013671875	814.089904785156	124.223899841309	0.862963676452637	0.968450367450714	1	146.330352783203	16389
True	False	False	False	False	-3147.62231445313	840.818115234375	173.026138305664	0.370198845863342	0.925439536571503	0.158022627234459	116.10897064209	18113
True	False	False	False	False	-3140.87158203125	793.266784667969	118.678184509277	0.824438512325287	0.955579578876495	1	142.728973388672	15272
True	False	False	False	False	-3133.71704101563	820.950134277344	124.223899841309	0.783444225788116	0.933597385883331	0.904983460903168	139.625	15638
True	False	False	False	False	-3128.7998046875	865.458618164063	135.315322875977	0.830285787582397	0.955249071121216	1	138.721313476563	16924
True	False	False	False	False	-3116.51025390625	894.725952148438	125.333038330078	0.78146630525589	0.954345107078552	0.867842257022858	141.530975341797	15993
True	False	False	False	False	-3114.90795898438	796.492858886719	115.350761413574	0.871354341506958	0.971031665802002	1	141.817306518555	14749
True	False	False	False	False	-3109.1435546875	825.227600097656	14.4188451766968	0.805326879024506	0.942608833312988	1	61.1538467407227	795
True	False	False	False	False	-3104.29760742188	945.634582519531	502.441314697266	0.184440925717354	0.932112812995911	0.0668170526623726	114.36865234375	51809
True	False	False	False	False	-3098.7236328125	695.328735351563	107.586769104004	0.827301025390625	0.96516364812851	1	140.381439208984	13617
True	False	False	False	False	-3093.62475585938	903.595092773438	183.008422851563	0.783112943172455	0.937710106372833	0.897639095783234	142	23430
True	False	False	False	False	-3087.69360351563	728.43359375	138.64274597168	0.704681634902954	0.908545613288879	0.514486134052277	141.544006347656	17693
True	False	False	False	False	-3083.03686523438	635.237670898438	110.914192199707	0.699503779411316	0.908356070518494	0.502965569496155	136.039993286133	13604
True	False	False	False	False	-3082.14721679688	838.056579589844	154.17073059082	0.775613307952881	0.944829285144806	0.799180150032043	141.690643310547	19695
True	False	False	False	False	-3069.3642578125	577.663024902344	100.931915283203	0.665395319461823	0.89151269197464	0.437931686639786	138.516479492188	12605
True	False	False	False	False	-3071.08056640625	998.296142578125	237.356369018555	0.81462025642395	0.954380333423615	1	145.878509521484	31218
True	False	False	False	False	-3072.57470703125	1018.21697998047	23.2919807434082	0.550251126289368	0.917894423007965	0.292680114507675	124.142860412598	2607
True	False	False	False	False	-3067.810546875	677.64794921875	33.2742576599121	0.551631391048431	0.908924281597137	0.294025242328644	77.9333343505859	2338
True	False	False	False	False	-3067.79467773438	760.223693847656	157.498153686523	0.789007604122162	0.937067925930023	1	142.436614990234	20226
True	False	False	False	False	-3063.34643554688	691.987365722656	179.680999755859	0.779232859611511	0.941504240036011	0.837222635746002	144.888885498047	23472
True	False	False	False	False	-3062.498046875	905.242065429688	200.754699707031	0.404226422309875	0.858891069889069	0.178792655467987	132.320434570313	23950
True	False	False	False	False	-3058.84399414063	800.6142578125	105.36848449707	0.691287457942963	0.894508123397827	0.485709577798843	135.48420715332	12871
True	False	False	False	False	-3056.76171875	946.362609863281	314.996307373047	0.484331279993057	0.866340279579163	0.235226139426231	139	39476
True	False	False	False	False	-3053.41088867188	1029.67858886719	201.863830566406	0.807685792446136	0.95241904258728	1	146.802200317383	26718
True	False	False	False	False	-3052.77978515625	1058.5458984375	122.005615234375	0.259305506944656	0.89356142282486	0.0998445898294449	120.300003051758	13233
True	False	False	False	False	-3035.97680664063	788.993408203125	103.150199890137	0.737817108631134	0.922530174255371	0.604963421821594	139.32258605957	12957
True	False	False	False	False	-3027.6337890625	813.1123046875	123.114753723145	0.727117598056793	0.923277616500854	0.57182514667511	138.549545288086	15379
True	False	False	False	False	-3028.37744140625	852.466064453125	195.208984375	0.678042888641357	0.887920737266541	0.460158079862595	141.818176269531	24960
True	False	False	False	False	-3028.220703125	1088.12707519531	245.120376586914	0.715888440608978	0.950983822345734	0.541433334350586	143.533935546875	31721
True	False	False	False	False	-3021.55419921875	761.628784179688	123.114753723145	0.746964454650879	0.937857091426849	0.637715458869934	140.702697753906	15618
True	False	False	False	False	-3021.48681640625	916.881652832031	285.049468994141	0.810792088508606	0.950647354125977	1	144.280151367188	37080
True	False	False	False	False	-3015.74951171875	1132.66821289063	368.235137939453	0.233954295516014	0.938181042671204	0.0881830379366875	113.638557434082	37728
True	False	False	False	False	-3009.60913085938	716.7265625	160.825576782227	0.829443633556366	0.964974105358124	1	142.365524291992	20643
True	False	False	False	False	-3004.39990234375	861.747192382813	191.881561279297	0.813392817974091	0.958191215991974	1	140.780349731445	24355
True	False	False	False	False	-3006.54443359375	1035.71350097656	153.061584472656	0.634376108646393	0.890979468822479	0.39033168554306	136.224639892578	18799
True	False	False	False	False	-3005.5400390625	986.089172363281	34.3833999633789	0.522167980670929	0.926287174224854	0.266683965921402	61.5806465148926	1909
True	False	False	False	False	-3005.51025390625	1094.40979003906	25.5102653503418	0.815285325050354	0.956586837768555	1	65.0869598388672	1497
True	False	False	False	False	-2999.63525390625	663.457397460938	113.132476806641	0.733632326126099	0.921086072921753	0.591431677341461	138.872543334961	14165
True	False	False	False	False	-2987.66137695313	773.699645996094	129.769607543945	0.851375102996826	0.97148585319519	1	142.256408691406	16644
True	False	False	False	False	-2987.04077148438	1171.04321289063	166.371292114258	0.464561194181442	0.886279225349426	0.220150634646416	133.426666259766	20014
True	False	False	False	False	-2980.87866210938	905.760009765625	106.477630615234	0.794342398643494	0.944429516792297	1	137.72917175293	13222
True	False	False	False	False	-2976.71533203125	851.597045898438	185.226699829102	0.764744102954865	0.942242801189423	0.720925807952881	142.640716552734	23821
True	False	False	False	False	-2977.40991210938	968.036071777344	160.825576782227	0.781567513942719	0.9367715716362	0.869442224502563	141.006896972656	20446
True	False	False	False	False	-2976.0771484375	1010.78619384766	62.1119499206543	0.706682562828064	0.919726014137268	0.519085705280304	126	7056
True	False	False	False	False	-2970.2255859375	1218.71801757813	339.397430419922	0.228299036622047	0.940798878669739	0.0856515243649483	113.196075439453	34638
True	False	False	False	False	-2968.61450195313	1065.93359375	146.40673828125	0.864680409431458	0.969469964504242	1	138.174240112305	18239
True	False	False	False	False	-2966.12670898438	1019.28149414063	150.843307495117	0.786078751087189	0.945761680603027	1	142.036758422852	19317
True	False	False	False	False	-2961.7509765625	714.66064453125	188.554138183594	0.771320164203644	0.940758585929871	0.763850271701813	143.511764526367	24397
True	False	False	False	False	-2948.74658203125	851.146057128906	98.7136306762695	0.759070038795471	0.9276083111763	0.690488159656525	138.224716186523	12302
True	False	False	False	False	-2943.53198242188	752.0634765625	135.315322875977	0.820987939834595	0.951344668865204	1	140.942626953125	17195
True	False	False	False	False	-2941.23583984375	1012.93481445313	135.315322875977	0.830285787582397	0.954612851142883	1	140.418029785156	17131
True	False	False	False	False	-2941.88842773438	1033.75610351563	22.1828384399414	0.735508561134338	0.939309358596802	0.597400009632111	65.9499969482422	1319
True	False	False	False	False	-2934.96801757813	808.127868652344	141.970169067383	0.739838838577271	0.918047189712524	0.6118004322052	139.578125	17866
True	False	False	False	False	-2939.4375	981.136352539063	11.0914192199707	0.619482219219208	0.921230614185333	0.37021940946579	79	790
True	False	False	False	False	-2937.55297851563	1246.68334960938	188.554138183594	0.814507126808167	0.954822361469269	1	147.617645263672	25095
True	False	False	False	False	-2937.158203125	899.570617675781	113.132476806641	0.795443058013916	0.947726011276245	1	139.196075439453	14198
True	False	False	False	False	-2933.04028320313	996.458984375	173.026138305664	0.779702305793762	0.947510480880737	0.843046307563782	145.923080444336	22764
True	False	False	False	False	-2934.88354492188	1265.77758789063	208.518692016602	0.826755940914154	0.963593363761902	1	148.845748901367	27983
True	False	False	False	False	-2921.92797851563	951.236328125	103.150199890137	0.839374899864197	0.97401374578476	1	138.236557006836	12856
True	False	False	False	False	-2917.1787109375	900.348449707031	127.551322937012	0.804429352283478	0.952595949172974	1	141.895645141602	16318
True	False	False	False	False	-2918.46728515625	1308.66552734375	371.562561035156	0.215763762593269	0.932482123374939	0.0801268666982651	111.79402923584	37451
True	False	False	False	False	-2918.41870117188	1076.11462402344	90.9496383666992	0.799552619457245	0.940355241298676	1	134.939025878906	11065
True	False	False	False	False	-2900.64306640625	857.901306152344	179.680999755859	0.670226395130157	0.960781276226044	0.446196794509888	143.043212890625	23173
True	False	False	False	False	-2902.91723632813	1040.85241699219	118.678184509277	0.810604751110077	0.952784955501556	1	137.336441040039	14695
True	False	False	False	False	-2899.578125	1251.14233398438	186.335845947266	0.823659300804138	0.952995955944061	1	142.375	23919
True	False	False	False	False	-2894.2001953125	917.960083007813	135.315322875977	0.78679758310318	0.962809503078461	1	141.819671630859	17302
True	False	False	False	False	-2893.53588867188	817.101135253906	102.041061401367	0.794671595096588	0.94487589597702	1	138.706527709961	12761
True	False	False	False	False	-2892.89526367188	1004.77398681641	218.500961303711	0.765435755252838	0.94742614030838	0.72499030828476	142.705581665039	28113
True	False	False	False	False	-2888.3515625	1344.52807617188	119.787330627441	0.80851811170578	0.958391427993774	1	141.037033081055	15232
True	False	False	False	False	-2883.91845703125	392.174835205078	192.990692138672	0.789468884468079	0.957730948925018	1	151.959762573242	26441
True	False	False	False	False	-2882.80981445313	1153.95251464844	112.023338317871	0.734947741031647	0.937554776668549	0.595599770545959	133.861389160156	13520
True	False	False	False	False	-2874.58520507813	448.018676757813	253.993499755859	0.770517349243164	0.929978728294373	0.758013784885406	151.371185302734	34664
True	False	False	False	False	-2879.37109375	961.487365722656	12.2005615234375	0.681430399417877	0.921230614185333	0.46645313501358	67.7272720336914	745
True	False	False	False	False	-2872.86645507813	974.055053710938	92.0587844848633	0.83637547492981	0.968230903148651	1	140.096389770508	11628
True	False	False	False	False	-2870.44482421875	1386.81811523438	383.763122558594	0.192192912101746	0.941785335540771	0.0700476840138435	111.121383666992	38448
True	False	False	False	False	-2870.36645507813	1232.12890625	34.3833999633789	0.649772524833679	0.96039891242981	0.412875860929489	82.8387069702148	2568
True	False	False	False	False	-2864.712890625	1246.32653808594	201.863830566406	0.743680894374847	0.927233457565308	0.625396072864532	143	26026
True	False	False	False	False	-2865.38305664063	1289.63830566406	201.863830566406	0.844460725784302	0.962603986263275	1	142.47802734375	25931
True	False	False	False	False	-2861.61791992188	1018.69036865234	100.931915283203	0.762435078620911	0.932886719703674	0.707956790924072	137.241760253906	12489
True	False	False	False	False	-2856.46484375	1167.47180175781	105.36848449707	0.786068022251129	0.938234567642212	1	136.442108154297	12962
True	False	False	False	False	-2852.67041015625	963.012268066406	169.698715209961	0.775282919406891	0.943018198013306	0.796160697937012	143.431365966797	21945
True	False	False	False	False	-2841.57739257813	1041.12170410156	106.477630615234	0.67927873134613	0.901802003383636	0.462436705827713	140.36457824707	13475
True	False	False	False	False	-2835.458984375	1425.23999023438	127.551322937012	0.795297622680664	0.942053854465485	1	141.869567871094	16315
True	False	False	False	False	-2831.65844726563	1015.27227783203	21.0736961364746	0.602947294712067	0.93280303478241	0.349546879529953	64.8421020507813	1232
True	False	False	False	False	-2822.67114257813	1459.38806152344	192.990692138672	0.258432000875473	0.950271904468536	0.0994339510798454	109.62068939209	19074
True	False	False	False	False	-2819.6962890625	972.31298828125	170.807861328125	0.755021035671234	0.932380080223083	0.671310603618622	142.305191040039	21915
True	False	False	False	False	-2814.89477539063	1049.97839355469	273.958068847656	0.847246527671814	0.964720964431763	1	145.574905395508	35957
True	False	False	False	False	-2815.59814453125	1204.537109375	175.244430541992	0.782110810279846	0.945993304252625	0.878470003604889	139.924057006836	22108
True	False	False	False	False	-2807.25170898438	1086.49743652344	195.208984375	0.798543214797974	0.950171709060669	1	144.346588134766	25405
True	False	False	False	False	-2807.384765625	1398.42150878906	339.397430419922	0.773074865341187	0.937596201896667	0.777364194393158	148.774505615234	45525
True	False	False	False	False	-2804.21362304688	1242.95812988281	226.264953613281	0.648563206195831	0.933459460735321	0.41103321313858	141.470581054688	28860
True	False	False	False	False	-2803.14965820313	1290.99914550781	9.98227787017822	0.754574596881866	0.933233201503754	0.669301986694336	68.7777786254883	619
True	False	False	False	False	-2792.54370117188	1311.85998535156	205.191253662109	0.796021342277527	0.956019997596741	1	146.41081237793	27086
True	False	False	False	False	-2790.44702148438	1465.73937988281	129.769607543945	0.841519415378571	0.966500520706177	1	145.102569580078	16977
True	False	False	False	False	-2786.91967773438	1213.54113769531	228.483245849609	0.599744617938995	0.907139003276825	0.345722317695618	141.893203735352	29230
True	False	False	False	False	-2778.89135742188	1294.76318359375	231.810668945313	0.659360110759735	0.928680777549744	0.427964150905609	144.358856201172	30171
True	False	False	False	False	-2778.2568359375	1343.34362792969	186.335845947266	0.823659300804138	0.966327965259552	1	143.357147216797	24084
True	False	False	False	False	-2776.49731445313	1437.93811035156	339.397430419922	0.767782807350159	0.93655002117157	0.739490985870361	147.366012573242	45094
True	False	False	False	False	-2771.32421875	418.648773193359	165.262145996094	0.747710049152374	0.937151074409485	0.640612363815308	136.583892822266	20351
True	False	False	False	False	-2760.12084960938	1135.88916015625	290.595184326172	0.640458822250366	0.948504030704498	0.399008244276047	138.206100463867	36210
True	False	False	False	False	-2761.98413085938	1190.14392089844	260.648345947266	0.784464001655579	0.943825602531433	0.933322966098785	143.004257202148	33606
True	False	False	False	False	-2750.21923828125	1087.97741699219	220.719253540039	0.820308208465576	0.95809531211853	1	145.502517700195	28955
True	False	False	False	False	-2743.37524414063	1356.38806152344	160.825576782227	0.770576000213623	0.929513335227966	0.758433282375336	138.137924194336	20030
True	False	False	False	False	-2745.38793945313	1568.13818359375	1160.16247558594	0.0616212375462055	0.937755048274994	0.0204240530729294	104.347038269043	109147
True	False	False	False	False	-2733.81079101563	1171.77575683594	112.023338317871	0.747237205505371	0.9183629155159	0.638770759105682	135.76237487793	13712
True	False	False	False	False	-2726.16357421875	1396.64245605469	27.7285480499268	0.748627901077271	0.945234656333923	0.644232213497162	58.560001373291	1464
True	False	False	False	False	-2725.28662109375	1491.72827148438	153.061584472656	0.70901221036911	0.916637003421783	0.524551153182983	144.782608032227	19980
True	False	False	False	False	-2701.70776367188	1372.66564941406	312.778015136719	0.601285815238953	0.895354270935059	0.347555905580521	141.457443237305	39891
True	False	False	False	False	-2698.57348632813	1396.86437988281	11.0914192199707	0.673765122890472	0.928999543190002	0.452423572540283	73.8000030517578	738
True	False	False	False	False	-2694.26000976563	1529.56176757813	100.931915283203	0.786033868789673	0.937500715255737	1	139.098907470703	12658
True	False	False	False	False	-2692.7177734375	346.70263671875	114.241622924805	0.793618381023407	0.940971434116364	1	141.864074707031	14612
True	False	False	False	False	-2687.79077148438	1416.53186035156	232.919815063477	0.792684435844421	0.949726641178131	1	146.176193237305	30697
True	False	False	False	False	-2666.87768554688	1457.18395996094	104.259346008301	0.639728426933289	0.873151242733002	0.397951126098633	137	12878
True	False	False	False	False	-2660.849609375	1657.20910644531	88.7313537597656	0.735508561134338	0.908994495868683	0.597400009632111	152.737503051758	12219
True	False	False	False	False	-2660.43896484375	1675.41137695313	15.5279874801636	0.666844606399536	0.930929720401764	0.440383464097977	100.714286804199	1410
True	False	False	False	False	-2651.6611328125	1306.95751953125	185.226699829102	0.792605221271515	0.966870069503784	1	144.11376953125	24067
True	False	False	False	False	-2648.85302734375	1563.27722167969	104.259346008301	0.77779358625412	0.946749210357666	0.82083135843277	143.393615722656	13479
True	False	False	False	False	-2645.9501953125	1688.80236816406	58.7845230102539	0.705373823642731	0.952378630638123	0.516067683696747	112.962265014648	5987
True	False	False	False	False	-2645.2734375	797.206176757813	138.64274597168	0.874379754066467	0.973530948162079	1	139.720001220703	17465
True	False	False	False	False	-2641.9833984375	1621.4091796875	180.790130615234	0.780968606472015	0.94033020734787	0.860293686389923	152.368103027344	24836
True	False	False	False	False	-2643.40063476563	1650.45422363281	99.8227767944336	0.693452954292297	0.903817534446716	0.490143746137619	146.011108398438	13141
True	False	False	False	False	-2641.9130859375	1668.12866210938	78.7490768432617	0.776393234729767	0.940643608570099	0.80655974149704	143.225357055664	10169
True	False	False	False	False	-2636.50463867188	1395.65148925781	219.610107421875	0.666211485862732	0.904725730419159	0.439309626817703	144.712127685547	28653
True	False	False	False	False	-2633.279296875	1327.88854980469	179.680999755859	0.801911056041718	0.939349114894867	1	142.66667175293	23112
True	False	False	False	False	-2626.93774414063	1695.92907714844	156.389007568359	0.794880867004395	0.949659168720245	1	157.290786743164	22178
True	False	False	False	False	-2618.22045898438	786.978149414063	15.5279874801636	0.603693544864655	0.921669483184814	0.350445985794067	45.3571434020996	635
True	False	False	False	False	-2609.11987304688	1725.44982910156	117.569046020508	0.793545544147491	0.93971049785614	1	156.01887512207	16538
True	False	False	False	False	-2603.50903320313	1746.666015625	27.7285480499268	0.53901207447052	0.894951403141022	0.28197169303894	101.680000305176	2542
True	False	False	False	False	-2601.5830078125	861.270812988281	33.2742576599121	0.323407262563705	0.898511648178101	0.131888598203659	55.466667175293	1664
True	False	False	False	False	-2598.4736328125	1507.404296875	176.353576660156	0.805686175823212	0.959653615951538	1	147.094345092773	23388
True	False	False	False	False	-2589.51318359375	1412.91979980469	120.896469116211	0.875394761562347	0.971638321876526	1	141.587158203125	15433
True	False	False	False	False	-2585.74194335938	1692.35424804688	150.843307495117	0.445441395044327	0.848910748958588	0.20633764564991	131.16911315918	17839
True	False	False	False	False	-2582.23706054688	1756.2470703125	164.153015136719	0.61773294210434	0.900009512901306	0.367954611778259	107.358108520508	15889
True	False	False	False	False	-2581.40942382813	880.444763183594	86.513069152832	0.686031520366669	0.944375455379486	0.475260227918625	58.6538467407227	4575
True	False	False	False	False	-2576.2236328125	1592.93334960938	198.536407470703	0.780079424381256	0.934077441692352	0.847929775714874	149.614532470703	26781
True	False	False	False	False	-2577.08740234375	1648.55700683594	118.678184509277	0.748469054698944	0.928448259830475	0.643601417541504	143.682235717773	15374
True	False	False	False	False	-2573.05322265625	1783.6435546875	48.80224609375	0.260832160711288	0.910145342350006	0.100563816726208	100.363639831543	4416
True	False	False	False	False	-2565.72827148438	1728.19213867188	174.135284423828	0.795551776885986	0.94789057970047	1	150.738861083984	23666
True	False	False	False	False	-2546.86328125	1798.01232910156	230.701522827148	0.552688956260681	0.900614559650421	0.295060455799103	159.274032592773	33129
True	False	False	False	False	-2543.89868164063	1631.62280273438	100.931915283203	0.836640954017639	0.967948973178864	1	142.197799682617	12940
True	False	False	False	False	-2543.71923828125	1737.93176269531	14.4188451766968	0.666414141654968	0.918621897697449	0.43965283036232	57.6923065185547	750
True	False	False	False	False	-2532.29858398438	1566.29943847656	298.359191894531	0.855213284492493	0.968041896820068	1	152.338287353516	40979
True	False	False	False	False	-2529.76025390625	1832.70837402344	176.353576660156	0.253321290016174	0.908117055892944	0.097044326364994	96	15264
True	False	False	False	False	-2528.05346679688	1762.1796875	158.607299804688	0.752419769763947	0.923632860183716	0.659870684146881	153.916076660156	22010
True	False	False	False	False	-2517.07202148438	1487.86352539063	119.787330627441	0.776787161827087	0.943038940429688	0.810432493686676	143.990737915039	15551
True	False	False	False	False	-2513.11279296875	1660.72033691406	100.931915283203	0.786033868789673	0.939231157302856	1	144.97802734375	13193
True	False	False	False	False	-2504.26416015625	1510.99304199219	108.695907592773	0.733655333518982	0.923801779747009	0.591503977775574	139.979598999023	13718
True	False	False	False	False	-2508.62158203125	1744.232421875	19.9645557403564	0.776177406311035	0.943199634552002	0.804480254650116	51	918
True	False	False	False	False	-2492.28637695313	1824.81982421875	114.241622924805	0.749501168727875	0.944881737232208	0.647733688354492	148.854370117188	15332
True	False	False	False	False	-2483.013671875	1531.71130371094	124.223899841309	0.814991533756256	0.953726172447205	1	146.071426391602	16360
True	False	False	False	False	-2479.84204101563	1854.43237304688	80.9673614501953	0.798263490200043	0.949625492095947	1	142.794525146484	10424
True	False	False	False	False	-2475.974609375	1583.087890625	181.899276733398	0.78575986623764	0.9390988945961	1	147.810974121094	24241
True	False	False	False	False	-2456.04125976563	1625.19006347656	112.023338317871	0.756114184856415	0.941015362739563	0.676312983036041	143.693069458008	14513
True	False	False	False	False	-2441.33374023438	1599.08679199219	109.805053710938	0.829462349414825	0.965472340583801	1	145.33332824707	14388
True	False	False	False	False	-2448.00854492188	1918.06213378906	837.402160644531	0.0566698648035526	0.942612707614899	0.0187202747911215	92.7364273071289	70016
True	False	False	False	False	-2447.14624023438	1710.76977539063	154.17073059082	0.76451712846756	0.936068117618561	0.719610869884491	151.884887695313	21112
True	False	False	False	False	-2438.56616210938	1768.68774414063	446.984191894531	0.38814103603363	0.844257533550262	0.168771386146545	160.600494384766	64722
True	False	False	False	False	-2422.74829101563	1808.98291015625	36.6016845703125	0.762958765029907	0.951878786087036	0.710821986198425	65.6969680786133	2168
True	False	False	False	False	-2414.55444335938	1622.69787597656	32.1651153564453	0.568717122077942	0.868166863918304	0.311261028051376	68.1724166870117	1977
True	False	False	False	False	-2419.6875	1825.22863769531	92.0587844848633	0.773206055164337	0.943497657775879	0.778420686721802	148.939758300781	12362
True	False	False	False	False	-2410.7490234375	1709.90478515625	147.515884399414	0.796800673007965	0.939924478530884	1	152.954879760742	20343
True	False	False	False	False	-2409.95971679688	1797.54296875	115.350761413574	0.84558093547821	0.967590808868408	1	151.663467407227	15773
True	False	False	False	False	-2409.25463867188	1529.88696289063	329.415161132813	0.537154793739319	0.899091601371765	0.280242592096329	132.94612121582	39485
True	False	False	False	False	-2403.02856445313	1639.09338378906	271.739776611328	0.815172612667084	0.947845816612244	1	156.869384765625	38433
True	False	False	False	False	-2398.01489257813	1767.73364257813	147.515884399414	0.683323383331299	0.905261039733887	0.470039635896683	150.76692199707	20052
True	False	False	False	False	-2398.18017578125	1894.20886230469	14.4188451766968	0.666414141654968	0.894881248474121	0.43965283036232	48.230770111084	627
True	False	False	False	False	-2394.60278320313	1938.7587890625	117.569046020508	0.816733479499817	0.957787871360779	1	174.849060058594	18534
True	False	False	False	False	-2386.06176757813	1868.93835449219	148.625015258789	0.782643020153046	0.944055020809174	0.888168036937714	166.231338500977	22275
True	False	False	False	False	-2380.87963867188	1098.70678710938	136.424453735352	0.784597456455231	0.934580266475677	0.938117504119873	146.016265869141	17960
True	False	False	False	False	-2373.71435546875	1247.13720703125	174.135284423828	0.863519370555878	0.97015905380249	1	148.859878540039	23371
True	False	False	False	False	-2358.54052734375	1746.05554199219	103.150199890137	0.74689644575119	0.935886442661285	0.637453377246857	143.451614379883	13341
True	False	False	False	False	-2358.80908203125	1984.56359863281	177.462707519531	0.667819380760193	0.923659801483154	0.442045748233795	166.4375	26630
True	False	False	False	False	-2353.44580078125	1837.87878417969	119.787330627441	0.785884737968445	0.952208697795868	1	151.435180664063	16355
True	False	False	False	False	-2342.2646484375	650.0966796875	45.4748191833496	0.73448771238327	0.927394688129425	0.594133496284485	116.17073059082	4763
True	False	False	False	False	-2342.05151367188	1897.17578125	167.480438232422	0.810530424118042	0.953963756561279	1	167.993377685547	25367
True	False	False	False	False	-2324.38989257813	1855.75732421875	108.695907592773	0.716579556465149	0.960399627685547	0.543196678161621	152.306121826172	14926
True	False	False	False	False	-2325.75659179688	1992.81860351563	158.607299804688	0.85671055316925	0.972180068492889	1	174.356643676758	24933
True	False	False	False	False	-2321.21411132813	1932.61889648438	11.0914192199707	0.619482219219208	0.927492141723633	0.37021940946579	41.7000007629395	417
True	False	False	False	False	-2307.42211914063	1714.1220703125	176.353576660156	0.844976425170898	0.966239869594574	1	156.792449951172	24930
True	False	False	False	False	-2304.79711914063	1810.83984375	112.023338317871	0.835714399814606	0.963398873806	1	156.465347290039	15803
True	False	False	False	False	-2289.70263671875	1884.28088378906	141.970169067383	0.829264461994171	0.959173381328583	1	167.09375	21388
True	False	False	False	False	-2272.49633789063	1819.41955566406	34.3833999633789	0.716718852519989	0.938818573951721	0.543553650379181	64.2580642700195	1992
True	False	False	False	False	-2264.04248046875	1921.24829101563	137.533599853516	0.853508830070496	0.966617465019226	1	174.491928100586	21637
True	False	False	False	False	-2262.08447265625	1835.95251464844	201.863830566406	0.800370097160339	0.963593363761902	1	170.384613037109	31010
True	False	False	False	False	-2247.94555664063	1883.24987792969	155.279876708984	0.679850518703461	0.894088923931122	0.463497906923294	171.378570556641	23993
True	False	False	False	False	-2239.71362304688	1933.14587402344	17.7462711334229	0.64491605758667	0.919217467308044	0.405553311109543	70.3125	1125
True	False	False	False	False	-2231.25268554688	1949.05603027344	177.462707519531	0.810753405094147	0.959129095077515	1	195.306243896484	31249
True	False	False	False	False	-2214.501953125	2011.72875976563	114.241622924805	0.740824818611145	0.929095029830933	0.615211486816406	171.058258056641	17619
True	False	False	False	False	-2211.6298828125	1859.66467285156	155.279876708984	0.81768673658371	0.959966003894806	1	172.149993896484	24101
True	False	False	False	False	-2203.04345703125	1974.21887207031	12.2005615234375	0.768196105957031	0.939064502716064	0.742168962955475	42.2727279663086	465
True	False	False	False	False	-2186.216796875	1910.45202636719	112.023338317871	0.734947741031647	0.917548894882202	0.595599770545959	167.653472900391	16933
True	False	False	False	False	-2183.4697265625	1865.20227050781	99.8227767944336	0.838416218757629	0.957649946212769	1	162.355560302734	14612
True	False	False	False	False	-2175.05322265625	1840.86059570313	116.459907531738	0.786059260368347	0.942482650279999	1	163.923812866211	17212
True	False	False	False	False	-2159.84252929688	1952.97155761719	113.132476806641	0.881048917770386	0.974578142166138	1	188.441177368164	19221
True	False	False	False	False	-2152.48901367188	1895.85974121094	169.698715209961	0.81309050321579	0.95050048828125	1	179.019607543945	27390
True	False	False	False	False	-2137.68920898438	1853.23583984375	175.244430541992	0.749889969825745	0.924061417579651	0.649311125278473	177.955703735352	28117
True	False	False	False	False	-2137.7626953125	1996.40417480469	92.0587844848633	0.852869749069214	0.967919170856476	1	174.421691894531	14477
True	False	False	False	False	-2125.08740234375	1931.64233398438	86.513069152832	0.6188143491745	0.866867959499359	0.369352430105209	164.743591308594	12850
True	False	False	False	False	-2133.88232421875	1966.3427734375	100.931915283203	0.875434458255768	0.973171412944794	1	174.549453735352	15884
True	False	False	False	False	-2121.7412109375	1985.42004394531	94.2770690917969	0.715875446796417	0.90895676612854	0.541400134563446	172.611770629883	14672
True	False	False	False	False	-2121.07080078125	2026.77868652344	12.2005615234375	0.681430399417877	0.921230614185333	0.46645313501358	41.8181800842285	460
True	False	False	False	False	-2120.15307617188	1913.42883300781	97.6044921875	0.798543214797974	0.951681911945343	1	165.852279663086	14595
True	False	False	False	False	-2104.38427734375	1955.23229980469	16.6371288299561	0.646814525127411	0.934281527996063	0.408391445875168	48.3333320617676	725
True	False	False	False	False	-2092.12670898438	1907.26110839844	156.389007568359	0.738854289054871	0.926923334598541	0.608445107936859	187.822692871094	26483
True	False	False	False	False	-2092.20703125	1969.17297363281	109.805053710938	0.785418212413788	0.945586264133453	1	176.484848022461	17472
True	False	False	False	False	-2071.74438476563	1915.6943359375	150.843307495117	0.774635255336761	0.947437822818756	0.790409028530121	183.639709472656	24975
True	False	False	False	False	-2069.70751953125	1927.49291992188	33.2742576599121	0.49286225438118	0.964940249919891	0.242003202438354	55.4333343505859	1663
True	False	False	False	False	-2062.78930664063	1282.24438476563	70.9850845336914	0.54584813117981	0.947656095027924	0.288433790206909	40.6875	2604
True	False	False	False	False	-2049.8232421875	1985.35571289063	169.698715209961	0.750118315219879	0.929314851760864	0.650242984294891	199.117645263672	30465
True	False	False	False	False	-2021.76904296875	1613.890625	123.114753723145	0.467424541711807	0.934991121292114	0.222282141447067	71.9189224243164	7983
True	False	False	False	False	-2022.54248046875	1995.6689453125	113.132476806641	0.785913348197937	0.937201619148254	1	176.66667175293	18020
True	False	False	False	False	-2013.24438476563	1999.92309570313	19.9645557403564	0.521398067474365	0.925321817398071	0.266005635261536	47.7777786254883	860
True	False	False	False	False	-2007.36096191406	1630.79711914063	14.4188451766968	0.742955923080444	0.934609174728394	0.622766435146332	42.6153831481934	554
True	False	False	False	False	-1992.36181640625	653.724792480469	11.0914192199707	0.763594925403595	0.936281979084015	0.714360892772675	35.2999992370605	353
True	False	False	False	False	-1980.60681152344	635.567565917969	17.7462711334229	0.762108087539673	0.940302610397339	0.706189274787903	35.8125	573
True	False	False	False	False	-2277.85131835938	2027.62622070313	148.625015258789	0.77451878786087	0.933875381946564	0.789397180080414	169.477615356445	22710
True	False	False	False	False	-2261.66625976563	2050.17260742188	109.805053710938	0.753714084625244	0.927857100963593	0.665484547615051	162.262619018555	16064
True	False	False	False	False	-2225.73974609375	2049.86401367188	110.914192199707	0.783765912055969	0.930603742599487	0.912798941135406	165.330001831055	16533
True	False	False	False	False	-2208.35302734375	2041.00085449219	102.041061401367	0.819654762744904	0.964395225048065	1	163	14996
True	False	False	False	False	-2196.0234375	2116.283203125	34.3833999633789	0.637083411216736	0.936160981655121	0.394158184528351	53.5806465148926	1661
True	False	False	False	False	-2185.07958984375	2129.1640625	102.041061401367	0.885054588317871	0.977383673191071	1	169.576080322266	15601
True	False	False	False	False	-2165.6005859375	2084.10400390625	104.259346008301	0.837473332881927	0.964395225048065	1	165.340423583984	15542
True	False	False	False	False	-2164.45874023438	2164.69091796875	97.6044921875	0.819784700870514	0.957018911838531	1	185.659088134766	16338
True	False	False	False	False	-2145.5810546875	2164.76196289063	110.914192199707	0.793351709842682	0.947170734405518	1	181.660003662109	18166
True	False	False	False	False	-2125.6884765625	2064.67016601563	134.206176757813	0.763469576835632	0.934323370456696	0.713658273220062	183.041320800781	22148
True	False	False	False	False	-2132.046875	2176.95849609375	126.442184448242	0.806643486022949	0.945028066635132	1	183.350875854492	20902
True	False	False	False	False	-2114.40698242188	2135.19140625	140.861022949219	0.78069794178009	0.943908035755157	0.856390178203583	186	23622
True	False	False	False	False	-2101.02954101563	2204.27514648438	200.754699707031	0.821229100227356	0.960623741149902	1	193.303863525391	34988
True	False	False	False	False	-2068.32153320313	2249.3857421875	1708.07861328125	0.0810079351067543	0.960065245628357	0.0272078569978476	121.99870300293	187878
True	False	False	False	False	-2052.35009765625	2199.16137695313	107.586769104004	0.891804099082947	0.977890431880951	1	173.268035888672	16807
True	False	False	False	False	-2055.16088867188	2232.83935546875	93.1679229736328	0.834939122200012	0.966674208641052	1	169.476196289063	14236
True	False	False	False	False	-2030.92736816406	2166.43115234375	90.9496383666992	0.763890326023102	0.943497657775879	0.716026604175568	177.341461181641	14542
True	False	False	False	False	-2011.86206054688	2221.63696289063	112.023338317871	0.718078851699829	0.909107983112335	0.547066926956177	173.009902954102	17474
True	False	False	False	False	-1992.53674316406	2075.07788085938	100.931915283203	0.810745477676392	0.964395225048065	1	170.34065246582	15501
True	False	False	False	False	-1983.44165039063	2128.64404296875	103.150199890137	0.828564047813416	0.964395225048065	1	164.82795715332	15329
True	False	False	False	False	-1968.45104980469	2207.95361328125	116.459907531738	0.843270182609558	0.970044136047363	1	163.371429443359	17154
True	False	False	False	False	-1967.33862304688	2034.14965820313	222.937530517578	0.828552484512329	0.970266759395599	1	185.646759033203	37315
True	False	False	False	False	-1953.02587890625	2111.51196289063	140.861022949219	0.810112833976746	0.952628970146179	1	171.055114746094	21724
True	False	False	False	False	-1959.337890625	2314.876953125	100.931915283203	0.692807912826538	0.908139228820801	0.488814681768417	145.670333862305	13256
True	False	False	False	False	-1951.26940917969	2330.83862304688	23.2919807434082	0.628847420215607	0.90479451417923	0.382685959339142	90.1904754638672	1894
True	False	False	False	False	-1933.02258300781	2330.93505859375	95.3862075805664	0.766198992729187	0.944822371006012	0.729580998420715	146	12556
True	False	False	False	False	-1929.20324707031	2033.11437988281	104.259346008301	0.754927635192871	0.924926280975342	0.670888781547546	169.478729248047	15931
True	False	False	False	False	-1920.814453125	2045.38110351563	109.805053710938	0.809059381484985	0.964291453361511	1	167.222229003906	16555
True	False	False	False	False	-1927.2421875	2117.27880859375	26.6194076538086	0.718682765960693	0.945234656333923	0.54864364862442	45.1666679382324	1084
True	False	False	False	False	-176.226913452148	-3571.24194335938	201.863830566406	0.398065388202667	0.937809824943542	0.174909487366676	107.373626708984	19542
True	False	False	False	False	-136.528732299805	-3570.89892578125	79.8582229614258	0.692651450634003	0.9486203789711	0.488493382930756	100.666664123535	7248
True	False	False	False	False	-209.330856323242	-3570.81176757813	106.477630615234	0.829222500324249	0.964942038059235	1	114.864585876465	11027
True	False	False	False	False	-322.029418945313	-3565.23999023438	97.6044921875	0.44160059094429	0.904622375965118	0.203647017478943	109.102272033691	9601
True	False	False	False	False	-386.278442382813	-3564.05078125	22.1828384399414	0.755204319953918	0.946847438812256	0.672140836715698	100.699996948242	2014
True	False	False	False	False	-398.737976074219	-3559.96044921875	18.8554134368896	0.809739828109741	0.949675559997559	1	88.0588226318359	1497
True	False	False	False	False	-501.846801757813	-3545.13208007813	286.158630371094	0.667394936084747	0.894994080066681	0.44132062792778	192.655044555664	49705
True	False	False	False	False	-604.36376953125	-3519.3623046875	165.262145996094	0.773095011711121	0.947330117225647	0.777525901794434	178.308731079102	26568
True	False	False	False	False	-661.98095703125	-3518.7763671875	156.389007568359	0.599065482616425	0.948303282260895	0.34491828083992	88.8085098266602	12522
True	False	False	False	False	-809.655883789063	-3508.12060546875	52.1296730041504	0.255901157855988	0.869332790374756	0.0982478633522987	108.170211791992	5084
True	False	False	False	False	-895.276916503906	-3477.86059570313	215.173538208008	0.55486923456192	0.939109206199646	0.297207355499268	134.355667114258	26065
True	False	False	False	False	-1005.65539550781	-3459.2265625	61.0028076171875	0.302506774663925	0.88711941242218	0.121003940701485	115	6325
True	False	False	False	False	-1031.21130371094	-3438.53588867188	103.150199890137	0.828564047813416	0.962020635604858	1	105.365592956543	9799
True	False	False	False	False	-1081.81530761719	-3426.27221679688	73.203369140625	0.747322142124176	0.959860801696777	0.639100313186646	118.954544067383	7851
True	False	False	False	False	-1154.75720214844	-3403.3828125	150.843307495117	0.517702579498291	0.924278676509857	0.262773334980011	126.926467895508	17262
True	False	False	False	False	-1253.12438964844	-3369.28979492188	77.6399383544922	0.781193256378174	0.962030291557312	0.863637804985046	121.357139587402	8495
True	False	False	False	False	-1292.552734375	-3354.95336914063	232.919815063477	0.543228447437286	0.953543365001678	0.285938948392868	177.057144165039	37182
True	False	False	False	False	-1376.5107421875	-3316.857421875	484.695037841797	0.498934507369995	0.864068388938904	0.246933728456497	192.679626464844	84201
True	False	False	False	False	-1455.97106933594	-3290.8671875	19.9645557403564	0.776177406311035	0.943199634552002	0.804480254650116	115.111114501953	2072
True	False	False	False	False	-1523.296875	-3265.013671875	18.8554134368896	0.685223281383514	0.936461865901947	0.473690927028656	117.588233947754	1999
True	False	False	False	False	-1569.76989746094	-3235.88989257813	47.6931037902832	0.594744265079498	0.910908937454224	0.339858740568161	117.372093200684	5047
True	False	False	False	False	-1626.27551269531	-3214.06518554688	44.3656768798828	0.384806364774704	0.922243177890778	0.166740402579308	113.849998474121	4554
True	False	False	False	False	-1659.69091796875	-3181.32153320313	354.925415039063	0.605440616607666	0.855445086956024	0.35256290435791	183.471878051758	58711
True	False	False	False	False	-1706.28527832031	-3160.25415039063	32.1651153564453	0.759870648384094	0.945891737937927	0.694506108760834	104.206893920898	3022
True	False	False	False	False	-1862.27392578125	-3065.21508789063	177.462707519531	0.830169141292572	0.962266862392426	1	127.456253051758	20393
True	False	False	False	False	-1876.68920898438	-3025.83544921875	186.335845947266	0.516367137432098	0.903657734394073	0.261614769697189	75.5297622680664	12689
True	False	False	False	False	-1896.07141113281	-2969.45263671875	361.580261230469	0.670184373855591	0.932862102985382	0.446123719215393	132.518402099609	43201
True	False	False	False	False	-1844.21643066406	-2911.60522460938	158.607299804688	0.81450617313385	0.96180784702301	1	168.713287353516	24126
True	False	False	False	False	-1901.55334472656	-2853.9072265625	191.881561279297	0.666485369205475	0.950336515903473	0.439773589372635	69.722541809082	12062
True	False	False	False	False	-1887.46398925781	-2792.279296875	653.284606933594	0.437403559684753	0.825064957141876	0.200737565755844	191.942276000977	113054
True	False	False	False	False	-1893.76953125	-2754.20361328125	173.026138305664	0.764826476573944	0.947039902210236	0.721405208110809	80.6217956542969	12577
True	False	False	False	False	-1886.25451660156	-2896.8330078125	282.831207275391	0.370399385690689	0.93456107378006	0.158140391111374	74.0274505615234	18877
True	False	False	False	False	-1839.2197265625	-2866.08374023438	197.427261352539	0.541278064250946	0.891292929649353	0.284096479415894	79.6516876220703	14178
True	False	False	False	False	-1878.40368652344	-2842.13208007813	137.533599853516	0.630877792835236	0.965698599815369	0.385468095541	59.3548393249512	7360
True	False	False	False	False	-1852.35925292969	-2819.96313476563	39.9291114807129	0.792017757892609	0.953058242797852	1	59.9722213745117	2159
True	False	False	False	False	-1869.94323730469	-2780.30078125	56.5662384033203	0.653598487377167	0.935703217983246	0.418792575597763	65.9411773681641	3363
True	False	False	False	False	-1876.52465820313	-2531.18725585938	433.674499511719	0.314695864915848	0.904585659503937	0.127296879887581	103.864448547363	40611
True	False	False	False	False	-1860.40759277344	-2811.64013671875	106.477630615234	0.739683151245117	0.948040068149567	0.611266613006592	75.59375	7257
True	False	False	False	False	-1839.06689453125	-2969.19482421875	442.547637939453	0.403322726488113	0.791658282279968	0.178219512104988	144.353378295898	57597
True	False	False	False	False	-1837.02612304688	-2933.17846679688	175.244430541992	0.392620205879211	0.857190549373627	0.17152413725853	79.2658233642578	12524
True	False	False	False	False	-1831.50573730469	-3026.11840820313	336.070007324219	0.5752814412117	0.918321192264557	0.318190008401871	177.848190307617	53888
True	False	False	False	False	-1827.7841796875	-2795.16967773438	115.350761413574	0.801323413848877	0.960910856723785	1	62.711540222168	6522
True	False	False	False	False	-1824.56188964844	-3081.06518554688	331.633453369141	0.63753354549408	0.930252611637115	0.394799768924713	150.528427124023	45008
True	False	False	False	False	-1781.00549316406	-3074.81396484375	275.067199707031	0.740581691265106	0.953359127044678	0.614365637302399	93.6572570800781	23227
True	False	False	False	False	-1748.03515625	-3034.44702148438	229.592376708984	0.828244745731354	0.958714783191681	1	177.512069702148	36745
True	False	False	False	False	-1790.99267578125	-3006.560546875	41.0382537841797	0.775534987449646	0.94174599647522	0.798458695411682	54.8648643493652	2030
True	False	False	False	False	-1819.8759765625	-2876.87915039063	108.695907592773	0.65948212146759	0.935793340206146	0.428161919116974	73	7154
True	False	False	False	False	-1816.02526855469	-2810.01879882813	115.350761413574	0.811039984226227	0.953740179538727	1	61.836540222168	6431
True	False	False	False	False	-1811.787109375	-2898.28588867188	110.914192199707	0.691563129425049	0.952865779399872	0.486269682645798	65.5199966430664	6552
True	False	False	False	False	-1779.32495117188	-3028.01416015625	241.792938232422	0.630019009113312	0.945486545562744	0.384287714958191	81.8073425292969	17834
True	False	False	False	False	-1760.42163085938	-2993.09619140625	302.795745849609	0.845501363277435	0.961222112178802	1	183.842483520508	50189
True	False	False	False	False	-1778.58825683594	-2964.861328125	258.430084228516	0.598550140857697	0.945857286453247	0.344309836626053	81.8154525756836	19063
True	False	False	False	False	-1755.58923339844	-2958.02490234375	191.881561279297	0.609999299049377	0.935879349708557	0.358167439699173	73.8092498779297	12769
True	False	False	False	False	-1768.70751953125	-2887.85034179688	100.931915283203	0.810745477676392	0.949859619140625	1	65.0659332275391	5921
True	False	False	False	False	-1770.11853027344	-2871.2294921875	77.6399383544922	0.63520485162735	0.927135646343231	0.391497045755386	61.9142875671387	4334
True	False	False	False	False	-1753.9951171875	-2616.74462890625	611.13720703125	0.473614394664764	0.869999587535858	0.226948812603951	180.134307861328	99254
True	False	False	False	False	-1741.97888183594	-2919.33129882813	201.863830566406	0.690390467643738	0.966640889644623	0.483895361423492	73.4065933227539	13360
True	False	False	False	False	-1738.33093261719	-3070.669921875	185.226699829102	0.572834670543671	0.920123219490051	0.315586268901825	71.2754516601563	11903
True	False	False	False	False	-1721.26733398438	-3009.39013671875	94.2770690917969	0.50923353433609	0.918512046337128	0.255509585142136	77.5058822631836	6588
True	False	False	False	False	-1715.04235839844	-2950.81030273438	215.173538208008	0.785823166370392	0.958460450172424	1	69.1701049804688	13419
True	False	False	False	False	-1737.56848144531	-2886.94897460938	214.064392089844	0.654575526714325	0.93519926071167	0.42032527923584	70.896369934082	13683
True	False	False	False	False	-1722.57446289063	-2929.4404296875	93.1679229736328	0.808093369007111	0.958789765834808	1	68.7976226806641	5779
True	False	False	False	False	-1702.65356445313	-3007.99145507813	230.701522827148	0.80817586183548	0.958155572414398	1	176.115386962891	36632
True	False	False	False	False	-1688.09533691406	-3169.44580078125	75.4216537475586	0.797777712345123	0.949838936328888	1	115.926467895508	7883
True	False	False	False	False	-1627.37109375	-3134.66455078125	252.884368896484	0.663795053958893	0.962465941905975	0.435251176357269	82.8333358764648	18886
True	False	False	False	False	-1685.0068359375	-3086.15014648438	260.648345947266	0.589637160301208	0.94340717792511	0.33400022983551	79.3744659423828	18653
True	False	False	False	False	-1685.91052246094	-2913.66430664063	215.173538208008	0.645483613014221	0.939320266246796	0.406398594379425	69.9278335571289	13566
True	False	False	False	False	-1685.75695800781	-2992.19213867188	165.262145996094	0.669848442077637	0.941063106060028	0.445540577173233	70.4630889892578	10499
True	False	False	False	False	-1679.25244140625	-3124.12377929688	258.430084228516	0.668440639972687	0.938722670078278	0.443110734224319	97.5321884155273	22725
True	False	False	False	False	-1635.33264160156	-3091.06005859375	202.97297668457	0.794534385204315	0.964997708797455	1	86.7431716918945	15874
True	False	False	False	False	-1662.50744628906	-3050.7724609375	214.064392089844	0.725983381271362	0.961512982845306	0.568573176860809	77.2487030029297	14909
True	False	False	False	False	-1676.86157226563	-3011.42749023438	38.8199691772461	0.826309084892273	0.957971453666687	1	58.4285697937012	2045
True	False	False	False	False	-1654.94152832031	-3015.20458984375	197.427261352539	0.833656787872314	0.956998109817505	1	69.4719085693359	12366
True	False	False	False	False	-1632.39501953125	-3012.16528320313	48.80224609375	0.788230717182159	0.949512124061584	1	57.5	2530
True	False	False	False	False	-1651.8037109375	-2959.9912109375	194.099838256836	0.652782797813416	0.951110303401947	0.417519867420197	71.0285720825195	12430
True	False	False	False	False	-1632.9755859375	-2951.38598632813	78.7490768432617	0.683031260967255	0.92918860912323	0.469482928514481	62.5492973327637	4441
True	False	False	False	False	-1649.36328125	-2932.72290039063	260.648345947266	0.489161908626556	0.901639819145203	0.239042535424232	70.8893585205078	16659
True	False	False	False	False	-1625.38598632813	-3058.38842773438	36.6016845703125	0.762958765029907	0.949173927307129	0.710821986198425	55.8484840393066	1843
True	False	False	False	False	-1619.43273925781	-2637.69018554688	140.861022949219	0.734058856964111	0.916694760322571	0.592774868011475	150.141738891602	19068
True	False	False	False	False	-1609.68115234375	-3191.05908203125	168.589569091797	0.64819461107254	0.94378262758255	0.41047415137291	75.8947372436523	11536
True	False	False	False	False	-1604.94543457031	-3070.63793945313	190.772415161133	0.805555999279022	0.952898442745209	1	85.5406951904297	14713
True	False	False	False	False	-1599.30090332031	-3041.14672851563	202.97297668457	0.671351134777069	0.949381589889526	0.448159635066986	73.6338806152344	13475
True	False	False	False	False	-1598.87255859375	-3006.94067382813	126.442184448242	0.708366572856903	0.955321669578552	0.523024260997772	77.4473648071289	8829
True	False	False	False	False	-1597.73608398438	-3219.240234375	100.931915283203	0.689392805099487	0.961240172386169	0.481892853975296	109.505493164063	9965
True	False	False	False	False	-1549.81237792969	-3207.0986328125	37.7108268737793	0.763439774513245	0.952576816082001	0.71349173784256	65.9117660522461	2241
True	False	False	False	False	-1595.46362304688	-3146.06640625	237.356369018555	0.675134241580963	0.937493860721588	0.454873770475388	89.7850494384766	19214
True	False	False	False	False	-1592.20629882813	-3106.0869140625	194.099838256836	0.794006049633026	0.964714825153351	1	83.0914306640625	14541
True	False	False	False	False	-1575.93371582031	-3005.82275390625	145.297592163086	0.814000189304352	0.956723928451538	1	175.641220092773	23009
True	False	False	False	False	-1591.59777832031	-2987.77026367188	169.698715209961	0.801735460758209	0.960258781909943	1	167.725494384766	25662
True	False	False	False	False	-1570.81677246094	-3178.33935546875	977.154052734375	0.301188170909882	0.786267459392548	0.120332136750221	190.570938110352	167893
True	False	False	False	False	-1553.7529296875	-3058.51611328125	603.373229980469	0.655993759632111	0.889402091503143	0.422566294670105	187.507354736328	102004
True	False	False	False	False	-1561.71630859375	-2968.9326171875	246.229507446289	0.610513687133789	0.938463747501373	0.358807295560837	72.7522506713867	16151
True	False	False	False	False	-1559.98352050781	-3017.34301757813	374.889984130859	0.736499607563019	0.958945512771606	0.600616216659546	186.769226074219	63128
True	False	False	False	False	-1545.27453613281	-3238.236328125	364.90771484375	0.68232798576355	0.911531686782837	0.468147456645966	192.477203369141	63325
True	False	False	False	False	-1513.96484375	-3207.70092773438	265.084930419922	0.67367559671402	0.934449911117554	0.452264219522476	155.317993164063	37121
True	False	False	False	False	-1542.90344238281	-3136.13525390625	227.374099731445	0.634900271892548	0.967467546463013	0.391068190336227	91.1512222290039	18686
True	False	False	False	False	-1537.38671875	-2989.65380859375	186.335845947266	0.614211022853851	0.940065205097198	0.363452702760696	70.1666641235352	11788
True	False	False	False	False	-1528.07080078125	-3096.2763671875	188.554138183594	0.556801736354828	0.904031038284302	0.299124866724014	81.6764678955078	13885
True	False	False	False	False	-1527.37573242188	-3170.10717773438	80.9673614501953	0.814673006534576	0.952956557273865	1	86.0958938598633	6285
True	False	False	False	False	-1522.51318359375	-3142.58862304688	28.8376903533936	0.519801497459412	0.94414895772934	0.264604389667511	60.0769233703613	1562
True	False	False	False	False	-1522.89916992188	-3113.6005859375	103.150199890137	0.69622391462326	0.94345611333847	0.495934218168259	74.7311859130859	6950
True	False	False	False	False	-1514.00939941406	-3040.3681640625	163.043869018555	0.816789567470551	0.962278246879578	1	74.0680236816406	10888
True	False	False	False	False	-1510.75646972656	-3137.60864257813	19.9645557403564	0.776177406311035	0.952117681503296	0.804480254650116	54.3888893127441	979
True	False	False	False	False	-1507.02978515625	-3271.72119140625	75.4216537475586	0.445441395044327	0.933800339698792	0.20633764564991	115.838233947754	7877
True	False	False	False	False	-1468.55639648438	-3238.1142578125	17.7462711334229	0.739838838577271	0.941181302070618	0.6118004322052	58.6875	939
True	False	False	False	False	-1462.51733398438	-3195.84619140625	157.498153686523	0.736775100231171	0.928153812885284	0.601518452167511	168.246475219727	23891
True	False	False	False	False	-1505.59924316406	-3174.7197265625	380.435699462891	0.33663684129715	0.819889545440674	0.139018803834915	101.489799499512	34811
True	False	False	False	False	-1477.56298828125	-3124.43774414063	245.120376586914	0.650189578533173	0.94434267282486	0.413514316082001	80.6199111938477	17817
True	False	False	False	False	-1470.07067871094	-3068.23828125	63.2210922241211	0.788381993770599	0.952678680419922	1	79.7894744873047	4548
True	False	False	False	False	-1490.42895507813	-3049.74951171875	169.698715209961	0.742979526519775	0.938043713569641	0.622851550579071	155.862747192383	23847
True	False	False	False	False	-1455.29528808594	-3070.6953125	163.043869018555	0.74487966299057	0.928663492202759	0.629814207553864	155.646255493164	22880
True	False	False	False	False	-1454.60583496094	-3218.5537109375	224.046676635742	0.801285207271576	0.944174110889435	1	185.17822265625	37406
True	False	False	False	False	-1450.64807128906	-3162.98754882813	31.0559749603271	0.792491853237152	0.961207389831543	1	62.6785697937012	1755
True	False	False	False	False	-1438.75537109375	-3126.12719726563	362.689422607422	0.735035061836243	0.934185385704041	0.595879077911377	92.4556579589844	30233
True	False	False	False	False	-1441.82641601563	-2260.31420898438	13.3097038269043	0.80851811170578	0.94014710187912	1	42.75	513
True	False	False	False	False	-1438.7392578125	-3151.52465820313	147.515884399414	0.69007807970047	0.893616735935211	0.483266651630402	162.902252197266	21666
True	False	False	False	False	-1418.91931152344	-3311.99682617188	48.80224609375	0.417660236358643	0.922010362148285	0.187461644411087	117.545455932617	5172
True	False	False	False	False	-1346.06384277344	-3295.61645507813	102.041061401367	0.738865315914154	0.93596088886261	0.608482539653778	78.1630401611328	7191
True	False	False	False	False	-1389.26098632813	-3250.59643554688	275.067199707031	0.630877792835236	0.900583148002625	0.385468095541	186.959671020508	46366
True	False	False	False	False	-1416.87585449219	-3223.23461914063	246.229507446289	0.724763691425323	0.939865410327911	0.565125465393066	182.126129150391	40432
True	False	False	False	False	-1401.96569824219	-3193.53955078125	334.960876464844	0.591743230819702	0.927740156650543	0.336400598287582	170.685424804688	51547
True	False	False	False	False	-1410.41345214844	-3161.85888671875	63.2210922241211	0.636114537715912	0.924510419368744	0.392782300710678	54.7368431091309	3120
True	False	False	False	False	-1387.06750488281	-3277.4443359375	606.700622558594	0.33636337518692	0.775808036327362	0.138869449496269	195.414993286133	106892
True	False	False	False	False	-1341.91015625	-3273.197265625	178.571853637695	0.781828105449677	0.941225230693817	0.87367570400238	176.080749511719	28349
True	False	False	False	False	-1371.1748046875	-3003.5556640625	204.082122802734	0.809165418148041	0.959565699100494	1	73.8804321289063	13594
True	False	False	False	False	-1362.54333496094	-3141.90209960938	36.6016845703125	0.726016283035278	0.950419723987579	0.568666875362396	54.3636360168457	1794
True	False	False	False	False	-1349.84423828125	-2795.10668945313	150.843307495117	0.806208491325378	0.944981217384338	1	154.904418945313	21067
True	False	False	False	False	-1326.75341796875	-3333.64770507813	622.228637695313	0.39188078045845	0.738622844219208	0.171067744493484	198.041000366211	111101
True	False	False	False	False	-1290.05236816406	-3336.06469726563	139.751892089844	0.710319042205811	0.945589900016785	0.527671158313751	132.111114501953	16646
True	False	False	False	False	-1324.5830078125	-3253.23608398438	244.01123046875	0.766880333423615	0.946617424488068	0.733778059482574	110.754547119141	24366
True	False	False	False	False	-1319.88366699219	-3178.73046875	349.379699707031	0.529940962791443	0.85797131061554	0.273630529642105	94.533332824707	29778
True	False	False	False	False	-1312.06372070313	-3296.03173828125	26.6194076538086	0.780536234378815	0.942926585674286	0.854119598865509	51.5	1236
True	False	False	False	False	-1268.19812011719	-3365.138671875	38.8199691772461	0.770017266273499	0.946688234806061	0.754476308822632	123.771430969238	4332
True	False	False	False	False	-1213.48815917969	-3354.69262695313	202.97297668457	0.757107615470886	0.931862473487854	0.680967330932617	183.03825378418	33496
True	False	False	False	False	-1263.36474609375	-3299.5419921875	795.254760742188	0.410651028156281	0.782040953636169	0.182903304696083	192.238494873047	137835
True	False	False	False	False	-1267.41674804688	-3182.80395507813	52.1296730041504	0.745750606060028	0.954725384712219	0.63308048248291	62.042552947998	2916
True	False	False	False	False	-1251.025390625	-3182.56127929688	205.191253662109	0.663047254085541	0.962873339653015	0.434008061885834	71.8162155151367	13286
True	False	False	False	False	-1243.13500976563	-3135.146484375	70.9850845336914	0.657634496688843	0.933838903903961	0.425183236598969	55.6875	3564
True	False	False	False	False	-1220.95275878906	-3184.84423828125	221.828384399414	0.733717083930969	0.955265462398529	0.591698050498962	78.7200012207031	15744
True	False	False	False	False	-1215.02978515625	-3170.9375	32.1651153564453	0.776993036270142	0.952315151691437	0.812498211860657	66.8965530395508	1940
True	False	False	False	False	-1210.896484375	-3335.54028320313	179.680999755859	0.580614328384399	0.953471302986145	0.323954492807388	93.9938278198242	15227
True	False	False	False	False	-1205.61376953125	-3383.37133789063	336.070007324219	0.519667387008667	0.891840994358063	0.264486998319626	190.382843017578	57686
True	False	False	False	False	-1147.34643554688	-3386.87231445313	25.5102653503418	0.794671595096588	0.94915634393692	1	75.739128112793	1742
True	False	False	False	False	-1193.59753417969	-3342.79077148438	22.1828384399414	0.691018760204315	0.929884076118469	0.485164731740952	69.8000030517578	1396
True	False	False	False	False	-1198.77795410156	-3304.70776367188	368.235137939453	0.775326251983643	0.939646244049072	0.796553134918213	189.533126831055	62925
True	False	False	False	False	-1194.82202148438	-3263.04174804688	745.343383789063	0.366555750370026	0.820537030696869	0.155892416834831	192.483627319336	129349
True	False	False	False	False	-1141.783203125	-3239.81323242188	171.917007446289	0.804226338863373	0.943621337413788	1	170.199996948242	26381
True	False	False	False	False	-1112.32336425781	-3377.9912109375	15.5279874801636	0.528643012046814	0.93504536151886	0.272457957267761	59	826
True	False	False	False	False	-1106.04516601563	-3418.74047851563	255.102645874023	0.635182499885559	0.946648955345154	0.391465604305267	189.108688354492	43495
True	False	False	False	False	-1076.9267578125	-3409.79174804688	18.8554134368896	0.786078751087189	0.950416266918182	1	74.5882339477539	1268
True	False	False	False	False	-1099.044921875	-3285.279296875	353.816284179688	0.757009148597717	0.93575131893158	0.680501401424408	178.178680419922	56839
True	False	False	False	False	-1104.96813964844	-3234.88818359375	369.344268798828	0.583720207214355	0.897939682006836	0.32736998796463	180.06005859375	59960
True	False	False	False	False	-1096.75439453125	-3406.27221679688	27.7285480499268	0.748627901077271	0.937802910804749	0.644232213497162	113.839996337891	2846
True	False	False	False	False	-1046.13037109375	-3404.5634765625	21.0736961364746	0.656467795372009	0.897734582424164	0.423319727182388	57.7368431091309	1097
True	False	False	False	False	-1023.65338134766	-3345.39990234375	248.447799682617	0.616013824939728	0.923930883407593	0.365747570991516	122.919639587402	27534
True	False	False	False	False	-1096.263671875	-3255.31005859375	72.0942230224609	0.735999047756195	0.955290913581848	0.598986208438873	68.9538497924805	4482
True	False	False	False	False	-1058.80590820313	-3326.50415039063	148.625015258789	0.635982632637024	0.862424612045288	0.392595559358597	151.514923095703	20303
True	False	False	False	False	-1040.18310546875	-3326.75317382813	97.6044921875	0.784017562866211	0.964395225048065	0.919521510601044	74.8522720336914	6587
True	False	False	False	False	-1056.7939453125	-3305.26025390625	212.955261230469	0.66390061378479	0.905418395996094	0.435427129268646	170.72917175293	32780
True	False	False	False	False	-1016.64471435547	-3393.52807617188	180.790130615234	0.716814994812012	0.908990740776062	0.543800354003906	183.269943237305	29873
True	False	False	False	False	-999.952697753906	-3395.13671875	125.333038330078	0.712992250919342	0.922676205635071	0.534179747104645	182.893798828125	20667
True	False	False	False	False	-1013.00659179688	-3295.3642578125	200.754699707031	0.70930814743042	0.956914663314819	0.525254130363464	72.7900543212891	13175
True	False	False	False	False	-1016.52398681641	-3270.54614257813	167.480438232422	0.757746458053589	0.94329446554184	0.684017658233643	68.5761566162109	10355
True	False	False	False	False	-1011.56768798828	-3350.56591796875	54.3479537963867	0.68877637386322	0.955277323722839	0.480663388967514	84.1428604125977	4123
True	False	False	False	False	-991.047790527344	-3423.36401367188	285.049468994141	0.628236293792725	0.929947555065155	0.381854265928268	159.361862182617	40956
True	False	False	False	False	-981.089233398438	-3397.22875976563	261.757507324219	0.651752471923828	0.938413858413696	0.415921062231064	187.444915771484	44237
True	False	False	False	False	-988.493713378906	-3360.32568359375	292.8134765625	0.526819050312042	0.917746305465698	0.27081885933876	136.803024291992	36116
True	False	False	False	False	-980.616088867188	-3254.20971679688	225.155807495117	0.757228076457977	0.965383291244507	0.681538939476013	73.6650238037109	14954
True	False	False	False	False	-976.320251464844	-3457.36279296875	47.6931037902832	0.756393730640411	0.958025753498077	0.677612125873566	141.465118408203	6083
True	False	False	False	False	-964.343994140625	-3444.36987304688	191.881561279297	0.451956003904343	0.823629975318909	0.210964307188988	190.838150024414	33015
True	False	False	False	False	-972.806274414063	-3327.09350585938	190.772415161133	0.851411759853363	0.965647399425507	1	84.110466003418	14467
True	False	False	False	False	-951.263793945313	-3216.64672851563	28.8376903533936	0.735885262489319	0.939532041549683	0.598617315292358	51.269229888916	1333
True	False	False	False	False	-950.961730957031	-3461.08984375	468.057891845703	0.556724905967712	0.896987199783325	0.299048364162445	208.729858398438	88084
True	False	False	False	False	-924.664184570313	-3448.3671875	176.353576660156	0.663645505905151	0.960607826709747	0.435002118349075	91.2327041625977	14506
True	False	False	False	False	-950.39794921875	-3349.57373046875	55.4570960998535	0.842206358909607	0.970073580741882	1	88.1800003051758	4409
True	False	False	False	False	-947.733459472656	-3427.12841796875	187.44499206543	0.776880919933319	0.934000015258789	0.81136953830719	169.272186279297	28607
True	False	False	False	False	-902.716369628906	-3415.78076171875	230.701522827148	0.694334089756012	0.940742254257202	0.491970539093018	77.2836532592773	16075
True	False	False	False	False	-929.863525390625	-3368.95849609375	150.843307495117	0.786078751087189	0.943759799003601	1	168.786758422852	22955
True	False	False	False	False	-946.29638671875	-3294.9482421875	206.300399780273	0.843914985656738	0.963020265102386	1	80.9946212768555	15065
True	False	False	False	False	-941.717224121094	-3356.708984375	135.315322875977	0.715653538703918	0.917439639568329	0.540836870670319	162.057373046875	19771
True	False	False	False	False	-901.673522949219	-3252.84912109375	12.2005615234375	0.628655016422272	0.889008522033691	0.382423788309097	45.1818199157715	497
True	False	False	False	False	-937.979248046875	-3238.88232421875	353.816284179688	0.74006313085556	0.937274813652039	0.612571835517883	83.7742919921875	26724
True	False	False	False	False	-893.791442871094	-3372.13037109375	211.846115112305	0.720965385437012	0.932349622249603	0.55469810962677	78.6335067749023	15019
True	False	False	False	False	-855.8125	-3357.26538085938	183.008422851563	0.748634278774261	0.944386065006256	0.644257545471191	78.6606063842773	12979
True	False	False	False	False	-888.053771972656	-3287.96533203125	221.828384399414	0.693874835968018	0.951871812343597	0.491016745567322	92.8099975585938	18562
True	False	False	False	False	-885.48095703125	-3229.52026367188	392.636260986328	0.716962397098541	0.949977338314056	0.544179022312164	76.6694946289063	27141
True	False	False	False	False	-881.855163574219	-3344.6796875	210.736968994141	0.714698672294617	0.961512982845306	0.538427233695984	86.2105255126953	16380
True	False	False	False	False	-840.68310546875	-3481.70703125	326.087738037109	0.786746621131897	0.945261180400848	1	184.472793579102	54235
True	False	False	False	False	-798.076721191406	-3462.5146484375	146.40673828125	0.820213973522186	0.964896857738495	1	162.492431640625	21449
True	False	False	False	False	-838.679504394531	-3393.67163085938	276.176330566406	0.749161779880524	0.937034070491791	0.646366119384766	183.586349487305	45713
True	False	False	False	False	-835.607177734375	-3310.4404296875	62.1119499206543	0.787172973155975	0.952294647693634	1	55.5535697937012	3111
True	False	False	False	False	-823.262268066406	-3368.89404296875	12.2005615234375	0.563888907432556	0.88112998008728	0.306276768445969	47.4545440673828	522
True	False	False	False	False	-810.656311035156	-3297.88452148438	170.807861328125	0.780350148677826	0.947425186634064	0.851559281349182	66.6948089599609	10271
True	False	False	False	False	-804.072814941406	-3432.64282226563	212.955261230469	0.768226981163025	0.945057690143585	0.74237060546875	189.3125	36348
True	False	False	False	False	-796.517211914063	-3413.59716796875	43.256534576416	0.817455768585205	0.96039891242981	1	58.4102554321289	2278
True	False	False	False	False	-791.156005859375	-3511.62060546875	11.0914192199707	0.55325049161911	0.880693912506104	0.295611768960953	106.5	1065
True	False	False	False	False	-747.002136230469	-3498.1572265625	174.135284423828	0.759400129318237	0.955844521522522	0.692134916782379	126.458595275879	19854
True	False	False	False	False	-771.787719726563	-3411.86328125	147.515884399414	0.826427698135376	0.958641588687897	1	169.03759765625	22482
True	False	False	False	False	-779.709594726563	-3310.83984375	180.790130615234	0.739559888839722	0.956036388874054	0.610844850540161	74.5766906738281	12156
True	False	False	False	False	-769.171325683594	-3373.12719726563	229.592376708984	0.778645396232605	0.927950441837311	0.830286800861359	186.024154663086	38507
True	False	False	False	False	-768.093017578125	-3484.80932617188	359.361999511719	0.397121459245682	0.781841933727264	0.17431952059269	190.5	61722
True	False	False	False	False	-655.75341796875	-3481.26708984375	79.8582229614258	0.750213325023651	0.929660201072693	0.650631964206696	61.8888893127441	4456
True	False	False	False	False	-754.975341796875	-3460.779296875	377.108276367188	0.674348950386047	0.929218590259552	0.453465551137924	197.179412841797	67041
True	False	False	False	False	-754.287780761719	-3431.83349609375	155.279876708984	0.719287753105164	0.916552841663361	0.550233483314514	169.507141113281	23731
True	False	False	False	False	-732.618957519531	-3290.24829101563	224.046676635742	0.649272918701172	0.949767231941223	0.412112981081009	84.5049514770508	17070
True	False	False	False	False	-731.571228027344	-3433.55615234375	129.769607543945	0.652854382991791	0.948037326335907	0.417631298303604	69.1965789794922	8096
True	False	False	False	False	-689.365844726563	-3414.98583984375	157.498153686523	0.781017482280731	0.954780399799347	0.861013054847717	96.9718322753906	13770
True	False	False	False	False	-729.768310546875	-3386.7783203125	192.990692138672	0.853075683116913	0.965812027454376	1	182.798843383789	31807
True	False	False	False	False	-725.956237792969	-3329.40380859375	136.424453735352	0.718396246433258	0.95331197977066	0.547894239425659	73	8979
True	False	False	False	False	-724.150146484375	-3349.71899414063	141.970169067383	0.786845147609711	0.943973124027252	1	168.703125	21594
True	False	False	False	False	-701.8720703125	-3388.79077148438	391.527099609375	0.666232407093048	0.916764259338379	0.439345002174377	195.43342590332	68988
True	False	False	False	False	-693.934875488281	-3367.91333007813	67.6576614379883	0.824820160865784	0.963199138641357	1	76.1311492919922	4644
True	False	False	False	False	-680.386047363281	-3472.3515625	149.734161376953	0.77224063873291	0.941360116004944	0.770801424980164	165.859252929688	22391
True	False	False	False	False	-607.797912597656	-3463.76904296875	218.500961303711	0.812063872814178	0.953000426292419	1	196.177658081055	38647
True	False	False	False	False	-675.513977050781	-3432.2958984375	191.881561279297	0.653020977973938	0.96936160326004	0.417890876531601	71.9710998535156	12451
True	False	False	False	False	-650.643676757813	-3313.24194335938	240.683807373047	0.654919385910034	0.952301442623138	0.420866876840591	74.4838714599609	16163
True	False	False	False	False	-640.683288574219	-3452.14624023438	190.772415161133	0.816335916519165	0.956768572330475	1	76.7034912109375	13193
True	False	False	False	False	-586.870849609375	-3425.93823242188	145.297592163086	0.713256418704987	0.914665520191193	0.53483247756958	169.22900390625	22169
True	False	False	False	False	-625.934509277344	-3335.56372070313	14.4188451766968	0.742955923080444	0.934609174728394	0.622766435146332	46.6923065185547	607
True	False	False	False	False	-627.224182128906	-3278.66650390625	216.282684326172	0.813904881477356	0.94503378868103	1	183.784622192383	35838
True	False	False	False	False	-619.666076660156	-3312.25903320313	18.8554134368896	0.809739828109741	0.949675559997559	1	46.8823547363281	797
True	False	False	False	False	-603.290893554688	-3375.32861328125	214.064392089844	0.830443859100342	0.961170852184296	1	192.088088989258	37073
True	False	False	False	False	-597.431274414063	-3356.0537109375	138.64274597168	0.806145071983337	0.952987968921661	1	177.871994018555	22234
True	False	False	False	False	-602.294799804688	-3333.19604492188	312.778015136719	0.610568106174469	0.921497046947479	0.358875066041946	175.4326171875	49472
True	False	False	False	False	-584.69580078125	-3540.49462890625	153.061584472656	0.29163333773613	0.905751764774323	0.115514904260635	107.355072021484	14815
True	False	False	False	False	-571.010070800781	-3524.01782226563	16.6371288299561	0.76893937587738	0.947792708873749	0.747088372707367	66.1333312988281	992
True	False	False	False	False	-571.637756347656	-3486.89111328125	175.244430541992	0.76423704624176	0.939345359802246	0.718000948429108	168.613922119141	26641
True	False	False	False	False	-567.805725097656	-3352.26098632813	161.934722900391	0.73265552520752	0.913251638412476	0.588384509086609	168.212326049805	24559
True	False	False	False	False	-560.16064453125	-3457.59814453125	66.5485153198242	0.646814525127411	0.939304649829865	0.408391445875168	97.5166702270508	5851
True	False	False	False	False	-552.713623046875	-3443.82568359375	270.630645751953	0.784270226955414	0.943385303020477	0.926974773406982	200.139343261719	48834
True	False	False	False	False	-552.817077636719	-3329.75366210938	138.64274597168	0.788708209991455	0.939826309680939	1	164.983993530273	20623
True	False	False	False	False	-551.341674804688	-3423.982421875	122.005615234375	0.800438165664673	0.952279508113861	1	92.7818145751953	10206
True	False	False	False	False	-538.718322753906	-3308.78979492188	202.97297668457	0.812123656272888	0.943086683750153	1	183.393447875977	33561
True	False	False	False	False	-529.250671386719	-3282.11889648438	136.424453735352	0.718396246433258	0.921490013599396	0.547894239425659	159.439025878906	19611
True	False	False	False	False	-521.678894042969	-3483.86401367188	479.149322509766	0.309365153312683	0.716597676277161	0.124526180326939	138.247680664063	59723
True	False	False	False	False	-484.259735107422	-3320.18188476563	144.188446044922	0.751398801803589	0.929257929325104	0.655545711517334	166.684616088867	21669
True	False	False	False	False	-512.677062988281	-3317.27563476563	148.625015258789	0.832641422748566	0.962026953697205	1	171.291046142578	22953
True	False	False	False	False	-473.101959228516	-3550.24560546875	354.925415039063	0.737512111663818	0.920520424842834	0.603949785232544	204.274993896484	65368
True	False	False	False	False	-376.008270263672	-3527.33276367188	154.17073059082	0.738690078258514	0.94220757484436	0.60789030790329	198.208633422852	27551
True	False	False	False	False	-424.126922607422	-3345.08251953125	378.217407226563	0.340237319469452	0.727426767349243	0.1409932076931	116.454544067383	39711
True	False	False	False	False	-363.887145996094	-3557.333984375	251.77522277832	0.685099959373474	0.901776075363159	0.473452359437943	194.766525268555	44212
True	False	False	False	False	-332.086730957031	-3533.43676757813	167.480438232422	0.794513165950775	0.95128071308136	1	167.066223144531	25227
True	False	False	False	False	-358.194580078125	-3526.24780273438	215.173538208008	0.766810178756714	0.946921467781067	0.733341574668884	205.020614624023	39774
True	False	False	False	False	-330.166168212891	-3419.41796875	341.61572265625	0.397556364536285	0.820726573467255	0.174591183662415	80.532470703125	24804
True	False	False	False	False	-358.045104980469	-3342.15600585938	380.435699462891	0.735996246337891	0.960502088069916	0.598977088928223	90.3644332885742	30995
True	False	False	False	False	-326.254058837891	-3330.78515625	125.333038330078	0.694636762142181	0.91408908367157	0.492601156234741	167.823013305664	18964
True	False	False	False	False	-305.940155029297	-3563.67822265625	42.1473922729492	0.711886703968048	0.945935428142548	0.531466901302338	98.3947372436523	3739
True	False	False	False	False	-275.524322509766	-3525.0654296875	161.934722900391	0.823068141937256	0.965228617191315	1	197.034240722656	28767
True	False	False	False	False	-303.026611328125	-3519.6962890625	161.934722900391	0.831593692302704	0.963643789291382	1	177.027404785156	25846
True	False	False	False	False	-265.681915283203	-3300.2431640625	21.0736961364746	0.765837788581848	0.936461865901947	0.727394282817841	42.2631568908691	803
True	False	False	False	False	-264.218811035156	-3568.61645507813	219.610107421875	0.617919385433197	0.967754781246185	0.368195086717606	142.898986816406	28294
True	False	False	False	False	-229.428939819336	-3569.98120117188	64.3302307128906	0.479915201663971	0.916028916835785	0.231784254312515	98.1551742553711	5693
True	False	False	False	False	-103.314819335938	-3569.2802734375	192.990692138672	0.732719540596008	0.953028500080109	0.588583052158356	127.229881286621	22138
True	False	False	False	False	-262.558471679688	-3553.90502929688	42.1473922729492	0.613480508327484	0.944354295730591	0.362528383731842	91.5	3477
True	False	False	False	False	-258.114990234375	-3531.71557617188	146.40673828125	0.782496511936188	0.941107332706451	0.885400652885437	180.25	23793
True	False	False	False	False	-255.128326416016	-3503.7783203125	229.592376708984	0.853285431861877	0.96475213766098	1	203.661834716797	42158
True	False	False	False	False	-244.68196105957	-3343.91870117188	248.447799682617	0.753693819046021	0.941986203193665	0.665395557880402	99.1651763916016	22213
True	False	False	False	False	-207.794845581055	-3557.0595703125	31.0559749603271	0.681158900260925	0.941165506839752	0.465942800045013	77.4285736083984	2168
True	False	False	False	False	-43.088436126709	-3568.06103515625	32.1651153564453	0.820795118808746	0.95398223400116	1	82.5172424316406	2393
True	False	False	False	False	-19.3537483215332	-3566.89453125	229.592376708984	0.699744999408722	0.963943421840668	0.503490567207336	116.420288085938	24099
True	False	False	False	False	39.8049354553223	-3561.93090820313	16.6371288299561	0.76893937587738	0.938069105148315	0.747088372707367	67.0666656494141	1006
True	False	False	False	False	-134.724563598633	-3551.86596679688	27.7285480499268	0.655060887336731	0.938939929008484	0.421090096235275	66.3600006103516	1659
True	False	False	False	False	-203.083160400391	-3458.49096679688	170.807861328125	0.806975603103638	0.951405584812164	1	191.636367797852	29512
True	False	False	False	False	-178.006408691406	-3551.2177734375	14.4188451766968	0.666414141654968	0.934041440486908	0.43965283036232	66.8461532592773	869
True	False	False	False	False	-12.3012657165527	-3549.46704101563	21.0736961364746	0.698733150959015	0.939309358596802	0.501295566558838	66.0526351928711	1255
True	False	False	False	False	-175.588012695313	-3502.26879882813	34.3833999633789	0.716718852519989	0.942643821239471	0.543553650379181	53	1643
True	False	False	False	False	-162.571548461914	-3493.02758789063	24.401123046875	0.830724716186523	0.955192744731903	1	59.3181800842285	1305
True	False	False	False	False	-176.963989257813	-3404.16772460938	161.934722900391	0.803017973899841	0.951595425605774	1	190.650680541992	27835
True	False	False	False	False	-164.254669189453	-3442.26342773438	154.17073059082	0.841640889644623	0.961130976676941	1	180.273376464844	25058
True	False	False	False	False	-146.213470458984	-3396.03540039063	163.043869018555	0.781204581260681	0.944776117801666	0.86380922794342	188.272109985352	27676
True	False	False	False	False	-145.861679077148	-3358.23779296875	178.571853637695	0.781828105449677	0.956188917160034	0.87367570400238	198.490676879883	31957
True	False	False	False	False	-143.673599243164	-3489.28881835938	219.610107421875	0.760120630264282	0.931027293205261	0.695777595043182	204.681823730469	40527
True	False	False	False	False	-124.528587341309	-3435.2626953125	207.409545898438	0.797449946403503	0.94815331697464	1	202.882354736328	37939
True	False	False	False	False	-99.23046875	-3341.55078125	139.751892089844	0.754863798618317	0.93863844871521	0.67060112953186	171.126983642578	21562
True	False	False	False	False	-143.259582519531	-2439.08178710938	116.459907531738	0.734479010105133	0.917027652263641	0.594105780124664	126.733329772949	13307
True	False	False	False	False	-115.014610290527	-2870.44799804688	118.678184509277	0.728201508522034	0.921798527240753	0.574975252151489	146.644866943359	15691
True	False	False	False	False	-99.1870193481445	-3394.27368164063	149.734161376953	0.677455425262451	0.898478984832764	0.45908197760582	180.622222900391	24384
True	False	False	False	False	-98.3120803833008	-3547.69311523438	19.9645557403564	0.471643835306168	0.884193778038025	0.225454315543175	63.1666679382324	1137
True	False	False	False	False	45.2100028991699	-3530.06372070313	147.515884399414	0.724145829677582	0.963203012943268	0.563397824764252	65.3984985351563	8698
True	False	False	False	False	-61.0926132202148	-3506.55981445313	259.539215087891	0.698774695396423	0.952956438064575	0.50138533115387	88.2435913085938	20649
True	False	False	False	False	-84.7101211547852	-3498.65673828125	163.043869018555	0.72070187330246	0.913009762763977	0.553991317749023	176.693878173828	25974
True	False	False	False	False	-10.9131336212158	-3479.12084960938	214.064392089844	0.705611526966095	0.953636467456818	0.516613006591797	70.2953338623047	13567
True	False	False	False	False	39.7490844726563	-3456.625	165.262145996094	0.655248045921326	0.934142291545868	0.421385616064072	78.3020172119141	11667
True	False	False	False	False	-70.7023773193359	-3446.93701171875	212.955261230469	0.784542441368103	0.959886789321899	0.936093747615814	92.28125	17718
True	False	False	False	False	-68.3218231201172	-3397.65844726563	214.064392089844	0.830443859100342	0.965638160705566	1	202.15544128418	39016
True	False	False	False	False	-35.5651397705078	-3365.52099609375	204.082122802734	0.791718482971191	0.943024337291718	1	183.695648193359	33800
True	False	False	False	False	-6.36452436447144	-3414.39208984375	266.194061279297	0.72433477640152	0.950328052043915	0.563924849033356	87.3791656494141	20971
True	False	False	False	False	23.3368873596191	-2349.24072265625	308.341461181641	0.789332389831543	0.943016052246094	1	170.946044921875	47523
True	False	False	False	False	25.7566566467285	-2395.13818359375	127.551322937012	0.795297622680664	0.943533182144165	1	153.026092529297	17598
True	False	False	False	False	-1856.14916992188	-922.477661132813	188.554138183594	0.771320164203644	0.942509114742279	0.763850271701813	153.276473999023	26057
True	False	False	False	False	-1838.755859375	-927.411010742188	173.026138305664	0.849374055862427	0.962659299373627	1	159.525634765625	24886
True	False	False	False	False	-1824.837890625	-916.828063964844	173.026138305664	0.820821583271027	0.955686330795288	1	156.814102172852	24463
True	False	False	False	False	-1805.578125	-926.577514648438	194.099838256836	0.838463246822357	0.959478974342346	1	149.10856628418	26094
True	False	False	False	False	-1810.73999023438	-883.490539550781	341.61572265625	0.588278353214264	0.929404616355896	0.332462996244431	153.431823730469	47257
True	False	False	False	False	-1788.13049316406	-891.078979492188	125.333038330078	0.760423243045807	0.925664305686951	0.697327613830566	138.097351074219	15605
True	False	False	False	False	-1795.76989746094	-826.865478515625	181.899276733398	0.804048359394073	0.952971875667572	1	136.378051757813	22366
True	False	False	False	False	-1620.24780273438	-1816.55297851563	25.5102653503418	0.748013913631439	0.950671494007111	0.641803920269012	32.4782600402832	747
True	False	False	False	False	-1560.40954589844	-916.279907226563	699.868591308594	0.424262195825577	0.822856366634369	0.191827774047852	150.453247070313	94936
True	False	False	False	False	-1545.19482421875	-614.936462402344	123.114753723145	0.830976963043213	0.967362284660339	1	134.648651123047	14946
True	False	False	False	False	-1511.22302246094	-927.845642089844	181.899276733398	0.804048359394073	0.949448823928833	1	144.073165893555	23628
True	False	False	False	False	-1507.74157714844	-952.092712402344	115.350761413574	0.778573036193848	0.943426370620728	0.82945716381073	131.413467407227	13667
True	False	False	False	False	-1456.52307128906	-1427.67724609375	16.6371288299561	0.76893937587738	0.938069105148315	0.747088372707367	44.466667175293	667
True	False	False	False	False	-1447.27905273438	-1439.37817382813	173.026138305664	0.624184429645538	0.917572140693665	0.376405298709869	60.0576934814453	9369
True	False	False	False	False	-1337.13464355469	-152.955230712891	88.7313537597656	0.735508561134338	0.929696559906006	0.597400009632111	139.462493896484	11157
True	False	False	False	False	-1306.255859375	65.6657791137695	104.259346008301	0.864222526550293	0.969654679298401	1	143.319152832031	13472
True	False	False	False	False	-1153.29992675781	-595.425720214844	102.041061401367	0.688737690448761	0.947243809700012	0.480586379766464	123.59782409668	11371
True	False	False	False	False	-1110.384765625	-533.430908203125	160.825576782227	0.563391804695129	0.903903186321259	0.305768877267838	91.3103485107422	13240
True	False	False	False	False	-1112.04711914063	-56.6949844360352	138.64274597168	0.874379754066467	0.973530948162079	1	157.10400390625	19638
True	False	False	False	False	-1087.43505859375	-606.423156738281	86.513069152832	0.775300621986389	0.940867066383362	0.796320915222168	125.294868469238	9773
True	False	False	False	False	-1004.87902832031	-891.652282714844	170.807861328125	0.899455428123474	0.982377767562866	1	142.980514526367	22019
True	False	False	False	False	-942.188537597656	-871.150329589844	218.500961303711	0.608202874660492	0.935807049274445	0.355944752693176	144.045684814453	28377
True	False	False	False	False	-927.854553222656	-857.987609863281	153.061584472656	0.786026954650879	0.938763797283173	1	141.514495849609	19529
True	False	False	False	False	-912.501586914063	-847.210632324219	90.9496383666992	0.72121262550354	0.915016651153564	0.555363178253174	128.109756469727	10505
True	False	False	False	False	-897.797790527344	-736.490661621094	146.40673828125	0.762958765029907	0.941054940223694	0.710821986198425	138.318176269531	18258
True	False	False	False	False	-860.539184570313	-60.7737312316895	108.695907592773	0.83582991361618	0.96516364812851	1	146.510208129883	14358
True	False	False	False	False	-837.873657226563	-760.053039550781	247.338653564453	0.572861313819885	0.887415885925293	0.315614461898804	128.542602539063	28665
True	False	False	False	False	-747.558959960938	-945.517150878906	137.533599853516	0.857538282871246	0.970110177993774	1	134.612899780273	16692
True	False	False	False	False	-760.142700195313	-279.927185058594	124.223899841309	0.733668208122253	0.942191898822784	0.591544389724731	133.607147216797	14964
True	False	False	False	False	-738.954711914063	-265.384552001953	88.7313537597656	0.691018760204315	0.888449013233185	0.485164731740952	125.525001525879	10042
True	False	False	False	False	-709.953430175781	-928.822692871094	106.477630615234	0.698564171791077	0.936896860599518	0.500930964946747	114.760414123535	11017
True	False	False	False	False	-584.470458984375	-549.000610351563	160.825576782227	0.87797075510025	0.977331280708313	1	142.579315185547	20674
True	False	False	False	False	-541.716003417969	-1029.38232421875	107.586769104004	0.717643678188324	0.91466897726059	0.545937120914459	128.474227905273	12462
True	False	False	False	False	-517.149841308594	-1086.59484863281	179.680999755859	0.735022723674774	0.916259706020355	0.595839619636536	154.839508056641	25084
True	False	False	False	False	-477.947998046875	-1508.53735351563	122.005615234375	0.701672554016113	0.907568514347076	0.507726192474365	108.863639831543	11975
True	False	False	False	False	-501.980316162109	-1107.21423339844	260.648345947266	0.452670693397522	0.843001127243042	0.211476773023605	153.357452392578	36039
True	False	False	False	False	-498.750366210938	-1090.6044921875	102.041061401367	0.8570476770401	0.969454169273376	1	153.978256225586	14166
True	False	False	False	False	-497.112396240234	-615.170349121094	86.513069152832	0.84085887670517	0.967140793800354	1	128.602569580078	10031
True	False	False	False	False	-428.735626220703	-1292.54699707031	130.878753662109	0.752703249454498	0.922253489494324	0.661087512969971	141.245758056641	16667
True	False	False	False	False	-465.771850585938	-1040.67700195313	100.931915283203	0.786033868789673	0.94160121679306	1	139.351654052734	12681
True	False	False	False	False	-469.305206298828	-455.700622558594	150.843307495117	0.827121496200562	0.95570707321167	1	145.051467895508	19727
True	False	False	False	False	-461.408721923828	-1101.33703613281	103.150199890137	0.74689644575119	0.932037770748138	0.637453377246857	133.182800292969	12386
True	False	False	False	False	-451.049041748047	-1033.58898925781	134.206176757813	0.823480188846588	0.958252608776093	1	155.793395996094	18851
True	False	False	False	False	-435.901000976563	-1025.74584960938	151.952453613281	0.772331058979034	0.945098996162415	0.771500051021576	145.109481811523	19880
True	False	False	False	False	-410.397003173828	-1285.97216796875	219.610107421875	0.631505310535431	0.921878695487976	0.386333853006363	159.606063842773	31602
True	False	False	False	False	-403.52587890625	-1093.7890625	96.4953460693359	0.799865543842316	0.939638018608093	1	128.643676757813	11192
True	False	False	False	False	-294.352722167969	-480.082489013672	94.2770690917969	0.781477868556976	0.953889608383179	0.868022978305817	137.70588684082	11705
True	False	False	False	False	-292.303985595703	-454.332580566406	102.041061401367	0.845834851264954	0.965536773204803	1	137.34782409668	12636
True	False	False	False	False	-249.314727783203	-856.787841796875	86.513069152832	0.750372409820557	0.929829895496368	0.651284754276276	134.66667175293	10504
True	False	False	False	False	-216.954650878906	-500.606842041016	128.660461425781	0.811424374580383	0.951979696750641	1	156.517242431641	18156
True	False	False	False	False	-195.447082519531	-698.416076660156	106.477630615234	0.829222500324249	0.964942038059235	1	143.34375	13761
True	False	False	False	False	-197.76725769043	-249.21142578125	164.153015136719	0.778728127479553	0.928038418292999	0.831242144107819	166.148651123047	24590
True	False	False	False	False	-193.290832519531	-890.665771484375	99.8227767944336	0.827447116374969	0.963831067085266	1	141.355560302734	12722
True	False	False	False	False	-184.366760253906	-743.206420898438	104.259346008301	0.826755940914154	0.960596144199371	1	144.542556762695	13587
True	False	False	False	False	-187.630828857422	-341.904937744141	139.751892089844	0.728278815746307	0.910164654254913	0.575201690196991	162.746032714844	20506
True	False	False	False	False	-178.737991333008	-360.793365478516	134.206176757813	0.823480188846588	0.956785082817078	1	158.115707397461	19132
True	False	False	False	False	-153.060913085938	-120.665130615234	85.4039306640625	0.730905413627625	0.916012108325958	0.583023309707642	149.662338256836	11524
True	False	False	False	False	-141.623443603516	-1398.26525878906	108.695907592773	0.873110473155975	0.970127999782562	1	134.795913696289	13210
True	False	False	False	False	-120.55492401123	-826.306396484375	133.097030639648	0.807529091835022	0.958487033843994	1	159.175003051758	19101
True	False	False	False	False	-137.72314453125	-32.6817016601563	79.8582229614258	0.765261650085449	0.934424698352814	0.723958730697632	152.652770996094	10991
True	False	False	False	False	-137.053070068359	-630.702087402344	87.6222152709961	0.811767578125	0.957409143447876	1	137.987335205078	10901
True	False	False	False	False	-109.448257446289	-767.221069335938	97.6044921875	0.846573948860168	0.961175799369812	1	147.897720336914	13015
True	False	False	False	False	-104.271530151367	-236.565765380859	96.4953460693359	0.775108277797699	0.936525881290436	0.794588387012482	147.011489868164	12790
True	False	False	False	False	-85.2199172973633	-61.4804039001465	88.7313537597656	0.862419307231903	0.971599817276001	1	147.449996948242	11796
True	False	False	False	False	-72.6287384033203	-1142.1181640625	102.041061401367	0.738865315914154	0.92107754945755	0.608482539653778	150.565216064453	13852
True	False	False	False	False	-80.1686630249023	-545.019714355469	151.952453613281	0.85128265619278	0.968282222747803	1	166.71533203125	22840
True	False	False	False	False	-66.2229080200195	-820.15185546875	109.805053710938	0.753714084625244	0.922557711601257	0.665484547615051	141.434341430664	14002
True	False	False	False	False	-67.4922485351563	-459.006652832031	99.8227767944336	0.838416218757629	0.969454169273376	1	136.71110534668	12304
True	False	False	False	False	-59.7642669677734	-407.054260253906	147.515884399414	0.871231019496918	0.974385619163513	1	166.593978881836	22157
True	False	False	False	False	-57.0901031494141	-349.584106445313	143.079315185547	0.854469656944275	0.972795128822327	1	172.953491210938	22311
True	False	False	False	False	-55.5628547668457	-1103.07336425781	94.2770690917969	0.828804552555084	0.956672668457031	1	147.37646484375	12527
True	False	False	False	False	-18.6292533874512	-1234.24145507813	122.005615234375	0.769454181194305	0.948905885219574	0.750577867031097	151.690902709961	16686
True	False	False	False	False	-50.386905670166	-1022.24145507813	118.678184509277	0.834435343742371	0.960674583911896	1	150.514022827148	16105
True	False	False	False	False	-52.4342041015625	-405.378997802734	22.1828384399414	0.381797462701797	0.904629111289978	0.164921090006828	66.4499969482422	1329
True	False	False	False	False	-36.5844955444336	-940.221862792969	100.931915283203	0.821323812007904	0.950154721736908	1	137.714279174805	12532
True	False	False	False	False	-26.794792175293	-834.580749511719	127.551322937012	0.804429352283478	0.954630613327026	1	151.895645141602	17468
True	False	False	False	False	-18.3418388366699	-592.850830078125	159.716445922852	0.832318663597107	0.954907357692719	1	165.777770996094	23872
True	False	False	False	False	26.5368232727051	-266.405456542969	135.315322875977	0.790392696857452	0.947371304035187	1	158.049179077148	19282
True	False	False	False	False	45.9568481445313	7.55244493484497	104.259346008301	0.801714420318604	0.95887416601181	1	150.351058959961	14133
True	False	False	False	False	-1605.77087402344	152.323608398438	97.6044921875	0.846573948860168	0.961175799369812	1	135.079544067383	11887
True	False	False	False	False	-1609.06408691406	929.863952636719	241.792938232422	0.7624591588974	0.927578449249268	0.708087503910065	151.096328735352	32939
True	False	False	False	False	-1570.65893554688	263.987854003906	22.1828384399414	0.755204319953918	0.946847438812256	0.672140836715698	32	640
True	False	False	False	False	-810.455200195313	432.087127685547	95.3862075805664	0.636261403560638	0.869834780693054	0.392990410327911	135.941864013672	11691
True	False	False	False	False	-339.201873779297	577.013305664063	87.6222152709961	0.881632387638092	0.975640892982483	1	137.746841430664	10882
True	False	False	False	False	-264.752258300781	916.780395507813	12.2005615234375	0.768196105957031	0.939064502716064	0.742168962955475	30	330
True	False	False	False	False	-224.141235351563	74.8829803466797	86.513069152832	0.790484547615051	0.95158839225769	1	158.025634765625	12326
True	False	False	False	False	-187.60871887207	77.1600036621094	96.4953460693359	0.836953818798065	0.968959093093872	1	154.298843383789	13424
True	False	False	False	False	-52.6393051147461	601.661560058594	84.2947845458984	0.860552728176117	0.966323673725128	1	151.578948974609	11520
True	False	False	False	False	-1897.3330078125	2167.365234375	129.769607543945	0.727007806301117	0.908772528171539	0.571508407592773	165.230773925781	19332
True	False	False	False	False	-1890.11987304688	2272.6044921875	183.008422851563	0.772771716117859	0.945161461830139	0.774948835372925	165.806060791016	27358
True	False	False	False	False	-1882.67443847656	2128.26025390625	137.533599853516	0.762256264686584	0.917456269264221	0.706988096237183	157.540328979492	19535
True	False	False	False	False	-1883.69677734375	2307.677734375	127.551322937012	0.782646477222443	0.947527050971985	0.888233423233032	153.730438232422	17679
True	False	False	False	False	-1879.04479980469	2207.11987304688	127.551322937012	0.782646477222443	0.933894753456116	0.888233423233032	156.59130859375	18008
True	False	False	False	False	-1863.17272949219	2354.5302734375	116.459907531738	0.773055732250214	0.935590386390686	0.777210652828217	151.561904907227	15914
True	False	False	False	False	-1869.86730957031	2382.05224609375	773.071960449219	0.109425596892834	0.95015013217926	0.0374919958412647	90.5997161865234	63148
True	False	False	False	False	-1852.54455566406	2342.09765625	18.8554134368896	0.685223281383514	0.945084035396576	0.473690927028656	48.5882339477539	826
True	False	False	False	False	-1836.41479492188	2146.90405273438	102.041061401367	0.688737690448761	0.899865865707397	0.480586379766464	154.217391967773	14188
True	False	False	False	False	-1797.15710449219	2220.11669921875	116.459907531738	0.81883841753006	0.959103643894196	1	151.085708618164	15864
True	False	False	False	False	-1802.98010253906	2378.10302734375	109.805053710938	0.772047638893127	0.929814338684082	0.769319832324982	153	15147
True	False	False	False	False	-1798.03393554688	2398.82885742188	115.350761413574	0.78787750005722	0.946827352046967	1	154.490386962891	16067
True	False	False	False	False	-1793.13720703125	2163.28784179688	112.023338317871	0.87241119146347	0.974578142166138	1	148.594055175781	15008
True	False	False	False	False	-1789.57434082031	2420.23315429688	100.931915283203	0.762435078620911	0.940856277942657	0.707956790924072	161.516479492188	14698
True	False	False	False	False	-1775.35656738281	2438.87841796875	16.6371288299561	0.714476346969604	0.936420261859894	0.53786963224411	99.5999984741211	1494
True	False	False	False	False	-1763.95727539063	2177.912109375	88.7313537597656	0.806145071983337	0.951642870903015	1	147.550003051758	11804
True	False	False	False	False	-1742.99670410156	2212.80078125	133.097030639648	0.737667322158813	0.915483832359314	0.604465067386627	154.975006103516	18597
True	False	False	False	False	-1754.73498535156	2439.2646484375	149.734161376953	0.72464644908905	0.952660441398621	0.564796566963196	146.807403564453	19819
True	False	False	False	False	-1726.19384765625	2407.0830078125	125.333038330078	0.82226824760437	0.958907127380371	1	148.938049316406	16830
True	False	False	False	False	-1711.63317871094	2185.93701171875	181.899276733398	0.768088281154633	0.929168403148651	0.741466164588928	158.646347045898	26018
True	False	False	False	False	-1719.31213378906	2302.68188476563	93.1679229736328	0.792964518070221	0.949022948741913	1	148.678573608398	12489
True	False	False	False	False	-1718.11791992188	2210.84545898438	16.6371288299561	0.714476346969604	0.936420261859894	0.53786963224411	42.466667175293	637
True	False	False	False	False	-1711.03283691406	2473.25732421875	499.113861083984	0.177659347653389	0.935222089290619	0.0640237033367157	98.8466644287109	44481
True	False	False	False	False	-1700.38818359375	2259.66723632813	107.586769104004	0.756450712680817	0.929236948490143	0.677877962589264	151.216491699219	14668
True	False	False	False	False	-1696.98022460938	2280.533203125	104.259346008301	0.811947047710419	0.96260392665863	1	147.957443237305	13908
True	False	False	False	False	-1693.9423828125	2355.08251953125	153.061584472656	0.62613046169281	0.861317157745361	0.379008322954178	155.384063720703	21443
True	False	False	False	False	-1674.30102539063	2440.875	11.0914192199707	0.763594925403595	0.936281979084015	0.714360892772675	42.7999992370605	428
True	False	False	False	False	-1672.32397460938	2371.7685546875	136.424453735352	0.827717363834381	0.953408420085907	1	154.300811767578	18979
True	False	False	False	False	-1657.63549804688	2491.14331054688	144.188446044922	0.732868850231171	0.943701028823853	0.589046716690063	150.130767822266	19517
True	False	False	False	False	-1626.65869140625	2236.1923828125	138.64274597168	0.827974438667297	0.969299852848053	1	153.776000976563	19222
True	False	False	False	False	-1640.89965820313	2264.998046875	92.0587844848633	0.783524453639984	0.93296754360199	0.906862378120422	149.397583007813	12400
True	False	False	False	False	-1636.99523925781	2335.32788085938	186.335845947266	0.786822140216827	0.935046494007111	1	154.125	25893
True	False	False	False	False	-1638.66442871094	2501.27001953125	144.188446044922	0.778827726840973	0.939418375492096	0.832400798797607	159.592300415039	20747
True	False	False	False	False	-1622.99609375	2393.84985351563	106.477630615234	0.748652279376984	0.920080959796906	0.644329190254211	141.03125	13539
True	False	False	False	False	-1610.11694335938	2513.50170898438	157.498153686523	0.680353045463562	0.944673001766205	0.464434146881104	98.0352096557617	13921
True	False	False	False	False	-1601.55700683594	2408.52001953125	200.754699707031	0.778810083866119	0.944620072841644	0.832194209098816	156.486190795898	28324
True	False	False	False	False	-1594.42199707031	2440.28173828125	170.807861328125	0.730905413627625	0.9305100440979	0.583023309707642	153.649353027344	23662
True	False	False	False	False	-1586.33618164063	2295.4501953125	125.333038330078	0.75689834356308	0.938564479351044	0.67997819185257	151.442474365234	17113
True	False	False	False	False	-1575.16955566406	2520.17016601563	23.2919807434082	0.792964518070221	0.946847438812256	1	50.761905670166	1066
True	False	False	False	False	-1575.09008789063	2365.72802734375	200.754699707031	0.771863341331482	0.931303799152374	0.767917037010193	156.635360717773	28351
True	False	False	False	False	-1560.62768554688	2321.28076171875	191.881561279297	0.74438750743866	0.92697948217392	0.627989649772644	156.479766845703	27071
True	False	False	False	False	-1539.3154296875	2518.8427734375	145.297592163086	0.70317542552948	0.904467165470123	0.511079430580139	146.732818603516	19222
True	False	False	False	False	-1525.46997070313	2423.08715820313	188.554138183594	0.778482019901276	0.943367123603821	0.828421533107758	153.5	26095
True	False	False	False	False	-1527.17541503906	2565.2275390625	1051.46655273438	0.0979881659150124	0.93503737449646	0.033302653580904	107.351264953613	101769
True	False	False	False	False	-1523.14404296875	2472.490234375	207.409545898438	0.811901271343231	0.954594790935516	1	148.545455932617	27778
True	False	False	False	False	-1513.31848144531	2354.41381835938	173.026138305664	0.64305567741394	0.885626792907715	0.402801632881165	151.019226074219	23559
True	False	False	False	False	-1507.59509277344	2324.89770507813	171.917007446289	0.823719143867493	0.964943110942841	1	155.53547668457	24108
True	False	False	False	False	-1496.27355957031	2498.51147460938	199.645553588867	0.798810124397278	0.943757951259613	1	151.261108398438	27227
True	False	False	False	False	-1486.3330078125	2386.94287109375	146.40673828125	0.751851856708527	0.9349405169487	0.657453954219818	150.030303955078	19804
True	False	False	False	False	-1475.97424316406	2539.0302734375	159.716445922852	0.712809860706329	0.91609662771225	0.533730089664459	151.6875	21843
True	False	False	False	False	-1454.62133789063	2365.54052734375	160.825576782227	0.741957902908325	0.922110676765442	0.619196534156799	152.696548461914	22141
True	False	False	False	False	-1441.80102539063	2489.75415039063	113.132476806641	0.686399757862091	0.89592456817627	0.475978404283524	142.137252807617	14498
True	False	False	False	False	-1430.39196777344	2334.11450195313	179.680999755859	0.758721351623535	0.936158955097198	0.688763201236725	157.061721801758	25444
True	False	False	False	False	-1437.38012695313	2595.98901367188	146.40673828125	0.811434090137482	0.95416671037674	1	161.636367797852	21336
True	False	False	False	False	-1430.70678710938	2410.83935546875	144.188446044922	0.681213140487671	0.90743100643158	0.466044723987579	150.615386962891	19580
True	False	False	False	False	-1415.26220703125	2601.5517578125	251.77522277832	0.769889295101166	0.953021347522736	0.753582775592804	162.709243774414	36935
True	False	False	False	False	-1405.95910644531	2475.93212890625	110.914192199707	0.655060887336731	0.874043524265289	0.421090096235275	145.570007324219	14557
True	False	False	False	False	-1405.13232421875	2562.32592773438	9.98227787017822	0.557533979415894	0.927492141723633	0.29985499382019	57.4444427490234	517
True	False	False	False	False	-1393.94738769531	2574.96508789063	155.279876708984	0.751485168933868	0.929159820079803	0.655908226966858	152.392852783203	21335
True	False	False	False	False	-1376.57763671875	2518.04174804688	23.2919807434082	0.725569725036621	0.94915634393692	0.567398190498352	50.4285697937012	1059
True	False	False	False	False	-1369.7392578125	2634.55297851563	523.515014648438	0.15677236020565	0.922873079776764	0.055606234818697	115.177963256836	54364
True	False	False	False	False	-1367.68334960938	2477.86694335938	170.807861328125	0.855684340000153	0.966805577278137	1	152.428573608398	23474
True	False	False	False	False	-1354.57739257813	2538.13208007813	176.353576660156	0.721411168575287	0.912168681621552	0.555898606777191	149.628936767578	23791
True	False	False	False	False	-1357.19750976563	2578.56372070313	174.135284423828	0.834347784519196	0.95676201581955	1	152.47770690918	23939
True	False	False	False	False	-1344.44348144531	2630.7841796875	90.9496383666992	0.826298654079437	0.962134122848511	1	152.487808227539	12504
True	False	False	False	False	-1314.76916503906	2648.65185546875	103.150199890137	0.813628137111664	0.958959102630615	1	161.634414672852	15032
True	False	False	False	False	-1303.8974609375	2503.60083007813	119.787330627441	0.842233836650848	0.970481276512146	1	145.527770996094	15717
True	False	False	False	False	-1311.30456542969	2619.4072265625	102.041061401367	0.748013913631439	0.932313740253448	0.641803920269012	142.434783935547	13104
True	False	False	False	False	-1297.78845214844	2651.98608398438	113.132476806641	0.772725999355316	0.959691882133484	0.774587631225586	157.450973510742	16060
True	False	False	False	False	-1278.85424804688	2513.54711914063	24.401123046875	0.715491533279419	0.950671494007111	0.54042637348175	49.7727279663086	1095
True	False	False	False	False	-1277.68225097656	2407.88891601563	257.320922851563	0.705485999584198	0.905540347099304	0.516324877738953	154.120697021484	35756
True	False	False	False	False	-1275.31420898438	2547.44970703125	120.896469116211	0.816004395484924	0.963646411895752	1	145.339447021484	15842
True	False	False	False	False	-1260.640625	2463.00659179688	192.990692138672	0.732719540596008	0.918171226978302	0.588583052158356	148.402297973633	25822
True	False	False	False	False	-1265.88891601563	2619.529296875	96.4953460693359	0.678466141223907	0.890791654586792	0.46093612909317	147.689651489258	12849
True	False	False	False	False	-1224.65124511719	2532.95166015625	290.595184326172	0.762782037258148	0.937663018703461	0.709850132465363	156.900756835938	41108
True	False	False	False	False	-1230.98291015625	2584.3955078125	11.0914192199707	0.69836014509201	0.927715241909027	0.500491261482239	51.0999984741211	511
True	False	False	False	False	-1219.01782226563	2691.01196289063	922.806091308594	0.102097205817699	0.932898342609406	0.0347997918725014	117.971153259277	98152
True	False	False	False	False	-1214.27270507813	2479.599609375	137.533599853516	0.821350634098053	0.954403162002563	1	149.096771240234	18488
True	False	False	False	False	-1213.72106933594	2566.00659179688	137.533599853516	0.709317326545715	0.896202921867371	0.525276064872742	147.411285400391	18279
True	False	False	False	False	-1212.26037597656	2677.02514648438	190.772415161133	0.816335916519165	0.956180036067963	1	158.918609619141	27334
True	False	False	False	False	-1182.39672851563	2509.2265625	98.7136306762695	0.8182532787323	0.951364815235138	1	148.595504760742	13225
True	False	False	False	False	-1195.06909179688	2594.16455078125	117.569046020508	0.72139585018158	0.913784503936768	0.555857241153717	145.056610107422	15376
True	False	False	False	False	-1198.22741699219	2653.83422851563	16.6371288299561	0.714476346969604	0.940302610397339	0.53786963224411	53	795
True	False	False	False	False	-1170.28637695313	2607.54565429688	94.2770690917969	0.767170608043671	0.940304696559906	0.735596120357513	147.729415893555	12557
True	False	False	False	False	-1166.47570800781	2592.49194335938	92.0587844848633	0.798473179340363	0.954577445983887	1	149.939758300781	12445
True	False	False	False	False	-1163.74731445313	2469.166015625	298.359191894531	0.761475920677185	0.935256540775299	0.702817142009735	158.587356567383	42660
True	False	False	False	False	-1150.07263183594	2667.3134765625	130.878753662109	0.85865181684494	0.962570607662201	1	150.364410400391	17743
True	False	False	False	False	-1138.79858398438	2553.04516601563	96.4953460693359	0.719872772693634	0.917678356170654	0.551781058311462	142.275863647461	12378
True	False	False	False	False	-1134.76879882813	2710.0625	114.241622924805	0.780301749706268	0.958143532276154	0.850902378559113	155.495147705078	16016
True	False	False	False	False	-1112.83020019531	2607.75561523438	166.371292114258	0.607595264911652	0.85960978269577	0.355197101831436	150.273330688477	22541
True	False	False	False	False	-1093.5029296875	2664.78979492188	129.769607543945	0.783691227436066	0.960574388504028	0.910914957523346	143.931625366211	16840
True	False	False	False	False	-1094.21313476563	2732.0810546875	433.674499511719	0.212037354707718	0.938513994216919	0.0785070136189461	118.442451477051	46311
True	False	False	False	False	-1069.99853515625	2497.38256835938	12.2005615234375	0.741141617298126	0.94014710187912	0.616318583488464	46.6363639831543	513
True	False	False	False	False	-1058.32287597656	2702.45581054688	190.772415161133	0.66829925775528	0.895014226436615	0.442867994308472	153.284881591797	26365
True	False	False	False	False	-1039.76525878906	2490.767578125	156.389007568359	0.669205605983734	0.929260849952698	0.444428205490112	150.985809326172	21289
True	False	False	False	False	-1056.14233398438	2570.9482421875	19.9645557403564	0.725530564785004	0.936461865901947	0.56728732585907	49.8888893127441	898
True	False	False	False	False	-1046.30932617188	2737.8779296875	131.987884521484	0.638762414455414	0.930549204349518	0.396559506654739	132.033615112305	15712
True	False	False	False	False	-1033.36145019531	2561.87377929688	110.914192199707	0.757574498653412	0.9233478307724	0.683192253112793	145.860000610352	14586
True	False	False	False	False	-1032.45727539063	2648.61108398438	306.123168945313	0.7622190117836	0.932798206806183	0.706787109375	160.492752075195	44296
True	False	False	False	False	-1021.76116943359	2690.5283203125	107.586769104004	0.660145282745361	0.882243990898132	0.429239451885223	143.567016601563	13926
True	False	False	False	False	-1018.79107666016	2754.13671875	209.627822875977	0.31123811006546	0.936496496200562	0.125496342778206	120.068786621094	22693
True	False	False	False	False	-1013.61297607422	2254.97583007813	90.9496383666992	0.854409575462341	0.972078859806061	1	139.048782348633	11402
True	False	False	False	False	-1012.05303955078	2736.87280273438	137.533599853516	0.758878648281097	0.944700717926025	0.689539611339569	148.92741394043	18467
True	False	False	False	False	-998.461242675781	2605.32690429688	224.046676635742	0.840041756629944	0.962248682975769	1	153.108917236328	30928
True	False	False	False	False	-994.559814453125	2543.57495117188	218.500961303711	0.765435755252838	0.933747410774231	0.72499030828476	158.26904296875	31179
True	False	False	False	False	-984.728088378906	2753.07885742188	175.244430541992	0.710309088230133	0.948093593120575	0.527647256851196	162.386077880859	25657
True	False	False	False	False	-972.114685058594	2723.51611328125	89.8404998779297	0.642614901065826	0.88385796546936	0.402153879404068	143.012344360352	11584
True	False	False	False	False	-964.691955566406	2759.65502929688	100.931915283203	0.752970397472382	0.940522968769073	0.662240564823151	136.68132019043	12438
True	False	False	False	False	-942.360229492188	2733	22.1828384399414	0.755204319953918	0.943390667438507	0.672140836715698	68.3000030517578	1366
True	False	False	False	False	-937.391357421875	2593.60180664063	133.097030639648	0.718917906284332	0.907098531723022	0.549260377883911	148.850006103516	17862
True	False	False	False	False	-932.577758789063	2742.48461914063	105.36848449707	0.744577586650848	0.916047811508179	0.628692507743835	148.715789794922	14128
True	False	False	False	False	-925.381103515625	2621.63745117188	106.477630615234	0.780536234378815	0.930634796619415	0.854119598865509	145.60417175293	13978
True	False	False	False	False	-902.585815429688	2741.27099609375	102.041061401367	0.738865315914154	0.925000667572021	0.608482539653778	146.141311645508	13445
True	False	False	False	False	-885.079040527344	2761.93408203125	144.188446044922	0.787146151065826	0.954447329044342	1	152.307693481445	19800
True	False	False	False	False	-870.676513671875	2658.82885742188	176.353576660156	0.805686175823212	0.952130436897278	1	159.42138671875	25348
True	False	False	False	False	-848.675720214844	2568.0361328125	109.805053710938	0.69250875711441	0.942338407039642	0.488200724124908	145.616165161133	14416
True	False	False	False	False	-810.608520507813	2804.18798828125	1881.10473632813	0.0545247234404087	0.937402188777924	0.0179856829345226	113.46403503418	192435
True	False	False	False	False	-757.898620605469	2750.02001953125	134.206176757813	0.823480188846588	0.956716597080231	1	156.834716796875	18977
True	False	False	False	False	-750.461669921875	2565.80908203125	94.2770690917969	0.817713499069214	0.963002026081085	1	146.447052001953	12448
True	False	False	False	False	-746.618103027344	2712.48608398438	151.952453613281	0.735381960868835	0.922128677368164	0.596992313861847	153.642333984375	21049
True	False	False	False	False	-740.652709960938	2768.83471679688	107.586769104004	0.788666844367981	0.954958975315094	1	151.42268371582	14688
True	False	False	False	False	-712.569763183594	2763.43530273438	99.8227767944336	0.838416218757629	0.965309083461761	1	146.644439697266	13198
True	False	False	False	False	-704.85986328125	2799.4951171875	248.447799682617	0.526589572429657	0.87882274389267	0.270613342523575	158.316970825195	35463
True	False	False	False	False	-689.638977050781	2601.74462890625	97.6044921875	0.784017562866211	0.948069751262665	0.919521510601044	143.988632202148	12671
True	False	False	False	False	-676.032348632813	2625.17919921875	89.8404998779297	0.631675362586975	0.870835363864899	0.386569023132324	144.024688720703	11666
True	False	False	False	False	-661.4072265625	2821.091796875	88.7313537597656	0.759382247924805	0.923629105091095	0.692045390605927	152.449996948242	12196
True	False	False	False	False	-650.388854980469	2646.5615234375	87.6222152709961	0.785240411758423	0.945148706436157	0.972049474716187	148.367095947266	11721
True	False	False	False	False	-629.199157714844	2736.35595703125	88.7313537597656	0.623876869678497	0.86704283952713	0.375996291637421	144.274993896484	11542
True	False	False	False	False	-638.770324707031	2836.13842773438	218.500961303711	0.377591133117676	0.954641282558441	0.162398487329483	109.208122253418	21514
True	False	False	False	False	-625.845886230469	2621.94677734375	88.7313537597656	0.623876869678497	0.863323569297791	0.375996291637421	143.375	11470
True	False	False	False	False	-612.458801269531	2828.99194335938	89.8404998779297	0.721652567386627	0.926739454269409	0.556551098823547	152.234573364258	12331
True	False	False	False	False	-593.502075195313	2738.34619140625	93.1679229736328	0.707453370094299	0.921564519405365	0.520880579948425	145.678573608398	12237
True	False	False	False	False	-575.219604492188	2438.27880859375	44.3656768798828	0.673765122890472	0.951043426990509	0.452423572540283	48.25	1930
True	False	False	False	False	-559.542175292969	2395.38232421875	62.1119499206543	0.414309740066528	0.940095067024231	0.185272946953773	48.6428565979004	2724
True	False	False	False	False	-557.154052734375	2747.78002929688	131.987884521484	0.779522478580475	0.935145080089569	0.840783715248108	149.983200073242	17848
True	False	False	False	False	-550.523132324219	2627.92358398438	86.513069152832	0.740397691726685	0.919444918632507	0.613727450370789	141.16667175293	11011
True	False	False	False	False	-384.596832275391	2830.9638671875	128.660461425781	0.768360316753387	0.928325414657593	0.743243813514709	160.00862121582	18561
True	False	False	False	False	-388.956848144531	2862.51123046875	2387.98266601563	0.0269390866160393	0.928456664085388	0.00872526876628399	100.469116210938	216310
True	False	False	False	False	-277.149810791016	2444.00659179688	224.046676635742	0.306451737880707	0.796882510185242	0.12302415817976	62.4752464294434	12620
True	False	False	False	False	-117.728233337402	2864.38500976563	46.5839614868164	0.839679360389709	0.96739661693573	1	72.3571395874023	3039
True	False	False	False	False	-69.0560302734375	2874.57568359375	300.577453613281	0.103265948593616	0.941089868545532	0.0352272428572178	90.6752777099609	24573
True	False	False	False	False	-15.1571035385132	2872.07543945313	32.1651153564453	0.258369415998459	0.884269595146179	0.0994045659899712	84.6551742553711	2455
True	False	False	False	False	16.049861907959	2710.60229492188	169.698715209961	0.81309050321579	0.949740827083588	1	162.418304443359	24850
True	False	False	False	False	47.2107543945313	2647.2958984375	145.297592163086	0.784818708896637	0.956700146198273	0.947113275527954	153.137405395508	20061
True	False	False	False	False	74.1567001342773	-3562.06884765625	299.468322753906	0.412719994783401	0.850495278835297	0.184240728616714	144	38880
True	False	False	False	False	132.995727539063	-3552.9033203125	217.391815185547	0.560589492321014	0.930721819400787	0.302923440933228	112.382652282715	22027
True	False	False	False	False	63.8501663208008	-3548.85229492188	21.0736961364746	0.765837788581848	0.95370626449585	0.727394282817841	75.9473648071289	1443
True	False	False	False	False	298.475372314453	-3535.35424804688	319.432891845703	0.623558878898621	0.888069748878479	0.375573992729187	177.454864501953	51107
True	False	False	False	False	112.443267822266	-3520.0986328125	220.719253540039	0.721562623977661	0.903146266937256	0.556307733058929	181.542709350586	36127
True	False	False	False	False	156.477508544922	-3517.599609375	156.389007568359	0.775517404079437	0.941752374172211	0.798297166824341	158.304962158203	22321
True	False	False	False	False	394.134155273438	-3525.03735351563	119.787330627441	0.715369939804077	0.952423274517059	0.540118634700775	93.9537048339844	10147
True	False	False	False	False	163.6298828125	-3491.517578125	166.371292114258	0.805162727832794	0.952660441398621	1	158.513336181641	23777
True	False	False	False	False	87.1213684082031	-3479.57568359375	191.881561279297	0.792219936847687	0.949202835559845	1	171.994216918945	29755
True	False	False	False	False	109.443840026855	-3469.78955078125	143.079315185547	0.772836744785309	0.93660032749176	0.775464057922363	159.434112548828	20567
True	False	False	False	False	130.108413696289	-3490.81909179688	170.807861328125	0.707926988601685	0.901627421379089	0.521990060806274	163.025970458984	25106
True	False	False	False	False	260.96875	-3489.29711914063	159.716445922852	0.849917888641357	0.969087541103363	1	76.4583358764648	11010
True	False	False	False	False	271.956451416016	-3469.5751953125	31.0559749603271	0.647358953952789	0.938818573951721	0.409211099147797	57.25	1603
True	False	False	False	False	332.963775634766	-3464.4755859375	177.462707519531	0.742383062839508	0.921224415302277	0.620710372924805	166.5625	26650
True	False	False	False	False	273.204498291016	-3450.06469726563	186.335845947266	0.843055665493011	0.959849238395691	1	80.5535736083984	13533
True	False	False	False	False	313.244110107422	-3460.93041992188	68.7667999267578	0.765656411647797	0.960058152675629	0.726305961608887	62.2096786499023	3857
True	False	False	False	False	379.565643310547	-3494.40600585938	200.754699707031	0.80324798822403	0.95819628238678	1	74.1823196411133	13427
True	False	False	False	False	568.447692871094	-3489.75732421875	149.734161376953	0.376646757125854	0.878993630409241	0.161835417151451	103.155555725098	13926
True	False	False	False	False	452.482452392578	-3473.42822265625	256.211791992188	0.715424239635468	0.942511975765228	0.540255963802338	139.89176940918	32315
True	False	False	False	False	541.42529296875	-3447.64038085938	242.902084350586	0.778511226177216	0.950221955776215	0.828752934932709	95.315071105957	20874
True	False	False	False	False	601.916076660156	-3451.90771484375	125.333038330078	0.790439307689667	0.940164923667908	1	161.734512329102	18276
True	False	False	False	False	610.741882324219	-3477.93725585938	156.389007568359	0.803114473819733	0.96180784702301	1	165.645385742188	23356
True	False	False	False	False	653.6806640625	-3472.666015625	15.5279874801636	0.717676758766174	0.928345501422882	0.546022891998291	111.571426391602	1562
True	False	False	False	False	636.932250976563	-3472.294921875	209.627822875977	0.546209156513214	0.905227422714233	0.288779467344284	118.169311523438	22334
True	False	False	False	False	319.158905029297	-3440.88818359375	107.586769104004	0.802616775035858	0.946154475212097	1	62.1958770751953	6033
True	False	False	False	False	589.153503417969	-3440.69848632813	141.970169067383	0.786845147609711	0.950707495212555	1	155.9765625	19965
True	False	False	False	False	51.4376754760742	-3437.57202148438	323.869445800781	0.713793754577637	0.958206474781036	0.536165654659271	100.976028442383	29485
True	False	False	False	False	62.0383605957031	-3346.46044921875	141.970169067383	0.739838838577271	0.933875381946564	0.6118004322052	152.4453125	19513
True	False	False	False	False	56.3228149414063	-3039.408203125	190.772415161133	0.763307452201843	0.933240532875061	0.712753474712372	159.337203979492	27406
True	False	False	False	False	81.0391311645508	-3286.44091796875	146.40673828125	0.782496511936188	0.944981217384338	0.885400652885437	159.66667175293	21076
True	False	False	False	False	106.094718933105	-3438.73583984375	225.155807495117	0.779315590858459	0.922295928001404	0.838229954242706	173.871917724609	35296
True	False	False	False	False	718.574401855469	-3432.81298828125	349.379699707031	0.634062647819519	0.911602318286896	0.389892190694809	184.460311889648	58105
True	False	False	False	False	173.113586425781	-3419.79272460938	190.772415161133	0.773247897624969	0.942255854606628	0.778759181499481	73.8139572143555	12696
True	False	False	False	False	148.225784301758	-3384.193359375	252.884368896484	0.788381993770599	0.951469957828522	1	125.013160705566	28503
True	False	False	False	False	134.23388671875	-3075.5166015625	160.825576782227	0.697461485862732	0.888610780239105	0.498564183712006	137.275863647461	19905
True	False	False	False	False	107.33812713623	-3053.82373046875	169.698715209961	0.767782807350159	0.95680695772171	0.739490985870361	104.267974853516	15953
True	False	False	False	False	152.45556640625	-3355.25830078125	80.9673614501953	0.760632932186127	0.946528077125549	0.698408961296082	89.4931488037109	6533
True	False	False	False	False	203.28581237793	-3402.6943359375	28.8376903533936	0.63250470161438	0.914188742637634	0.387718707323074	48.769229888916	1268
True	False	False	False	False	292.981262207031	-3394.57421875	305.014038085938	0.573907256126404	0.9188511967659	0.316724538803101	71.050910949707	19539
True	False	False	False	False	220.377502441406	-2862.48950195313	206.300399780273	0.817960679531097	0.948529481887817	1	155.876342773438	28993
True	False	False	False	False	225.937789916992	-3351.35961914063	187.44499206543	0.809715926647186	0.955274939537048	1	164.497039794922	27800
True	False	False	False	False	249.076187133789	-3321.97387695313	281.722045898438	0.696443140506744	0.941753387451172	0.496398091316223	72.2952728271484	18363
True	False	False	False	False	285.715057373047	-2460.91430664063	104.259346008301	0.811947047710419	0.954621136188507	1	130.106384277344	12230
True	False	False	False	False	337.603454589844	-3306.45678710938	308.341461181641	0.714149951934814	0.952915549278259	0.537053406238556	70	19460
True	False	False	False	False	373.455688476563	-3421.41723632813	229.592376708984	0.721564650535583	0.955343782901764	0.556313276290894	75.5314025878906	15635
True	False	False	False	False	742.010498046875	-3420.94360351563	286.158630371094	0.653669953346252	0.924782454967499	0.418904364109039	180.585266113281	46591
True	False	False	False	False	725.576416015625	-3409.90625	137.533599853516	0.790976285934448	0.938908874988556	1	164.645156860352	20416
True	False	False	False	False	476.9130859375	-3388.7822265625	200.754699707031	0.683218479156494	0.943356573581696	0.469839662313461	71.5138092041016	12944
True	False	False	False	False	376.230010986328	-3369.47314453125	339.397430419922	0.810719072818756	0.960152566432953	1	85.9019622802734	26286
True	False	False	False	False	525.939270019531	-3362.54125976563	268.412353515625	0.763469576835632	0.968118131160736	0.713658273220062	91.1280975341797	22053
True	False	False	False	False	480.201263427734	-3309.74633789063	215.173538208008	0.744764685630798	0.958458006381989	0.629386484622955	81.8041229248047	15870
True	False	False	False	False	434.473510742188	-3251.1787109375	137.533599853516	0.782398581504822	0.937734723091125	0.883594453334808	147.483871459961	18288
True	False	False	False	False	498.453308105469	-3232.47485351563	137.533599853516	0.691914021968842	0.894188404083252	0.486984550952911	146.42741394043	18157
True	False	False	False	False	536.176940917969	-2253.427734375	168.589569091797	0.815898180007935	0.953398704528809	1	151.013153076172	22954
True	False	False	False	False	454.640869140625	-2164.10034179688	174.135284423828	0.795551776885986	0.939101099967957	1	155.152862548828	24359
True	False	False	False	False	475.628723144531	-2199.04711914063	102.041061401367	0.761244773864746	0.949037611484528	0.701598525047302	137.978256225586	12694
True	False	False	False	False	548.369140625	-2331.50463867188	135.315322875977	0.790392696857452	0.945346415042877	1	140.540985107422	17146
True	False	False	False	False	558.085876464844	-3357.57250976563	17.7462711334229	0.64491605758667	0.93289041519165	0.405553311109543	52.75	844
True	False	False	False	False	558.676452636719	-3398.27783203125	64.3302307128906	0.771918535232544	0.938717365264893	0.768335938453674	55.5172424316406	3220
True	False	False	False	False	703.939819335938	-3360.97436523438	228.483245849609	0.814241766929626	0.951224803924561	1	175.05339050293	36061
True	False	False	False	False	576.880310058594	-3326.7021484375	140.861022949219	0.789145231246948	0.951049447059631	1	142.488189697266	18096
True	False	False	False	False	559.031860351563	-3266.67016601563	148.625015258789	0.722276210784912	0.908222079277039	0.558245301246643	169.373138427734	22696
True	False	False	False	False	565.129150390625	-3249.99658203125	157.498153686523	0.754633009433746	0.919386446475983	0.669563829898834	166.084503173828	23584
True	False	False	False	False	575.222595214844	-3273.21801757813	135.315322875977	0.673845827579498	0.899302184581757	0.452567338943481	157.286880493164	19189
True	False	False	False	False	591.88037109375	-3238.22583007813	237.356369018555	0.831488609313965	0.95924299955368	1	166.149536132813	35556
True	False	False	False	False	629.445556640625	-1912.96203613281	125.333038330078	0.845949530601501	0.968901455402374	1	158.30973815918	17889
True	False	False	False	False	660.725646972656	-1939.34362792969	134.206176757813	0.699378907680511	0.907396674156189	0.502694189548492	138.661163330078	16778
True	False	False	False	False	685.17431640625	-3359.64819335938	139.751892089844	0.686032891273499	0.894735038280487	0.475262850522995	163.095245361328	20550
True	False	False	False	False	755.359558105469	-3343.05444335938	166.371292114258	0.735410094261169	0.923276603221893	0.597082853317261	156.126663208008	23419
True	False	False	False	False	729.805358886719	-3270.64208984375	137.533599853516	0.750816345214844	0.942226827144623	0.65311735868454	153.379028320313	19019
True	False	False	False	False	730.595764160156	-3140.83642578125	211.846115112305	0.692555069923401	0.910460710525513	0.488295674324036	155.921463012695	29781
True	False	False	False	False	686.991943359375	-1954.75439453125	119.787330627441	0.746888160705566	0.917499899864197	0.637421369552612	149.453704833984	16141
True	False	False	False	False	717.907043457031	-2026.64904785156	150.843307495117	0.814773619174957	0.962207734584808	1	150.507354736328	20469
True	False	False	False	False	743.410583496094	-3207.232421875	139.751892089844	0.73591810464859	0.918118178844452	0.598723590373993	154.730163574219	19496
True	False	False	False	False	745.544677734375	-1922.01794433594	183.008422851563	0.703632354736328	0.91088330745697	0.512107908725739	175.424240112305	28945
True	False	False	False	False	750.801086425781	-3284.9150390625	130.878753662109	0.772971868515015	0.937181234359741	0.776539385318756	148.949157714844	17576
True	False	False	False	False	752.289001464844	-3188.34887695313	135.315322875977	0.808103084564209	0.958814084529877	1	147.975402832031	18053
True	False	False	False	False	772.174194335938	-3415.18774414063	342.724853515625	0.4301398396492	0.897419333457947	0.195776000618935	170.190933227539	52589
True	False	False	False	False	826.845031738281	-3414.14111328125	58.7845230102539	0.775075852870941	0.946147859096527	0.794298112392426	98.9245300292969	5243
True	False	False	False	False	785.2236328125	-3395.25561523438	164.153015136719	0.715867638587952	0.926861643791199	0.541380345821381	157.385131835938	23293
True	False	False	False	False	814.571838378906	-3323.01513671875	439.22021484375	0.683036088943481	0.940884411334991	0.469492137432098	176.381317138672	69847
True	False	False	False	False	789.542602539063	-3258.08325195313	157.498153686523	0.79235315322876	0.940117001533508	1	152.908447265625	21713
True	False	False	False	False	799.531677246094	-3281.4013671875	18.8554134368896	0.75434798002243	0.942380666732788	0.66828989982605	50.294116973877	855
True	False	False	False	False	856.070739746094	-3395.15698242188	14.4188451766968	0.719225645065308	0.945763468742371	0.550069808959961	107	1391
True	False	False	False	False	860.390197753906	-3405.76098632813	167.480438232422	0.716666996479034	0.922835886478424	0.543420672416687	166.125823974609	25085
True	False	False	False	False	932.153625488281	-3389.08618164063	44.3656768798828	0.384806364774704	0.910213887691498	0.166740402579308	105.375	4215
True	False	False	False	False	899.511779785156	-3385.34057617188	323.869445800781	0.421939343214035	0.815975964069366	0.190283387899399	164.116439819336	47922
True	False	False	False	False	861.131652832031	-3361.1083984375	231.810668945313	0.854007184505463	0.967651605606079	1	170.751190185547	35687
True	False	False	False	False	893.385864257813	-3304.17138671875	227.374099731445	0.752059996128082	0.910596370697021	0.658336639404297	169.287811279297	34704
True	False	False	False	False	862.415100097656	-3295.79028320313	176.353576660156	0.824980556964874	0.95607990026474	1	160.465408325195	25514
True	False	False	False	False	909.84033203125	-3283.73315429688	255.102645874023	0.619863867759705	0.932253062725067	0.37071618437767	167.895645141602	38616
True	False	False	False	False	895.107299804688	-2864.35595703125	225.155807495117	0.730036079883575	0.947357594966888	0.580405533313751	83.4187164306641	16934
True	False	False	False	False	933.380737304688	-3337.12377929688	286.158630371094	0.764712512493134	0.925703644752502	0.720741987228394	167.35270690918	43177
True	False	False	False	False	946.567504882813	-3190.1923828125	175.244430541992	0.869019508361816	0.970705568790436	1	158.39241027832	25026
True	False	False	False	False	945.659912109375	-2785.06201171875	135.315322875977	0.778218626976013	0.931056499481201	0.825467169284821	135.303283691406	16507
True	False	False	False	False	953.110473632813	-3369.98779296875	256.211791992188	0.77724677324295	0.932965397834778	0.815086603164673	177.329010009766	40963
True	False	False	False	False	981.713500976563	-3357.1669921875	385.981384277344	0.494042575359344	0.900402367115021	0.242954522371292	180.362075805664	62766
True	False	False	False	False	973.073852539063	-3274.75708007813	206.300399780273	0.793185532093048	0.936431646347046	1	168.102157592773	31267
True	False	False	False	False	1002.09368896484	-3208.63061523438	11.0914192199707	0.763594925403595	0.936281979084015	0.714360892772675	55.9000015258789	559
True	False	False	False	False	971.195617675781	-3118.03564453125	229.592376708984	0.772148787975311	0.939481317996979	0.770094633102417	162.323669433594	33601
True	False	False	False	False	991.089416503906	-3169.44555664063	211.846115112305	0.787330985069275	0.941475987434387	1	166.994766235352	31896
True	False	False	False	False	1010.35357666016	-3261.77783203125	207.409545898438	0.829874992370605	0.960566341876984	1	168.411758422852	31493
True	False	False	False	False	1012.64581298828	-3139.79833984375	138.64274597168	0.7602219581604	0.934132993221283	0.696295320987701	156.824005126953	19603
True	False	False	False	False	1019.27734375	-3355.48876953125	9.98227787017822	0.557533979415894	0.921230614185333	0.29985499382019	105.222221374512	947
True	False	False	False	False	1045.81750488281	-3340.3955078125	34.3833999633789	0.770503997802734	0.943335175514221	0.757918477058411	107.645164489746	3337
True	False	False	False	False	1063.86218261719	-3311.44482421875	13.3097038269043	0.517451584339142	0.916445434093475	0.262555181980133	82.9166641235352	995
True	False	False	False	False	1019.98553466797	-3215.77514648438	149.734161376953	0.700455188751221	0.899077892303467	0.505042791366577	157.274078369141	21232
True	False	False	False	False	1047.59155273438	-3187.181640625	217.391815185547	0.825362265110016	0.952496469020844	1	169.642852783203	33250
True	False	False	False	False	1045.27868652344	-3151.73779296875	189.663269042969	0.735781848430634	0.916117370128632	0.598282516002655	160.356719970703	27421
True	False	False	False	False	1054.7314453125	-3083.21069335938	302.795745849609	0.803175330162048	0.950957655906677	1	170.0146484375	46414
True	False	False	False	False	1065.36511230469	-2140.48706054688	123.114753723145	0.807714879512787	0.950062692165375	1	153.648651123047	17055
True	False	False	False	False	1069.75561523438	-3319.38427734375	25.5102653503418	0.636238098144531	0.908495008945465	0.392957359552383	103.130432128906	2372
True	False	False	False	False	1121.2744140625	-3309.26196289063	26.6194076538086	0.780536234378815	0.95841646194458	0.854119598865509	120.75	2898
True	False	False	False	False	1101.63793945313	-3304.26879882813	342.724853515625	0.555618584156036	0.91753876209259	0.297949284315109	181.673141479492	56137
True	False	False	False	False	1099.947265625	-3263.4970703125	153.061584472656	0.759016990661621	0.932883083820343	0.690224945545197	154.586959838867	21333
True	False	False	False	False	1076.5654296875	-3224.0498046875	150.843307495117	0.867522418498993	0.97129362821579	1	164.191177368164	22330
True	False	False	False	False	1077.18298339844	-3256.26513671875	148.625015258789	0.811366081237793	0.96396404504776	1	157.962692260742	21167
True	False	False	False	False	1090.47314453125	-3238.81396484375	204.082122802734	0.791718482971191	0.932184815406799	1	173.760864257813	31972
True	False	False	False	False	1086.4140625	-3166.31201171875	178.571853637695	0.815820634365082	0.956596493721008	1	165.428573608398	26634
True	False	False	False	False	1077.80651855469	-3117.0634765625	148.625015258789	0.744556486606598	0.955098927021027	0.628614366054535	149.417907714844	20022
True	False	False	False	False	1094.630859375	-3068.29321289063	206.300399780273	0.814893543720245	0.954334139823914	1	165.365585327148	30758
True	False	False	False	False	1083.06164550781	-3033.396484375	106.477630615234	0.780536234378815	0.941737532615662	0.854119598865509	131.48957824707	12623
True	False	False	False	False	1118.87585449219	-3207.69311523438	149.734161376953	0.761056125164032	0.933939218521118	0.700609505176544	156.71110534668	21156
True	False	False	False	False	1133.28540039063	-3181.19946289063	218.500961303711	0.774757087230682	0.925875842571259	0.791474997997284	168.75634765625	33245
True	False	False	False	False	1121.83642578125	-3149.3828125	158.607299804688	0.78651762008667	0.939253091812134	1	159.692306518555	22836
True	False	False	False	False	1138.06750488281	-3095.19653320313	129.769607543945	0.796257674694061	0.958252608776093	1	155.367523193359	18178
True	False	False	False	False	1142.39013671875	-3304.26293945313	11.0914192199707	0.462399274110794	0.855394840240479	0.218552485108376	107	1070
True	False	False	False	False	1164.888671875	-3285.35205078125	227.374099731445	0.576103270053864	0.916103482246399	0.319070249795914	127.209754943848	26078
True	False	False	False	False	1147.73974609375	-3254.99731445313	153.061584472656	0.797638714313507	0.945672452449799	1	161.891311645508	22341
True	False	False	False	False	1145.65454101563	-3113.24096679688	211.846115112305	0.866600871086121	0.96711128950119	1	166.418853759766	31786
True	False	False	False	False	1143.921875	-3055.0107421875	117.569046020508	0.686734616756439	0.910371899604797	0.476633340120316	152.867919921875	16204
True	False	False	False	False	1151.21948242188	-3021.53344726563	249.556930541992	0.612529337406158	0.940710067749023	0.361329734325409	167.444442749023	37675
True	False	False	False	False	1169.52587890625	-3014.82592773438	119.787330627441	0.785884737968445	0.947887301445007	1	158.731475830078	17143
True	False	False	False	False	1173.14440917969	-3247.7216796875	167.480438232422	0.86007297039032	0.972873985767365	1	162.847686767578	24590
True	False	False	False	False	1182.39404296875	-3147.61083984375	126.442184448242	0.767152667045593	0.928650975227356	0.735483109951019	153.543853759766	17504
True	False	False	False	False	1176.75439453125	-3073.97314453125	141.970169067383	0.75548255443573	0.925743222236633	0.673407912254333	153.3828125	19633
True	False	False	False	False	1189.83728027344	-3043.79223632813	134.206176757813	0.771839797496796	0.946973383426666	0.76773864030838	157.330581665039	19037
True	False	False	False	False	1192.07397460938	-3282.09155273438	13.3097038269043	0.615151524543762	0.918621897697449	0.364647418260574	108	1296
True	False	False	False	False	1209.21203613281	-3263.16723632813	330.524291992188	0.791833221912384	0.932827949523926	1	182.781875610352	54469
True	False	False	False	False	1247.56579589844	-3243.91259765625	21.0736961364746	0.602947294712067	0.925152540206909	0.349546879529953	88.8947372436523	1689
True	False	False	False	False	1203.50805664063	-3180.7060546875	130.878753662109	0.752703249454498	0.926299452781677	0.661087512969971	156.966094970703	18522
True	False	False	False	False	1232.6279296875	-3178.30834960938	192.990692138672	0.881694316864014	0.973148345947266	1	167.028732299805	29063
True	False	False	False	False	1209.27099609375	-3060.810546875	144.188446044922	0.74363911151886	0.927516579627991	0.625243842601776	156.930770874023	20401
True	False	False	False	False	1223.09387207031	-3006.51928710938	208.518692016602	0.791674017906189	0.955937266349792	1	163.420211791992	30723
True	False	False	False	False	1235.97595214844	-3121.39526367188	144.188446044922	0.767287015914917	0.939597070217133	0.736330032348633	155.561538696289	20223
True	False	False	False	False	1254.76208496094	-3066.2900390625	292.8134765625	0.514698445796967	0.877543210983276	0.260174125432968	169.257568359375	44684
True	False	False	False	False	1249.52868652344	-3003.89599609375	128.660461425781	0.739945590496063	0.930933952331543	0.612167298793793	149.431030273438	17334
True	False	False	False	False	1264.12878417969	-3245.74877929688	18.8554134368896	0.445441395044327	0.89703905582428	0.20633764564991	109.35294342041	1859
True	False	False	False	False	1312.40698242188	-3222.58422851563	18.8554134368896	0.625182271003723	0.922837734222412	0.377736806869507	106.64705657959	1813
True	False	False	False	False	1266.44848632813	-3191.99926757813	144.188446044922	0.759280562400818	0.949259757995605	0.691536962985992	160.861541748047	20912
True	False	False	False	False	1368.6484375	-3192.92138671875	61.0028076171875	0.406911343336105	0.899994015693665	0.180502817034721	106.727272033691	5870
True	False	False	False	False	1291.95739746094	-3189.06176757813	252.884368896484	0.752654612064362	0.919105052947998	0.66087806224823	172.631576538086	39360
True	False	False	False	False	1321.21728515625	-3150.52612304688	286.158630371094	0.626433730125427	0.929457664489746	0.379416227340698	173.608520507813	44791
True	False	False	False	False	1275.06042480469	-3119.34033203125	143.079315185547	0.692439913749695	0.903163850307465	0.488059669733047	158.162796020508	20403
True	False	False	False	False	1276.85717773438	-3075.99096679688	133.097030639648	0.765460968017578	0.9561527967453	0.725139915943146	87.783332824707	10534
True	False	False	False	False	1276.46936035156	-3029.68872070313	137.533599853516	0.724236845970154	0.903630137443542	0.563651561737061	152.137100219727	18865
True	False	False	False	False	1271.61364746094	-2936.17797851563	154.17073059082	0.738690078258514	0.913859486579895	0.60789030790329	156.661865234375	21776
True	False	False	False	False	1274.47058105469	-2967.34106445313	124.223899841309	0.706682562828064	0.912961423397064	0.519085705280304	152.017852783203	17026
True	False	False	False	False	1309.20446777344	-3051.48999023438	179.680999755859	0.735022723674774	0.930858790874481	0.595839619636536	162.925918579102	26394
True	False	False	False	False	1309.84582519531	-3010.66552734375	161.934722900391	0.803017973899841	0.95526534318924	1	161.787673950195	23621
True	False	False	False	False	1310.52380371094	-3097.45092773438	150.843307495117	0.823476016521454	0.954447329044342	1	156.808822631836	21326
True	False	False	False	False	1319.82458496094	-2962.43798828125	141.970169067383	0.721593976020813	0.907966554164886	0.556392550468445	154.9296875	19831
True	False	False	False	False	1328.21740722656	-3126.32373046875	235.138092041016	0.628368377685547	0.908750772476196	0.382033824920654	172.344345092773	36537
True	False	False	False	False	1335.62158203125	-3006.03881835938	183.008422851563	0.820029497146606	0.951396882534027	1	165.030303955078	27230
True	False	False	False	False	1338.18676757813	-3170.64184570313	166.371292114258	0.778283536434174	0.932249009609222	0.826189339160919	161.766662597656	24265
True	False	False	False	False	1392.25415039063	-3168.61010742188	221.828384399414	0.807211220264435	0.945308744907379	1	180.100006103516	36020
True	False	False	False	False	1387.79711914063	-3107.310546875	155.279876708984	0.695782601833344	0.944170355796814	0.495003014802933	98.3071441650391	13763
True	False	False	False	False	1381.21533203125	-3035.55834960938	128.660461425781	0.768360316753387	0.931820690631866	0.743243813514709	157.284484863281	18245
True	False	False	False	False	1373.53698730469	-2927.31494140625	201.863830566406	0.743680894374847	0.927211463451385	0.625396072864532	164.648345947266	29966
True	False	False	False	False	1403.8759765625	-3025.35034179688	131.987884521484	0.750850260257721	0.919784128665924	0.653257846832275	153.369750976563	18251
True	False	False	False	False	1408.16467285156	-3078.076171875	401.509399414063	0.813708543777466	0.958380997180939	1	180.209945678711	65236
True	False	False	False	False	1411.29968261719	-3143.99658203125	295.031768798828	0.785996198654175	0.948890388011932	1	181.443603515625	48264
True	False	False	False	False	1456.35961914063	-3144.72314453125	11.0914192199707	0.619482219219208	0.931919693946838	0.37021940946579	105.800003051758	1058
True	False	False	False	False	1431.42492675781	-3143.38916015625	192.990692138672	0.807341575622559	0.951906323432922	1	184.017242431641	32019
True	False	False	False	False	1426.51452636719	-3064.88720703125	109.805053710938	0.703859448432922	0.901836633682251	0.512620806694031	161.242431640625	15963
True	False	False	False	False	1412.16345214844	-3048.79125976563	153.061584472656	0.835585951805115	0.959173381328583	1	162.630432128906	22443
True	False	False	False	False	1438.8544921875	-3029.75463867188	141.970169067383	0.847845852375031	0.964289247989655	1	162.515625	20802
True	False	False	False	False	1433.70068359375	-2947.23071289063	119.787330627441	0.75546407699585	0.933050572872162	0.673323512077332	153.462966918945	16574
True	False	False	False	False	1435.56384277344	-2910.853515625	141.970169067383	0.766845762729645	0.923213005065918	0.733563005924225	155.0625	19848
True	False	False	False	False	1437.05749511719	-2990.53369140625	135.315322875977	0.73089987039566	0.913240671157837	0.583006620407104	153.147537231445	18684
True	False	False	False	False	1460.44091796875	-2897.64331054688	119.787330627441	0.764188587665558	0.925920128822327	0.717723667621613	149.175918579102	16111
True	False	False	False	False	1458.52966308594	-2839.3212890625	117.569046020508	0.771331310272217	0.927981615066528	0.763932764530182	149.943389892578	15894
True	False	False	False	False	1460.65881347656	-2877.15844726563	126.442184448242	0.682972013950348	0.89574933052063	0.469370156526566	155.894729614258	17772
True	False	False	False	False	1473.22216796875	-1938.69299316406	105.36848449707	0.786068022251129	0.942141115665436	1	153.810531616211	14612
True	False	False	False	False	1477.18823242188	-3131.74194335938	72.0942230224609	0.283269077539444	0.900254189968109	0.111369490623474	104.415382385254	6787
True	False	False	False	False	1527.01025390625	-3101.06567382813	78.7490768432617	0.241599559783936	0.924661457538605	0.0916450843214989	103.183097839355	7326
True	False	False	False	False	1498.54467773438	-3097.00341796875	356.034576416016	0.511902034282684	0.889045774936676	0.257777094841003	175.037384033203	56187
True	False	False	False	False	1482.92846679688	-3040.05102539063	153.061584472656	0.70901221036911	0.903985977172852	0.524551153182983	158.66667175293	21896
True	False	False	False	False	1491.34777832031	-2981.41137695313	165.262145996094	0.737560153007507	0.911280870437622	0.604109227657318	163.912750244141	24423
True	False	False	False	False	1479.05895996094	-2812.91137695313	119.787330627441	0.776787161827087	0.944547653198242	0.810432493686676	153.074081420898	16532
True	False	False	False	False	1508.88696289063	-3018.298828125	261.757507324219	0.845833241939545	0.960252523422241	1	174.944915771484	41287
True	False	False	False	False	1529.16259765625	-2918.81567382813	141.970169067383	0.766845762729645	0.933276236057281	0.733563005924225	160.78125	20580
True	False	False	False	False	1516.05725097656	-2863.51318359375	265.084930419922	0.549332976341248	0.910140752792358	0.291789025068283	169.849365234375	40594
True	False	False	False	False	1527.84509277344	-2833.68774414063	113.132476806641	0.772725999355316	0.941570937633514	0.774587631225586	154.088241577148	15717
True	False	False	False	False	1540.89575195313	-2814.92553710938	158.607299804688	0.78651762008667	0.94375741481781	1	161.433563232422	23085
True	False	False	False	False	1552.79943847656	-3075.4521484375	197.427261352539	0.685747921466827	0.923314869403839	0.474708467721939	159.674163818359	28422
True	False	False	False	False	1579.47033691406	-3069.52221679688	58.7845230102539	0.38120111823082	0.935783684253693	0.164561972022057	104.433959960938	5535
True	False	False	False	False	1574.53015136719	-2961.29907226563	257.320922851563	0.545396327972412	0.911578774452209	0.288001894950867	167.504302978516	38861
True	False	False	False	False	1581.72937011719	-2905.55639648438	189.663269042969	0.745215535163879	0.909402012825012	0.631068110466003	167.614028930664	28662
True	False	False	False	False	1583.533203125	-2807.91259765625	202.97297668457	0.804767787456512	0.941653907299042	1	170.180328369141	31143
True	False	False	False	False	1587.44140625	-3046.55200195313	190.772415161133	0.805555999279022	0.952394187450409	1	178.994186401367	30787
True	False	False	False	False	1637.79846191406	-3030.34423828125	326.087738037109	0.134752735495567	0.913207054138184	0.0470217876136303	101.731292724609	29909
True	False	False	False	False	1601.35095214844	-2996.3203125	194.099838256836	0.679955661296844	0.897522449493408	0.46369343996048	168.982864379883	29572
True	False	False	False	False	1594.12023925781	-2884.68896484375	133.097030639648	0.729813098907471	0.914547681808472	0.579738736152649	160.891662597656	19307
True	False	False	False	False	1613.35681152344	-3007.08959960938	15.5279874801636	0.774550676345825	0.945763468742371	0.789673984050751	70.3571395874023	985
True	False	False	False	False	1724.27014160156	-2969.5576171875	506.877868652344	0.0787241086363792	0.914472162723541	0.0263991821557283	101.089714050293	46198
True	False	False	False	False	1634.56945800781	-2926.04663085938	292.8134765625	0.632440865039825	0.958775877952576	0.387630045413971	89.3977279663086	23601
True	False	False	False	False	1678.65551757813	-2879.982421875	165.262145996094	0.819518387317657	0.946942448616028	1	167.77180480957	24998
True	False	False	False	False	1616.4091796875	-2858.54248046875	123.114753723145	0.715856790542603	0.911128640174866	0.541352868080139	156.990997314453	17426
True	False	False	False	False	1646.99645996094	-2855.43237304688	184.117568969727	0.813853800296783	0.956061124801636	1	172.710845947266	28670
True	False	False	False	False	1645.75219726563	-2818.21118164063	175.244430541992	0.757012546062469	0.934894859790802	0.680517315864563	170.77848815918	26983
True	False	False	False	False	1688.85083007813	-2815.36450195313	118.678184509277	0.859332501888275	0.971638321876526	1	160.71028137207	17196
True	False	False	False	False	1691.07397460938	-2907.29614257813	252.884368896484	0.801229655742645	0.940156042575836	1	182.442977905273	41597
True	False	False	False	False	1697.23559570313	-2837.31323242188	118.678184509277	0.708746135234833	0.902942895889282	0.523920714855194	157.813079833984	16886
True	False	False	False	False	1695.95202636719	-2706.587890625	168.589569091797	0.865768790245056	0.966885030269623	1	173.447372436523	26364
True	False	False	False	False	1699.21496582031	-2952.12939453125	137.533599853516	0.706285059452057	0.909415781497955	0.518165111541748	162.854843139648	20194
True	False	False	False	False	1723.42883300781	-2920.65478515625	130.878753662109	0.816044509410858	0.951288819313049	1	166.220336914063	19614
True	False	False	False	False	1762.44226074219	-2861.4951171875	195.208984375	0.843254446983337	0.973889827728271	1	181.318176269531	31912
True	False	False	False	False	1722.88879394531	-2796.96484375	227.374099731445	0.570235848426819	0.917426228523254	0.3128482401371	169.487808227539	34745
True	False	False	False	False	1708.07189941406	-2770.95434570313	122.005615234375	0.857830703258514	0.964467108249664	1	157.609085083008	17337
True	False	False	False	False	1744.21911621094	-2760.640625	133.097030639648	0.849098384380341	0.962540864944458	1	165.816665649414	19898
True	False	False	False	False	1711.26843261719	-2750.81616210938	113.132476806641	0.795443058013916	0.933029532432556	1	165.156860351563	16846
True	False	False	False	False	1742.89721679688	-2726.40234375	149.734161376953	0.800280511379242	0.947720468044281	1	171.429626464844	23143
True	False	False	False	False	1714.39526367188	-2656.29248046875	195.208984375	0.791230380535126	0.940490305423737	1	176.125	30998
True	False	False	False	False	1738.31909179688	-2680.81811523438	175.244430541992	0.811767578125	0.940735459327698	1	175.981018066406	27805
True	False	False	False	False	1752.77209472656	-2828.76245117188	153.061584472656	0.759016990661621	0.928317189216614	0.690224945545197	167.362319946289	23096
True	False	False	False	False	1758.02392578125	-2795.17016601563	11.0914192199707	0.673765122890472	0.91785192489624	0.452423572540283	55.4000015258789	554
True	False	False	False	False	1768.99694824219	-2783.5205078125	124.223899841309	0.745300650596619	0.920591533184052	0.631386935710907	167.080352783203	18713
True	False	False	False	False	1781.32348632813	-2918.88354492188	113.132476806641	0.785913348197937	0.956226408481598	1	139.20588684082	14199
True	False	False	False	False	1808.02795410156	-2907.93359375	9.98227787017822	0.388088703155518	0.833602726459503	0.168739393353462	101.888885498047	917
True	False	False	False	False	1786.83996582031	-2902.0615234375	192.990692138672	0.81492292881012	0.958191990852356	1	189.873565673828	33038
True	False	False	False	False	1810.94555664063	-2822.5302734375	118.678184509277	0.700915157794952	0.907839238643646	0.506053328514099	164.925231933594	17647
True	False	False	False	False	1789.99658203125	-2762.484375	122.005615234375	0.720566987991333	0.91479104757309	0.553630292415619	169.727279663086	18670
True	False	False	False	False	1783.55493164063	-2289.98876953125	23.2919807434082	0.725569725036621	0.933190703392029	0.567398190498352	44.5714302062988	936
True	False	False	False	False	1795.43591308594	-2800.65844726563	125.333038330078	0.748488903045654	0.912801027297974	0.643680155277252	163.283187866211	18451
True	False	False	False	False	1806.60717773438	-2735.9755859375	401.509399414063	0.47188812494278	0.870460450649261	0.225639134645462	188.237564086914	68142
True	False	False	False	False	1814.65734863281	-2661.41381835938	189.663269042969	0.76875227689743	0.930603325366974	0.745836973190308	180.41520690918	30851
True	False	False	False	False	1818.03186035156	-2698.99487304688	145.297592163086	0.83562821149826	0.966442883014679	1	176.129776000977	23073
True	False	False	False	False	1822.25964355469	-2885.11547851563	199.645553588867	0.605646848678589	0.913814663887024	0.352813899517059	183.327774047852	32999
True	False	False	False	False	1874.21875	-2855.669921875	367.1259765625	0.133077040314674	0.919454991817474	0.0463801585137844	100.915405273438	33403
True	False	False	False	False	1830.58569335938	-2771.34033203125	169.698715209961	0.767782807350159	0.921118319034576	0.739490985870361	181.803924560547	27816
True	False	False	False	False	1833.70043945313	-2615.3203125	200.754699707031	0.821229100227356	0.947719275951385	1	181.961318969727	32935
True	False	False	False	False	1825.93701171875	-2532.46557617188	181.899276733398	0.804048359394073	0.95121031999588	1	179.737808227539	29477
True	False	False	False	False	1845.53649902344	-2669.4169921875	115.350761413574	0.748017251491547	0.928399682044983	0.641817271709442	166.355773925781	17301
True	False	False	False	False	1869.44506835938	-2646.888671875	129.769607543945	0.875894665718079	0.972617328166962	1	174.914535522461	20465
True	False	False	False	False	1860.02380371094	-2601.6259765625	115.350761413574	0.673777401447296	0.87907212972641	0.452445417642593	163.298080444336	16983
True	False	False	False	False	1870.36584472656	-2570.60864257813	115.350761413574	0.835239052772522	0.962346732616425	1	167.230773925781	17392
True	False	False	False	False	1871.7353515625	-2823.69775390625	165.262145996094	0.819518387317657	0.957965433597565	1	186.946304321289	27855
True	False	False	False	False	1914.20043945313	-2823.82202148438	59.8936653137207	0.468905568122864	0.948841571807861	0.223391324281693	101.185188293457	5464
True	False	False	False	False	1874.70556640625	-2732.29760742188	163.043869018555	0.858571112155914	0.972531378269196	1	189.761901855469	27895
True	False	False	False	False	1892.15661621094	-2728.85034179688	115.350761413574	0.801323413848877	0.946375548839569	1	174.836532592773	18183
True	False	False	False	False	1892.64392089844	-2593.2236328125	183.008422851563	0.856111884117126	0.96664172410965	1	190.012115478516	31352
True	False	False	False	False	1893.79638671875	-2769.55126953125	190.772415161133	0.66829925775528	0.909559845924377	0.442867994308472	180.25	31003
True	False	False	False	False	1928.70153808594	-2799.60986328125	207.409545898438	0.741783857345581	0.939661920070648	0.618579804897308	159.235290527344	29777
True	False	False	False	False	1952.66479492188	-2779.96484375	178.571853637695	0.695337653160095	0.93371170759201	0.494067549705505	149.360244750977	24047
True	False	False	False	False	1979.09167480469	-2768.39501953125	148.625015258789	0.391321510076523	0.927631378173828	0.17072306573391	122.865669250488	16464
True	False	False	False	False	1993.88061523438	-2744.86645507813	73.203369140625	0.747322142124176	0.957183837890625	0.639100313186646	120.090911865234	7926
True	False	False	False	False	1914.47277832031	-2647.1474609375	188.554138183594	0.861425518989563	0.971357524394989	1	192.670593261719	32754
True	False	False	False	False	1908.15783691406	-2558.65625	128.660461425781	0.789452075958252	0.953781545162201	1	182.405166625977	21159
True	False	False	False	False	1966.45129394531	-2636.36450195313	127.551322937012	0.836821675300598	0.958907127380371	1	168.730438232422	19404
True	False	False	False	False	1948.16979980469	-2614.84545898438	118.678184509277	0.769594728946686	0.938771843910217	0.751542627811432	178.897201538086	19142
True	False	False	False	False	1985.2626953125	-2526.435546875	195.208984375	0.862881183624268	0.967573583126068	1	182.647720336914	32146
True	False	False	False	False	1922.42639160156	-2522.916015625	127.551322937012	0.77388209104538	0.931347370147705	0.783978283405304	180.660873413086	20776
True	False	False	False	False	1926.30590820313	-2495.52563476563	191.881561279297	0.802701711654663	0.951404452323914	1	191.947982788086	33207
True	False	False	False	False	1933.58410644531	-2469.88916015625	135.315322875977	0.820987939834595	0.94782167673111	1	184.672134399414	22530
True	False	False	False	False	1969.51147460938	-2427.291015625	109.805053710938	0.732440412044525	0.929545879364014	0.587718963623047	167.303024291992	16563
True	False	False	False	False	1992.9072265625	-2600.70190429688	258.430084228516	0.851852238178253	0.957888722419739	1	189.484985351563	44150
True	False	False	False	False	2007.84826660156	-2437.59887695313	130.878753662109	0.699504435062408	0.896208345890045	0.502967000007629	170.745758056641	20148
True	False	False	False	False	2008.02185058594	-2582.47290039063	109.805053710938	0.844358801841736	0.96516364812851	1	176.646469116211	17488
True	False	False	False	False	2008.82604980469	-2475.46264648438	151.952453613281	0.820764601230621	0.954688668251038	1	172.394165039063	23618
True	False	False	False	False	59.5210800170898	-1712.27307128906	110.914192199707	0.803114473819733	0.939735174179077	1	147.800003051758	14780
True	False	False	False	False	57.2804222106934	-1176.18896484375	114.241622924805	0.817152261734009	0.947170734405518	1	138.922332763672	14309
True	False	False	False	False	77.6376113891602	-1096.56970214844	174.135284423828	0.780270516872406	0.931374907493591	0.850480198860168	154.617828369141	24275
True	False	False	False	False	102.84400177002	-731.095581054688	166.371292114258	0.825018525123596	0.957418978214264	1	151.906661987305	22786
True	False	False	False	False	134.9130859375	-1866.55541992188	117.569046020508	0.826636910438538	0.966688752174377	1	152.613204956055	16177
True	False	False	False	False	130.321807861328	-655.641174316406	92.0587844848633	0.730007886886597	0.924928247928619	0.580321133136749	133.156631469727	11052
True	False	False	False	False	119.194625854492	-603.563171386719	113.132476806641	0.776553928852081	0.939771771430969	0.808126747608185	141.049026489258	14387
True	False	False	False	False	138.735946655273	-570.86865234375	98.7136306762695	0.807617545127869	0.945896327495575	1	142.505615234375	12683
True	False	False	False	False	143.445007324219	-1363.30029296875	102.041061401367	0.738865315914154	0.924926280975342	0.608482539653778	138.34782409668	12728
True	False	False	False	False	172.712448120117	-211.14111328125	109.805053710938	0.844358801841736	0.969129860401154	1	145.080810546875	14363
True	False	False	False	False	190.917022705078	-166.049896240234	97.6044921875	0.846573948860168	0.964746832847595	1	143.681823730469	12644
True	False	False	False	False	210.20930480957	-1227.9560546875	130.878753662109	0.76100093126297	0.938288927078247	0.700321018695831	131.635589599609	15533
True	False	False	False	False	204.760192871094	-242.242813110352	99.8227767944336	0.791574835777283	0.978375017642975	1	124.455558776855	11201
True	False	False	False	False	213.62370300293	-945.152770996094	143.079315185547	0.86809378862381	0.972579121589661	1	143.023254394531	18450
True	False	False	False	False	219.353668212891	-63.3435859680176	154.17073059082	0.803418695926666	0.950289905071259	1	165.733810424805	23037
True	False	False	False	False	225.47900390625	-1843.91711425781	171.917007446289	0.785417377948761	0.93425315618515	1	160.638702392578	24899
True	False	False	False	False	225.546188354492	-918.102600097656	164.153015136719	0.855438649654388	0.961437463760376	1	146.432434082031	21672
True	False	False	False	False	267.544494628906	-1529.61254882813	165.262145996094	0.811261117458344	0.948584318161011	1	152.335571289063	22698
True	False	False	False	False	246.058410644531	-715.213134765625	112.023338317871	0.821189165115356	0.959845900535583	1	140.851486206055	14226
True	False	False	False	False	243.783477783203	-575.637878417969	104.259346008301	0.826755940914154	0.960596144199371	1	138.234039306641	12994
True	False	False	False	False	249.368789672852	-904.043823242188	95.3862075805664	0.843270242214203	0.964408934116364	1	132.639541625977	11407
True	False	False	False	False	259.116302490234	-189.700958251953	99.8227767944336	0.693452954292297	0.955579578876495	0.490143746137619	127.377777099609	11464
True	False	False	False	False	268.083557128906	-1883.56799316406	188.554138183594	0.747598469257355	0.919971883296967	0.640176296234131	157.347061157227	26749
True	False	False	False	False	326.642211914063	-1619.28564453125	125.333038330078	0.748488903045654	0.938279092311859	0.643680155277252	147.203536987305	16634
True	False	False	False	False	303.533569335938	-782.754821777344	238.465515136719	0.860254168510437	0.965273141860962	1	155.627914428711	33460
True	False	False	False	False	268.890014648438	-727.830993652344	240.683807373047	0.826040208339691	0.952112793922424	1	154.350234985352	33494
True	False	False	False	False	274.823303222656	-536.56103515625	131.987884521484	0.855904400348663	0.973160028457642	1	146.075637817383	17383
True	False	False	False	False	279.333343505859	-386.902923583984	118.678184509277	0.84888631105423	0.967985987663269	1	141.588790893555	15150
True	False	False	False	False	285.3193359375	-67.8673400878906	154.17073059082	0.783605933189392	0.946372330188751	0.908817052841187	168.733810424805	23454
True	False	False	False	False	287.271209716797	-589.706420898438	108.695907592773	0.777484655380249	0.940176546573639	0.817557096481323	140.76530456543	13795
True	False	False	False	False	301.363342285156	-735.262329101563	151.952453613281	0.820764601230621	0.954091727733612	1	150.255477905273	20585
True	False	False	False	False	308.945526123047	-264.797973632813	120.896469116211	0.839848577976227	0.966888904571533	1	147.045867919922	16028
True	False	False	False	False	304.338745117188	-92.0835113525391	109.805053710938	0.795083343982697	0.951460897922516	1	155.020202636719	15347
True	False	False	False	False	318.193420410156	-1273.10791015625	119.787330627441	0.785884737968445	0.953726172447205	1	137.444442749023	14844
True	False	False	False	False	333.633117675781	-837.026733398438	259.539215087891	0.87286388874054	0.97280216217041	1	155.452987670898	36376
True	False	False	False	False	332.685577392578	-559.188659667969	97.6044921875	0.798543214797974	0.947590887546539	1	137.568176269531	12106
True	False	False	False	False	360.441864013672	-1839.70690917969	118.678184509277	0.810604751110077	0.958071231842041	1	146.046722412109	15627
True	False	False	False	False	342.574371337891	-891.844970703125	120.896469116211	0.680335462093353	0.89157634973526	0.464401364326477	139.018341064453	15153
True	False	False	False	False	342.391143798828	-571.940002441406	89.8404998779297	0.873199582099915	0.971599817276001	1	135.407409667969	10968
True	False	False	False	False	349.399261474609	-26.8926620483398	85.4039306640625	0.830078601837158	0.962681770324707	1	154.337661743164	11884
True	False	False	False	False	351.741668701172	-927.938293457031	149.734161376953	0.710326373577118	0.915552616119385	0.527688682079315	143.63703918457	19391
True	False	False	False	False	358.087524414063	-700.623168945313	174.135284423828	0.780270516872406	0.934402525424957	0.850480198860168	146.872604370117	23059
True	False	False	False	False	364.246185302734	-70.1332092285156	105.36848449707	0.820584774017334	0.955228745937347	1	149.347366333008	14188
True	False	False	False	False	364.897918701172	-588.037841796875	89.8404998779297	0.873199582099915	0.971599817276001	1	133.283950805664	10796
True	False	False	False	False	373.618469238281	-1038.630859375	145.297592163086	0.757178783416748	0.939728677272797	0.681305050849915	142.969467163086	18729
True	False	False	False	False	406.900054931641	-1820.771484375	117.569046020508	0.741474032402039	0.927256405353546	0.61748605966568	145.066040039063	15377
True	False	False	False	False	393.697906494141	-1422.65869140625	110.914192199707	0.837840735912323	0.955905973911285	1	146.100006103516	14610
True	False	False	False	False	382.738708496094	-502.807067871094	96.4953460693359	0.799865543842316	0.951477408409119	1	138.413787841797	12042
True	False	False	False	False	383.985168457031	-974.252807617188	98.7136306762695	0.759070038795471	0.937291979789734	0.690488159656525	134.617980957031	11981
True	False	False	False	False	392.651977539063	-592.342468261719	86.513069152832	0.775300621986389	0.940867066383362	0.796320915222168	136.128204345703	10618
True	False	False	False	False	395.335144042969	-65.2052154541016	98.7136306762695	0.727336227893829	0.91259104013443	0.572457194328308	148.775283813477	13241
True	False	False	False	False	398.929412841797	-1767.88073730469	115.350761413574	0.673777401447296	0.886606395244598	0.452445417642593	134.173080444336	13954
True	False	False	False	False	425.546173095703	-1766.89953613281	102.041061401367	0.696968555450439	0.888624370098114	0.497513294219971	137.25	12627
True	False	False	False	False	407.339874267578	-1438.43225097656	308.341461181641	0.809364140033722	0.947494328022003	1	164.910064697266	45845
True	False	False	False	False	400.113708496094	-636.189331054688	98.7136306762695	0.772825837135315	0.930957317352295	0.775377213954926	135.404495239258	12051
True	False	False	False	False	406.171020507813	-568.384704589844	108.695907592773	0.873110473155975	0.974181652069092	1	134.428573608398	13174
True	False	False	False	False	413.869445800781	-153.080169677734	90.9496383666992	0.854409575462341	0.96769505739212	1	146.756103515625	12034
True	False	False	False	False	414.872222900391	-1715.82861328125	105.36848449707	0.683284997940063	0.896699607372284	0.469966500997543	141.421051025391	13435
True	False	False	False	False	422.938995361328	-1626.25073242188	167.480438232422	0.757746458053589	0.923175454139709	0.684017658233643	153.841064453125	23230
True	False	False	False	False	417.381652832031	-1169.62048339844	98.7136306762695	0.727336227893829	0.919764757156372	0.572457194328308	127.842697143555	11378
True	False	False	False	False	415.379211425781	-686.630615234375	136.424453735352	0.827717363834381	0.956931412220001	1	141.520324707031	17407
True	False	False	False	False	421.843994140625	-140.183029174805	86.513069152832	0.801492035388947	0.959959328174591	1	146.435897827148	11422
True	False	False	False	False	427.742645263672	-1411.81896972656	122.005615234375	0.769454181194305	0.940234303474426	0.750577867031097	145.090911865234	15960
True	False	False	False	False	447.38525390625	-1034.15637207031	97.6044921875	0.773984313011169	0.931237399578094	0.784835934638977	133.204544067383	11722
True	False	False	False	False	448.162445068359	-808.315612792969	157.498153686523	0.747158110141754	0.922342479228973	0.638464152812958	144.915496826172	20578
True	False	False	False	False	445.859680175781	-284.411315917969	164.153015136719	0.786518931388855	0.94423896074295	1	156.175674438477	23114
True	False	False	False	False	447.365295410156	-655.613525390625	153.061584472656	0.826755583286285	0.954688668251038	1	148.195648193359	20451
True	False	False	False	False	452.15869140625	-443.722259521484	96.4953460693359	0.864758431911469	0.972729384899139	1	142.321838378906	12382
True	False	False	False	False	454.178039550781	-839.015747070313	96.4953460693359	0.710991621017456	0.906403303146362	0.529292404651642	129.482757568359	11265
True	False	False	False	False	454.42138671875	-1218.97570800781	109.805053710938	0.732440412044525	0.91466897726059	0.587718963623047	137.16162109375	13579
True	False	False	False	False	470.223419189453	-430.386901855469	105.36848449707	0.762958765029907	0.92107754945755	0.710821866989136	138.926315307617	13198
True	False	False	False	False	457.948852539063	-222.554260253906	116.459907531738	0.734479010105133	0.936573028564453	0.594105780124664	132.361907958984	13898
True	False	False	False	False	470.665679931641	-255.673110961914	95.3862075805664	0.694201648235321	0.901447534561157	0.491695135831833	138.127914428711	11879
True	False	False	False	False	532.574157714844	-1745.63647460938	138.64274597168	0.768403470516205	0.942513287067413	0.74352765083313	146.207992553711	18276
True	False	False	False	False	505.6005859375	-1136.99450683594	149.734161376953	0.884332180023193	0.977861523628235	1	147.859252929688	19961
True	False	False	False	False	485.734283447266	-926.34716796875	161.934722900391	0.874683499336243	0.972180068492889	1	148.623291015625	21699
True	False	False	False	False	492.060546875	-707.02001953125	145.297592163086	0.765121161937714	0.932759404182434	0.723130643367767	140.92366027832	18461
True	False	False	False	False	492.255889892578	-492.875091552734	87.6222152709961	0.785240411758423	0.940867066383362	0.972049474716187	136.962020874023	10820
True	False	False	False	False	498.889892578125	-268.117919921875	261.757507324219	0.838943600654602	0.969206571578979	1	163.902542114258	38681
True	False	False	False	False	500.802276611328	-109.339233398438	112.023338317871	0.846219122409821	0.959837019443512	1	151.188125610352	15270
True	False	False	False	False	504.360198974609	-87.3977508544922	227.374099731445	0.84504109621048	0.960799336433411	1	171.50244140625	35158
True	False	False	False	False	506.858215332031	-315.529418945313	110.914192199707	0.752314388751984	0.930467486381531	0.659420132637024	142.880004882813	14288
True	False	False	False	False	507.4306640625	-1066.0947265625	120.896469116211	0.7624591588974	0.943826198577881	0.708087503910065	141.073394775391	15377
True	False	False	False	False	522.427551269531	-633.554321289063	120.896469116211	0.774956405162811	0.946988940238953	0.793233931064606	141.348617553711	15407
True	False	False	False	False	539.566528320313	-1203.07629394531	170.807861328125	0.799037754535675	0.936564087867737	1	149.337661743164	22998
True	False	False	False	False	545.935974121094	-510.014587402344	265.084930419922	0.873788356781006	0.970872521400452	1	155.334732055664	37125
True	False	False	False	False	545.733947753906	-291.288208007813	97.6044921875	0.846573948860168	0.961175799369812	1	138.056823730469	12149
True	False	False	False	False	546.835388183594	-156.837158203125	175.244430541992	0.811767578125	0.954407930374146	1	157.993667602539	24963
True	False	False	False	False	549.13623046875	-1418.38037109375	245.120376586914	0.848417460918427	0.962169706821442	1	163.895935058594	36221
True	False	False	False	False	568.535949707031	-1142.19946289063	166.371292114258	0.825018525123596	0.956099689006805	1	148.786666870117	22318
True	False	False	False	False	574.812622070313	-331.36181640625	109.805053710938	0.819165587425232	0.959492325782776	1	131.65657043457	13034
True	False	False	False	False	609.323364257813	-1609.064453125	127.551322937012	0.782646477222443	0.94605952501297	0.888233423233032	121.878257751465	14016
True	False	False	False	False	577.187866210938	-1322.09350585938	103.150199890137	0.828564047813416	0.970127999782562	1	139.817199707031	13003
True	False	False	False	False	612.717041015625	-1192.39428710938	109.805053710938	0.785418212413788	0.945586264133453	1	138.969696044922	13758
True	False	False	False	False	600.033142089844	-602.934143066406	96.4953460693359	0.681876301765442	0.90679532289505	0.467293441295624	135.873565673828	11821
True	False	False	False	False	579.983703613281	-572.353332519531	86.513069152832	0.829033434391022	0.965538680553436	1	138.358978271484	10792
True	False	False	False	False	590.958435058594	-287.731353759766	107.586769104004	0.864201188087463	0.970127999782562	1	143	13871
True	False	False	False	False	590.403259277344	-165.056884765625	94.2770690917969	0.706965804100037	0.922973096370697	0.519743740558624	133.894119262695	11381
True	False	False	False	False	603.755615234375	-1011.45098876953	106.477630615234	0.718682765960693	0.917007625102997	0.54864364862442	131.67707824707	12641
True	False	False	False	False	604.814880371094	-403.456390380859	102.041061401367	0.784656643867493	0.93564909696579	0.940379023551941	138.369567871094	12730
True	False	False	False	False	613.818664550781	-330.406188964844	105.36848449707	0.846382617950439	0.962020635604858	1	140.526321411133	13350
True	False	False	False	False	619.363159179688	-9.12833213806152	98.7136306762695	0.856194138526917	0.964746832847595	1	144.640441894531	12873
True	False	False	False	False	628.593444824219	-1878.52221679688	109.805053710938	0.819165587425232	0.94604766368866	1	146.484848022461	14502
True	False	False	False	False	655.145874023438	-1826.72717285156	413.7099609375	0.423900932073593	0.838615953922272	0.19158698618412	170.630020141602	63645
True	False	False	False	False	629.8408203125	-1420.6181640625	99.8227767944336	0.81229829788208	0.954234778881073	1	137.722229003906	12395
True	False	False	False	False	630.115905761719	-1823.50256347656	190.772415161133	0.798061788082123	0.936641037464142	1	170.546508789063	29334
True	False	False	False	False	647.159362792969	-1333.22839355469	107.586769104004	0.812705516815186	0.948642373085022	1	138.113403320313	13397
True	False	False	False	False	635.135864257813	-200.012084960938	97.6044921875	0.835320472717285	0.960797727108002	1	137.431823730469	12094
True	False	False	False	False	637.818237304688	-1207.33520507813	87.6222152709961	0.851639091968536	0.967140793800354	1	141.594940185547	11186
True	False	False	False	False	642.490478515625	-494.877258300781	99.8227767944336	0.777396082878113	0.94487589597702	0.816632270812988	131.311111450195	11818
True	False	False	False	False	639.520385742188	-257.460113525391	92.0587844848633	0.824999392032623	0.955602645874023	1	143.216873168945	11887
True	False	False	False	False	682.913330078125	-1730.15209960938	99.8227767944336	0.827447116374969	0.951364815235138	1	136.644439697266	12298
True	False	False	False	False	663.875122070313	-790.736083984375	170.807861328125	0.692326605319977	0.934055626392365	0.487827599048615	148.116882324219	22810
True	False	False	False	False	663.968383789063	-1677.25988769531	119.787330627441	0.746888160705566	0.92464280128479	0.637421369552612	146.620376586914	15835
True	False	False	False	False	682.8857421875	-782.037780761719	166.371292114258	0.778283536434174	0.938520610332489	0.826189339160919	149.5	22425
True	False	False	False	False	665.347839355469	-595.336669921875	103.150199890137	0.769519209861755	0.938234567642212	0.751023590564728	132.182800292969	12293
True	False	False	False	False	665.203430175781	-488.032745361328	100.931915283203	0.847731947898865	0.961795032024384	1	131.890106201172	12002
True	False	False	False	False	676.143432617188	-391.285064697266	139.751892089844	0.847905576229095	0.958390712738037	1	149.587295532227	18848
True	False	False	False	False	679.724365234375	-761.332885742188	154.17073059082	0.820406854152679	0.948426842689514	1	153.172668457031	21291
True	False	False	False	False	681.267883300781	-68.6907196044922	92.0587844848633	0.787859082221985	0.953147232532501	1	138.349395751953	11483
True	False	False	False	False	689.469177246094	-1145.90441894531	150.843307495117	0.806208491325378	0.942953884601593	1	152.213241577148	20701
True	False	False	False	False	687.173706054688	6.27428293228149	123.114753723145	0.821221113204956	0.96386045217514	1	159.405410766602	17694
True	False	False	False	False	689.063903808594	-749.126647949219	95.3862075805664	0.790671706199646	0.958007514476776	1	142.79069519043	12280
True	False	False	False	False	709.269592285156	-738.797302246094	99.8227767944336	0.605646848678589	0.880909562110901	0.352813899517059	130.100006103516	11709
True	False	False	False	False	710.27734375	-1844.51293945313	151.952453613281	0.829530954360962	0.956340312957764	1	162.722625732422	22293
True	False	False	False	False	743.034118652344	-1553.93591308594	102.041061401367	0.751853168010712	0.939282834529877	0.657459616661072	135.510864257813	12467
True	False	False	False	False	718.525390625	-492.615051269531	95.3862075805664	0.816335916519165	0.950581789016724	1	136.162796020508	11710
True	False	False	False	False	729.113098144531	-1527.63146972656	102.041061401367	0.819654762744904	0.964395225048065	1	140.184783935547	12897
True	False	False	False	False	738.553833007813	-574.296264648438	158.607299804688	0.806155741214752	0.949508666992188	1	149.475524902344	21375
True	False	False	False	False	762.444580078125	-1766.13781738281	176.353576660156	0.87451958656311	0.973344087600708	1	164.798736572266	26203
True	False	False	False	False	751.50634765625	-1686.17126464844	148.625015258789	0.729590535163879	0.909553587436676	0.579075038433075	149.134323120117	19984
True	False	False	False	False	762.912170410156	-1822.39099121094	128.660461425781	0.789452075958252	0.937437653541565	1	153.068969726563	17756
True	False	False	False	False	776.801635742188	-1685.35729980469	133.097030639648	0.718917906284332	0.907098531723022	0.549260377883911	156.899993896484	18828
True	False	False	False	False	799.208679199219	-1316.52319335938	102.041061401367	0.819654762744904	0.962020635604858	1	141.09782409668	12981
True	False	False	False	False	796.723693847656	-686.885314941406	145.297592163086	0.805286824703217	0.949339687824249	1	145.870223999023	19109
True	False	False	False	False	798.41650390625	-644.883850097656	92.0587844848633	0.83637547492981	0.959608733654022	1	132.590362548828	11005
True	False	False	False	False	802.716735839844	-1756.19787597656	138.64274597168	0.85070264339447	0.963802456855774	1	153.072006225586	19134
True	False	False	False	False	820.084899902344	-1706.3779296875	122.005615234375	0.701672554016113	0.940918147563934	0.507726192474365	137.790908813477	15157
True	False	False	False	False	804.111083984375	-721.671447753906	146.40673828125	0.811434090137482	0.946762561798096	1	145.060607910156	19148
True	False	False	False	False	800.668823242188	-0.417649745941162	88.7313537597656	0.83357036113739	0.958927392959595	1	145.112503051758	11609
True	False	False	False	False	802.646911621094	-126.687644958496	171.917007446289	0.812215685844421	0.946475684642792	1	159.729034423828	24758
True	False	False	False	False	815.666687011719	-928.958801269531	95.3862075805664	0.790671706199646	0.943129003047943	1	135.197677612305	11627
True	False	False	False	False	822.126892089844	-442.052368164063	207.409545898438	0.814943313598633	0.949991226196289	1	155.352935791016	29051
True	False	False	False	False	815.7353515625	24.4246711730957	83.1856460571289	0.76008129119873	0.938499987125397	0.695577025413513	143.399993896484	10755
True	False	False	False	False	827.5146484375	-123.135986328125	147.515884399414	0.749781250953674	0.915839493274689	0.648868799209595	157.969924926758	21010
True	False	False	False	False	830.488098144531	-1748.88940429688	118.678184509277	0.748469054698944	0.92220550775528	0.643601417541504	148.401870727539	15879
True	False	False	False	False	855.636291503906	-1317.83862304688	89.8404998779297	0.843989968299866	0.963311195373535	1	137.876541137695	11168
True	False	False	False	False	846.88134765625	-577.261657714844	89.8404998779297	0.843989968299866	0.96769505739212	1	129.135803222656	10460
True	False	False	False	False	852.548950195313	-357.61767578125	169.698715209961	0.841518878936768	0.961088895797729	1	151.124176025391	23122
True	False	False	False	False	853.60546875	-999.237609863281	139.751892089844	0.782931506633759	0.933964729309082	0.893864810466766	146.214279174805	18423
True	False	False	False	False	857.64208984375	-487.758026123047	261.757507324219	0.838943600654602	0.957414865493774	1	155.711868286133	36748
True	False	False	False	False	862.2490234375	-711.012268066406	98.7136306762695	0.718418002128601	0.917997896671295	0.54795104265213	125.426963806152	11163
True	False	False	False	False	886.156005859375	-983.383911132813	151.952453613281	0.800164878368378	0.957183539867401	1	150.562042236328	20627
True	False	False	False	False	868.960205078125	-408.562530517578	99.8227767944336	0.86581426858902	0.973171412944794	1	135.33332824707	12180
True	False	False	False	False	874.415588378906	-747.801940917969	31.0559749603271	0.750200152397156	0.948197305202484	0.650578022003174	51.25	1435
True	False	False	False	False	881.695129394531	-432.736755371094	163.043869018555	0.880674481391907	0.975504159927368	1	146.884353637695	21592
True	False	False	False	False	876.248718261719	-270.036987304688	93.1679229736328	0.808093369007111	0.948538959026337	1	134.357147216797	11286
True	False	False	False	False	877.718627929688	-169.340133666992	160.825576782227	0.868692517280579	0.972180068492889	1	154.772415161133	22442
True	False	False	False	False	899.123291015625	-1617.24206542969	128.660461425781	0.844098389148712	0.973003327846527	1	154.155166625977	17882
True	False	False	False	False	899.614135742188	-333.667877197266	109.805053710938	0.833784341812134	0.95739221572876	1	130.919189453125	12961
True	False	False	False	False	910.802673339844	-912.934326171875	92.0587844848633	0.763090133666992	0.939011096954346	0.711547255516052	128.421691894531	10659
True	False	False	False	False	911.012023925781	-814.188415527344	94.2770690917969	0.885668516159058	0.976462662220001	1	129.529418945313	11010
True	False	False	False	False	912.80615234375	-675.482177734375	186.335845947266	0.797351360321045	0.939386069774628	1	145.410720825195	24429
True	False	False	False	False	943.614013671875	-325.805023193359	208.518692016602	0.791674017906189	0.939640164375305	1	156.329788208008	29390
True	False	False	False	False	946.640686035156	-212.776901245117	98.7136306762695	0.8182532787323	0.952104330062866	1	130.505615234375	11615
True	False	False	False	False	956.798706054688	-438.504516601563	106.477630615234	0.829222500324249	0.966595351696014	1	124.479164123535	11950
True	False	False	False	False	953.747863769531	-77.6453628540039	85.4039306640625	0.765360891819	0.936585366725922	0.724545955657959	115.662338256836	8906
True	False	False	False	False	960.779724121094	-1045.59997558594	394.854522705078	0.759070038795471	0.960286676883698	0.690488159656525	161.983139038086	57666
True	False	False	False	False	987.386413574219	-1040.98071289063	16.6371288299561	0.693598926067352	0.931946337223053	0.490445405244827	63.0666656494141	946
True	False	False	False	False	987.389038085938	-65.1330947875977	150.843307495117	0.84506893157959	0.964896857738495	1	163.875	22287
True	False	False	False	False	990.580749511719	-477.582336425781	135.315322875977	0.749961793422699	0.912629246711731	0.649603843688965	143.352462768555	17489
True	False	False	False	False	992.368347167969	-1704.15661621094	114.241622924805	0.693129122257233	0.90306693315506	0.489475697278976	148.747573852539	15321
True	False	False	False	False	999.023986816406	-8.84675979614258	100.931915283203	0.836640954017639	0.955482721328735	1	130.274719238281	11855
True	False	False	False	False	999.486877441406	-1032.56079101563	175.244430541992	0.757012546062469	0.920426547527313	0.680517315864563	153.449371337891	24245
True	False	False	False	False	1014.12365722656	33.4282531738281	159.716445922852	0.820201992988586	0.956667959690094	1	171.72917175293	24729
True	False	False	False	False	1015.76361083984	-417.210571289063	95.3862075805664	0.702819287776947	0.901534914970398	0.510280728340149	129.593017578125	11145
True	False	False	False	False	1019.87408447266	-38.8411293029785	96.4953460693359	0.810468971729279	0.953504860401154	1	126.942527770996	11044
True	False	False	False	False	1029.26721191406	-1621.56860351563	120.896469116211	0.793161451816559	0.931645095348358	1	125.504585266113	13680
True	False	False	False	False	1040.35913085938	-105.764923095703	102.041061401367	0.8570476770401	0.965309083461761	1	150.532608032227	13849
True	False	False	False	False	1040.95483398438	-137.246185302734	95.3862075805664	0.854818642139435	0.968447744846344	1	147.639541625977	12697
True	False	False	False	False	1064.76013183594	49.9211540222168	122.005615234375	0.883425951004028	0.975487053394318	1	170.236358642578	18726
True	False	False	False	False	1073.89855957031	-648.65576171875	151.952453613281	0.87390124797821	0.97129362821579	1	145.291976928711	19905
True	False	False	False	False	1113.97741699219	-1431.3994140625	133.097030639648	0.765460968017578	0.932570993900299	0.725139915943146	149.70832824707	17965
True	False	False	False	False	1085.37390136719	23.4405994415283	151.952453613281	0.85128265619278	0.961511552333832	1	173.678833007813	23794
True	False	False	False	False	1112.79736328125	-1360.35363769531	602.264099121094	0.594278812408447	0.877852261066437	0.339319407939911	170.716384887695	92699
True	False	False	False	False	1121.66552734375	-355.666931152344	106.477630615234	0.866451501846313	0.97401374578476	1	143.73957824707	13799
True	False	False	False	False	1132.70788574219	-1401.81872558594	146.40673828125	0.811434090137482	0.960323333740234	1	165.598480224609	21859
True	False	False	False	False	1122.22521972656	-1390.3359375	95.3862075805664	0.801153242588043	0.949359714984894	1	155.558135986328	13378
True	False	False	False	False	1123.02600097656	-867.261291503906	130.878753662109	0.744540572166443	0.917785823345184	0.628555476665497	134.398300170898	15859
True	False	False	False	False	1138.5166015625	-1447.23986816406	161.934722900391	0.852730453014374	0.969249248504639	1	166.061645507813	24245
True	False	False	False	False	1140.00329589844	-1429.03002929688	144.188446044922	0.829249382019043	0.959582805633545	1	161.784622192383	21032
True	False	False	False	False	1142.50012207031	-537.028686523438	93.1679229736328	0.846452295780182	0.97075629234314	1	131.440475463867	11041
True	False	False	False	False	1166.37048339844	-1424.72314453125	358.252838134766	0.376424461603165	0.886114180088043	0.161703050136566	161.14241027832	52049
True	False	False	False	False	1144.03991699219	-1374.94201660156	136.424453735352	0.784597456455231	0.934580266475677	0.938117504119873	152.560974121094	18765
True	False	False	False	False	1161.93139648438	-805.476257324219	138.64274597168	0.85070264339447	0.966805994510651	1	144.783996582031	18098
True	False	False	False	False	1157.04772949219	-665.241821289063	145.297592163086	0.826566219329834	0.951473474502563	1	147.114501953125	19272
True	False	False	False	False	1159.94372558594	-226.344711303711	96.4953460693359	0.864758431911469	0.968447744846344	1	139.413787841797	12129
True	False	False	False	False	1169.5439453125	-1400.97375488281	113.132476806641	0.795443058013916	0.957532703876495	1	151.323532104492	15435
True	False	False	False	False	1170.16381835938	-418.140228271484	167.480438232422	0.822150528430939	0.948584318161011	1	143.774841308594	21710
True	False	False	False	False	1175.76318359375	-1660.00671386719	118.678184509277	0.824438512325287	0.957714974880219	1	146.476638793945	15673
True	False	False	False	False	1174.65612792969	-259.641693115234	89.8404998779297	0.768874526023865	0.938029229640961	0.74665355682373	142.604934692383	11551
True	False	False	False	False	1176.00927734375	-230.975570678711	88.7313537597656	0.822043120861053	0.959212362766266	1	143.612503051758	11489
True	False	False	False	False	1187.68933105469	-274.485046386719	95.3862075805664	0.827333629131317	0.967214345932007	1	138.720932006836	11930
True	False	False	False	False	1202.66345214844	-1666.939453125	109.805053710938	0.804928004741669	0.948818027973175	1	150.676773071289	14917
True	False	False	False	False	1193.59289550781	-664.655883789063	177.462707519531	0.810753405094147	0.95400482416153	1	153.0625	24490
True	False	False	False	False	1215.86779785156	-826.213012695313	153.061584472656	0.759016990661621	0.921112775802612	0.690224945545197	147.905792236328	20411
True	False	False	False	False	1205.033203125	-725.934387207031	82.0765075683594	0.814018249511719	0.946801066398621	1	139.635131835938	10333
True	False	False	False	False	1211.86547851563	-255.037063598633	80.9673614501953	0.760632932186127	0.939456462860107	0.698408961296082	140.08219909668	10226
True	False	False	False	False	1216.5390625	-45.5637588500977	282.831207275391	0.781313419342041	0.96142989397049	0.865468084812164	182.83137512207	46622
True	False	False	False	False	1219.43347167969	-551.77734375	115.350761413574	0.835239052772522	0.966195464134216	1	136.865386962891	14234
True	False	False	False	False	1220.46899414063	-728.843994140625	151.952453613281	0.745924651622772	0.920459687709808	0.633738994598389	151.744522094727	20789
True	False	False	False	False	1227.07446289063	-268.012115478516	90.9496383666992	0.854409575462341	0.96769505739212	1	140.024383544922	11482
True	False	False	False	False	1230.02172851563	-32.702507019043	124.223899841309	0.783444225788116	0.938130259513855	0.904983460903168	177.526779174805	19883
True	False	False	False	False	1234.31372070313	-109.014274597168	140.861022949219	0.831927359104156	0.955471336841583	1	156.267715454102	19846
True	False	False	False	False	1242.79162597656	-1112.18127441406	89.8404998779297	0.832318663597107	0.963565766811371	1	137.098770141602	11105
True	False	False	False	False	1238.56970214844	-588.786193847656	76.5307922363281	0.74383670091629	0.933958649635315	0.625965297222137	84.8550720214844	5855
True	False	False	False	False	1262.85876464844	-1023.92041015625	92.0587844848633	0.809303224086761	0.948191165924072	1	135.313247680664	11231
True	False	False	False	False	1249.84802246094	-593.192993164063	102.041061401367	0.809165418148041	0.966292083263397	1	133.09782409668	12245
True	False	False	False	False	1260.21862792969	-526.079650878906	104.259346008301	0.837473332881927	0.964395225048065	1	148.542556762695	13963
True	False	False	False	False	1263.75280761719	-990.683837890625	137.533599853516	0.790976285934448	0.94437563419342	1	146.596771240234	18178
True	False	False	False	False	1273.9677734375	-526.904724121094	116.459907531738	0.868812024593353	0.971212029457092	1	148.342849731445	15576
True	False	False	False	False	1298.95983886719	-1044.68579101563	94.2770690917969	0.654927790164948	0.877900063991547	0.420880168676376	119.835296630859	10186
True	False	False	False	False	1294.50122070313	-970.903137207031	168.589569091797	0.799774885177612	0.946340680122375	1	153.921051025391	23396
True	False	False	False	False	1304.7373046875	-70.6734619140625	83.1856460571289	0.879901885986328	0.975024342536926	1	133.49333190918	10012
True	False	False	False	False	1304.14306640625	38.367748260498	126.442184448242	0.700783967971802	0.958928644657135	0.505764663219452	151.482452392578	17269
True	False	False	False	False	1310.89501953125	-1127.8212890625	146.40673828125	0.762958765029907	0.921809315681458	0.710821986198425	152.560607910156	20138
True	False	False	False	False	1310.83361816406	-361.150970458984	112.023338317871	0.801285207271576	0.943927824497223	1	145.732666015625	14719
True	False	False	False	False	1316.50793457031	-332.786437988281	128.660461425781	0.789452075958252	0.952634334564209	1	142.370697021484	16515
True	False	False	False	False	1322.22009277344	-1401.78564453125	166.371292114258	0.76008129119873	0.947366058826447	0.695577025413513	161.679992675781	24252
True	False	False	False	False	1328.47302246094	2.37435102462769	138.64274597168	0.7602219581604	0.959147870540619	0.696295320987701	172.328002929688	21541
True	False	False	False	False	1346.90563964844	-853.704833984375	24.401123046875	0.830724716186523	0.955192744731903	1	50.0909080505371	1102
True	False	False	False	False	1341.47229003906	36.0957984924316	106.477630615234	0.829222500324249	0.966595351696014	1	159.27082824707	15290
True	False	False	False	False	1352.38134765625	-1770.90087890625	112.023338317871	0.846219122409821	0.967100620269775	1	161.089111328125	16270
True	False	False	False	False	1400.44848632813	-1223.8623046875	130.878753662109	0.825414478778839	0.958222508430481	1	145.161010742188	17129
True	False	False	False	False	1354.28112792969	-836.035217285156	343.834014892578	0.752691686153412	0.955868124961853	0.661037564277649	75.8903198242188	23526
True	False	False	False	False	1359.56042480469	-714.000915527344	208.518692016602	0.774964511394501	0.959710538387299	0.793306231498718	58.361701965332	10972
True	False	False	False	False	1360.09643554688	-660.104675292969	100.931915283203	0.821323812007904	0.954234778881073	1	132.032974243164	12015
True	False	False	False	False	1374.23889160156	-865.89990234375	327.196868896484	0.81469064950943	0.967022716999054	1	70.5220336914063	20804
True	False	False	False	False	1388.42297363281	-788.400329589844	149.734161376953	0.612518966197968	0.922180354595184	0.361316621303558	113.851852416992	15370
True	False	False	False	False	1379.09020996094	-752.219421386719	179.680999755859	0.653841078281403	0.947427809238434	0.419172316789627	57.0185203552246	9237
True	False	False	False	False	1392.7216796875	-469.490386962891	82.0765075683594	0.8379065990448	0.966323673725128	1	132.52702331543	9807
True	False	False	False	False	1383.11596679688	-306.933288574219	126.442184448242	0.788381993770599	0.939961791038513	1	149.771926879883	17074
True	False	False	False	False	1391.85791015625	-329.691955566406	118.678184509277	0.778608024120331	0.928539395332336	0.829857766628265	143.542053222656	15359
True	False	False	False	False	1411.79089355469	-383.396087646484	93.1679229736328	0.716425657272339	0.919675946235657	0.542802810668945	137.380950927734	11540
True	False	False	False	False	1422.88916015625	-823.292846679688	291.704345703125	0.829721033573151	0.96092814207077	1	61.9277572631836	16287
True	False	False	False	False	1470.23022460938	-1297.36938476563	105.36848449707	0.810243308544159	0.949190497398376	1	147.042098999023	13969
True	False	False	False	False	1539.59228515625	-888.369506835938	125.333038330078	0.724084615707397	0.906807780265808	0.563227295875549	128.681411743164	14541
True	False	False	False	False	1531.91796875	-9.32300090789795	110.914192199707	0.863773465156555	0.970586776733398	1	171.839996337891	17184
True	False	False	False	False	1545.02575683594	-166.284912109375	125.333038330078	0.812749564647675	0.949698507785797	1	157.274337768555	17772
True	False	False	False	False	1575.07348632813	-1384.12915039063	100.931915283203	0.847731947898865	0.961795032024384	1	129.164840698242	11754
True	False	False	False	False	1558.06115722656	-114.516975402832	250.666076660156	0.860299944877625	0.966127932071686	1	177.743362426758	40170
True	False	False	False	False	1559.26818847656	-543.906066894531	99.8227767944336	0.787382066249847	0.935468852519989	1	108.555557250977	9770
True	False	False	False	False	1592.95068359375	-407.694396972656	169.698715209961	0.767782807350159	0.932848632335663	0.739490985870361	158.418304443359	24238
True	False	False	False	False	1607.1376953125	-1083.37756347656	116.459907531738	0.868812024593353	0.975118577480316	1	154.31428527832	16203
True	False	False	False	False	1595.91271972656	-184.703475952148	135.315322875977	0.808103084564209	0.955850958824158	1	157.450820922852	19209
True	False	False	False	False	1608.32763671875	-606.088806152344	144.188446044922	0.820256590843201	0.949994504451752	1	152.399993896484	19812
True	False	False	False	False	1612.61999511719	-201.286254882813	103.150199890137	0.737817108631134	0.918704926967621	0.604963421821594	137.311828613281	12770
True	False	False	False	False	1643.94885253906	-1088.49145507813	37.7108268737793	0.712653756141663	0.920347630977631	0.533345997333527	85.3235321044922	2901
True	False	False	False	False	1628.67687988281	-35.8320465087891	100.931915283203	0.825766265392303	0.964066922664642	1	135.747253417969	12353
True	False	False	False	False	1637.41320800781	-73.0693969726563	85.4039306640625	0.830078601837158	0.962681770324707	1	151.896102905273	11696
True	False	False	False	False	1653.95947265625	-1376.04956054688	135.315322875977	0.749961793422699	0.92619001865387	0.649603843688965	168.204925537109	20521
True	False	False	False	False	1671.89477539063	-537.651733398438	86.513069152832	0.84085887670517	0.960834741592407	1	140.589736938477	10966
True	False	False	False	False	1680.33288574219	-508.588073730469	113.132476806641	0.785913348197937	0.957787871360779	1	106.549018859863	10868
True	False	False	False	False	1709.40222167969	-607.357971191406	85.4039306640625	0.818404853343964	0.961111128330231	1	137.259735107422	10569
True	False	False	False	False	1738.35705566406	-1028.44091796875	97.6044921875	0.819784700870514	0.957649946212769	1	128.886367797852	11342
True	False	False	False	False	1764.14526367188	-850.406005859375	253.993499755859	0.861399948596954	0.964096069335938	1	180.978164672852	41444
True	False	False	False	False	1774.25036621094	-868.877746582031	116.459907531738	0.773055732250214	0.949769377708435	0.777210652828217	142.876190185547	15002
True	False	False	False	False	1788.66479492188	-850.445861816406	134.206176757813	0.823480188846588	0.956716597080231	1	166.933883666992	20199
True	False	False	False	False	1889.5966796875	-578.022338867188	115.350761413574	0.639311671257019	0.932503819465637	0.397349894046783	56.9423065185547	5922
True	False	False	False	False	1913.908203125	-551.482482910156	159.716445922852	0.291645705699921	0.874274730682373	0.115521095693111	55.4027786254883	7978
True	False	False	False	False	1924.208984375	-571.040832519531	77.6399383544922	0.489652663469315	0.955316305160522	0.23943330347538	54.7142868041992	3830
True	False	False	False	False	1947.24328613281	-266.597503662109	107.586769104004	0.63540905714035	0.952686846256256	0.391785085201263	70.0515441894531	6795
True	False	False	False	False	1955.57141113281	-551.59228515625	131.987884521484	0.583425343036652	0.936773061752319	0.327043801546097	51.2521018981934	6099
True	False	False	False	False	1957.17211914063	-282.7509765625	306.123168945313	0.448471546173096	0.888028264045715	0.208479687571526	81.7463760375977	22562
True	False	False	False	False	84.0107192993164	712.692016601563	140.861022949219	0.854635000228882	0.972579121589661	1	151.779525756836	19276
True	False	False	False	False	142.228668212891	84.1487655639648	179.680999755859	0.848896384239197	0.958911001682281	1	172.962966918945	28020
True	False	False	False	False	151.893966674805	1024.9990234375	148.625015258789	0.802791655063629	0.941301345825195	1	154.888061523438	20755
True	False	False	False	False	193.651138305664	118.371604919434	196.318130493164	0.888219356536865	0.977580964565277	1	171.677963256836	30387
True	False	False	False	False	195.01692199707	338.494354248047	95.3862075805664	0.854818642139435	0.964166045188904	1	141.906982421875	12204
True	False	False	False	False	235.241180419922	296.368194580078	115.350761413574	0.887003183364868	0.978705048561096	1	142.086532592773	14777
True	False	False	False	False	234.685836791992	1698.08508300781	178.571853637695	0.498629003763199	0.882497072219849	0.246683493256569	148.068328857422	23839
True	False	False	False	False	290.381561279297	330.828552246094	173.026138305664	0.858019232749939	0.97202479839325	1	157.358978271484	24548
True	False	False	False	False	310.357940673828	778.969421386719	85.4039306640625	0.830078601837158	0.960834741592407	1	135.025970458984	10397
True	False	False	False	False	307.120330810547	814.527526855469	114.241622924805	0.740824818611145	0.919507026672363	0.615211486816406	135.718444824219	13979
True	False	False	False	False	318.724090576172	107.804176330566	127.551322937012	0.77388209104538	0.936329662799835	0.783978283405304	157.852172851563	18153
True	False	False	False	False	340.160430908203	259.311431884766	109.805053710938	0.762798249721527	0.95024836063385	0.709939241409302	147.313125610352	14584
True	False	False	False	False	347.584777832031	653.434509277344	103.150199890137	0.803309321403503	0.949584066867828	1	140.268814086914	13045
True	False	False	False	False	352.451690673828	734.109069824219	128.660461425781	0.759870648384094	0.957602500915527	0.694506108760834	131.577590942383	15263
True	False	False	False	False	379.469146728516	684.4775390625	186.335845947266	0.804924726486206	0.944986820220947	1	154.375	25935
True	False	False	False	False	381.964324951172	349.230895996094	100.931915283203	0.875434458255768	0.973171412944794	1	139.428573608398	12688
True	False	False	False	False	402.675750732422	721.735595703125	106.477630615234	0.794342398643494	0.950655817985535	1	144.60417175293	13882
True	False	False	False	False	401.281951904297	778.000854492188	147.515884399414	0.848385870456696	0.966442883014679	1	147.751876831055	19651
True	False	False	False	False	430.568328857422	393.278289794922	130.878753662109	0.85865181684494	0.969339847564697	1	146.474578857422	17284
True	False	False	False	False	443.221862792969	409.375	102.041061401367	0.830349385738373	0.958314776420593	1	139.706527709961	12853
True	False	False	False	False	455.813751220703	794.411437988281	291.704345703125	0.868193686008453	0.973392128944397	1	158.205322265625	41608
True	False	False	False	False	469.386291503906	659.665710449219	96.4953460693359	0.74201226234436	0.928320586681366	0.619389593601227	134.885055541992	11735
True	False	False	False	False	474.509429931641	280.672546386719	117.569046020508	0.803029000759125	0.954333245754242	1	137.613204956055	14587
True	False	False	False	False	495.444732666016	432.003967285156	136.424453735352	0.756108999252319	0.937173664569855	0.676289081573486	147.317077636719	18120
True	False	False	False	False	498.599884033203	1472.37512207031	128.660461425781	0.759870648384094	0.945043623447418	0.694506108760834	150.362075805664	17442
True	False	False	False	False	502.931365966797	639.840270996094	112.023338317871	0.756114184856415	0.938099503517151	0.676312983036041	123.881187438965	12512
True	False	False	False	False	513.983703613281	534.445434570313	90.9496383666992	0.84259420633316	0.967919170856476	1	137.597564697266	11283
True	False	False	False	False	523.402038574219	327.427398681641	180.790130615234	0.817964732646942	0.946277976036072	1	156.374237060547	25489
True	False	False	False	False	535.872680664063	1168.48022460938	154.17073059082	0.823992550373077	0.951027095317841	1	148.03596496582	20577
True	False	False	False	False	550.433044433594	316.654205322266	147.515884399414	0.788424491882324	0.939737677574158	1	152.69172668457	20308
True	False	False	False	False	553.098327636719	407.238555908203	158.607299804688	0.81450617313385	0.950679004192352	1	152.629364013672	21826
True	False	False	False	False	553.159973144531	522.154174804688	100.931915283203	0.800370097160339	0.954900205135345	1	138.560440063477	12609
True	False	False	False	False	555.133361816406	853.321655273438	255.102645874023	0.810981750488281	0.944148659706116	1	155.813049316406	35837
True	False	False	False	False	607.829956054688	407.826782226563	140.861022949219	0.810112833976746	0.942861080169678	1	147.669296264648	18754
True	False	False	False	False	632.767578125	460.239776611328	95.3862075805664	0.827333629131317	0.964746832847595	1	135.139541625977	11622
True	False	False	False	False	639.341735839844	158.766265869141	116.459907531738	0.809028446674347	0.94793701171875	1	155.542861938477	16332
True	False	False	False	False	656.454162597656	992.293701171875	99.8227767944336	0.81229829788208	0.946695864200592	1	113.85555267334	10247
True	False	False	False	False	651.076599121094	1516.34240722656	153.061584472656	0.75136935710907	0.94093382358551	0.655422210693359	67.0362319946289	9251
True	False	False	False	False	657.921447753906	1071.25048828125	88.7313537597656	0.806145071983337	0.959608733654022	1	131.25	10500
True	False	False	False	False	705.603820800781	1079.75256347656	97.6044921875	0.874698162078857	0.972729384899139	1	133.647720336914	11761
True	False	False	False	False	732.868469238281	117.79069519043	120.896469116211	0.733505606651306	0.922237575054169	0.591034114360809	157.009170532227	17114
True	False	False	False	False	745.983154296875	130.770385742188	115.350761413574	0.801323413848877	0.944167256355286	1	151.548080444336	15761
True	False	False	False	False	757.220336914063	408.418884277344	161.934722900391	0.750114381313324	0.963727056980133	0.650226891040802	151.25341796875	22083
True	False	False	False	False	781.588684082031	99.555549621582	108.695907592773	0.777484655380249	0.936277329921722	0.817557096481323	144.142852783203	14126
True	False	False	False	False	787.708862304688	451.597869873047	204.082122802734	0.791718482971191	0.953686237335205	1	122.364128112793	22515
True	False	False	False	False	802.412658691406	289.662017822266	92.0587844848633	0.813853800296783	0.95402580499649	1	141.433731079102	11739
True	False	False	False	False	811.627624511719	451.707611083984	131.987884521484	0.809868931770325	0.951706171035767	1	151.84033203125	18069
True	False	False	False	False	806.970336914063	626.227844238281	131.987884521484	0.865928530693054	0.966234087944031	1	149.789916992188	17825
True	False	False	False	False	828.562561035156	377.643341064453	120.896469116211	0.875394761562347	0.975487053394318	1	143.073394775391	15595
True	False	False	False	False	847.670288085938	244.090133666992	225.155807495117	0.854839503765106	0.967161059379578	1	170.901473999023	34693
True	False	False	False	False	852.5595703125	408.682708740234	12.2005615234375	0.741141617298126	0.94014710187912	0.616318583488464	35.8181800842285	394
True	False	False	False	False	856.66259765625	1121.24304199219	78.7490768432617	0.832973837852478	0.957125663757324	1	127.957748413086	9085
True	False	False	False	False	859.087219238281	208.265777587891	83.1856460571289	0.80851811170578	0.958222687244415	1	139.653335571289	10474
True	False	False	False	False	859.981323242188	544.580932617188	168.589569091797	0.770215749740601	0.954063892364502	0.755871534347534	154.513153076172	23486
True	False	False	False	False	874.471496582031	984.190734863281	122.005615234375	0.760719418525696	0.942053854465485	0.698856711387634	142.363632202148	15660
True	False	False	False	False	899.602600097656	547.64013671875	128.660461425781	0.811424374580383	0.943209946155548	1	150.568969726563	17466
True	False	False	False	False	932.275512695313	423.422698974609	185.226699829102	0.866488993167877	0.967923104763031	1	158.191619873047	26418
True	False	False	False	False	915.272583007813	603.792297363281	94.2770690917969	0.747598469257355	0.91440349817276	0.640176296234131	136.235290527344	11580
True	False	False	False	False	934.979919433594	508.252258300781	145.297592163086	0.768447697162628	0.936764299869537	0.743818640708923	151.427474975586	19837
True	False	False	False	False	940.688232421875	581.836242675781	128.660461425781	0.868408381938934	0.972617328166962	1	148.724136352539	17252
True	False	False	False	False	943.727111816406	455.222961425781	139.751892089844	0.795017898082733	0.939760386943817	1	152.960311889648	19273
True	False	False	False	False	946.815612792969	711.700439453125	122.005615234375	0.813822686672211	0.969084560871124	1	136.87272644043	15056
True	False	False	False	False	948.887756347656	611.462219238281	116.459907531738	0.755209743976593	0.925311982631683	0.672165632247925	143.714279174805	15090
True	False	False	False	False	950.6953125	642.1591796875	102.041061401367	0.819654762744904	0.962020635604858	1	142.326080322266	13094
True	False	False	False	False	998.930114746094	268.137023925781	120.896469116211	0.816004395484924	0.954038023948669	1	157.165130615234	17131
True	False	False	False	False	1010.76672363281	745.313354492188	277.285491943359	0.803555548191071	0.944831073284149	1	158.60400390625	39651
True	False	False	False	False	1025.02136230469	668.643371582031	148.625015258789	0.794352531433105	0.951027095317841	1	152.70149230957	20462
True	False	False	False	False	1045.41101074219	646.253601074219	16.6371288299561	0.76893937587738	0.938069105148315	0.747088372707367	34.0666656494141	511
True	False	False	False	False	1047.43872070313	147.409744262695	108.695907592773	0.713117599487305	0.950133502483368	0.534489333629608	130.244903564453	12764
True	False	False	False	False	1058.89758300781	705.462707519531	124.223899841309	0.783444225788116	0.935085237026215	0.904983460903168	148.071426391602	16584
True	False	False	False	False	1108.29284667969	849.806640625	87.6222152709961	0.785240411758423	0.95633727312088	0.972049474716187	117.582275390625	9289
True	False	False	False	False	1115.15441894531	581.109375	95.3862075805664	0.742845177650452	0.918151319026947	0.62236750125885	135.395355224609	11644
True	False	False	False	False	1114.16198730469	755.494506835938	92.0587844848633	0.739471137523651	0.944822371006012	0.610541462898254	134.903610229492	11197
True	False	False	False	False	1115.86706542969	955.543640136719	88.7313537597656	0.673765122890472	0.891451418399811	0.452423572540283	131.737503051758	10539
True	False	False	False	False	1134.0205078125	474.647338867188	169.698715209961	0.793849229812622	0.952986359596252	1	150.79084777832	23071
True	False	False	False	False	1155.37927246094	308.392181396484	95.3862075805664	0.827333629131317	0.963002026081085	1	138.569763183594	11917
True	False	False	False	False	1147.80432128906	938.966918945313	80.9673614501953	0.786957621574402	0.95637571811676	1	131.986297607422	9635
True	False	False	False	False	1149.24169921875	667.570922851563	110.914192199707	0.837840735912323	0.967100620269775	1	142.979995727539	14298
True	False	False	False	False	1158.974609375	745.38134765625	80.9673614501953	0.786957621574402	0.948136508464813	1	130.260269165039	9509
True	False	False	False	False	1169.3310546875	956.114807128906	166.371292114258	0.797147572040558	0.937157273292542	1	150.839996337891	22626
True	False	False	False	False	1212.68481445313	175.297317504883	144.188446044922	0.851579189300537	0.969469964504242	1	164.276916503906	21356
True	False	False	False	False	1210.09423828125	837.040405273438	88.7313537597656	0.862419307231903	0.967140793800354	1	137.125	10970
True	False	False	False	False	1229.65954589844	243.987030029297	151.952453613281	0.800164878368378	0.93876051902771	1	163.321166992188	22375
True	False	False	False	False	1232.50012207031	1989.81909179688	39.9291114807129	0.808348000049591	0.952576816082001	1	47.6388893127441	1715
True	False	False	False	False	1238.49194335938	687.114013671875	129.769607543945	0.799995601177216	0.942284762859344	1	151.153839111328	17685
True	False	False	False	False	1240.15380859375	282.345458984375	95.3862075805664	0.816335916519165	0.946397602558136	1	139.965118408203	12037
True	False	False	False	False	1240.146484375	866.097045898438	143.079315185547	0.753439962863922	0.94733715057373	0.664282858371735	147.906982421875	19080
True	False	False	False	False	1265.10925292969	843.369384765625	123.114753723145	0.76763504743576	0.924099087715149	0.738543272018433	146.738739013672	16288
True	False	False	False	False	1287.07836914063	93.7036285400391	140.861022949219	0.789145231246948	0.930064022541046	1	170.015747070313	21592
True	False	False	False	False	1283.78649902344	726.091003417969	118.678184509277	0.859332501888275	0.966195464134216	1	91.8504638671875	9828
True	False	False	False	False	1304.66125488281	184.473449707031	90.9496383666992	0.84259420633316	0.970469355583191	1	144.719512939453	11867
True	False	False	False	False	1311.490234375	632.9765625	117.569046020508	0.851301372051239	0.967789649963379	1	148.971694946289	15791
True	False	False	False	False	1312.78820800781	687.322204589844	106.477630615234	0.855291903018951	0.970127999782562	1	147.95832824707	14204
True	False	False	False	False	1316.67834472656	167.299987792969	90.9496383666992	0.815059661865234	0.951321005821228	1	151.743896484375	12443
True	False	False	False	False	1335.94262695313	95.046875	167.480438232422	0.64155238866806	0.926258265972137	0.400599032640457	171.735092163086	25932
[truncated: 584 more rows]
