# Supplementary material for: Gene Delivery Mediated by Backbone-Degradable RAFT Copolymers
Source: Biomacromolecules. 2026 Feb 12;27(3):1846–56. doi: 10.1021/acs.biomac.5c01662 (PMC12977016; doi:10.1021/acs.biomac.5c01662)
Supplement: Supplementary file 2 [file bm5c01662_si_002.zip › Celigo Raw Data/Object (Cell)-Level Data/Blue/7-15-2024-9-10-53-PM_object_F7.csv]

Plate ID	PM_2024_07_15_PPP41-45_NP_5_10_20_PEIpro_200ngwell_U2OS_6k_Plate2
Plate Name
Plate Description
Scan ID	7/15/2024 9:10:53 PM
Scan Description
Scan Result ID	7/15/2024 9:10:53 PM
Scan Result Description
Software Version	5.1.0.0
Experiment Name
Application Name	Target 1
Plate Type	96-Well BD Falcon™ 353072 Plate
Acquisition Start/End Times	7/15/2024 9:10:53 PM - 7/15/2024 9:12:42 PM
Analysis Start Time	7/15/2024 9:10:53 PM
User ID	Local Administrator
Scan Area Object-Level Data CSV Report
Row	F
Column	7
Total	Class 1	Class 2	Class 3	Class 4	X Position (µm)	Y Position (µm)	Target 1: Area (µm²)	Target 1: Form Factor	Target 1: Smoothness	Target 1: Aspect Ratio	Target 1: Mean Intensity	Target 1: Integrated Intensity
True	False	False	False	False	-2013.6494140625	-2928.47094726563	105.36848449707	0.664528608322144	0.914121448993683	0.436476469039917	183.947372436523	17475
True	False	False	False	False	-2067.18237304688	-2886.36889648438	330.524291992188	0.281704723834991	0.804799795150757	0.110601425170898	159.124160766602	47419
True	False	False	False	False	-2102.1982421875	-2860.60888671875	271.739776611328	0.404386788606644	0.859353542327881	0.178894490003586	172.959182739258	42375
True	False	False	False	False	-2142.2568359375	-2830.42919921875	177.462707519531	0.435576438903809	0.897521018981934	0.199480801820755	159.649993896484	25544
True	False	False	False	False	-2173.97509765625	-2802.705078125	289.486053466797	0.441569864749908	0.901657462120056	0.203625604510307	153.306518554688	40013
True	False	False	False	False	-2199.55615234375	-2784.89233398438	183.008422851563	0.741778492927551	0.963189959526062	0.61856085062027	195.23030090332	32213
True	False	False	False	False	-2213.7197265625	-2772.30444335938	86.513069152832	0.694924652576447	0.935908734798431	0.49320250749588	140.653839111328	10971
True	False	False	False	False	-2230.69677734375	-2758.2763671875	93.1679229736328	0.716425657272339	0.96284031867981	0.542802810668945	131.809524536133	11072
True	False	False	False	False	-2250.32421875	-2742.0146484375	227.374099731445	0.474292874336243	0.939419209957123	0.227465316653252	167.926834106445	34425
True	False	False	False	False	-2277.47583007813	-2720.43627929688	196.318130493164	0.530201971530914	0.958558082580566	0.273866921663284	179.468933105469	31766
True	False	False	False	False	-2279.14599609375	-2702.63037109375	73.203369140625	0.845833301544189	0.964172780513763	1	107.696968078613	7108
True	False	False	False	False	-2326.9501953125	-2689.7548828125	24.401123046875	0.461128920316696	0.906453430652618	0.217617824673653	131.227279663086	2887
True	False	False	False	False	-2360.0810546875	-2658.12182617188	61.0028076171875	0.477588981389999	0.858341455459595	0.229988858103752	127.763633728027	7027
True	False	False	False	False	-2385.13452148438	-2615.71655273438	188.554138183594	0.734207451343536	0.942201375961304	0.593244731426239	145.08235168457	24664
True	False	False	False	False	-2422.693359375	-2580.21850585938	495.786437988281	0.302507281303406	0.863038718700409	0.121004194021225	152.977630615234	68381
True	False	False	False	False	-2458.97387695313	-2544.42895507813	234.028945922852	0.564637839794159	0.951404809951782	0.30704391002655	166.668243408203	35167
True	False	False	False	False	-2493.78491210938	-2504.60620117188	682.122314453125	0.260727941989899	0.825697362422943	0.100514642894268	158.396743774414	97414
True	False	False	False	False	-2538.20288085938	-2458.22412109375	306.123168945313	0.51048880815506	0.927110850811005	0.2565738260746	163.170288085938	45035
True	False	False	False	False	-2604.29711914063	-2386.89990234375	157.498153686523	0.592689692974091	0.937132477760315	0.337486356496811	166.035217285156	23577
True	False	False	False	False	-2630.51879882813	-2352.9296875	232.919815063477	0.579949259757996	0.963831007480621	0.323228746652603	165.280944824219	34709
True	False	False	False	False	-2659.91650390625	-2315.38061523438	69.8759460449219	0.778005719184875	0.967626333236694	0.823125541210175	134.142852783203	8451
True	False	False	False	False	-2696.42358398438	-2290.4541015625	19.9645557403564	0.725530564785004	0.936461865901947	0.56728732585907	132.66667175293	2388
True	False	False	False	False	-2718.12426757813	-2262.1064453125	59.8936653137207	0.490015149116516	0.947702705860138	0.239722326397896	131.981475830078	7127
True	False	False	False	False	-2757.47192382813	-2209.92749023438	31.0559749603271	0.538728892803192	0.909304201602936	0.281707316637039	132.428573608398	3708
True	False	False	False	False	-2788.52490234375	-2141.29760742188	690.995422363281	0.187553152441978	0.759330749511719	0.0681092068552971	160.353134155273	99900
True	False	False	False	False	-2830.23046875	-2082.49633789063	316.10546875	0.323892146348953	0.872148275375366	0.132146552205086	168.077194213867	47902
True	False	False	False	False	-2873.18676757813	-2041.04016113281	25.5102653503418	0.451051533222198	0.931624114513397	0.210317119956017	135.043472290039	3106
True	False	False	False	False	-2889.02880859375	-2015.09448242188	57.6753807067871	0.601119041442871	0.93431681394577	0.347356885671616	135	7020
True	False	False	False	False	-2900.24633789063	-1967.94274902344	281.722045898438	0.383293837308884	0.884111940860748	0.165824294090271	159.444885253906	40499
True	False	False	False	False	-2889.45581054688	-1959.91613769531	23.2919807434082	0.792964518070221	0.946847438812256	1	100.904762268066	2119
True	False	False	False	False	-2925.71875	-1956.01538085938	38.8199691772461	0.491983115673065	0.93357640504837	0.241296842694283	139.800003051758	4893
True	False	False	False	False	-2953.41821289063	-1908.67651367188	14.4188451766968	0.560572564601898	0.926893591880798	0.302906334400177	142.615386962891	1854
True	False	False	False	False	-2906.69165039063	-1940.70434570313	127.551322937012	0.733566761016846	0.959582805633545	0.591225862503052	124.495651245117	14317
True	False	False	False	False	-2932.8603515625	-1910.45336914063	174.135284423828	0.508572340011597	0.912445664405823	0.254950702190399	162.535034179688	25518
True	False	False	False	False	-2922.46875	-1935.08984375	138.64274597168	0.722498834133148	0.953644216060638	0.558853149414063	179.488006591797	22436
True	False	False	False	False	-2898.90502929688	-1914.62927246094	308.341461181641	0.376503050327301	0.852236807346344	0.161749839782715	99.7266159057617	27724
True	False	False	False	False	-2884.15625	-1996.47534179688	200.754699707031	0.638207376003265	0.914950370788574	0.395763248205185	159.254150390625	28825
True	False	False	False	False	-2872.26928710938	-2023.46801757813	69.8759460449219	0.626204371452332	0.935580730438232	0.379107654094696	172.222229003906	10850
True	False	False	False	False	-2861.48095703125	-2016.88098144531	77.6399383544922	0.664459466934204	0.938143610954285	0.436360716819763	109.68571472168	7678
True	False	False	False	False	-2862.1884765625	-1959.61071777344	153.061584472656	0.460663944482803	0.955176174640656	0.217276558279991	82.239128112793	11349
True	False	False	False	False	-2858.51879882813	-1925.44653320313	209.627822875977	0.600874722003937	0.930411577224731	0.347065597772598	109.772483825684	20747
True	False	False	False	False	-2856.32543945313	-1984.10131835938	106.477630615234	0.554879128932953	0.954996645450592	0.297217160463333	78.3541641235352	7522
True	False	False	False	False	-2856.064453125	-2067.70654296875	17.7462711334229	0.604163408279419	0.930156767368317	0.351013720035553	137.8125	2205
True	False	False	False	False	-2826.33081054688	-2050.19897460938	102.041061401367	0.650975465774536	0.941415548324585	0.414721727371216	73.260871887207	6740
True	False	False	False	False	-2853.92504882813	-2044.79150390625	282.831207275391	0.377910256385803	0.843465387821198	0.162589028477669	152.003921508789	38761
True	False	False	False	False	-2828.3505859375	-1988.80224609375	188.554138183594	0.550683438777924	0.916456341743469	0.29310068488121	75.4470596313477	12826
True	False	False	False	False	-2819.09790039063	-1923.38732910156	277.285491943359	0.607009410858154	0.925934493541718	0.354478299617767	96.4560012817383	24114
True	False	False	False	False	-2818.23681640625	-2123.8740234375	34.3833999633789	0.619763374328613	0.926856279373169	0.370585262775421	133.258071899414	4131
True	False	False	False	False	-2815.1318359375	-2107.63037109375	87.6222152709961	0.749889969825745	0.959064602851868	0.649311125278473	177.55696105957	14027
True	False	False	False	False	-2807.73046875	-2063.86083984375	106.477630615234	0.605727910995483	0.929619491100311	0.352912664413452	63.78125	6123
True	False	False	False	False	-2811.693359375	-2021.240234375	196.318130493164	0.702116250991821	0.943517804145813	0.508711516857147	72.5819244384766	12847
True	False	False	False	False	-2811.38012695313	-1972.88562011719	129.769607543945	0.643514454364777	0.943071663379669	0.403477519750595	79.9059829711914	9349
True	False	False	False	False	-2807.6181640625	-2091.37890625	144.188446044922	0.690861225128174	0.946695685386658	0.484845846891403	137.769226074219	17910
True	False	False	False	False	-2780.69409179688	-2071.15893554688	135.315322875977	0.648346662521362	0.944861710071564	0.410704642534256	60.6721305847168	7402
True	False	False	False	False	-2792.58203125	-1996.83715820313	145.297592163086	0.607826113700867	0.905798077583313	0.355480939149857	69.9770965576172	9167
True	False	False	False	False	-2803.57641601563	-1941.64916992188	148.625015258789	0.650714099407196	0.942488789558411	0.414319545030594	91.723876953125	12291
True	False	False	False	False	-2785.13159179688	-1913.84497070313	205.191253662109	0.684350907802582	0.939078569412231	0.472007870674133	89.8054046630859	16614
True	False	False	False	False	-2778.8935546875	-1967.18933105469	122.005615234375	0.823490679264069	0.967362284660339	1	86.4909057617188	9514
True	False	False	False	False	-2775.74145507813	-2041.36401367188	124.223899841309	0.770911157131195	0.968704640865326	0.760851919651031	60.5803565979004	6785
True	False	False	False	False	-2766.501953125	-1949.64672851563	131.987884521484	0.731520116329193	0.957533895969391	0.584892332553864	75.1764678955078	8946
True	False	False	False	False	-2764.306640625	-1897.35168457031	128.660461425781	0.802213251590729	0.952865779399872	1	86.3362045288086	10015
True	False	False	False	False	-2761.92626953125	-1921.70434570313	99.8227767944336	0.767598927021027	0.954907953739166	0.738312005996704	75.1555557250977	6764
True	False	False	False	False	-2760.20556640625	-2189.5380859375	134.206176757813	0.636662900447845	0.950831413269043	0.393560111522675	149.008270263672	18030
True	False	False	False	False	-2742.16186523438	-2174.572265625	156.389007568359	0.794880867004395	0.954219400882721	1	85.7730484008789	12094
True	False	False	False	False	-2758.35229492188	-2011.90515136719	148.625015258789	0.576577603816986	0.945180475711823	0.319579660892487	58.9626884460449	7901
True	False	False	False	False	-2756.49658203125	-2150.12231445313	169.698715209961	0.833039939403534	0.959490358829498	1	92.228759765625	14111
True	False	False	False	False	-2753.40185546875	-2101.84301757813	157.498153686523	0.769923388957977	0.955645322799683	0.753820180892944	84.0492935180664	11935
True	False	False	False	False	-2755.5654296875	-1979.22351074219	124.223899841309	0.631394743919373	0.930740475654602	0.386181116104126	80.1964263916016	8982
True	False	False	False	False	-2747.95092773438	-2056.60571289063	140.861022949219	0.744983613491058	0.959815502166748	0.630201458930969	59.3936996459961	7543
True	False	False	False	False	-2741.33325195313	-2027.72717285156	146.40673828125	0.684889554977417	0.933530390262604	0.47304567694664	66.9545440673828	8838
True	False	False	False	False	-2742.47314453125	-1948.93676757813	123.114753723145	0.625757277011871	0.910460352897644	0.378507137298584	91.0540542602539	10107
True	False	False	False	False	-2738.82739257813	-1902.90087890625	123.114753723145	0.708051383495331	0.945030450820923	0.522282242774963	79.2432403564453	8796
True	False	False	False	False	-2727.78442382813	-2227.82153320313	501.332153320313	0.266377478837967	0.818300783634186	0.103193119168282	162.42919921875	73418
True	False	False	False	False	-2725.63989257813	-2139.98120117188	185.226699829102	0.725066900253296	0.944246590137482	0.565977931022644	67.6347274780273	11295
True	False	False	False	False	-2727.47534179688	-2080.64526367188	211.846115112305	0.82183825969696	0.96845531463623	1	67.0523529052734	12807
True	False	False	False	False	-2726.9267578125	-2048.0185546875	131.987884521484	0.547034502029419	0.939196646213531	0.289571344852448	60.8067245483398	7236
True	False	False	False	False	-2719.51635742188	-1980.90002441406	202.97297668457	0.794534385204315	0.964311063289642	1	112.273223876953	20546
True	False	False	False	False	-2724.12524414063	-1918.80053710938	105.36848449707	0.740853786468506	0.949947655200958	0.61531263589859	76.3894729614258	7257
True	False	False	False	False	-2717.177734375	-1894.74462890625	114.241622924805	0.803241491317749	0.961325287818909	1	75.7475738525391	7802
True	False	False	False	False	-2710.09619140625	-2032.82067871094	124.223899841309	0.733668208122253	0.950650691986084	0.591544389724731	65.0178604125977	7282
True	False	False	False	False	-2708.42553710938	-1941.36645507813	134.206176757813	0.579737424850464	0.929425835609436	0.322998017072678	83.8512420654297	10146
True	False	False	False	False	-2697.93994140625	-2272.9501953125	115.350761413574	0.523994266986847	0.940073013305664	0.268299996852875	148.5	15444
True	False	False	False	False	-2693.86572265625	-2246.28125	41.0382537841797	0.775534987449646	0.957823514938354	0.798458695411682	120.837837219238	4471
True	False	False	False	False	-2693.90771484375	-2180.7236328125	153.061584472656	0.786026954650879	0.951297760009766	1	84.1231918334961	11609
True	False	False	False	False	-2694.75390625	-2101.21704101563	181.899276733398	0.703044712543488	0.966866672039032	0.51078599691391	70.25	11521
True	False	False	False	False	-2692.39306640625	-2069.74047851563	207.409545898438	0.583590507507324	0.923173666000366	0.327226459980011	78.7807464599609	14732
True	False	False	False	False	-2694.70971679688	-1910.38793945313	115.350761413574	0.534328043460846	0.942647457122803	0.277632147073746	73.0192337036133	7594
True	False	False	False	False	-2693.0390625	-1977.18505859375	164.153015136719	0.604751467704773	0.933967232704163	0.351725876331329	85.2094573974609	12611
True	False	False	False	False	-2690.79150390625	-2234.86547851563	48.80224609375	0.585593402385712	0.888493418693542	0.32945117354393	111.272727966309	4896
True	False	False	False	False	-2683.72705078125	-2211.18530273438	177.462707519531	0.661952018737793	0.900029182434082	0.432197988033295	88.2249984741211	14116
True	False	False	False	False	-2689.48950195313	-1931.47998046875	82.0765075683594	0.735541641712189	0.947773933410645	0.597506582736969	74.5675659179688	5518
True	False	False	False	False	-2682.97827148438	-2046.48303222656	155.279876708984	0.789243400096893	0.950932502746582	1	91.5071411132813	12811
True	False	False	False	False	-2680.07958984375	-2311.49072265625	12.2005615234375	0.508639216423035	0.914882361888885	0.255007147789001	133.545455932617	1469
True	False	False	False	False	-2668.61279296875	-2299.4814453125	273.958068847656	0.342083990573883	0.893315434455872	0.142011642456055	137.927124023438	34068
True	False	False	False	False	-2678.796875	-2122.1318359375	163.043869018555	0.72070187330246	0.948285460472107	0.553991317749023	66.1972808837891	9731
True	False	False	False	False	-2680.03051757813	-1949.64294433594	148.625015258789	0.737016499042511	0.953461170196533	0.602312028408051	81.8059692382813	10962
True	False	False	False	False	-2678.53002929688	-2018.30773925781	113.132476806641	0.785913348197937	0.957787871360779	1	61.0392150878906	6226
True	False	False	False	False	-2675.84326171875	-2267.62255859375	85.4039306640625	0.802311480045319	0.963311195373535	1	81.1038970947266	6245
True	False	False	False	False	-2675.83349609375	-2251.0234375	118.678184509277	0.748469054698944	0.964859426021576	0.643601417541504	78.0467300415039	8351
True	False	False	False	False	-2671.23559570313	-2076.09130859375	103.150199890137	0.658051252365112	0.939919173717499	0.42585214972496	74.2258071899414	6903
True	False	False	False	False	-2669.44970703125	-1896.80053710938	90.9496383666992	0.687029421329498	0.961541295051575	0.477211236953735	70.3902435302734	5772
True	False	False	False	False	-2667.5361328125	-1921.15759277344	97.6044921875	0.678042888641357	0.948040068149567	0.460158079862595	66.0454559326172	5812
True	False	False	False	False	-2663.90698242188	-2166.0390625	141.970169067383	0.529561579227448	0.898357629776001	0.273287266492844	76.6015625	9805
True	False	False	False	False	-2651.28173828125	-2069.18481445313	114.241622924805	0.749501168727875	0.958349406719208	0.647733688354492	61.7766990661621	6363
True	False	False	False	False	-2660.09423828125	-1976.37060546875	120.896469116211	0.646152436733246	0.952487111091614	0.407398134469986	69.9082565307617	7620
True	False	False	False	False	-2656.93823242188	-2008.80383300781	110.914192199707	0.655060887336731	0.957535266876221	0.421090096235275	56.6100006103516	5661
True	False	False	False	False	-2653.10302734375	-1950.05749511719	130.878753662109	0.649014532566071	0.945163786411285	0.411719381809235	69.4830474853516	8199
True	False	False	False	False	-2648.40551757813	-2333.6416015625	157.498153686523	0.492651134729385	0.951003789901733	0.241833403706551	158.852111816406	22557
True	False	False	False	False	-2645.30322265625	-2254.97241210938	234.028945922852	0.578541398048401	0.897400498390198	0.321698933839798	82.0947875976563	17322
True	False	False	False	False	-2648.34619140625	-2239.59912109375	70.9850845336914	0.689935445785522	0.95637571811676	0.482980132102966	64.296875	4115
True	False	False	False	False	-2640.68090820313	-2191.79248046875	329.415161132813	0.606794536113739	0.938422381877899	0.354215174913406	95.5252532958984	28371
True	False	False	False	False	-2635.85913085938	-2127.61767578125	160.825576782227	0.618343532085419	0.956162333488464	0.368743002414703	68.9103469848633	9992
True	False	False	False	False	-2635.52026367188	-2025.12475585938	161.934722900391	0.775890290737152	0.953716814517975	0.801759004592896	64.815071105957	9463
True	False	False	False	False	-2635.03515625	-2155.13525390625	144.188446044922	0.799139618873596	0.95416671037674	1	76.3692321777344	9928
True	False	False	False	False	-2631.25927734375	-2110.21215820313	133.097030639648	0.765460968017578	0.942927420139313	0.725139915943146	67.966667175293	8156
True	False	False	False	False	-2634.6484375	-1918.80322265625	118.678184509277	0.618459045886993	0.934551000595093	0.368892341852188	88.7943954467773	9501
True	False	False	False	False	-2632.01513671875	-2064.60717773438	160.825576782227	0.817430675029755	0.95744389295578	1	60.910343170166	8832
True	False	False	False	False	-2629.115234375	-1989.74011230469	174.135284423828	0.635949671268463	0.945157170295715	0.392548948526382	63.3057327270508	9939
True	False	False	False	False	-2624.09057617188	-2379.296875	17.7462711334229	0.552815020084381	0.90715092420578	0.295184105634689	129.875	2078
True	False	False	False	False	-2598.7275390625	-2369.99072265625	200.754699707031	0.630933344364166	0.918833673000336	0.38554459810257	107.232040405273	19409
True	False	False	False	False	-2614.12719726563	-2297.69995117188	191.881561279297	0.672184705734253	0.935609340667725	0.44962403178215	70.3988418579102	12179
True	False	False	False	False	-2615.63354492188	-2083.70092773438	216.282684326172	0.51814591884613	0.95341020822525	0.26315900683403	71.5846176147461	13959
True	False	False	False	False	-2611.4169921875	-1918.83447265625	109.805053710938	0.578221380710602	0.914310097694397	0.321352422237396	61.7070693969727	6109
True	False	False	False	False	-2610.38500976563	-2022.44921875	118.678184509277	0.769594728946686	0.962233364582062	0.751542627811432	59.682243347168	6386
True	False	False	False	False	-2606.74072265625	-2270.24389648438	178.571853637695	0.578994154930115	0.943566024303436	0.322189956903458	64.4658355712891	10379
True	False	False	False	False	-2603.25122070313	-2157.06665039063	166.371292114258	0.797147572040558	0.956847608089447	1	65.4400024414063	9816
True	False	False	False	False	-2605.94482421875	-1968.29675292969	207.409545898438	0.607711434364319	0.954013824462891	0.35533994436264	81.3850250244141	15219
True	False	False	False	False	-2603.53198242188	-2060.24487304688	115.350761413574	0.586295127868652	0.939923226833344	0.330235064029694	68.6923065185547	7144
True	False	False	False	False	-2600.90380859375	-2328.96459960938	192.990692138672	0.726253569126129	0.932589054107666	0.56934380531311	75.2701187133789	13097
True	False	False	False	False	-2586.79321289063	-2325.55078125	18.8554134368896	0.75434798002243	0.942380666732788	0.66828989982605	54.294116973877	923
True	False	False	False	False	-2590.3603515625	-2199.8193359375	222.937530517578	0.476986974477768	0.939193964004517	0.229526162147522	65.5671615600586	13179
True	False	False	False	False	-2600.0595703125	-2102.27319335938	140.861022949219	0.68170440196991	0.948948919773102	0.466969162225723	61.9055099487305	7862
True	False	False	False	False	-2597.7080078125	-2182.95336914063	13.3097038269043	0.615151524543762	0.918621897697449	0.364647418260574	47.1666679382324	566
True	False	False	False	False	-2593.994140625	-2128.01928710938	165.262145996094	0.591047048568726	0.91520094871521	0.335604727268219	54.3691291809082	8101
True	False	False	False	False	-2597.49853515625	-2039.86694335938	159.716445922852	0.492304980754852	0.894409954547882	0.241555228829384	62.0138893127441	8930
True	False	False	False	False	-2590.291015625	-2253.89624023438	171.917007446289	0.666936814785004	0.933889448642731	0.440540254116058	69.8258056640625	10823
True	False	False	False	False	-2574.697265625	-2230.54174804688	128.660461425781	0.720794081687927	0.950534105300903	0.554238379001617	56.715518951416	6579
True	False	False	False	False	-2587.32153320313	-2067.25048828125	116.459907531738	0.687813937664032	0.955566346645355	0.478755712509155	61.6761894226074	6476
True	False	False	False	False	-2584.9853515625	-2178.8525390625	68.7667999267578	0.691914021968842	0.937342643737793	0.486984550952911	57	3534
True	False	False	False	False	-2573.0361328125	-2030.2724609375	168.589569091797	0.728265225887299	0.946333050727844	0.575161814689636	56.6513175964355	8611
True	False	False	False	False	-2580.29663085938	-1935.201171875	126.442184448242	0.700783967971802	0.961718082427979	0.505764663219452	63.1929817199707	7204
True	False	False	False	False	-2579.58666992188	-2002.67150878906	119.787330627441	0.80851811170578	0.962107300758362	1	61.1481475830078	6604
True	False	False	False	False	-2578.34399414063	-1902.64294433594	127.551322937012	0.706931173801422	0.936448693275452	0.519663214683533	63.1304359436035	7260
True	False	False	False	False	-2572.11474609375	-2422.93725585938	452.529907226563	0.283975809812546	0.908761322498322	0.111717224121094	161.852935791016	66036
True	False	False	False	False	-2551.94287109375	-2412.7158203125	184.117568969727	0.488377690315247	0.863584339618683	0.238419249653816	90.0602416992188	14950
True	False	False	False	False	-2569.89233398438	-2362.59375	215.173538208008	0.628426969051361	0.933213829994202	0.382113456726074	90.2113418579102	17501
True	False	False	False	False	-2557.82421875	-2366.5595703125	55.4570960998535	0.774352729320526	0.953056991100311	0.787966012954712	66.3000030517578	3315
True	False	False	False	False	-2561.52026367188	-2071.69482421875	80.9673614501953	0.467771470546722	0.871958494186401	0.22254154086113	46.8630142211914	3421
True	False	False	False	False	-2561.42163085938	-2295.271484375	156.389007568359	0.669205605983734	0.944101572036743	0.444428205490112	69.361701965332	9780
True	False	False	False	False	-2553.59008789063	-2276.81005859375	188.554138183594	0.616410255432129	0.923482418060303	0.366254925727844	67.2529449462891	11433
True	False	False	False	False	-2545.44091796875	-2239.11254882813	82.0765075683594	0.443332731723785	0.911046206951141	0.20485708117485	48.9459457397461	3622
True	False	False	False	False	-2560.18432617188	-2139.74145507813	218.500961303711	0.452797442674637	0.850703179836273	0.211567789316177	67.1979675292969	13238
True	False	False	False	False	-2560.32250976563	-2095.1064453125	192.990692138672	0.656795680522919	0.951293408870697	0.423842072486877	63.971263885498	11131
True	False	False	False	False	-2544.8876953125	-2039.84899902344	57.6753807067871	0.748017251491547	0.944456338882446	0.641817271709442	43.3653831481934	2255
True	False	False	False	False	-2557.67407226563	-1994.16259765625	179.680999755859	0.549436450004578	0.942790925502777	0.291889309883118	63.0617294311523	10216
True	False	False	False	False	-2558.96997070313	-1949.49230957031	165.262145996094	0.723555207252502	0.955757260322571	0.561758041381836	88.4899291992188	13185
True	False	False	False	False	-2551.58325195313	-2016.10180664063	79.8582229614258	0.760807573795319	0.93982321023941	0.699313879013062	98.6666641235352	7104
True	False	False	False	False	-2548.27001953125	-1923.06127929688	174.135284423828	0.703137636184692	0.942365407943726	0.510994553565979	68.7834396362305	10799
True	False	False	False	False	-2538.33251953125	-2213.28564453125	195.208984375	0.788230717182159	0.964943408966064	1	66.8522720336914	11766
True	False	False	False	False	-2534.92041015625	-2149.11499023438	198.536407470703	0.47092005610466	0.841011106967926	0.224907472729683	70.3128509521484	12586
True	False	False	False	False	-2532.97607421875	-1980.03576660156	74.3125076293945	0.644550621509552	0.952832698822021	0.405010551214218	61.7014923095703	4134
True	False	False	False	False	-2530	-2246.93725585938	105.36848449707	0.711196482181549	0.9509596824646	0.529788494110107	52.4631576538086	4984
True	False	False	False	False	-2527.78491210938	-2488.61645507813	78.7490768432617	0.485467404127121	0.859189629554749	0.236118853092194	127.77465057373	9072
True	False	False	False	False	-2483.03564453125	-2481.86083984375	76.5307922363281	0.74383670091629	0.967140793800354	0.625965297222137	82.6521759033203	5703
True	False	False	False	False	-2523.20336914063	-2428.02661132813	206.300399780273	0.728902280330658	0.966745972633362	0.577034711837769	94.129035949707	17508
True	False	False	False	False	-2511.59643554688	-2402.91796875	143.079315185547	0.604166984558105	0.932187795639038	0.351018011569977	65.9922485351563	8513
True	False	False	False	False	-2490.208984375	-2350.17138671875	267.30322265625	0.525137305259705	0.92412006855011	0.269316345453262	75.2655639648438	18139
True	False	False	False	False	-2526.58911132813	-2191.82299804688	93.1679229736328	0.808093369007111	0.954577445983887	1	57.761905670166	4852
True	False	False	False	False	-2527.171875	-1953.27661132813	135.315322875977	0.592441201210022	0.918112695217133	0.337200820446014	62.5737686157227	7634
True	False	False	False	False	-2525.3720703125	-1920.24462890625	90.9496383666992	0.826298654079437	0.955297648906708	1	77.5487823486328	6359
True	False	False	False	False	-2524.54565429688	-2322.517578125	194.099838256836	0.74627673625946	0.940955698490143	0.635077357292175	70.3257141113281	12307
True	False	False	False	False	-2486.22265625	-2310.13720703125	119.787330627441	0.707465767860413	0.938783228397369	0.520909607410431	49.4166679382324	5337
True	False	False	False	False	-2523.81567382813	-2175.63354492188	106.477630615234	0.710245251655579	0.93178117275238	0.527493894100189	59.0625	5670
True	False	False	False	False	-2521.255859375	-2073.88012695313	114.241622924805	0.674712717533112	0.949143707752228	0.45411691069603	55.0776710510254	5673
True	False	False	False	False	-2520.17602539063	-2124.46459960938	199.645553588867	0.816691935062408	0.951369941234589	1	75.1888885498047	13534
True	False	False	False	False	-2519.40551757813	-2031.08984375	302.795745849609	0.399487435817719	0.885444641113281	0.175800740718842	69.6446914672852	19013
True	False	False	False	False	-2515.40991210938	-1898.36401367188	155.279876708984	0.702546358108521	0.953764677047729	0.509670376777649	70.6714248657227	9894
True	False	False	False	False	-2515.18188476563	-2279.35180664063	144.188446044922	0.652364492416382	0.933336198329926	0.416869550943375	69.8538436889648	9081
True	False	False	False	False	-2485.58154296875	-2274.56713867188	144.188446044922	0.799139618873596	0.948827087879181	1	74.5307693481445	9689
True	False	False	False	False	-2493.583984375	-2237.55737304688	116.459907531738	0.591932535171509	0.93391340970993	0.336617410182953	54.7238082885742	5746
True	False	False	False	False	-2506.02197265625	-2191.630859375	25.5102653503418	0.729883551597595	0.943622469902039	0.579949259757996	44.7391319274902	1029
True	False	False	False	False	-2510.8486328125	-2000.4560546875	116.459907531738	0.391669690608978	0.832818150520325	0.170937597751617	112.257141113281	11787
True	False	False	False	False	-2514.85595703125	-1979.20104980469	92.0587844848633	0.773206055164337	0.952873766422272	0.778420686721802	71.3132553100586	5919
True	False	False	False	False	-2508.5791015625	-2093.26318359375	150.843307495117	0.748016774654388	0.939948201179504	0.64181524515152	83.4264678955078	11346
True	False	False	False	False	-2500.34057617188	-2056.97094726563	79.8582229614258	0.621916890144348	0.951999306678772	0.373404234647751	44.5416679382324	3207
True	False	False	False	False	-2501.68041992188	-1924.95422363281	187.44499206543	0.63040167093277	0.945885419845581	0.384813040494919	76.5325469970703	12934
True	False	False	False	False	-2499.4931640625	-2017.75244140625	28.8376903533936	0.478080570697784	0.879693806171417	0.230367243289948	52.230770111084	1358
True	False	False	False	False	-2496.74291992188	-2212.34765625	202.97297668457	0.663547515869141	0.935140132904053	0.43483904004097	80.9344253540039	14811
True	False	False	False	False	-2485.27270507813	-2162.49169921875	176.353576660156	0.737743198871613	0.945051789283752	0.604717314243317	73.276725769043	11651
True	False	False	False	False	-2489.052734375	-2106.76782226563	113.132476806641	0.702079832553864	0.945753216743469	0.508630454540253	67.6764678955078	6903
True	False	False	False	False	-2492.42333984375	-1972.78881835938	98.7136306762695	0.589517831802368	0.935451090335846	0.333864867687225	61.0898895263672	5437
True	False	False	False	False	-2487.27368164063	-2025.16674804688	93.1679229736328	0.636362612247467	0.941541016101837	0.393133908510208	53.738094329834	4514
True	False	False	False	False	-2483.67749023438	-2133.33935546875	124.223899841309	0.616013824939728	0.939825057983398	0.365747570991516	57.4732131958008	6437
True	False	False	False	False	-2482.53588867188	-1950.82763671875	148.625015258789	0.663309156894684	0.949723839759827	0.434442758560181	64.7089538574219	8671
True	False	False	False	False	-2478.0732421875	-2253.0400390625	107.586769104004	0.538969993591309	0.928588211536407	0.281932353973389	56.5154647827148	5482
True	False	False	False	False	-2473.6396484375	-2210.158203125	120.896469116211	0.620847344398499	0.944259285926819	0.372000455856323	63.1284408569336	6881
True	False	False	False	False	-2475.81909179688	-2113.43090820313	148.625015258789	0.481895744800568	0.906773328781128	0.23332242667675	64.9626846313477	8705
True	False	False	False	False	-2472.19946289063	-2367.61083984375	192.990692138672	0.596845686435699	0.935255110263824	0.342307209968567	85.1724166870117	14820
True	False	False	False	False	-2471.62841796875	-2424.34912109375	199.645553588867	0.647322654724121	0.91668301820755	0.40915635228157	72.7777786254883	13100
True	False	False	False	False	-2467.1318359375	-2184.67700195313	160.825576782227	0.592492997646332	0.921796023845673	0.337260365486145	61.4206886291504	8906
True	False	False	False	False	-2470.09106445313	-1972.02294921875	186.335845947266	0.729408621788025	0.95416396856308	0.578534126281738	75.5178604125977	12687
True	False	False	False	False	-2465.02001953125	-2023.703125	170.807861328125	0.51072233915329	0.928493916988373	0.256772339344025	55.2402610778809	8507
True	False	False	False	False	-2462.5537109375	-2469.48071289063	287.267761230469	0.472308605909348	0.822835087776184	0.225957542657852	73.9768371582031	19160
True	False	False	False	False	-2431.287109375	-2418.56665039063	216.282684326172	0.803819596767426	0.959710538387299	1	74.9282073974609	14611
True	False	False	False	False	-2446.27490234375	-2335.86083984375	183.008422851563	0.605316579341888	0.898950040340424	0.352412104606628	90.9090881347656	15000
True	False	False	False	False	-2459.50317382813	-2229.23999023438	181.899276733398	0.690609216690063	0.942959070205688	0.484336644411087	62.2682914733887	10212
True	False	False	False	False	-2455.12109375	-2287.39526367188	185.226699829102	0.628182530403137	0.95508199930191	0.381781160831451	71.6706619262695	11969
True	False	False	False	False	-2450.263671875	-2254.916015625	72.0942230224609	0.515678644180298	0.960335493087769	0.26101940870285	46.8923072814941	3048
True	False	False	False	False	-2454.64501953125	-2152.22631835938	150.843307495117	0.722747147083282	0.95235949754715	0.559532701969147	68.5	9316
True	False	False	False	False	-2453.91064453125	-2044.55212402344	102.041061401367	0.738865315914154	0.962346732616425	0.608482539653778	48.8152160644531	4491
True	False	False	False	False	-2446.99560546875	-1984.57006835938	141.970169067383	0.704015791416168	0.921436727046967	0.512974381446838	75.90625	9716
True	False	False	False	False	-2445.974609375	-2385.12084960938	341.61572265625	0.461305677890778	0.854256510734558	0.217747688293457	74.8766250610352	23062
True	False	False	False	False	-2432.29956054688	-2268.89086914063	173.026138305664	0.572299361228943	0.923248112201691	0.315019935369492	58.1282043457031	9068
True	False	False	False	False	-2433.88500976563	-2169.41552734375	190.772415161133	0.589985430240631	0.927286088466644	0.334395676851273	70.4941864013672	12125
True	False	False	False	False	-2445.94946289063	-2090.84423828125	197.427261352539	0.557267129421234	0.940182685852051	0.299588680267334	65.1067428588867	11589
True	False	False	False	False	-2435.92700195313	-2018.04284667969	140.861022949219	0.668232917785645	0.942434310913086	0.442754238843918	53.7244110107422	6823
True	False	False	False	False	-2434.53759765625	-2114.66235351563	204.082122802734	0.664901256561279	0.948229491710663	0.437101125717163	74.3423919677734	13679
True	False	False	False	False	-2431.69653320313	-2210.08959960938	130.878753662109	0.627089440822601	0.945338308811188	0.380300492048264	50.8644065856934	6002
True	False	False	False	False	-2430.8544921875	-2533.8974609375	24.401123046875	0.715491533279419	0.942926585674286	0.54042637348175	66.863639831543	1471
True	False	False	False	False	-2429.33715820313	-2547.28369140625	176.353576660156	0.721411168575287	0.943005442619324	0.555898606777191	109.540878295898	17417
True	False	False	False	False	-2421.42919921875	-2496.96337890625	174.135284423828	0.633660793304443	0.943688631057739	0.389329850673676	68.5605087280273	10764
True	False	False	False	False	-2409.90795898438	-2392.51391601563	117.569046020508	0.840952813625336	0.97563648223877	1	52.9433975219727	5612
True	False	False	False	False	-2429.24975585938	-2237.19384765625	115.350761413574	0.663399517536163	0.947778165340424	0.434592872858047	57.0096168518066	5929
True	False	False	False	False	-2423.22583007813	-2145.54638671875	168.589569091797	0.602947294712067	0.946878969669342	0.349546879529953	66.9013137817383	10169
True	False	False	False	False	-2423.17260742188	-2040.47631835938	157.498153686523	0.781017482280731	0.951595425605774	0.861013054847717	71.6830978393555	10179
True	False	False	False	False	-2419.833984375	-2345.15942382813	138.64274597168	0.719394207000732	0.960259974002838	0.550514340400696	69.5839996337891	8698
True	False	False	False	False	-2417.93090820313	-2299.83569335938	139.751892089844	0.710319042205811	0.950932502746582	0.527671158313751	59.1031761169434	7447
True	False	False	False	False	-2409.30786132813	-2096.45727539063	151.952453613281	0.615900933742523	0.928813695907593	0.365603297948837	64.0218963623047	8771
True	False	False	False	False	-2409.07177734375	-2463.77197265625	227.374099731445	0.539321839809418	0.881575644016266	0.282261162996292	76.6097564697266	15705
True	False	False	False	False	-2407.02856445313	-2613.07861328125	78.7490768432617	0.580234527587891	0.940891027450562	0.323539793491364	126.690139770508	8995
True	False	False	False	False	-2394.30297851563	-2592.67895507813	19.9645557403564	0.776177406311035	0.943199634552002	0.804480254650116	84.1111145019531	1514
True	False	False	False	False	-2392.94702148438	-2561.64379882813	167.480438232422	0.700623989105225	0.959678649902344	0.505413234233856	70.4370880126953	10636
True	False	False	False	False	-2397.63940429688	-2492.86474609375	135.315322875977	0.738706409931183	0.961195588111877	0.607945501804352	65.3524627685547	7973
True	False	False	False	False	-2400.44067382813	-2345.41552734375	255.102645874023	0.415978461503983	0.752653300762177	0.186360791325569	123.67391204834	28445
True	False	False	False	False	-2404.61303710938	-2188.78930664063	89.8404998779297	0.511082947254181	0.930138885974884	0.257079035043716	49.2345695495605	3988
True	False	False	False	False	-2405.62426757813	-2174.84497070313	64.3302307128906	0.510125994682312	0.890928685665131	0.256265819072723	53.7241363525391	3116
True	False	False	False	False	-2404.07568359375	-2257.56298828125	185.226699829102	0.426042556762695	0.821254849433899	0.193017542362213	51.0179634094238	8520
True	False	False	False	False	-2398.123046875	-2154.17529296875	86.513069152832	0.717120826244354	0.953183054924011	0.544586777687073	53.0128211975098	4135
True	False	False	False	False	-2396.15991210938	-2133.65209960938	104.259346008301	0.754927635192871	0.958498001098633	0.670888781547546	50.1489372253418	4714
True	False	False	False	False	-2393.91162109375	-2430.63891601563	178.571853637695	0.807928323745728	0.950663566589355	1	67.7950286865234	10915
True	False	False	False	False	-2391.70068359375	-2211.39086914063	47.6931037902832	0.61855274438858	0.937072336673737	0.369013637304306	42.2790679931641	1818
True	False	False	False	False	-2382.048828125	-2169.72778320313	126.442184448242	0.597371518611908	0.940766513347626	0.342923432588577	53.0614051818848	6049
True	False	False	False	False	-2378.8759765625	-1896.65966796875	114.241622924805	0.617071211338043	0.936094284057617	0.367102921009064	54.8640785217285	5651
True	False	False	False	False	-2378.64868164063	-2523.0927734375	276.176330566406	0.614548623561859	0.893507063388824	0.363880932331085	82.7429733276367	20603
True	False	False	False	False	-2373.68505859375	-2446.27807617188	174.135284423828	0.675542414188385	0.943530201911926	0.455608785152435	65.961784362793	10356
True	False	False	False	False	-2377.13427734375	-2375.94555664063	230.701522827148	0.748017251491547	0.947287142276764	0.641817271709442	75.3317337036133	15669
True	False	False	False	False	-2373.89379882813	-2299.07275390625	286.158630371094	0.634971261024475	0.937559068202972	0.391168057918549	70.5348815917969	18198
True	False	False	False	False	-2375.7451171875	-2212.35424804688	186.335845947266	0.278842478990555	0.887305915355682	0.109201915562153	55.1547622680664	9266
True	False	False	False	False	-2375.1953125	-2113.11010742188	133.097030639648	0.653364658355713	0.944128096103668	0.418427079916	60.7000007629395	7284
True	False	False	False	False	-2373.58349609375	-2577.66577148438	199.645553588867	0.610484898090363	0.931662201881409	0.358771473169327	79.1333312988281	14244
True	False	False	False	False	-2368.54541015625	-2496.92163085938	184.117568969727	0.367358326911926	0.847222447395325	0.156360238790512	70.4578323364258	11696
True	False	False	False	False	-2370.681640625	-2468.63452148438	179.680999755859	0.794242918491364	0.960255682468414	1	76.4814834594727	12390
True	False	False	False	False	-2367.56127929688	-2333.82153320313	93.1679229736328	0.695049583911896	0.959492325782776	0.49346387386322	53.1904754638672	4468
True	False	False	False	False	-2366.62866210938	-2134.125	99.8227767944336	0.801836133003235	0.962716162204742	1	49.2222213745117	4430
True	False	False	False	False	-2366.57397460938	-2633.25463867188	265.084930419922	0.60798305273056	0.943879008293152	0.355674028396606	154.581588745117	36945
True	False	False	False	False	-2351.16088867188	-2612.1962890625	21.0736961364746	0.698733150959015	0.935897946357727	0.501295566558838	49.1052627563477	933
True	False	False	False	False	-2353.2734375	-2479.03344726563	123.114753723145	0.735241293907166	0.950975477695465	0.596540331840515	83.9189224243164	9315
True	False	False	False	False	-2360.79516601563	-2400.75537109375	161.934722900391	0.783691704273224	0.961620807647705	0.910926580429077	67.1301345825195	9801
True	False	False	False	False	-2361.57397460938	-2266.59130859375	225.155807495117	0.757228076457977	0.959050893783569	0.681538939476013	75.4482727050781	15316
True	False	False	False	False	-2362.47265625	-2159.99975585938	93.1679229736328	0.686474680900574	0.942605257034302	0.476124733686447	52.2857131958008	4392
True	False	False	False	False	-2358.06201171875	-2348.51611328125	138.64274597168	0.741000473499298	0.964343845844269	0.615824639797211	60.7999992370605	7600
True	False	False	False	False	-2349.1171875	-2188.25268554688	167.480438232422	0.83051860332489	0.957965433597565	1	62.1721839904785	9388
True	False	False	False	False	-2346.99389648438	-2450.892578125	16.6371288299561	0.646814525127411	0.930587589740753	0.408391445875168	45.7333335876465	686
True	False	False	False	False	-2346.02807617188	-2516.36694335938	157.498153686523	0.624464571475983	0.952201426029205	0.376778483390808	62.8380279541016	8923
True	False	False	False	False	-2343.27368164063	-2442.67993164063	65.4393768310547	0.717649579048157	0.920376300811768	0.545952379703522	50.6949157714844	2991
True	False	False	False	False	-2345.79370117188	-1926.13366699219	123.114753723145	0.604362308979034	0.919233679771423	0.351254343986511	52.2072067260742	5795
True	False	False	False	False	-2344.52026367188	-2416.86206054688	148.625015258789	0.737016499042511	0.955326914787292	0.602312028408051	58.9029846191406	7893
True	False	False	False	False	-2337.70629882813	-2224.505859375	138.64274597168	0.788708209991455	0.950087785720825	1	52.3440017700195	6543
True	False	False	False	False	-2337.19384765625	-2662.41088867188	301.686614990234	0.337277084589005	0.890028417110443	0.139368832111359	133.338241577148	36268
True	False	False	False	False	-2317.82861328125	-2661.5537109375	41.0382537841797	0.612305581569672	0.91912305355072	0.361048519611359	106.702705383301	3948
True	False	False	False	False	-2315.34252929688	-2599.58349609375	210.736968994141	0.769620656967163	0.957328259944916	0.751721262931824	74.1210556030273	14083
True	False	False	False	False	-2336.79443359375	-2388.62744140625	109.805053710938	0.809059381484985	0.954252421855927	1	54.6363639831543	5409
True	False	False	False	False	-2336.97998046875	-2268.6357421875	102.041061401367	0.729883551597595	0.947931587696075	0.579949259757996	55.6086959838867	5116
True	False	False	False	False	-2331.48022460938	-2176.72924804688	68.7667999267578	0.794570684432983	0.964172780513763	1	44.822582244873	2779
True	False	False	False	False	-2336.90112304688	-2159.3193359375	69.8759460449219	0.754863798618317	0.960656642913818	0.67060112953186	42.3174591064453	2666
True	False	False	False	False	-2330.13549804688	-2568.23291015625	185.226699829102	0.774862349033356	0.960180521011353	0.792401194572449	61.2455101013184	10228
True	False	False	False	False	-2329.89501953125	-2534.99926757813	175.244430541992	0.757012546062469	0.967944443225861	0.680517315864563	64.8670883178711	10249
True	False	False	False	False	-2329.20947265625	-2302.48510742188	126.442184448242	0.797434329986572	0.95916348695755	1	56.5614051818848	6448
True	False	False	False	False	-2321.09985351563	-2246.48120117188	110.914192199707	0.719247400760651	0.946155846118927	0.55012708902359	56.4000015258789	5640
True	False	False	False	False	-2319.83325195313	-2270.85668945313	92.0587844848633	0.763090133666992	0.951477408409119	0.711547255516052	51.9156608581543	4309
True	False	False	False	False	-2317.99145507813	-2469.92724609375	120.896469116211	0.829846799373627	0.967086613178253	1	56.4862403869629	6157
True	False	False	False	False	-2316.75390625	-2403.6630859375	255.102645874023	0.446827977895737	0.870764017105103	0.207315698266029	78.0782623291016	17958
True	False	False	False	False	-2317.9912109375	-2332.57739257813	250.666076660156	0.676981031894684	0.928698420524597	0.458216309547424	75.9557495117188	17166
True	False	False	False	False	-2307.98486328125	-2649.19409179688	110.914192199707	0.405063480138779	0.846328437328339	0.179324641823769	89.6800003051758	8968
True	False	False	False	False	-2306.8876953125	-2693.37548828125	141.970169067383	0.696922302246094	0.921090006828308	0.497414886951447	174.0390625	22277
True	False	False	False	False	-2305.2763671875	-2673.2705078125	65.4393768310547	0.549628376960754	0.937555491924286	0.292075425386429	82.7118606567383	4880
True	False	False	False	False	-2286.63159179688	-2618.4443359375	123.114753723145	0.638822078704834	0.963518023490906	0.396645218133926	57.2702713012695	6357
True	False	False	False	False	-2293.74584960938	-2545.4638671875	200.754699707031	0.748833179473877	0.96030730009079	0.645050287246704	66.4254150390625	12023
True	False	False	False	False	-2297.66796875	-2482.62817382813	149.734161376953	0.690788388252258	0.971744358539581	0.484698534011841	59.9185180664063	8089
True	False	False	False	False	-2302.23559570313	-2232.56225585938	106.477630615234	0.653339624404907	0.947623908519745	0.418388038873672	51.09375	4905
True	False	False	False	False	-2301.49047851563	-2437.80029296875	333.851715087891	0.393175601959229	0.90228146314621	0.171867474913597	75.5448532104492	22739
True	False	False	False	False	-2299.77221679688	-2409.08862304688	55.4570960998535	0.70283305644989	0.945967435836792	0.510311484336853	61.060001373291	3053
True	False	False	False	False	-2298.1962890625	-2278.75561523438	118.678184509277	0.700915157794952	0.954059362411499	0.506053328514099	54.5514030456543	5837
True	False	False	False	False	-2297.66479492188	-2297.30493164063	76.5307922363281	0.695300102233887	0.947331726551056	0.493988811969757	44.4202880859375	3065
True	False	False	False	False	-2297.52709960938	-2512.91723632813	95.3862075805664	0.790671706199646	0.944947302341461	1	52.9883728027344	4557
True	False	False	False	False	-2291.42846679688	-2256.91088867188	106.477630615234	0.829222500324249	0.970586776733398	1	57.3229179382324	5503
True	False	False	False	False	-2282.02514648438	-2578.45288085938	199.645553588867	0.744696021080017	0.965832054615021	0.629131495952606	61.2222213745117	11020
True	False	False	False	False	-2279.38354492188	-2661.03515625	227.374099731445	0.439881145954132	0.937576591968536	0.202451229095459	72.0048751831055	14761
True	False	False	False	False	-2270.20239257813	-2605.052734375	157.498153686523	0.580234527587891	0.934438288211823	0.323539793491364	87.9154891967773	12484
True	False	False	False	False	-2260.3193359375	-2524.24340820313	180.790130615234	0.686398208141327	0.945746004581451	0.475975394248962	65.2822113037109	10641
True	False	False	False	False	-2279.03393554688	-2492.19506835938	125.333038330078	0.790439307689667	0.969939112663269	1	58.0088500976563	6555
True	False	False	False	False	-2277.5029296875	-2513.98974609375	63.2210922241211	0.71930193901062	0.943152248859406	0.550270855426788	53.9473686218262	3075
True	False	False	False	False	-2266.1806640625	-2461.74609375	180.790130615234	0.723366975784302	0.961057245731354	0.561237752437592	57.5766868591309	9385
True	False	False	False	False	-2273.21337890625	-2378.28393554688	292.8134765625	0.689690113067627	0.941259145736694	0.482487916946411	80.5530319213867	21266
True	False	False	False	False	-2276.98852539063	-2214.86083984375	212.955261230469	0.386476278305054	0.797548174858093	0.167755529284477	58.125	11160
True	False	False	False	False	-2270.40600585938	-2337.96411132813	202.97297668457	0.652741730213165	0.955889821052551	0.417455911636353	56.9398918151855	10420
True	False	False	False	False	-2264.24072265625	-2312.38134765625	148.625015258789	0.719278693199158	0.946968197822571	0.550209581851959	54.7089538574219	7331
True	False	False	False	False	-2269.83813476563	-2255.90356445313	80.9673614501953	0.692936301231384	0.952429354190826	0.489078670740128	47.7260284423828	3484
True	False	False	False	False	-2266.44799804688	-2272.0185546875	77.6399383544922	0.729374051094055	0.957111597061157	0.578431367874146	44.9428558349609	3146
True	False	False	False	False	-2263.3134765625	-2402.08471679688	123.114753723145	0.682342290878296	0.952129185199738	0.468174546957016	64.3243255615234	7140
True	False	False	False	False	-2260.9267578125	-2145.73510742188	147.515884399414	0.848385870456696	0.96301281452179	1	63.9398498535156	8504
True	False	False	False	False	-2258.40478515625	-2551.16186523438	175.244430541992	0.792873740196228	0.958067119121552	1	69.4746856689453	10977
True	False	False	False	False	-2256.57153320313	-2719.6416015625	92.0587844848633	0.647272288799286	0.946805775165558	0.409080415964127	91.0722885131836	7559
True	False	False	False	False	-2225.6884765625	-2707.42260742188	184.117568969727	0.492024302482605	0.902633249759674	0.24132989346981	67.6746978759766	11234
True	False	False	False	False	-2251.55126953125	-2415.21020507813	84.2947845458984	0.755421161651611	0.964166045188904	0.673127472400665	62.8026313781738	4773
True	False	False	False	False	-2251.38134765625	-2224.23608398438	140.861022949219	0.688593447208405	0.949234187602997	0.480299681425095	60.7322845458984	7713
True	False	False	False	False	-2249.986328125	-2676.626953125	230.701522827148	0.769432365894318	0.949804663658142	0.750428736209869	76.9230804443359	16000
True	False	False	False	False	-2228.671875	-2635.96948242188	234.028945922852	0.780529975891113	0.955028772354126	0.854032337665558	71.1469192504883	15012
True	False	False	False	False	-2226.84887695313	-2584.38037109375	224.046676635742	0.559522032737732	0.945694863796234	0.30184742808342	63.7277221679688	12873
True	False	False	False	False	-2221.81494140625	-2530.99096679688	107.586769104004	0.812705516815186	0.959238529205322	1	66.8969039916992	6489
True	False	False	False	False	-2233.53125	-2496.14404296875	38.8199691772461	0.770017266273499	0.947781145572662	0.754476308822632	59.4857139587402	2082
True	False	False	False	False	-2249.27954101563	-2489.09765625	160.825576782227	0.631907939910889	0.890451610088348	0.386890918016434	101.255172729492	14682
True	False	False	False	False	-2243.01049804688	-2436.79809570313	232.919815063477	0.60689902305603	0.901555418968201	0.354343086481094	76.6285705566406	16092
True	False	False	False	False	-2246.41088867188	-2245.74291992188	137.533599853516	0.731873750686646	0.961688220500946	0.585974395275116	54.4435501098633	6751
True	False	False	False	False	-2235.771484375	-2332.9326171875	179.680999755859	0.549436450004578	0.89339405298233	0.291889309883118	53.9814796447754	8745
True	False	False	False	False	-2233.12890625	-2514.22094726563	51.0205307006836	0.742634296417236	0.941157817840576	0.62160986661911	51.6956520080566	2378
True	False	False	False	False	-2223.97314453125	-2502.72485351563	46.5839614868164	0.786822140216827	0.950805008411407	1	58.1904754638672	2444
True	False	False	False	False	-2227.79174804688	-2443.16381835938	73.203369140625	0.802794396877289	0.965096175670624	1	64.9848480224609	4289
True	False	False	False	False	-2230.49291992188	-2369.38671875	150.843307495117	0.705643773078918	0.945929169654846	0.516687095165253	52.1985282897949	7099
True	False	False	False	False	-2232.02954101563	-2281.49291992188	275.067199707031	0.528790354728699	0.930554509162903	0.272590816020966	69.1371002197266	17146
True	False	False	False	False	-2231.96606445313	-2143.98803710938	113.132476806641	0.81917679309845	0.958498001098633	1	50.9803924560547	5200
True	False	False	False	False	-2228.40014648438	-2412.41186523438	158.607299804688	0.826538681983948	0.954996645450592	1	65.7132873535156	9397
True	False	False	False	False	-2227.72875976563	-2475.01147460938	88.7313537597656	0.691018760204315	0.945669829845428	0.485164731740952	50.5625	4045
True	False	False	False	False	-2215.73266601563	-2558.0029296875	217.391815185547	0.731116712093353	0.950023889541626	0.583664178848267	69.9489822387695	13710
True	False	False	False	False	-2215.30395507813	-2617.6845703125	94.2770690917969	0.571999788284302	0.929916322231293	0.314703583717346	53.1882362365723	4521
True	False	False	False	False	-2213.076171875	-2350.40698242188	116.459907531738	0.809028446674347	0.957141101360321	1	54.5999984741211	5733
True	False	False	False	False	-2212.09423828125	-2730.94213867188	31.0559749603271	0.419231623411179	0.899874329566956	0.188494399189949	65.9285736083984	1846
True	False	False	False	False	-2206.35083007813	-2716.56640625	130.878753662109	0.432893097400665	0.876840889453888	0.197645783424377	77.7372894287109	9173
True	False	False	False	False	-2201.40966796875	-2638.97143554688	15.5279874801636	0.603693544864655	0.894671499729156	0.350445985794067	42.3571434020996	593
True	False	False	False	False	-2208.45971679688	-2306.18505859375	114.241622924805	0.395416289567947	0.806790113449097	0.173257112503052	48.6504859924316	5011
True	False	False	False	False	-2206.1953125	-2509.10131835938	106.477630615234	0.739683151245117	0.947125375270844	0.611266613006592	56.7916679382324	5452
True	False	False	False	False	-2205.29467773438	-2467.28955078125	78.7490768432617	0.632559657096863	0.952929735183716	0.387795060873032	44.7746467590332	3179
True	False	False	False	False	-2205.041015625	-2288.5302734375	89.8404998779297	0.582590401172638	0.951306700706482	0.326122432947159	49.2469139099121	3989
True	False	False	False	False	-2202.96826171875	-2440.43139648438	127.551322937012	0.569257855415344	0.935134410858154	0.311825037002563	53.6956520080566	6175
True	False	False	False	False	-2201.38110351563	-2662.8896484375	118.678184509277	0.588513195514679	0.945225358009338	0.332728028297424	46.5514030456543	4981
True	False	False	False	False	-2199.7158203125	-2531.86596679688	87.6222152709961	0.851639091968536	0.967140793800354	1	63.8607597351074	5045
True	False	False	False	False	-2196.84887695313	-2340.46606445313	135.315322875977	0.76977926492691	0.952979803085327	0.752817690372467	65.9426193237305	8045
True	False	False	False	False	-2196.68701171875	-2418.12280273438	96.4953460693359	0.719872772693634	0.957874178886414	0.551781058311462	62.8505744934082	5468
True	False	False	False	False	-2196.13256835938	-2744.53295898438	180.790130615234	0.756302773952484	0.952559590339661	0.677188336849213	91.0122680664063	14835
True	False	False	False	False	-2193.9228515625	-2631.29663085938	39.9291114807129	0.581192076206207	0.948874831199646	0.324586510658264	46.6666679382324	1680
True	False	False	False	False	-2193.91748046875	-2249.61010742188	116.459907531738	0.58589494228363	0.920894384384155	0.329787790775299	42.4095230102539	4453
True	False	False	False	False	-2192.28149414063	-2596.48388671875	115.350761413574	0.639311671257019	0.93923819065094	0.397349894046783	48.7019233703613	5065
True	False	False	False	False	-2187.91772460938	-2548.20092773438	83.1856460571289	0.797147572040558	0.938852250576019	1	49.0666656494141	3680
True	False	False	False	False	-2187.16088867188	-2761.26049804688	41.0382537841797	0.62323272228241	0.937587141990662	0.375141590833664	95.405403137207	3530
True	False	False	False	False	-2184.0634765625	-2420.88793945313	124.223899841309	0.703510284423828	0.963296592235565	0.511832714080811	64.0267868041992	7171
True	False	False	False	False	-2187.10888671875	-2384.48071289063	226.264953613281	0.451452404260635	0.841642260551453	0.210603773593903	58.9950981140137	12035
True	False	False	False	False	-2182.83666992188	-2774.1650390625	102.041061401367	0.761244773864746	0.960162580013275	0.701598525047302	126.532608032227	11641
True	False	False	False	False	-2162.34912109375	-2762.47534179688	173.026138305664	0.723823487758636	0.958968818187714	0.562501490116119	86.7051315307617	13526
True	False	False	False	False	-2179.57446289063	-2673.72290039063	196.318130493164	0.840066611766815	0.960952758789063	1	57.6497192382813	10204
True	False	False	False	False	-2181.18798828125	-2514.60913085938	99.8227767944336	0.767598927021027	0.945332765579224	0.738312005996704	58.3222236633301	5249
True	False	False	False	False	-2179.35668945313	-2733.95581054688	120.896469116211	0.573522746562958	0.912437379360199	0.316315919160843	73.6238555908203	8025
True	False	False	False	False	-2158.060546875	-2710.19897460938	192.990692138672	0.772183120250702	0.959872186183929	0.770358383655548	75.6896514892578	13170
True	False	False	False	False	-2177.8515625	-2571.16137695313	92.0587844848633	0.549775063991547	0.931260526180267	0.292217701673508	49.0361442565918	4070
True	False	False	False	False	-2178.67236328125	-2329.73413085938	125.333038330078	0.712992250919342	0.956391155719757	0.534179747104645	68.3539810180664	7724
True	False	False	False	False	-2176.47802734375	-2627.62329101563	188.554138183594	0.581193387508392	0.938921988010406	0.324587941169739	62.2176475524902	10577
True	False	False	False	False	-2156.19482421875	-2622.57983398438	57.6753807067871	0.692064881324768	0.92952299118042	0.487292498350143	46.3846168518066	2412
True	False	False	False	False	-2172.984375	-2475.43920898438	231.810668945313	0.682322561740875	0.94793689250946	0.468137204647064	74.2105255126953	15510
True	False	False	False	False	-2173.48803710938	-2358.11279296875	146.40673828125	0.528156042098999	0.92907577753067	0.272019386291504	54.2878799438477	7166
True	False	False	False	False	-2170.01147460938	-2585.244140625	90.9496383666992	0.65054839849472	0.934215068817139	0.414064913988113	50.7317085266113	4160
True	False	False	False	False	-2168.03491210938	-2542.03344726563	29.9468326568604	0.554879128932953	0.909872233867645	0.297217160463333	46.6296310424805	1259
True	False	False	False	False	-2165.88110351563	-2402.50366210938	129.769607543945	0.683352530002594	0.950119614601135	0.470095276832581	55.9145317077637	6542
True	False	False	False	False	-2158.38500976563	-2507.466796875	202.97297668457	0.787415683269501	0.936706602573395	1	76.0710372924805	13921
True	False	False	False	False	-2154.33740234375	-2795.40551757813	68.7667999267578	0.691914021968842	0.942781984806061	0.486984550952911	77.0322570800781	4776
True	False	False	False	False	-2140.94311523438	-2787.744140625	85.4039306640625	0.830078601837158	0.958222687244415	1	77.1558456420898	5941
True	False	False	False	False	-2145.04028320313	-2689.09106445313	169.698715209961	0.70990377664566	0.948924422264099	0.526675462722778	68.0849685668945	10417
True	False	False	False	False	-2153.43725585938	-2553.50805664063	103.150199890137	0.565605163574219	0.949674904346466	0.308037877082825	54.6021499633789	5078
True	False	False	False	False	-2149.283203125	-2454.26708984375	155.279876708984	0.643570005893707	0.933373093605042	0.403559476137161	62.5071411132813	8751
True	False	False	False	False	-2149.74291992188	-2334.76977539063	75.4216537475586	0.708534777164459	0.944712281227112	0.523421168327332	44.6617660522461	3037
True	False	False	False	False	-2149.56005859375	-2379.63208007813	87.6222152709961	0.6823810338974	0.950629711151123	0.468247920274734	44.7088623046875	3532
True	False	False	False	False	-2148.169921875	-2531.43188476563	103.150199890137	0.586798906326294	0.947570085525513	0.330799281597137	54	5022
True	False	False	False	False	-2144.68237304688	-2585.59399414063	107.586769104004	0.596281111240387	0.9466153383255	0.341647148132324	50.1237106323242	4862
True	False	False	False	False	-2140.72412109375	-2429.61254882813	151.952453613281	0.67167454957962	0.954815566539764	0.448726803064346	68.2262802124023	9347
True	False	False	False	False	-2140.84228515625	-2362.51611328125	63.2210922241211	0.730492413043976	0.959310948848724	0.581776022911072	46.7368431091309	2664
True	False	False	False	False	-2136.9541015625	-2743.68896484375	187.44499206543	0.727176249027252	0.951959013938904	0.571994483470917	69.0236663818359	11665
True	False	False	False	False	-2135.3056640625	-2493.83837890625	154.17073059082	0.603498816490173	0.9517422914505	0.350211083889008	59.6115112304688	8286
True	False	False	False	False	-2135.61791992188	-2348.63110351563	96.4953460693359	0.785221695899963	0.965853691101074	0.970463275909424	51.9310340881348	4518
True	False	False	False	False	-2134.77758789063	-2818.21801757813	112.023338317871	0.620869994163513	0.934449315071106	0.372030109167099	105.772277832031	10683
True	False	False	False	False	-2120.67016601563	-2810.7451171875	49.9113883972168	0.806145071983337	0.951893091201782	1	78.8666687011719	3549
True	False	False	False	False	-2128.71484375	-2628.56127929688	255.102645874023	0.653044819831848	0.936473309993744	0.417927980422974	82.4478225708008	18963
True	False	False	False	False	-2126.65478515625	-2568.21459960938	191.881561279297	0.627288103103638	0.922582864761353	0.380568981170654	71.0751419067383	12296
True	False	False	False	False	-2126.0947265625	-2529.48950195313	128.660461425781	0.694953978061676	0.948104739189148	0.493263840675354	55.1120681762695	6393
True	False	False	False	False	-2123.67333984375	-2439.32885742188	195.208984375	0.704208076000214	0.93278980255127	0.513410031795502	79.6420440673828	14017
True	False	False	False	False	-2121.86767578125	-2772.794921875	118.678184509277	0.708746135234833	0.941841900348663	0.523920714855194	64.1588821411133	6865
True	False	False	False	False	-2119.74755859375	-2851.36376953125	84.2947845458984	0.472244381904602	0.829466104507446	0.225908890366554	190.013153076172	14441
True	False	False	False	False	-2109.60229492188	-2825.86279296875	163.043869018555	0.74487966299057	0.956596493721008	0.629814207553864	87.6598663330078	12886
True	False	False	False	False	-2113.78149414063	-2698.68969726563	99.8227767944336	0.605646848678589	0.940871953964233	0.352813899517059	62.9444427490234	5665
True	False	False	False	False	-2114.03930664063	-2502.06909179688	186.335845947266	0.539989352226257	0.887229144573212	0.282885998487473	64.2142868041992	10788
True	False	False	False	False	-2119.10913085938	-2383.22534179688	109.805053710938	0.624656915664673	0.927312791347504	0.377034962177277	48.7474746704102	4826
True	False	False	False	False	-2118.2421875	-2410.12426757813	130.878753662109	0.825414478778839	0.961267530918121	1	53.0338973999023	6258
True	False	False	False	False	-2118.07690429688	-2324.83520507813	117.569046020508	0.816733479499817	0.963119089603424	1	53.0754699707031	5626
True	False	False	False	False	-2110.62573242188	-2669.84619140625	208.518692016602	0.695448517799377	0.941876232624054	0.494300276041031	74.2765960693359	13964
True	False	False	False	False	-2108.11743164063	-2347.17358398438	89.8404998779297	0.721652567386627	0.954608798027039	0.556551098823547	47.8765449523926	3878
True	False	False	False	False	-2105.3251953125	-2784.66479492188	167.480438232422	0.439618647098541	0.890183508396149	0.20226913690567	68.4701995849609	10339
True	False	False	False	False	-2085.3046875	-2752.4482421875	177.462707519531	0.710053443908691	0.950798451900482	0.527033805847168	70.4499969482422	11272
True	False	False	False	False	-2097.65673828125	-2703.08813476563	241.792938232422	0.369682550430298	0.886447429656982	0.157719686627388	70.4541320800781	15359
True	False	False	False	False	-2101.103515625	-2467.57202148438	189.663269042969	0.525587975978851	0.885947644710541	0.269718170166016	58.0116958618164	9920
True	False	False	False	False	-2099.0224609375	-2435.89965820313	151.952453613281	0.448716700077057	0.842133641242981	0.20865373313427	57.3868598937988	7862
True	False	False	False	False	-2097.97485351563	-2591.0263671875	253.993499755859	0.612806022167206	0.913818359375	0.361677825450897	69.8384246826172	15993
True	False	False	False	False	-2097.83349609375	-2364.3134765625	169.698715209961	0.582415461540222	0.933637320995331	0.325929790735245	65.3398666381836	9997
True	False	False	False	False	-2097.2861328125	-2735.35766601563	104.259346008301	0.733055353164673	0.957532703876495	0.589626967906952	56.7765960693359	5337
True	False	False	False	False	-2093.60424804688	-2538.64453125	140.861022949219	0.723372578620911	0.941485583782196	0.561253368854523	64.5039367675781	8192
True	False	False	False	False	-2091.88745117188	-2412.4208984375	130.878753662109	0.482166707515717	0.882986009120941	0.233533561229706	52.6525421142578	6213
True	False	False	False	False	-2091.35229492188	-2385.75927734375	126.442184448242	0.541059851646423	0.934033572673798	0.283891141414642	54.3859634399414	6200
True	False	False	False	False	-2085.14428710938	-2876.7890625	75.4216537475586	0.708534777164459	0.914573073387146	0.523421168327332	185.338241577148	12603
True	False	False	False	False	-2060.408203125	-2855.74682617188	146.40673828125	0.726016283035278	0.957418978214264	0.568666875362396	87.2651519775391	11519
True	False	False	False	False	-2077.37768554688	-2787.033203125	120.896469116211	0.733505606651306	0.95994633436203	0.591034114360809	61.5045852661133	6704
True	False	False	False	False	-2083.083984375	-2681.35864257813	157.498153686523	0.529686629772186	0.932083487510681	0.273400336503983	61.5422554016113	8739
True	False	False	False	False	-2078.94750976563	-2639.2685546875	175.244430541992	0.546334862709045	0.928444147109985	0.288899958133698	58.1898727416992	9194
True	False	False	False	False	-2078.01538085938	-2496.7275390625	29.9468326568604	0.764188587665558	0.95398223400116	0.717723667621613	50.1481475830078	1354
True	False	False	False	False	-2074.46606445313	-2831.34399414063	221.828384399414	0.635846316814423	0.94255793094635	0.392402678728104	86.5149993896484	17303
True	False	False	False	False	-2061.78149414063	-2761.673828125	138.64274597168	0.809828579425812	0.967613220214844	1	58.4879989624023	7311
True	False	False	False	False	-2066.52392578125	-2702.57763671875	104.259346008301	0.811947047710419	0.956959247589111	1	97.0106353759766	9119
True	False	False	False	False	-2059.51171875	-2625.44897460938	110.914192199707	0.863773465156555	0.972924888134003	1	69.8399963378906	6984
True	False	False	False	False	-2066.16821289063	-2542.6416015625	138.64274597168	0.607009410858154	0.956996917724609	0.354478299617767	67.6159973144531	8452
True	False	False	False	False	-2073.71557617188	-2483.00610351563	138.64274597168	0.627273559570313	0.930352687835693	0.380549311637878	56.439998626709	7055
True	False	False	False	False	-2071.39965820313	-2515.67333984375	218.500961303711	0.398987531661987	0.828960299491882	0.175487101078033	60.3807106018066	11895
True	False	False	False	False	-2069.50170898438	-2384.76245117188	100.931915283203	0.786033868789673	0.952967822551727	1	58.8461532592773	5355
True	False	False	False	False	-2062.30932617188	-2368.85791015625	84.2947845458984	0.698733150959015	0.927363932132721	0.501295566558838	61.4473686218262	4670
True	False	False	False	False	-2059.07958984375	-2598.095703125	155.279876708984	0.615669310092926	0.925745725631714	0.365307509899139	55.0142860412598	7702
True	False	False	False	False	-2056.23583984375	-2563.74780273438	140.861022949219	0.691477596759796	0.942815482616425	0.486095726490021	75.1181106567383	9540
True	False	False	False	False	-2054.5029296875	-2411.8955078125	114.241622924805	0.780301749706268	0.961881518363953	0.850902378559113	43.8349533081055	4515
True	False	False	False	False	-2053.94873046875	-2668.27685546875	102.041061401367	0.761244773864746	0.955585777759552	0.701598525047302	48.597827911377	4471
True	False	False	False	False	-2050.30712890625	-2712.79760742188	105.36848449707	0.731978118419647	0.943282723426819	0.586294770240784	91.2947387695313	8673
True	False	False	False	False	-2045.9619140625	-2640.1123046875	124.223899841309	0.733668208122253	0.962518155574799	0.591544389724731	73.6607131958008	8250
True	False	False	False	False	-2049.24047851563	-2549.33374023438	122.005615234375	0.78206604719162	0.953709006309509	0.877696514129639	80.0636367797852	8807
True	False	False	False	False	-2048.8076171875	-2464.07397460938	136.424453735352	0.638192534446716	0.934026122093201	0.395741969347	54.9756088256836	6762
True	False	False	False	False	-2048.88940429688	-2443.08081054688	151.952453613281	0.687491834163666	0.948665261268616	0.478120416402817	55.3722610473633	7586
True	False	False	False	False	-2039.4609375	-2910.54614257813	188.554138183594	0.323564141988754	0.806597888469696	0.131972029805183	160.247055053711	27242
True	False	False	False	False	-2017.01257324219	-2899.236328125	97.6044921875	0.632937669754028	0.934275031089783	0.38832101225853	87.7954559326172	7726
True	False	False	False	False	-2033.1943359375	-2771.83251953125	118.678184509277	0.757112741470337	0.957431972026825	0.680991768836975	64.8317794799805	6937
True	False	False	False	False	-2035.95874023438	-2755.76416015625	82.0765075683594	0.797737896442413	0.951916694641113	1	63.0540542602539	4666
True	False	False	False	False	-2030.83947753906	-2693.42919921875	160.825576782227	0.657890737056732	0.937323153018951	0.425594240427017	64.931037902832	9415
True	False	False	False	False	-2032.89794921875	-2625.41748046875	99.8227767944336	0.647322654724121	0.900995850563049	0.40915635228157	80.4888916015625	7244
True	False	False	False	False	-2035.10595703125	-2582.21240234375	80.9673614501953	0.715799152851105	0.968661546707153	0.541206359863281	50.8219184875488	3710
True	False	False	False	False	-2032.04296875	-2504.50610351563	262.866638183594	0.74769538640976	0.951693177223206	0.640555024147034	70.1097030639648	16616
True	False	False	False	False	-2029.34509277344	-2666.91064453125	82.0765075683594	0.735541641712189	0.962392508983612	0.597506582736969	54.9594612121582	4067
True	False	False	False	False	-2027.68566894531	-2885.43603515625	118.678184509277	0.641035139560699	0.920550107955933	0.39984542131424	81.915885925293	8765
True	False	False	False	False	-1990.06823730469	-2882.32470703125	137.533599853516	0.735072493553162	0.95442408323288	0.595998883247375	77.3306427001953	9589
True	False	False	False	False	-2016.12878417969	-2843.78344726563	209.627822875977	0.734352111816406	0.953312635421753	0.593702971935272	83.9470901489258	15866
True	False	False	False	False	-2021.69921875	-2738.5625	69.8759460449219	0.766303777694702	0.946871280670166	0.730220139026642	59.6031761169434	3755
True	False	False	False	False	-2025.34460449219	-2546.26025390625	87.6222152709961	0.785240411758423	0.945148706436157	0.972049474716187	88.3291168212891	6978
True	False	False	False	False	-2021.73132324219	-2596.75927734375	109.805053710938	0.615160465240479	0.949953258037567	0.364658802747726	56.141414642334	5558
True	False	False	False	False	-2019.60803222656	-2809.41259765625	198.536407470703	0.718787491321564	0.937208950519562	0.548918008804321	68	12172
True	False	False	False	False	-2005.90942382813	-2783.74072265625	137.533599853516	0.658975303173065	0.947931945323944	0.427341461181641	56.8145179748535	7045
True	False	False	False	False	-2013.68566894531	-2671.30224609375	94.2770690917969	0.757289707660675	0.942447781562805	0.681832194328308	61.3529396057129	5215
True	False	False	False	False	-2016.115234375	-2568.06811523438	93.1679229736328	0.782521784305573	0.951156854629517	0.885872364044189	75.1428604125977	6312
True	False	False	False	False	-2007.72351074219	-2730.9716796875	48.80224609375	0.64345920085907	0.924013257026672	0.403396040201187	57.6818199157715	2538
True	False	False	False	False	-1991.98657226563	-2723.421875	140.861022949219	0.768981277942657	0.962006449699402	0.747369706630707	88.2362213134766	11206
True	False	False	False	False	-2001.30554199219	-2685.41235351563	102.041061401367	0.761244773864746	0.940629780292511	0.701598525047302	57.9565200805664	5332
True	False	False	False	False	-2005.75500488281	-2580.45141601563	97.6044921875	0.71916389465332	0.959742963314056	0.549907207489014	95.4431838989258	8399
True	False	False	False	False	-2006.09020996094	-2480.375	94.2770690917969	0.712164640426636	0.959913015365601	0.532146096229553	51.9647064208984	4417
True	False	False	False	False	-2005.77783203125	-1906.96704101563	105.36848449707	0.786068022251129	0.93661642074585	1	77.410530090332	7354
True	False	False	False	False	-2005.09521484375	-2553.51513671875	100.931915283203	0.709659993648529	0.955311119556427	0.526092648506165	59.4835166931152	5413
True	False	False	False	False	-2004.44799804688	-2640.28491210938	259.539215087891	0.335654735565186	0.794259309768677	0.138482809066772	62.7051277160645	14673
True	False	False	False	False	-2002.91613769531	-2611.78002929688	150.843307495117	0.758873462677002	0.945379674434662	0.689513981342316	68.970588684082	9380
True	False	False	False	False	-1998.99865722656	-2592.58276367188	13.3097038269043	0.743378639221191	0.931919693946838	0.624296009540558	65.3333358764648	784
True	False	False	False	False	-1995.83630371094	-2532.63354492188	105.36848449707	0.702846884727478	0.940065443515778	0.510342478752136	72.8526306152344	6921
True	False	False	False	False	-1992.857421875	-2583.46533203125	19.9645557403564	0.776177406311035	0.943199634552002	0.804480254650116	77.8333358764648	1401
True	False	False	False	False	-1992.98376464844	-2478.75512695313	94.2770690917969	0.643938362598419	0.954303324222565	0.404103606939316	64.6117630004883	5492
True	False	False	False	False	-1992.61975097656	-2507.62866210938	95.3862075805664	0.690678477287292	0.953055143356323	0.484476417303085	68.3953475952148	5882
True	False	False	False	False	-1989.96496582031	-2941.47241210938	383.763122558594	0.367230623960495	0.899869501590729	0.156285747885704	173.271682739258	59952
True	False	False	False	False	-1951.98657226563	-2970.18090820313	279.503784179688	0.28771510720253	0.913931131362915	0.113564811646938	152.912704467773	38534
True	False	False	False	False	-1946.98425292969	-2938.4306640625	145.297592163086	0.746155977249146	0.963150382041931	0.634617507457733	83.6564865112305	10959
True	False	False	False	False	-1960.48168945313	-2902.25756835938	154.17073059082	0.756814062595367	0.958177745342255	0.679580926895142	85.9568328857422	11948
True	False	False	False	False	-1975.32006835938	-2851.95776367188	116.459907531738	0.74296110868454	0.958051800727844	0.622785210609436	89.2476196289063	9371
True	False	False	False	False	-1988.13623046875	-2811.12133789063	148.625015258789	0.755418717861176	0.939432322978973	0.673116326332092	79.723876953125	10683
True	False	False	False	False	-1986.91967773438	-2754.486328125	139.751892089844	0.754863798618317	0.951337933540344	0.67060112953186	70.7063522338867	8909
True	False	False	False	False	-1988.69873046875	-2670.5849609375	115.350761413574	0.646229147911072	0.956723928451538	0.407513111829758	74.8846130371094	7788
True	False	False	False	False	-1989.4306640625	-1913.83544921875	94.2770690917969	0.781477868556976	0.951477408409119	0.868022978305817	76.9764709472656	6543
True	False	False	False	False	-1988.16296386719	-2637.78295898438	9.98227787017822	0.687235474586487	0.9244145154953	0.47761595249176	65.5555572509766	590
True	False	False	False	False	-1979.14001464844	-2578.14013671875	122.005615234375	0.778340220451355	0.963160693645477	0.826822757720947	81.7909088134766	8997
True	False	False	False	False	-1975.49743652344	-2467.45190429688	126.442184448242	0.819941997528076	0.955573856830597	1	70.7017517089844	8060
True	False	False	False	False	-1979.53625488281	-2253.36083984375	135.315322875977	0.566067099571228	0.921749770641327	0.308513879776001	67.8442611694336	8277
True	False	False	False	False	-1975.02966308594	-2520.37353515625	88.7313537597656	0.769612729549408	0.944408118724823	0.751666605472565	81.7750015258789	6542
True	False	False	False	False	-1974.17492675781	-2688.771484375	149.734161376953	0.808782637119293	0.964154958724976	1	73.0814819335938	9866
True	False	False	False	False	-1972.26782226563	-2778.35180664063	160.825576782227	0.71089643239975	0.956061124801636	0.529062271118164	69.5793075561523	10089
True	False	False	False	False	-1969.49768066406	-2721.54833984375	173.026138305664	0.809414923191071	0.962266862392426	1	80.3012847900391	12527
True	False	False	False	False	-1970.25439453125	-2539.08178710938	96.4953460693359	0.799865543842316	0.961418867111206	1	73.0229873657227	6353
True	False	False	False	False	-1970.07702636719	-2498.265625	136.424453735352	0.644532442092896	0.946984171867371	0.404983580112457	73.081298828125	8989
True	False	False	False	False	-1967.86303710938	-2826.56225585938	149.734161376953	0.66825920343399	0.957619547843933	0.44279932975769	74.6148147583008	10073
True	False	False	False	False	-1965.79479980469	-2867.771484375	158.607299804688	0.78651762008667	0.954780399799347	1	76.7622375488281	10977
True	False	False	False	False	-1955.22998046875	-2744.16650390625	173.026138305664	0.772210657596588	0.955849528312683	0.770570337772369	86.6923065185547	13524
True	False	False	False	False	-1964.71789550781	-2557.20190429688	92.0587844848633	0.83637547492981	0.966445207595825	1	72.3132553100586	6002
True	False	False	False	False	-1964.10412597656	-2658.02319335938	128.660461425781	0.713078439235687	0.947432339191437	0.534392535686493	64.2327575683594	7451
True	False	False	False	False	-1960.81787109375	-2617.38330078125	153.061584472656	0.620396554470062	0.928972184658051	0.371410995721817	71.0942001342773	9811
True	False	False	False	False	-1958.58312988281	-2591.51318359375	98.7136306762695	0.632762551307678	0.954260289669037	0.388077229261398	64.0561828613281	5701
True	False	False	False	False	-1954.49353027344	-2916.99877929688	100.931915283203	0.478812575340271	0.942776143550873	0.230931729078293	73.7142868041992	6708
True	False	False	False	False	-1934.67407226563	-2858.2265625	137.533599853516	0.812275528907776	0.957602500915527	1	79.7258071899414	9886
True	False	False	False	False	-1940.46301269531	-2767.7958984375	194.099838256836	0.605117738246918	0.938891887664795	0.352170407772064	88.1885681152344	15433
True	False	False	False	False	-1943.30151367188	-2671.29638671875	15.5279874801636	0.800106346607208	0.94487601518631	1	61.2142868041992	857
True	False	False	False	False	-1949.48767089844	-2473.8388671875	106.477630615234	0.81877213716507	0.96516364812851	1	73.15625	7023
True	False	False	False	False	-1943.48986816406	-2038.15942382813	119.787330627441	0.764188587665558	0.95954817533493	0.717723667621613	65.6388854980469	7089
True	False	False	False	False	-1942.86083984375	-1958.95642089844	153.061584472656	0.702105939388275	0.959046423435211	0.508688569068909	62.0579719543457	8564
True	False	False	False	False	-1942.20349121094	-2630.56396484375	119.787330627441	0.624239027500153	0.929907381534576	0.376477956771851	70.4814834594727	7612
True	False	False	False	False	-1940.84143066406	-2706.63012695313	147.515884399414	0.839185535907745	0.959802567958832	1	75.8496246337891	10088
True	False	False	False	False	-1938.30297851563	-2828.12451171875	114.241622924805	0.771086752414703	0.957753896713257	0.762132465839386	73.0291290283203	7522
True	False	False	False	False	-1928.44384765625	-2810.79467773438	113.132476806641	0.81917679309845	0.964601218700409	1	76.3137283325195	7784
True	False	False	False	False	-1937.27709960938	-2580.59301757813	85.4039306640625	0.765360891819	0.95633727312088	0.724545955657959	65.1038970947266	5013
True	False	False	False	False	-1934.71850585938	-2663.79736328125	114.241622924805	0.762033998966217	0.962330341339111	0.705790936946869	67.6699066162109	6970
True	False	False	False	False	-1927.53857421875	-2960.68676757813	89.8404998779297	0.690838992595673	0.953265130519867	0.484800934791565	82.543212890625	6686
True	False	False	False	False	-1926.79138183594	-2949.13354492188	14.4188451766968	0.742955923080444	0.94487601518631	0.622766435146332	69.0769195556641	898
True	False	False	False	False	-1923.16784667969	-2784.47973632813	137.533599853516	0.716718852519989	0.952291786670685	0.543553650379181	74.9435501098633	9293
True	False	False	False	False	-1927.40124511719	-1997.28137207031	108.695907592773	0.713117599487305	0.937554776668549	0.534489333629608	49.2448997497559	4826
True	False	False	False	False	-1922.04724121094	-2883.35083007813	149.734161376953	0.76893937587738	0.968290209770203	0.747088372707367	79.0518493652344	10672
True	False	False	False	False	-1921.09252929688	-2682.38671875	106.477630615234	0.635884404182434	0.949527680873871	0.392456561326981	74.25	7128
True	False	False	False	False	-1920.81396484375	-2584.00463867188	104.259346008301	0.569167256355286	0.936927378177643	0.311730444431305	67.1063842773438	6308
True	False	False	False	False	-1916.12145996094	-2992.052734375	171.917007446289	0.614847600460052	0.953894853591919	0.364260733127594	161.354843139648	25010
True	False	False	False	False	-1907.94677734375	-2937.69018554688	128.660461425781	0.653944551944733	0.943147778511047	0.419334411621094	71.5258636474609	8297
True	False	False	False	False	-1913.0263671875	-2866.39135742188	85.4039306640625	0.791216492652893	0.966115951538086	1	86.5584411621094	6665
True	False	False	False	False	-1914.80419921875	-2757.83862304688	125.333038330078	0.621513962745667	0.937959313392639	0.372874468564987	70.1769943237305	7930
True	False	False	False	False	-1914.45666503906	-2260.76513671875	198.536407470703	0.725063621997833	0.955674290657043	0.565968692302704	73.3407821655273	13128
True	False	False	False	False	-1913.94787597656	-2696.70825195313	123.114753723145	0.755423963069916	0.956785082817078	0.673140406608582	83.5225219726563	9271
True	False	False	False	False	-1911.12756347656	-2639.68823242188	245.120376586914	0.335276395082474	0.901686072349548	0.138276606798172	94.0859756469727	20793
True	False	False	False	False	-1910.99523925781	-1945.97668457031	158.607299804688	0.806155741214752	0.960668444633484	1	58.769229888916	8404
True	False	False	False	False	-1911.73706054688	-1915.23828125	160.825576782227	0.838098645210266	0.962879180908203	1	58.5034484863281	8483
True	False	False	False	False	-1910.94799804688	-2606.853515625	161.934722900391	0.668578684329987	0.950439512729645	0.443348050117493	69.6575317382813	10170
True	False	False	False	False	-1907.95202636719	-2849.580078125	124.223899841309	0.609807014465332	0.93385237455368	0.357928603887558	83.9107131958008	9398
True	False	False	False	False	-1907.94116210938	-2913.20141601563	246.229507446289	0.845073401927948	0.9619260430336	1	76.3603591918945	16952
True	False	False	False	False	-1902.10485839844	-1979.99572753906	143.079315185547	0.543223142623901	0.884378015995026	0.285933911800385	48.0930213928223	6204
True	False	False	False	False	-2954.54028320313	-1880.31726074219	251.77522277832	0.401156395673752	0.947561919689178	0.176850587129593	149.242294311523	33878
True	False	False	False	False	-2973.25756835938	-1848.72290039063	98.7136306762695	0.706082999706268	0.924770951271057	0.517698526382446	166.112365722656	14784
True	False	False	False	False	-2987.0498046875	-1801.21350097656	177.462707519531	0.508677005767822	0.909669041633606	0.255039095878601	110.699996948242	17712
True	False	False	False	False	-3009.69653320313	-1762.33239746094	269.521484375	0.337255507707596	0.828679740428925	0.139357015490532	115.97119140625	28181
True	False	False	False	False	-3031.99951171875	-1719.76489257813	242.902084350586	0.399365186691284	0.867402970790863	0.175724014639854	125.621002197266	27511
True	False	False	False	False	-3054.10229492188	-1678.43298339844	138.64274597168	0.776717782020569	0.965477705001831	0.809742450714111	150.936004638672	18867
True	False	False	False	False	-3078.03833007813	-1630.79174804688	381.544830322266	0.298572659492493	0.896408259868622	0.119004659354687	148.441864013672	51064
True	False	False	False	False	-3094.08740234375	-1554.06384277344	140.861022949219	0.8227858543396	0.957836091518402	1	144.77165222168	18386
True	False	False	False	False	-3114.3037109375	-1548.79260253906	227.374099731445	0.446693539619446	0.929530501365662	0.207220703363419	152.253662109375	31212
True	False	False	False	False	-3148.73876953125	-1466.06164550781	45.4748191833496	0.753896296024323	0.948849439620972	0.666286945343018	124.853660583496	5119
True	False	False	False	False	-3161.802734375	-1424.73815917969	164.153015136719	0.650850415229797	0.926902592182159	0.414529263973236	153.047302246094	22651
True	False	False	False	False	-3185.91796875	-1357.69006347656	206.300399780273	0.466691523790359	0.931238055229187	0.22173485159874	148.107528686523	27548
True	False	False	False	False	-3200.92114257813	-1302.93237304688	140.861022949219	0.801327586174011	0.967210590839386	1	137.503936767578	17463
True	False	False	False	False	-3218.80004882813	-1252.70336914063	56.5662384033203	0.758329689502716	0.961408913135529	0.686843395233154	111.705879211426	5697
True	False	False	False	False	-3241.30737304688	-1192.93383789063	86.513069152832	0.626429319381714	0.937555074691772	0.379410296678543	148.628204345703	11593
True	False	False	False	False	-3244.87377929688	-1168.42858886719	33.2742576599121	0.599770963191986	0.95525187253952	0.34575355052948	106.466667175293	3194
True	False	False	False	False	-3264.47729492188	-1094.3701171875	189.663269042969	0.533657610416412	0.930013835430145	0.277016758918762	141.538009643555	24203
True	False	False	False	False	-3277.51684570313	-1040.4697265625	114.241622924805	0.6822509765625	0.958814084529877	0.468001574277878	139.427185058594	14361
True	False	False	False	False	-3302.31103515625	-931.950927734375	89.8404998779297	0.73106849193573	0.948543608188629	0.583517670631409	142.790130615234	11566
True	False	False	False	False	-3312.56958007813	-857.328918457031	330.524291992188	0.488020360469818	0.908928155899048	0.238135755062103	141.312088012695	42111
True	False	False	False	False	-3323.08447265625	-793.051025390625	105.36848449707	0.740853786468506	0.961325287818909	0.61531263589859	111.736839294434	10615
True	False	False	False	False	-3333.69677734375	-714.786193847656	180.790130615234	0.395770132541656	0.796406686306	0.173477232456207	130.533737182617	21277
True	False	False	False	False	-3339.47265625	-673.604431152344	93.1679229736328	0.782521784305573	0.961163997650146	0.885872364044189	125.190475463867	10516
True	False	False	False	False	-3342.68701171875	-611.462951660156	217.391815185547	0.639881491661072	0.927449584007263	0.398172289133072	133.255096435547	26118
True	False	False	False	False	-3351.17626953125	-558.449890136719	84.2947845458984	0.755421161651611	0.96061897277832	0.673127472400665	118.907897949219	9037
True	False	False	False	False	-3353.36376953125	-508.045074462891	105.36848449707	0.723260998725891	0.952740550041199	0.560945451259613	134.926315307617	12818
True	False	False	False	False	-3358.3837890625	-449.091613769531	66.5485153198242	0.757159888744354	0.945978283882141	0.681215405464172	140.366668701172	8422
True	False	False	False	False	-3360.25415039063	-355.11328125	146.40673828125	0.548938155174255	0.96115505695343	0.291406810283661	125.99242401123	16631
True	False	False	False	False	-3361.4560546875	-319.540496826172	212.955261230469	0.457414478063583	0.949881970882416	0.214903578162193	141.05207824707	27082
True	False	False	False	False	-3360.017578125	-425.181732177734	102.041061401367	0.688737690448761	0.933817923069	0.480586379766464	141.108688354492	12982
True	False	False	False	False	-3358.14282226563	-268.697631835938	371.562561035156	0.271292567253113	0.904212176799774	0.105545967817307	135.779098510742	45486
True	False	False	False	False	-3359.12231445313	-230.862258911133	114.241622924805	0.771086752414703	0.94934868812561	0.762132465839386	143.621353149414	14793
True	False	False	False	False	-3358.72143554688	-187.729415893555	122.005615234375	0.748618364334106	0.960328042507172	0.64419424533844	138.536361694336	15239
True	False	False	False	False	-3357.35717773438	-475.966796875	94.2770690917969	0.734207451343536	0.970586776733398	0.593244731426239	134.682357788086	11448
True	False	False	False	False	-3354.84716796875	-393.811279296875	289.486053466797	0.47875040769577	0.884115159511566	0.230883747339249	126.574714660645	33036
True	False	False	False	False	-3356.33911132813	-118.533966064453	154.17073059082	0.424558788537979	0.964271008968353	0.192025601863861	147.338134765625	20480
True	False	False	False	False	-3355.67919921875	-211.744491577148	102.041061401367	0.751853168010712	0.944773375988007	0.657459616661072	143.206527709961	13175
True	False	False	False	False	-3355.33740234375	-159.030670166016	319.432891845703	0.373576104640961	0.891975522041321	0.160012826323509	142.965270996094	41174
True	False	False	False	False	-3351.09814453125	-536.634948730469	62.1119499206543	0.63409149646759	0.933100461959839	0.389932572841644	89.7142868041992	5024
True	False	False	False	False	-3350.62963867188	-80.4266357421875	188.554138183594	0.498611092567444	0.881937146186829	0.246668815612793	147.252944946289	25033
True	False	False	False	False	-3348.20532226563	-21.3176002502441	175.244430541992	0.475371718406677	0.933279573917389	0.228288680315018	128.94303894043	20373
True	False	False	False	False	-3347.01684570313	-59.3865509033203	185.226699829102	0.774862349033356	0.956753253936768	0.792401194572449	141.820358276367	23684
True	False	False	False	False	-3346.8125	-592.111450195313	108.695907592773	0.78705221414566	0.958498001098633	1	127.102043151855	12456
True	False	False	False	False	-3344.97924804688	-577.492980957031	134.206176757813	0.73265141248703	0.959811329841614	0.588371932506561	116.264465332031	14068
True	False	False	False	False	-3344.78271484375	-357.836181640625	119.787330627441	0.72677618265152	0.95994633436203	0.570841550827026	97.0462951660156	10481
True	False	False	False	False	-3343.12353515625	-105.358955383301	177.462707519531	0.673765122890472	0.922166347503662	0.452423572540283	136.53125	21845
True	False	False	False	False	-3341.82934570313	-647.712890625	169.698715209961	0.437603026628494	0.914016604423523	0.200875118374825	121.60131072998	18605
True	False	False	False	False	-3340.72583007813	17.8200607299805	273.958068847656	0.486921578645706	0.844312191009521	0.237265810370445	148.238861083984	36615
True	False	False	False	False	-3340.9326171875	55.7673568725586	27.7285480499268	0.724164009094238	0.95344614982605	0.563448429107666	113.519996643066	2838
True	False	False	False	False	-3339.35424804688	-694.054382324219	79.8582229614258	0.702046155929565	0.960995376110077	0.50855565071106	108.347221374512	7801
True	False	False	False	False	-3338.22705078125	-459.608489990234	165.262145996094	0.870252311229706	0.971171915531158	1	108.583892822266	16179
True	False	False	False	False	-3338.11059570313	-307.4921875	241.792938232422	0.490023374557495	0.875311315059662	0.239728882908821	97	21146
True	False	False	False	False	-3334.50463867188	-250.93359375	196.318130493164	0.629207730293274	0.934759557247162	0.383177489042282	103.81356048584	18375
True	False	False	False	False	-3338.05126953125	-216.558456420898	123.114753723145	0.727117598056793	0.963957905769348	0.57182514667511	90.5675659179688	10053
True	False	False	False	False	-3330.52783203125	-173.052795410156	61.0028076171875	0.804323971271515	0.96172833442688	1	81.8909072875977	4504
True	False	False	False	False	-3337.544921875	-140.760833740234	120.896469116211	0.80642431974411	0.958636403083801	1	91.7981643676758	10006
True	False	False	False	False	-3329.54736328125	-11.9856595993042	170.807861328125	0.714543700218201	0.952616155147552	0.538038432598114	107.577919006348	16567
True	False	False	False	False	-3329.55981445313	65.4461975097656	150.843307495117	0.748016774654388	0.959831178188324	0.64181524515152	163.220581054688	22198
True	False	False	False	False	-3329.27978515625	-760.586059570313	135.315322875977	0.488144248723984	0.924649119377136	0.238233998417854	129.680328369141	15821
True	False	False	False	False	-3321.55932617188	-557.166015625	170.807861328125	0.598360955715179	0.905847191810608	0.344086796045303	98.0974044799805	15107
True	False	False	False	False	-3327.92724609375	48.72900390625	123.114753723145	0.682342290878296	0.952771961688995	0.468174546957016	107.864868164063	11973
True	False	False	False	False	-3327.66430664063	-37.5732192993164	235.138092041016	0.800233840942383	0.961445927619934	1	105.547172546387	22376
True	False	False	False	False	-3320.751953125	-827.942626953125	85.4039306640625	0.77591460943222	0.956037282943726	0.801987648010254	145.233764648438	11183
True	False	False	False	False	-3309.56494140625	-809.198120117188	159.716445922852	0.705993711948395	0.950046956539154	0.517492473125458	117.368057250977	16901
True	False	False	False	False	-3315.81884765625	-702.787780761719	84.2947845458984	0.755421161651611	0.951321005821228	0.673127472400665	94.5789489746094	7188
True	False	False	False	False	-3314.61303710938	-361.80322265625	148.625015258789	0.77451878786087	0.957469463348389	0.789397180080414	108.417907714844	14528
True	False	False	False	False	-3311.9111328125	-766.312927246094	157.498153686523	0.611000180244446	0.919043362140656	0.359413892030716	103.788734436035	14738
True	False	False	False	False	-3308.46044921875	-732.161865234375	104.259346008301	0.720681548118591	0.952501952648163	0.553936839103699	134.287231445313	12623
True	False	False	False	False	-3311.69091796875	-180.430465698242	205.191253662109	0.374683737754822	0.777416050434113	0.160668820142746	105.151351928711	19453
True	False	False	False	False	-3309.31860351563	-648.785217285156	187.44499206543	0.682093501091003	0.946244955062866	0.46770367026329	104.91716003418	17731
True	False	False	False	False	-3308.67333984375	-495.582458496094	170.807861328125	0.788010478019714	0.958710670471191	1	88.467529296875	13624
True	False	False	False	False	-3307.21142578125	-895.637268066406	295.031768798828	0.458807080984116	0.917069613933563	0.215917974710464	145.981201171875	38831
True	False	False	False	False	-3299.34057617188	-710.636840820313	164.153015136719	0.665352821350098	0.924899935722351	0.437860190868378	90.4864883422852	13392
True	False	False	False	False	-3302.46948242188	-628.889526367188	197.427261352539	0.772825837135315	0.951256811618805	0.775377213954926	96.5730361938477	17190
True	False	False	False	False	-3303.72729492188	-439.944274902344	201.863830566406	0.692807912826538	0.948034644126892	0.488814681768417	106.840660095215	19445
True	False	False	False	False	-3296.498046875	-163.240432739258	242.902084350586	0.617301106452942	0.918452739715576	0.367398500442505	112.269409179688	24587
True	False	False	False	False	-3302.7900390625	-109.765350341797	216.282684326172	0.573696672916412	0.912376165390015	0.316500663757324	82.1641006469727	16022
True	False	False	False	False	-3295.26318359375	-266.24267578125	263.975769042969	0.66884183883667	0.932849943637848	0.443800866603851	95.2899169921875	22679
True	False	False	False	False	-3293.0537109375	-529.785766601563	194.099838256836	0.759800672531128	0.958165943622589	0.694151699542999	88.457145690918	15480
True	False	False	False	False	-3291.33325195313	-683.935607910156	138.64274597168	0.741000473499298	0.955793738365173	0.615824639797211	77.0559997558594	9632
True	False	False	False	False	-3290.89477539063	-982.818908691406	536.82470703125	0.192216202616692	0.903148412704468	0.0700574442744255	136.630172729492	66129
True	False	False	False	False	-3283.822265625	-941.956970214844	97.6044921875	0.632937669754028	0.943068146705627	0.38832101225853	87.25	7678
True	False	False	False	False	-3289.373046875	-834.455261230469	176.353576660156	0.779534697532654	0.962017178535461	0.840936243534088	94.3207550048828	14997
True	False	False	False	False	-3289.39721679688	-374.836608886719	188.554138183594	0.778482019901276	0.95873898267746	0.828421533107758	95.3294143676758	16206
True	False	False	False	False	-3289.25805664063	-199.56379699707	212.955261230469	0.500142216682434	0.916134297847748	0.247925266623497	88.9427108764648	17077
True	False	False	False	False	-3288.86645507813	-56.9652900695801	306.123168945313	0.339915782213211	0.745657622814178	0.140816286206245	118.155799865723	32611
True	False	False	False	False	-3284.85717773438	53.8303260803223	139.751892089844	0.774550676345825	0.946037650108337	0.789673984050751	79.0793685913086	9964
True	False	False	False	False	-3283.34643554688	-488.983856201172	184.117568969727	0.650525689125061	0.931910216808319	0.414030015468597	93.8795166015625	15584
True	False	False	False	False	-3281.69897460938	-861.248840332031	43.256534576416	0.6188143491745	0.952484607696533	0.369352430105209	65.8461532592773	2568
True	False	False	False	False	-3271.08984375	-308.876586914063	211.846115112305	0.49065700173378	0.877255499362946	0.240234822034836	90.4136123657227	17269
True	False	False	False	False	-3277.54638671875	-125.251708984375	123.114753723145	0.708051383495331	0.953311264514923	0.522282242774963	76.684684753418	8512
True	False	False	False	False	-3274.45654296875	-99.3252410888672	211.846115112305	0.673467457294464	0.951381981372833	0.451893955469131	89.5654449462891	17107
True	False	False	False	False	-3271.19189453125	9.60624217987061	38.8199691772461	0.699732840061188	0.938076555728912	0.503464043140411	58.4857139587402	2047
True	False	False	False	False	-3270.220703125	-1057.64416503906	187.44499206543	0.379880517721176	0.906237006187439	0.163768470287323	120.242607116699	20321
True	False	False	False	False	-3257.85205078125	-987.330322265625	63.2210922241211	0.770733594894409	0.954068124294281	0.759566485881805	120.701751708984	6880
True	False	False	False	False	-3259.66015625	-864.89453125	218.500961303711	0.734846949577332	0.955341517925262	0.595277607440948	84.3045654296875	16608
True	False	False	False	False	-3268.92260742188	-603.969421386719	228.483245849609	0.6694575548172	0.965240955352783	0.444863587617874	95.708740234375	19716
True	False	False	False	False	-3268.1982421875	-793.928100585938	138.64274597168	0.627273559570313	0.9364373087883	0.380549311637878	79.6399993896484	9955
True	False	False	False	False	-3267.80493164063	-743.5380859375	140.861022949219	0.78069794178009	0.963690519332886	0.856390178203583	123.32283782959	15662
True	False	False	False	False	-3263.22607421875	-425.698272705078	161.934722900391	0.84387868642807	0.968056857585907	1	91.8835601806641	13415
True	False	False	False	False	-3262.02685546875	-196.855239868164	149.734161376953	0.753293514251709	0.955782294273376	0.663643836975098	78.9185180664063	10654
True	False	False	False	False	-3260.03466796875	-511.449340820313	159.716445922852	0.780767381191254	0.967752039432526	0.857378959655762	82.0277786254883	11812
True	False	False	False	False	-3258.88159179688	-923.544372558594	164.153015136719	0.725604593753815	0.939697921276093	0.567497134208679	87.4121627807617	12937
True	False	False	False	False	-3253.42602539063	-681.424255371094	235.138092041016	0.581283271312714	0.939933896064758	0.324686408042908	89.2311325073242	18917
True	False	False	False	False	-3257.67797851563	24.955451965332	177.462707519531	0.703622102737427	0.962413668632507	0.512084782123566	78.1374969482422	12502
True	False	False	False	False	-3257.33276367188	-637.243713378906	206.300399780273	0.693814873695374	0.936272621154785	0.490892469882965	93.4032287597656	17373
True	False	False	False	False	-3253.41284179688	-490.234405517578	179.680999755859	0.820887804031372	0.970091223716736	1	97.2098770141602	15748
True	False	False	False	False	-3256.84204101563	-29.8076858520508	185.226699829102	0.774862349033356	0.964317619800568	0.792401194572449	94.2994003295898	15748
True	False	False	False	False	-3254.7939453125	-224.491363525391	174.135284423828	0.752221286296844	0.954312324523926	0.659022986888885	89.4267501831055	14040
True	False	False	False	False	-3252.35278320313	-1139.94934082031	267.30322265625	0.593132078647614	0.946853578090668	0.33799535036087	151.925308227539	36614
True	False	False	False	False	-3248.20043945313	-1019.23907470703	187.44499206543	0.809715926647186	0.954822361469269	1	111.266273498535	18804
True	False	False	False	False	-3251.21240234375	-974.849731445313	52.1296730041504	0.703710198402405	0.930502831935883	0.512283682823181	115.19149017334	5414
True	False	False	False	False	-3232.021484375	-885.287536621094	175.244430541992	0.767259895801544	0.954517602920532	0.736158847808838	80.6772155761719	12747
True	False	False	False	False	-3247.36767578125	-816.305847167969	90.9496383666992	0.788853049278259	0.946152925491333	1	71.8048782348633	5888
True	False	False	False	False	-3251.15844726563	-784.045104980469	139.751892089844	0.683171451091766	0.964589715003967	0.469749957323074	81.6587295532227	10289
True	False	False	False	False	-3232.404296875	-778.118530273438	140.861022949219	0.600411891937256	0.931658804416656	0.346514582633972	130.039367675781	16515
True	False	False	False	False	-3237.94970703125	-709.75244140625	119.787330627441	0.785884737968445	0.951580166816711	1	85.3888854980469	9222
True	False	False	False	False	-3248.21337890625	-383.395202636719	216.282684326172	0.636616766452789	0.950684785842896	0.393494606018066	103.230766296387	20130
True	False	False	False	False	-3248.74780273438	-129.696731567383	277.285491943359	0.653115630149841	0.931792855262756	0.418038427829742	102.199996948242	25550
True	False	False	False	False	-3247.68115234375	-69.6224594116211	227.374099731445	0.764688432216644	0.946335434913635	0.72060227394104	101.536582946777	20815
True	False	False	False	False	-3247.66918945313	-593.099609375	163.043869018555	0.76271790266037	0.952235758304596	0.709498703479767	91.4285736083984	13440
True	False	False	False	False	-3238.35913085938	-569.838989257813	139.751892089844	0.782931506633759	0.95046865940094	0.893864810466766	91.2857131958008	11502
True	False	False	False	False	-3246.14721679688	-537.618530273438	180.790130615234	0.763404786586761	0.954115867614746	0.713296294212341	85.9141082763672	14004
True	False	False	False	False	-3242.13012695313	-465.121978759766	140.861022949219	0.608484745025635	0.920902907848358	0.356292277574539	81.3543319702148	10332
True	False	False	False	False	-3246.05834960938	1.32149457931519	198.536407470703	0.731422424316406	0.970396876335144	0.584594190120697	92.2234649658203	16508
True	False	False	False	False	-3244.56201171875	-332.479766845703	191.881561279297	0.571093201637268	0.918306052684784	0.313748359680176	82.8150253295898	14327
True	False	False	False	False	-3237.78540039063	-262.472869873047	179.680999755859	0.661957681179047	0.943758130073547	0.432207375764847	89.3395080566406	14473
True	False	False	False	False	-3238.25830078125	63.2996559143066	211.846115112305	0.681276857852936	0.929988384246826	0.466164439916611	96.5759124755859	18446
True	False	False	False	False	-3234.81982421875	-750.070678710938	195.208984375	0.683841109275818	0.961993157863617	0.471029430627823	90.301139831543	15893
True	False	False	False	False	-3232.03271484375	-480.101989746094	119.787330627441	0.707465767860413	0.955566346645355	0.520909607410431	81.8333358764648	8838
True	False	False	False	False	-3233.724609375	-437.932312011719	209.627822875977	0.719454348087311	0.948416769504547	0.550673186779022	94.6084671020508	17881
True	False	False	False	False	-3233.16186523438	-90.0200576782227	149.734161376953	0.717432796955109	0.949826419353485	0.545391619205475	89.4592590332031	12077
True	False	False	False	False	-3230.44604492188	-828.294799804688	94.2770690917969	0.781477868556976	0.951477408409119	0.868022978305817	70.8470611572266	6022
True	False	False	False	False	-3229.26684570313	-1168.40551757813	174.135284423828	0.752221286296844	0.956563711166382	0.659022986888885	108.031845092773	16961
True	False	False	False	False	-3227.1005859375	-26.5032043457031	199.645553588867	0.561744868755341	0.927831590175629	0.304092943668365	87.6777801513672	15782
True	False	False	False	False	-3227.07690429688	-1228.27355957031	252.884368896484	0.625153720378876	0.931379377841949	0.377698600292206	152.824554443359	34844
True	False	False	False	False	-3212.75439453125	-1096.77587890625	439.22021484375	0.664664745330811	0.943857133388519	0.436704516410828	110.083335876465	43593
True	False	False	False	False	-3225.705078125	-1024.43395996094	176.353576660156	0.649699211120605	0.928326606750488	0.412763774394989	98.7169799804688	15696
True	False	False	False	False	-3226.97729492188	-293.973449707031	189.663269042969	0.568957209587097	0.935207605361938	0.311511278152466	86.4093551635742	14776
True	False	False	False	False	-3225.15234375	-194.937057495117	170.807861328125	0.563026785850525	0.947551906108856	0.305396527051926	81.9155807495117	12615
True	False	False	False	False	-3224.87915039063	-953.399291992188	105.36848449707	0.731978118419647	0.926642239093781	0.586294770240784	94.1789474487305	8947
True	False	False	False	False	-3224.65307617188	-804.28662109375	97.6044921875	0.784017562866211	0.956287920475006	0.919521510601044	83.5	7348
True	False	False	False	False	-3221.23461914063	-577.681884765625	85.4039306640625	0.485844284296036	0.905310928821564	0.23641562461853	108.558441162109	8359
True	False	False	False	False	-3222.87670898438	-160.606735229492	309.450592041016	0.573562681674957	0.900350630283356	0.316358327865601	117.229393005371	32707
True	False	False	False	False	-3221.39721679688	-530.192016601563	204.082122802734	0.71492475271225	0.952203810214996	0.538995683193207	80.7880401611328	14865
True	False	False	False	False	-3220.77001953125	-769.78955078125	53.2388153076172	0.743378639221191	0.955270767211914	0.624296009540558	92.9791641235352	4463
True	False	False	False	False	-3217.53442382813	-728.295227050781	150.843307495117	0.645474910736084	0.934751451015472	0.406385600566864	80.5514678955078	10955
True	False	False	False	False	-3218.59228515625	54.8786506652832	42.1473922729492	0.711886703968048	0.942492067813873	0.531466901302338	62.684211730957	2382
True	False	False	False	False	-3217.5283203125	-1067.73059082031	154.17073059082	0.697528183460236	0.954808592796326	0.498706638813019	82.6690673828125	11491
True	False	False	False	False	-3216.33911132813	-851.849670410156	110.914192199707	0.748627901077271	0.947243809700012	0.644232213497162	83.9700012207031	8397
True	False	False	False	False	-3217.2119140625	-592.438781738281	167.480438232422	0.444247156381607	0.848432242870331	0.20549812912941	128.165557861328	19353
True	False	False	False	False	-3215.24365234375	-784.757507324219	97.6044921875	0.819784700870514	0.959447026252747	1	90.7840881347656	7989
True	False	False	False	False	-3212.583984375	-1277.83337402344	283.940338134766	0.388374477624893	0.884022355079651	0.168914154171944	148.69921875	38067
True	False	False	False	False	-3207.27661132813	-939.766418457031	163.043869018555	0.53559672832489	0.965158820152283	0.2788006067276	83.6054458618164	12290
True	False	False	False	False	-3210.80859375	-691.703796386719	149.734161376953	0.761056125164032	0.955555021762848	0.700609505176544	74.6222229003906	10074
True	False	False	False	False	-3209.26000976563	34.0965385437012	176.353576660156	0.779534697532654	0.96031379699707	0.840936243534088	84.57861328125	13448
True	False	False	False	False	-3208.7919921875	-862.716491699219	116.459907531738	0.726141273975372	0.957916557788849	0.569023251533508	82.1809539794922	8629
True	False	False	False	False	-3204.1806640625	-800.172790527344	109.805053710938	0.712054908275604	0.960724711418152	0.531877756118774	79.1010131835938	7831
True	False	False	False	False	-3208.39331054688	-390.447906494141	240.683807373047	0.590750515460968	0.865501821041107	0.335266500711441	80.8986206054688	17555
True	False	False	False	False	-3207.43823242188	-629.028869628906	177.462707519531	0.830169141292572	0.959704160690308	1	109.550003051758	17528
True	False	False	False	False	-3200.17114257813	-513.72802734375	219.610107421875	0.753714084625244	0.967628836631775	0.665484547615051	88.8484878540039	17592
True	False	False	False	False	-3206.2197265625	-236.693923950195	209.627822875977	0.570413649082184	0.933194577693939	0.313034653663635	92.9153442382813	17561
True	False	False	False	False	-3205.03686523438	17.6653270721436	14.4188451766968	0.478080570697784	0.907620012760162	0.230367243289948	60.1538467407227	782
True	False	False	False	False	-3202.5244140625	-21.1464157104492	217.391815185547	0.777484655380249	0.950778186321259	0.817557096481323	84.5153045654297	16565
True	False	False	False	False	-3199.79248046875	-486.914611816406	129.769607543945	0.67625892162323	0.929907381534576	0.456904143095016	76.7008514404297	8974
True	False	False	False	False	-3198.77807617188	-1326.75439453125	198.536407470703	0.618948996067047	0.94264805316925	0.369527012109756	157.385467529297	28172
True	False	False	False	False	-3178.37280273438	-1256.70300292969	166.371292114258	0.778283536434174	0.960985481739044	0.826189339160919	97.3733367919922	14606
True	False	False	False	False	-3195.61791992188	-1009.05285644531	128.660461425781	0.834326982498169	0.964366912841797	1	93.9913787841797	10903
True	False	False	False	False	-3196.21655273438	-197.398010253906	255.102645874023	0.720064282417297	0.960665464401245	0.552289664745331	105.93913269043	24366
True	False	False	False	False	-3196.21997070313	-75.7286529541016	291.704345703125	0.814530611038208	0.958897411823273	1	115.756652832031	30444
True	False	False	False	False	-3196.20678710938	-656.94580078125	107.586769104004	0.747388184070587	0.960910856723785	0.639357089996338	77.3195877075195	7500
True	False	False	False	False	-3194.01440429688	-408.758270263672	19.9645557403564	0.585402190685272	0.931973576545715	0.329237997531891	63.3888893127441	1141
True	False	False	False	False	-3193.12963867188	-1198.51611328125	267.30322265625	0.585157036781311	0.943089187145233	0.328964948654175	87.0456466674805	20978
True	False	False	False	False	-3176.16528320313	-1077.26147460938	181.899276733398	0.78575986623764	0.945846855640411	1	90.2682952880859	14804
True	False	False	False	False	-3192.4111328125	-822.565612792969	137.533599853516	0.867384672164917	0.969939112663269	1	76.9354858398438	9540
True	False	False	False	False	-3193.07739257813	-349.092376708984	218.500961303711	0.788232922554016	0.954872965812683	1	93.5431442260742	18428
True	False	False	False	False	-3190.5146484375	-269.730499267578	195.208984375	0.65105813741684	0.920764684677124	0.414849132299423	101.403411865234	17847
True	False	False	False	False	-3190.38061523438	-968.910400390625	269.521484375	0.659578859806061	0.950997054576874	0.428318828344345	104.345680236816	25356
True	False	False	False	False	-3188.9833984375	-912.783081054688	177.462707519531	0.759382247924805	0.960952758789063	0.692045390605927	78.5812530517578	12573
True	False	False	False	False	-3190.29443359375	-574.0751953125	106.477630615234	0.66390061378479	0.951317429542542	0.435427129268646	85.1145858764648	8171
True	False	False	False	False	-3188.25708007813	-461.949523925781	157.498153686523	0.736775100231171	0.959173381328583	0.601518452167511	79.7323913574219	11322
True	False	False	False	False	-3184.84594726563	-435.666687011719	235.138092041016	0.800233840942383	0.964084506034851	1	97.0754699707031	20580
True	False	False	False	False	-3185.7939453125	-159.460968017578	184.117568969727	0.763090133666992	0.961571455001831	0.711547255516052	83.0481948852539	13786
True	False	False	False	False	-3185.69360351563	33.7117309570313	144.188446044922	0.759280562400818	0.95204222202301	0.691536962985992	109.976921081543	14297
True	False	False	False	False	-3183.39135742188	-298.700805664063	302.795745849609	0.358372032642365	0.792258620262146	0.15116885304451	105.465202331543	28792
True	False	False	False	False	-3182.40454101563	-120.042144775391	194.099838256836	0.786734759807587	0.960804462432861	1	77.7371444702148	13604
True	False	False	False	False	-3180.5	-650.939819335938	120.896469116211	0.636627554893494	0.951952517032623	0.393509924411774	80.1009140014648	8731
True	False	False	False	False	-3179.64135742188	-556.185974121094	116.459907531738	0.687813937664032	0.944295227527618	0.478755712509155	88.9333343505859	9338
True	False	False	False	False	-3180.44189453125	-6.30044937133789	180.790130615234	0.817964732646942	0.974538683891296	1	93.736198425293	15279
True	False	False	False	False	-3176.49072265625	-482.654602050781	141.970169067383	0.786845147609711	0.959506332874298	1	80.046875	10246
True	False	False	False	False	-3174.31201171875	-1391.76843261719	288.376892089844	0.47691610455513	0.920543670654297	0.229471758008003	152.019226074219	39525
True	False	False	False	False	-3148.13403320313	-1390.86291503906	104.259346008301	0.676092565059662	0.948289394378662	0.45660275220871	84.9893646240234	7989
True	False	False	False	False	-3173.91625976563	-766.099304199219	105.36848449707	0.711196482181549	0.959930598735809	0.529788494110107	78.315788269043	7440
True	False	False	False	False	-3173.11889648438	-606.57373046875	186.335845947266	0.680506646633148	0.959592580795288	0.464721083641052	101.5	17052
True	False	False	False	False	-3173.0185546875	-526.22509765625	117.569046020508	0.59757000207901	0.931293725967407	0.343156367540359	79.0754699707031	8382
True	False	False	False	False	-3171.43383789063	-348.409759521484	128.660461425781	0.780611455440521	0.962010085582733	0.855170607566833	114.784484863281	13315
True	False	False	False	False	-3170.96948242188	-1353.30322265625	33.2742576599121	0.588328063488007	0.949666619300842	0.332519084215164	92.1333312988281	2764
True	False	False	False	False	-3170.70141601563	-1312.1728515625	138.64274597168	0.704681634902954	0.952883720397949	0.514486134052277	87.3440017700195	10918
True	False	False	False	False	-3161.65380859375	-1205.13232421875	197.427261352539	0.742949068546295	0.950461626052856	0.622741758823395	82.2808990478516	14646
True	False	False	False	False	-3155.9150390625	-1106.57202148438	131.987884521484	0.739435315132141	0.95870703458786	0.61041921377182	80.470588684082	9576
True	False	False	False	False	-3157.44897460938	-896.984985351563	158.607299804688	0.663504838943481	0.948422491550446	0.434768080711365	81.4125900268555	11642
True	False	False	False	False	-3170.3408203125	-743.072875976563	168.589569091797	0.770215749740601	0.958387315273285	0.755871534347534	92.5065765380859	14061
True	False	False	False	False	-3169.9951171875	-787.552734375	139.751892089844	0.774550676345825	0.955561459064484	0.789673984050751	78.0476226806641	9834
True	False	False	False	False	-3160.09619140625	-707.605346679688	194.099838256836	0.715077757835388	0.957612574100494	0.539380967617035	97.6285705566406	17085
True	False	False	False	False	-3160.16845703125	-403.569396972656	173.026138305664	0.714371740818024	0.962143778800964	0.537607729434967	101.019233703613	15759
True	False	False	False	False	-3160.74340820313	-50.9774703979492	186.335845947266	0.644950866699219	0.942230522632599	0.40560507774353	79.875	13419
True	False	False	False	False	-3159.28881835938	-17.4752464294434	176.353576660156	0.576524913311005	0.954271256923676	0.319523006677628	80.7735824584961	12843
True	False	False	False	False	-3158.42236328125	-420.105590820313	118.678184509277	0.728201508522034	0.960328042507172	0.574975252151489	98.5981292724609	10550
True	False	False	False	False	-3157.4482421875	-1023.5693359375	151.952453613281	0.772331058979034	0.955555021762848	0.771500051021576	96.5255508422852	13224
True	False	False	False	False	-3152.146484375	-940.032653808594	220.719253540039	0.662119805812836	0.948763608932495	0.432474464178085	87.668342590332	17446
True	False	False	False	False	-3155.1611328125	-491.749114990234	135.315322875977	0.738706409931183	0.967305839061737	0.607945501804352	75.9262313842773	9263
True	False	False	False	False	-3156.9580078125	-105.046806335449	191.881561279297	0.828880786895752	0.967944443225861	1	85.6184997558594	14812
True	False	False	False	False	-3153.82763671875	-237.037307739258	155.279876708984	0.777894854545593	0.958300232887268	0.821921348571777	86.1071395874023	12055
True	False	False	False	False	-3153.408203125	-859.803344726563	195.208984375	0.632937669754028	0.922788023948669	0.38832101225853	103.443183898926	18206
True	False	False	False	False	-3153.03930664063	-527.278930664063	110.914192199707	0.64491605758667	0.968278706073761	0.405553311109543	72.2300033569336	7223
True	False	False	False	False	-3151.81982421875	-166.697387695313	163.043869018555	0.781204581260681	0.957384765148163	0.86380922794342	93.476188659668	13741
True	False	False	False	False	-3150.34619140625	-1155.99877929688	161.934722900391	0.765054762363434	0.951380729675293	0.722740411758423	105.246574401855	15366
True	False	False	False	False	-3150.16259765625	-752.690185546875	112.023338317871	0.706498801708221	0.961267530918121	0.518659710884094	80.8415832519531	8165
True	False	False	False	False	-3150.29516601563	-78.9992218017578	165.262145996094	0.56242847442627	0.932730197906494	0.304787337779999	87.1073837280273	12979
True	False	False	False	False	-3149.44775390625	-1228.35925292969	66.5485153198242	0.646814525127411	0.951916694641113	0.408391445875168	74.4166641235352	4465
True	False	False	False	False	-3148.51879882813	-642.650939941406	103.150199890137	0.828564047813416	0.966074287891388	1	78.6021499633789	7310
True	False	False	False	False	-3147.93774414063	-12.0826959609985	24.401123046875	0.809059381484985	0.955780923366547	1	66.7272720336914	1468
True	False	False	False	False	-3146.92724609375	-199.051025390625	235.138092041016	0.823717653751373	0.953962206840515	1	101.99528503418	21623
True	False	False	False	False	-3146.32153320313	-1448.59741210938	196.318130493164	0.497415989637375	0.878901183605194	0.245692178606987	153.576278686523	27183
True	False	False	False	False	-3145.400390625	-1431.09533691406	73.203369140625	0.546110391616821	0.926192998886108	0.288684874773026	112.212120056152	7406
True	False	False	False	False	-3142.7880859375	-1123.38952636719	127.551322937012	0.725611567497253	0.943850338459015	0.5675168633461	79.1913070678711	9107
True	False	False	False	False	-3145.8154296875	-806.994567871094	167.480438232422	0.716666996479034	0.956260919570923	0.543420672416687	82.8344345092773	12508
True	False	False	False	False	-3146.28540039063	-311.533813476563	169.698715209961	0.514799833297729	0.907313227653503	0.260261416435242	75.1764678955078	11502
True	False	False	False	False	-3146.2177734375	-137.757537841797	153.061584472656	0.692510008811951	0.937697410583496	0.488203257322311	92.3115921020508	12739
True	False	False	False	False	-3145.92700195313	-576.705810546875	130.878753662109	0.620877861976624	0.946839869022369	0.372040390968323	73.8644104003906	8716
True	False	False	False	False	-3145.75317382813	-442.574676513672	192.990692138672	0.74201226234436	0.970919609069824	0.619389593601227	86.0517272949219	14973
True	False	False	False	False	-3144.64038085938	-1044.68225097656	161.934722900391	0.775890290737152	0.944776117801666	0.801759004592896	103.534248352051	15116
True	False	False	False	False	-3136.8271484375	-993.727966308594	127.551322937012	0.782646477222443	0.941049098968506	0.888233423233032	100.843475341797	11597
True	False	False	False	False	-3142.12841796875	-267.065704345703	200.754699707031	0.560570478439331	0.943884909152985	0.30290424823761	88.4917144775391	16017
True	False	False	False	False	-3142.92993164063	10.5482339859009	192.990692138672	0.73927229642868	0.953498184680939	0.609863579273224	84.6666641235352	14732
True	False	False	False	False	-3141.06713867188	-770.915161132813	120.896469116211	0.793161451816559	0.956831932067871	1	78.1743087768555	8521
True	False	False	False	False	-3138.81274414063	-508.573425292969	106.477630615234	0.653339624404907	0.941616833209991	0.418388038873672	76.6770858764648	7361
True	False	False	False	False	-3136.0380859375	-58.1527366638184	159.716445922852	0.754574596881866	0.942612528800964	0.669301986694336	136.409729003906	19643
True	False	False	False	False	-3135.9921875	-373.118408203125	228.483245849609	0.64989560842514	0.933083355426788	0.413064062595367	95.791259765625	19733
True	False	False	False	False	-3135.94873046875	-1313.10083007813	165.262145996094	0.737560153007507	0.954597949981689	0.604109227657318	85.7248306274414	12773
True	False	False	False	False	-3134.20947265625	-1270.53625488281	156.389007568359	0.724425494670868	0.963727056980133	0.564178287982941	79.921989440918	11269
True	False	False	False	False	-3133.78955078125	-1220.99072265625	159.716445922852	0.5884068608284	0.93047171831131	0.332607984542847	86.2361145019531	12418
True	False	False	False	False	-3134.60595703125	-1075.07922363281	130.878753662109	0.649014532566071	0.941953241825104	0.411719381809235	76.5423736572266	9032
True	False	False	False	False	-3135.8837890625	-597.939147949219	117.569046020508	0.668824553489685	0.948089420795441	0.443771183490753	73.8301849365234	7826
True	False	False	False	False	-3135.76342773438	-670.508422851563	252.884368896484	0.391036838293076	0.871267914772034	0.170547798275948	91.7017517089844	20908
True	False	False	False	False	-3134.89965820313	-544.113403320313	161.934722900391	0.480396658182144	0.908151090145111	0.232157349586487	80.2945175170898	11723
True	False	False	False	False	-3134.35766601563	-1177.81420898438	128.660461425781	0.802213251590729	0.961488008499146	1	76.6293106079102	8889
True	False	False	False	False	-3129.77587890625	-1242.74365234375	99.8227767944336	0.744696021080017	0.956256031990051	0.629131495952606	79.6999969482422	7173
True	False	False	False	False	-3127.48364257813	-1506.88366699219	602.264099121094	0.248578190803528	0.818542957305908	0.0948460549116135	142.60774230957	77436
True	False	False	False	False	-3108.00024414063	-1468.35705566406	89.8404998779297	0.69965648651123	0.931855976581573	0.503297805786133	116.493827819824	9436
True	False	False	False	False	-3123.52905273438	-1425.63793945313	160.825576782227	0.495723754167557	0.939531266689301	0.24431537091732	83.820686340332	12154
True	False	False	False	False	-3121.69970703125	-1347.26245117188	143.079315185547	0.702367007732391	0.950465977191925	0.509270012378693	88.3255844116211	11394
True	False	False	False	False	-3115.8984375	-1168.14721679688	188.554138183594	0.563022613525391	0.959919571876526	0.305392295122147	84.841178894043	14423
True	False	False	False	False	-3117.423828125	-1023.42059326172	170.807861328125	0.755021035671234	0.944548726081848	0.671310603618622	90.798698425293	13983
True	False	False	False	False	-3124.19189453125	-715.748229980469	216.282684326172	0.721342861652374	0.95434445142746	0.555714190006256	87.9435882568359	17149
True	False	False	False	False	-3123.5322265625	-322.813507080078	145.297592163086	0.713256418704987	0.958116471767426	0.53483247756958	89.1755752563477	11682
True	False	False	False	False	-3123.31884765625	41.0660514831543	234.028945922852	0.683495342731476	0.943995356559753	0.470367968082428	87.6161117553711	18487
True	False	False	False	False	-3122.15893554688	-564.153747558594	115.350761413574	0.623062193393707	0.930586695671082	0.374915778636932	78.8557662963867	8201
True	False	False	False	False	-3120.1435546875	-295.763977050781	189.663269042969	0.529599726200104	0.883487045764923	0.273321777582169	85.4853820800781	14618
True	False	False	False	False	-3121.36743164063	-7.47668743133545	189.663269042969	0.573476672172546	0.947035610675812	0.316266983747482	88.4912261962891	15132
True	False	False	False	False	-3119.99584960938	-783.024291992188	148.625015258789	0.737016499042511	0.948956847190857	0.602312028408051	81.0895538330078	10866
True	False	False	False	False	-3119.7763671875	-518.430358886719	102.041061401367	0.602656006813049	0.942164063453674	0.349196761846542	70.7173919677734	6506
True	False	False	False	False	-3118.65112304688	-170.745971679688	92.0587844848633	0.809303224086761	0.956754624843597	1	71.1686782836914	5907
True	False	False	False	False	-3117.724609375	-249.886459350586	128.660461425781	0.820795118808746	0.966773271560669	1	84.0862045288086	9754
True	False	False	False	False	-3115.63671875	-88.753044128418	149.734161376953	0.788483679294586	0.963248133659363	1	77.0518493652344	10402
True	False	False	False	False	-3115.27197265625	-1089.54711914063	113.132476806641	0.785913348197937	0.946478605270386	1	92.2352905273438	9408
True	False	False	False	False	-3111.94580078125	-481.289794921875	222.937530517578	0.595764398574829	0.952374637126923	0.341044485569	89.9950256347656	18089
True	False	False	False	False	-3114.33666992188	-63.6726608276367	159.716445922852	0.811793208122253	0.954157054424286	1	88.8611145019531	12796
True	False	False	False	False	-3112.96704101563	-37.5446662902832	102.041061401367	0.761244773864746	0.959492325782776	0.701598525047302	93.9456558227539	8643
True	False	False	False	False	-3111.7958984375	-365.430236816406	180.790130615234	0.799145638942719	0.96031379699707	1	90.2147216796875	14705
True	False	False	False	False	-3111.31372070313	-1285.98376464844	160.825576782227	0.688190162181854	0.947811663150787	0.479499697685242	76.4896545410156	11091
True	False	False	False	False	-3110.0537109375	-945.645690917969	234.028945922852	0.721363544464111	0.949644267559052	0.555769979953766	101.270141601563	21368
True	False	False	False	False	-3111.13989257813	-131.076461791992	208.518692016602	0.524515509605408	0.908343076705933	0.268762975931168	88.861701965332	16706
True	False	False	False	False	-3109.943359375	-624.736938476563	196.318130493164	0.848045706748962	0.970917165279388	1	96.8361587524414	17140
True	False	False	False	False	-3109.88818359375	-1366.78063964844	92.0587844848633	0.716931939125061	0.948976397514343	0.544100821018219	73.9156646728516	6135
True	False	False	False	False	-3100.7587890625	-1252.13745117188	128.660461425781	0.844098389148712	0.960495412349701	1	76.1896514892578	8838
True	False	False	False	False	-3108.82568359375	-1052.20324707031	140.861022949219	0.536774396896362	0.90730893611908	0.279889792203903	76.1181106567383	9667
True	False	False	False	False	-3108.35498046875	-700.733276367188	155.279876708984	0.781193256378174	0.963527202606201	0.863637804985046	83.1357116699219	11639
True	False	False	False	False	-3109.15625	-266.8505859375	104.259346008301	0.676092565059662	0.923219680786133	0.45660275220871	104.627662658691	9835
True	False	False	False	False	-3109.31225585938	-180.420455932617	84.2947845458984	0.765837788581848	0.941200435161591	0.727394282817841	70.75	5377
True	False	False	False	False	-3108.56103515625	-408.463348388672	211.846115112305	0.764225840568542	0.945523738861084	0.717936635017395	104.429321289063	19946
True	False	False	False	False	-3107.53784179688	-968.690856933594	184.117568969727	0.684277176856995	0.953053772449493	0.47186616063118	94.6686782836914	15715
True	False	False	False	False	-3104.94873046875	-833.272521972656	169.698715209961	0.524812638759613	0.943508446216583	0.269027262926102	77.228759765625	11816
True	False	False	False	False	-3106.33422851563	-671.767944335938	143.079315185547	0.734764277935028	0.957780182361603	0.595013916492462	83.3643417358398	10754
True	False	False	False	False	-3105.89086914063	-444.353393554688	230.701522827148	0.534328043460846	0.896164774894714	0.277632147073746	102.072113037109	21231
True	False	False	False	False	-3104.43798828125	-6.4617395401001	145.297592163086	0.757178783416748	0.963439404964447	0.681305050849915	82.5648880004883	10816
True	False	False	False	False	-3104.1943359375	59.0555076599121	177.462707519531	0.697277724742889	0.932980597019196	0.498171836137772	107.268753051758	17163
True	False	False	False	False	-3103.66870117188	-1209.94458007813	158.607299804688	0.663504838943481	0.956753253936768	0.434768080711365	87.559440612793	12521
True	False	False	False	False	-3099.64868164063	-1102.27709960938	105.36848449707	0.810243308544159	0.955588459968567	1	78.3578948974609	7444
True	False	False	False	False	-3103.04663085938	-593.284851074219	112.023338317871	0.651365220546722	0.938355565071106	0.415322601795197	72.5148544311523	7324
True	False	False	False	False	-3103.66430664063	-567.532043457031	89.8404998779297	0.682187139987946	0.915282964706421	0.46788090467453	74.0246887207031	5996
True	False	False	False	False	-3099.42797851563	-538.753051757813	113.132476806641	0.763600468635559	0.952498853206635	0.714391827583313	79.0196075439453	8060
True	False	False	False	False	-3102.74096679688	14.7136449813843	110.914192199707	0.739838838577271	0.949084520339966	0.6118004322052	93.2200012207031	9322
True	False	False	False	False	-3100.02661132813	-221.136749267578	166.371292114258	0.651257693767548	0.938688039779663	0.415156751871109	82.3933334350586	12359
True	False	False	False	False	-3098.10888671875	-805.480834960938	170.807861328125	0.677236258983612	0.94858455657959	0.458681643009186	75.9805221557617	11701
True	False	False	False	False	-3097.39038085938	-1465.5576171875	13.3097038269043	0.743378639221191	0.931919693946838	0.624296009540558	78.9166641235352	947
True	False	False	False	False	-3091.46142578125	-1434.58483886719	128.660461425781	0.595981299877167	0.929478466510773	0.341297298669815	80.3103485107422	9316
True	False	False	False	False	-3096.74609375	-88.7600173950195	134.206176757813	0.44237819314003	0.947296380996704	0.204189568758011	75.9090881347656	9185
True	False	False	False	False	-3096.7451171875	-1399.23095703125	125.333038330078	0.669864416122437	0.937656104564667	0.445568263530731	79.7433624267578	9011
True	False	False	False	False	-3094.0087890625	-1354.3623046875	102.041061401367	0.506011366844177	0.926286637783051	0.25279688835144	75.0217361450195	6902
True	False	False	False	False	-3092.99487304688	-884.965454101563	262.866638183594	0.613072097301483	0.908526957035065	0.362013012170792	92.5611801147461	21937
True	False	False	False	False	-3095.41040039063	-389.546813964844	150.843307495117	0.794324278831482	0.954761266708374	1	88.8382339477539	12082
True	False	False	False	False	-3095.36181640625	-313.259063720703	178.571853637695	0.452451825141907	0.869198083877563	0.211319729685783	85.4782638549805	13762
True	False	False	False	False	-3092.82470703125	-1311.39038085938	150.843307495117	0.740479946136475	0.951839864253998	0.614012479782104	82.3088226318359	11194
True	False	False	False	False	-3092.65991210938	-852.066833496094	150.843307495117	0.682473599910736	0.952504515647888	0.468423426151276	90.9632339477539	12371
True	False	False	False	False	-3091.27197265625	-1589.76123046875	463.621337890625	0.442830145359039	0.804249405860901	0.204505413770676	159.595687866211	66711
True	False	False	False	False	-3066.49584960938	-1587.59802246094	43.256534576416	0.539419233798981	0.941253960132599	0.282352238893509	78.9487152099609	3079
True	False	False	False	False	-3088.56469726563	-1143.88330078125	195.208984375	0.611455500125885	0.967640817165375	0.359982877969742	83.8806838989258	14763
True	False	False	False	False	-3090.54858398438	-1008.73590087891	159.716445922852	0.765261650085449	0.951123237609863	0.723958730697632	87.0694427490234	12538
True	False	False	False	False	-3090.75219726563	-515.676696777344	129.769607543945	0.727007806301117	0.93690013885498	0.571508407592773	73.7777786254883	8632
True	False	False	False	False	-3090.00561523438	-773.242858886719	169.698715209961	0.786078751087189	0.953157544136047	1	83.4248352050781	12764
True	False	False	False	False	-3088.19604492188	-1118.37719726563	145.297592163086	0.757178783416748	0.958261728286743	0.681305050849915	89.9923629760742	11789
True	False	False	False	False	-3082.73803710938	-922.93701171875	118.678184509277	0.720046758651733	0.953504741191864	0.552243173122406	73.2056045532227	7833
True	False	False	False	False	-3087.08325195313	-106.008232116699	117.569046020508	0.489934593439102	0.956128180027008	0.239658057689667	76.3113174438477	8089
True	False	False	False	False	-3085.9306640625	-732.124328613281	181.899276733398	0.65054839849472	0.925556302070618	0.414064913988113	84.9512176513672	13932
True	False	False	False	False	-3079.87182617188	-664.655822753906	137.533599853516	0.716718852519989	0.954204440116882	0.543553650379181	82.1371002197266	10185
True	False	False	False	False	-3084.61547851563	-574.876403808594	107.586769104004	0.68964010477066	0.958830118179321	0.482387721538544	75.8865966796875	7361
True	False	False	False	False	-3083.58227539063	-165.868408203125	176.353576660156	0.474808424711227	0.897363185882568	0.22785846889019	73.8301849365234	11739
True	False	False	False	False	-3078.7880859375	-1563.95031738281	94.2770690917969	0.474295914173126	0.932911813259125	0.227467641234398	91.1058807373047	7744
True	False	False	False	False	-3072.314453125	-1525.05590820313	97.6044921875	0.737299859523773	0.944188833236694	0.603246867656708	84.125	7403
True	False	False	False	False	-3076.02075195313	-1425.546875	49.9113883972168	0.608473896980286	0.956136703491211	0.356278896331787	73.3777770996094	3302
True	False	False	False	False	-3078.42822265625	-327.681304931641	145.297592163086	0.793201148509979	0.960622191429138	1	82.870231628418	10856
True	False	False	False	False	-3076.56420898438	-1187.72058105469	130.878753662109	0.744540572166443	0.948155403137207	0.628555476665497	86.2796630859375	10181
True	False	False	False	False	-3076.48803710938	-612.208801269531	116.459907531738	0.809028446674347	0.963119089603424	1	73.6952362060547	7738
True	False	False	False	False	-3075.00439453125	-438.898498535156	112.023338317871	0.644262969493866	0.952722728252411	0.404584050178528	84.2871322631836	8513
True	False	False	False	False	-3074.99291992188	-1475.18115234375	120.896469116211	0.67729789018631	0.95870703458786	0.458794146776199	86.1743087768555	9393
True	False	False	False	False	-3073.47924804688	-1414.46520996094	67.6576614379883	0.680754125118256	0.942003548145294	0.465183943510056	74.5081939697266	4545
True	False	False	False	False	-3070.34350585938	-1263.56884765625	105.36848449707	0.683284997940063	0.945272088050842	0.469966500997543	78.5789489746094	7465
True	False	False	False	False	-3074.62060546875	-118.020057678223	45.4748191833496	0.73448771238327	0.949512124061584	0.594133496284485	68.8780517578125	2824
True	False	False	False	False	-3074.28002929688	-104.949417114258	12.2005615234375	0.741141617298126	0.928999543190002	0.616318583488464	69	759
True	False	False	False	False	-3074.07373046875	-46.4259376525879	138.64274597168	0.797355175018311	0.952722728252411	1	86.9359970092773	10867
True	False	False	False	False	-3069.14208984375	-1230.72766113281	146.40673828125	0.751851856708527	0.955325424671173	0.657453954219818	81.5833358764648	10769
True	False	False	False	False	-3068.2333984375	-1078.70654296875	117.569046020508	0.72139585018158	0.954709708690643	0.555857241153717	74.6132049560547	7909
True	False	False	False	False	-3068.56274414063	-806.03759765625	133.097030639648	0.816674590110779	0.958252608776093	1	85.1500015258789	10218
True	False	False	False	False	-3068.3857421875	-554.750427246094	174.135284423828	0.675542414188385	0.949109971523285	0.455608785152435	102.089172363281	16028
True	False	False	False	False	-3067.9287109375	-885.218322753906	89.8404998779297	0.551255345344543	0.925977647304535	0.293658047914505	74.9135818481445	6068
True	False	False	False	False	-3067.85229492188	-705.166931152344	205.191253662109	0.731236517429352	0.94697368144989	0.58402818441391	103.405403137207	19130
True	False	False	False	False	-3067.55810546875	-1321.0126953125	183.008422851563	0.603242993354797	0.936392843723297	0.349902778863907	80.3696975708008	13261
True	False	False	False	False	-3065.58081054688	-1051.4453125	173.026138305664	0.692302107810974	0.939734816551208	0.487777471542358	90.6025619506836	14134
True	False	False	False	False	-3067.19555664063	-394.928802490234	212.955261230469	0.610412418842316	0.933902323246002	0.358681231737137	94.234375	18093
True	False	False	False	False	-3067.23071289063	-12.7288103103638	127.551322937012	0.81371933221817	0.958051800727844	1	104.88695526123	12062
True	False	False	False	False	-3067.08666992188	-238.937850952148	149.734161376953	0.76893937587738	0.955881536006927	0.747088372707367	85.5703735351563	11552
True	False	False	False	False	-3066.57788085938	-68.7435302734375	100.931915283203	0.762435078620911	0.955981969833374	0.707956790924072	94.0219802856445	8556
True	False	False	False	False	-3065.40625	-838.235778808594	156.389007568359	0.675561785697937	0.948098242282867	0.455643743276596	81.1773071289063	11446
True	False	False	False	False	-3065.35522460938	-1659.86547851563	151.952453613281	0.728061437606812	0.940348565578461	0.574565887451172	166.445251464844	22803
True	False	False	False	False	-3059.0439453125	-1512.84619140625	97.6044921875	0.760120630264282	0.94160121679306	0.695777595043182	104.147727966309	9165
True	False	False	False	False	-3064.5712890625	-1365.34033203125	224.046676635742	0.677440285682678	0.946114242076874	0.459054291248322	89.6287155151367	18105
True	False	False	False	False	-3063.64672851563	-638.127075195313	242.902084350586	0.39151194691658	0.79571545124054	0.170840382575989	87.4383544921875	19149
True	False	False	False	False	-3064.24877929688	-259.965118408203	283.940338134766	0.701926946640015	0.939548075199127	0.508290708065033	90.46875	23160
True	False	False	False	False	-3063.53198242188	28.9193382263184	157.498153686523	0.79235315322876	0.955782294273376	1	99.5492935180664	14136
True	False	False	False	False	-3063.1220703125	-521.936401367188	109.805053710938	0.624656915664673	0.929498910903931	0.377034962177277	73.1212158203125	7239
True	False	False	False	False	-3062.75073242188	-311.224273681641	116.459907531738	0.764054596424103	0.955243647098541	0.716959476470947	87.8476181030273	9224
True	False	False	False	False	-3062.57421875	-1198.22192382813	112.023338317871	0.747237205505371	0.952778518199921	0.638770759105682	88.6138610839844	8950
True	False	False	False	False	-3061.84375	-904.093139648438	102.041061401367	0.794671595096588	0.966595351696014	1	74.0217361450195	6810
True	False	False	False	False	-3061.51416015625	-1482.21520996094	133.097030639648	0.693598926067352	0.954996645450592	0.490445405244827	84.966667175293	10196
True	False	False	False	False	-3057.31201171875	-1279.80297851563	108.695907592773	0.716579556465149	0.965593159198761	0.543196678161621	76.9285736083984	7539
True	False	False	False	False	-3055.44287109375	-1163.90698242188	158.607299804688	0.749334454536438	0.957683384418488	0.647060871124268	88.2587432861328	12621
True	False	False	False	False	-3058.74462890625	-1007.15447998047	161.934722900391	0.768204808235168	0.960177063941956	0.742225527763367	81.1506881713867	11848
True	False	False	False	False	-3058.06494140625	-473.220123291016	211.846115112305	0.623557984828949	0.938542485237122	0.375572770833969	96.0785369873047	18351
True	False	False	False	False	-3061.02368164063	-145.841247558594	130.878753662109	0.658434331417084	0.9603191614151	0.426468521356583	70.5169525146484	8321
True	False	False	False	False	-3057.73388671875	-937.3046875	118.678184509277	0.778608024120331	0.937554776668549	0.829857766628265	76.2897186279297	8163
True	False	False	False	False	-3056.63208007813	-589.304565429688	180.790130615234	0.595930933952332	0.926442742347717	0.341238617897034	92.2944793701172	15044
True	False	False	False	False	-3057.4482421875	-116.50520324707	82.0765075683594	0.332676410675049	0.810659766197205	0.136863976716995	66.7567596435547	4940
True	False	False	False	False	-3056.75756835938	-183.003005981445	165.262145996094	0.621906816959381	0.955058693885803	0.373390942811966	75.1208038330078	11193
True	False	False	False	False	-3054.64233398438	-1106.34729003906	174.135284423828	0.728463411331177	0.9430171251297	0.575742781162262	87.5414047241211	13744
True	False	False	False	False	-3054.11694335938	-1253.70007324219	65.4393768310547	0.586445331573486	0.931264758110046	0.330403178930283	76.0169525146484	4485
True	False	False	False	False	-3049.9541015625	-964.494201660156	246.229507446289	0.594073951244354	0.930749654769897	0.339082390069962	88.8648681640625	19728
True	False	False	False	False	-3052.53051757813	-776.724487304688	185.226699829102	0.757708609104156	0.955540060997009	0.683835804462433	84.0718536376953	14040
True	False	False	False	False	-3047.51342773438	-739.896057128906	109.805053710938	0.608575522899628	0.948761999607086	0.356404304504395	69.2424240112305	6855
True	False	False	False	False	-3052.32861328125	-431.607421875	97.6044921875	0.750541150569916	0.95887416601181	0.651979506015778	81.863639831543	7204
True	False	False	False	False	-3050.984375	41.3692588806152	110.914192199707	0.621374189853668	0.942361116409302	0.372691035270691	84.6500015258789	8465
True	False	False	False	False	-3047.02221679688	-1700.78967285156	168.589569091797	0.711886703968048	0.95755922794342	0.531466901302338	165.868423461914	25212
True	False	False	False	False	-3024.87231445313	-1673.5224609375	123.114753723145	0.755423963069916	0.956785082817078	0.673140406608582	93.1171188354492	10336
True	False	False	False	False	-3046.3701171875	-1552.94421386719	120.896469116211	0.687753558158875	0.933003604412079	0.478636562824249	75.4770660400391	8227
True	False	False	False	False	-3045.58959960938	-1526.77465820313	129.769607543945	0.650097846984863	0.953136146068573	0.413373708724976	84.4102554321289	9876
True	False	False	False	False	-3043.09350585938	-1387.26086425781	115.350761413574	0.646229147911072	0.973650693893433	0.407513111829758	77.6923065185547	8080
True	False	False	False	False	-3044.26416015625	-1204.39611816406	129.769607543945	0.628026902675629	0.933670461177826	0.381569892168045	84.0769195556641	9837
True	False	False	False	False	-3044.38891601563	-879.281799316406	106.477630615234	0.701955497264862	0.964071989059448	0.508354067802429	71.125	6828
True	False	False	False	False	-3044.11181640625	-541.7587890625	112.023338317871	0.607753753662109	0.965456008911133	0.355391919612885	79.5742568969727	8037
True	False	False	False	False	-3043.05639648438	-1349.08801269531	137.533599853516	0.724236845970154	0.959966003894806	0.563651561737061	80.620964050293	9997
True	False	False	False	False	-3042.75805664063	-1267.43286132813	86.513069152832	0.785991430282593	0.962134122848511	1	80.0769195556641	6246
True	False	False	False	False	-3040.34692382813	-917.077392578125	117.569046020508	0.651606142520905	0.954983711242676	0.415694743394852	71.3490600585938	7563
True	False	False	False	False	-3039.37280273438	-135.452026367188	110.914192199707	0.827440023422241	0.971212029457092	1	83.5400009155273	8354
True	False	False	False	False	-3041.63427734375	-61.1104965209961	175.244430541992	0.651299953460693	0.940355956554413	0.415221929550171	96.4367065429688	15237
True	False	False	False	False	-3038.81860351563	-387.927459716797	186.335845947266	0.70121031999588	0.958982527256012	0.506703972816467	101.940475463867	17126
True	False	False	False	False	-3038.78125	-169.04508972168	145.297592163086	0.805286824703217	0.958350896835327	1	94.0457992553711	12320
True	False	False	False	False	-3038.779296875	-1070.0634765625	150.843307495117	0.657824277877808	0.954525649547577	0.425487667322159	76.0367660522461	10341
True	False	False	False	False	-3036.19384765625	-531.655151367188	108.695907592773	0.65948212146759	0.951440989971161	0.428161919116974	87.0918350219727	8535
True	False	False	False	False	-3038.18994140625	-343.7138671875	123.114753723145	0.708051383495331	0.944441914558411	0.522282242774963	77.909912109375	8648
True	False	False	False	False	-3036.5751953125	-504.658447265625	122.005615234375	0.79117214679718	0.957082509994507	1	79.7090911865234	8768
True	False	False	False	False	-3036.46044921875	-291.191589355469	180.790130615234	0.749299347400665	0.956247448921204	0.646919369697571	73.4969329833984	11980
True	False	False	False	False	-3034.97705078125	-1655.84826660156	100.931915283203	0.810745477676392	0.966074287891388	1	96.538459777832	8785
True	False	False	False	False	-3013.96997070313	-1652.90087890625	134.206176757813	0.649497926235199	0.957934498786926	0.412456274032593	87.9338836669922	10640
True	False	False	False	False	-3021.7412109375	-1439.02575683594	147.515884399414	0.742133617401123	0.958990335464478	0.619820952415466	92.518798828125	12305
True	False	False	False	False	-3034.78442382813	-849.217529296875	154.17073059082	0.721209406852722	0.954798519611359	0.555354535579681	79.0359725952148	10986
True	False	False	False	False	-3032.7666015625	-715.729125976563	104.259346008301	0.684010803699493	0.957460463047028	0.47135466337204	71	6674
True	False	False	False	False	-3032.74609375	-1402.25769042969	126.442184448242	0.490521252155304	0.884765625	0.240126356482506	78.2807006835938	8924
True	False	False	False	False	-3026.78686523438	-1323.47668457031	159.716445922852	0.811793208122253	0.967117547988892	1	83.0833358764648	11964
True	False	False	False	False	-3031.94360351563	-810.721923828125	154.17073059082	0.672335147857666	0.965317487716675	0.449889183044434	80.7697830200195	11227
True	False	False	False	False	-3032.42333984375	-6.43491744995117	170.807861328125	0.642776131629944	0.954385459423065	0.402390688657761	67.5259704589844	10399
True	False	False	False	False	-3031.96411132813	-88.8930587768555	125.333038330078	0.740218818187714	0.959638595581055	0.61310887336731	79.6902618408203	9005
True	False	False	False	False	-3030.884765625	-1291.14416503906	147.515884399414	0.609047710895538	0.956251919269562	0.356987714767456	77.6616516113281	10329
True	False	False	False	False	-3024.90454101563	-1231.70874023438	195.208984375	0.798543214797974	0.960127413272858	1	100.261360168457	17646
True	False	False	False	False	-3023.99145507813	-964.968200683594	95.3862075805664	0.71159839630127	0.938341379165649	0.53076446056366	75	6450
True	False	False	False	False	-3030.75244140625	34.1667518615723	189.663269042969	0.720086455345154	0.955337226390839	0.552348673343658	85.6140365600586	14640
True	False	False	False	False	-3026.92016601563	-740.259155273438	90.9496383666992	0.678500771522522	0.948367357254028	0.460999995470047	71.5975646972656	5871
True	False	False	False	False	-3026.48583984375	-660.778747558594	136.424453735352	0.784597456455231	0.96301281452179	0.938117504119873	83.1951217651367	10233
True	False	False	False	False	-3023.50170898438	-121.12223815918	122.005615234375	0.64924281835556	0.958388805389404	0.412067145109177	77.3818206787109	8512
True	False	False	False	False	-3023.00610351563	-459.993011474609	102.041061401367	0.661707580089569	0.935754537582397	0.431795805692673	85.2717361450195	7845
True	False	False	False	False	-3021.56030273438	-1012.71319580078	158.607299804688	0.767588436603546	0.966610431671143	0.738245189189911	78.0769195556641	11165
True	False	False	False	False	-3020.6923828125	-988.99365234375	92.0587844848633	0.639517724514008	0.936730802059174	0.397646993398666	69.3373489379883	5755
True	False	False	False	False	-3020.24438476563	-694.494873046875	138.64274597168	0.788708209991455	0.954978168010712	1	94.0960006713867	11762
True	False	False	False	False	-3019.84155273438	-522.950988769531	93.1679229736328	0.797351360321045	0.960797727108002	1	88.6428604125977	7446
True	False	False	False	False	-3019.80712890625	-1623.25854492188	217.391815185547	0.639881491661072	0.930939495563507	0.398172289133072	102.086730957031	20009
True	False	False	False	False	-3017.4599609375	-1560.60729980469	161.934722900391	0.811233162879944	0.958300232887268	1	81.2534255981445	11863
True	False	False	False	False	-3017.21850585938	-1486.64294433594	150.843307495117	0.814773619174957	0.95888364315033	1	79.9852905273438	10878
True	False	False	False	False	-3019.32397460938	-59.6665153503418	158.607299804688	0.607562839984894	0.955137968063354	0.355157315731049	93.8881149291992	13426
True	False	False	False	False	-3019.0673828125	-1352.38696289063	161.934722900391	0.73265552520752	0.944637835025787	0.588384509086609	95.1780853271484	13896
True	False	False	False	False	-3017.09228515625	-781.939453125	166.371292114258	0.725541532039642	0.952051281929016	0.567318320274353	81.3266677856445	12199
True	False	False	False	False	-3018.43383789063	61.2524757385254	116.459907531738	0.687813937664032	0.962518155574799	0.478755712509155	86.6285705566406	9096
True	False	False	False	False	-3018.01586914063	-760.65625	87.6222152709961	0.523279845714569	0.942441582679749	0.267666667699814	71.2025299072266	5625
True	False	False	False	False	-3016.09008789063	-493.378967285156	98.7136306762695	0.803272783756256	0.961773693561554	1	93.0898895263672	8285
True	False	False	False	False	-3014.45483398438	-1512.39392089844	129.769607543945	0.70094496011734	0.941392242908478	0.506118953227997	75.6324768066406	8849
True	False	False	False	False	-3014.26098632813	-1265.65869140625	133.097030639648	0.757159888744354	0.956391155719757	0.681215405464172	78.8166656494141	9458
True	False	False	False	False	-3013.78393554688	-1190.97961425781	104.259346008301	0.837473332881927	0.960341572761536	1	84.2872314453125	7923
True	False	False	False	False	-3010.84545898438	-725.437072753906	94.2770690917969	0.817713499069214	0.960534572601318	1	91.7882385253906	7802
True	False	False	False	False	-3013.1845703125	-306.866394042969	169.698715209961	0.582415461540222	0.916517913341522	0.325929790735245	69.6078414916992	10650
True	False	False	False	False	-3010.6455078125	-1730.99108886719	117.569046020508	0.644668221473694	0.959147870540619	0.405185103416443	97.2075500488281	10304
True	False	False	False	False	-3005.62768554688	-1428.42602539063	179.680999755859	0.488925993442535	0.855343401432037	0.238854870200157	85.3950653076172	13834
True	False	False	False	False	-3008.9619140625	-830.576293945313	117.569046020508	0.826636910438538	0.962896168231964	1	72.5754699707031	7693
True	False	False	False	False	-3010.29174804688	-644.781616210938	115.350761413574	0.756777882575989	0.958977937698364	0.679410755634308	68.211540222168	7094
True	False	False	False	False	-3010.447265625	-148.694580078125	96.4953460693359	0.799865543842316	0.947359502315521	1	81.9655151367188	7131
True	False	False	False	False	-3008.49560546875	-677.611694335938	113.132476806641	0.763600468635559	0.953136384487152	0.714391827583313	92.4313735961914	9428
True	False	False	False	False	-3008.49438476563	-1050.93994140625	179.680999755859	0.648191511631012	0.926921367645264	0.410469472408295	73.598762512207	11923
True	False	False	False	False	-3005.24731445313	-941.258850097656	225.155807495117	0.779315590858459	0.956202149391174	0.838229954242706	79.4581298828125	16130
True	False	False	False	False	-3007.521484375	-402.322814941406	155.279876708984	0.584341943264008	0.932557642459869	0.328058958053589	84.3142852783203	11804
True	False	False	False	False	-3006.43188476563	-878.912109375	214.064392089844	0.734680891036987	0.931348562240601	0.594748139381409	83.0880813598633	16036
True	False	False	False	False	-3004.9736328125	-1787.03930664063	129.769607543945	0.67625892162323	0.941054940223694	0.456904143095016	166.076919555664	19431
True	False	False	False	False	-2992.17065429688	-1681.42163085938	165.262145996094	0.64111989736557	0.935453355312347	0.39996874332428	90.2281875610352	13444
True	False	False	False	False	-2995.50048828125	-1546.61254882813	112.023338317871	0.726439833641052	0.940905392169952	0.569876611232758	71.6336669921875	7235
True	False	False	False	False	-3004.28442382813	-1294.73693847656	134.206176757813	0.574282824993134	0.934694230556488	0.317124217748642	74.1156997680664	8968
True	False	False	False	False	-3004.1171875	-1112.64074707031	468.057891845703	0.567475914955139	0.903249800205231	0.309970825910568	102.88151550293	43416
True	False	False	False	False	-3002.83154296875	14.7558450698853	138.64274597168	0.841176152229309	0.962010085582733	1	72.3919982910156	9049
True	False	False	False	False	-3001.98486328125	-1246.62487792969	76.5307922363281	0.809509754180908	0.965720891952515	1	75.1449279785156	5185
True	False	False	False	False	-3001.80322265625	-1201.20678710938	100.931915283203	0.689392805099487	0.951308846473694	0.481892853975296	86.9670333862305	7914
True	False	False	False	False	-2998.92700195313	-1385.52319335938	525.733276367188	0.229926139116287	0.689858019351959	0.0863773450255394	104.548522949219	49556
True	False	False	False	False	-2995.25439453125	-792.045776367188	144.188446044922	0.597600698471069	0.944100677967072	0.343192428350449	73.9538497924805	9614
True	False	False	False	False	-2998.37670898438	-738.588012695313	175.244430541992	0.811767578125	0.963727056980133	1	98.1582260131836	15509
True	False	False	False	False	-2994.70751953125	-1589.55187988281	164.153015136719	0.604751467704773	0.923382163047791	0.351725876331329	81.5202713012695	12065
True	False	False	False	False	-2983.76171875	-1568.59228515625	110.914192199707	0.748627901077271	0.960568130016327	0.644232213497162	77.5999984741211	7760
True	False	False	False	False	-2991.3935546875	-1018.48913574219	119.787330627441	0.485527753829956	0.909724831581116	0.236166343092918	73.935188293457	7985
True	False	False	False	False	-2991.38525390625	40.9445762634277	113.132476806641	0.742224454879761	0.957460463047028	0.620144486427307	76.8137283325195	7835
True	False	False	False	False	-2987.91455078125	-1491.18530273438	131.987884521484	0.712926924228668	0.938132405281067	0.534018695354462	78.1596603393555	9301
True	False	False	False	False	-2983.68872070313	-1469.20031738281	133.097030639648	0.786073088645935	0.948614537715912	1	102.550003051758	12306
True	False	False	False	False	-2987.62426757813	-636.670349121094	123.114753723145	0.658008396625519	0.947810888290405	0.425783306360245	71.0630645751953	7888
True	False	False	False	False	-2986.11791992188	-1335.23498535156	187.44499206543	0.690560817718506	0.933248102664948	0.484238892793655	91.3491134643555	15438
True	False	False	False	False	-2986.11303710938	-1229.34057617188	122.005615234375	0.778340220451355	0.963160693645477	0.826822757720947	77.6818161010742	8545
True	False	False	False	False	-2984.30712890625	-854.350158691406	125.333038330078	0.621513962745667	0.961150467395782	0.372874468564987	70.8318557739258	8004
True	False	False	False	False	-2984.18872070313	-1209.70593261719	78.7490768432617	0.729563295841217	0.948702335357666	0.57899397611618	73.0704193115234	5188
True	False	False	False	False	-2983.158203125	-972.710327148438	206.300399780273	0.786141991615295	0.971049010753632	1	81.2849426269531	15119
True	False	False	False	False	-2980.71655273438	-1830.63195800781	158.607299804688	0.565226078033447	0.926628172397614	0.307647883892059	140.80419921875	20135
True	False	False	False	False	-2972.48852539063	-1814.66821289063	72.0942230224609	0.667910039424896	0.940742433071136	0.442200928926468	96.4461517333984	6269
True	False	False	False	False	-2977.9345703125	-1303.63415527344	114.241622924805	0.720488905906677	0.954083800315857	0.55342161655426	79.2038803100586	8158
True	False	False	False	False	-2980.5458984375	-1267.85290527344	85.4039306640625	0.791216492652893	0.950505554676056	1	79.6753234863281	6135
True	False	False	False	False	-2976.20239257813	-1176.21252441406	114.241622924805	0.827207922935486	0.970044136047363	1	80.6310653686523	8305
True	False	False	False	False	-2976.70336914063	-403.335021972656	95.3862075805664	0.58528345823288	0.936646521091461	0.329105705022812	63.139533996582	5430
True	False	False	False	False	-2979.794921875	-4.21059131622314	95.3862075805664	0.790671706199646	0.953889608383179	1	93.9767456054688	8082
True	False	False	False	False	-2976.30151367188	-1007.65777587891	122.005615234375	0.635798990726471	0.955556869506836	0.392335802316666	77.0999984741211	8481
True	False	False	False	False	-2976.00268554688	-927.425598144531	103.150199890137	0.74689644575119	0.949206411838531	0.637453377246857	73.7096786499023	6855
True	False	False	False	False	-2975.01635742188	-1732.15148925781	147.515884399414	0.673938751220703	0.947949707508087	0.452733039855957	80.4962387084961	10706
True	False	False	False	False	-2962.49267578125	-1709.81579589844	122.005615234375	0.769454181194305	0.96275532245636	0.750577867031097	85.4727249145508	9402
True	False	False	False	False	-2974.36450195313	-1645.09106445313	141.970169067383	0.786845147609711	0.955561459064484	1	76.1796875	9751
True	False	False	False	False	-2965.25634765625	-1614.42346191406	166.371292114258	0.695984125137329	0.94789719581604	0.495427757501602	86.9533309936523	13043
True	False	False	False	False	-2963.83374023438	-1538.81274414063	69.8759460449219	0.606069982051849	0.958789765834808	0.353329688310623	73.3492050170898	4621
True	False	False	False	False	-2974.20581054688	-1509.19934082031	128.660461425781	0.789452075958252	0.9703488945961	1	78.1379318237305	9064
True	False	False	False	False	-2962.25756835938	-1420.00964355469	161.934722900391	0.715799152851105	0.94631028175354	0.541206359863281	87.876708984375	12830
True	False	False	False	False	-2962.92529296875	-1341.65881347656	141.970169067383	0.729068458080292	0.948056578636169	0.577525734901428	83.8515625	10733
True	False	False	False	False	-2969.36547851563	-904.748718261719	206.300399780273	0.482535809278488	0.86579042673111	0.233821406960487	82.7150573730469	15385
True	False	False	False	False	-2973.08642578125	22.9540462493896	143.079315185547	0.789478600025177	0.967130780220032	1	71.5736465454102	9233
True	False	False	False	False	-2965.7412109375	-1259.91040039063	104.259346008301	0.494597613811493	0.9081169962883	0.243403032422066	73.6914901733398	6927
True	False	False	False	False	-2962.60693359375	-1224.42297363281	74.3125076293945	0.688461124897003	0.942545711994171	0.480036944150925	74.6865692138672	5004
True	False	False	False	False	-2965.6826171875	-1043.80187988281	166.371292114258	0.645422697067261	0.932107746601105	0.406307727098465	73.8733367919922	11081
True	False	False	False	False	-2964.98315429688	-846.712097167969	62.1119499206543	0.624954640865326	0.928268909454346	0.377432435750961	66.4107131958008	3719
True	False	False	False	False	-2964.009765625	-949.255615234375	105.36848449707	0.563160359859467	0.940267562866211	0.305532723665237	67.1473693847656	6379
True	False	False	False	False	-2961.28466796875	-1155.443359375	219.610107421875	0.732440412044525	0.950303316116333	0.587718963623047	90.2626266479492	17872
True	False	False	False	False	-2961.193359375	-1400.46508789063	127.551322937012	0.577091634273529	0.923697471618652	0.320132791996002	88.4956512451172	10177
True	False	False	False	False	-2961.08349609375	-1317.36657714844	114.241622924805	0.488852322101593	0.908272862434387	0.238796308636665	79.0388336181641	8141
True	False	False	False	False	-2958.39135742188	-1210.47985839844	99.8227767944336	0.701861500740051	0.949843943119049	0.508145332336426	79.0222244262695	7112
True	False	False	False	False	-2957.984375	-1093.99548339844	77.6399383544922	0.652101457118988	0.950151085853577	0.416461527347565	69.6857147216797	4878
True	False	False	False	False	-2957.74877929688	-1558.05395507813	120.896469116211	0.494552344083786	0.939560353755951	0.243366420269012	79.8073425292969	8699
True	False	False	False	False	-2957.31860351563	-311.384429931641	165.262145996094	0.713891565799713	0.938565075397491	0.536409020423889	70.5033569335938	10505
True	False	False	False	False	-2956.10961914063	-1853.76623535156	58.7845230102539	0.807007014751434	0.953453481197357	1	99.8490600585938	5292
True	False	False	False	False	-2955.69946289063	-1758.09057617188	167.480438232422	0.747460305690765	0.957101106643677	0.639637768268585	83.3907318115234	12592
True	False	False	False	False	-2955.27368164063	-1180.72912597656	120.896469116211	0.646152436733246	0.953557848930359	0.407398134469986	82.1284408569336	8952
True	False	False	False	False	-2953.88671875	-867.765319824219	169.698715209961	0.514799833297729	0.904833734035492	0.260261416435242	73.8235321044922	11295
True	False	False	False	False	-2953.96459960938	42.8107376098633	145.297592163086	0.765121161937714	0.944118440151215	0.723130643367767	75.5801544189453	9901
True	False	False	False	False	-2942.02172851563	-1842.19262695313	98.7136306762695	0.792926847934723	0.954608798027039	1	87.3932571411133	7778
True	False	False	False	False	-2949.24267578125	-1567.65661621094	70.9850845336914	0.607505798339844	0.956613540649414	0.355087220668793	78	4992
True	False	False	False	False	-2952.49169921875	-1083.17785644531	25.5102653503418	0.636238098144531	0.905536293983459	0.392957359552383	66.8695678710938	1538
True	False	False	False	False	-2952.1982421875	-1528.51611328125	106.477630615234	0.698564171791077	0.950033366680145	0.500930964946747	80.7708358764648	7754
True	False	False	False	False	-2950.13549804688	-1460.04174804688	130.878753662109	0.744540572166443	0.956391155719757	0.628555476665497	76.4152526855469	9017
True	False	False	False	False	-2950.81591796875	-1287.68139648438	106.477630615234	0.671523630619049	0.952595949172974	0.448461979627609	77.4479141235352	7435
True	False	False	False	False	-2948.7509765625	-1805.07116699219	62.1119499206543	0.774550676345825	0.947627902030945	0.789673984050751	84.4464263916016	4729
True	False	False	False	False	-2947.00341796875	-1735.06018066406	145.297592163086	0.70317542552948	0.957710921764374	0.511079430580139	88.6946563720703	11619
True	False	False	False	False	-2948.70825195313	-1496.85754394531	153.061584472656	0.826755583286285	0.962778031826019	1	87.9710159301758	12140
True	False	False	False	False	-2948.52783203125	-1367.18176269531	148.625015258789	0.747713565826416	0.966735243797302	0.640626013278961	94.6044769287109	12677
True	False	False	False	False	-2946.16381835938	-1701.12866210938	133.097030639648	0.653364658355713	0.94860965013504	0.418427079916	78.4250030517578	9411
True	False	False	False	False	-2945.6298828125	-1667.33959960938	135.315322875977	0.778218626976013	0.954732000827789	0.825467169284821	82.9918060302734	10125
True	False	False	False	False	-2945.97241210938	-1639.34045410156	105.36848449707	0.762958765029907	0.958498001098633	0.710821866989136	74.1157913208008	7041
True	False	False	False	False	-2944.80737304688	-1588.46496582031	148.625015258789	0.576577603816986	0.928200781345367	0.319579660892487	77.1940307617188	10344
True	False	False	False	False	-2944.56103515625	-1062.22412109375	137.533599853516	0.716718852519989	0.930699586868286	0.543553650379181	73.5403213500977	9119
True	False	False	False	False	-2942.11059570313	-969.401000976563	112.023338317871	0.620869994163513	0.942027628421783	0.372030109167099	77.5049514770508	7828
True	False	False	False	False	-2936.89794921875	-1229.24682617188	282.831207275391	0.461193531751633	0.937575042247772	0.217665284872055	89.2431335449219	22757
True	False	False	False	False	-2936.82861328125	-999.889831542969	124.223899841309	0.471635580062866	0.886023640632629	0.225448057055473	70.3482131958008	7879
True	False	False	False	False	-2936.50854492188	-1873.97644042969	77.6399383544922	0.754616916179657	0.951916694641113	0.669491648674011	91.4142837524414	6399
True	False	False	False	False	-2923.91455078125	-1846.06909179688	86.513069152832	0.812731087207794	0.958927392959595	1	82.0769195556641	6402
True	False	False	False	False	-2936.4833984375	-1296.21789550781	120.896469116211	0.80642431974411	0.97494238615036	1	88.3761444091797	9633
True	False	False	False	False	-2934.61401367188	-1806.32507324219	61.0028076171875	0.817806541919708	0.966645777225494	1	86.1818161010742	4740
True	False	False	False	False	-2925.87060546875	-1716.91589355469	117.569046020508	0.762402236461639	0.958591163158417	0.707778513431549	84.0566024780273	8910
True	False	False	False	False	-2932.42700195313	-1429.27819824219	125.333038330078	0.609083652496338	0.946995675563812	0.357032179832458	71.1769943237305	8043
True	False	False	False	False	-2933.80908203125	-931.490112304688	137.533599853516	0.750816345214844	0.962579786777496	0.65311735868454	71.9516143798828	8922
True	False	False	False	False	-2932.98852539063	-1403.07360839844	118.678184509277	0.529657304286957	0.920452356338501	0.27337384223938	77.6355133056641	8307
True	False	False	False	False	-2930.95141601563	-1613.21472167969	159.716445922852	0.394833922386169	0.882711350917816	0.172895237803459	73.125	10530
True	False	False	False	False	-2925.71997070313	-1454.04296875	82.0765075683594	0.735541641712189	0.949547469615936	0.597506582736969	71.0810775756836	5260
True	False	False	False	False	-2930.78369140625	-1377.60046386719	140.861022949219	0.749580383300781	0.955089449882507	0.64805406332016	101.338584899902	12870
True	False	False	False	False	-2930.74340820313	-846.665344238281	116.459907531738	0.652442932128906	0.94574648141861	0.416991353034973	67.6285705566406	7101
True	False	False	False	False	-2924.0078125	53.6491851806641	157.498153686523	0.781017482280731	0.964273929595947	0.861013054847717	75.9577484130859	10786
True	False	False	False	False	-2921.38256835938	-1860.5751953125	89.8404998779297	0.522382020950317	0.923874020576477	0.266872853040695	80.8888854980469	6552
True	False	False	False	False	-2920.1748046875	-1772.31384277344	204.082122802734	0.842592298984528	0.96575516462326	1	89.8532638549805	16533
True	False	False	False	False	-2920.51171875	-1644.3056640625	113.132476806641	0.643585920333862	0.94667637348175	0.403582990169525	73.3529434204102	7482
True	False	False	False	False	-2921.08227539063	-1511.19763183594	153.061584472656	0.661188185214996	0.929540812969208	0.430943071842194	93.2753601074219	12872
True	False	False	False	False	-2920.48852539063	-1106.95483398438	87.6222152709961	0.653677582740784	0.948442876338959	0.418916344642639	61.8227844238281	4884
True	False	False	False	False	-2920.37231445313	-1016.67272949219	122.005615234375	0.778340220451355	0.964657068252563	0.826822757720947	75.5090942382813	8306
True	False	False	False	False	-2919.10595703125	-1736.18054199219	137.533599853516	0.742881834506989	0.949481606483459	0.622499585151672	81.2258071899414	10072
True	False	False	False	False	-2916.751953125	-1696.30981445313	118.678184509277	0.590995907783508	0.961068630218506	0.335546374320984	77.1214981079102	8252
True	False	False	False	False	-2911.90087890625	-1589.26110839844	161.934722900391	0.677424550056458	0.951324462890625	0.459025532007217	84.1506881713867	12286
True	False	False	False	False	-2917.5859375	-1488.04162597656	150.843307495117	0.631025612354279	0.928845345973969	0.385671764612198	75.5073547363281	10269
True	False	False	False	False	-2912.84130859375	-1084.19970703125	103.150199890137	0.839374899864197	0.957693636417389	1	67.4623641967773	6274
True	False	False	False	False	-2916.55297851563	-941.321655273438	110.914192199707	0.748627901077271	0.943527936935425	0.644232213497162	79.3499984741211	7935
True	False	False	False	False	-2913.32275390625	-1050.37658691406	119.787330627441	0.72677618265152	0.958487033843994	0.570841550827026	74.8888854980469	8088
True	False	False	False	False	-2910.37426757813	-1264.94714355469	123.114753723145	0.708051383495331	0.954732000827789	0.522282242774963	78.7387390136719	8740
True	False	False	False	False	-2909.60205078125	-1555.92224121094	117.569046020508	0.694364547729492	0.952090442180634	0.492033988237381	84.9056625366211	9000
True	False	False	False	False	-2907.44799804688	-1536.25	149.734161376953	0.829875767230988	0.961718082427979	1	95.1999969482422	12852
True	False	False	False	False	-2908.95751953125	-1348.22985839844	205.191253662109	0.72498345375061	0.944856107234955	0.565742909908295	94.0540542602539	17400
True	False	False	False	False	-2907.45532226563	-1279.59436035156	106.477630615234	0.794342398643494	0.95396763086319	1	82.2395858764648	7895
True	False	False	False	False	-2904.52685546875	-1659.7431640625	112.023338317871	0.87241119146347	0.970586776733398	1	83.5445556640625	8438
True	False	False	False	False	-2904.46484375	-1457.20056152344	202.97297668457	0.732216358184814	0.972297608852386	0.587027549743652	86.4316940307617	15817
True	False	False	False	False	-2903.68994140625	-1805.00964355469	116.459907531738	0.669778347015381	0.941506624221802	0.445418983697891	73.0285720825195	7668
True	False	False	False	False	-2902.72094726563	-1615.11254882813	118.678184509277	0.728201508522034	0.956785082817078	0.574975252151489	71.3644866943359	7636
True	False	False	False	False	-2900.68701171875	-1879.27551269531	183.008422851563	0.680155038833618	0.92782860994339	0.464064836502075	98.2909088134766	16218
True	False	False	False	False	-2891.20971679688	-1852.38427734375	88.7313537597656	0.806145071983337	0.959608733654022	1	82.7249984741211	6618
True	False	False	False	False	-2899.56591796875	16.5479183197021	140.861022949219	0.723372578620911	0.957135438919067	0.561253368854523	70.0708694458008	8899
True	False	False	False	False	-2899.45239257813	-1837.12231445313	110.914192199707	0.710969150066376	0.948587834835052	0.529238104820251	78.7099990844727	7871
True	False	False	False	False	-2886.74340820313	-1777.30395507813	110.914192199707	0.803114473819733	0.962346732616425	1	80.4000015258789	8040
True	False	False	False	False	-2898.44580078125	-1738.65515136719	98.7136306762695	0.759070038795471	0.94368988275528	0.690488159656525	78.4494400024414	6982
True	False	False	False	False	-2898.96704101563	-1686.57641601563	117.569046020508	0.433132827281952	0.852132558822632	0.197809219360352	79.3962249755859	8416
True	False	False	False	False	-2899.07666015625	-1307.37463378906	242.902084350586	0.558702528476715	0.885109603404999	0.301024347543716	82.4063949584961	18047
True	False	False	False	False	-2898.5625	-1395.27453613281	191.881561279297	0.686249256134033	0.940348863601685	0.475684583187103	95.6416168212891	16546
True	False	False	False	False	-2892.49487304688	-1702.95739746094	104.259346008301	0.745750606060028	0.95716655254364	0.63308048248291	86.0638275146484	8090
True	False	False	False	False	-2889.17211914063	-1582.28173828125	89.8404998779297	0.744702398777008	0.958007514476776	0.629155278205872	75	6075
True	False	False	False	False	-2890.76220703125	-1179.35107421875	211.846115112305	0.532885432243347	0.896850287914276	0.276309669017792	78.9371719360352	15077
True	False	False	False	False	-2888.75317382813	-1757.57531738281	114.241622924805	0.693129122257233	0.944394946098328	0.489475697278976	77.2233047485352	7954
True	False	False	False	False	-2887.0234375	-1642.91577148438	124.223899841309	0.688489496707916	0.950221836566925	0.48009330034256	72.6160736083984	8133
True	False	False	False	False	-2885.35595703125	-1225.05541992188	137.533599853516	0.583009898662567	0.935529589653015	0.326584964990616	80.9032287597656	10032
True	False	False	False	False	-2884.17114257813	-1564.46533203125	128.660461425781	0.587796211242676	0.939877510070801	0.331919640302658	76.1206893920898	8830
True	False	False	False	False	-2881.64379882813	-1820.27795410156	150.843307495117	0.645474910736084	0.936451077461243	0.406385600566864	87.470588684082	11896
True	False	False	False	False	-2883.10278320313	-1673.14111328125	120.896469116211	0.620847344398499	0.95255172252655	0.372000455856323	77.2935791015625	8425
True	False	False	False	False	-2882.60717773438	-1493.94030761719	140.861022949219	0.674918293952942	0.918909847736359	0.454485684633255	103.22834777832	13110
True	False	False	False	False	-2883.8349609375	-1441.43981933594	232.919815063477	0.535742163658142	0.887391030788422	0.278934866189957	98.1714248657227	20616
True	False	False	False	False	-2879.91333007813	-1365.72863769531	192.990692138672	0.654513537883759	0.95508199930191	0.420227766036987	82.4425277709961	14345
True	False	False	False	False	-2878.3203125	-1533.41650390625	96.4953460693359	0.74201226234436	0.947656095027924	0.619389593601227	94.3793106079102	8211
True	False	False	False	False	-2876.56079101563	-1714.11279296875	125.333038330078	0.559357702732086	0.925987064838409	0.301682204008102	76.0177001953125	8590
True	False	False	False	False	-2876.25268554688	-1466.09509277344	103.150199890137	0.769519209861755	0.948442876338959	0.751023590564728	97.2688140869141	9046
True	False	False	False	False	-2862.17211914063	-1884.98474121094	177.462707519531	0.719300389289856	0.950423419475555	0.550266742706299	87.78125	14045
True	False	False	False	False	-2867.474609375	-1799.76538085938	106.477630615234	0.718682765960693	0.95457398891449	0.54864364862442	78.8541641235352	7570
True	False	False	False	False	-2869.08715820313	-1611.99645996094	197.427261352539	0.627629339694977	0.933510422706604	0.381030857563019	81.1910095214844	14452
True	False	False	False	False	-2872.052734375	-1273.95825195313	136.424453735352	0.660233438014984	0.940013766288757	0.429383009672165	70.3495941162109	8653
True	False	False	False	False	-2870.69165039063	-1395.63928222656	144.188446044922	0.778827726840973	0.956700146198273	0.832400798797607	86.6307678222656	11262
True	False	False	False	False	-2867.95043945313	-1652.35656738281	115.350761413574	0.681263327598572	0.957006096839905	0.466138988733292	78.25	8138
True	False	False	False	False	-2865.62158203125	-1857.93908691406	139.751892089844	0.73591810464859	0.94538825750351	0.598723590373993	84.5952377319336	10659
True	False	False	False	False	-2863.91137695313	-1776.41149902344	114.241622924805	0.758330881595612	0.972844779491425	0.686848998069763	79.271842956543	8165
True	False	False	False	False	-2864.70361328125	-1520.57861328125	110.914192199707	0.770503282546997	0.946478605270386	0.75791335105896	78.9899978637695	7899
True	False	False	False	False	-2864.09887695313	-1746.181640625	110.914192199707	0.662379562854767	0.953022956848145	0.432903081178665	76.2099990844727	7621
True	False	False	False	False	-2859.49047851563	-1580.46203613281	120.896469116211	0.783979654312134	0.953440308570862	0.918468296527863	73.5779800415039	8020
True	False	False	False	False	-2859.50463867188	-1247.01904296875	138.64274597168	0.485682606697083	0.907393872737885	0.236288264393806	68.4720001220703	8559
True	False	False	False	False	-2856.39428710938	-1371.15063476563	130.878753662109	0.699504435062408	0.945873916149139	0.502967000007629	73.8559341430664	8715
True	False	False	False	False	-2831.94213867188	-1846.86669921875	239.574661254883	0.713041186332703	0.946605503559113	0.534300565719604	99.7407379150391	21544
True	False	False	False	False	-2845.74560546875	-1759.85192871094	129.769607543945	0.666414141654968	0.9487544298172	0.43965283036232	75.1794891357422	8796
True	False	False	False	False	-2855.28662109375	-1727.99108886719	106.477630615234	0.770989894866943	0.946018040180206	0.761425018310547	76.9895858764648	7391
True	False	False	False	False	-2840.357421875	-1697.103515625	95.3862075805664	0.790671706199646	0.949771702289581	1	88.8255844116211	7639
True	False	False	False	False	-2853.9482421875	-1484.80969238281	100.931915283203	0.681251406669617	0.937533795833588	0.466116547584534	80.2747268676758	7305
True	False	False	False	False	-2853.16845703125	-1462.724609375	105.36848449707	0.702846884727478	0.943789005279541	0.510342478752136	85.4210510253906	8115
True	False	False	False	False	-2852.74853515625	-1675.84838867188	133.097030639648	0.737667322158813	0.947367250919342	0.604465067386627	88.0999984741211	10572
True	False	False	False	False	-2845.94140625	-1599.41979980469	140.861022949219	0.705661714076996	0.953223705291748	0.516728401184082	74.8661422729492	9508
True	False	False	False	False	-2845.4150390625	-1331.82788085938	210.736968994141	0.615469694137573	0.908494591712952	0.365052849054337	74.089469909668	14077
True	False	False	False	False	-2841.77001953125	-1283.64208984375	188.554138183594	0.565629959106445	0.930814564228058	0.308063417673111	79.0411758422852	13437
True	False	False	False	False	-2839.85034179688	-1805.79138183594	118.678184509277	0.728201508522034	0.949699282646179	0.574975252151489	82.4953308105469	8827
True	False	False	False	False	-2829.10302734375	-1663.82995605469	252.884368896484	0.413357466459274	0.898377656936646	0.184654161334038	89.0877227783203	20312
True	False	False	False	False	-2830.57080078125	-1578.93896484375	177.462707519531	0.648101568222046	0.963458061218262	0.410333245992661	82.1624984741211	13146
True	False	False	False	False	-2837.41040039063	-1402.79235839844	133.097030639648	0.693598926067352	0.942407369613647	0.490445405244827	81.3166656494141	9758
True	False	False	False	False	-2834.16845703125	-1540.64697265625	115.350761413574	0.601119041442871	0.939791798591614	0.347356885671616	83.7307662963867	8708
True	False	False	False	False	-2829.02001953125	-1639.29174804688	165.262145996094	0.43836310505867	0.866358458995819	0.201399937272072	86.6174468994141	12906
True	False	False	False	False	-2828.47583007813	-1475.85803222656	12.2005615234375	0.563888907432556	0.904870688915253	0.306276768445969	62.2727279663086	685
True	False	False	False	False	-2825.947265625	-1778.18615722656	124.223899841309	0.703510284423828	0.958483040332794	0.511832714080811	79.4821395874023	8902
True	False	False	False	False	-2827.40454101563	-1725.35424804688	120.896469116211	0.653017103672028	0.946093261241913	0.417884826660156	75.6146774291992	8242
True	False	False	False	False	-2825.89599609375	-1620.26977539063	82.0765075683594	0.771052539348602	0.965879201889038	0.761882483959198	95.7027053833008	7082
True	False	False	False	False	-2825.92163085938	-1489.30908203125	114.241622924805	0.674712717533112	0.932332754135132	0.45411691069603	72.6407775878906	7482
True	False	False	False	False	-2824.37719726563	-1361.17358398438	124.223899841309	0.814991533756256	0.964158892631531	1	69.2232131958008	7753
True	False	False	False	False	-2820.90942382813	-1819.92321777344	117.569046020508	0.491828769445419	0.935898125171661	0.241173014044762	82.4528274536133	8740
True	False	False	False	False	-2819.521484375	-1541.95446777344	173.026138305664	0.635136485099792	0.959489226341248	0.391400754451752	81.5769195556641	12726
True	False	False	False	False	-2816.50073242188	-1754.25207519531	97.6044921875	0.784017562866211	0.958662450313568	0.919521510601044	77.6022720336914	6829
True	False	False	False	False	-2817.61938476563	-1575.21252441406	76.5307922363281	0.754523038864136	0.960554420948029	0.669071316719055	82.2173919677734	5673
True	False	False	False	False	-2812.5654296875	-1708.32348632813	177.462707519531	0.514275550842285	0.945535480976105	0.259810268878937	78.5437469482422	12567
True	False	False	False	False	-2812.017578125	-1637.4921875	82.0765075683594	0.745684206485748	0.968230903148651	0.632829606533051	83.5675659179688	6184
True	False	False	False	False	-2811.40112304688	-1809.36877441406	94.2770690917969	0.791837513446808	0.948728680610657	1	82.4823532104492	7011
True	False	False	False	False	-2810.73803710938	-1730.46850585938	86.513069152832	0.84085887670517	0.962681770324707	1	84.4102554321289	6584
True	False	False	False	False	-2808.9462890625	-1888.58203125	165.262145996094	0.621906816959381	0.923161566257477	0.373390942811966	89.1208038330078	13279
True	False	False	False	False	-2802.54443359375	-1849.05041503906	249.556930541992	0.325124472379684	0.714583694934845	0.132803276181221	85.0844421386719	19144
True	False	False	False	False	-2806.47509765625	-1768.39111328125	74.3125076293945	0.665963351726532	0.947039306163788	0.438889920711517	79.7014923095703	5340
True	False	False	False	False	-2801.45629882813	-1687.134765625	171.917007446289	0.777819216251373	0.95858907699585	0.821106195449829	86.3612899780273	13386
True	False	False	False	False	-2801.00268554688	-1650.20910644531	114.241622924805	0.720488905906677	0.954083800315857	0.55342161655426	79.1844635009766	8156
True	False	False	False	False	-2799.24682617188	-1602.23718261719	61.0028076171875	0.731991708278656	0.948626279830933	0.586336493492126	76.1818161010742	4190
True	False	False	False	False	-2796.35913085938	-1779.88391113281	110.914192199707	0.592800378799438	0.917068421840668	0.337613642215729	78.2600021362305	7826
True	False	False	False	False	-2790.88940429688	-1729.64331054688	107.586769104004	0.747388184070587	0.948040068149567	0.639357089996338	79.0412368774414	7667
True	False	False	False	False	-2791.724609375	-1400.31127929688	166.371292114258	0.778283536434174	0.942339956760406	0.826189339160919	77.6533355712891	11648
True	False	False	False	False	-2787.17138671875	-1592.92370605469	217.391815185547	0.64491605758667	0.953552424907684	0.405553311109543	93.8061218261719	18386
True	False	False	False	False	-2781.5087890625	-1827.75549316406	74.3125076293945	0.827402949333191	0.960058152675629	1	76.9850769042969	5158
True	False	False	False	False	-2784.6982421875	-1755.66650390625	196.318130493164	0.708209276199341	0.947602927684784	0.522653639316559	83.9265518188477	14855
True	False	False	False	False	-2781.12451171875	-1649.83081054688	149.734161376953	0.735035240650177	0.960802972316742	0.595879673957825	79.2814788818359	10703
True	False	False	False	False	-2776.9560546875	-1804.64367675781	83.1856460571289	0.80851811170578	0.95637571811676	1	80.8399963378906	6063
True	False	False	False	False	-2778.86645507813	-1538.11962890625	196.318130493164	0.67950177192688	0.947065711021423	0.462850153446198	80.1581954956055	14188
True	False	False	False	False	-2778.39306640625	-1474.22705078125	231.810668945313	0.697672188282013	0.924285113811493	0.49901470541954	83.0956954956055	17367
True	False	False	False	False	-2769.78393554688	-1873.80627441406	198.536407470703	0.654427230358124	0.943199276924133	0.420092135667801	90.7150802612305	16238
True	False	False	False	False	-2762.08715820313	-1840.2802734375	110.914192199707	0.719247400760651	0.946780741214752	0.55012708902359	67.3199996948242	6732
True	False	False	False	False	-2762.7119140625	-1697.9873046875	215.173538208008	0.684045493602753	0.931397795677185	0.471421241760254	86.2835083007813	16739
True	False	False	False	False	-2765.29736328125	-1675.01794433594	170.807861328125	0.818404853343964	0.964405953884125	1	102.610389709473	15802
True	False	False	False	False	-2762.0654296875	-1785.87329101563	180.790130615234	0.602968633174896	0.928182244300842	0.349572569131851	82.1411056518555	13389
True	False	False	False	False	-2760.0146484375	-1641.97253417969	89.8404998779297	0.754574596881866	0.951867997646332	0.669301986694336	76.2839508056641	6179
True	False	False	False	False	-2758.40234375	-1591.15197753906	185.226699829102	0.513293504714966	0.884487807750702	0.258967190980911	73.9820327758789	12355
True	False	False	False	False	-2758.00024414063	-1403.91052246094	200.754699707031	0.560570478439331	0.884887099266052	0.30290424823761	70.4751358032227	12756
True	False	False	False	False	-2757.72705078125	-1814.47302246094	103.150199890137	0.72525691986084	0.943829774856567	0.566513538360596	73.3010787963867	6817
True	False	False	False	False	-2755.51318359375	-1622.71179199219	171.917007446289	0.742638885974884	0.951849699020386	0.621626198291779	89.432258605957	13862
True	False	False	False	False	-2753.283203125	-1735.18225097656	128.660461425781	0.705485999584198	0.948525607585907	0.516324877738953	77.3793106079102	8976
True	False	False	False	False	-2745.92407226563	-1764.62622070313	134.206176757813	0.479977786540985	0.892218828201294	0.231832727789879	79.8925628662109	9667
True	False	False	False	False	-2747.37109375	-1719.21569824219	80.9673614501953	0.803017973899841	0.971311450004578	1	71.5342483520508	5222
True	False	False	False	False	-2737.80908203125	-1854.47741699219	79.8582229614258	0.776177406311035	0.949304640293121	0.804480254650116	68.9722213745117	4966
True	False	False	False	False	-2742.46215820313	-1830.21520996094	75.4216537475586	0.769968271255493	0.957967877388	0.754133403301239	73.8088226318359	5019
True	False	False	False	False	-2739.63159179688	-1814.03894042969	55.4570960998535	0.731203615665436	0.940954327583313	0.583928167819977	84.7399978637695	4237
True	False	False	False	False	-2740.80053710938	-1562.72814941406	181.899276733398	0.73448771238327	0.955130696296692	0.594133496284485	73.1829299926758	12002
True	False	False	False	False	-2738.21362304688	-1774.9453125	78.7490768432617	0.750240802764893	0.954981207847595	0.650744557380676	88.0422515869141	6251
True	False	False	False	False	-2736.41064453125	-1743.14135742188	95.3862075805664	0.816335916519165	0.969166100025177	1	86.3139572143555	7423
True	False	False	False	False	-2735.3046875	-1635.13488769531	72.0942230224609	0.677275896072388	0.946528077125549	0.458754032850266	72.8615417480469	4736
True	False	False	False	False	-2734.93383789063	-1883.85388183594	96.4953460693359	0.799865543842316	0.952183902263641	1	75.2988510131836	6551
True	False	False	False	False	-2729.33081054688	-1825.11560058594	24.401123046875	0.681430399417877	0.959418296813965	0.46645313501358	68.7272720336914	1512
True	False	False	False	False	-2732.68212890625	-1682.94311523438	122.005615234375	0.748618364334106	0.949699282646179	0.64419424533844	67.5545425415039	7431
True	False	False	False	False	-2731.49389648438	-1782.14123535156	34.3833999633789	0.754140198230743	0.943940103054047	0.667366206645966	80.5483856201172	2497
True	False	False	False	False	-2727.11499023438	-1794.8193359375	107.586769104004	0.60929012298584	0.953576385974884	0.357287764549255	76.0515441894531	7377
True	False	False	False	False	-2725.57397460938	-1655.5703125	244.01123046875	0.333759307861328	0.841171622276306	0.137451410293579	72.0545425415039	15852
True	False	False	False	False	-2720.15258789063	-1864.359375	167.480438232422	0.757746458053589	0.962891519069672	0.684017658233643	81.344367980957	12283
True	False	False	False	False	-2715.29614257813	-1827.01940917969	62.1119499206543	0.818948090076447	0.956534862518311	1	76.0892868041992	4261
True	False	False	False	False	-2719.4052734375	-1735.13293457031	147.515884399414	0.796800673007965	0.960830867290497	1	83.7669143676758	11141
True	False	False	False	False	-2718.943359375	-1629.72473144531	125.333038330078	0.881226122379303	0.975844740867615	1	86.4247817993164	9766
True	False	False	False	False	-2718.44873046875	-1526.8671875	129.769607543945	0.324079573154449	0.746053218841553	0.13224633038044	62.6752128601074	7333
True	False	False	False	False	-2714.91577148438	-1704.96850585938	184.117568969727	0.458436071872711	0.930972158908844	0.215647354722023	72.9216842651367	12105
True	False	False	False	False	-2712.08959960938	-1813.0517578125	99.8227767944336	0.565320730209351	0.951582551002502	0.3077452480793	74.3333358764648	6690
True	False	False	False	False	-2710.908203125	-1771.34497070313	293.922607421875	0.244054540991783	0.720603108406067	0.0927666500210762	88.5886764526367	23476
True	False	False	False	False	-2701.04736328125	-1795.03784179688	48.80224609375	0.862881183624268	0.967709124088287	1	80.613639831543	3547
True	False	False	False	False	-2698.9267578125	-1721.04162597656	107.586769104004	0.827301025390625	0.966806530952454	1	84.8762893676758	8233
True	False	False	False	False	-2696.34985351563	-1893.34057617188	84.2947845458984	0.819298386573792	0.958222687244415	1	73.2236862182617	5565
True	False	False	False	False	-2695.70825195313	-1846.47680664063	173.026138305664	0.629624724388123	0.963329970836639	0.383747607469559	86.8269195556641	13545
True	False	False	False	False	-2697.01538085938	-1826.71496582031	45.4748191833496	0.72121262550354	0.955666422843933	0.555363178253174	66.5853652954102	2730
True	False	False	False	False	-2696.62939453125	-1745.33776855469	183.008422851563	0.646606862545013	0.931457877159119	0.408079504966736	95.6969680786133	15790
True	False	False	False	False	-2695.60302734375	-1655.28149414063	69.8759460449219	0.421987593173981	0.898884356021881	0.190315380692482	59.9841270446777	3779
True	False	False	False	False	-2695.39721679688	-1865.96655273438	110.914192199707	0.608177602291107	0.932799339294434	0.355913579463959	73.6399993896484	7364
True	False	False	False	False	-2689.2265625	-1792.95349121094	61.0028076171875	0.77311635017395	0.952294647693634	0.777697443962097	85.1999969482422	4686
True	False	False	False	False	-2687.85278320313	-1571.29162597656	202.97297668457	0.857074081897736	0.964150488376617	1	90.3060073852539	16526
True	False	False	False	False	-2686.82421875	-1811.79089355469	76.5307922363281	0.770033359527588	0.951077282428741	0.754589080810547	68.5942001342773	4733
True	False	False	False	False	-2686.36108398438	-1776.57507324219	100.931915283203	0.709659993648529	0.945234835147858	0.526092648506165	95.4065933227539	8682
True	False	False	False	False	-2681.88427734375	-1879.48327636719	106.477630615234	0.794342398643494	0.957874178886414	1	69.21875	6645
True	False	False	False	False	-2677.63940429688	-1589.29467773438	92.0587844848633	0.739471137523651	0.950555145740509	0.610541462898254	72.843376159668	6046
True	False	False	False	False	-2669.7587890625	-1701.65612792969	113.132476806641	0.686399757862091	0.944999396800995	0.475978404283524	64.2352905273438	6552
True	False	False	False	False	-2668.3447265625	-1849.57861328125	93.1679229736328	0.639514982700348	0.92485523223877	0.397643029689789	64.7976226806641	5443
True	False	False	False	False	-2663.03833007813	-1794.65966796875	145.297592163086	0.657382667064667	0.955024838447571	0.424779862165451	78.5343475341797	10288
True	False	False	False	False	-2662.42114257813	-1732.15100097656	115.350761413574	0.748017251491547	0.954948961734772	0.641817271709442	64.7211532592773	6731
True	False	False	False	False	-2660.56103515625	-1644.47424316406	239.574661254883	0.358511745929718	0.870709955692291	0.151248782873154	70.6805572509766	15267
True	False	False	False	False	-2652.06030273438	-1824.01489257813	67.6576614379883	0.446034222841263	0.932180464267731	0.206755355000496	65.6229476928711	4003
True	False	False	False	False	-2650.5478515625	-1778.45837402344	139.751892089844	0.686032891273499	0.939646542072296	0.475262850522995	73.2777786254883	9233
True	False	False	False	False	-2649.54296875	-1885.02551269531	135.315322875977	0.694893360137939	0.957224071025848	0.493137061595917	75.9098358154297	9261
True	False	False	False	False	-2648.642578125	-1841.26708984375	113.132476806641	0.686399757862091	0.956959664821625	0.475978404283524	73.7352905273438	7521
True	False	False	False	False	-2648.86108398438	-686.273193359375	176.353576660156	0.779534697532654	0.95600301027298	0.840936243534088	68.7861633300781	10937
True	False	False	False	False	-2638.82958984375	-1893.25427246094	16.6371288299561	0.76893937587738	0.947792708873749	0.747088372707367	62.466667175293	937
True	False	False	False	False	-2646.2783203125	-1806.42651367188	62.1119499206543	0.774550676345825	0.947627902030945	0.789673984050751	68.75	3850
True	False	False	False	False	-2647.39428710938	-79.7039260864258	476.931030273438	0.81155788898468	0.945290207862854	1	116.13256072998	49937
True	False	False	False	False	-2644.94140625	-1709.15222167969	96.4953460693359	0.799865543842316	0.961418867111206	1	70.3333358764648	6119
True	False	False	False	False	-2639.47314453125	-1863.55285644531	86.513069152832	0.750372409820557	0.944408118724823	0.651284754276276	65.4358978271484	5104
True	False	False	False	False	-2638.37231445313	-1687.79638671875	118.678184509277	0.690060198307037	0.961380958557129	0.483230650424957	68.4672927856445	7326
True	False	False	False	False	-2633.99536132813	-1822.05346679688	93.1679229736328	0.797351360321045	0.956613540649414	1	76.5	6426
True	False	False	False	False	-2619.68432617188	-1776.736328125	114.241622924805	0.749501168727875	0.953168451786041	0.647733688354492	72.0582504272461	7422
True	False	False	False	False	-2614.62084960938	-1792.24353027344	116.459907531738	0.638586461544037	0.947648227214813	0.396306842565536	68.476188659668	7190
True	False	False	False	False	-2609.69287109375	-1883.74658203125	129.769607543945	0.659582018852234	0.939923226833344	0.428323924541473	79.3931655883789	9289
True	False	False	False	False	-2606.76953125	-1856.44506835938	95.3862075805664	0.67066764831543	0.957532703876495	0.44696506857872	69.9883728027344	6019
True	False	False	False	False	-2603.43383789063	-1836.83410644531	102.041061401367	0.770813465118408	0.955307483673096	0.760143399238586	73.6630401611328	6777
True	False	False	False	False	-2591.5107421875	-1861.91198730469	78.7490768432617	0.729563295841217	0.961762547492981	0.57899397611618	69.3098602294922	4921
True	False	False	False	False	-2595.7275390625	-1810.29223632813	105.36848449707	0.691287457942963	0.953796982765198	0.485709577798843	71.5789489746094	6800
True	False	False	False	False	-2589.49462890625	-114.536460876465	138.64274597168	0.85070264339447	0.959720134735107	1	69.9199981689453	8740
True	False	False	False	False	-2588.85205078125	-1793.05981445313	131.987884521484	0.695033729076385	0.940209746360779	0.493430703878403	69.4117660522461	8260
True	False	False	False	False	-2584.29467773438	-1850.47058105469	31.0559749603271	0.733668208122253	0.948771238327026	0.591544389724731	58.6428565979004	1642
True	False	False	False	False	-2583.22314453125	-1827.28125	93.1679229736328	0.647222757339478	0.968450367450714	0.40900582075119	60.6428565979004	5094
True	False	False	False	False	-2582.81030273438	-1882.70324707031	114.241622924805	0.640015423297882	0.943763375282288	0.398366034030914	64.1844635009766	6611
True	False	False	False	False	-2558.80517578125	-1838.71740722656	85.4039306640625	0.740752220153809	0.940918564796448	0.614958584308624	63.0389595031738	4854
True	False	False	False	False	-2550.41967773438	-1856.673828125	106.477630615234	0.660781025886536	0.958626866340637	0.43027663230896	61.7083320617676	5924
True	False	False	False	False	-2531.90869140625	-1863.42004394531	118.678184509277	0.624946296215057	0.932259738445282	0.377421349287033	61.7383193969727	6606
True	False	False	False	False	-2453.1708984375	-1853.64379882813	192.990692138672	0.782239139080048	0.960804462432861	0.880723118782043	76.1206893920898	13245
True	False	False	False	False	-2423.638671875	-1819.82080078125	216.282684326172	0.751240730285645	0.953002095222473	0.654883861541748	80.9487152099609	15785
True	False	False	False	False	-2409.39721679688	-1187.00634765625	139.751892089844	0.847905576229095	0.95994633436203	1	62.5555572509766	7882
True	False	False	False	False	-2411.38647460938	-567.197021484375	217.391815185547	0.67230898141861	0.946682631969452	0.449843049049377	64.5867309570313	12659
True	False	False	False	False	-2394.56372070313	-402.350189208984	211.846115112305	0.474623143672943	0.941931009292603	0.227717101573944	52.879581451416	10100
True	False	False	False	False	-2392.70874023438	-1201.34106445313	143.079315185547	0.792992413043976	0.944642901420593	1	69.6744155883789	8988
True	False	False	False	False	-2356.26782226563	-1149.72436523438	149.734161376953	0.693598926067352	0.953157544136047	0.490445405244827	55.8740730285645	7543
True	False	False	False	False	-2341.72192382813	-73.6134033203125	154.17073059082	0.811846137046814	0.961325526237488	1	63.726619720459	8858
True	False	False	False	False	-2340.59326171875	-474.282806396484	191.881561279297	0.672184705734253	0.927985906600952	0.44962403178215	52.023120880127	9000
True	False	False	False	False	-2334.19873046875	-1561.794921875	90.9496383666992	0.678500771522522	0.937242448329926	0.460999995470047	52.5243911743164	4307
True	False	False	False	False	-2302.86450195313	-930.2255859375	211.846115112305	0.773671269416809	0.951392710208893	0.782224535942078	57.9005241394043	11059
True	False	False	False	False	-2298.251953125	-125.863906860352	196.318130493164	0.72962087392807	0.950965464115143	0.579165399074554	88.2259902954102	15616
True	False	False	False	False	-2295.09985351563	-391.411773681641	247.338653564453	0.75032913684845	0.963172435760498	0.6511070728302	73.3139038085938	16349
True	False	False	False	False	-2290.28198242188	0.157773494720459	226.264953613281	0.697432041168213	0.948672771453857	0.498501241207123	72.2843170166016	14746
True	False	False	False	False	-2288.66137695313	-1133.88171386719	134.206176757813	0.743814587593079	0.956956207752228	0.625884413719177	52.983470916748	6411
True	False	False	False	False	-2288.01977539063	-39.8792610168457	188.554138183594	0.778482019901276	0.959237575531006	0.828421533107758	58.294116973877	9910
True	False	False	False	False	-2281.74462890625	-239.635116577148	270.630645751953	0.767333388328552	0.966220200061798	0.736623466014862	64.913932800293	15839
True	False	False	False	False	-2267.95336914063	44.7005043029785	259.539215087891	0.802654564380646	0.965762853622437	1	63.1153831481934	14769
True	False	False	False	False	-2267.0087890625	-1162.51623535156	167.480438232422	0.791255295276642	0.963901042938232	1	59.4172172546387	8972
True	False	False	False	False	-2264.5302734375	-1189.93139648438	188.554138183594	0.747598469257355	0.9583860039711	0.640176296234131	63.0058822631836	10711
True	False	False	False	False	-2263.49072265625	-31.1267375946045	175.244430541992	0.579636514186859	0.905769109725952	0.322888165712357	52.8670883178711	8353
True	False	False	False	False	-2248.95263671875	-286.657806396484	318.32373046875	0.606512784957886	0.938159465789795	0.353870451450348	57.7595825195313	16577
True	False	False	False	False	-2240.45166015625	-123.102249145508	266.194061279297	0.653364658355713	0.941033244132996	0.418427079916	64.5583343505859	15494
True	False	False	False	False	-2238.62377929688	-1149.77319335938	127.551322937012	0.753320038318634	0.952686846256256	0.663759410381317	54.2608680725098	6240
True	False	False	False	False	-2233.39233398438	-10.7684135437012	159.716445922852	0.661957681179047	0.936284899711609	0.432207375764847	60.1111106872559	8656
True	False	False	False	False	-2231.45385742188	-1176.35705566406	143.079315185547	0.784549057483673	0.953745186328888	0.936333775520325	52.3023262023926	6747
True	False	False	False	False	-2227.82006835938	-771.510375976563	204.082122802734	0.702878057956696	0.960759878158569	0.510412335395813	68.6521759033203	12632
True	False	False	False	False	-2226.841796875	-830.066223144531	242.902084350586	0.722944557666779	0.931134343147278	0.56007444858551	56.8949775695801	12460
True	False	False	False	False	-2219.0283203125	-271.411956787109	167.480438232422	0.70995557308197	0.958191215991974	0.526799380779266	48.0993385314941	7263
True	False	False	False	False	-2221.91577148438	-155.519790649414	292.8134765625	0.731256484985352	0.943698823451996	0.584088981151581	65.8522720336914	17385
True	False	False	False	False	-2219.44580078125	-178.182907104492	195.208984375	0.805957853794098	0.974473774433136	1	60.3806800842285	10627
True	False	False	False	False	-2217.50048828125	-728.332641601563	185.226699829102	0.800133466720581	0.95830512046814	1	58.4311370849609	9758
True	False	False	False	False	-2216.13989257813	60.8762512207031	259.539215087891	0.781125843524933	0.956725656986237	0.862623453140259	62.6196594238281	14653
True	False	False	False	False	-2203.4716796875	-50.4641532897949	191.881561279297	0.76079136133194	0.949842095375061	0.699229896068573	55.1907501220703	9548
True	False	False	False	False	-2202.44848632813	-18.3988800048828	144.188446044922	0.722330927848816	0.949385643005371	0.558394551277161	56.6461524963379	7364
True	False	False	False	False	-2200.37158203125	-1137.58361816406	197.427261352539	0.752329468727112	0.952408909797668	0.659484446048737	56.9550552368164	10138
True	False	False	False	False	-2192.59252929688	-700.862487792969	128.660461425781	0.526312589645386	0.953639924526215	0.270365476608276	47.034481048584	5456
True	False	False	False	False	-2189.17797851563	-1045.81909179688	196.318130493164	0.761598765850067	0.948658525943756	0.703467845916748	57.7288131713867	10218
True	False	False	False	False	-2182.64404296875	-235.295532226563	164.153015136719	0.677737295627594	0.95051896572113	0.459597736597061	50.3108100891113	7446
True	False	False	False	False	-2179.9619140625	-106.887283325195	191.881561279297	0.672184705734253	0.93763679265976	0.44962403178215	59.3121376037598	10261
True	False	False	False	False	-2180.16064453125	19.4464912414551	205.191253662109	0.746670365333557	0.960133492946625	0.636583507061005	66.0540542602539	12220
True	False	False	False	False	-2180.09521484375	53.8749694824219	261.757507324219	0.642475247383118	0.95060133934021	0.401948988437653	69.1779632568359	16326
True	False	False	False	False	-2171.26147460938	-195.155197143555	155.279876708984	0.702546358108521	0.931647300720215	0.509670376777649	53.0142860412598	7422
True	False	False	False	False	-2172.59838867188	-69.8179626464844	167.480438232422	0.802461862564087	0.959978342056274	1	60.5894050598145	9149
True	False	False	False	False	-2169.90234375	-33.8088874816895	147.515884399414	0.796800673007965	0.951428830623627	1	50.3383445739746	6695
True	False	False	False	False	-2166.7626953125	-900.793334960938	210.736968994141	0.843188464641571	0.964612364768982	1	67.4315795898438	12812
True	False	False	False	False	-2162.12451171875	-501.247772216797	62.1119499206543	0.745300650596619	0.926620721817017	0.631386935710907	97.1785736083984	5442
True	False	False	False	False	-2155.70678710938	-940.475646972656	194.099838256836	0.804462492465973	0.956953942775726	1	59.9085731506348	10484
True	False	False	False	False	-2148.08374023438	-96.791145324707	151.952453613281	0.703874409198761	0.968080461025238	0.512654602527618	56.8613128662109	7790
True	False	False	False	False	-2141.6201171875	-37.4538307189941	135.315322875977	0.758076548576355	0.937508106231689	0.685611963272095	48.6721305847168	5938
True	False	False	False	False	-2137.72265625	-850.218505859375	197.427261352539	0.671894431114197	0.942903876304626	0.44911316037178	52.735954284668	9387
True	False	False	False	False	-2138.73364257813	-304.107025146484	161.934722900391	0.699517905712128	0.949387013912201	0.502996265888214	55.9657516479492	8171
True	False	False	False	False	-2138.69946289063	-639.89306640625	167.480438232422	0.707203209400177	0.955333292484283	0.520296692848206	90.0927124023438	13604
True	False	False	False	False	-2138.34375	-140.0732421875	158.607299804688	0.687841355800629	0.957201063632965	0.478809863328934	53.111888885498	7595
True	False	False	False	False	-2132.517578125	-1337.98510742188	135.315322875977	0.820987939834595	0.9549640417099	1	81.3032760620117	9919
True	False	False	False	False	-2133.810546875	-226.326934814453	247.338653564453	0.592546343803406	0.939167737960815	0.337321639060974	51.3363227844238	11448
True	False	False	False	False	-2132.05419921875	54.6958465576172	146.40673828125	0.842007040977478	0.961003601551056	1	57.7727279663086	7626
True	False	False	False	False	-2124.1630859375	-106.922508239746	164.153015136719	0.814018249511719	0.957965433597565	1	55.4189186096191	8202
True	False	False	False	False	-2122.22900390625	34.1736679077148	148.625015258789	0.782643020153046	0.956683874130249	0.888168036937714	57.9253730773926	7762
True	False	False	False	False	-2118.63330078125	-56.6751937866211	166.371292114258	0.797147572040558	0.959978342056274	1	55.1733322143555	8276
True	False	False	False	False	-2118.1953125	-1362.47314453125	173.026138305664	0.782837390899658	0.955546796321869	0.891967415809631	74.1474380493164	11567
True	False	False	False	False	-2113.14428710938	-5.52642345428467	131.987884521484	0.80079972743988	0.94998174905777	1	51.9075622558594	6177
True	False	False	False	False	-2112.751953125	-1316.71313476563	146.40673828125	0.718701124191284	0.95632141828537	0.548691689968109	58.9924240112305	7787
True	False	False	False	False	-2112.33715820313	-1549.49255371094	207.409545898438	0.691749274730682	0.958773255348206	0.486648708581924	59.6096267700195	11147
True	False	False	False	False	-2106.05615234375	-1124.52038574219	164.153015136719	0.786518931388855	0.961812317371368	1	56.9662170410156	8431
True	False	False	False	False	-2100.22973632813	41.9200668334961	135.315322875977	0.68776923418045	0.958691418170929	0.478667497634888	55.0409851074219	6715
True	False	False	False	False	-2096.08129882813	-818.974975585938	178.571853637695	0.546044826507568	0.937161862850189	0.288622111082077	49.6024856567383	7986
True	False	False	False	False	-2083.66333007813	-15.0883197784424	137.533599853516	0.668374955654144	0.959693908691406	0.442998021841049	50.4919357299805	6261
True	False	False	False	False	-2079.26318359375	-1248.24462890625	175.244430541992	0.811767578125	0.962451994419098	1	57.8544311523438	9141
True	False	False	False	False	-2081.904296875	-60.6950531005859	116.459907531738	0.786059260368347	0.963646411895752	1	52.8476181030273	5549
True	False	False	False	False	-2079.73095703125	-211.113983154297	281.722045898438	0.807524800300598	0.965620338916779	1	57.2283477783203	14536
True	False	False	False	False	-2075.49609375	-1113.35107421875	197.427261352539	0.765901625156403	0.957186877727509	0.727778673171997	57.4325828552246	10223
True	False	False	False	False	-2067.4130859375	-1291.29345703125	174.135284423828	0.752221286296844	0.948155701160431	0.659022986888885	56.8089179992676	8919
True	False	False	False	False	-2066.92456054688	-1219.77819824219	154.17073059082	0.863710165023804	0.964896857738495	1	61.6474838256836	8569
True	False	False	False	False	-2063.3994140625	-1002.177734375	144.188446044922	0.707811713218689	0.945501983165741	0.521719515323639	49.6692314147949	6457
True	False	False	False	False	-2056.40625	-1040.08203125	106.477630615234	0.761617660522461	0.952413141727448	0.703567922115326	51.1041679382324	4906
True	False	False	False	False	-2058.1259765625	-387.730133056641	183.008422851563	0.758493185043335	0.959865748882294	0.687642633914948	61.1212120056152	10085
True	False	False	False	False	-2055.91455078125	-18.4075832366943	156.389007568359	0.612182259559631	0.952305197715759	0.36089363694191	51.3546104431152	7241
True	False	False	False	False	-2052.3095703125	-1423.02966308594	232.919815063477	0.840248286724091	0.960306107997894	1	67.1761932373047	14107
True	False	False	False	False	-2046.80017089844	-1632.07507324219	131.987884521484	0.63240373134613	0.946158528327942	0.38757848739624	65.4873962402344	7793
True	False	False	False	False	-2042.31042480469	-1214.79748535156	160.825576782227	0.778323948383331	0.96921706199646	0.826640605926514	66.7862091064453	9684
True	False	False	False	False	-2045.75329589844	-347.227752685547	197.427261352539	0.800221621990204	0.945135354995728	1	62.3033714294434	11090
True	False	False	False	False	-2047.48107910156	-61.0184669494629	135.315322875977	0.705158889293671	0.962879180908203	0.515575468540192	55.6721305847168	6792
True	False	False	False	False	-2040.49377441406	-1092.46215820313	190.772415161133	0.851411759853363	0.973460555076599	1	57.7267456054688	9929
True	False	False	False	False	-2040.33422851563	-1279.18444824219	176.353576660156	0.705615639686584	0.947937488555908	0.516622424125671	57.1446533203125	9086
True	False	False	False	False	-2038.69653320313	-1017.59838867188	146.40673828125	0.482594400644302	0.94210284948349	0.233867138624191	48.5075759887695	6403
True	False	False	False	False	-2035.23059082031	-27.7273654937744	141.970169067383	0.687072157859802	0.948948919773102	0.477295190095901	49.9609375	6395
True	False	False	False	False	-2034.37634277344	-1326.609375	202.97297668457	0.777510523796082	0.965855002403259	0.817827820777893	64.9398880004883	11884
True	False	False	False	False	-2024.6455078125	-1067.84338378906	130.878753662109	0.76100093126297	0.954483211040497	0.700321018695831	70.2627105712891	8291
True	False	False	False	False	-2023.62841796875	-1400.65258789063	236.24723815918	0.661763548851013	0.967005372047424	0.431887775659561	70.9107971191406	15104
True	False	False	False	False	-2017.42333984375	-1026.74536132813	109.805053710938	0.544512212276459	0.874317765235901	0.287158668041229	45.9696960449219	4551
True	False	False	False	False	-2017.81323242188	5.99753856658936	131.987884521484	0.80079972743988	0.952900290489197	1	57.2268905639648	6810
True	False	False	False	False	-2011.59448242188	-1364.60998535156	137.533599853516	0.668374955654144	0.964152991771698	0.442998021841049	53.5483856201172	6640
True	False	False	False	False	-2014.88610839844	-1308.42810058594	147.515884399414	0.654660284519196	0.965744018554688	0.42045870423317	53.7142868041992	7144
True	False	False	False	False	-2011.82385253906	-586.173095703125	238.465515136719	0.842548310756683	0.961830317974091	1	65.7348861694336	14133
True	False	False	False	False	-2009.68762207031	-84.9452590942383	153.061584472656	0.661188185214996	0.959026396274567	0.430943071842194	57.8840560913086	7988
True	False	False	False	False	-2009.57055664063	-482.585205078125	155.279876708984	0.719287753105164	0.954492092132568	0.550233483314514	74.25	10395
True	False	False	False	False	-2006.34887695313	-1497.81958007813	115.350761413574	0.825085759162903	0.971811234951019	1	73.4711532592773	7641
True	False	False	False	False	-2006.37670898438	-30.9597244262695	138.64274597168	0.567147195339203	0.941572368144989	0.309630125761032	46.8800010681152	5860
True	False	False	False	False	-2005.33056640625	-817.946105957031	120.896469116211	0.774956405162811	0.939746499061584	0.793233931064606	90.0917434692383	9820
True	False	False	False	False	-2004.19763183594	-1588.09423828125	170.807861328125	0.82663369178772	0.964227437973022	1	64.8766250610352	9991
True	False	False	False	False	-2004.40002441406	-1340.82312011719	155.279876708984	0.736634731292725	0.955771505832672	0.601058423519135	53.0999984741211	7434
True	False	False	False	False	-2004.21545410156	-975.257873535156	185.226699829102	0.774862349033356	0.95846688747406	0.792401194572449	54.155689239502	9044
True	False	False	False	False	-1999.47094726563	-1816.88427734375	148.625015258789	0.782643020153046	0.969249248504639	0.888168036937714	72.059700012207	9656
True	False	False	False	False	-1996.93542480469	-1560.54333496094	147.515884399414	0.731516420841217	0.943133234977722	0.584881007671356	54.4285697937012	7239
True	False	False	False	False	-1997.78015136719	-1390.17565917969	129.769607543945	0.796257674694061	0.958252608776093	1	54.700855255127	6400
True	False	False	False	False	-1995.64379882813	-96.9635238647461	126.442184448242	0.572073459625244	0.931066513061523	0.314781367778778	51.9736824035645	5925
True	False	False	False	False	-1992.810546875	-1633.26892089844	146.40673828125	0.782496511936188	0.957730650901794	0.885400652885437	63.6363639831543	8400
True	False	False	False	False	-1980.44653320313	-1585.81274414063	149.734161376953	0.829875767230988	0.953589022159576	1	68.7037048339844	9275
True	False	False	False	False	-1986.26403808594	-1014.24420166016	124.223899841309	0.792491853237152	0.955935597419739	1	45.8482131958008	5135
True	False	False	False	False	-1986.20983886719	20.6516990661621	108.695907592773	0.755093216896057	0.951809823513031	0.671637296676636	63.1836738586426	6192
True	False	False	False	False	-1977.53210449219	-1211.84887695313	206.300399780273	0.790256559848785	0.955137968063354	1	57.0860214233398	10618
True	False	False	False	False	-1974.71948242188	-1277.61083984375	170.807861328125	0.737847626209259	0.935592353343964	0.605065226554871	54.1753234863281	8343
True	False	False	False	False	-1970.52282714844	35.3280906677246	151.952453613281	0.753516912460327	0.952141880989075	0.664619505405426	64.3211669921875	8812
True	False	False	False	False	-1969.74157714844	-305.267517089844	148.625015258789	0.802791655063629	0.957506716251373	1	64.2313461303711	8607
True	False	False	False	False	-1969.08312988281	-37.0528717041016	157.498153686523	0.540542423725128	0.930778086185455	0.28340482711792	46.6126747131348	6619
True	False	False	False	False	-1966.22631835938	-1161.49035644531	177.462707519531	0.759382247924805	0.949118077754974	0.692045390605927	65.4812469482422	10477
True	False	False	False	False	-1965.05834960938	-1374.408203125	195.208984375	0.704208076000214	0.925743579864502	0.513410031795502	61.5	10824
True	False	False	False	False	-1964.25708007813	6.88385963439941	151.952453613281	0.820764601230621	0.962778031826019	1	62.3722610473633	8545
True	False	False	False	False	-1960.41320800781	-1617.97473144531	165.262145996094	0.799794971942902	0.956631183624268	1	56.2483215332031	8381
True	False	False	False	False	-1963.20520019531	-82.3472747802734	147.515884399414	0.673938751220703	0.934371411800385	0.452733039855957	47.8646621704102	6366
True	False	False	False	False	-1963.20385742188	-1516.65759277344	309.450592041016	0.593334555625916	0.958643734455109	0.338228702545166	67.6272430419922	18868
True	False	False	False	False	-1958.98046875	-907.065612792969	146.40673828125	0.770961821079254	0.956683874130249	0.761220216751099	51.6060600280762	6812
True	False	False	False	False	-1955.71765136719	-1294.29089355469	144.188446044922	0.8383908867836	0.962809503078461	1	58.5923080444336	7617
True	False	False	False	False	-1954.59802246094	-962.327697753906	134.206176757813	0.572045981884003	0.954406559467316	0.31475231051445	48.5702476501465	5877
True	False	False	False	False	-1949.89270019531	-1778.65625	208.518692016602	0.845177948474884	0.960310459136963	1	76.0159606933594	14291
True	False	False	False	False	-1950.3837890625	-1193.98645019531	192.990692138672	0.799865543842316	0.948638558387756	1	54.6206893920898	9504
True	False	False	False	False	-1950.41687011719	-1119.13745117188	189.663269042969	0.696207284927368	0.972055673599243	0.495899051427841	58.3040924072266	9970
True	False	False	False	False	-1946.37072753906	-1089.47326660156	156.389007568359	0.746230840682983	0.957472622394562	0.634902477264404	53.7943267822266	7585
True	False	False	False	False	-1947.88427734375	-721.076232910156	266.194061279297	0.792267978191376	0.965989589691162	1	68.283332824707	16388
True	False	False	False	False	-1945.26196289063	-1235.21899414063	119.787330627441	0.842233836650848	0.960674583911896	1	95.5740737915039	10322
True	False	False	False	False	-1944.61657714844	-827.869201660156	126.442184448242	0.533915042877197	0.917892813682556	0.277252852916718	43.5701751708984	4967
True	False	False	False	False	-1940.00268554688	-1155.05505371094	184.117568969727	0.74627411365509	0.961941540241241	0.635067462921143	54.4096374511719	9032
True	False	False	False	False	-1936.48168945313	-1536.60949707031	377.108276367188	0.575225114822388	0.925746738910675	0.318129777908325	65.2029418945313	22169
True	False	False	False	False	-1934.84448242188	-680.65087890625	211.846115112305	0.780456304550171	0.952122032642365	0.853013038635254	55.9581146240234	10688
True	False	False	False	False	-1934.86596679688	-129.171966552734	245.120376586914	0.552938163280487	0.941732168197632	0.295304983854294	68.398193359375	15116
True	False	False	False	False	-1927.90551757813	-1122.18640136719	108.695907592773	0.810891211032867	0.95396763086319	1	48.5306129455566	4756
True	False	False	False	False	-1934.1591796875	-585.269470214844	147.515884399414	0.667419075965881	0.926025927066803	0.44136181473732	52.5263175964355	6986
True	False	False	False	False	-1933.17724609375	-863.272888183594	198.536407470703	0.588979423046112	0.960452854633331	0.333255052566528	56.9329605102539	10191
True	False	False	False	False	-1927.93872070313	-343.374267578125	212.955261230469	0.784542441368103	0.968788743019104	0.936093747615814	62.1354179382324	11930
True	False	False	False	False	-1930.24816894531	-63.3709411621094	105.36848449707	0.62926059961319	0.954470753669739	0.383249700069427	42.2210540771484	4011
True	False	False	False	False	-1924.07275390625	-1797.6953125	221.828384399414	0.817231714725494	0.957141578197479	1	62.3950004577637	12479
True	False	False	False	False	-1927.11779785156	-1093.48266601563	100.931915283203	0.545179426670074	0.921330094337463	0.287794768810272	47.0988998413086	4286
True	False	False	False	False	-1924.48779296875	-1699.88610839844	168.589569091797	0.738123416900635	0.956270754337311	0.60598623752594	58.0723686218262	8827
True	False	False	False	False	-1923.40441894531	-1241.36328125	171.917007446289	0.752691686153412	0.962982356548309	0.661037564277649	62.0516128540039	9618
True	False	False	False	False	-1922.95336914063	-1020.27056884766	125.333038330078	0.676981031894684	0.943339467048645	0.458216309547424	49.1769905090332	5557
True	False	False	False	False	-1916.61743164063	-1206.88818359375	166.371292114258	0.845617949962616	0.963339745998383	1	53.4533348083496	8018
True	False	False	False	False	-1920.29235839844	-1066.99853515625	194.099838256836	0.724009990692139	0.963543653488159	0.563019692897797	52.3028564453125	9153
True	False	False	False	False	-1918.70385742188	-783.561218261719	150.843307495117	0.71558803319931	0.922402739524841	0.54067075252533	51.904411315918	7059
True	False	False	False	False	-1917.31909179688	-616.189575195313	282.831207275391	0.841784715652466	0.958587110042572	1	58.1333351135254	14824
True	False	False	False	False	-1915.99182128906	-1455.9775390625	131.987884521484	0.677805840969086	0.9487544298172	0.459723263978958	47.1176452636719	5607
True	False	False	False	False	-1915.41479492188	-828.907348632813	138.64274597168	0.748872816562653	0.954752922058105	0.645208597183228	48.8240013122559	6103
True	False	False	False	False	-1908.07006835938	-920.565795898438	234.028945922852	0.670817852020264	0.929619431495667	0.44722706079483	54.3601913452148	11470
True	False	False	False	False	-1909.05639648438	-130.787078857422	275.067199707031	0.632685959339142	0.949680387973785	0.387970715761185	66.0846786499023	16389
True	False	False	False	False	-1906.56018066406	-1610.47033691406	118.678184509277	0.757112741470337	0.955935597419739	0.680991768836975	61.523365020752	6583
True	False	False	False	False	-1905.20178222656	-1428.9326171875	229.592376708984	0.729883551597595	0.933122217655182	0.579949259757996	59.5797119140625	12333
True	False	False	False	False	-1904.77978515625	-869.098510742188	244.01123046875	0.775721669197083	0.968894243240356	0.800183773040771	58.981819152832	12976
True	False	False	False	False	-1903.00415039063	20.3344230651855	175.244430541992	0.789698481559753	0.970295906066895	1	57.1898727416992	9036
True	False	False	False	False	-3336.29809570313	85.1932754516602	84.2947845458984	0.731132090091705	0.958789765834808	0.583710730075836	160.605270385742	12206
True	False	False	False	False	-3335.14233398438	109.637382507324	105.36848449707	0.612670242786407	0.956503510475159	0.361506938934326	133.315795898438	12665
True	False	False	False	False	-3323.24682617188	92.2314529418945	126.442184448242	0.746769428253174	0.945667803287506	0.63696414232254	143.271926879883	16333
True	False	False	False	False	-3325.3212890625	156.099075317383	119.787330627441	0.822233557701111	0.951995193958282	1	153.370376586914	16564
True	False	False	False	False	-3323.90063476563	129.471420288086	240.683807373047	0.462691575288773	0.908965766429901	0.218768000602722	123.949310302734	26897
True	False	False	False	False	-3319.49877929688	183.590240478516	277.285491943359	0.323623567819595	0.920610308647156	0.132003635168076	133.503997802734	33376
True	False	False	False	False	-3314.97021484375	217.983551025391	109.805053710938	0.666211485862732	0.875322759151459	0.439309626817703	152.353530883789	15083
True	False	False	False	False	-3312.67626953125	238.94709777832	130.878753662109	0.752703249454498	0.959582805633545	0.661087512969971	153.245758056641	18083
True	False	False	False	False	-3304.96704101563	141.762191772461	161.934722900391	0.811233162879944	0.975083351135254	1	105.616439819336	15420
True	False	False	False	False	-3304.54150390625	273.474151611328	196.318130493164	0.338069051504135	0.904409825801849	0.139802426099777	120.169494628906	21270
True	False	False	False	False	-3296.06005859375	85.8098831176758	159.716445922852	0.772956192493439	0.957171022891998	0.776414334774017	103.430557250977	14894
True	False	False	False	False	-3299.56811523438	188.128890991211	128.660461425781	0.844098389148712	0.973003327846527	1	87.6551742553711	10168
True	False	False	False	False	-3296.26782226563	321.829193115234	295.031768798828	0.354437321424484	0.95143324136734	0.148927465081215	137.187973022461	36492
True	False	False	False	False	-3294.58642578125	267.880920410156	120.896469116211	0.750261783599854	0.958626866340637	0.650830626487732	106.211006164551	11577
True	False	False	False	False	-3288.31518554688	220.288162231445	289.486053466797	0.548112571239471	0.901397883892059	0.290609270334244	101.229881286621	26421
True	False	False	False	False	-3279.53051757813	369.251495361328	235.138092041016	0.389816164970398	0.799835026264191	0.169797539710999	133.141510009766	28226
True	False	False	False	False	-3279.0751953125	397.486938476563	131.987884521484	0.720541477203369	0.962579786777496	0.553562164306641	148.243698120117	17641
True	False	False	False	False	-3273.50048828125	166.879119873047	247.338653564453	0.582579135894775	0.933807075023651	0.326110064983368	88.7713012695313	19796
True	False	False	False	False	-3274.9775390625	324.94921875	115.350761413574	0.727483928203583	0.96275532245636	0.572885155677795	96.913459777832	10079
True	False	False	False	False	-3270.88549804688	423.351715087891	48.80224609375	0.572730302810669	0.952063918113708	0.315475791692734	87.8409118652344	3865
True	False	False	False	False	-3268.78833007813	154.421035766602	16.6371288299561	0.76893937587738	0.938069105148315	0.747088372707367	68.8666687011719	1033
True	False	False	False	False	-3266.53344726563	206.191116333008	137.533599853516	0.724236845970154	0.946837484836578	0.563651561737061	90.3548355102539	11204
True	False	False	False	False	-3264.95361328125	450.056854248047	119.787330627441	0.681443929672241	0.937828004360199	0.466478526592255	142.731475830078	15415
True	False	False	False	False	-3262.60864257813	299.058807373047	263.975769042969	0.829625070095062	0.958494603633881	1	115.403358459473	27466
True	False	False	False	False	-3261.56494140625	475.070648193359	108.695907592773	0.755093216896057	0.948040068149567	0.671637296676636	149.846939086914	14685
True	False	False	False	False	-3257.08178710938	376.331878662109	226.264953613281	0.711107194423676	0.954293489456177	0.529572129249573	121.009803771973	24686
True	False	False	False	False	-3254.09814453125	547.68505859375	11.0914192199707	0.462399274110794	0.840676248073578	0.218552485108376	114.5	1145
True	False	False	False	False	-3251.42553710938	190.609878540039	125.333038330078	0.732085049152374	0.959267914295197	0.586623311042786	75.6194686889648	8545
True	False	False	False	False	-3251.96923828125	508.6943359375	52.1296730041504	0.758778512477875	0.943418085575104	0.689045190811157	145.085113525391	6819
True	False	False	False	False	-3249.62353515625	267.875030517578	188.554138183594	0.686129510402679	0.953078508377075	0.475451171398163	85.7529449462891	14578
True	False	False	False	False	-3245.7255859375	94.3191070556641	307.232330322266	0.764980673789978	0.958382368087769	0.722306072711945	89.0794219970703	24675
True	False	False	False	False	-3245.40844726563	528.779296875	181.899276733398	0.477466613054276	0.941356241703033	0.229894727468491	140.463409423828	23036
True	False	False	False	False	-3243.384765625	125.607192993164	211.846115112305	0.660442769527435	0.949859976768494	0.429724335670471	85.7068099975586	16370
True	False	False	False	False	-3241.6962890625	495.185852050781	234.028945922852	0.65848982334137	0.948973059654236	0.426557928323746	113.033172607422	23850
True	False	False	False	False	-3241.47583007813	424.373260498047	201.863830566406	0.807685792446136	0.948863863945007	1	124.64835357666	22686
True	False	False	False	False	-3236.82421875	217.086975097656	115.350761413574	0.811039984226227	0.957532703876495	1	79.538459777832	8272
True	False	False	False	False	-3236.1201171875	560.102966308594	293.922607421875	0.265554368495941	0.861620604991913	0.102801151573658	129.430191040039	34299
True	False	False	False	False	-3232.69384765625	519.548400878906	110.914192199707	0.699503779411316	0.949004113674164	0.502965569496155	109.48999786377	10949
True	False	False	False	False	-3226.744140625	598.462890625	112.023338317871	0.756114184856415	0.959930598735809	0.676312983036041	142.970291137695	14440
True	False	False	False	False	-3224.57006835938	249.658645629883	197.427261352539	0.663973391056061	0.951632082462311	0.435548514127731	87.5561828613281	15585
True	False	False	False	False	-3222.94189453125	407.150329589844	161.934722900391	0.683785915374756	0.935103356838226	0.470923721790314	88.8904113769531	12978
True	False	False	False	False	-3219.89819335938	624.066711425781	115.350761413574	0.801323413848877	0.960910856723785	1	146.086532592773	15193
True	False	False	False	False	-3217.23974609375	182.176177978516	154.17073059082	0.731373071670532	0.9490065574646	0.584443867206573	83.546760559082	11613
True	False	False	False	False	-3214.18115234375	578.628173828125	150.843307495117	0.689140379428864	0.952797591686249	0.481388688087463	99.970588684082	13596
True	False	False	False	False	-3214.17993164063	654.637145996094	48.80224609375	0.698149502277374	0.947074890136719	0.500038266181946	123	5412
True	False	False	False	False	-3211.67895507813	146.071731567383	199.645553588867	0.816691935062408	0.968805849552155	1	81.6055526733398	14689
True	False	False	False	False	-3210.72680664063	691.764099121094	14.4188451766968	0.449162185192108	0.894427955150604	0.208970308303833	117.076919555664	1522
True	False	False	False	False	-3209.74145507813	324.823211669922	297.250030517578	0.710041522979736	0.940040051937103	0.527005314826965	94.5783615112305	25347
True	False	False	False	False	-3207.30932617188	377.823699951172	191.881561279297	0.634665310382843	0.935277283191681	0.390737742185593	81.5202331542969	14103
True	False	False	False	False	-3202.65869140625	547.783996582031	128.660461425781	0.587796211242676	0.926299214363098	0.331919640302658	72.1465530395508	8369
True	False	False	False	False	-3207.14038085938	641.787780761719	106.477630615234	0.761617660522461	0.94951605796814	0.703567922115326	106.84375	10257
True	False	False	False	False	-3199.09399414063	210.524978637695	199.645553588867	0.774507224559784	0.964471280574799	0.789297342300415	85.0722198486328	15313
True	False	False	False	False	-3197.03247070313	291.661193847656	280.612915039063	0.639176249504089	0.954612851142883	0.397154837846756	90.6205520629883	22927
True	False	False	False	False	-3198.56225585938	437.364471435547	195.208984375	0.517798006534576	0.825402498245239	0.262856304645538	125.306816101074	22054
True	False	False	False	False	-3198.11596679688	476.093292236328	224.046676635742	0.762486934661865	0.947612941265106	0.70823872089386	99.7029724121094	20140
True	False	False	False	False	-3195.455078125	674.588073730469	273.958068847656	0.355064332485199	0.821446478366852	0.149283364415169	111.210525512695	27469
True	False	False	False	False	-3189.81127929688	257.819702148438	200.754699707031	0.828854382038116	0.970363795757294	1	81.7569046020508	14798
True	False	False	False	False	-3189.94189453125	707.094116210938	168.589569091797	0.613480508327484	0.938699960708618	0.362528383731842	119.223686218262	18122
True	False	False	False	False	-3185.84399414063	83.4646835327148	171.917007446289	0.607418537139893	0.955801069736481	0.354980111122131	78.6193542480469	12186
True	False	False	False	False	-3179.44140625	146.313064575195	217.391815185547	0.611677765846252	0.931484818458557	0.360261082649231	111.336730957031	21822
True	False	False	False	False	-3177.611328125	165.086807250977	109.805053710938	0.615160465240479	0.949953258037567	0.364658802747726	85.5151519775391	8466
True	False	False	False	False	-3178.58032226563	604.957336425781	225.155807495117	0.724079608917236	0.94449770450592	0.563213467597961	107.118225097656	21745
True	False	False	False	False	-3179.02734375	742.762329101563	163.043869018555	0.727660059928894	0.941119134426117	0.573396384716034	146.952377319336	21602
True	False	False	False	False	-3178.54174804688	502.769104003906	150.843307495117	0.675903141498566	0.931457698345184	0.456260055303574	87.345588684082	11879
True	False	False	False	False	-3176.05859375	233.373046875	206.300399780273	0.766720235347748	0.95809531211853	0.732783198356628	82.9462356567383	15428
True	False	False	False	False	-3174.68408203125	568.530822753906	100.931915283203	0.709659993648529	0.959754347801208	0.526092648506165	69.9011001586914	6361
True	False	False	False	False	-3171.48193359375	392.499450683594	207.409545898438	0.711841106414795	0.947340488433838	0.531355679035187	91.5882339477539	17127
True	False	False	False	False	-3170.21557617188	91.2269973754883	187.44499206543	0.582427203655243	0.960028171539307	0.325942724943161	89.6212997436523	15146
True	False	False	False	False	-3161.078125	176.606475830078	94.2770690917969	0.817713499069214	0.964746832847595	1	90.9764709472656	7733
True	False	False	False	False	-3168.07836914063	539.059997558594	166.371292114258	0.577877461910248	0.939463198184967	0.320980578660965	68.9800033569336	10347
True	False	False	False	False	-3168.39868164063	773.584045410156	363.798553466797	0.486096322536469	0.938504874706268	0.236614286899567	148.286590576172	48638
True	False	False	False	False	-3167.82104492188	195.359939575195	175.244430541992	0.800619006156921	0.977471768856049	1	81.1835479736328	12827
True	False	False	False	False	-3162.3623046875	695.993591308594	232.919815063477	0.530541598796844	0.885560691356659	0.274174839258194	94.7523803710938	19898
True	False	False	False	False	-3159.96435546875	807.131530761719	98.7136306762695	0.736421585083008	0.948442876338959	0.600361526012421	134.808990478516	11998
True	False	False	False	False	-3159.267578125	359.786926269531	183.008422851563	0.641101002693176	0.931173920631409	0.399941295385361	73.1212158203125	12065
True	False	False	False	False	-3157.26904296875	570.820190429688	85.4039306640625	0.791216492652893	0.963565766811371	1	65.9350662231445	5077
True	False	False	False	False	-3156.16064453125	67.782341003418	180.790130615234	0.652192711830139	0.930275321006775	0.416602969169617	96.834358215332	15784
True	False	False	False	False	-3154.80200195313	311.723480224609	143.079315185547	0.61806720495224	0.945904314517975	0.368385910987854	70.4573669433594	9089
True	False	False	False	False	-3153.60498046875	111.272987365723	178.571853637695	0.730485558509827	0.943211019039154	0.581755340099335	98.211181640625	15812
True	False	False	False	False	-3153.72998046875	456.803314208984	214.064392089844	0.625187635421753	0.951050639152527	0.377744019031525	85.1191711425781	16428
True	False	False	False	False	-3153.13647460938	498.5380859375	156.389007568359	0.666599035263062	0.965204894542694	0.439966380596161	79.0992889404297	11153
True	False	False	False	False	-3149.20239257813	159.625595092773	175.244430541992	0.730279862880707	0.966096758842468	0.581136643886566	108	17064
True	False	False	False	False	-3147.0869140625	182.597640991211	103.150199890137	0.688050091266632	0.958636403083801	0.479222506284714	80.6236572265625	7498
True	False	False	False	False	-3147.09790039063	827.366821289063	28.8376903533936	0.719225645065308	0.940220415592194	0.550069808959961	95.6538467407227	2487
True	False	False	False	False	-3146.49365234375	738.812072753906	207.409545898438	0.579152941703796	0.89468240737915	0.322362393140793	99.6417083740234	18633
True	False	False	False	False	-3145.87255859375	126.045166015625	119.787330627441	0.72677618265152	0.963469326496124	0.570841550827026	86.0092620849609	9289
True	False	False	False	False	-3143.15795898438	228.370193481445	227.374099731445	0.830380141735077	0.962794840335846	1	90.8195114135742	18618
True	False	False	False	False	-3142.6806640625	81.6209335327148	151.952453613281	0.710832297801971	0.947270333766937	0.528907418251038	90.8394165039063	12445
True	False	False	False	False	-3142.07592773438	626.249816894531	248.447799682617	0.745300650596619	0.933832466602325	0.631386935710907	113.4375	25410
True	False	False	False	False	-3137.85473632813	890.495666503906	78.7490768432617	0.319189548492432	0.884247481822968	0.129655450582504	116.676055908203	8284
True	False	False	False	False	-3137.73852539063	845.540466308594	168.589569091797	0.668440997600555	0.932676374912262	0.44311136007309	131.361846923828	19967
True	False	False	False	False	-3135.6669921875	794.45166015625	270.630645751953	0.723216474056244	0.944135248661041	0.560822665691376	106.053276062012	25877
True	False	False	False	False	-3134.79125976563	423.685546875	252.884368896484	0.620696425437927	0.931124031543732	0.37180295586586	84.6008758544922	19289
True	False	False	False	False	-3134.365234375	867.949584960938	76.5307922363281	0.71895444393158	0.958927392959595	0.54935622215271	111.507247924805	7694
True	False	False	False	False	-3130.39013671875	319.084045410156	174.135284423828	0.735303997993469	0.961211442947388	0.596741735935211	84.891716003418	13328
True	False	False	False	False	-3129.7353515625	371.894836425781	229.592376708984	0.756795763969421	0.971998333930969	0.679494857788086	87.7971038818359	18174
True	False	False	False	False	-3128.43334960938	524.798522949219	144.188446044922	0.681213140487671	0.952668428421021	0.466044723987579	70.5	9165
True	False	False	False	False	-3125.83984375	260.603546142578	228.483245849609	0.698666095733643	0.963454782962799	0.501150786876678	87.9029159545898	18108
True	False	False	False	False	-3123.40014648438	783.422241210938	21.0736961364746	0.765837788581848	0.936461865901947	0.727394282817841	71.6315765380859	1361
True	False	False	False	False	-3123.28588867188	448.280029296875	157.498153686523	0.754633009433746	0.947931945323944	0.669563829898834	80.0845108032227	11372
True	False	False	False	False	-3121.46020507813	294.222106933594	138.64274597168	0.818826138973236	0.974385619163513	1	76.8160018920898	9602
True	False	False	False	False	-3121.56958007813	654.767883300781	165.262145996094	0.773095011711121	0.965360343456268	0.777525901794434	75.7852325439453	11292
True	False	False	False	False	-3121.4404296875	504.420166015625	156.389007568359	0.675561785697937	0.963230431079865	0.455643743276596	71.9929046630859	10151
True	False	False	False	False	-3120.65502929688	890.897521972656	66.5485153198242	0.714476346969604	0.95883721113205	0.53786963224411	114.099998474121	6846
True	False	False	False	False	-3116.4990234375	132.078353881836	177.462707519531	0.725948393344879	0.952441692352295	0.56847357749939	88.21875	14115
True	False	False	False	False	-3114.30102539063	204.362274169922	113.132476806641	0.84398877620697	0.955585777759552	1	84.4607849121094	8615
True	False	False	False	False	-3114.47607421875	717.756103515625	276.176330566406	0.526207983493805	0.892002761363983	0.270271927118301	91.4819259643555	22779
True	False	False	False	False	-3114.48168945313	949.767700195313	12.2005615234375	0.488107532262802	0.92958676815033	0.23820486664772	119.818183898926	1318
True	False	False	False	False	-3113.27709960938	833.984619140625	55.4570960998535	0.640782833099365	0.948407709598541	0.399478584527969	65.120002746582	3256
True	False	False	False	False	-3113.26098632813	237.162704467773	143.079315185547	0.695325613021851	0.936230599880219	0.494042277336121	89.1240310668945	11497
True	False	False	False	False	-3110.89892578125	561.119201660156	226.264953613281	0.754635572433472	0.952395796775818	0.669575393199921	81.3235321044922	16590
True	False	False	False	False	-3109.03662109375	85.1727752685547	169.698715209961	0.726159274578094	0.950851202011108	0.56907457113266	86.8104553222656	13282
True	False	False	False	False	-3108.88745117188	163.585357666016	150.843307495117	0.675903141498566	0.953468322753906	0.456260055303574	75.3897094726563	10253
True	False	False	False	False	-3108.38745117188	363.621643066406	112.023338317871	0.726439833641052	0.955573856830597	0.569876611232758	67.2277221679688	6790
True	False	False	False	False	-3108.24560546875	674.805725097656	220.719253540039	0.656922221183777	0.934663414955139	0.424043923616409	94.3366851806641	18773
True	False	False	False	False	-3107.74951171875	933.23095703125	104.259346008301	0.625520169734955	0.950193285942078	0.378189235925674	126.127662658691	11856
True	False	False	False	False	-3107.24609375	471.026947021484	150.843307495117	0.84506893157959	0.966879963874817	1	81.8235321044922	11128
True	False	False	False	False	-3104.5322265625	185.094116210938	168.589569091797	0.705263912677765	0.954329788684845	0.515815854072571	83.7039489746094	12723
True	False	False	False	False	-3106.17700195313	311.196319580078	117.569046020508	0.771331310272217	0.960495412349701	0.763932764530182	81.3867950439453	8627
True	False	False	False	False	-3106.02563476563	329.706909179688	167.480438232422	0.810530424118042	0.966070592403412	1	93.9801330566406	14191
True	False	False	False	False	-3103.06982421875	893.647155761719	349.379699707031	0.522829651832581	0.866956174373627	0.267268300056458	136.149200439453	42887
True	False	False	False	False	-3100.81030273438	525.904907226563	154.17073059082	0.780280351638794	0.963969707489014	0.850613296031952	76.9424438476563	10695
True	False	False	False	False	-3100.669921875	597.401611328125	176.353576660156	0.790210247039795	0.95701539516449	1	125.402519226074	19939
True	False	False	False	False	-3098.88647460938	216.342330932617	155.279876708984	0.797418594360352	0.963706493377686	1	87.4928588867188	12249
True	False	False	False	False	-3096.41088867188	956.932495117188	117.569046020508	0.851301372051239	0.975487053394318	1	142.764144897461	15133
True	False	False	False	False	-3093.83666992188	274.490173339844	160.825576782227	0.734745264053345	0.944308996200562	0.594953238964081	83.5862045288086	12120
True	False	False	False	False	-3093.70629882813	398.381469726563	196.318130493164	0.577852129936218	0.925956547260284	0.320953190326691	78.9039535522461	13966
True	False	False	False	False	-3092.27661132813	808.674682617188	349.379699707031	0.735625803470612	0.940431773662567	0.59777820110321	101.34285736084	31923
True	False	False	False	False	-3091.17358398438	435.010620117188	189.663269042969	0.751996099948883	0.953869760036469	0.65806519985199	81.4912261962891	13935
True	False	False	False	False	-3090.08227539063	297.880889892578	95.3862075805664	0.756393730640411	0.95420914888382	0.677612125873566	92.2674407958984	7935
True	False	False	False	False	-3088.25219726563	980.750061035156	198.536407470703	0.626055896282196	0.959912776947021	0.378908097743988	144.435760498047	25854
True	False	False	False	False	-3089.09765625	1005.13317871094	62.1119499206543	0.498920261859894	0.926122307777405	0.246922060847282	119.428573608398	6688
True	False	False	False	False	-3085.470703125	753.467346191406	165.262145996094	0.565209746360779	0.91000884771347	0.307631134986877	83.0671157836914	12377
True	False	False	False	False	-3080.79541015625	148.205871582031	153.061584472656	0.777968525886536	0.955555021762848	0.822720050811768	79.601448059082	10985
True	False	False	False	False	-3082.6484375	373.740264892578	151.952453613281	0.780331075191498	0.955325424671173	0.851300001144409	76.9562072753906	10543
True	False	False	False	False	-3082.14184570313	490.613342285156	181.899276733398	0.690609216690063	0.954380929470062	0.484336644411087	76.884147644043	12609
True	False	False	False	False	-3081.33666992188	346.214111328125	149.734161376953	0.5634725689888	0.928526520729065	0.305851370096207	72.8000030517578	9828
True	False	False	False	False	-3080.92163085938	654.55029296875	175.244430541992	0.679845213890076	0.943046867847443	0.463488072156906	82.7405090332031	13073
True	False	False	False	False	-3080.02490234375	124.689819335938	178.571853637695	0.747022986412048	0.949690818786621	0.637941479682922	78.7639770507813	12681
True	False	False	False	False	-3075.52856445313	726.583374023438	154.17073059082	0.611271679401398	0.935446500778198	0.35975307226181	73.884895324707	10270
True	False	False	False	False	-3074.09008789063	316.745269775391	163.043869018555	0.485264152288437	0.853299260139465	0.2359589189291	96.6802749633789	14212
True	False	False	False	False	-3071.982421875	1022.19128417969	135.315322875977	0.73089987039566	0.940585672855377	0.583006620407104	143.368850708008	17491
True	False	False	False	False	-3070.62451171875	206.729705810547	175.244430541992	0.679845213890076	0.940690577030182	0.463488072156906	78.537971496582	12409
True	False	False	False	False	-3068.09521484375	238.881713867188	150.843307495117	0.625182271003723	0.933839678764343	0.377736806869507	71.9264678955078	9782
True	False	False	False	False	-3067.7841796875	457.679992675781	141.970169067383	0.786845147609711	0.950221836566925	1	78.65625	10068
True	False	False	False	False	-3067.38354492188	536.309692382813	226.264953613281	0.691882908344269	0.955883145332336	0.486921042203903	91.6372528076172	18694
True	False	False	False	False	-3067.22924804688	283.0810546875	139.751892089844	0.669603943824768	0.935885488986969	0.445116937160492	77.5714263916016	9774
True	False	False	False	False	-3067.05444335938	93.9481887817383	179.680999755859	0.703358352184296	0.951819658279419	0.511490643024445	80.2901229858398	13007
True	False	False	False	False	-3063.85986328125	303.835205078125	67.6576614379883	0.811845362186432	0.973398745059967	1	96.8196716308594	5906
True	False	False	False	False	-3063.57592773438	999.411743164063	86.513069152832	0.852939069271088	0.971396505832672	1	136.115386962891	10617
True	False	False	False	False	-3063.5703125	1037.64514160156	83.1856460571289	0.80851811170578	0.949304640293121	1	140.986663818359	10574
True	False	False	False	False	-3063.22534179688	834.649597167969	310.559753417969	0.509369730949402	0.881618022918701	0.255624830722809	106.082145690918	29703
True	False	False	False	False	-3062.74365234375	594.785522460938	197.427261352539	0.782779574394226	0.938860952854156	0.890820920467377	112.544944763184	20033
True	False	False	False	False	-3062.57080078125	977.385559082031	149.734161376953	0.808782637119293	0.954182624816895	1	98.1259231567383	13247
True	False	False	False	False	-3061.1103515625	872.506469726563	70.9850845336914	0.790355026721954	0.955285608768463	1	132.09375	8454
True	False	False	False	False	-3061.119140625	892.947387695313	160.825576782227	0.469700574874878	0.906897187232971	0.223988637328148	78.6068954467773	11398
True	False	False	False	False	-3057.04858398438	384.285614013672	118.678184509277	0.778608024120331	0.951650977134705	0.829857766628265	82.8317794799805	8863
True	False	False	False	False	-3054.84912109375	71.4407577514648	145.297592163086	0.679700970649719	0.934896349906921	0.463219910860062	99.5954208374023	13047
True	False	False	False	False	-3056.63842773438	561.324645996094	146.40673828125	0.790809690952301	0.968855977058411	1	95.2045440673828	12567
True	False	False	False	False	-3056.08374023438	637.556457519531	250.666076660156	0.481881529092789	0.866574466228485	0.233311355113983	89.1150436401367	20140
True	False	False	False	False	-3055.73022460938	170.157012939453	229.592376708984	0.56757378578186	0.926714479923248	0.310072302818298	89.6666641235352	18561
True	False	False	False	False	-3050.93872070313	672.831665039063	189.663269042969	0.692658543586731	0.94360888004303	0.488508015871048	77.7777786254883	13300
True	False	False	False	False	-3051.81323242188	926.637512207031	204.082122802734	0.791718482971191	0.962821066379547	1	99.8206558227539	18367
True	False	False	False	False	-3050.75732421875	124.599815368652	151.952453613281	0.728061437606812	0.961275160312653	0.574565887451172	76.0583953857422	10420
True	False	False	False	False	-3047.34619140625	344.539001464844	235.138092041016	0.391160100698471	0.820273697376251	0.170623660087585	81.3632049560547	17249
True	False	False	False	False	-3049.66479492188	709.059265136719	135.315322875977	0.661483466625214	0.965132296085358	0.431427508592606	79.7213134765625	9726
True	False	False	False	False	-3048.96606445313	422.512664794922	180.790130615234	0.660253465175629	0.950260519981384	0.429415732622147	86.2085876464844	14052
True	False	False	False	False	-3048.87280273438	781.346923828125	164.153015136719	0.584989190101624	0.926269292831421	0.328778147697449	77.3986511230469	11455
True	False	False	False	False	-3046.005859375	228.398681640625	165.262145996094	0.69783627986908	0.94341629743576	0.499366074800491	83.7181243896484	12474
True	False	False	False	False	-3046.39184570313	1070.47265625	434.783630371094	0.314993768930435	0.890029966831207	0.127452597022057	144.091842651367	56484
True	False	False	False	False	-3044.67407226563	250.740997314453	134.206176757813	0.621670126914978	0.927640378475189	0.373079687356949	79.2148742675781	9585
True	False	False	False	False	-3045.06787109375	882.561340332031	70.9850845336914	0.766845762729645	0.960656642913818	0.733563005924225	75.421875	4827
True	False	False	False	False	-3044.5029296875	993.883117675781	157.498153686523	0.736775100231171	0.93980199098587	0.601518452167511	112.507041931152	15976
True	False	False	False	False	-3043.89306640625	405.870086669922	169.698715209961	0.793849229812622	0.952455639839172	1	95.8431396484375	14664
True	False	False	False	False	-3042.35009765625	450.598297119141	181.899276733398	0.737282872200012	0.959117710590363	0.603190720081329	79.115852355957	12975
True	False	False	False	False	-3042.9228515625	477.463714599609	178.571853637695	0.64419037103653	0.935092806816101	0.404476493597031	78.8509292602539	12695
True	False	False	False	False	-3041.27416992188	721.466430664063	120.896469116211	0.753803789615631	0.9507737159729	0.665879309177399	82.4220199584961	8984
True	False	False	False	False	-3039.77612304688	868.302917480469	12.2005615234375	0.741141617298126	0.928999543190002	0.616318583488464	61.4545440673828	676
True	False	False	False	False	-3037.43383789063	803.672668457031	158.607299804688	0.701090931892395	0.936656773090363	0.506440579891205	83.3846130371094	11924
True	False	False	False	False	-3036.97412109375	747.032836914063	126.442184448242	0.73520427942276	0.964829802513123	0.596421539783478	76.192985534668	8686
True	False	False	False	False	-3035.90966796875	523.221008300781	159.716445922852	0.747152209281921	0.951089680194855	0.638441383838654	83.5	12024
True	False	False	False	False	-3035.44653320313	190.087738037109	167.480438232422	0.558578312397003	0.900059461593628	0.300899803638458	89.4503326416016	13507
True	False	False	False	False	-3033.19799804688	300.796691894531	229.592376708984	0.53546804189682	0.921872317790985	0.278681814670563	99.1787414550781	20530
True	False	False	False	False	-3033.19873046875	1103.06652832031	48.80224609375	0.741141617298126	0.942204594612122	0.616318583488464	120.590911865234	5306
True	False	False	False	False	-3031.9267578125	963.685180664063	83.1856460571289	0.659645676612854	0.889072358608246	0.428427338600159	125.986663818359	9449
True	False	False	False	False	-3030.78588867188	80.1064987182617	161.934722900391	0.692936301231384	0.955035388469696	0.489078670740128	84.2260284423828	12297
True	False	False	False	False	-3029.75756835938	107.464729309082	145.297592163086	0.642258167266846	0.942057609558105	0.401630789041519	86.8091583251953	11372
True	False	False	False	False	-3030.33715820313	499.186126708984	144.188446044922	0.767287015914917	0.964421510696411	0.736330032348633	83.015380859375	10792
True	False	False	False	False	-3028.62890625	766.28125	126.442184448242	0.797434329986572	0.961267530918121	1	97.6491241455078	11132
True	False	False	False	False	-3029.8837890625	1022.27642822266	146.40673828125	0.544124007225037	0.897895693778992	0.286789268255234	79.0984878540039	10441
True	False	False	False	False	-3029.302734375	890.020568847656	97.6044921875	0.760120630264282	0.949584066867828	0.695777595043182	84.6477279663086	7449
True	False	False	False	False	-3025.52661132813	253.933258056641	146.40673828125	0.726016283035278	0.954780399799347	0.568666875362396	88.1893920898438	11641
True	False	False	False	False	-3026.8076171875	845.124816894531	227.374099731445	0.71459299325943	0.953194200992584	0.538162112236023	97.9121932983398	20072
True	False	False	False	False	-3024.10571289063	213.023132324219	119.787330627441	0.573946237564087	0.907375514507294	0.316765993833542	73.314811706543	7918
True	False	False	False	False	-3022.55078125	139.49137878418	157.498153686523	0.712582767009735	0.934108793735504	0.533171415328979	74.5070419311523	10580
True	False	False	False	False	-3022.69677734375	598.89599609375	147.515884399414	0.724145829677582	0.944189369678497	0.563397824764252	101.105262756348	13447
True	False	False	False	False	-3022.19140625	1042.83605957031	136.424453735352	0.776088893413544	0.968038380146027	0.803636133670807	94.9268264770508	11676
True	False	False	False	False	-3021.39770507813	1118.40356445313	126.442184448242	0.767152667045593	0.946458697319031	0.735483109951019	139.684204101563	15924
True	False	False	False	False	-3018.13403320313	375.629730224609	204.082122802734	0.706374704837799	0.953063368797302	0.518372476100922	103.054344177246	18962
True	False	False	False	False	-3015.6591796875	313.602447509766	82.0765075683594	0.825832903385162	0.957493424415588	1	81.9594573974609	6065
True	False	False	False	False	-3016.03833007813	396.731079101563	174.135284423828	0.745143830776215	0.950343608856201	0.63079971075058	85.7579650878906	13464
True	False	False	False	False	-3014.93041992188	1138.99304199219	135.315322875977	0.808103084564209	0.970747649669647	1	143.729507446289	17535
True	False	False	False	False	-3014.81396484375	230.105041503906	108.695907592773	0.533581137657166	0.928283452987671	0.276946634054184	74.7959213256836	7330
True	False	False	False	False	-3014.76123046875	289.972900390625	131.987884521484	0.779522478580475	0.96599406003952	0.840783715248108	83.7983169555664	9972
True	False	False	False	False	-3014.56494140625	809.460144042969	138.64274597168	0.664289653301239	0.955013632774353	0.436076670885086	75.4400024414063	9430
True	False	False	False	False	-3012.40673828125	561.994873046875	199.645553588867	0.735508561134338	0.933301150798798	0.597400009632111	83.2055587768555	14977
True	False	False	False	False	-3012.8193359375	1088.84326171875	166.371292114258	0.711920857429504	0.954527795314789	0.531550288200378	94.6999969482422	14205
True	False	False	False	False	-3012.73681640625	973.038208007813	179.680999755859	0.571213245391846	0.932862758636475	0.313874661922455	85.641975402832	13874
True	False	False	False	False	-3010.69482421875	1002.765625	159.716445922852	0.5884068608284	0.892550706863403	0.332607984542847	85.3541641235352	12291
True	False	False	False	False	-3010.28173828125	894.313354492188	220.719253540039	0.545638561248779	0.935374796390533	0.288233369588852	87.2964859008789	17372
True	False	False	False	False	-3007.98486328125	1063.42407226563	143.079315185547	0.727231442928314	0.952821373939514	0.572153985500336	86.6821670532227	11182
True	False	False	False	False	-3007.81176757813	772.501586914063	108.695907592773	0.704862415790558	0.924757480621338	0.514898300170898	101.408164978027	9938
True	False	False	False	False	-3005.47583007813	522.389343261719	124.223899841309	0.654149413108826	0.940093755722046	0.419655740261078	69.8839263916016	7827
True	False	False	False	False	-3003.36645507813	447.036315917969	145.297592163086	0.746155977249146	0.959122717380524	0.634617507457733	78.1603088378906	10239
True	False	False	False	False	-3004.72924804688	1158.91259765625	144.188446044922	0.820256590843201	0.966625332832336	1	146.453842163086	19039
True	False	False	False	False	-3003.9609375	704.471008300781	177.462707519531	0.667819380760193	0.933262288570404	0.442045748233795	79.84375	12775
True	False	False	False	False	-3002.15063476563	183.280700683594	34.3833999633789	0.830578744411469	0.962256669998169	1	66.129035949707	2050
True	False	False	False	False	-3001.72094726563	422.311370849609	151.952453613281	0.753516912460327	0.954780399799347	0.664619505405426	88.0145950317383	12058
True	False	False	False	False	-3001.5546875	477.076599121094	180.790130615234	0.686398208141327	0.946976542472839	0.475975394248962	74.9631881713867	12219
True	False	False	False	False	-3000.72094726563	639.400268554688	269.521484375	0.513528227806091	0.872589588165283	0.259168446063995	93.4032897949219	22697
True	False	False	False	False	-3000.65649414063	217.46337890625	151.952453613281	0.678159356117249	0.944849669933319	0.460371941328049	85.5474472045898	11720
True	False	False	False	False	-3000.52978515625	405.632568359375	117.569046020508	0.793545544147491	0.960568130016327	1	88.3113174438477	9361
True	False	False	False	False	-2997.84106445313	95.6253967285156	170.807861328125	0.677236258983612	0.941731750965118	0.458681643009186	81.0584411621094	12483
True	False	False	False	False	-2997.06884765625	308.443603515625	110.914192199707	0.64491605758667	0.946090161800385	0.405553311109543	75.2399978637695	7524
True	False	False	False	False	-2997.73657226563	730.628967285156	138.64274597168	0.607009410858154	0.95152485370636	0.354478299617767	79.8560028076172	9982
True	False	False	False	False	-2996.53759765625	271.258605957031	241.792938232422	0.403212159872055	0.912854492664337	0.178149461746216	76.6330261230469	16706
True	False	False	False	False	-2995.34814453125	1126.97900390625	211.846115112305	0.564380705356598	0.951251327991486	0.306780278682709	97.5759124755859	18637
True	False	False	False	False	-2993.27978515625	191.730087280273	147.515884399414	0.742133617401123	0.964015603065491	0.619820952415466	80.4360885620117	10698
True	False	False	False	False	-2993.98852539063	246.007568359375	139.751892089844	0.782931506633759	0.963494658470154	0.893864810466766	83.5476226806641	10527
True	False	False	False	False	-2991.84228515625	333.183471679688	174.135284423828	0.558110773563385	0.909262657165527	0.300431549549103	84.6751556396484	13294
True	False	False	False	False	-2992.8759765625	851.044006347656	160.825576782227	0.605211317539215	0.947884261608124	0.352284103631973	81.8069000244141	11862
True	False	False	False	False	-2989.73779296875	501.878784179688	119.787330627441	0.715369939804077	0.96435683965683	0.540118634700775	70.6111145019531	7626
True	False	False	False	False	-2990.59741210938	1181.01611328125	219.610107421875	0.70963978767395	0.953654050827026	0.526044428348541	145.525253295898	28814
True	False	False	False	False	-2990.00146484375	681.116455078125	123.114753723145	0.76763504743576	0.9507737159729	0.738543272018433	87.7567596435547	9741
True	False	False	False	False	-2989.03833007813	772.077453613281	141.970169067383	0.570194602012634	0.94535356760025	0.312804967164993	75.4453125	9657
True	False	False	False	False	-2989.06201171875	869.056518554688	119.787330627441	0.746888160705566	0.954345107078552	0.637421369552612	83.0092620849609	8965
True	False	False	False	False	-2989.00390625	895.296203613281	112.023338317871	0.778208315372467	0.953371345996857	0.825352907180786	79.3663330078125	8016
True	False	False	False	False	-2988.77221679688	961.387939453125	169.698715209961	0.505070865154266	0.884868264198303	0.252010226249695	82.2222213745117	12580
True	False	False	False	False	-2988.11352539063	1016.724609375	156.389007568359	0.64816689491272	0.947455763816833	0.410432189702988	90.2907791137695	12731
True	False	False	False	False	-2985.60083007813	812.1083984375	24.401123046875	0.622672140598297	0.943764388561249	0.374400079250336	72	1584
True	False	False	False	False	-2985.57934570313	928.836120605469	200.754699707031	0.75547069311142	0.957357227802277	0.673353552818298	99.9558029174805	18092
True	False	False	False	False	-2984.41284179688	594.907165527344	109.805053710938	0.819165587425232	0.963398873806	1	82.6565628051758	8183
True	False	False	False	False	-2983.49877929688	142.238021850586	136.424453735352	0.776088893413544	0.95691055059433	0.803636133670807	97.3333358764648	11972
True	False	False	False	False	-2982.083984375	405.933746337891	14.4188451766968	0.742955923080444	0.934609174728394	0.622766435146332	59	767
True	False	False	False	False	-2983.40551757813	539.973815917969	196.318130493164	0.732284367084503	0.963543653488159	0.587237298488617	88.7909622192383	15716
True	False	False	False	False	-2982.248046875	1164.6220703125	103.150199890137	0.668900072574615	0.964366912841797	0.443901211023331	100.709678649902	9366
True	False	False	False	False	-2982.0732421875	611.805419921875	123.114753723145	0.785416007041931	0.950206816196442	1	86.5045013427734	9602
True	False	False	False	False	-2981.60473632813	450.099884033203	153.061584472656	0.806005537509918	0.958043396472931	1	76.4855041503906	10555
True	False	False	False	False	-2980.69799804688	691.74560546875	98.7136306762695	0.666278839111328	0.938171327114105	0.439423590898514	110.123596191406	9801
True	False	False	False	False	-2980.45092773438	380.079437255859	166.371292114258	0.674344062805176	0.957430899143219	0.453456848859787	81.3399963378906	12201
True	False	False	False	False	-2980.24072265625	572.152160644531	122.005615234375	0.55200070142746	0.925479590892792	0.294386297464371	78.2272720336914	8605
True	False	False	False	False	-2977.01123046875	123.605194091797	158.607299804688	0.701090931892395	0.94698178768158	0.506440579891205	84.0839157104492	12024
True	False	False	False	False	-2979.21923828125	260.470794677734	78.7490768432617	0.832973837852478	0.9591423869133	1	77.5633773803711	5507
True	False	False	False	False	-2979.71118164063	1207.79760742188	156.389007568359	0.749318718910217	0.954253971576691	0.646997332572937	143.404251098633	20220
True	False	False	False	False	-2978.06176757813	228.433074951172	148.625015258789	0.672437250614166	0.949379086494446	0.450069338083267	79.5373153686523	10658
True	False	False	False	False	-2975.01806640625	733.690734863281	267.30322265625	0.727352857589722	0.940272569656372	0.572505295276642	105.863067626953	25513
True	False	False	False	False	-2974.97436523438	553.593505859375	83.1856460571289	0.781472206115723	0.948343932628632	0.867934346199036	79.5999984741211	5970
True	False	False	False	False	-2968.37084960938	171.118621826172	143.079315185547	0.702367007732391	0.94860965013504	0.509270012378693	71.5426330566406	9229
True	False	False	False	False	-2971.8603515625	476.043212890625	125.333038330078	0.529231548309326	0.938627004623413	0.272989004850388	65.5663681030273	7409
True	False	False	False	False	-2972.6162109375	819.145812988281	265.084930419922	0.633208692073822	0.941309928894043	0.388698637485504	98.225944519043	23476
True	False	False	False	False	-2970.267578125	293.251037597656	114.241622924805	0.700978994369507	0.956177234649658	0.506193876266479	76.6407775878906	7894
True	False	False	False	False	-2970.091796875	330.073699951172	160.825576782227	0.575179994106293	0.897090554237366	0.31808152794838	99.2206878662109	14387
True	False	False	False	False	-2967.88500976563	427.455291748047	191.881561279297	0.810239434242249	0.96293306350708	1	78.7919082641602	13631
True	False	False	False	False	-2969.89135742188	653.889526367188	227.374099731445	0.623382031917572	0.942054867744446	0.375339418649673	99.0487823486328	20305
True	False	False	False	False	-2966.326171875	351.155456542969	127.551322937012	0.641694486141205	0.936181902885437	0.400806427001953	86.7304382324219	9974
True	False	False	False	False	-2965.93383789063	1103.15673828125	207.409545898438	0.612481951713562	0.951797544956207	0.361270099878311	95.8983993530273	17933
True	False	False	False	False	-2965.72705078125	888.772094726563	123.114753723145	0.755423963069916	0.960328042507172	0.673140406608582	79.5765762329102	8833
True	False	False	False	False	-2965.63720703125	504.431732177734	217.391815185547	0.768090546131134	0.960255444049835	0.741481125354767	84.1530609130859	16494
True	False	False	False	False	-2964.64526367188	1067.49963378906	169.698715209961	0.81309050321579	0.959978342056274	1	101.830062866211	15580
True	False	False	False	False	-2964.68603515625	1184.29284667969	143.079315185547	0.74561882019043	0.953581094741821	0.63258308172226	90.5038757324219	11675
True	False	False	False	False	-2962.732421875	266.331909179688	120.896469116211	0.593472898006439	0.916583061218262	0.338388204574585	70.3027496337891	7663
True	False	False	False	False	-2962.78198242188	866.727294921875	118.678184509277	0.682536005973816	0.952628970146179	0.468541741371155	77.1308441162109	8253
True	False	False	False	False	-2963.7744140625	987.155029296875	131.987884521484	0.583425343036652	0.931100428104401	0.327043801546097	84.8487396240234	10097
True	False	False	False	False	-2962.24780273438	612.093200683594	140.861022949219	0.691477596759796	0.96397191286087	0.486095726490021	79.4094467163086	10085
True	False	False	False	False	-2960.77783203125	573.689208984375	131.987884521484	0.695033729076385	0.952605366706848	0.493430703878403	79.2436981201172	9430
True	False	False	False	False	-2957.94287109375	1244.95532226563	279.503784179688	0.537319242954254	0.94606477022171	0.280395209789276	145.178573608398	36585
True	False	False	False	False	-2957.2783203125	747.935363769531	113.132476806641	0.733632326126099	0.943138539791107	0.591431677341461	87.8039245605469	8956
True	False	False	False	False	-2957.39038085938	1140.22766113281	184.117568969727	0.74627411365509	0.950917482376099	0.635067462921143	83.5542144775391	13870
True	False	False	False	False	-2957.01611328125	683.201049804688	95.3862075805664	0.801153242588043	0.971882343292236	1	86.1511611938477	7409
True	False	False	False	False	-2956.97192382813	708.213806152344	154.17073059082	0.672335147857666	0.935846030712128	0.449889183044434	98.6546783447266	13713
True	False	False	False	False	-2952.32275390625	154.542922973633	137.533599853516	0.724236845970154	0.948696672916412	0.563651561737061	80.7903213500977	10018
True	False	False	False	False	-2951.27294921875	373.072631835938	120.896469116211	0.659991800785065	0.949694573879242	0.428989678621292	73.5412826538086	8016
True	False	False	False	False	-2949.95190429688	532.821655273438	143.079315185547	0.678756296634674	0.952596068382263	0.46147096157074	76.8527145385742	9914
True	False	False	False	False	-2950.3388671875	813.481201171875	108.695907592773	0.704862415790558	0.965875566005707	0.514898300170898	78.326530456543	7676
True	False	False	False	False	-2950.19970703125	786.689697265625	167.480438232422	0.586704552173615	0.941340565681458	0.330693513154984	84.7218551635742	12793
True	False	False	False	False	-2949.13452148438	1164.27380371094	130.878753662109	0.752703249454498	0.9561527967453	0.661087512969971	78.4237289428711	9254
True	False	False	False	False	-2947.85961914063	626.390075683594	153.061584472656	0.770033359527588	0.954453468322754	0.754589080810547	73.4782638549805	10140
True	False	False	False	False	-2948.45361328125	861.767456054688	47.6931037902832	0.742845177650452	0.950420558452606	0.62236750125885	69.6976776123047	2997
True	False	False	False	False	-2946.46948242188	901.018981933594	126.442184448242	0.636114537715912	0.943438470363617	0.392782300710678	80.3245620727539	9157
True	False	False	False	False	-2948.22998046875	1032.70471191406	199.645553588867	0.583076596260071	0.902688980102539	0.326658576726913	95.2277755737305	17141
True	False	False	False	False	-2943.197265625	386.648406982422	129.769607543945	0.766421258449554	0.963957905769348	0.730939626693726	74.0940170288086	8669
True	False	False	False	False	-2944.99462890625	981.923522949219	140.861022949219	0.698515653610229	0.945163786411285	0.500826358795166	78.5196838378906	9972
True	False	False	False	False	-2942.63500976563	467.788696289063	135.315322875977	0.664254069328308	0.954239904880524	0.436017215251923	67.7622985839844	8267
True	False	False	False	False	-2940.54541015625	339.173980712891	158.607299804688	0.602177560329437	0.934522211551666	0.348622649908066	79.0419616699219	11303
True	False	False	False	False	-2938.72607421875	945.754211425781	206.300399780273	0.714052736759186	0.945558369159698	0.536810696125031	97.6128997802734	18156
True	False	False	False	False	-2941.82446289063	1216.46691894531	194.099838256836	0.488245785236359	0.858346939086914	0.238314583897591	86.3257141113281	15107
True	False	False	False	False	-2937.80200195313	578.143127441406	131.987884521484	0.462369829416275	0.905357539653778	0.218530789017677	73.1428604125977	8704
True	False	False	False	False	-2935.08032226563	1283.82543945313	332.742584228516	0.450311362743378	0.938315510749817	0.20978869497776	146.723327636719	44017
True	False	False	False	False	-2933.0576171875	756.314147949219	266.194061279297	0.388717710971832	0.80483341217041	0.169124200940132	133.154159545898	31957
True	False	False	False	False	-2931.15356445313	405.678741455078	112.023338317871	0.778208315372467	0.946478605270386	0.825352907180786	74.2673263549805	7501
True	False	False	False	False	-2932.62426757813	807.281616210938	134.206176757813	0.717288434505463	0.94450432062149	0.545018911361694	81.1156997680664	9815
True	False	False	False	False	-2931.39184570313	544.262573242188	204.082122802734	0.62405127286911	0.924539744853973	0.376228094100952	84.8152160644531	15606
True	False	False	False	False	-2927.66284179688	320.773010253906	153.061584472656	0.826755583286285	0.960830867290497	1	73.5942001342773	10156
True	False	False	False	False	-2929.82690429688	905.553771972656	110.914192199707	0.719247400760651	0.960724711418152	0.55012708902359	78.370002746582	7837
True	False	False	False	False	-2929.5263671875	424.176208496094	148.625015258789	0.729590535163879	0.959490358829498	0.579075038433075	83.9552230834961	11250
True	False	False	False	False	-2927.58276367188	676.164733886719	159.716445922852	0.541666328907013	0.958239912986755	0.284462302923203	82.6319427490234	11899
True	False	False	False	False	-2929.42260742188	1144.48950195313	126.442184448242	0.746769428253174	0.959042251110077	0.63696414232254	82.9473648071289	9456
True	False	False	False	False	-2926.583984375	850.414306640625	97.6044921875	0.706740736961365	0.955309629440308	0.51922070980072	124.352272033691	10943
True	False	False	False	False	-2921.1025390625	359.21240234375	134.206176757813	0.689197540283203	0.957780182361603	0.481502711772919	83.6446304321289	10121
True	False	False	False	False	-2921.62719726563	587.760070800781	137.533599853516	0.550291419029236	0.912464261054993	0.292719274759293	77.0161285400391	9550
True	False	False	False	False	-2919.3623046875	1242.98645019531	179.680999755859	0.564702749252319	0.910078644752502	0.307110488414764	88.2407379150391	14295
True	False	False	False	False	-2915.37744140625	493.330169677734	165.262145996094	0.713891565799713	0.951128363609314	0.536409020423889	72.1946334838867	10757
True	False	False	False	False	-2917.58129882813	765.25927734375	47.6931037902832	0.378196865320206	0.876813352108002	0.16276028752327	87.0465087890625	3743
True	False	False	False	False	-2918.40698242188	964.713745117188	154.17073059082	0.68147999048233	0.941425383090973	0.466546475887299	76.5683441162109	10643
True	False	False	False	False	-2918.748046875	1050.25170898438	185.226699829102	0.654444515705109	0.956914663314819	0.420119255781174	76.0778427124023	12705
True	False	False	False	False	-2916.27905273438	794.923645019531	112.023338317871	0.756114184856415	0.967362284660339	0.676312983036041	81.2673263549805	8208
True	False	False	False	False	-2915.57250976563	1191.87451171875	144.188446044922	0.690861225128174	0.944324553012848	0.484845846891403	84.4230804443359	10975
True	False	False	False	False	-2914.59765625	719.818420410156	253.993499755859	0.645488381385803	0.92529296875	0.406405657529831	100.794761657715	23082
True	False	False	False	False	-2914.04028320313	1080.35021972656	190.772415161133	0.636261403560638	0.922273874282837	0.392990410327911	87.2034912109375	14999
True	False	False	False	False	-2913.48022460938	385.293304443359	139.751892089844	0.754863798618317	0.961401164531708	0.67060112953186	70.6507949829102	8902
True	False	False	False	False	-2910.78271484375	415.278961181641	117.569046020508	0.713317394256592	0.959091484546661	0.534983396530151	72.301887512207	7664
True	False	False	False	False	-2912.38061523438	674.198974609375	184.117568969727	0.488377690315247	0.903967380523682	0.238419249653816	86.9457855224609	14433
True	False	False	False	False	-2912.12451171875	1009.26818847656	205.191253662109	0.69008469581604	0.935771882534027	0.483279913663864	79.2054061889648	14653
True	False	False	False	False	-2910.78173828125	1098.79479980469	116.459907531738	0.669778347015381	0.951301991939545	0.445418983697891	81.990478515625	8609
True	False	False	False	False	-2910.20922851563	1328.50500488281	150.843307495117	0.410456389188766	0.907509803771973	0.182777807116508	131.051467895508	17823
True	False	False	False	False	-2909.40649414063	744.845642089844	125.333038330078	0.845949530601501	0.961469709873199	1	88.0796432495117	9953
True	False	False	False	False	-2906.9892578125	1167.83666992188	120.896469116211	0.771264374256134	0.95954817533493	0.76343834400177	73.4587173461914	8007
True	False	False	False	False	-2906.97485351563	592.481994628906	139.751892089844	0.576992571353912	0.95392382144928	0.320026069879532	76.0158767700195	9578
True	False	False	False	False	-2904.06372070313	1308.17077636719	122.005615234375	0.720566987991333	0.960482001304626	0.553630292415619	92.8181838989258	10210
True	False	False	False	False	-2903.12353515625	780.970092773438	126.442184448242	0.727187871932983	0.964433610439301	0.572028160095215	94.0877227783203	10726
True	False	False	False	False	-2902.32470703125	281.603881835938	135.315322875977	0.680754125118256	0.932397782802582	0.465183943510056	120.008193969727	14641
True	False	False	False	False	-2901.89379882813	929.647277832031	183.008422851563	0.628095090389252	0.930893957614899	0.381662428379059	84.2606048583984	13903
True	False	False	False	False	-2899.52368164063	1144.98010253906	106.477630615234	0.748652279376984	0.944584131240845	0.644329190254211	72.0208358764648	6914
True	False	False	False	False	-2894.0244140625	110.111709594727	159.716445922852	0.578242421150208	0.934540092945099	0.321375250816345	122.888885498047	17696
True	False	False	False	False	-2895.30078125	650.76171875	113.132476806641	0.675627171993256	0.955918490886688	0.455761611461639	74.2843170166016	7577
True	False	False	False	False	-2897.17065429688	883.414428710938	211.846115112305	0.712465822696686	0.94740092754364	0.532884180545807	87.7225112915039	16755
True	False	False	False	False	-2898.54125976563	1208.0419921875	148.625015258789	0.663309156894684	0.947303295135498	0.434442758560181	81.9253768920898	10978
True	False	False	False	False	-2896.38427734375	1270.56103515625	140.861022949219	0.499462693929672	0.934482395648956	0.247366935014725	75.1338577270508	9542
True	False	False	False	False	-2895.94458007813	839.523132324219	200.754699707031	0.656295657157898	0.945998728275299	0.423045814037323	91.8011016845703	16616
True	False	False	False	False	-2895.505859375	1113.13391113281	215.173538208008	0.738487541675568	0.968777596950531	0.607207953929901	76.6649475097656	14873
True	False	False	False	False	-2893.40551757813	396.685119628906	161.934722900391	0.567277252674103	0.916524827480316	0.309764891862869	68.9246597290039	10063
True	False	False	False	False	-2892.41162109375	1044.64172363281	174.135284423828	0.728463411331177	0.939121067523956	0.575742781162262	85.5414047241211	13430
True	False	False	False	False	-2889.71728515625	818.63916015625	134.206176757813	0.724908888339996	0.961401164531708	0.56553328037262	80.1322326660156	9696
True	False	False	False	False	-2890.36645507813	953.949401855469	220.719253540039	0.779847025871277	0.95265132188797	0.844898045063019	109.91960144043	21874
True	False	False	False	False	-2889.60668945313	1360.85778808594	293.922607421875	0.549595475196838	0.945958971977234	0.292043507099152	150.701889038086	39936
True	False	False	False	False	-2888.74340820313	479.497955322266	170.807861328125	0.701401770114899	0.944279670715332	0.507126808166504	69.5974044799805	10718
True	False	False	False	False	-2888.6083984375	569.510131835938	163.043869018555	0.632514238357544	0.944068014621735	0.387731999158859	71.2517013549805	10474
True	False	False	False	False	-2886.84912109375	688.721252441406	103.150199890137	0.728902280330658	0.962803065776825	0.577034711837769	71.9784927368164	6694
True	False	False	False	False	-2886.51098632813	669.248229980469	144.188446044922	0.444442003965378	0.864363491535187	0.205634906888008	76.0615386962891	9888
True	False	False	False	False	-2885.52270507813	1326.09387207031	143.079315185547	0.845028579235077	0.970909714698792	1	94.7131805419922	12218
True	False	False	False	False	-2881.72094726563	597.686401367188	192.990692138672	0.789468884468079	0.960127413272858	1	77.5747146606445	13498
True	False	False	False	False	-2879.89526367188	717.604614257813	139.751892089844	0.603693544864655	0.954101085662842	0.350445985794067	79.8015899658203	10055
True	False	False	False	False	-2880.39111328125	869.96435546875	130.878753662109	0.752703249454498	0.954143524169922	0.661087512969971	82.2033920288086	9700
True	False	False	False	False	-2878.44506835938	1153.09838867188	139.751892089844	0.73591810464859	0.940746605396271	0.598723590373993	89.3650817871094	11260
True	False	False	False	False	-2878.44921875	1188.99743652344	146.40673828125	0.684889554977417	0.935307502746582	0.47304567694664	79.5303039550781	10498
True	False	False	False	False	-2877.67456054688	1234.51782226563	283.940338134766	0.510854840278625	0.924333512783051	0.25688499212265	88.578125	22676
True	False	False	False	False	-2874.6083984375	1008.75714111328	253.993499755859	0.574582576751709	0.920298397541046	0.317443698644638	85.4585189819336	19570
True	False	False	False	False	-2873.37060546875	1391.2744140625	144.188446044922	0.652364492416382	0.952504515647888	0.416869550943375	143.076919555664	18600
True	False	False	False	False	-2872.42919921875	756.859191894531	186.335845947266	0.722873449325562	0.945718228816986	0.559879124164581	79.2142868041992	13308
True	False	False	False	False	-2870.76318359375	1135.83325195313	43.256534576416	0.711638450622559	0.963050842285156	0.530861914157867	70.8461532592773	2763
True	False	False	False	False	-2868.8154296875	838.967163085938	160.825576782227	0.663999378681183	0.955127596855164	0.43559193611145	77.027587890625	11169
True	False	False	False	False	-2869.61108398438	1122.01733398438	100.931915283203	0.681251406669617	0.958391427993774	0.466116547584534	76.3406600952148	6947
True	False	False	False	False	-2868.43969726563	1168.36096191406	124.223899841309	0.762229561805725	0.949699282646179	0.70684415102005	95.75	10724
True	False	False	False	False	-2865.73901367188	932.222839355469	219.610107421875	0.769321203231812	0.958856880664825	0.749670028686523	85.2575759887695	16881
True	False	False	False	False	-2865.24291992188	1060.7314453125	160.825576782227	0.592492997646332	0.921698987483978	0.337260365486145	80.0827560424805	11612
True	False	False	False	False	-2861.2265625	435.501708984375	104.259346008301	0.811947047710419	0.952967822551727	1	93.3085098266602	8771
True	False	False	False	False	-2863.85400390625	973.550659179688	194.099838256836	0.769586682319641	0.958308160305023	0.751487255096436	88.6857147216797	15520
True	False	False	False	False	-2863.2412109375	1284.00354003906	211.846115112305	0.811500012874603	0.959096789360046	1	84.900520324707	16216
True	False	False	False	False	-2863.09155273438	1204.21032714844	169.698715209961	0.723330855369568	0.962758660316467	0.561138093471527	80.3660125732422	12296
True	False	False	False	False	-2862.48095703125	1373.39123535156	135.315322875977	0.648346662521362	0.947992444038391	0.410704642534256	91.0327835083008	11106
True	False	False	False	False	-2861.96459960938	897.8681640625	197.427261352539	0.653008222579956	0.947461843490601	0.417870968580246	86.9213485717773	15472
True	False	False	False	False	-2860.84838867188	1096.16320800781	112.023338317871	0.787644565105438	0.957532703876495	1	77.3168334960938	7809
True	False	False	False	False	-2861.12329101563	1411.32495117188	53.2388153076172	0.80851811170578	0.95892596244812	1	125.916664123535	6044
True	False	False	False	False	-2857.15795898438	538.198364257813	156.389007568359	0.756852924823761	0.958474338054657	0.679764032363892	75.078010559082	10586
True	False	False	False	False	-2852.89086914063	724.94921875	179.680999755859	0.758721351623535	0.955837547779083	0.688763201236725	80.2777786254883	13005
True	False	False	False	False	-2851.64599609375	606.371887207031	275.067199707031	0.632685959339142	0.950010657310486	0.387970715761185	88.8427429199219	22033
True	False	False	False	False	-2850.26733398438	790.311584472656	195.208984375	0.625652849674225	0.941479623317719	0.378367096185684	96.3920440673828	16965
True	False	False	False	False	-2850.41235351563	1000.32684326172	106.477630615234	0.761617660522461	0.951100528240204	0.703567922115326	81.3958358764648	7814
True	False	False	False	False	-2851.96362304688	1256.03295898438	117.569046020508	0.771331310272217	0.965676367282867	0.763932764530182	76.8396224975586	8145
True	False	False	False	False	-2850.40893554688	814.6318359375	180.790130615234	0.701359331607819	0.940690577030182	0.507033050060272	86.5337448120117	14105
True	False	False	False	False	-2849.1376953125	1124.0107421875	146.40673828125	0.73655366897583	0.935667812824249	0.60079300403595	93.4924240112305	12341
True	False	False	False	False	-2849.0986328125	669.545288085938	275.067199707031	0.474854737520218	0.902266681194305	0.227893799543381	80.0362930297852	19849
True	False	False	False	False	-2846.2265625	1050.73547363281	238.465515136719	0.429038256406784	0.852126359939575	0.195031568408012	88.2883758544922	18982
True	False	False	False	False	-2848.712890625	1408.93981933594	115.350761413574	0.715846061706543	0.957150995731354	0.541325628757477	139.163467407227	14473
True	False	False	False	False	-2846.76586914063	1430.70739746094	165.262145996094	0.682316601276398	0.937112271785736	0.468125909566879	146.691268920898	21857
True	False	False	False	False	-2842.31469726563	852.910034179688	175.244430541992	0.65947163105011	0.939982950687408	0.428144931793213	72.4936676025391	11454
True	False	False	False	False	-2841.98217773438	1172.69226074219	177.462707519531	0.742383062839508	0.929578602313995	0.620710372924805	93.9812469482422	15037
True	False	False	False	False	-2842.83203125	1341.55749511719	214.064392089844	0.734680891036987	0.931369781494141	0.594748139381409	121.896369934082	23526
True	False	False	False	False	-2842.45043945313	1220.02319335938	143.079315185547	0.753439962863922	0.943491876125336	0.664282858371735	95.9147262573242	12373
True	False	False	False	False	-2841.21533203125	1145.73449707031	217.391815185547	0.375288426876068	0.791900634765625	0.161027625203133	88.0255126953125	17253
True	False	False	False	False	-2841.0009765625	755.135375976563	149.734161376953	0.640728771686554	0.931711912155151	0.399400055408478	71.1259231567383	9602
True	False	False	False	False	-2836.54125976563	962.564697265625	164.153015136719	0.718699157238007	0.933918237686157	0.548686504364014	72.2972946166992	10700
True	False	False	False	False	-2836.59594726563	1023.24548339844	202.97297668457	0.717145800590515	0.938862025737762	0.544651031494141	92.5519104003906	16937
True	False	False	False	False	-2836.36352539063	1385.67419433594	255.102645874023	0.353465586900711	0.826510608196259	0.148376852273941	100.76522064209	23176
True	False	False	False	False	-2836.04272460938	513.335144042969	167.480438232422	0.851255416870117	0.963339745998383	1	86.5827789306641	13074
True	False	False	False	False	-2834.83203125	1090.49572753906	181.899276733398	0.684514880180359	0.929729461669922	0.472323328256607	93.0853652954102	15266
True	False	False	False	False	-2832.60668945313	732.803527832031	117.569046020508	0.72139585018158	0.959720134735107	0.555857241153717	71.2075500488281	7548
True	False	False	False	False	-2833.17578125	878.9521484375	115.350761413574	0.825085759162903	0.964160740375519	1	74.0576934814453	7702
True	False	False	False	False	-2831.26611328125	1248.82861328125	125.333038330078	0.836017847061157	0.960166454315186	1	80.3185806274414	9076
True	False	False	False	False	-2832.52319335938	1419.03662109375	109.805053710938	0.586872398853302	0.901012420654297	0.330881625413895	94.202018737793	9326
True	False	False	False	False	-2830.87915039063	1458.5234375	176.353576660156	0.554245293140411	0.937980651855469	0.296591252088547	142.169815063477	22605
True	False	False	False	False	-2827.513671875	1285.21130371094	195.208984375	0.698149502277374	0.949657797813416	0.500038266181946	74.1022720336914	13042
True	False	False	False	False	-2825.10278320313	915.783752441406	212.955261230469	0.739683151245117	0.964362919330597	0.611266613006592	80.90625	15534
True	False	False	False	False	-2825.27270507813	1064.15649414063	102.041061401367	0.717458426952362	0.965117812156677	0.54545783996582	72.9239120483398	6709
True	False	False	False	False	-2824.814453125	995.180358886719	139.751892089844	0.686032891273499	0.970853507518768	0.475262850522995	75.476188659668	9510
True	False	False	False	False	-2822.49291992188	1206.56787109375	137.533599853516	0.675143480300903	0.949983537197113	0.454890340566635	88.7580642700195	11006
True	False	False	False	False	-2822.36889648438	710.158020019531	149.734161376953	0.74251663684845	0.956099689006805	0.621188163757324	77.4148178100586	10451
True	False	False	False	False	-2821.73559570313	1356.60375976563	167.480438232422	0.591743230819702	0.936834812164307	0.336400598287582	81.5629119873047	12316
True	False	False	False	False	-2819.93383789063	976.477416992188	43.256534576416	0.744505047798157	0.95627349615097	0.628424048423767	65.6410293579102	2560
True	False	False	False	False	-2816.96508789063	816.176086425781	73.203369140625	0.73655366897583	0.933620512485504	0.60079300403595	71.8484878540039	4742
True	False	False	False	False	-2816.93334960938	887.643188476563	115.350761413574	0.699858546257019	0.958487033843994	0.503738164901733	80.2788467407227	8349
True	False	False	False	False	-2816.751953125	785.437561035156	164.153015136719	0.767906427383423	0.953457355499268	0.740287721157074	79.5337829589844	11771
True	False	False	False	False	-2815.23217773438	831.205139160156	174.135284423828	0.814603447914124	0.964829623699188	1	83.5414047241211	13116
True	False	False	False	False	-2813.76171875	1154.49755859375	158.607299804688	0.678697884082794	0.949118077754974	0.461363196372986	87.2587432861328	12478
True	False	False	False	False	-2809.1181640625	955.516967773438	127.551322937012	0.714580357074738	0.957304775714874	0.538130283355713	78.6173934936523	9041
True	False	False	False	False	-2809.48657226563	1431.98205566406	165.262145996094	0.730507373809814	0.938452363014221	0.581821024417877	96.4496612548828	14371
True	False	False	False	False	-2808.59375	1120.91442871094	196.318130493164	0.584297657012939	0.926555216312408	0.328009814023972	83.7514114379883	14824
True	False	False	False	False	-2807.6689453125	1467.50158691406	163.043869018555	0.600665330886841	0.918331563472748	0.346816152334213	121.51700592041	17863
True	False	False	False	False	-2805.15893554688	764.04931640625	129.769607543945	0.719225645065308	0.955561459064484	0.550069808959961	77.8632507324219	9110
True	False	False	False	False	-2804.37060546875	861.738647460938	198.536407470703	0.728778421878815	0.968180298805237	0.57666939496994	89.0502777099609	15940
True	False	False	False	False	-2806.68725585938	1187.38024902344	137.533599853516	0.843897044658661	0.958252608776093	1	87.1532287597656	10807
True	False	False	False	False	-2803.99755859375	989.22314453125	86.513069152832	0.812731087207794	0.955295741558075	1	78.7307662963867	6141
True	False	False	False	False	-2802.80102539063	801.66796875	79.8582229614258	0.683444023132324	0.944778859615326	0.470269948244095	66.25	4770
True	False	False	False	False	-2801.80834960938	1046.63940429688	195.208984375	0.33135575056076	0.842647850513458	0.136149317026138	73.4715881347656	12931
True	False	False	False	False	-2800.35864257813	1081.43908691406	112.023338317871	0.679670333862305	0.953436613082886	0.463163018226624	74.6435623168945	7539
True	False	False	False	False	-2799.71630859375	1232.40698242188	179.680999755859	0.609374642372131	0.952971935272217	0.357392430305481	90.9382705688477	14732
True	False	False	False	False	-2797.259765625	918.199523925781	166.371292114258	0.702519774436951	0.929776549339294	0.509610950946808	74.8000030517578	11220
True	False	False	False	False	-2797.7568359375	1487.05297851563	219.610107421875	0.384660601615906	0.841703176498413	0.166651993989944	121.020202636719	23962
True	False	False	False	False	-2797.27563476563	1374.71936035156	115.350761413574	0.811039984226227	0.962896168231964	1	85.1346130371094	8854
True	False	False	False	False	-2796.15869140625	1308.52368164063	211.846115112305	0.692555069923401	0.947069883346558	0.488295674324036	108.900520324707	20800
True	False	False	False	False	-2795.33374023438	1505.86608886719	108.695907592773	0.777484655380249	0.962576270103455	0.817557096481323	147.561218261719	14461
True	False	False	False	False	-2795.09692382813	965.441772460938	107.586769104004	0.747388184070587	0.94491708278656	0.639357089996338	73.793815612793	7158
True	False	False	False	False	-2792.09155273438	992.409301757813	77.6399383544922	0.509369730949402	0.941188931465149	0.255624830722809	78.4000015258789	5488
True	False	False	False	False	-2793.9267578125	1203.12780761719	230.701522827148	0.775878965854645	0.948487341403961	0.801652908325195	99.288459777832	20652
True	False	False	False	False	-2792.140625	1260.39331054688	216.282684326172	0.693194925785065	0.961524903774261	0.489611268043518	86.0820541381836	16786
True	False	False	False	False	-2792.96923828125	1359.77770996094	105.36848449707	0.653897881507874	0.949316203594208	0.419261276721954	82.3789443969727	7826
True	False	False	False	False	-2790.03076171875	1343.96887207031	157.498153686523	0.736775100231171	0.952455639839172	0.601518452167511	87.4436645507813	12417
True	False	False	False	False	-2786.0419921875	1018.36505126953	169.698715209961	0.617516577243805	0.918140888214111	0.367675840854645	91.9019622802734	14061
True	False	False	False	False	-2785.26025390625	1066.43408203125	110.914192199707	0.727671027183533	0.958977937698364	0.573428332805634	74.7900009155273	7479
True	False	False	False	False	-2784.32006835938	822.995971679688	190.772415161133	0.660306811332703	0.943978369235992	0.429502636194229	82.2267456054688	14143
True	False	False	False	False	-2783.8095703125	1099.38830566406	179.680999755859	0.735022723674774	0.951243460178375	0.595839619636536	87.4197540283203	14162
True	False	False	False	False	-2783.34155273438	752.925598144531	113.132476806641	0.650641798973083	0.949881255626678	0.414208441972733	66.3137283325195	6764
True	False	False	False	False	-2779.85131835938	990.416076660156	77.6399383544922	0.604641437530518	0.946354627609253	0.351592451334	75.4000015258789	5278
True	False	False	False	False	-2781.134765625	1447.39318847656	138.64274597168	0.687515437602997	0.926487505435944	0.478166908025742	89.6159973144531	11202
True	False	False	False	False	-2779.07373046875	1526.45947265625	261.757507324219	0.518921315670013	0.902126669883728	0.263834953308105	150.656784057617	35555
True	False	False	False	False	-2778.6318359375	889.282287597656	125.333038330078	0.702152848243713	0.953919410705566	0.50879293680191	66.911506652832	7561
True	False	False	False	False	-2778.40502929688	775.081359863281	80.9673614501953	0.715799152851105	0.968661546707153	0.541206359863281	66.7808227539063	4875
True	False	False	False	False	-2778.02880859375	791.077819824219	149.734161376953	0.677455425262451	0.948202073574066	0.45908197760582	73.2148132324219	9884
True	False	False	False	False	-2777.48388671875	1400.650390625	215.173538208008	0.549168527126312	0.947224140167236	0.291629761457443	87.7010345458984	17014
True	False	False	False	False	-2772.0947265625	1083.00476074219	114.241622924805	0.817152261734009	0.971811234951019	1	74.7961196899414	7704
True	False	False	False	False	-2771.28930664063	1442.78308105469	17.7462711334229	0.689935445785522	0.925363481044769	0.482980132102966	65.9375	1055
True	False	False	False	False	-2771.15014648438	1481.06640625	125.333038330078	0.676981031894684	0.939445018768311	0.458216309547424	111.646018981934	12616
True	False	False	False	False	-2770.02978515625	1272.62707519531	230.701522827148	0.59671950340271	0.951545476913452	0.342159539461136	80.3269195556641	16708
True	False	False	False	False	-2767.22534179688	845.212646484375	226.264953613281	0.719305574893951	0.955017387866974	0.550280451774597	97.3333358764648	19856
True	False	False	False	False	-2766.69189453125	1500.99133300781	113.132476806641	0.742224454879761	0.958977937698364	0.620144486427307	86.9411773681641	8868
True	False	False	False	False	-2764.78491210938	930.179138183594	165.262145996094	0.713891565799713	0.947054386138916	0.536409020423889	77.0671157836914	11483
True	False	False	False	False	-2765.04077148438	999.041137695313	124.223899841309	0.631394743919373	0.91459196805954	0.386181116104126	80.4196395874023	9007
True	False	False	False	False	-2762.10107421875	1361.20849609375	134.206176757813	0.621670126914978	0.931365847587585	0.373079687356949	87.3388442993164	10568
True	False	False	False	False	-2761.97436523438	1221.01684570313	214.064392089844	0.654575526714325	0.937085151672363	0.42032527923584	85.7512969970703	16550
True	False	False	False	False	-2760.45581054688	972.885192871094	102.041061401367	0.748013913631439	0.950391054153442	0.641803920269012	70.5434799194336	6490
True	False	False	False	False	-2761.1748046875	1549.46118164063	275.067199707031	0.43224161863327	0.866992950439453	0.197202190756798	149.612899780273	37104
True	False	False	False	False	-2760.7109375	1170.84057617188	178.571853637695	0.747022986412048	0.94428539276123	0.637941479682922	89.1801223754883	14358
True	False	False	False	False	-2755.43505859375	864.513427734375	100.931915283203	0.721950054168701	0.947857677936554	0.557357847690582	63.6483497619629	5792
True	False	False	False	False	-2754.7060546875	1055.86572265625	154.17073059082	0.76451712846756	0.953461170196533	0.719610869884491	94.4676284790039	13131
True	False	False	False	False	-2753.8896484375	1378.95983886719	144.188446044922	0.62285840511322	0.942129075527191	0.374646186828613	81.5076904296875	10596
True	False	False	False	False	-2752.68896484375	1144.14562988281	226.264953613281	0.673427760601044	0.937514781951904	0.451823472976685	84.2990188598633	17197
True	False	False	False	False	-2750.48486328125	1412.90759277344	160.825576782227	0.65186595916748	0.925911068916321	0.41609662771225	102.613792419434	14879
True	False	False	False	False	-2747.73217773438	1107.82006835938	166.371292114258	0.797147572040558	0.959978342056274	1	82.3199996948242	12348
True	False	False	False	False	-2743.76831054688	788.546203613281	88.7313537597656	0.769612729549408	0.964746832847595	0.751666605472565	63.8125	5105
True	False	False	False	False	-2745.57592773438	989.57275390625	107.586769104004	0.7348473072052	0.967167854309082	0.595278739929199	68.3711318969727	6632
True	False	False	False	False	-2747.1494140625	1021.68597412109	163.043869018555	0.646452784538269	0.941708922386169	0.407848328351974	81.5578231811523	11989
True	False	False	False	False	-2745.51049804688	1329.02893066406	285.049468994141	0.590705335140228	0.934607446193695	0.33521494269371	84.0856018066406	21610
True	False	False	False	False	-2744.01293945313	899.228393554688	115.350761413574	0.646229147911072	0.937480986118317	0.407513111829758	73.1346130371094	7606
True	False	False	False	False	-2743.51245117188	1282.83728027344	228.483245849609	0.762033998966217	0.962467193603516	0.705790936946869	75.6019439697266	15574
True	False	False	False	False	-2741.57275390625	1199.38854980469	169.698715209961	0.625182271003723	0.920187890529633	0.377736806869507	114.666664123535	17544
True	False	False	False	False	-2740.06323242188	1557.52563476563	128.660461425781	0.739945590496063	0.951301991939545	0.612167298793793	114.732757568359	13309
True	False	False	False	False	-2738.75927734375	1580.27099609375	306.123168945313	0.697283208370209	0.928025841712952	0.49818354845047	145.297103881836	40102
True	False	False	False	False	-2738.67749023438	927.062316894531	106.477630615234	0.739683151245117	0.960910856723785	0.611266613006592	65.9166641235352	6328
True	False	False	False	False	-2732.4189453125	1093.22509765625	173.026138305664	0.717120826244354	0.961571455001831	0.544586777687073	76.1474380493164	11879
True	False	False	False	False	-2732.3984375	1534.14770507813	135.315322875977	0.563887000083923	0.944870352745056	0.306274831295013	78.3032760620117	9553
True	False	False	False	False	-2730.0263671875	1161.03857421875	197.427261352539	0.650771260261536	0.95211535692215	0.414407432079315	92.2078628540039	16413
True	False	False	False	False	-2727.33569335938	1030.91076660156	122.005615234375	0.642468154430389	0.936811625957489	0.401938647031784	73.0545425415039	8036
True	False	False	False	False	-2727.36108398438	1485.595703125	136.424453735352	0.776088893413544	0.956976473331451	0.803636133670807	121.219512939453	14910
True	False	False	False	False	-2724.6796875	1127.61254882813	158.607299804688	0.741963624954224	0.94604879617691	0.619216978549957	78.7272720336914	11258
True	False	False	False	False	-2724.89599609375	1600.61853027344	87.6222152709961	0.785240411758423	0.955602645874023	0.972049474716187	117.240509033203	9262
True	False	False	False	False	-2720.80908203125	1409.39331054688	14.4188451766968	0.478080570697784	0.922837734222412	0.230367243289948	61.9230766296387	805
True	False	False	False	False	-2720.52783203125	1437.79296875	157.498153686523	0.658864974975586	0.937199532985687	0.427163183689117	108.183097839355	15362
True	False	False	False	False	-2720.11401367188	1342.13244628906	230.701522827148	0.760451793670654	0.948627531528473	0.697474420070648	85.024040222168	17685
True	False	False	False	False	-2718.95581054688	1505.48864746094	208.518692016602	0.576027154922485	0.940273821353912	0.318988591432571	90.3031921386719	16977
True	False	False	False	False	-2716.67626953125	923.530822753906	106.477630615234	0.804327130317688	0.957610249519348	1	65.9583358764648	6332
True	False	False	False	False	-2717.99462890625	1056.20776367188	133.097030639648	0.708264887332916	0.949767112731934	0.52278470993042	76.091667175293	9131
True	False	False	False	False	-2715.2138671875	1239.87036132813	171.917007446289	0.68163388967514	0.916432857513428	0.466836243867874	127.677421569824	19790
True	False	False	False	False	-2717.69555664063	1557.76220703125	123.114753723145	0.719127774238586	0.955811142921448	0.549812078475952	85.8828811645508	9533
True	False	False	False	False	-2715.24633789063	1397.45935058594	154.17073059082	0.64494526386261	0.943783521652222	0.405596792697906	78.9712219238281	10977
True	False	False	False	False	-2713.6689453125	1172.32275390625	239.574661254883	0.478008419275284	0.871821165084839	0.230311691761017	93.564811706543	20210
True	False	False	False	False	-2712.7734375	1619.10070800781	175.244430541992	0.819792032241821	0.96664172410965	1	150.77848815918	23823
True	False	False	False	False	-2709.45166015625	1074.55554199219	138.64274597168	0.776717782020569	0.951936304569244	0.809742450714111	74.9520034790039	9369
True	False	False	False	False	-2706.16259765625	1273.66638183594	270.630645751953	0.569818079471588	0.90316379070282	0.312410682439804	89.5737686157227	21856
True	False	False	False	False	-2703.99072265625	1149.16052246094	122.005615234375	0.712649166584015	0.927157044410706	0.533334612846375	73.3272705078125	8066
True	False	False	False	False	-2701.61010742188	1361.611328125	153.061584472656	0.716020882129669	0.952175974845886	0.541770160198212	74.659423828125	10303
True	False	False	False	False	-2699.32983398438	1481.81140136719	186.335845947266	0.67219865322113	0.936174511909485	0.449648559093475	86.3452377319336	14506
True	False	False	False	False	-2699.12622070313	1631.97717285156	114.241622924805	0.793618381023407	0.96468061208725	1	109.844657897949	11314
True	False	False	False	False	-2698.59423828125	904.203308105469	158.607299804688	0.589467704296112	0.92782860994339	0.333808064460754	80.8251724243164	11558
True	False	False	False	False	-2698.46411132813	1199.02770996094	154.17073059082	0.68147999048233	0.945278406143188	0.466546475887299	87.4964065551758	12162
True	False	False	False	False	-2698.43774414063	1449.3671875	200.754699707031	0.597502112388611	0.928638875484467	0.343076646327972	99.0497207641602	17928
True	False	False	False	False	-2693.77172851563	1027.56298828125	196.318130493164	0.723250091075897	0.938320636749268	0.560915350914001	70.3728790283203	12456
True	False	False	False	False	-2692.22021484375	1111.58959960938	137.533599853516	0.742881834506989	0.953376054763794	0.622499585151672	79.379035949707	9843
True	False	False	False	False	-2691.44702148438	1529.90417480469	148.625015258789	0.656966328620911	0.944032788276672	0.424114376306534	95.8805999755859	12848
True	False	False	False	False	-2690.94921875	1587.76062011719	263.975769042969	0.397239208221436	0.856854557991028	0.174393057823181	87.4327697753906	20809
True	False	False	False	False	-2688.44897460938	925.186218261719	113.132476806641	0.694173395633698	0.946764230728149	0.491636395454407	86.7058792114258	8844
True	False	False	False	False	-2689.68994140625	1090.99841308594	125.333038330078	0.799567699432373	0.968269646167755	1	71.8141555786133	8115
True	False	False	False	False	-2687.01611328125	1183.25842285156	143.079315185547	0.709515929222107	0.962469756603241	0.52574896812439	78.2945709228516	10100
True	False	False	False	False	-2686.58984375	1217.63439941406	117.569046020508	0.753627300262451	0.962451338768005	0.665103435516357	84.6037750244141	8968
True	False	False	False	False	-2684.0693359375	1495.31005859375	19.9645557403564	0.776177406311035	0.943199634552002	0.804480254650116	54.1111106872559	974
True	False	False	False	False	-2680.08715820313	1661.99206542969	270.630645751953	0.474026203155518	0.870386779308319	0.227262198925018	151.569671630859	36983
True	False	False	False	False	-2679.28198242188	1638.18054199219	75.4216537475586	0.6541708111763	0.946152925491333	0.419689297676086	77.3676452636719	5261
True	False	False	False	False	-2677.84643554688	1374.14978027344	185.226699829102	0.73440557718277	0.951021790504456	0.593872606754303	85.6047897338867	14296
True	False	False	False	False	-2678.1943359375	1610.01110839844	112.023338317871	0.706498801708221	0.899615049362183	0.518659710884094	124.108909606934	12535
True	False	False	False	False	-2677.97729492188	1411.05432128906	216.282684326172	0.757664859294891	0.941444039344788	0.683625519275665	87.6564102172852	17093
True	False	False	False	False	-2676.62939453125	1161.49145507813	151.952453613281	0.515335321426392	0.930213212966919	0.260723084211349	76.9270095825195	10539
True	False	False	False	False	-2676.5849609375	1331.93664550781	230.701522827148	0.711107194423676	0.95724618434906	0.529572129249573	85.5528869628906	17795
True	False	False	False	False	-2672.43359375	1081.74548339844	147.515884399414	0.77680242061615	0.959966003894806	0.810584485530853	73.0225601196289	9712
True	False	False	False	False	-2674.291015625	1142.80029296875	137.533599853516	0.716718852519989	0.941144227981567	0.543553650379181	83.3225784301758	10332
True	False	False	False	False	-2672.71142578125	1241.18884277344	177.462707519531	0.688450872898102	0.937157988548279	0.480016618967056	98.7062530517578	15793
True	False	False	False	False	-2670.81396484375	1048.51000976563	222.937530517578	0.728814482688904	0.964799284934998	0.576775729656219	72.0845794677734	14489
True	False	False	False	False	-2670.42529296875	1119.38024902344	102.041061401367	0.751853168010712	0.950370073318481	0.657459616661072	89.3586959838867	8221
True	False	False	False	False	-2670.0107421875	1446.2607421875	158.607299804688	0.596863567829132	0.924884974956512	0.342328101396561	98.4335632324219	14076
True	False	False	False	False	-2667.078125	1216.84423828125	206.300399780273	0.382375121116638	0.845773577690125	0.165269404649734	89.1397857666016	16580
True	False	False	False	False	-2664.13012695313	1550.45227050781	167.480438232422	0.716666996479034	0.937202513217926	0.543420672416687	84.0993347167969	12699
True	False	False	False	False	-2662.443359375	870.910766601563	221.828384399414	0.783765912055969	0.948849260807037	0.912798941135406	80.4899978637695	16098
True	False	False	False	False	-2662.462890625	1286.07604980469	228.483245849609	0.556820392608643	0.892068982124329	0.299143403768539	98.1213607788086	20213
True	False	False	False	False	-2662.17700195313	1502.63903808594	148.625015258789	0.755418717861176	0.953666150569916	0.673116326332092	94.4850769042969	12661
True	False	False	False	False	-2661.61596679688	1629.53576660156	108.695907592773	0.800887107849121	0.967507779598236	1	73.8673477172852	7239
True	False	False	False	False	-2657.24926757813	1569.23083496094	148.625015258789	0.656966328620911	0.942705035209656	0.424114376306534	81.4552230834961	10915
True	False	False	False	False	-2657.01000976563	1597.96557617188	143.079315185547	0.626433730125427	0.937016785144806	0.379416227340698	82.9612426757813	10702
True	False	False	False	False	-2652.27075195313	1085.17578125	102.041061401367	0.794671595096588	0.953652620315552	1	73.9673919677734	6805
True	False	False	False	False	-2656.3779296875	1440.49462890625	18.8554134368896	0.809739828109741	0.949675559997559	1	70.470588684082	1198
True	False	False	False	False	-2653.578125	1415.85375976563	164.153015136719	0.536639511585236	0.899095356464386	0.279764831066132	86.5472946166992	12809
True	False	False	False	False	-2650.64184570313	1479.04870605469	157.498153686523	0.514883875846863	0.934504091739655	0.260333836078644	76.8380279541016	10911
True	False	False	False	False	-2651.51147460938	1699.85559082031	269.521484375	0.462506383657455	0.951449930667877	0.218631431460381	148.773666381836	36152
True	False	False	False	False	-2650.25366210938	1652.4755859375	209.627822875977	0.707453370094299	0.961556613445282	0.520880579948425	91.7248687744141	17336
True	False	False	False	False	-2649.12646484375	1387.01452636719	33.2742576599121	0.745649039745331	0.94053065776825	0.63269704580307	60.7666664123535	1823
True	False	False	False	False	-2647.49340820313	1144.19067382813	125.333038330078	0.409731537103653	0.799034535884857	0.182311058044434	106.991149902344	12090
True	False	False	False	False	-2646.2353515625	1306.28662109375	153.061584472656	0.667498171329498	0.942578315734863	0.441496878862381	101.384056091309	13991
True	False	False	False	False	-2645.60522460938	1687.03430175781	76.5307922363281	0.797638714313507	0.956738173961639	1	92.2753601074219	6367
True	False	False	False	False	-2641.78271484375	1097.29345703125	100.931915283203	0.776127755641937	0.951622247695923	0.804006338119507	68.1208801269531	6199
True	False	False	False	False	-2644.935546875	1199.42834472656	220.719253540039	0.386603355407715	0.846613049507141	0.167832925915718	71.9598007202148	14320
True	False	False	False	False	-2642.77319335938	1359.80932617188	197.427261352539	0.712210476398468	0.959180891513824	0.532258272171021	84.769660949707	15089
True	False	False	False	False	-2643.75244140625	1458.47534179688	122.005615234375	0.748618364334106	0.953145325183868	0.64419424533844	79.3454513549805	8728
True	False	False	False	False	-2640.44653320313	1473.73107910156	29.9468326568604	0.80851811170578	0.952666342258453	1	73.8888854980469	1995
True	False	False	False	False	-2639.93872070313	1429.83728027344	141.970169067383	0.694015443325043	0.953163862228394	0.491308391094208	92.84375	11884
True	False	False	False	False	-2636.60693359375	1509.70288085938	117.569046020508	0.658656656742096	0.964075446128845	0.426826924085617	71.7169799804688	7602
True	False	False	False	False	-2638.71362304688	1527.08654785156	126.442184448242	0.71930193901062	0.952086091041565	0.550270855426788	82.6578979492188	9423
True	False	False	False	False	-2636.30151367188	1123.3544921875	126.442184448242	0.767152667045593	0.963469326496124	0.735483109951019	70.5350875854492	8041
True	False	False	False	False	-2635.77368164063	1676.00903320313	24.401123046875	0.809059381484985	0.955780923366547	1	66.4090881347656	1461
True	False	False	False	False	-2634.90625	1639.44128417969	97.6044921875	0.65105813741684	0.95430862903595	0.414849132299423	65.7840881347656	5789
True	False	False	False	False	-2630.83984375	1225.1396484375	140.861022949219	0.752856492996216	0.951684832572937	0.661748111248016	79.8110198974609	10136
True	False	False	False	False	-2631.02612304688	1278.56518554688	120.896469116211	0.839848577976227	0.972220122814178	1	93.4954147338867	10191
True	False	False	False	False	-2631.24609375	1403.68640136719	56.5662384033203	0.823355436325073	0.965245127677917	1	74.529411315918	3801
True	False	False	False	False	-2629.98315429688	1247.29541015625	150.843307495117	0.794324278831482	0.958043396472931	1	91.0808792114258	12387
True	False	False	False	False	-2629.19995117188	1044.2666015625	197.427261352539	0.610566318035126	0.903420746326447	0.35887286067009	77.1067428588867	13725
True	False	False	False	False	-2627.85205078125	1155.02075195313	149.734161376953	0.717432796955109	0.94302773475647	0.545391619205475	80.0518493652344	10807
True	False	False	False	False	-2628.8017578125	1382.0419921875	211.846115112305	0.727067649364471	0.95965850353241	0.571680963039398	92.3036651611328	17630
True	False	False	False	False	-2625.72802734375	1307.54870605469	135.315322875977	0.778218626976013	0.951301991939545	0.825467169284821	100.803276062012	12298
True	False	False	False	False	-2625.14013671875	1595.27185058594	135.315322875977	0.603908360004425	0.946702241897583	0.350705355405807	75.3606567382813	9194
True	False	False	False	False	-2625.54736328125	1731.58898925781	289.486053466797	0.420411139726639	0.93345433473587	0.189272224903107	151.704986572266	39595
True	False	False	False	False	-2619.31665039063	1397.583984375	63.2210922241211	0.801229655742645	0.957386434078217	1	79.5614013671875	4535
True	False	False	False	False	-2619.93359375	1680.41247558594	176.353576660156	0.690333187580109	0.961966753005981	0.483779966831207	79.2830200195313	12606
True	False	False	False	False	-2618.70458984375	1467.57604980469	238.465515136719	0.619459271430969	0.956536293029785	0.370189607143402	92.9860458374023	19992
True	False	False	False	False	-2615.0224609375	1131.86694335938	109.805053710938	0.772047638893127	0.959754347801208	0.769319832324982	90.3737411499023	8947
True	False	False	False	False	-2610.6181640625	1176.11669921875	118.678184509277	0.697709441184998	0.96463543176651	0.499094367027283	70.5700912475586	7551
True	False	False	False	False	-2613.09497070313	1412.76623535156	168.589569091797	0.450528293848038	0.899939179420471	0.20994345843792	78.8881607055664	11991
True	False	False	False	False	-2613.06958007813	1509.73791503906	129.769607543945	0.757999539375305	0.948897659778595	0.685239017009735	69.1623916625977	8092
True	False	False	False	False	-2612.12133789063	1197.36169433594	137.533599853516	0.682015299797058	0.952141880989075	0.467555910348892	73.9677429199219	9172
True	False	False	False	False	-2612.04052734375	1561.17077636719	145.297592163086	0.642258167266846	0.938418328762054	0.401630789041519	90.0610656738281	11798
True	False	False	False	False	-2607.1396484375	1216.39318847656	89.8404998779297	0.779232859611511	0.95210999250412	0.837222635746002	70.8888854980469	5742
True	False	False	False	False	-2607.93579101563	1334.81982421875	215.173538208008	0.6235591173172	0.928119122982025	0.375574290752411	73.293815612793	14219
True	False	False	False	False	-2604.69921875	1537.64123535156	171.917007446289	0.480046570301056	0.876336097717285	0.231885999441147	72.1096801757813	11177
True	False	False	False	False	-2604.03442382813	1102.3173828125	117.569046020508	0.803029000759125	0.95750218629837	1	86.2452850341797	9142
True	False	False	False	False	-2603.32934570313	1025.21667480469	216.282684326172	0.764171719551086	0.951002955436707	0.717627465724945	82.9179458618164	16169
True	False	False	False	False	-2601.9580078125	1264.63488769531	188.554138183594	0.666200995445251	0.936908304691315	0.439291834831238	77.9529418945313	13252
True	False	False	False	False	-2603.08666992188	1732.83337402344	187.44499206543	0.422835052013397	0.849249839782715	0.190877869725227	100.905326843262	17053
True	False	False	False	False	-2602.30004882813	1424.27294921875	106.477630615234	0.69047749042511	0.953440308570862	0.484070807695389	80.125	7692
[truncated: 17,742 more rows]
