# Supplementary material for: Gene Delivery Mediated by Backbone-Degradable RAFT Copolymers
Source: Biomacromolecules. 2026 Feb 12;27(3):1846–56. doi: 10.1021/acs.biomac.5c01662 (PMC12977016; doi:10.1021/acs.biomac.5c01662)
Supplement: Supplementary file 2 [file bm5c01662_si_002.zip › Celigo Raw Data/Object (Cell)-Level Data/Blue/7-15-2024-9-16-56-PM_object_C9.csv]

Plate ID	PM_2024_07_15_PPP41-45_NP_5_10_20_PEIpro_200ngwell_U2OS_6k_Plate2
Plate Name
Plate Description
Scan ID	7/15/2024 9:16:56 PM
Scan Description
Scan Result ID	7/15/2024 9:16:56 PM
Scan Result Description
Software Version	5.1.0.0
Experiment Name
Application Name	Target 1
Plate Type	96-Well BD Falcon™ 353072 Plate
Acquisition Start/End Times	7/15/2024 9:16:56 PM - 7/15/2024 9:18:46 PM
Analysis Start Time	7/15/2024 9:16:56 PM
User ID	Local Administrator
Scan Area Object-Level Data CSV Report
Row	C
Column	9
Total	Class 1	Class 2	Class 3	Class 4	X Position (µm)	Y Position (µm)	Target 1: Area (µm²)	Target 1: Form Factor	Target 1: Smoothness	Target 1: Aspect Ratio	Target 1: Mean Intensity	Target 1: Integrated Intensity
True	False	False	False	False	-2030.66320800781	-2920.39770507813	103.150199890137	0.737817108631134	0.954925775527954	0.604963421821594	139.32258605957	12957
True	False	False	False	False	-2055.14965820313	-2887.869140625	116.459907531738	0.786059260368347	0.948782980442047	1	102.514282226563	10764
True	False	False	False	False	-2103.38403320313	-2882.82666015625	24.401123046875	0.698149502277374	0.917292892932892	0.500038266181946	139.5	3069
True	False	False	False	False	-2114.5244140625	-2862.79760742188	116.459907531738	0.60689902305603	0.930430591106415	0.354343086481094	182.752380371094	19189
True	False	False	False	False	-2157.72119140625	-2824.7939453125	312.778015136719	0.300087034702301	0.805231630802155	0.11977244913578	154.578018188477	43591
True	False	False	False	False	-2214.69311523438	-2778.83764648438	234.028945922852	0.486297070980072	0.92889666557312	0.236772641539574	169.03791809082	35667
True	False	False	False	False	-2255.70727539063	-2745.96044921875	73.203369140625	0.815053641796112	0.969603180885315	1	134.606063842773	8884
True	False	False	False	False	-2280.22973632813	-2717.59790039063	161.934722900391	0.472939878702164	0.907118141651154	0.22643631696701	113.493148803711	16570
True	False	False	False	False	-2340.81567382813	-2666.82177734375	473.603607177734	0.189966887235641	0.891517758369446	0.0691158398985863	136.653396606445	58351
True	False	False	False	False	-2374.96069335938	-2636.58374023438	80.9673614501953	0.856437861919403	0.97037261724472	1	135.465759277344	9889
True	False	False	False	False	-2388.62158203125	-2621.43603515625	104.259346008301	0.724273085594177	0.95934933423996	0.5637526512146	119.244682312012	11209
True	False	False	False	False	-2420.03369140625	-2586.87451171875	184.117568969727	0.508619725704193	0.938304483890533	0.254990696907043	138.939758300781	23064
True	False	False	False	False	-2460.53173828125	-2562.65966796875	16.6371288299561	0.518264055252075	0.889751732349396	0.263261914253235	134.399993896484	2016
True	False	False	False	False	-2484.5947265625	-2537.52954101563	31.0559749603271	0.695939123630524	0.94730132818222	0.495332807302475	135.357147216797	3790
True	False	False	False	False	-2523.6474609375	-2475.15747070313	90.9496383666992	0.799552619457245	0.956754624843597	1	146.17073059082	11986
True	False	False	False	False	-2564.13598632813	-2448.8876953125	102.041061401367	0.298981040716171	0.9310222864151	0.119211480021477	137.391311645508	12640
True	False	False	False	False	-2569.54931640625	-2426.50415039063	80.9673614501953	0.671151578426361	0.955595314502716	0.447810232639313	128.684936523438	9394
True	False	False	False	False	-2596.515625	-2386.49462890625	461.403045654297	0.270748049020767	0.836446046829224	0.105284258723259	148.96875	61971
True	False	False	False	False	-2657.42211914063	-2336.83813476563	37.7108268737793	0.407386809587479	0.931219100952148	0.180806815624237	141.176467895508	4800
True	False	False	False	False	-2656.37841796875	-2319.021484375	66.5485153198242	0.729813098907471	0.953661262989044	0.579738736152649	158.41667175293	9505
True	False	False	False	False	-2685.73022460938	-2279.19409179688	92.0587844848633	0.573997378349304	0.9507737159729	0.316820412874222	120.542167663574	10005
True	False	False	False	False	-2711.35498046875	-2244.86743164063	102.041061401367	0.717458426952362	0.950598299503326	0.54545783996582	149.684783935547	13771
True	False	False	False	False	-2756.26123046875	-2188.12060546875	32.1651153564453	0.820795118808746	0.95398223400116	1	119.172416687012	3456
True	False	False	False	False	-2771.26611328125	-2183.81494140625	104.259346008301	0.506671369075775	0.920920312404633	0.253350287675858	137.265960693359	12903
True	False	False	False	False	-2770.57666015625	-2166.25512695313	80.9673614501953	0.760632932186127	0.947195470333099	0.698408961296082	147.150680541992	10742
True	False	False	False	False	-2816.67919921875	-2119.09765625	76.5307922363281	0.464329242706299	0.905158877372742	0.219978719949722	139.942031860352	9656
True	False	False	False	False	-2821.5693359375	-2089.18432617188	94.2770690917969	0.734207451343536	0.951314508914948	0.593244731426239	130.611770629883	11102
True	False	False	False	False	-2855.62866210938	-2038.18872070313	78.7490768432617	0.715453743934631	0.953511893749237	0.540330648422241	127.084510803223	9023
True	False	False	False	False	-2872.94799804688	-2032.28356933594	118.678184509277	0.415744304656982	0.930034756660461	0.186207875609398	140.878509521484	15074
True	False	False	False	False	-2887.77587890625	-2008.90112304688	51.0205307006836	0.531759142875671	0.939060509204865	0.275281727313995	143.739135742188	6612
True	False	False	False	False	-2897.07421875	-1968.80541992188	225.155807495117	0.330609321594238	0.903242766857147	0.135746255517006	122.689651489258	24906
True	False	False	False	False	-2918.2802734375	-1959.16027832031	15.5279874801636	0.514855980873108	0.927662193775177	0.260309815406799	148	2072
True	False	False	False	False	-2942.57861328125	-1916.66430664063	15.5279874801636	0.483713120222092	0.933190703392029	0.234741687774658	149.214279174805	2089
True	False	False	False	False	-2929.45947265625	-1910.67980957031	291.704345703125	0.442458659410477	0.941665172576904	0.204245775938034	142.787078857422	37553
True	False	False	False	False	-2929.0478515625	-1939.95837402344	66.5485153198242	0.616532325744629	0.950505554676056	0.366411358118057	146.733337402344	8804
True	False	False	False	False	-2888.12573242188	-1942.68469238281	53.2388153076172	0.701955497264862	0.947038888931274	0.508354067802429	97.2916641235352	4670
True	False	False	False	False	-2911.11206054688	-1939.36987304688	116.459907531738	0.764054596424103	0.940589725971222	0.716959476470947	147.057144165039	15441
True	False	False	False	False	-2907.71923828125	-1909.98522949219	123.114753723145	0.664999067783356	0.935314357280731	0.437265396118164	117.441444396973	13036
True	False	False	False	False	-2892.74877929688	-1928.03955078125	154.17073059082	0.772338449954987	0.95503705739975	0.771557331085205	173.697845458984	24144
True	False	False	False	False	-2885.6552734375	-1994.2841796875	27.7285480499268	0.731203615665436	0.953220427036285	0.583928167819977	140.479995727539	3512
True	False	False	False	False	-2882.3564453125	-1913.6953125	73.203369140625	0.580488204956055	0.920790493488312	0.32381671667099	79.0151519775391	5215
True	False	False	False	False	-2870.07739257813	-2019.78112792969	22.1828384399414	0.691018760204315	0.933190703392029	0.485164731740952	123.5	2470
True	False	False	False	False	-2869.0625	-1994.52355957031	388.199676513672	0.269964694976807	0.726321041584015	0.104908213019371	146.825714111328	51389
True	False	False	False	False	-2865.40234375	-1966.66101074219	104.259346008301	0.787570297718048	0.961541295051575	1	97.7127685546875	9185
True	False	False	False	False	-2867.89404296875	-1944.96984863281	151.952453613281	0.772331058979034	0.962557375431061	0.771500051021576	94.4087600708008	12934
True	False	False	False	False	-2861.873046875	-1957.671875	12.2005615234375	0.741141617298126	0.928999543190002	0.616318583488464	73	803
True	False	False	False	False	-2852.67163085938	-1925.24621582031	161.934722900391	0.555768966674805	0.888156712055206	0.298098415136337	85.9109573364258	12543
True	False	False	False	False	-2849.30126953125	-2068.77783203125	270.630645751953	0.211278840899467	0.927108407020569	0.0781785324215889	138.344268798828	33756
True	False	False	False	False	-2833.59204101563	-2066.671875	123.114753723145	0.727117598056793	0.950650691986084	0.57182514667511	123.252250671387	13681
True	False	False	False	False	-2843.41455078125	-2021.84558105469	189.663269042969	0.698733150959015	0.916723430156708	0.501295566558838	104.12865447998	17806
True	False	False	False	False	-2829.06958007813	-1968.61511230469	171.917007446289	0.585076630115509	0.9231236577034	0.328875422477722	100.496772766113	15577
True	False	False	False	False	-2820.82861328125	-1917.36254882813	147.515884399414	0.768738806247711	0.95690929889679	0.745747148990631	95.4511260986328	12695
True	False	False	False	False	-2814.99194335938	-2042.73889160156	336.070007324219	0.446689128875732	0.921483635902405	0.207217589020729	96.5214538574219	29246
True	False	False	False	False	-2814.95874023438	-1995.2822265625	238.465515136719	0.604205846786499	0.889948606491089	0.351065009832382	104.725578308105	22516
True	False	False	False	False	-2814.2880859375	-2104.43872070313	47.6931037902832	0.72429746389389	0.945469677448273	0.563820719718933	116.162788391113	4995
True	False	False	False	False	-2812.38208007813	-1941.27221679688	158.607299804688	0.504219114780426	0.906173825263977	0.251299828290939	82.0839157104492	11738
True	False	False	False	False	-2794.35009765625	-1914.26232910156	218.500961303711	0.486209154129028	0.891407668590546	0.236703291535378	95.9543151855469	18903
True	False	False	False	False	-2791.19458007813	-2134.2333984375	328.306030273438	0.272604316473007	0.907247185707092	0.106177501380444	156.584457397461	46349
True	False	False	False	False	-2754.61938476563	-2120.62890625	238.465515136719	0.510209918022156	0.90098637342453	0.25633704662323	73.8511657714844	15878
True	False	False	False	False	-2789.60205078125	-2009.00695800781	188.554138183594	0.507656812667847	0.843356847763062	0.254178732633591	98.811767578125	16798
True	False	False	False	False	-2786.40844726563	-1940.15393066406	204.082122802734	0.71492475271225	0.950176358222961	0.538995683193207	120.336959838867	22142
True	False	False	False	False	-2783.822265625	-2088.28344726563	174.135284423828	0.675542414188385	0.937189936637878	0.455608785152435	100.872611999512	15837
True	False	False	False	False	-2778.42236328125	-2074.56396484375	26.6194076538086	0.718682765960693	0.945234656333923	0.54864364862442	57.4166679382324	1378
True	False	False	False	False	-2778.7822265625	-1978.54125976563	194.099838256836	0.700206875801086	0.940525949001312	0.504499018192291	99.3771438598633	17391
True	False	False	False	False	-2765.42260742188	-1912.72192382813	190.772415161133	0.709010124206543	0.944706380367279	0.524546146392822	88.2616271972656	15181
True	False	False	False	False	-2764.65991210938	-2033.07629394531	229.592376708984	0.602656006813049	0.931416749954224	0.349196761846542	92.0193252563477	19048
True	False	False	False	False	-2754.31420898438	-1980.91748046875	191.881561279297	0.694694042205811	0.929022789001465	0.492720693349838	92.3352584838867	15974
True	False	False	False	False	-2749.16284179688	-2179.89013671875	115.350761413574	0.765693306922913	0.969159781932831	0.7265265583992	113.855766296387	11841
True	False	False	False	False	-2747.46704101563	-2216.87084960938	310.559753417969	0.200388491153717	0.90609484910965	0.0735077783465385	135.660720825195	37985
True	False	False	False	False	-2720.74096679688	-2233.66455078125	57.6753807067871	0.656205236911774	0.919726014137268	0.422902166843414	116.326919555664	6049
True	False	False	False	False	-2734.77563476563	-2188.36987304688	113.132476806641	0.763600468635559	0.962107300758362	0.714391827583313	90.5098037719727	9232
True	False	False	False	False	-2746.26611328125	-2150.48486328125	157.498153686523	0.673951745033264	0.947892546653748	0.45275616645813	94.4647903442383	13414
True	False	False	False	False	-2735.12841796875	-2155.19775390625	17.7462711334229	0.762108087539673	0.940302610397339	0.706189274787903	63.625	1018
True	False	False	False	False	-2741.4765625	-1927.99328613281	15.5279874801636	0.717676758766174	0.938069105148315	0.546022891998291	80.6428604125977	1129
True	False	False	False	False	-2741.1650390625	-2083.60302734375	197.427261352539	0.650771260261536	0.934963464736938	0.414407432079315	123.719100952148	22022
True	False	False	False	False	-2740.87622070313	-1945.05212402344	134.206176757813	0.763469576835632	0.954912185668945	0.713658273220062	109.404960632324	13238
True	False	False	False	False	-2736.01123046875	-1914.3251953125	98.7136306762695	0.697551608085632	0.968180000782013	0.498756766319275	80.9662933349609	7206
True	False	False	False	False	-2732.115234375	-1926.85192871094	77.6399383544922	0.792614340782166	0.961753726005554	1	86.3428573608398	6044
True	False	False	False	False	-2730.14306640625	-2213.30004882813	165.262145996094	0.765527665615082	0.951941967010498	0.725537121295929	137.691268920898	20516
True	False	False	False	False	-2715.70874023438	-2153.92700195313	171.917007446289	0.467799544334412	0.848715841770172	0.222562566399574	66.4387130737305	10298
True	False	False	False	False	-2720.55126953125	-2039.20678710938	227.374099731445	0.623382031917572	0.915652692317963	0.375339418649673	66.50244140625	13633
True	False	False	False	False	-2727.6171875	-1990.83032226563	339.397430419922	0.672838628292084	0.936464786529541	0.450778692960739	100.003265380859	30601
True	False	False	False	False	-2717.9111328125	-1960.57434082031	154.17073059082	0.624892175197601	0.921941697597504	0.377349019050598	86.3525161743164	12003
True	False	False	False	False	-2710.55615234375	-2081.21142578125	169.698715209961	0.700633823871613	0.934671819210052	0.505434811115265	64.8039245605469	9915
True	False	False	False	False	-2709.25390625	-1903.86022949219	139.751892089844	0.825376749038696	0.960482001304626	1	89.5555572509766	11284
True	False	False	False	False	-2708.79614257813	-2269.68090820313	141.970169067383	0.25607568025589	0.927758753299713	0.0983294770121574	138.421875	17718
True	False	False	False	False	-2696.00146484375	-2262.74462890625	92.0587844848633	0.749119520187378	0.932144641876221	0.646196484565735	134.530120849609	11166
True	False	False	False	False	-2698.92407226563	-2226.13793945313	145.297592163086	0.784818708896637	0.962207734584808	0.947113275527954	86.4503784179688	11325
True	False	False	False	False	-2700.68725585938	-2114.30444335938	169.698715209961	0.658331155776978	0.926451027393341	0.426302343606949	105.45751953125	16135
True	False	False	False	False	-2707.73950195313	-1937.66015625	136.424453735352	0.653661012649536	0.951037645339966	0.418890386819839	84.447151184082	10387
True	False	False	False	False	-2696.62475585938	-2203.16015625	156.389007568359	0.738854289054871	0.955107927322388	0.608445107936859	62.6595726013184	8835
True	False	False	False	False	-2687.3193359375	-2169.7548828125	177.462707519531	0.742383062839508	0.948422491550446	0.620710372924805	62.1062507629395	9937
True	False	False	False	False	-2691.60498046875	-2044.42407226563	125.333038330078	0.790439307689667	0.955571591854095	1	69.3274307250977	7834
True	False	False	False	False	-2689.45849609375	-2110.84716796875	69.8759460449219	0.750200152397156	0.95883721113205	0.650578022003174	74.9206314086914	4720
True	False	False	False	False	-2686.2744140625	-2014.28979492188	128.660461425781	0.768360316753387	0.954470753669739	0.743243813514709	67.3275833129883	7810
True	False	False	False	False	-2687.92749023438	-1909.65209960938	145.297592163086	0.696175515651703	0.929573833942413	0.495831906795502	89.2824401855469	11696
True	False	False	False	False	-2686.5947265625	-1974.77026367188	180.790130615234	0.633330106735229	0.944770574569702	0.388868004083633	91.5276107788086	14919
True	False	False	False	False	-2684.42919921875	-2246.93920898438	124.223899841309	0.762229561805725	0.942516624927521	0.70684415102005	77.4910736083984	8679
True	False	False	False	False	-2681.35327148438	-2305.53051757813	210.736968994141	0.227397993206978	0.933549225330353	0.0852504521608353	137.805267333984	26183
True	False	False	False	False	-2668.263671875	-2295.38134765625	120.896469116211	0.630019009113312	0.948466539382935	0.384287714958191	122.330276489258	13334
True	False	False	False	False	-2662.79809570313	-2250.27880859375	125.333038330078	0.799567699432373	0.961044549942017	1	90.159294128418	10188
True	False	False	False	False	-2680.05419921875	-1942.41833496094	151.952453613281	0.525942087173462	0.890477776527405	0.270034283399582	81.3211669921875	11141
True	False	False	False	False	-2679.18603515625	-2134.83276367188	157.498153686523	0.603314161300659	0.934230089187622	0.349988520145416	62.478874206543	8872
True	False	False	False	False	-2673.6640625	-2091.17358398438	153.061584472656	0.486589044332504	0.855597496032715	0.237003102898598	67.8550720214844	9364
True	False	False	False	False	-2675.55053710938	-1960.77294921875	112.023338317871	0.811145603656769	0.949132025241852	1	120.049507141113	12125
True	False	False	False	False	-2667.66284179688	-2057.97998046875	155.279876708984	0.63520485162735	0.930826008319855	0.391497045755386	78.4928588867188	10989
True	False	False	False	False	-2660.79711914063	-2269.36157226563	185.226699829102	0.622941315174103	0.950023889541626	0.374755829572678	85.0898208618164	14210
True	False	False	False	False	-2649.87670898438	-2201.47509765625	165.262145996094	0.720704555511475	0.941853582859039	0.553998529911041	83.8120803833008	12488
True	False	False	False	False	-2653.92138671875	-2131.1533203125	171.917007446289	0.725937068462372	0.949374794960022	0.568441390991211	58.0645179748535	9000
True	False	False	False	False	-2660.52954101563	-2017.46606445313	205.191253662109	0.746670365333557	0.940960228443146	0.636583507061005	65.9621658325195	12203
True	False	False	False	False	-2655.03930664063	-1977.13244628906	140.861022949219	0.760854780673981	0.946727812290192	0.699559509754181	86.7480316162109	11017
True	False	False	False	False	-2659.69140625	-1928.83825683594	177.462707519531	0.659544289112091	0.932201147079468	0.428262740373611	81.3125	13010
True	False	False	False	False	-2650.3798828125	-2184.50048828125	141.970169067383	0.565020322799683	0.91249817609787	0.307436466217041	89.6796875	11479
True	False	False	False	False	-2646.82006835938	-2160.55908203125	156.389007568359	0.749318718910217	0.947992444038391	0.646997332572937	77.3900680541992	10912
True	False	False	False	False	-2644.91723632813	-2320.23583984375	123.114753723145	0.595820426940918	0.905093014240265	0.341109752655029	105.84684753418	11749
True	False	False	False	False	-2644.77758789063	-2107.07177734375	189.663269042969	0.632562220096588	0.933498620986938	0.387798637151718	66.0116958618164	11288
True	False	False	False	False	-2644.67333984375	-2041.2685546875	166.371292114258	0.49516749382019	0.797471344470978	0.243864327669144	108.953330993652	16343
True	False	False	False	False	-2639.7451171875	-2074.27465820313	138.64274597168	0.598902344703674	0.917001247406006	0.344725489616394	87.9919967651367	10999
True	False	False	False	False	-2638.498046875	-1998.15637207031	221.828384399414	0.435798555612564	0.912497878074646	0.19963327050209	81.1449966430664	16229
True	False	False	False	False	-2630.87915039063	-2349.89477539063	279.503784179688	0.322097271680832	0.947931110858917	0.131192967295647	149.003967285156	37549
True	False	False	False	False	-2604.95458984375	-2335.99340820313	163.043869018555	0.67315798997879	0.95392382144928	0.451344519853592	74.1428604125977	10899
True	False	False	False	False	-2612.5595703125	-2276.31567382813	178.571853637695	0.590642273426056	0.91176575422287	0.335143089294434	72.2670822143555	11635
True	False	False	False	False	-2620.27172851563	-1995.55346679688	143.079315185547	0.753439962863922	0.950056135654449	0.664282858371735	70.3953475952148	9081
True	False	False	False	False	-2628.91333007813	-1968.71997070313	134.206176757813	0.574282824993134	0.905453383922577	0.317124217748642	80.9917373657227	9800
True	False	False	False	False	-2625.64990234375	-1929.40490722656	163.043869018555	0.828705549240112	0.968453168869019	1	82.2244873046875	12087
True	False	False	False	False	-2618.28076171875	-2250.65771484375	178.571853637695	0.708019733428955	0.94124311208725	0.522207856178284	85.2236022949219	13721
True	False	False	False	False	-2612.3173828125	-2229.8203125	150.843307495117	0.712653756141663	0.953956127166748	0.533345997333527	93.8161773681641	12759
True	False	False	False	False	-2614.61987304688	-2146.73657226563	241.792938232422	0.693072438240051	0.944657623767853	0.489358931779861	73.8853225708008	16107
True	False	False	False	False	-2613.23071289063	-2181.71630859375	98.7136306762695	0.803272783756256	0.958393692970276	1	55.2921333312988	4921
True	False	False	False	False	-2612.98217773438	-1972.89953613281	80.9673614501953	0.750114381313324	0.948702335357666	0.650226891040802	66.8904113769531	4883
True	False	False	False	False	-2612.78833007813	-1946.05517578125	113.132476806641	0.81917679309845	0.962346732616425	1	79.3431396484375	8093
True	False	False	False	False	-2612.09643554688	-2302.91040039063	180.790130615234	0.652192711830139	0.917572140693665	0.416602969169617	76.2760772705078	12433
True	False	False	False	False	-2592.97607421875	-2235.09936523438	184.117568969727	0.736680448055267	0.949613392353058	0.60120815038681	79.259033203125	13157
True	False	False	False	False	-2611.4765625	-2117.30200195313	261.757507324219	0.730909585952759	0.937704861164093	0.583036005496979	71.3686447143555	16843
True	False	False	False	False	-2608.94213867188	-2169.80346679688	72.0942230224609	0.690861225128174	0.948588073253632	0.484845846891403	66.2923049926758	4309
True	False	False	False	False	-2598.71362304688	-2095.29248046875	174.135284423828	0.759400129318237	0.957594156265259	0.692134916782379	66.0509567260742	10370
True	False	False	False	False	-2602.60400390625	-2024.08459472656	169.698715209961	0.65245908498764	0.942040681838989	0.417016446590424	64.8235321044922	9918
True	False	False	False	False	-2596.67529296875	-1954.08959960938	114.241622924805	0.657020628452301	0.912485599517822	0.42420107126236	105.009712219238	10816
True	False	False	False	False	-2595.65698242188	-1907.74572753906	131.987884521484	0.832409501075745	0.961267530918121	1	79.9327697753906	9512
True	False	False	False	False	-2594.7841796875	-2050.85522460938	114.241622924805	0.771086752414703	0.945704638957977	0.762132465839386	60.4077682495117	6222
True	False	False	False	False	-2591.51245117188	-1938.62219238281	134.206176757813	0.682131826877594	0.94910591840744	0.467776149511337	86.1322326660156	10422
True	False	False	False	False	-2591.36450195313	-2417.38989257813	42.1473922729492	0.259827613830566	0.922184228897095	0.100090339779854	139.605270385742	5305
True	False	False	False	False	-2577.16357421875	-2408.9921875	79.8582229614258	0.803513050079346	0.962030291557312	1	119.097221374512	8575
True	False	False	False	False	-2585.0439453125	-2322.41162109375	140.861022949219	0.772385537624359	0.947648227214813	0.771922528743744	80.3149642944336	10200
True	False	False	False	False	-2589.46313476563	-2008.17443847656	133.097030639648	0.745649039745331	0.951936304569244	0.63269704580307	82.6083297729492	9913
True	False	False	False	False	-2589.5654296875	-2000.1513671875	35.4925422668457	0.583908498287201	0.954846620559692	0.327578395605087	61.28125	1961
True	False	False	False	False	-2588.60888671875	-1971.49792480469	144.188446044922	0.616998076438904	0.935259103775024	0.367008924484253	75.3538436889648	9796
True	False	False	False	False	-2587.01000976563	-2276.14038085938	261.757507324219	0.439086198806763	0.886277377605438	0.20190018415451	85.5974578857422	20201
True	False	False	False	False	-2585.32543945313	-2119.02026367188	104.259346008301	0.684010803699493	0.948616027832031	0.47135466337204	62.0638313293457	5834
True	False	False	False	False	-2584.51000976563	-2367.50805664063	163.043869018555	0.72070187330246	0.951808512210846	0.553991317749023	80.9455795288086	11899
True	False	False	False	False	-2555.96801757813	-2329.25732421875	143.079315185547	0.753439962863922	0.940772891044617	0.664282858371735	75.0155029296875	9677
True	False	False	False	False	-2568.96362304688	-2208.76123046875	265.084930419922	0.5372274518013	0.872296631336212	0.28031000494957	79.9456100463867	19107
True	False	False	False	False	-2579.91235351563	-2084.80517578125	143.079315185547	0.772836744785309	0.950051963329315	0.775464057922363	83.3100738525391	10747
True	False	False	False	False	-2576.947265625	-2027.94458007813	179.680999755859	0.735022723674774	0.950250804424286	0.595839619636536	69.6234588623047	11279
True	False	False	False	False	-2573.86254882813	-2174.90014648438	220.719253540039	0.600594282150269	0.875481009483337	0.346731573343277	122.336685180664	24345
True	False	False	False	False	-2571.08178710938	-2153.37963867188	151.952453613281	0.687491834163666	0.916318237781525	0.478120416402817	108.824813842773	14909
True	False	False	False	False	-2568.84765625	-2052.658203125	219.610107421875	0.392709106206894	0.832860589027405	0.17157906293869	70.1464614868164	13889
True	False	False	False	False	-2568.5029296875	-1998.056640625	148.625015258789	0.607981741428375	0.889939785003662	0.35567244887352	79.8805999755859	10704
True	False	False	False	False	-2567.04931640625	-2304.3994140625	118.678184509277	0.769594728946686	0.953340709209442	0.751542627811432	88.5607452392578	9476
True	False	False	False	False	-2564.3955078125	-2262.68505859375	130.878753662109	0.706935942173004	0.938041508197784	0.519674301147461	61.7711868286133	7289
True	False	False	False	False	-2563.85986328125	-2136.92333984375	59.8936653137207	0.789699912071228	0.946147859096527	1	75.2962951660156	4066
True	False	False	False	False	-2563.2841796875	-1903.70654296875	123.114753723145	0.700372934341431	0.950087785720825	0.504862487316132	73.1081085205078	8115
True	False	False	False	False	-2558.85229492188	-2228.7685546875	122.005615234375	0.769454181194305	0.947516262531281	0.750577867031097	65.1090927124023	7162
True	False	False	False	False	-2557.73315429688	-2078.19116210938	74.3125076293945	0.814957976341248	0.953661262989044	1	86.6567153930664	5806
True	False	False	False	False	-2558.24365234375	-1926.064453125	201.863830566406	0.728215157985687	0.93078488111496	0.575015306472778	75.0219802856445	13654
True	False	False	False	False	-2554.3701171875	-2443.46728515625	33.2742576599121	0.803785860538483	0.955226957798004	1	108.300003051758	3249
True	False	False	False	False	-2539.02856445313	-2437.02294921875	95.3862075805664	0.827333629131317	0.960534572601318	1	80.5465087890625	6927
True	False	False	False	False	-2554.26147460938	-2428.6748046875	63.2210922241211	0.788381993770599	0.947627902030945	1	91.5087738037109	5216
True	False	False	False	False	-2548.95581054688	-2408.076171875	149.734161376953	0.717432796955109	0.95235949754715	0.545391619205475	83.2518539428711	11239
True	False	False	False	False	-2553.6982421875	-2148.57958984375	123.114753723145	0.595820426940918	0.938120245933533	0.341109752655029	77.1801834106445	8567
True	False	False	False	False	-2554.18798828125	-2118.7822265625	253.993499755859	0.83034086227417	0.966941595077515	1	86.9476013183594	19911
True	False	False	False	False	-2552.20751953125	-1963.28625488281	200.754699707031	0.638207376003265	0.923309803009033	0.395763248205185	78.9281768798828	14286
True	False	False	False	False	-2548.45776367188	-2373.58642578125	201.863830566406	0.692807912826538	0.949514329433441	0.488814681768417	74.0988998413086	13486
True	False	False	False	False	-2547.19018554688	-2348.60986328125	130.878753662109	0.68919312953949	0.946041107177734	0.481493949890137	69.2288131713867	8169
True	False	False	False	False	-2547.64575195313	-2043.27612304688	76.5307922363281	0.733375728130341	0.928163170814514	0.590627431869507	76.8695678710938	5304
True	False	False	False	False	-2542.35302734375	-2086.75537109375	94.2770690917969	0.703324019908905	0.94130003452301	0.511413395404816	83.3882369995117	7088
True	False	False	False	False	-2539.01196289063	-2071.23803710938	87.6222152709961	0.785240411758423	0.962392508983612	0.972049474716187	67.2405090332031	5312
True	False	False	False	False	-2537.22241210938	-2462.67919921875	115.350761413574	0.521891593933105	0.92418497800827	0.266440242528915	158.826919555664	16518
True	False	False	False	False	-2529.93041992188	-2454.30395507813	90.9496383666992	0.815059661865234	0.962392508983612	1	113.41463470459	9300
True	False	False	False	False	-2512.46630859375	-2402.41015625	102.041061401367	0.770813465118408	0.965472340583801	0.760143399238586	74.1304321289063	6820
True	False	False	False	False	-2530.64819335938	-2326.26879882813	153.061584472656	0.699274837970734	0.92817360162735	0.502468228340149	76.8043441772461	10599
True	False	False	False	False	-2536.12231445313	-2304.23046875	156.389007568359	0.675561785697937	0.940387666225433	0.455643743276596	66.5886535644531	9389
True	False	False	False	False	-2534.35180664063	-2243.951171875	180.790130615234	0.591028690338135	0.906380534172058	0.335583746433258	88.8220825195313	14478
True	False	False	False	False	-2527.9951171875	-2029.08471679688	161.934722900391	0.555768966674805	0.904582023620605	0.298098415136337	59.1575355529785	8637
True	False	False	False	False	-2530.62353515625	-2005.81884765625	131.987884521484	0.750850260257721	0.948062121868134	0.653257846832275	73.9075622558594	8795
True	False	False	False	False	-2528.62670898438	-1945.15710449219	165.262145996094	0.691344201564789	0.927098572254181	0.485824793577194	82.2550354003906	12256
True	False	False	False	False	-2524.7451171875	-2201.42553710938	195.208984375	0.625652849674225	0.907742202281952	0.378367096185684	80.3295440673828	14138
True	False	False	False	False	-2523.95166015625	-2161.94384765625	297.250030517578	0.419515699148178	0.856758058071136	0.188681527972221	89.0447769165039	23864
True	False	False	False	False	-2521.20336914063	-2052.8095703125	97.6044921875	0.760120630264282	0.96163547039032	0.695777595043182	79.886360168457	7030
True	False	False	False	False	-2521.49145507813	-1988.53137207031	183.008422851563	0.694820284843445	0.94017219543457	0.492984294891357	92.7151489257813	15298
True	False	False	False	False	-2520.93774414063	-2108.68115234375	215.173538208008	0.360943734645844	0.856621861457825	0.152644142508507	64.8814468383789	12587
True	False	False	False	False	-2518.48657226563	-2276.98193359375	159.716445922852	0.47912186384201	0.883203327655792	0.231170579791069	52.4166679382324	7548
True	False	False	False	False	-2512.673828125	-2252.15576171875	108.695907592773	0.746100842952728	0.943693935871124	0.634407699108124	69.5102005004883	6812
True	False	False	False	False	-2514.6953125	-1913.32250976563	120.896469116211	0.7624591588974	0.952595949172974	0.708087503910065	76.6789016723633	8358
True	False	False	False	False	-2514.21142578125	-2154.9912109375	21.0736961364746	0.765837788581848	0.95370626449585	0.727394282817841	60.7894744873047	1155
True	False	False	False	False	-2513.54077148438	-2133.30859375	177.462707519531	0.830169141292572	0.958642601966858	1	82.1374969482422	13142
True	False	False	False	False	-2510.89697265625	-1928.67346191406	103.150199890137	0.803309321403503	0.960950613021851	1	82.2688140869141	7651
True	False	False	False	False	-2509.26586914063	-2312.65844726563	170.807861328125	0.791216492652893	0.948779463768005	1	79.9155807495117	12307
True	False	False	False	False	-2508.32739257813	-2368.62744140625	227.374099731445	0.737228572368622	0.953062951564789	0.603011310100555	69.0390243530273	14153
True	False	False	False	False	-2507.46875	-2227.6787109375	141.970169067383	0.648602724075317	0.946599841117859	0.411093205213547	54.7734375	7011
True	False	False	False	False	-2507.9921875	-1952.35522460938	115.350761413574	0.801323413848877	0.96468061208725	1	78.8076934814453	8196
True	False	False	False	False	-2506.8046875	-2077.4658203125	163.043869018555	0.489103555679321	0.832205295562744	0.238996118307114	70.1632690429688	10314
True	False	False	False	False	-2505.10034179688	-2431.96997070313	105.36848449707	0.795948684215546	0.959238529205322	1	74.7894744873047	7105
True	False	False	False	False	-2498.44165039063	-2410.38671875	102.041061401367	0.770813465118408	0.94716602563858	0.760143399238586	82.3913040161133	7580
True	False	False	False	False	-2502.52758789063	-2032.19580078125	164.153015136719	0.668944776058197	0.972948551177979	0.443978250026703	73.4527053833008	10871
True	False	False	False	False	-2501.99755859375	-1984.28210449219	84.2947845458984	0.780941009521484	0.948702335357666	0.859888970851898	73.0263137817383	5550
True	False	False	False	False	-2498.28857421875	-2337.07055664063	32.1651153564453	0.759870648384094	0.941819429397583	0.694506108760834	47.2068977355957	1369
True	False	False	False	False	-2497.7255859375	-2504.57836914063	465.839630126953	0.204497471451759	0.802383482456207	0.0752601698040962	138.647613525391	58232
True	False	False	False	False	-2495.09619140625	-2479.59790039063	112.023338317871	0.787644565105438	0.966688752174377	1	78.5148544311523	7930
True	False	False	False	False	-2495.9365234375	-2105.392578125	140.861022949219	0.70865386724472	0.927284777164459	0.523702561855316	70.3070831298828	8929
True	False	False	False	False	-2494.80590820313	-2453.9306640625	126.442184448242	0.682972013950348	0.925277769565582	0.469370156526566	74.7192993164063	8518
True	False	False	False	False	-2469.390625	-2445.88012695313	161.934722900391	0.794927000999451	0.96397191286087	1	68.0547943115234	9936
True	False	False	False	False	-2483.57739257813	-2333.94384765625	183.008422851563	0.741778492927551	0.931231737136841	0.61856085062027	68.2363662719727	11259
True	False	False	False	False	-2492.59716796875	-2187.36083984375	138.64274597168	0.664289653301239	0.935885488986969	0.436076670885086	58.576000213623	7322
True	False	False	False	False	-2489.4326171875	-2301.3642578125	164.153015136719	0.742691874504089	0.929806351661682	0.621816456317902	60.0878372192383	8893
True	False	False	False	False	-2478.55712890625	-2247.0869140625	496.895599365234	0.227826967835426	0.678805947303772	0.0854413211345673	73.3214263916016	32848
True	False	False	False	False	-2487.2412109375	-2142.83129882813	123.114753723145	0.634953439235687	0.961725950241089	0.391142964363098	61.9369354248047	6875
True	False	False	False	False	-2486.86303710938	-2014.82275390625	168.589569091797	0.634428381919861	0.938811421394348	0.390405029058456	67.6184234619141	10278
True	False	False	False	False	-2480.91625976563	-2213.43188476563	122.005615234375	0.740235030651093	0.931415498256683	0.613164842128754	70.3363647460938	7737
True	False	False	False	False	-2478.62329101563	-2040.50463867188	148.625015258789	0.790895819664001	0.961122155189514	1	69.9253768920898	9370
True	False	False	False	False	-2480.0244140625	-1907.5576171875	155.279876708984	0.709409236907959	0.95218950510025	0.525494813919067	69.957145690918	9794
True	False	False	False	False	-2479.38916015625	-1988.08679199219	168.589569091797	0.836018741130829	0.965654790401459	1	79.1447372436523	12030
True	False	False	False	False	-2477.15502929688	-2421.06494140625	133.097030639648	0.708264887332916	0.961122155189514	0.52278470993042	71.4416656494141	8573
True	False	False	False	False	-2475.40795898438	-2392.205078125	168.589569091797	0.662413835525513	0.921971559524536	0.432959675788879	81.3026351928711	12358
True	False	False	False	False	-2474.45166015625	-2098.89501953125	232.919815063477	0.792684435844421	0.960993230342865	1	82.8523788452148	17399
True	False	False	False	False	-2476.81005859375	-1936.86706542969	194.099838256836	0.627206861972809	0.942234516143799	0.380459159612656	66.3428573608398	11610
True	False	False	False	False	-2467.99047851563	-2183.59033203125	134.206176757813	0.743814587593079	0.951616525650024	0.625884413719177	67.2148742675781	8133
True	False	False	False	False	-2467.23681640625	-2543.78857421875	134.206176757813	0.709787547588348	0.964530766010284	0.526397407054901	155.694213867188	18839
True	False	False	False	False	-2454.7705078125	-2529.35131835938	134.206176757813	0.755234777927399	0.927985429763794	0.672279238700867	92.6776885986328	11214
True	False	False	False	False	-2466.89282226563	-2141.51953125	207.409545898438	0.703413963317871	0.953990995883942	0.511615812778473	90.9679107666016	17011
True	False	False	False	False	-2466.51513671875	-2509.15014648438	127.551322937012	0.753320038318634	0.957602500915527	0.663759410381317	103.252174377441	11874
True	False	False	False	False	-2451.14794921875	-2512.89697265625	32.1651153564453	0.820795118808746	0.961207389831543	1	59.9310340881348	1738
True	False	False	False	False	-2461.52075195313	-2364.283203125	244.01123046875	0.331986784934998	0.836960911750793	0.136490538716316	62.7727279663086	13810
True	False	False	False	False	-2462.88037109375	-2283.74755859375	204.082122802734	0.52626770734787	0.923400640487671	0.270325362682343	72.6684799194336	13371
True	False	False	False	False	-2465.0048828125	-2058.21069335938	157.498153686523	0.680353045463562	0.941619038581848	0.464434146881104	64.4014053344727	9145
True	False	False	False	False	-2460.0283203125	-1901.45874023438	96.4953460693359	0.751482903957367	0.953652620315552	0.655898630619049	66.3793106079102	5775
True	False	False	False	False	-2458.11254882813	-2330.74291992188	114.241622924805	0.693129122257233	0.932902991771698	0.489475697278976	68.6601943969727	7072
True	False	False	False	False	-2455.529296875	-2220.12622070313	131.987884521484	0.562590658664703	0.910367667675018	0.304952293634415	66.5546188354492	7920
True	False	False	False	False	-2457.65454101563	-2015.67504882813	99.8227767944336	0.744696021080017	0.950655817985535	0.629131495952606	80.0888900756836	7208
True	False	False	False	False	-2455.02124023438	-2477.11206054688	189.663269042969	0.720086455345154	0.95024162530899	0.552348673343658	87.4385986328125	14952
True	False	False	False	False	-2441.70629882813	-2413.69116210938	154.17073059082	0.630667626857758	0.950045168399811	0.385178744792938	67.899284362793	9438
True	False	False	False	False	-2447.70629882813	-2314.73046875	120.896469116211	0.630019009113312	0.92743456363678	0.384287714958191	67.8532104492188	7396
True	False	False	False	False	-2442.73706054688	-2090.97534179688	184.117568969727	0.701610624790192	0.955932378768921	0.507588982582092	66.1626510620117	10983
True	False	False	False	False	-2445.947265625	-1996.00561523438	25.5102653503418	0.688737690448761	0.934724569320679	0.480586379766464	45.3043479919434	1042
True	False	False	False	False	-2443.30737304688	-1940.767578125	102.041061401367	0.809165418148041	0.964623808860779	1	97.3913040161133	8960
True	False	False	False	False	-2441.70581054688	-2582.54711914063	12.2005615234375	0.474330633878708	0.916445434093475	0.227494090795517	135.909088134766	1495
True	False	False	False	False	-2440.70239257813	-2565.5771484375	166.371292114258	0.595013797283173	0.879688739776611	0.340171486139297	135.83332824707	20375
True	False	False	False	False	-2427.05444335938	-2524.15795898438	189.663269042969	0.838367521762848	0.959068238735199	1	97.7309951782227	16712
True	False	False	False	False	-2415.44116210938	-2460.2294921875	144.188446044922	0.851579189300537	0.963957905769348	1	68.3230743408203	8882
True	False	False	False	False	-2438.38305664063	-2381.89501953125	131.987884521484	0.80079972743988	0.962010085582733	1	76.7226867675781	9130
True	False	False	False	False	-2439.33422851563	-2060.72998046875	155.279876708984	0.719287753105164	0.945173025131226	0.550233483314514	75.8857116699219	10624
True	False	False	False	False	-2436.76953125	-2347.91430664063	106.477630615234	0.65640664100647	0.902290999889374	0.423222362995148	96.6354141235352	9277
True	False	False	False	False	-2430.90258789063	-2300.97485351563	117.569046020508	0.741474032402039	0.948934674263	0.61748605966568	78.1415100097656	8283
True	False	False	False	False	-2434.19311523438	-2221.1435546875	262.866638183594	0.268827766180038	0.736975729465485	0.104363411664963	68.7173004150391	16286
True	False	False	False	False	-2434.57006835938	-1957.15185546875	93.1679229736328	0.748380422592163	0.936604261398315	0.643250167369843	73.6309509277344	6185
True	False	False	False	False	-2433.54809570313	-2187.31982421875	250.666076660156	0.39843887090683	0.783299326896667	0.175143271684647	83.9778747558594	18979
True	False	False	False	False	-2432.1708984375	-2005.02514648438	186.335845947266	0.762245774269104	0.954136252403259	0.70693165063858	90.2619018554688	15164
True	False	False	False	False	-2431.30834960938	-2286.30419921875	103.150199890137	0.72525691986084	0.953740179538727	0.566513538360596	72.1075286865234	6706
True	False	False	False	False	-2428.77954101563	-2101.76025390625	171.917007446289	0.823719143867493	0.956847608089447	1	77.0451583862305	11942
True	False	False	False	False	-2427.55444335938	-1980.81701660156	192.990692138672	0.473689377307892	0.910693228244781	0.227005839347839	69.281608581543	12055
True	False	False	False	False	-2425.5634765625	-2436.8583984375	139.751892089844	0.782931506633759	0.958126187324524	0.893864810466766	60.698413848877	7648
True	False	False	False	False	-2415.39233398438	-2410.5244140625	201.863830566406	0.78311288356781	0.950385808944702	0.897637963294983	68.4120864868164	12451
True	False	False	False	False	-2419.54516601563	-2255.80346679688	175.244430541992	0.65947163105011	0.925814807415009	0.428144931793213	97.8797454833984	15465
True	False	False	False	False	-2425.10473632813	-2138.658203125	251.77522277832	0.450227111577988	0.910659432411194	0.209728598594666	71.4581527709961	16221
True	False	False	False	False	-2421.2021484375	-2051.26806640625	147.515884399414	0.749781250953674	0.962004125118256	0.648868799209595	58.1203002929688	7730
True	False	False	False	False	-2420.16284179688	-2206.12890625	133.097030639648	0.505323827266693	0.904507577419281	0.252221614122391	68.8583297729492	8263
True	False	False	False	False	-2418.20092773438	-2165.81298828125	140.861022949219	0.565739929676056	0.937246203422546	0.308176696300507	71.6535415649414	9100
True	False	False	False	False	-2415.87231445313	-2324.34521484375	247.338653564453	0.465386629104614	0.835888862609863	0.220763355493546	90.7443923950195	20236
True	False	False	False	False	-2413.53540039063	-2484.81298828125	159.716445922852	0.722619116306305	0.955487966537476	0.559182107448578	60.5694427490234	8722
True	False	False	False	False	-2412.99169921875	-2560.49560546875	104.259346008301	0.77779358625412	0.947772622108459	0.82083135843277	77.5531921386719	7290
True	False	False	False	False	-2412.23071289063	-2362.58764648438	204.082122802734	0.697977185249329	0.953797042369843	0.499668180942535	68.0489120483398	12521
True	False	False	False	False	-2412.6435546875	-2288.15454101563	188.554138183594	0.626699805259705	0.959738969802856	0.379774689674377	76.158821105957	12947
True	False	False	False	False	-2407.16674804688	-2031.53515625	78.7490768432617	0.803937435150146	0.952613890171051	1	65.521125793457	4652
True	False	False	False	False	-2406.12866210938	-2619.40258789063	24.401123046875	0.608575522899628	0.940220415592194	0.356404304504395	135.5	2981
True	False	False	False	False	-2398.82104492188	-2599.86572265625	210.736968994141	0.450883209705353	0.845676124095917	0.210196867585182	104.642105102539	19882
True	False	False	False	False	-2380.27490234375	-2552.400390625	127.551322937012	0.741653442382813	0.959952354431152	0.618118822574615	63.6869583129883	7324
True	False	False	False	False	-2403.7724609375	-2121.00854492188	116.459907531738	0.734479010105133	0.943826198577881	0.594105780124664	73.0380935668945	7669
True	False	False	False	False	-2401.52197265625	-2013.80346679688	87.6222152709961	0.726314723491669	0.961418867111206	0.569518506526947	53.2151908874512	4204
True	False	False	False	False	-2400.04443359375	-2521.35327148438	147.515884399414	0.716886043548584	0.937536656856537	0.543982863426208	108.105262756348	14378
True	False	False	False	False	-2388.50854492188	-2486.89794921875	160.825576782227	0.770576000213623	0.963109135627747	0.758433282375336	56.3517227172852	8171
True	False	False	False	False	-2393.77661132813	-2440.64453125	125.333038330078	0.712992250919342	0.950981438159943	0.534179747104645	61.9380531311035	6999
True	False	False	False	False	-2397.04174804688	-2186.43725585938	117.569046020508	0.507869184017181	0.91030091047287	0.254357576370239	71.5094375610352	7580
True	False	False	False	False	-2399.2861328125	-2167.4404296875	92.0587844848633	0.773206055164337	0.951156854629517	0.778420686721802	90.8915634155273	7544
True	False	False	False	False	-2393.822265625	-2112.83837890625	116.459907531738	0.652442932128906	0.941780269145966	0.416991353034973	67.533332824707	7091
True	False	False	False	False	-2397.796875	-2048.68896484375	87.6222152709961	0.75999253988266	0.957044959068298	0.695125102996826	65.5696182250977	5180
True	False	False	False	False	-2393.50415039063	-2414.00927734375	129.769607543945	0.607061147689819	0.93355518579483	0.354541718959808	57.3333320617676	6708
True	False	False	False	False	-2389.6923828125	-2384.103515625	149.734161376953	0.535512387752533	0.906368792057037	0.278722792863846	61.5259246826172	8306
True	False	False	False	False	-2392.486328125	-2301.45190429688	212.955261230469	0.583850502967834	0.925753951072693	0.327514171600342	93.8802108764648	18025
True	False	False	False	False	-2393.11254882813	-2277.05224609375	86.513069152832	0.750372409820557	0.92918860912323	0.651284754276276	91.5769195556641	7143
True	False	False	False	False	-2392.48095703125	-2207.78759765625	158.607299804688	0.78651762008667	0.962469756603241	1	69.8601379394531	9990
True	False	False	False	False	-2389.77685546875	-2147.02758789063	123.114753723145	0.735241293907166	0.93487936258316	0.596540331840515	58.1351356506348	6453
True	False	False	False	False	-2388.95141601563	-1918.50207519531	97.6044921875	0.809059381484985	0.977890431880951	1	53.2386360168457	4685
True	False	False	False	False	-2388.14013671875	-2316.607421875	52.1296730041504	0.602335870265961	0.933822274208069	0.348812431097031	52.2127647399902	2454
True	False	False	False	False	-2375.2392578125	-2288.80078125	155.279876708984	0.838737607002258	0.962778031826019	1	71.5500030517578	10017
True	False	False	False	False	-2384.1513671875	-2177.6982421875	123.114753723145	0.700372934341431	0.946742355823517	0.504862487316132	86.1621627807617	9564
True	False	False	False	False	-2386.04809570313	-2041.126953125	78.7490768432617	0.729563295841217	0.963565766811371	0.57899397611618	53.7183113098145	3814
True	False	False	False	False	-2385.74926757813	-2085.91625976563	157.498153686523	0.592689692974091	0.912364363670349	0.337486356496811	65.2323913574219	9263
True	False	False	False	False	-2381.11865234375	-2057.63037109375	97.6044921875	0.632937669754028	0.937292337417603	0.38832101225853	50.2840919494629	4425
True	False	False	False	False	-2379.36157226563	-2001.87683105469	76.5307922363281	0.733375728130341	0.954089939594269	0.590627431869507	52.8260879516602	3645
True	False	False	False	False	-2378.3154296875	-1982.0771484375	79.8582229614258	0.803513050079346	0.949198067188263	1	88.0138854980469	6337
True	False	False	False	False	-2376.47290039063	-2232.5703125	145.297592163086	0.757178783416748	0.93125981092453	0.681305050849915	83.4580154418945	10933
True	False	False	False	False	-2375.16821289063	-2455.380859375	145.297592163086	0.738506317138672	0.933939218521118	0.607271134853363	105.893127441406	13872
True	False	False	False	False	-2374.169921875	-2106.16552734375	103.150199890137	0.828564047813416	0.957966983318329	1	65.1720428466797	6061
True	False	False	False	False	-2370.91162109375	-2579.72412109375	183.008422851563	0.76558256149292	0.948924422264099	0.725864291191101	99.0606079101563	16345
True	False	False	False	False	-2369.38647460938	-2529.93969726563	88.7313537597656	0.83357036113739	0.958927392959595	1	67.5124969482422	5401
True	False	False	False	False	-2367.28149414063	-2510.224609375	128.660461425781	0.789452075958252	0.951069951057434	1	55.9482765197754	6490
True	False	False	False	False	-2367.21826171875	-2197.61938476563	190.772415161133	0.643819987773895	0.958929121494293	0.403928637504578	59.9767456054688	10316
True	False	False	False	False	-2367.17456054688	-2154.04541015625	114.241622924805	0.762033998966217	0.938535392284393	0.705790936946869	100.844657897949	10387
True	False	False	False	False	-2366.19018554688	-2621.1650390625	167.480438232422	0.604178547859192	0.905273497104645	0.351031959056854	105.960266113281	16000
True	False	False	False	False	-2353.11279296875	-2561.037109375	119.787330627441	0.842233836650848	0.964467108249664	1	75.3333358764648	8136
True	False	False	False	False	-2362.44116210938	-2419.7783203125	127.551322937012	0.717785120010376	0.930489480495453	0.546303808689117	118.278259277344	13602
True	False	False	False	False	-2365.13134765625	-2001.72204589844	117.569046020508	0.741474032402039	0.949004113674164	0.61748605966568	52.7264137268066	5589
True	False	False	False	False	-2362.9443359375	-2351.638671875	221.828384399414	0.603612303733826	0.916992783546448	0.350347995758057	88.6849975585938	17737
True	False	False	False	False	-2358.98876953125	-2317.66552734375	255.102645874023	0.688962996006012	0.944775223731995	0.481034994125366	75.9000015258789	17457
True	False	False	False	False	-2358.33178710938	-1970.64611816406	174.135284423828	0.532478511333466	0.90680605173111	0.27593782544136	83.7579650878906	13150
True	False	False	False	False	-2355.84155273438	-2092.32592773438	131.987884521484	0.677805840969086	0.944170653820038	0.459723263978958	63.4873962402344	7555
True	False	False	False	False	-2355.29345703125	-2546.53686523438	66.5485153198242	0.66959422826767	0.943882763385773	0.445100098848343	61.8666648864746	3712
True	False	False	False	False	-2346.67602539063	-2525.38671875	118.678184509277	0.748469054698944	0.940234303474426	0.643601417541504	69.448600769043	7431
True	False	False	False	False	-2355.01293945313	-2483.97119140625	183.008422851563	0.716383457183838	0.937615931034088	0.542695045471191	73.2242431640625	12082
True	False	False	False	False	-2343.19262695313	-2426.76318359375	97.6044921875	0.784017562866211	0.956983387470245	0.919521510601044	78.6931838989258	6925
True	False	False	False	False	-2354.77197265625	-2127.685546875	99.8227767944336	0.81229829788208	0.960083663463593	1	74.2777786254883	6685
True	False	False	False	False	-2352.85180664063	-2370.00952148438	97.6044921875	0.71916389465332	0.92595249414444	0.549907207489014	82.9545440673828	7300
True	False	False	False	False	-2347.13549804688	-2214.1181640625	177.462707519531	0.759382247924805	0.953302264213562	0.692045390605927	63.9500007629395	10232
True	False	False	False	False	-2352.67602539063	-2154.5380859375	104.259346008301	0.724273085594177	0.951706767082214	0.5637526512146	80.5744705200195	7574
True	False	False	False	False	-2352.59350585938	-2036.93005371094	116.459907531738	0.809028446674347	0.960910856723785	1	73.1238098144531	7678
True	False	False	False	False	-2350.46899414063	-2064.1142578125	123.114753723145	0.807714879512787	0.958977937698364	1	75.4594573974609	8376
True	False	False	False	False	-2349.71459960938	-2018.45532226563	66.5485153198242	0.703921556472778	0.915222942829132	0.512761116027832	96.1833343505859	5771
True	False	False	False	False	-2345.28491210938	-2173.51245117188	163.043869018555	0.571162760257721	0.907363593578339	0.313821524381638	93.3129272460938	13717
True	False	False	False	False	-2342.18505859375	-2110.48754882813	140.861022949219	0.760854780673981	0.960830867290497	0.699559509754181	60.6614189147949	7704
True	False	False	False	False	-2341.07446289063	-2635.38110351563	123.114753723145	0.689725339412689	0.947056174278259	0.482558608055115	81.2432403564453	9018
True	False	False	False	False	-2310.0205078125	-2626.25927734375	252.884368896484	0.475821316242218	0.886255919933319	0.228632539510727	83.3684234619141	19008
True	False	False	False	False	-2331.45288085938	-2585.87377929688	147.515884399414	0.768738806247711	0.947674334049225	0.745747148990631	74.481201171875	9906
True	False	False	False	False	-2333.94775390625	-2549.10327148438	114.241622924805	0.837450325489044	0.971463263034821	1	99.3203887939453	10230
True	False	False	False	False	-2318.3369140625	-2509.73461914063	122.005615234375	0.701672554016113	0.955320537090302	0.507726192474365	72.8454513549805	8013
True	False	False	False	False	-2337.41577148438	-2467.00512695313	130.878753662109	0.642475247383118	0.936416387557983	0.401948988437653	59.9406776428223	7073
True	False	False	False	False	-2340.080078125	-2451.310546875	106.477630615234	0.701955497264862	0.956727266311646	0.508354067802429	62.5625	6006
True	False	False	False	False	-2318.56201171875	-2447.29516601563	89.8404998779297	0.754574596881866	0.955301940441132	0.669301986694336	65.4197540283203	5299
True	False	False	False	False	-2332.26342773438	-2393.07153320313	113.132476806641	0.754635572433472	0.937005281448364	0.669575393199921	95.2843170166016	9719
True	False	False	False	False	-2339.91943359375	-2280.73974609375	187.44499206543	0.759761035442352	0.947599589824677	0.693951070308685	94.3372802734375	15943
True	False	False	False	False	-2339.03295898438	-1922.98840332031	114.241622924805	0.749501168727875	0.955214321613312	0.647733688354492	57.5436897277832	5927
True	False	False	False	False	-2333.13427734375	-2038.65295410156	148.625015258789	0.755418717861176	0.96978884935379	0.673116326332092	56.7761192321777	7608
True	False	False	False	False	-2332.47729492188	-2333.50463867188	123.114753723145	0.689725339412689	0.938883244991302	0.482558608055115	93.7837829589844	10410
True	False	False	False	False	-2331.87353515625	-2235.09497070313	283.940338134766	0.445130527019501	0.878183543682098	0.206118866801262	73.89453125	18917
True	False	False	False	False	-2327.634765625	-2417.98583984375	90.9496383666992	0.804048359394073	0.960885882377625	1	81	6642
True	False	False	False	False	-2321.76513671875	-2254.74072265625	80.9673614501953	0.725601851940155	0.953829169273376	0.567489385604858	115.301368713379	8417
True	False	False	False	False	-2326.81225585938	-2086.99072265625	157.498153686523	0.800518333911896	0.960668444633484	1	63.3028182983398	8989
True	False	False	False	False	-2321.91381835938	-2197.53735351563	130.878753662109	0.706935942173004	0.93863844871521	0.519674301147461	78.4745788574219	9260
True	False	False	False	False	-2321.76440429688	-2176.96801757813	155.279876708984	0.72639799118042	0.934871554374695	0.569756746292114	80.2857131958008	11240
True	False	False	False	False	-2320.78784179688	-1929.96716308594	104.259346008301	0.563152372837067	0.906318604946136	0.305524587631226	53.4787216186523	5027
True	False	False	False	False	-2320.72778320313	-2119.58764648438	112.023338317871	0.765150249004364	0.972454190254211	0.723301768302917	71.5544586181641	7227
True	False	False	False	False	-2318.6142578125	-2012.28759765625	73.203369140625	0.656023621559143	0.947691142559052	0.422613710165024	50.1818199157715	3312
True	False	False	False	False	-2317.27734375	-1999.45495605469	64.3302307128906	0.815286338329315	0.960369110107422	1	65.5344848632813	3801
True	False	False	False	False	-2316.64575195313	-2476.69506835938	112.023338317871	0.577750384807587	0.874491631984711	0.320843309164047	100.108909606934	10111
True	False	False	False	False	-2314.3408203125	-2397.76318359375	143.079315185547	0.653669953346252	0.916410565376282	0.418904364109039	89.5891494750977	11557
True	False	False	False	False	-2314.6982421875	-2362.18383789063	143.079315185547	0.813946902751923	0.949475169181824	1	100.930229187012	13020
True	False	False	False	False	-2313.63305664063	-2303.58178710938	137.533599853516	0.735072493553162	0.95442408323288	0.595998883247375	81.7580642700195	10138
True	False	False	False	False	-2314.23852539063	-2246.89819335938	31.0559749603271	0.695939123630524	0.956876516342163	0.495332807302475	64.4642868041992	1805
True	False	False	False	False	-2311.04443359375	-2055.68286132813	163.043869018555	0.479911088943481	0.915085434913635	0.231781080365181	64.1904754638672	9436
True	False	False	False	False	-2310.1005859375	-2529.490234375	176.353576660156	0.379846930503845	0.863582968711853	0.16374833881855	66.3710708618164	10553
True	False	False	False	False	-2308.51171875	-2327.09252929688	145.297592163086	0.738506317138672	0.951423406600952	0.607271134853363	83.900764465332	10991
True	False	False	False	False	-2307.85571289063	-2573.97119140625	166.371292114258	0.587824404239655	0.943860113620758	0.331951409578323	71.9066696166992	10786
True	False	False	False	False	-2304.25268554688	-2596.20092773438	131.987884521484	0.750850260257721	0.951566755771637	0.653257846832275	80.2184906005859	9546
True	False	False	False	False	-2303.912109375	-2350.48193359375	67.6576614379883	0.715653538703918	0.963794112205505	0.540836870670319	78.5573806762695	4792
True	False	False	False	False	-2303.91088867188	-2127.97827148438	117.569046020508	0.694364547729492	0.9511798620224	0.492033988237381	98.7547149658203	10468
True	False	False	False	False	-2302.96606445313	-2282.876953125	124.223899841309	0.805557072162628	0.948219001293182	1	82.6785736083984	9260
True	False	False	False	False	-2300.48706054688	-2097.44506835938	99.8227767944336	0.629553437232971	0.940234303474426	0.383650004863739	57.2777786254883	5155
True	False	False	False	False	-2302.203125	-2017.73571777344	106.477630615234	0.718682765960693	0.949420511722565	0.54864364862442	71.7291641235352	6886
True	False	False	False	False	-2301.3720703125	-1926.82080078125	95.3862075805664	0.766198992729187	0.954608798027039	0.729580998420715	61.3488388061523	5276
True	False	False	False	False	-2300.03125	-2707.13989257813	159.716445922852	0.53901207447052	0.954762399196625	0.28197169303894	143.590270996094	20677
True	False	False	False	False	-2285.28002929688	-2688.85522460938	158.607299804688	0.522810578346252	0.924766480922699	0.267251491546631	84.5524444580078	12091
True	False	False	False	False	-2299.88012695313	-2665.91162109375	251.77522277832	0.494631379842758	0.866514325141907	0.243430346250534	91.0220260620117	20662
True	False	False	False	False	-2292.8515625	-2620.94482421875	32.1651153564453	0.820795118808746	0.95398223400116	1	47.1724128723145	1368
True	False	False	False	False	-2297.59643554688	-2464.654296875	204.082122802734	0.584978580474854	0.922551453113556	0.328766316175461	84.5706558227539	15561
True	False	False	False	False	-2299.8017578125	-2232.77221679688	148.625015258789	0.755418717861176	0.950994849205017	0.673116326332092	62.8134346008301	8417
True	False	False	False	False	-2297.251953125	-2202.23901367188	240.683807373047	0.697486221790314	0.958080172538757	0.498616963624954	69.0875549316406	14992
True	False	False	False	False	-2293.51708984375	-2171.68017578125	115.350761413574	0.6888747215271	0.960861563682556	0.480859190225601	60.961540222168	6340
True	False	False	False	False	-2293.44409179688	-2078.3349609375	96.4953460693359	0.775108277797699	0.958662450313568	0.794588387012482	60.781608581543	5288
True	False	False	False	False	-2291.61157226563	-2556.080078125	151.952453613281	0.576911389827728	0.919172167778015	0.319938659667969	79.4890518188477	10890
True	False	False	False	False	-2287.19580078125	-2519.61840820313	105.36848449707	0.731978118419647	0.954018115997314	0.586294770240784	60.4526329040527	5743
True	False	False	False	False	-2291.55444335938	-2497.80126953125	148.625015258789	0.59692245721817	0.914705693721771	0.342397093772888	75.1194000244141	10066
True	False	False	False	False	-2277.515625	-2485.8427734375	144.188446044922	0.667910039424896	0.918933570384979	0.442200928926468	99.6846160888672	12959
True	False	False	False	False	-2289.82641601563	-2392.02685546875	90.9496383666992	0.763890326023102	0.951156854629517	0.716026604175568	74.1097564697266	6077
True	False	False	False	False	-2291.498046875	-2037.24645996094	120.896469116211	0.816004395484924	0.956214725971222	1	59.1651382446289	6449
True	False	False	False	False	-2290.15502929688	-2352.52465820313	95.3862075805664	0.733483374118805	0.953265130519867	0.590964496135712	74.5	6407
True	False	False	False	False	-2288.87036132813	-2437.99243164063	216.282684326172	0.310968518257141	0.836429178714752	0.12535648047924	63.5692291259766	12396
True	False	False	False	False	-2276.49145507813	-2420.271484375	88.7313537597656	0.780051290988922	0.958511233329773	0.847558856010437	70.1125030517578	5609
True	False	False	False	False	-2287.26635742188	-2373.75048828125	102.041061401367	0.619105637073517	0.933507442474365	0.369730263948441	57.3586959838867	5277
True	False	False	False	False	-2283.69091796875	-2314.5166015625	177.462707519531	0.55325049161911	0.93655127286911	0.295611768960953	76.4749984741211	12236
True	False	False	False	False	-2286.27416992188	-1939.05017089844	94.2770690917969	0.647128283977509	0.917288303375244	0.408863484859467	53.1529426574707	4518
True	False	False	False	False	-2282.58178710938	-2297.8330078125	34.3833999633789	0.580749690532684	0.873697102069855	0.324102401733398	89.0645141601563	2761
True	False	False	False	False	-2279.56640625	-2229.62182617188	139.751892089844	0.774550676345825	0.962295830249786	0.789673984050751	70.9047622680664	8934
True	False	False	False	False	-2277.0283203125	-2018.93041992188	96.4953460693359	0.799865543842316	0.957300961017609	1	52.4942512512207	4567
True	False	False	False	False	-2275.5966796875	-1967.16479492188	159.716445922852	0.841049253940582	0.964607656002045	1	89.2152786254883	12847
True	False	False	False	False	-2275.44067382813	-2062.98657226563	146.40673828125	0.718701124191284	0.961346685886383	0.548691689968109	65.4015121459961	8633
True	False	False	False	False	-2275.25610351563	-2361.5322265625	119.787330627441	0.743378639221191	0.958626866340637	0.624296009540558	73.2777786254883	7914
True	False	False	False	False	-2273.99536132813	-2395.4931640625	131.987884521484	0.577872931957245	0.887972593307495	0.320975691080093	80.1848754882813	9542
True	False	False	False	False	-2271.80322265625	-2287.22094726563	95.3862075805664	0.766198992729187	0.940768718719482	0.729580998420715	90.5232543945313	7785
True	False	False	False	False	-2272.6875	-2184.68627929688	160.825576782227	0.717759907245636	0.955849528312683	0.546238422393799	49.1448287963867	7126
True	False	False	False	False	-2272.09936523438	-2127.63330078125	153.061584472656	0.581122398376465	0.908678472042084	0.324510216712952	51.9347839355469	7167
True	False	False	False	False	-2270.57446289063	-2736.21875	76.5307922363281	0.83928507566452	0.965096175670624	1	148.492752075195	10246
True	False	False	False	False	-2255.80322265625	-2727.42993164063	156.389007568359	0.525956451892853	0.929809093475342	0.270047128200531	91.6666641235352	12925
True	False	False	False	False	-2248.5322265625	-2672.02563476563	143.079315185547	0.854469656944275	0.967252373695374	1	69.0232543945313	8904
True	False	False	False	False	-2269.97509765625	-2605.31689453125	119.787330627441	0.688914835453033	0.942954897880554	0.4809390604496	77.814811706543	8404
True	False	False	False	False	-2269.0048828125	-2660.93017578125	116.459907531738	0.734479010105133	0.940234303474426	0.594105780124664	56.761905670166	5960
True	False	False	False	False	-2266.89770507813	-2636.06127929688	235.138092041016	0.4320248067379	0.785006523132324	0.197054699063301	80.7735824584961	17124
True	False	False	False	False	-2267.97509765625	-2260.05395507813	277.285491943359	0.431209653615952	0.875912308692932	0.196500986814499	74.0240020751953	18506
True	False	False	False	False	-2266.90649414063	-1942.27978515625	79.8582229614258	0.750213325023651	0.944712281227112	0.650631964206696	72.3055572509766	5206
True	False	False	False	False	-2266.49584960938	-2029.54357910156	80.9673614501953	0.66242790222168	0.950020134449005	0.432982921600342	45.7397270202637	3339
True	False	False	False	False	-2265.806640625	-1957.44909667969	41.0382537841797	0.814018249511719	0.959428310394287	1	61.5405387878418	2277
True	False	False	False	False	-2264.92065429688	-2578.8193359375	159.716445922852	0.668144762516022	0.945975661277771	0.4426029920578	82.0763854980469	11819
True	False	False	False	False	-2241.23852539063	-2564.68383789063	158.607299804688	0.544349074363708	0.879492282867432	0.287003338336945	69.1258773803711	9885
True	False	False	False	False	-2264.21069335938	-2547.0625	149.734161376953	0.593681156635284	0.895207285881042	0.338628500699997	82.5111083984375	11139
True	False	False	False	False	-2251.8916015625	-2510.91137695313	139.751892089844	0.816307187080383	0.964749574661255	1	96.8730163574219	12206
True	False	False	False	False	-2258.86499023438	-2444.92065429688	134.206176757813	0.65880936384201	0.931884050369263	0.427073359489441	61.2892570495605	7416
True	False	False	False	False	-2262.65869140625	-2336.46240234375	192.990692138672	0.702273726463318	0.949145376682281	0.509062170982361	61	10614
True	False	False	False	False	-2261.9189453125	-2297.50805664063	135.315322875977	0.498511344194412	0.92104572057724	0.246587187051773	79.0983581542969	9650
True	False	False	False	False	-2254.8876953125	-2481.45043945313	97.6044921875	0.706740736961365	0.909500598907471	0.51922070980072	110.795455932617	9750
True	False	False	False	False	-2241.4697265625	-2462.78442382813	123.114753723145	0.776449203491211	0.952595949172974	0.80710357427597	58.3243255615234	6474
True	False	False	False	False	-2254.79150390625	-2363.42163085938	108.695907592773	0.602428317070007	0.944642901420593	0.34892338514328	65.3367309570313	6403
True	False	False	False	False	-2254.7626953125	-2384.10498046875	113.132476806641	0.785913348197937	0.953371345996857	1	78.2745132446289	7984
True	False	False	False	False	-2242.56665039063	-2371.0693359375	47.6931037902832	0.770316362380981	0.951893091201782	0.756583452224731	54.3720932006836	2338
True	False	False	False	False	-2249.31713867188	-2266.11596679688	129.769607543945	0.746324419975281	0.948460459709167	0.635259330272675	59.6495742797852	6979
True	False	False	False	False	-2253.78442382813	-2154.09326171875	96.4953460693359	0.719872772693634	0.957874178886414	0.551781058311462	50.3563232421875	4381
True	False	False	False	False	-2253.91430664063	-1932.55810546875	99.8227767944336	0.838416218757629	0.961163997650146	1	69.4555587768555	6251
True	False	False	False	False	-2253.77978515625	-2171.591796875	124.223899841309	0.673944711685181	0.967407524585724	0.452743709087372	46.5267868041992	5211
True	False	False	False	False	-2245.69189453125	-2115.48315429688	168.589569091797	0.439279288053513	0.888992249965668	0.202033936977386	65.7039489746094	9987
True	False	False	False	False	-2248.568359375	-2020.49951171875	156.389007568359	0.756852924823761	0.957171022891998	0.679764032363892	62.0283699035645	8746
True	False	False	False	False	-2245.4052734375	-2315.06689453125	186.335845947266	0.779502213001251	0.960180521011353	0.840531468391418	72.8273773193359	12235
True	False	False	False	False	-2240.77319335938	-2290.44165039063	145.297592163086	0.546777129173279	0.927161276340485	0.289324164390564	62.9389305114746	8245
True	False	False	False	False	-2244.40356445313	-2242.79541015625	102.041061401367	0.669457376003265	0.947098553180695	0.444863259792328	49.4565200805664	4550
True	False	False	False	False	-2242.94799804688	-1951.41857910156	131.987884521484	0.70543247461319	0.94033145904541	0.516202032566071	56.5041999816895	6724
True	False	False	False	False	-2240.51708984375	-2712.41748046875	198.536407470703	0.45983037352562	0.822300732135773	0.2166658192873	82.5810089111328	14782
True	False	False	False	False	-2238.50244140625	-2417.7705078125	212.955261230469	0.746008455753326	0.939416587352753	0.634056925773621	83.46875	16026
True	False	False	False	False	-2235.33227539063	-2761.17065429688	146.40673828125	0.53937292098999	0.873934030532837	0.28230893611908	168.409088134766	22230
True	False	False	False	False	-2202.26977539063	-2742.11450195313	271.739776611328	0.434429436922073	0.800079882144928	0.198694884777069	103.191833496094	25282
True	False	False	False	False	-2234.19702148438	-2601.3623046875	158.607299804688	0.607562839984894	0.917117655277252	0.355157315731049	61.6992988586426	8823
True	False	False	False	False	-2233.70068359375	-2359.552734375	84.2947845458984	0.807776212692261	0.96737265586853	1	55.315788269043	4204
True	False	False	False	False	-2232.7685546875	-1903.11083984375	123.114753723145	0.785416007041931	0.95954817533493	1	59.1531524658203	6566
True	False	False	False	False	-2230.02026367188	-2438.595703125	124.223899841309	0.774550676345825	0.952865779399872	0.789673984050751	57.9553565979004	6491
True	False	False	False	False	-2229.404296875	-2726.56884765625	64.3302307128906	0.731921255588531	0.945150554180145	0.586120128631592	82.4655151367188	4783
True	False	False	False	False	-2217.67797851563	-2715.537109375	202.97297668457	0.451656222343445	0.851541996002197	0.210749626159668	72.349723815918	13240
True	False	False	False	False	-2228.41528320313	-2652.03588867188	156.389007568359	0.741896390914917	0.93517017364502	0.618978500366211	84.9716339111328	11981
True	False	False	False	False	-2227.8310546875	-2477.39672851563	119.787330627441	0.681443929672241	0.957804203033447	0.466478526592255	64.2685165405273	6941
True	False	False	False	False	-2227.84765625	-2162.96069335938	72.0942230224609	0.790630877017975	0.951699316501617	1	68.1999969482422	4433
True	False	False	False	False	-2225.92431640625	-2059.50122070313	80.9673614501953	0.760632932186127	0.957111597061157	0.698408961296082	65.3013687133789	4767
True	False	False	False	False	-2224.42456054688	-2384.98217773438	216.282684326172	0.421089559793472	0.859794139862061	0.189720645546913	68.005126953125	13261
True	False	False	False	False	-2221.95703125	-2530.52514648438	149.734161376953	0.72464644908905	0.958474338054657	0.564796566963196	61.7333335876465	8334
True	False	False	False	False	-2221.33715820313	-2498.79907226563	100.931915283203	0.825766265392303	0.965761482715607	1	80.7252731323242	7346
True	False	False	False	False	-2221.05639648438	-2333.16625976563	177.462707519531	0.667819380760193	0.946681320667267	0.442045748233795	73.9437484741211	11831
True	False	False	False	False	-2220.62353515625	-2402.37377929688	104.259346008301	0.801714420318604	0.955588459968567	1	66.2553176879883	6228
True	False	False	False	False	-2220.30908203125	-2685.44897460938	113.132476806641	0.785913348197937	0.955579578876495	1	52.7156867980957	5377
True	False	False	False	False	-2204.01489257813	-2627.24169921875	124.223899841309	0.640673696994781	0.959823191165924	0.399320125579834	75.5625	8463
True	False	False	False	False	-2220.29223632813	-2247.53344726563	198.536407470703	0.427626401185989	0.898111045360565	0.194080471992493	59.1843566894531	10594
True	False	False	False	False	-2219.61450195313	-1926.39904785156	85.4039306640625	0.830078601837158	0.958222687244415	1	67.8961029052734	5228
True	False	False	False	False	-2219.25244140625	-2619.78515625	141.970169067383	0.613275945186615	0.924154162406921	0.362270176410675	86.5	11072
True	False	False	False	False	-2212.53784179688	-2607.2080078125	24.401123046875	0.698149502277374	0.943622469902039	0.500038266181946	52.4090919494629	1153
True	False	False	False	False	-2200.72216796875	-2552.16357421875	139.751892089844	0.816307187080383	0.960699737071991	1	84.3174591064453	10624
True	False	False	False	False	-2215.59643554688	-2303.71142578125	212.955261230469	0.65640664100647	0.953264117240906	0.423222362995148	65	12480
True	False	False	False	False	-2213.7041015625	-2457.37280273438	141.970169067383	0.729068458080292	0.952640354633331	0.577525734901428	54.390625	6962
True	False	False	False	False	-2197.28369140625	-2440.24194335938	126.442184448242	0.73520427942276	0.951626062393188	0.596421539783478	55.6052627563477	6339
True	False	False	False	False	-2212.17724609375	-2357.35400390625	137.533599853516	0.374239653348923	0.812956690788269	0.160405606031418	51.2903213500977	6360
True	False	False	False	False	-2211.89965820313	-2221.9560546875	102.041061401367	0.794671595096588	0.955305933952332	1	66.9456558227539	6159
True	False	False	False	False	-2210.3642578125	-2142.91259765625	241.792938232422	0.560016870498657	0.885179698467255	0.302345722913742	67.1009140014648	14628
True	False	False	False	False	-2208.16870117188	-1983.70544433594	37.7108268737793	0.698736667633057	0.94592410326004	0.501303195953369	44.5882339477539	1516
True	False	False	False	False	-2199.76293945313	-1989.05444335938	16.6371288299561	0.693598926067352	0.931946337223053	0.490445405244827	42.7333335876465	641
True	False	False	False	False	-2197.52587890625	-2156.779296875	82.0765075683594	0.797737896442413	0.962681770324707	1	61.3918914794922	4543
True	False	False	False	False	-2196.61987304688	-2579.47534179688	164.153015136719	0.582051038742065	0.913987278938293	0.32552894949913	72.0337829589844	10661
True	False	False	False	False	-2194.99780273438	-2419.15087890625	177.462707519531	0.830169141292572	0.958642601966858	1	95.09375	15215
True	False	False	False	False	-2195.90112304688	-2235.80078125	104.259346008301	0.77779358625412	0.958544433116913	0.82083135843277	46.8723411560059	4406
True	False	False	False	False	-2191.32885742188	-2114.14965820313	222.937530517578	0.749767661094666	0.957514405250549	0.648813724517822	53.2736320495605	10708
True	False	False	False	False	-2190.61181640625	-2363.11059570313	124.223899841309	0.733668208122253	0.939312398433685	0.591544389724731	73.7678604125977	8262
True	False	False	False	False	-2190.02001953125	-2797.80029296875	245.120376586914	0.601639926433563	0.935097813606262	0.347979009151459	157.914031982422	34899
True	False	False	False	False	-2144.55322265625	-2796.7373046875	118.678184509277	0.791627526283264	0.948983550071716	1	72.8130874633789	7791
True	False	False	False	False	-2177.03442382813	-2765.22729492188	205.191253662109	0.558341383934021	0.92862468957901	0.300662398338318	109.372970581055	20234
True	False	False	False	False	-2186.9619140625	-2713.61181640625	244.01123046875	0.486860454082489	0.915109038352966	0.237217500805855	63.768180847168	14029
True	False	False	False	False	-2189.89306640625	-2679.53491210938	185.226699829102	0.635708332061768	0.922134816646576	0.392207682132721	84.9461059570313	14186
True	False	False	False	False	-2188.22680664063	-2633.91186523438	265.084930419922	0.494395405054092	0.943936586380005	0.243239536881447	86.8744735717773	20763
True	False	False	False	False	-2189.43237304688	-2530.1376953125	124.223899841309	0.688489496707916	0.939750790596008	0.48009330034256	56.375	6314
True	False	False	False	False	-2182.42504882813	-2513.64916992188	114.241622924805	0.728809475898743	0.931098878383636	0.576760947704315	98.2621383666992	10121
True	False	False	False	False	-2188.38818359375	-2388.07543945313	242.902084350586	0.413328319787979	0.874448537826538	0.184635236859322	67.3516006469727	14750
True	False	False	False	False	-2185.59497070313	-2319.91772460938	201.863830566406	0.529871463775635	0.918896794319153	0.273567616939545	75.1373596191406	13675
True	False	False	False	False	-2184.255859375	-2146.57666015625	176.353576660156	0.754636108875275	0.94906085729599	0.669577658176422	55.6226425170898	8844
True	False	False	False	False	-2183.66723632813	-2481.08520507813	125.333038330078	0.61525171995163	0.921151280403137	0.364775002002716	62.3362846374512	7044
True	False	False	False	False	-2177.61181640625	-2456.90771484375	97.6044921875	0.809059381484985	0.953183054924011	1	65.4204559326172	5757
True	False	False	False	False	-2173.9580078125	-2746.9052734375	194.099838256836	0.639803171157837	0.937275290489197	0.398059159517288	92.1600036621094	16128
True	False	False	False	False	-2158.22338867188	-2675.61987304688	336.070007324219	0.434629857540131	0.856983721256256	0.198832035064697	81.0726089477539	24565
True	False	False	False	False	-2173.7822265625	-2626.77270507813	46.5839614868164	0.707453370094299	0.964499771595001	0.520880579948425	71.0952377319336	2986
True	False	False	False	False	-2170.1201171875	-2575.6171875	146.40673828125	0.790809690952301	0.957506716251373	1	62.6893920898438	8275
True	False	False	False	False	-2172.87573242188	-2348.82861328125	117.569046020508	0.816733479499817	0.968450367450714	1	69.8773574829102	7407
True	False	False	False	False	-2167.70336914063	-2055.68798828125	169.698715209961	0.821265935897827	0.961620807647705	1	69.8888854980469	10693
True	False	False	False	False	-2166.28784179688	-2610.86547851563	165.262145996094	0.405630558729172	0.787991583347321	0.179685637354851	67.322151184082	10031
True	False	False	False	False	-2164.40795898438	-2368.25805664063	133.097030639648	0.737667322158813	0.929044604301453	0.604465067386627	78.1833343505859	9382
True	False	False	False	False	-2163.74340820313	-2645.92309570313	179.680999755859	0.621916890144348	0.932159662246704	0.373404234647751	82.0123443603516	13286
True	False	False	False	False	-2162.35180664063	-2545.4169921875	147.515884399414	0.724145829677582	0.96397191286087	0.563397824764252	57.5413551330566	7653
True	False	False	False	False	-2162.6953125	-2395.86059570313	138.64274597168	0.764998614788055	0.957051634788513	0.722411215305328	76.1119995117188	9514
True	False	False	False	False	-2160.23876953125	-2382.2060546875	32.1651153564453	0.776993036270142	0.945285499095917	0.812498211860657	58.2758636474609	1690
True	False	False	False	False	-2161.79150390625	-2173.08837890625	151.952453613281	0.829530954360962	0.96396404504776	1	71.3284683227539	9772
True	False	False	False	False	-2159.25244140625	-1956.87194824219	109.805053710938	0.762798249721527	0.948040068149567	0.709939241409302	75.7575759887695	7500
True	False	False	False	False	-2157.2421875	-2107.23315429688	170.807861328125	0.692326605319977	0.966069519519806	0.487827599048615	51.8246765136719	7981
True	False	False	False	False	-2156.10278320313	-2351.73388671875	79.8582229614258	0.815260469913483	0.961753726005554	1	60.4305572509766	4351
True	False	False	False	False	-2154.55419921875	-2772.04760742188	134.206176757813	0.717288434505463	0.945007681846619	0.545018911361694	86.0661163330078	10414
True	False	False	False	False	-2137.22973632813	-2762.80541992188	146.40673828125	0.744143784046173	0.941321194171906	0.627091646194458	75.1969680786133	9926
True	False	False	False	False	-2151.11181640625	-2582.8671875	120.896469116211	0.816004395484924	0.954675555229187	1	61.7064208984375	6726
True	False	False	False	False	-2150.66162109375	-2463.38403320313	145.297592163086	0.679700970649719	0.936152935028076	0.463219910860062	76.3740463256836	10005
True	False	False	False	False	-2154.51635742188	-2432.8291015625	175.244430541992	0.733103275299072	0.940124928951263	0.589776337146759	78.3227844238281	12375
True	False	False	False	False	-2152.30151367188	-2406.0234375	83.1856460571289	0.80851811170578	0.971599817276001	1	68.9866638183594	5174
True	False	False	False	False	-2153.88110351563	-2332.31176757813	103.150199890137	0.828564047813416	0.953913331031799	1	64.6881713867188	6016
True	False	False	False	False	-2147.80883789063	-2499.634765625	128.660461425781	0.768360316753387	0.953871011734009	0.743243813514709	74.8879318237305	8687
True	False	False	False	False	-2147.00708007813	-1920.14001464844	158.607299804688	0.75994735956192	0.953716814517975	0.694895327091217	65.4895095825195	9365
True	False	False	False	False	-2146.27783203125	-2713.97143554688	222.937530517578	0.512781798839569	0.891185641288757	0.258528888225555	80.1890563964844	16118
True	False	False	False	False	-2136.73388671875	-2609.37084960938	186.335845947266	0.804924726486206	0.948155701160431	1	72.148811340332	12121
True	False	False	False	False	-2142.912109375	-2566.58935546875	92.0587844848633	0.787859082221985	0.950696170330048	1	61.3012046813965	5088
True	False	False	False	False	-2140.90576171875	-2524.59790039063	181.899276733398	0.594654619693756	0.920896351337433	0.339754730463028	101.41463470459	16632
True	False	False	False	False	-2142.7373046875	-2315.42919921875	88.7313537597656	0.661952018737793	0.946749210357666	0.432197988033295	55.8624992370605	4469
True	False	False	False	False	-2136.45458984375	-2845.51098632813	90.9496383666992	0.699367880821228	0.918033123016357	0.502670288085938	143.475616455078	11765
True	False	False	False	False	-2116.55224609375	-2834.98095703125	230.701522827148	0.547214388847351	0.917147219181061	0.289744257926941	98.399040222168	20467
True	False	False	False	False	-2130.7109375	-2726.34936523438	188.554138183594	0.634131848812103	0.935372591018677	0.389989137649536	84.3941192626953	14347
True	False	False	False	False	-2133.61450195313	-2354.373046875	117.569046020508	0.771331310272217	0.961123943328857	0.763932764530182	60.6226425170898	6426
True	False	False	False	False	-2134.544921875	-2171.38671875	102.041061401367	0.809165418148041	0.96226441860199	1	46.9130439758301	4316
True	False	False	False	False	-2131.40576171875	-2309.341796875	93.1679229736328	0.808093369007111	0.954577445983887	1	80.2142868041992	6738
True	False	False	False	False	-2131.08056640625	-2648.57470703125	164.153015136719	0.786518931388855	0.953631222248077	1	136.628372192383	20221
True	False	False	False	False	-2128.77954101563	-2811.62524414063	144.188446044922	0.778827726840973	0.964725255966187	0.832400798797607	86.0615386962891	11188
True	False	False	False	False	-2105.1416015625	-2792.69921875	95.3862075805664	0.766198992729187	0.956983387470245	0.729580998420715	66.6162796020508	5729
True	False	False	False	False	-2122.7578125	-2591.98828125	90.9496383666992	0.753896296024323	0.958007514476776	0.666286945343018	65.0853652954102	5337
True	False	False	False	False	-2122.35693359375	-2539.49487304688	169.698715209961	0.599580883979797	0.905318260192871	0.345528244972229	91.8169937133789	14048
True	False	False	False	False	-2127.49169921875	-2472.60131835938	171.917007446289	0.511673092842102	0.939869165420532	0.257581800222397	71.8903198242188	11143
True	False	False	False	False	-2127.08032226563	-2409.4228515625	148.625015258789	0.564278304576874	0.942959070205688	0.306675344705582	70.2313461303711	9411
True	False	False	False	False	-2123.32006835938	-2498.11328125	104.259346008301	0.811947047710419	0.952967822551727	1	61.4042549133301	5772
True	False	False	False	False	-2122.72192382813	-2393.74584960938	77.6399383544922	0.643570005893707	0.872560322284698	0.403559476137161	91.2571411132813	6388
True	False	False	False	False	-2122.21655273438	-2571.89990234375	92.0587844848633	0.773206055164337	0.956013143062592	0.778420686721802	60.0602416992188	4985
True	False	False	False	False	-2116.1171875	-2367.82373046875	140.861022949219	0.589266538619995	0.935987830162048	0.333580106496811	57.4094505310059	7291
True	False	False	False	False	-2116.04321289063	-2774.44360351563	102.041061401367	0.819654762744904	0.956287920475006	1	65.75	6049
True	False	False	False	False	-2109.05004882813	-2750.72534179688	241.792938232422	0.783979654312134	0.941019713878632	0.918468296527863	96.4587173461914	21028
True	False	False	False	False	-2113.19140625	-2624.24853515625	168.589569091797	0.677106082439423	0.935488760471344	0.458444207906723	99.3026351928711	15094
True	False	False	False	False	-2114.72045898438	-2341.65063476563	147.515884399414	0.543459117412567	0.92426198720932	0.286157697439194	60.9699249267578	8109
True	False	False	False	False	-2114.31079101563	-2305.26220703125	112.023338317871	0.529250204563141	0.934463858604431	0.273005872964859	47.4554443359375	4793
True	False	False	False	False	-2112.59790039063	-2444.84790039063	113.132476806641	0.805147111415863	0.958854913711548	1	66.7745132446289	6811
True	False	False	False	False	-2109.16381835938	-2713.04150390625	245.120376586914	0.562193512916565	0.887720704078674	0.304548442363739	94.9592742919922	20986
True	False	False	False	False	-2102.3583984375	-2679.26782226563	9.98227787017822	0.661957681179047	0.925817608833313	0.432207375764847	43.7777786254883	394
True	False	False	False	False	-2104.671875	-2560.92065429688	179.680999755859	0.629444658756256	0.94253146648407	0.38350123167038	69.0123443603516	11180
True	False	False	False	False	-2106.01049804688	-2471.28051757813	89.8404998779297	0.712417364120483	0.958236813545227	0.532765328884125	59.9012336730957	4852
True	False	False	False	False	-2108.67822265625	-2422.98315429688	244.01123046875	0.502359688282013	0.875601410865784	0.249755471944809	71.5	15730
True	False	False	False	False	-2108.333984375	-2012.33581542969	96.4953460693359	0.751482903957367	0.947323083877563	0.655898630619049	62.5862083435059	5445
True	False	False	False	False	-2103.77221679688	-2520.65014648438	208.518692016602	0.784687757492065	0.968931555747986	0.941606044769287	83.7553176879883	15746
True	False	False	False	False	-2101.904296875	-2387.01049804688	184.117568969727	0.556708335876465	0.892933309078217	0.299031883478165	77.1626510620117	12809
True	False	False	False	False	-2099.79345703125	-2643.328125	139.751892089844	0.617744445800781	0.915476858615875	0.367969512939453	79.1349182128906	9971
True	False	False	False	False	-2098.61376953125	-2594.1435546875	184.117568969727	0.672405421733856	0.898966729640961	0.450013130903244	91.0481948852539	15114
True	False	False	False	False	-2096.724609375	-2857.15576171875	260.648345947266	0.443525820970535	0.844624936580658	0.204992324113846	168.697875976563	39644
True	False	False	False	False	-2086.24267578125	-2838.28662109375	324.978576660156	0.320069074630737	0.819769561290741	0.130119577050209	90.8532409667969	26620
True	False	False	False	False	-2092.6611328125	-2736.138671875	104.259346008301	0.837473332881927	0.968448877334595	1	60.2978706359863	5668
True	False	False	False	False	-2091.869140625	-2470.9482421875	88.7313537597656	0.795180141925812	0.951321005821228	1	70.5250015258789	5642
True	False	False	False	False	-2092.11596679688	-2218.45922851563	210.736968994141	0.835551202297211	0.960745334625244	1	86.8263168334961	16497
True	False	False	False	False	-2091.54052734375	-2667.97485351563	200.754699707031	0.717983305454254	0.936987698078156	0.546818435192108	88.149169921875	15955
True	False	False	False	False	-2088.54150390625	-2492.60424804688	141.970169067383	0.825492560863495	0.962809503078461	1	80.5703125	10313
True	False	False	False	False	-2088.841796875	-2359.91479492188	112.023338317871	0.627587974071503	0.929307997226715	0.380974769592285	72.8415832519531	7357
True	False	False	False	False	-2087.4462890625	-2295.4912109375	153.061584472656	0.683109402656555	0.952745378017426	0.469631791114807	66.0942001342773	9121
True	False	False	False	False	-2087.32763671875	-2792.16088867188	156.389007568359	0.583345174789429	0.937905371189117	0.326955229043961	78.858154296875	11119
True	False	False	False	False	-2083.73291015625	-2608.80102539063	80.9673614501953	0.786957621574402	0.947457671165466	1	79.3424682617188	5792
True	False	False	False	False	-2086.07250976563	-2540.95263671875	82.0765075683594	0.771052539348602	0.946443319320679	0.761882483959198	75.6621627807617	5599
True	False	False	False	False	-2085.92358398438	-2559.58129882813	116.459907531738	0.809028446674347	0.966888904571533	1	90.0857162475586	9459
True	False	False	False	False	-2083.24536132813	-2266.25537109375	143.079315185547	0.638558804988861	0.942370712757111	0.396267145872116	69.170539855957	8923
True	False	False	False	False	-2082.04321289063	-2882.59326171875	231.810668945313	0.528015196323395	0.894802391529083	0.271892637014389	164.062194824219	34289
True	False	False	False	False	-2081.919921875	-2820.78198242188	77.6399383544922	0.851448595523834	0.967870712280273	1	67.3285751342773	4713
True	False	False	False	False	-2081.06811523438	-2755.96850585938	112.023338317871	0.787644565105438	0.953740179538727	1	66.4158401489258	6708
True	False	False	False	False	-2073.33740234375	-2649.990234375	118.678184509277	0.728201508522034	0.955317556858063	0.574975252151489	67.8317794799805	7258
True	False	False	False	False	-2075.91918945313	-2513.60791015625	115.350761413574	0.727483928203583	0.946900010108948	0.572885155677795	62.538459777832	6504
True	False	False	False	False	-2081.6171875	-2376.92041015625	74.3125076293945	0.814957976341248	0.953661262989044	1	80.9253768920898	5422
True	False	False	False	False	-2074.39721679688	-2412.302734375	120.896469116211	0.7624591588974	0.954083800315857	0.708087503910065	70.6789016723633	7704
True	False	False	False	False	-2073.29296875	-2624.04809570313	185.226699829102	0.697036445140839	0.914662897586823	0.497657805681229	100.167663574219	16728
True	False	False	False	False	-2071.91284179688	-2452.96411132813	218.500961303711	0.481566339731216	0.817026257514954	0.233065992593765	75.913703918457	14955
True	False	False	False	False	-2071.9736328125	-2356.24267578125	88.7313537597656	0.682310163974762	0.918745338916779	0.468113631010056	72.3000030517578	5784
True	False	False	False	False	-2071.2822265625	-2679.14331054688	224.046676635742	0.563575148582458	0.922114014625549	0.305956095457077	70.9702987670898	14336
True	False	False	False	False	-2067.8681640625	-2288.58862304688	97.6044921875	0.794247210025787	0.958393692970276	1	58.6818199157715	5164
True	False	False	False	False	-2069.89111328125	-2203.27612304688	122.005615234375	0.740235030651093	0.9549640417099	0.613164842128754	46.7636375427246	5144
True	False	False	False	False	-2067.12768554688	-2809.98266601563	108.695907592773	0.685513734817505	0.943826198577881	0.474253714084625	66.0102005004883	6469
True	False	False	False	False	-2058.60546875	-2790.46411132813	164.153015136719	0.709100365638733	0.940897703170776	0.5247603058815	63.5067558288574	9399
True	False	False	False	False	-2066.24096679688	-2718.51586914063	241.792938232422	0.753803789615631	0.961007535457611	0.665879309177399	97.6972503662109	21298
True	False	False	False	False	-2065.8359375	-2434.0283203125	94.2770690917969	0.791837513446808	0.949439883232117	1	66.9058837890625	5687
True	False	False	False	False	-2060.16870117188	-2526.36206054688	93.1679229736328	0.782521784305573	0.947011709213257	0.885872364044189	72.1785736083984	6063
True	False	False	False	False	-2059.31103515625	-2738.01293945313	140.861022949219	0.789145231246948	0.962092399597168	1	89.3779525756836	11351
True	False	False	False	False	-2058.66235351563	-2582.6611328125	146.40673828125	0.67543751001358	0.959983170032501	0.455419689416885	75.3409118652344	9945
True	False	False	False	False	-2055.1015625	-2495.728515625	207.409545898438	0.560156881809235	0.885010480880737	0.302486836910248	78.7807464599609	14732
True	False	False	False	False	-2059.15454101563	-2180.65502929688	159.716445922852	0.72967803478241	0.955330193042755	0.579335868358612	57.4236106872559	8269
True	False	False	False	False	-2059.12158203125	-2391.62280273438	290.595184326172	0.257596909999847	0.732668817043304	0.0990419834852219	73.8435134887695	19347
True	False	False	False	False	-2054.37768554688	-2144.86010742188	227.374099731445	0.425158768892288	0.877533912658691	0.192426264286041	50.7707328796387	10408
True	False	False	False	False	-2053.82690429688	-2565.1259765625	99.8227767944336	0.777396082878113	0.960950613021851	0.816632270812988	59.4888877868652	5354
True	False	False	False	False	-2052.48706054688	-2909.07836914063	218.500961303711	0.44401216506958	0.947478175163269	0.2053332477808	145.624359130859	28688
True	False	False	False	False	-2030.74951171875	-2899.55688476563	37.7108268737793	0.786078751087189	0.958408892154694	1	60.529411315918	2058
True	False	False	False	False	-2042.57922363281	-2866.23852539063	212.955261230469	0.418366640806198	0.833849370479584	0.187925413250923	91.40625	17550
True	False	False	False	False	-2052.01953125	-2768.33520507813	217.391815185547	0.670081794261932	0.946093082427979	0.445945471525192	82.6377563476563	16197
True	False	False	False	False	-2051.53051757813	-2595.28759765625	13.3097038269043	0.66390061378479	0.945763468742371	0.435427129268646	66.8333358764648	802
True	False	False	False	False	-2052.03662109375	-2209.3427734375	126.442184448242	0.708366572856903	0.953919410705566	0.523024260997772	48.2631568908691	5502
True	False	False	False	False	-2048.8212890625	-2696.29638671875	222.937530517578	0.541707158088684	0.886261224746704	0.284500747919083	66.8258743286133	13432
True	False	False	False	False	-2041.59118652344	-2600.20190429688	146.40673828125	0.612466037273407	0.903592228889465	0.361250102519989	105.606063842773	13940
True	False	False	False	False	-2047.71350097656	-2410.5673828125	104.259346008301	0.754927635192871	0.94535768032074	0.670888781547546	75.3191452026367	7080
True	False	False	False	False	-2047.06140136719	-2166.31616210938	84.2947845458984	0.819298386573792	0.960834741592407	1	51.6184196472168	3923
True	False	False	False	False	-2044.47131347656	-2543.65795898438	145.297592163086	0.621744215488434	0.939734399318695	0.373177081346512	71.3435134887695	9346
True	False	False	False	False	-2042.05346679688	-2427.4833984375	147.515884399414	0.713910937309265	0.940812826156616	0.536457240581512	85.2481231689453	11338
True	False	False	False	False	-2040.08605957031	-2821.83227539063	205.191253662109	0.710213720798492	0.941743791103363	0.527418196201324	67.9243240356445	12566
True	False	False	False	False	-2032.73010253906	-2753.91333007813	177.462707519531	0.710053443908691	0.950104236602783	0.527033805847168	90.2874984741211	14446
True	False	False	False	False	-2039.03747558594	-2659.908203125	163.043869018555	0.626872420310974	0.951288044452667	0.380007565021515	60.1156463623047	8837
True	False	False	False	False	-2035.91564941406	-2625.37084960938	348.270568847656	0.599738359451294	0.915753364562988	0.345714837312698	108.028663635254	33921
True	False	False	False	False	-2037.00537109375	-2512.44067382813	105.36848449707	0.820584774017334	0.96260392665863	1	68.273681640625	6486
True	False	False	False	False	-2038.03735351563	-2451.33764648438	112.023338317871	0.644262969493866	0.947778165340424	0.404584050178528	57.4653472900391	5804
True	False	False	False	False	-2037.86987304688	-2339.74291992188	118.678184509277	0.728201508522034	0.918794989585876	0.574975252151489	91.1495361328125	9753
True	False	False	False	False	-2035.33312988281	-2468.298828125	82.0765075683594	0.771052539348602	0.958927392959595	0.761882483959198	52.7567558288574	3904
True	False	False	False	False	-2034.69702148438	-2572.12426757813	138.64274597168	0.670968890190125	0.938231408596039	0.447490900754929	83.8000030517578	10475
True	False	False	False	False	-2026.95971679688	-2518.6357421875	67.6576614379883	0.781755030155182	0.95444917678833	0.872471511363983	65.9180297851563	4021
True	False	False	False	False	-2026.49169921875	-2495.73413085938	90.9496383666992	0.815059661865234	0.958110809326172	1	84.134147644043	6899
True	False	False	False	False	-2025.98022460938	-2867.3466796875	181.899276733398	0.624288439750671	0.946294128894806	0.376543790102005	84.134147644043	13798
True	False	False	False	False	-2017.25549316406	-2834.9462890625	199.645553588867	0.781509280204773	0.961481273174286	0.868518054485321	80.8444442749023	14552
True	False	False	False	False	-2021.22973632813	-2663.7919921875	129.769607543945	0.401327282190323	0.885725021362305	0.176958322525024	69.8632507324219	8174
True	False	False	False	False	-2020.00854492188	-2610.51147460938	118.678184509277	0.682536005973816	0.953311264514923	0.468541741371155	90.8878479003906	9725
True	False	False	False	False	-2023.19360351563	-2386.72924804688	93.1679229736328	0.772283971309662	0.953183054924011	0.771135985851288	56.9166679382324	4781
True	False	False	False	False	-2020.93786621094	-2588.79565429688	151.952453613281	0.791858732700348	0.96152675151825	1	93.1824798583984	12766
True	False	False	False	False	-2019.92395019531	-2443.36108398438	86.513069152832	0.812731087207794	0.952727735042572	1	56.7820510864258	4429
True	False	False	False	False	-2019.85546875	-2351.13818359375	96.4953460693359	0.670337855815887	0.937304735183716	0.44639065861702	60.9770126342773	5305
True	False	False	False	False	-2019.2138671875	-2317.83569335938	98.7136306762695	0.553023040294647	0.921863913536072	0.29538831114769	43.8426971435547	3902
True	False	False	False	False	-2016.52099609375	-2640.57983398438	131.987884521484	0.712926924228668	0.942026853561401	0.534018695354462	99.1848754882813	11803
True	False	False	False	False	-2016.07080078125	-2740.10961914063	14.4188451766968	0.742955923080444	0.934609174728394	0.622766435146332	40.3076934814453	524
True	False	False	False	False	-2015.67980957031	-2948.50708007813	110.914192199707	0.237963810563087	0.940337061882019	0.0899929329752922	139.220001220703	13922
True	False	False	False	False	-1928.9248046875	-2993.93603515625	118.678184509277	0.682536005973816	0.945030450820923	0.468541741371155	118.962615966797	12729
True	False	False	False	False	-1953.24780273438	-2979.13427734375	47.6931037902832	0.72429746389389	0.951043426990509	0.563820719718933	113.883720397949	4897
True	False	False	False	False	-1999.50244140625	-2944.52075195313	12.2005615234375	0.608575522899628	0.925560414791107	0.356404304504395	106.454544067383	1171
True	False	False	False	False	-2010.3671875	-2936.806640625	14.4188451766968	0.619212806224823	0.930929720401764	0.369869381189346	98.6153869628906	1282
True	False	False	False	False	-2000.72814941406	-2924.92553710938	84.2947845458984	0.791891813278198	0.970263004302979	1	104.605262756348	7950
True	False	False	False	False	-1977.0908203125	-2955.56323242188	429.237945556641	0.27815768122673	0.829441010951996	0.108868204057217	132.180877685547	51154
True	False	False	False	False	-1944.10180664063	-2961.98022460938	115.350761413574	0.769432365894318	0.956472516059875	0.750428736209869	101.038459777832	10508
True	False	False	False	False	-1970.837890625	-2916.146484375	129.769607543945	0.621775090694427	0.951062679290771	0.373217701911926	85.1880340576172	9967
True	False	False	False	False	-1967.86108398438	-2935.72192382813	124.223899841309	0.783444225788116	0.951038718223572	0.904983460903168	158.758926391602	17781
True	False	False	False	False	-1949.41943359375	-2936.23876953125	159.716445922852	0.811793208122253	0.956890642642975	1	100.861114501953	14524
True	False	False	False	False	-1936.97314453125	-2978.3828125	93.1679229736328	0.748380422592163	0.966074287891388	0.643250167369843	108.595237731934	9122
True	False	False	False	False	-1914.587890625	-2969.22729492188	200.754699707031	0.586315870285034	0.898211658000946	0.330258309841156	98.4530410766602	17820
True	False	False	False	False	-1922.63110351563	-2940.26586914063	135.315322875977	0.633003950119019	0.929881393909454	0.388413280248642	81.836067199707	9984
True	False	False	False	False	-2007.26599121094	-2913.39892578125	119.787330627441	0.699691891670227	0.943914532661438	0.503374934196472	97.3425903320313	10513
True	False	False	False	False	-2015.18176269531	-2785.29956054688	173.026138305664	0.470817625522614	0.858347594738007	0.224830165505409	67.2179489135742	10486
True	False	False	False	False	-2015.50646972656	-2511.70336914063	139.751892089844	0.660252749919891	0.94138491153717	0.429414510726929	83.476188659668	10518
True	False	False	False	False	-2012.392578125	-2476.36499023438	115.350761413574	0.78787750005722	0.961881518363953	1	93.2788467407227	9701
True	False	False	False	False	-2012.27551269531	-2723.45434570313	179.680999755859	0.616675138473511	0.922777771949768	0.366594463586807	84.141975402832	13631
True	False	False	False	False	-2011.91833496094	-2682.21923828125	183.008422851563	0.483946055173874	0.934560358524323	0.234924137592316	84.5212097167969	13946
True	False	False	False	False	-2010.82849121094	-2885.9150390625	147.515884399414	0.749781250953674	0.950212419033051	0.648868799209595	87.7669143676758	11673
True	False	False	False	False	-1996.18579101563	-2829.15942382813	185.226699829102	0.628182530403137	0.943455100059509	0.381781160831451	98.4311370849609	16438
True	False	False	False	False	-2002.32263183594	-2704.01000976563	161.934722900391	0.750114381313324	0.953217029571533	0.650226891040802	114.520545959473	16720
True	False	False	False	False	-1995.83923339844	-2652.015625	192.990692138672	0.704810500144958	0.935387074947357	0.51477974653244	100.712646484375	17524
True	False	False	False	False	-2005.56372070313	-2431.81567382813	106.477630615234	0.761617660522461	0.958751022815704	0.703567922115326	83.65625	8031
True	False	False	False	False	-2006.91149902344	-2330.63110351563	87.6222152709961	0.713017404079437	0.952623665332794	0.534241855144501	73.8607559204102	5835
True	False	False	False	False	-2005.55249023438	-2413.50024414063	80.9673614501953	0.750114381313324	0.945095837116241	0.650226891040802	81.7671203613281	5969
True	False	False	False	False	-2002.41564941406	-2369.9833984375	208.518692016602	0.429289191961288	0.849843502044678	0.195200964808464	78.4202117919922	14743
True	False	False	False	False	-2001.76782226563	-2047.25549316406	116.459907531738	0.734479010105133	0.949004113674164	0.594105780124664	57.8666648864746	6076
True	False	False	False	False	-1997.916015625	-2547.14916992188	146.40673828125	0.632440865039825	0.931282162666321	0.387630045413971	94.6969680786133	12500
True	False	False	False	False	-1993.99938964844	-2676.52490234375	77.6399383544922	0.754616916179657	0.958222687244415	0.669491648674011	74.1428604125977	5190
True	False	False	False	False	-1993.171875	-2622.4169921875	168.589569091797	0.807776212692261	0.952420055866241	1	98.7894744873047	15016
True	False	False	False	False	-1991.14025878906	-2470.03540039063	79.8582229614258	0.715662121772766	0.922735691070557	0.540858566761017	85.9444427490234	6188
True	False	False	False	False	-1992.29467773438	-2338.74243164063	89.8404998779297	0.805119872093201	0.95633727312088	1	64.7901229858398	5248
True	False	False	False	False	-1990.927734375	-2028.78332519531	115.350761413574	0.6888747215271	0.953871011734009	0.480859190225601	63.2211532592773	6575
True	False	False	False	False	-1989.93920898438	-2499.45190429688	96.4953460693359	0.74201226234436	0.936361372470856	0.619389593601227	108.873565673828	9472
True	False	False	False	False	-1989.67626953125	-2421.13012695313	164.153015136719	0.592175006866455	0.946723282337189	0.336895346641541	77.8986511230469	11529
True	False	False	False	False	-1989.41918945313	-2393.14184570313	130.878753662109	0.603800237178802	0.943266272544861	0.350574761629105	67.5	7965
True	False	False	False	False	-1988.3251953125	-2792.92138671875	139.751892089844	0.728278815746307	0.943849086761475	0.575201690196991	84.4523773193359	10641
True	False	False	False	False	-1986.193359375	-2746.59155273438	143.079315185547	0.653669953346252	0.928257167339325	0.418904364109039	87.5038757324219	11288
True	False	False	False	False	-1988.06787109375	-2560.7880859375	77.6399383544922	0.792614340782166	0.957183837890625	1	85.0571441650391	5954
True	False	False	False	False	-1985.51989746094	-2902.14794921875	134.206176757813	0.699378907680511	0.948466539382935	0.502694189548492	90.4132232666016	10940
True	False	False	False	False	-1962.82067871094	-2892.2236328125	147.515884399414	0.724145829677582	0.955008804798126	0.563397824764252	81.1879730224609	10798
True	False	False	False	False	-1939.23071289063	-2880.91918945313	113.132476806641	0.795443058013916	0.940718293190002	1	114.225486755371	11651
True	False	False	False	False	-1955.86108398438	-2861.74487304688	174.135284423828	0.675542414188385	0.932690680027008	0.455608785152435	87.6751556396484	13765
True	False	False	False	False	-1955.21411132813	-2827.82348632813	137.533599853516	0.790976285934448	0.940918147563934	1	104.064514160156	12904
True	False	False	False	False	-1979.83618164063	-2762.505859375	115.350761413574	0.78787750005722	0.967167854309082	1	85.4903869628906	8891
True	False	False	False	False	-1984.92626953125	-2595.08935546875	64.3302307128906	0.802213251590729	0.952678680419922	1	69.2586212158203	4017
True	False	False	False	False	-1983.55712890625	-2523.58129882813	228.483245849609	0.368271499872208	0.860533535480499	0.156893521547318	74.8543701171875	15420
True	False	False	False	False	-1983.318359375	-2707.33251953125	200.754699707031	0.461758702993393	0.872874438762665	0.218080788850784	93.5690612792969	16936
True	False	False	False	False	-1981.55212402344	-2578.5458984375	84.2947845458984	0.745215535163879	0.935369908809662	0.631068110466003	105.75	8037
True	False	False	False	False	-1978.99743652344	-2817.83764648438	90.9496383666992	0.72121262550354	0.919232308864594	0.555363178253174	90.1097564697266	7389
True	False	False	False	False	-1953.07824707031	-2798.93041992188	144.188446044922	0.759280562400818	0.956683874130249	0.691536962985992	77.1692276000977	10032
True	False	False	False	False	-1962.07165527344	-2754.40258789063	112.023338317871	0.756114184856415	0.947243809700012	0.676312983036041	82.2178192138672	8304
True	False	False	False	False	-1977.7958984375	-2549.51025390625	124.223899841309	0.622315883636475	0.949473142623901	0.37392982840538	94.8303604125977	10621
True	False	False	False	False	-1977.55676269531	-2199.01171875	140.861022949219	0.854635000228882	0.974038422107697	1	69.6692886352539	8848
True	False	False	False	False	-1977.3671875	-2359.6083984375	112.023338317871	0.661611497402191	0.947703957557678	0.431637853384018	61.7326736450195	6235
True	False	False	False	False	-1973.24279785156	-2727.53662109375	108.695907592773	0.721518695354462	0.952792644500732	0.556188941001892	80.5306091308594	7892
True	False	False	False	False	-1963.2353515625	-2683.67626953125	146.40673828125	0.606794536113739	0.92675369977951	0.354215174913406	89.5984878540039	11827
True	False	False	False	False	-1972.20581054688	-2409.22729492188	96.4953460693359	0.69021600484848	0.949442148208618	0.483544021844864	83.1264343261719	7232
True	False	False	False	False	-1972.96545410156	-2025.9716796875	97.6044921875	0.658792555332184	0.954675555229187	0.427046239376068	58.6363639831543	5160
True	False	False	False	False	-1972.20324707031	-2589.9765625	70.9850845336914	0.820201992988586	0.95444917678833	1	95.765625	6129
True	False	False	False	False	-1961.5888671875	-2569.10864257813	92.0587844848633	0.763090133666992	0.947359502315521	0.711547255516052	93.9036178588867	7794
True	False	False	False	False	-1962.84533691406	-2485.54077148438	171.917007446289	0.742638885974884	0.946356892585754	0.621626198291779	96.3290328979492	14931
True	False	False	False	False	-1964.55358886719	-2379.7705078125	78.7490768432617	0.832973837852478	0.961069166660309	1	87.2676086425781	6196
True	False	False	False	False	-1971.26843261719	-1948.20617675781	150.843307495117	0.755669236183167	0.960952281951904	0.674262344837189	61.8014717102051	8405
True	False	False	False	False	-1970.74694824219	-2331.42895507813	99.8227767944336	0.801836133003235	0.952234208583832	1	60.9111099243164	5482
True	False	False	False	False	-1968.82604980469	-2168.93359375	122.005615234375	0.728617489337921	0.948927998542786	0.57619571685791	70.5272750854492	7758
True	False	False	False	False	-1961.201171875	-2428.02563476563	74.3125076293945	0.747713565826416	0.937466681003571	0.640626013278961	79.6865692138672	5339
True	False	False	False	False	-1961.10437011719	-2509.40356445313	80.9673614501953	0.826583564281464	0.966323673725128	1	86.3424682617188	6303
True	False	False	False	False	-1960.92395019531	-2776.4052734375	261.757507324219	0.553277552127838	0.901959776878357	0.295638352632523	89.3050842285156	21076
True	False	False	False	False	-1939.71630859375	-2747.04174804688	186.335845947266	0.779502213001251	0.960180521011353	0.840531468391418	90.3035736083984	15171
True	False	False	False	False	-1951.81518554688	-2656.07177734375	295.031768798828	0.333709537982941	0.790952563285828	0.137424379587173	90.3120269775391	24023
True	False	False	False	False	-1958.87060546875	-2248.412109375	137.533599853516	0.812275528907776	0.951247036457062	1	60.7419357299805	7532
True	False	False	False	False	-1959.14196777344	-1997.56457519531	134.206176757813	0.870289325714111	0.973160028457642	1	57.6859512329102	6980
True	False	False	False	False	-1957.85876464844	-2629.23876953125	155.279876708984	0.709409236907959	0.938170254230499	0.525494813919067	115.02857208252	16104
True	False	False	False	False	-1955.53869628906	-2610.05639648438	125.333038330078	0.790439307689667	0.957675635814667	1	108.34513092041	12243
True	False	False	False	False	-1957.48168945313	-2018.0380859375	104.259346008301	0.745750606060028	0.945034503936768	0.63308048248291	56.2553176879883	5288
True	False	False	False	False	-1956.95446777344	-2590.86669921875	146.40673828125	0.718701124191284	0.942876756191254	0.548691689968109	108.946968078613	14381
True	False	False	False	False	-1956.52624511719	-2072.64672851563	143.079315185547	0.801572740077972	0.955321669578552	1	83.3798446655273	10756
True	False	False	False	False	-1950.87268066406	-2728.00122070313	122.005615234375	0.740235030651093	0.946458697319031	0.613164842128754	77.6818161010742	8545
True	False	False	False	False	-1948.23962402344	-2709.19067382813	137.533599853516	0.699044167995453	0.934695780277252	0.501968204975128	79.2258071899414	9824
True	False	False	False	False	-1948.98498535156	-2558.96044921875	126.442184448242	0.775840818881989	0.951706171035767	0.801295220851898	96.6754379272461	11021
True	False	False	False	False	-1947.76745605469	-2525.10131835938	137.533599853516	0.790976285934448	0.9561527967453	1	68.8467712402344	8537
True	False	False	False	False	-1948.00207519531	-2466.89208984375	102.041061401367	0.708863019943237	0.948614001274109	0.524197518825531	75.9673919677734	6989
True	False	False	False	False	-1942.84130859375	-2163.22900390625	208.518692016602	0.459565848112106	0.847998738288879	0.216472297906876	75.7021255493164	14232
True	False	False	False	False	-1947.36877441406	-1940.66589355469	144.188446044922	0.778827726840973	0.952805697917938	0.832400798797607	77.1230773925781	10026
True	False	False	False	False	-1942.03869628906	-2445.68969726563	108.695907592773	0.764249205589294	0.953740179538727	0.718070447444916	77.7959213256836	7624
True	False	False	False	False	-1939.80859375	-2370.95190429688	156.389007568359	0.675561785697937	0.940387666225433	0.455643743276596	62.8439712524414	8861
True	False	False	False	False	-1941.72839355469	-1969.8291015625	134.206176757813	0.763469576835632	0.963213920593262	0.713658273220062	54.0330581665039	6538
True	False	False	False	False	-1939.22875976563	-2492.18603515625	93.1679229736328	0.819053888320923	0.960267782211304	1	76.226188659668	6403
True	False	False	False	False	-1938.82397460938	-2831.00463867188	97.6044921875	0.773984313011169	0.946153879165649	0.784835934638977	93.0568161010742	8189
True	False	False	False	False	-1930.99255371094	-2808.20458984375	119.787330627441	0.688914835453033	0.897894382476807	0.4809390604496	101	10908
True	False	False	False	False	-1935.06188964844	-2771.67065429688	177.462707519531	0.792010962963104	0.957101106643677	1	100.650001525879	16104
True	False	False	False	False	-1928.19616699219	-2711.82421875	96.4953460693359	0.775108277797699	0.958662450313568	0.794588387012482	66.3218383789063	5770
True	False	False	False	False	-1934.5908203125	-2184.1171875	114.241622924805	0.740824818611145	0.956198751926422	0.615211486816406	64.2427215576172	6617
True	False	False	False	False	-1933.49719238281	-2689.68530273438	117.569046020508	0.771331310272217	0.942806541919708	0.763932764530182	103.641510009766	10986
True	False	False	False	False	-1926.20532226563	-2650.27294921875	301.686614990234	0.374796032905579	0.842978775501251	0.160735428333282	89.9742660522461	24473
True	False	False	False	False	-1931.03857421875	-2585.873046875	129.769607543945	0.746324419975281	0.94437563419342	0.635259330272675	95.9145278930664	11222
True	False	False	False	False	-1929.39111328125	-2547.1455078125	87.6222152709961	0.811767578125	0.950505554676056	1	76.8987350463867	6075
True	False	False	False	False	-1925.57409667969	-2503.61767578125	118.678184509277	0.641035139560699	0.921900391578674	0.39984542131424	80.448600769043	8608
True	False	False	False	False	-1924.65942382813	-2868.05932617188	171.917007446289	0.735651552677155	0.949625670909882	0.597861230373383	95.7225799560547	14837
True	False	False	False	False	-1923.08374023438	-2469.16918945313	106.477630615234	0.718682765960693	0.943527936935425	0.54864364862442	76.2395858764648	7319
True	False	False	False	False	-1920.75939941406	-2149.79418945313	286.158630371094	0.508606314659119	0.903766334056854	0.254979401826859	74.7093048095703	19275
True	False	False	False	False	-1919.90185546875	-2076.22387695313	70.9850845336914	0.750849604606628	0.951765775680542	0.653255343437195	87.125	5576
True	False	False	False	False	-1919.66784667969	-2682.54223632813	156.389007568359	0.691285490989685	0.922089159488678	0.485705524682999	95.3758850097656	13448
True	False	False	False	False	-1915.49133300781	-2609.89111328125	301.686614990234	0.671314179897308	0.92401123046875	0.448094874620438	118.683822631836	32282
True	False	False	False	False	-1918.17858886719	-2185.31713867188	78.7490768432617	0.832973837852478	0.9591423869133	1	68.4366226196289	4859
True	False	False	False	False	-1917.27954101563	-2061.64794921875	137.533599853516	0.724236845970154	0.955324351787567	0.563651561737061	64.4919357299805	7997
True	False	False	False	False	-2943.7724609375	-1875.20190429688	202.97297668457	0.454743653535843	0.914769887924194	0.212968826293945	125.524589538574	22971
True	False	False	False	False	-2963.29370117188	-1854.52014160156	117.569046020508	0.563317596912384	0.932278096675873	0.30569314956665	139.971694946289	14837
True	False	False	False	False	-2988.4287109375	-1807.23693847656	145.297592163086	0.480584710836411	0.949878215789795	0.232303217053413	129.038162231445	16904
True	False	False	False	False	-2996.47509765625	-1789.05798339844	68.7667999267578	0.825154304504395	0.958535254001617	1	117.209678649902	7267
True	False	False	False	False	-3005.01147460938	-1767.32299804688	205.191253662109	0.704227805137634	0.948416769504547	0.513454794883728	127.03783416748	23502
True	False	False	False	False	-3024.041015625	-1736.78515625	112.023338317871	0.479360044002533	0.941467583179474	0.231354668736458	114.960395812988	11611
True	False	False	False	False	-3039.2431640625	-1706.07373046875	78.7490768432617	0.803937435150146	0.955290913581848	1	119.239433288574	8466
True	False	False	False	False	-3040.083984375	-1686.87768554688	119.787330627441	0.832143545150757	0.966888904571533	1	118.574073791504	12806
True	False	False	False	False	-3058.85986328125	-1660.77600097656	86.513069152832	0.764826476573944	0.93525367975235	0.721405208110809	160.153839111328	12492
True	False	False	False	False	-3076.38452148438	-1618.26879882813	272.848907470703	0.444916099309921	0.93277245759964	0.205968052148819	155.495941162109	38252
True	False	False	False	False	-3086.21557617188	-1550.70874023438	92.0587844848633	0.763090133666992	0.951477408409119	0.711547255516052	104.192771911621	8648
True	False	False	False	False	-3106.50048828125	-1546.90625	309.450592041016	0.472022980451584	0.916803002357483	0.225741192698479	158.50537109375	44223
True	False	False	False	False	-3109.7119140625	-1498.02319335938	90.9496383666992	0.826298654079437	0.966445207595825	1	106.475608825684	8731
True	False	False	False	False	-3130.66186523438	-1487.86828613281	515.7509765625	0.204118728637695	0.923316240310669	0.0750981420278549	149.911834716797	69709
True	False	False	False	False	-3128.96240234375	-1462.69274902344	38.8199691772461	0.733614146709442	0.932952880859375	0.591374695301056	115.400001525879	4039
True	False	False	False	False	-3157.1435546875	-1412.75317382813	241.792938232422	0.482434451580048	0.911833882331848	0.233742326498032	148.807342529297	32440
True	False	False	False	False	-3182.60400390625	-1336.82360839844	124.223899841309	0.74186509847641	0.953803479671478	0.618867516517639	147.955352783203	16571
True	False	False	False	False	-3199.04223632813	-1273.80847167969	198.536407470703	0.517309188842773	0.882959246635437	0.262431502342224	126.692733764648	22678
True	False	False	False	False	-3218.10424804688	-1230.51000976563	57.6753807067871	0.692064881324768	0.930412709712982	0.487292498350143	144.057693481445	7491
True	False	False	False	False	-3229.0849609375	-1182.75769042969	18.8554134368896	0.733056426048279	0.943199634552002	0.589630365371704	104.529411315918	1777
True	False	False	False	False	-3250.44067382813	-1102.16821289063	649.957153320313	0.164119318127632	0.853249847888947	0.0585357062518597	136.259384155273	79848
True	False	False	False	False	-3268.75170898438	-1014.78625488281	133.097030639648	0.83940452337265	0.95916348695755	1	150.691665649414	18083
True	False	False	False	False	-3278.03271484375	-977.140869140625	225.155807495117	0.496233344078064	0.899026036262512	0.244729235768318	141.522171020508	28729
True	False	False	False	False	-3294.25512695313	-899.150390625	105.36848449707	0.719695806503296	0.940022587776184	0.551311790943146	145.263153076172	13800
True	False	False	False	False	-3305.01293945313	-839.589660644531	97.6044921875	0.540956020355225	0.922283291816711	0.2837935090065	137.670455932617	12115
True	False	False	False	False	-3314.04321289063	-771.216857910156	231.810668945313	0.486747175455093	0.952130198478699	0.237128004431725	137.775115966797	28795
True	False	False	False	False	-3323.25830078125	-689.362426757813	75.4216537475586	0.748016774654388	0.945058465003967	0.64181524515152	130.426467895508	8869
True	False	False	False	False	-3328.87524414063	-635.571716308594	157.498153686523	0.467235088348389	0.889799237251282	0.222140595316887	116.732391357422	16576
True	False	False	False	False	-3342.0595703125	-472.440795898438	131.987884521484	0.550020933151245	0.957838535308838	0.292456388473511	122.151260375977	14536
True	False	False	False	False	-3343.072265625	-421.39208984375	79.8582229614258	0.776177406311035	0.95637571811676	0.804480254650116	119.5	8604
True	False	False	False	False	-3344.83935546875	-370.894500732422	97.6044921875	0.694636702537537	0.961090087890625	0.492601126432419	114.215911865234	10051
True	False	False	False	False	-3344.75756835938	-401.781494140625	102.041061401367	0.616235852241516	0.962701261043549	0.366031587123871	114.391304016113	10524
True	False	False	False	False	-3343.08422851563	-340.619567871094	220.719253540039	0.491145312786102	0.904316484928131	0.240625381469727	128.854278564453	25642
True	False	False	False	False	-3344.15795898438	-274.455200195313	170.807861328125	0.346549093723297	0.96525776386261	0.144490495324135	100.441558837891	15468
True	False	False	False	False	-3343.49731445313	-213.685989379883	77.6399383544922	0.729374051094055	0.939456462860107	0.578431367874146	130.571426391602	9140
True	False	False	False	False	-3342.06127929688	-441.659515380859	119.787330627441	0.552630722522736	0.956911087036133	0.295003324747086	105.842590332031	11431
True	False	False	False	False	-3332.13330078125	-385.768585205078	125.333038330078	0.676981031894684	0.952235400676727	0.458216309547424	102.89380645752	11627
True	False	False	False	False	-3341.6591796875	-195.508178710938	95.3862075805664	0.733483374118805	0.959554612636566	0.590964496135712	123.127906799316	10589
True	False	False	False	False	-3341.35595703125	-154.447143554688	77.6399383544922	0.652101457118988	0.953584969043732	0.416461527347565	126.542854309082	8858
True	False	False	False	False	-3339.42041015625	-317.623443603516	120.896469116211	0.714016377925873	0.959042251110077	0.536720037460327	119.330276489258	13007
True	False	False	False	False	-3337.57202148438	-236.433334350586	130.878753662109	0.772971868515015	0.945043623447418	0.776539385318756	139.271179199219	16434
True	False	False	False	False	-3337.25390625	-114.02880859375	114.241622924805	0.740824818611145	0.939396739006042	0.615211486816406	147.077667236328	15149
True	False	False	False	False	-3334.3251953125	-69.8279724121094	148.625015258789	0.633505463600159	0.954406559467316	0.389112770557404	125.716415405273	16846
True	False	False	False	False	-3333.2060546875	-46.5615386962891	94.2770690917969	0.743638634681702	0.96638149023056	0.625241994857788	119.388236999512	10148
True	False	False	False	False	-3332.79028320313	-140.939239501953	135.315322875977	0.426697313785553	0.891692876815796	0.193456426262856	110.745903015137	13511
True	False	False	False	False	-3331.9609375	-553.634155273438	1324.3154296875	0.154609844088554	0.809163153171539	0.0547503083944321	141.640701293945	169119
True	False	False	False	False	-3327.40502929688	-418.330535888672	88.7313537597656	0.650446891784668	0.964382767677307	0.413908988237381	78.1125030517578	6249
True	False	False	False	False	-3322.32446289063	-271.125030517578	174.135284423828	0.661132037639618	0.937309086322784	0.430851072072983	100.535034179688	15784
True	False	False	False	False	-3326.34252929688	-97.3965530395508	112.023338317871	0.778208315372467	0.957141101360321	0.825352907180786	90.8712844848633	9178
True	False	False	False	False	-3330.30444335938	-9.03898429870605	41.0382537841797	0.814018249511719	0.959428310394287	1	95.1891860961914	3522
True	False	False	False	False	-3325.8388671875	11.0416412353516	164.153015136719	0.584989190101624	0.955073773860931	0.328778147697449	117.641891479492	17411
True	False	False	False	False	-3325.77221679688	-207.958694458008	155.279876708984	0.655685126781464	0.951681077480316	0.422076970338821	97.6785736083984	13675
True	False	False	False	False	-3322.15966796875	-305.225616455078	176.353576660156	0.655422151088715	0.950769484043121	0.421660751104355	91.0503158569336	14477
True	False	False	False	False	-3321.09057617188	-655.55810546875	209.627822875977	0.420963972806931	0.864763200283051	0.189637586474419	119.412696838379	22569
True	False	False	False	False	-3320.91064453125	-727.288513183594	109.805053710938	0.648510277271271	0.930229425430298	0.410952866077423	143.83837890625	14240
True	False	False	False	False	-3307.02709960938	-678.705078125	178.571853637695	0.433904737234116	0.93235057592392	0.198336124420166	96.1118011474609	15474
True	False	False	False	False	-3309.16088867188	-453.062713623047	173.026138305664	0.561012983322144	0.938494086265564	0.303351491689682	82.9358978271484	12938
True	False	False	False	False	-3320.61376953125	-131.048675537109	46.5839614868164	0.614211022853851	0.946147859096527	0.363452702760696	98.8809509277344	4153
True	False	False	False	False	-3316.27514648438	-241.018417358398	176.353576660156	0.630714595317841	0.923971831798553	0.385243386030197	95.4465408325195	15176
True	False	False	False	False	-3313.56079101563	-167.600814819336	171.917007446289	0.6527099609375	0.932213485240936	0.417406469583511	95.8451614379883	14856
True	False	False	False	False	-3315.09204101563	32.1263084411621	136.424453735352	0.679369151592255	0.962390661239624	0.462604194879532	125.203254699707	15400
True	False	False	False	False	-3308.63500976563	-24.5139598846436	131.987884521484	0.779522478580475	0.952686846256256	0.840783715248108	111.512603759766	13270
True	False	False	False	False	-3306.51220703125	-579.652099609375	120.896469116211	0.391989827156067	0.860425412654877	0.171135008335114	74.0917434692383	8076
True	False	False	False	False	-3305.77270507813	-811.312622070313	255.102645874023	0.528646767139435	0.907549262046814	0.272461354732513	138.521743774414	31860
True	False	False	False	False	-3304.03100585938	-724.211791992188	116.459907531738	0.687813937664032	0.956162750720978	0.478755712509155	107.333335876465	11270
True	False	False	False	False	-3304.34155273438	-489.518890380859	135.315322875977	0.778218626976013	0.959582805633545	0.825467169284821	81.5491790771484	9949
True	False	False	False	False	-3305.39916992188	-116.783264160156	117.569046020508	0.694364547729492	0.950054287910461	0.492033988237381	91.6886825561523	9719
True	False	False	False	False	-3303.83837890625	-326.115295410156	125.333038330078	0.856059193611145	0.964978158473969	1	86.964599609375	9827
True	False	False	False	False	-3301.84594726563	-67.3403778076172	135.315322875977	0.73089987039566	0.94744348526001	0.583006620407104	117.106559753418	14287
True	False	False	False	False	-3298.78955078125	-519.789123535156	120.896469116211	0.783979654312134	0.954065203666687	0.918468296527863	84.1559600830078	9173
True	False	False	False	False	-3297.259765625	-873.016296386719	191.881561279297	0.503669023513794	0.946597814559937	0.250842034816742	134.531799316406	23274
True	False	False	False	False	-3286.56665039063	-852.302062988281	127.551322937012	0.714580357074738	0.942295670509338	0.538130283355713	91.7217407226563	10548
True	False	False	False	False	-3293.962890625	-747.012390136719	158.607299804688	0.741963624954224	0.939246416091919	0.619216978549957	87.8321685791016	12560
True	False	False	False	False	-3289.28125	-708.449462890625	74.3125076293945	0.827402949333191	0.962853848934174	1	92.3880615234375	6190
True	False	False	False	False	-3292.142578125	-368.363616943359	184.117568969727	0.644986510276794	0.956639170646667	0.405658066272736	83.5903625488281	13876
True	False	False	False	False	-3293.14672851563	52.1893501281738	143.079315185547	0.678756296634674	0.948190450668335	0.46147096157074	84.5038757324219	10901
True	False	False	False	False	-3292.27001953125	-179.222106933594	199.645553588867	0.615381240844727	0.939372897148132	0.364940047264099	92.0111083984375	16562
True	False	False	False	False	-3288.05249023438	-563.225219726563	141.970169067383	0.446184903383255	0.920954525470734	0.206861644983292	76.71875	9820
True	False	False	False	False	-3287.86840820313	-411.346618652344	144.188446044922	0.697807669639587	0.950338244438171	0.49930477142334	75.523078918457	9818
True	False	False	False	False	-3286.900390625	-296.310668945313	122.005615234375	0.765817940235138	0.961359143257141	0.727274954319	68.1181793212891	7493
True	False	False	False	False	-3286.56201171875	-941.014038085938	34.3833999633789	0.731873750686646	0.948639392852783	0.585974395275116	113.322578430176	3513
True	False	False	False	False	-3284.68481445313	-924.177185058594	211.846115112305	0.468211084604263	0.881440699100494	0.222870633006096	129.984298706055	24827
True	False	False	False	False	-3281.10888671875	-803.130676269531	119.787330627441	0.776787161827087	0.957707405090332	0.810432493686676	77.685188293457	8390
True	False	False	False	False	-3280.38671875	-685.189147949219	80.9673614501953	0.786957621574402	0.95637571811676	1	90.1780853271484	6583
True	False	False	False	False	-3285.28198242188	26.7835845947266	164.153015136719	0.822345972061157	0.959077000617981	1	101.054054260254	14956
True	False	False	False	False	-3283.20629882813	-638.278015136719	207.409545898438	0.554268360137939	0.929448843002319	0.296613961458206	89.3422470092773	16707
True	False	False	False	False	-3279.49389648438	-721.57958984375	70.9850845336914	0.778467297554016	0.944188296794891	0.828254580497742	93.8125	6004
True	False	False	False	False	-3278.74438476563	-31.2561988830566	141.970169067383	0.593906462192535	0.88870096206665	0.338888764381409	79.09375	10124
True	False	False	False	False	-3277.9873046875	-875.747985839844	97.6044921875	0.535196304321289	0.911773085594177	0.278431236743927	88.2159118652344	7763
True	False	False	False	False	-3275.2548828125	-603.03955078125	140.861022949219	0.581571877002716	0.919854760169983	0.325002819299698	74.2204742431641	9426
True	False	False	False	False	-3275.53271484375	-142.637130737305	253.993499755859	0.556020617485046	0.888693928718567	0.298348158597946	89.6462860107422	20529
True	False	False	False	False	-3271.73657226563	-998.860168457031	77.6399383544922	0.719287753105164	0.953055739402771	0.550233483314514	132.742858886719	9292
True	False	False	False	False	-3267.36499023438	-948.916320800781	144.188446044922	0.77064049243927	0.969020068645477	0.758896112442017	95.3692321777344	12398
True	False	False	False	False	-3266.34521484375	-332.390533447266	153.061584472656	0.740749657154083	0.961080968379974	0.614949762821198	78.9637680053711	10897
True	False	False	False	False	-3267.8984375	-230.19856262207	157.498153686523	0.605550229549408	0.931303799152374	0.35269632935524	97.2323913574219	13807
True	False	False	False	False	-3264.9775390625	-729.184753417969	109.805053710938	0.69250875711441	0.940332531929016	0.488200724124908	79.4141387939453	7862
True	False	False	False	False	-3264.48046875	-1050.5810546875	67.6576614379883	0.715653538703918	0.949838936328888	0.540836870670319	124.819671630859	7614
True	False	False	False	False	-3242.41796875	-1037.93359375	215.173538208008	0.420036196708679	0.867016732692719	0.189024731516838	98.0360794067383	19019
True	False	False	False	False	-3264.05712890625	-492.113128662109	190.772415161133	0.730774879455566	0.953421652317047	0.582628428936005	81.2674407958984	13978
True	False	False	False	False	-3263.67626953125	-1031.54626464844	179.680999755859	0.682187139987946	0.95255035161972	0.46788090467453	148.524688720703	24061
True	False	False	False	False	-3255.96484375	-913.290466308594	183.008422851563	0.725610256195068	0.944068253040314	0.567513167858124	91.0303039550781	15020
True	False	False	False	False	-3254.3740234375	-863.485656738281	145.297592163086	0.749359428882599	0.951981484889984	0.647161543369293	84.900764465332	11122
True	False	False	False	False	-3262.46801757813	-778.660888671875	137.533599853516	0.406137764453888	0.796431124210358	0.180008947849274	73.1854858398438	9075
True	False	False	False	False	-3263.61279296875	-671.430786132813	85.4039306640625	0.802311480045319	0.955295741558075	1	87.7402572631836	6756
True	False	False	False	False	-3263.40625	-541.989685058594	331.633453369141	0.332355529069901	0.850484430789948	0.136690154671669	93.5250854492188	27964
True	False	False	False	False	-3262.70532226563	-263.929077148438	158.607299804688	0.434846967458725	0.880237579345703	0.198980703949928	77.7622375488281	11120
True	False	False	False	False	-3258.73559570313	-209.093032836914	214.064392089844	0.487592965364456	0.889262437820435	0.237797036767006	84.4611434936523	16301
True	False	False	False	False	-3261.64208984375	-53.5632362365723	130.878753662109	0.445413172245026	0.837792217731476	0.206317767500877	69.3474578857422	8183
True	False	False	False	False	-3259.72729492188	32.1570053100586	129.769607543945	0.547965407371521	0.936401069164276	0.290467351675034	71	8307
True	False	False	False	False	-3256.18603515625	-832.439453125	201.863830566406	0.54928719997406	0.946964681148529	0.291744709014893	81.8681335449219	14900
True	False	False	False	False	-3248.22631835938	-780.665405273438	14.4188451766968	0.742955923080444	0.934609174728394	0.622766435146332	63.6923065185547	828
True	False	False	False	False	-3252.69213867188	-581.986755371094	141.970169067383	0.721593976020813	0.939923226833344	0.556392550468445	77.515625	9922
True	False	False	False	False	-3254.06396484375	-295.099090576172	133.097030639648	0.637718021869659	0.92590594291687	0.395063251256943	70.9416656494141	8513
True	False	False	False	False	-3256.17602539063	-99.0353240966797	136.424453735352	0.736890852451324	0.943339467048645	0.601898670196533	83.2764205932617	10243
True	False	False	False	False	-3252.57250976563	-421.143218994141	144.188446044922	0.829249382019043	0.959582805633545	1	74.3230743408203	9662
True	False	False	False	False	-3252.2939453125	-705.816650390625	189.663269042969	0.62003618478775	0.90901654958725	0.370940744876862	80.6374282836914	13789
True	False	False	False	False	-3246.98193359375	-457.568176269531	176.353576660156	0.813595175743103	0.957656502723694	1	78.8867950439453	12543
True	False	False	False	False	-3247.46337890625	-168.526641845703	180.790130615234	0.613136231899261	0.905519664287567	0.362093865871429	83.8895721435547	13674
True	False	False	False	False	-3247.50805664063	-122.262420654297	87.6222152709961	0.785240411758423	0.954563736915588	0.972049474716187	92.4810104370117	7306
True	False	False	False	False	-3246.89990234375	-368.209716796875	207.409545898438	0.754742503166199	0.954676747322083	0.670055150985718	82.0481262207031	15343
True	False	False	False	False	-3243.97802734375	-881.266845703125	135.315322875977	0.820987939834595	0.970515370368958	1	85.5573806762695	10438
True	False	False	False	False	-3238.53100585938	-669.689086914063	209.627822875977	0.831153571605682	0.962413668632507	1	83.3174591064453	15747
True	False	False	False	False	-3243.85986328125	-260.566711425781	141.970169067383	0.657634496688843	0.927759408950806	0.425183236598969	92.8515625	11885
True	False	False	False	False	-3239.73876953125	48.7933158874512	102.041061401367	0.748013913631439	0.963718354701996	0.641803920269012	72.25	6647
True	False	False	False	False	-3237.693359375	-1158.66979980469	169.698715209961	0.644287884235382	0.967161059379578	0.404620975255966	148.183013916016	22672
True	False	False	False	False	-3228.54174804688	-1089.45471191406	124.223899841309	0.714430212974548	0.953311264514923	0.537754118442535	92.9642868041992	10412
True	False	False	False	False	-3237.27563476563	-543.668579101563	113.132476806641	0.795443058013916	0.949947655200958	1	79.970588684082	8157
True	False	False	False	False	-3237.63696289063	-223.038314819336	107.586769104004	0.678518652915955	0.943826198577881	0.461032927036285	76.5567016601563	7426
True	False	False	False	False	-3235.98999023438	-1065.35314941406	130.878753662109	0.714486539363861	0.967305839061737	0.537895143032074	87.2966079711914	10301
True	False	False	False	False	-3223.98388671875	-992.306213378906	115.350761413574	0.623062193393707	0.936664640903473	0.374915778636932	95.211540222168	9902
True	False	False	False	False	-3226.12915039063	-948.952331542969	204.082122802734	0.559523403644562	0.922423720359802	0.30184879899025	98.8532638549805	18189
True	False	False	False	False	-3226.87036132813	-757.195922851563	185.226699829102	0.610555052757263	0.914513766765594	0.358858793973923	84.0119781494141	14030
True	False	False	False	False	-3235.759765625	-89.5263519287109	167.480438232422	0.691475212574005	0.952221393585205	0.486090928316116	81.5165557861328	12309
True	False	False	False	False	-3234.5654296875	-23.3548889160156	145.297592163086	0.657382667064667	0.94715815782547	0.424779862165451	86.1603088378906	11287
True	False	False	False	False	-3233.1865234375	23.7613315582275	124.223899841309	0.647358953952789	0.947050988674164	0.409211099147797	83.7142868041992	9376
True	False	False	False	False	-3229.61401367188	-57.0291862487793	134.206176757813	0.65880936384201	0.949983537197113	0.427073359489441	78.9586791992188	9554
True	False	False	False	False	-3229.08544921875	-589.696899414063	129.769607543945	0.542867600917816	0.939646422863007	0.285597145557404	75.8974380493164	8880
True	False	False	False	False	-3227.2451171875	-524.857421875	131.987884521484	0.731520116329193	0.960901081562042	0.584892332553864	95.2689056396484	11337
True	False	False	False	False	-3226.90380859375	-495.120666503906	168.589569091797	0.728265225887299	0.950537085533142	0.575161814689636	85.2763137817383	12962
True	False	False	False	False	-3226.26293945313	-805.427917480469	150.843307495117	0.503090381622314	0.911356627941132	0.250361293554306	74.7941207885742	10172
True	False	False	False	False	-3226.07958984375	-154.624755859375	157.498153686523	0.729563295841217	0.954492092132568	0.57899397611618	79.1690139770508	11242
True	False	False	False	False	-3224.30590820313	-980.847290039063	70.9850845336914	0.790355026721954	0.956104457378387	1	92.15625	5898
True	False	False	False	False	-3222.72436523438	-1211.54125976563	38.8199691772461	0.655685126781464	0.936613917350769	0.422076970338821	107.34285736084	3757
True	False	False	False	False	-3216.14868164063	-1187.78198242188	112.023338317871	0.698478758335114	0.948681592941284	0.500746786594391	117.831680297852	11901
True	False	False	False	False	-3221.67431640625	-694.18994140625	134.206176757813	0.689197540283203	0.949955224990845	0.481502711772919	99.6280975341797	12055
True	False	False	False	False	-3221.25659179688	-642.394226074219	155.279876708984	0.664459466934204	0.945360600948334	0.436360716819763	91.5357131958008	12815
True	False	False	False	False	-3217.490234375	-341.393646240234	146.40673828125	0.684889554977417	0.955329239368439	0.47304567694664	81.6818161010742	10782
True	False	False	False	False	-3220.52172851563	41.4046630859375	102.041061401367	0.738865315914154	0.94535768032074	0.608482539653778	72.9347839355469	6710
True	False	False	False	False	-3216.32861328125	-1129.81018066406	84.2947845458984	0.546627998352051	0.940050840377808	0.289181053638458	74.6315765380859	5672
True	False	False	False	False	-3215.42114257813	-882.003051757813	149.734161376953	0.595919847488403	0.920855402946472	0.341225683689117	82.9333343505859	11196
True	False	False	False	False	-3215.31469726563	-609.993469238281	106.477630615234	0.653339624404907	0.930959701538086	0.418388038873672	73.65625	7071
True	False	False	False	False	-3214.63745117188	-6.20490312576294	130.878753662109	0.706935942173004	0.955559492111206	0.519674301147461	89.0508499145508	10508
True	False	False	False	False	-3214.609375	-583.624694824219	73.203369140625	0.502476036548615	0.921005547046661	0.249851852655411	76.7727279663086	5067
True	False	False	False	False	-3213.72607421875	-426.537567138672	158.607299804688	0.741963624954224	0.951174259185791	0.619216978549957	83.6923065185547	11968
True	False	False	False	False	-3213.61474609375	-232.75309753418	127.551322937012	0.63898503780365	0.946044385433197	0.396879583597183	85.1739120483398	9795
True	False	False	False	False	-3213.22143554688	-304.251983642578	153.061584472656	0.74383670091629	0.941316843032837	0.625965297222137	89.2246398925781	12313
True	False	False	False	False	-3212.67919921875	-275.997802734375	127.551322937012	0.664698958396912	0.941054940223694	0.436761826276779	79.0869598388672	9095
True	False	False	False	False	-3211.77661132813	-114.992202758789	114.241622924805	0.728809475898743	0.955935597419739	0.576760947704315	79.310676574707	8169
True	False	False	False	False	-3210.81127929688	-826.05224609375	167.480438232422	0.747460305690765	0.967417418956757	0.639637768268585	83.6887435913086	12637
True	False	False	False	False	-3210.51123046875	-735.04150390625	148.625015258789	0.729590535163879	0.91729074716568	0.579075038433075	86.223876953125	11554
True	False	False	False	False	-3210.62744140625	-457.847473144531	159.716445922852	0.689935445785522	0.939666390419006	0.482980132102966	82.5208358764648	11883
True	False	False	False	False	-3209.44653320313	-405.277252197266	167.480438232422	0.810530424118042	0.963463962078094	1	82.3576126098633	12436
True	False	False	False	False	-3208.3271484375	-250.600158691406	149.734161376953	0.606909692287445	0.937712550163269	0.354356110095978	90.7703704833984	12254
True	False	False	False	False	-3210.53393554688	-191.08528137207	116.459907531738	0.706587970256805	0.942935705184937	0.518866300582886	87.3904724121094	9176
True	False	False	False	False	-3208.033203125	-369.768127441406	157.498153686523	0.68684595823288	0.953370094299316	0.476851433515549	73.9647903442383	10503
True	False	False	False	False	-3207.38427734375	-325.586547851563	177.462707519531	0.645768940448761	0.945286870002747	0.406824588775635	85.0875015258789	13614
True	False	False	False	False	-3206.67895507813	-1243.87731933594	245.120376586914	0.632093250751495	0.945148646831512	0.387147754430771	147.371047973633	32569
True	False	False	False	False	-3205.07153320313	-1206.7705078125	117.569046020508	0.72139585018158	0.939581573009491	0.555857241153717	96.6886825561523	10249
True	False	False	False	False	-3201.8779296875	-1024.98852539063	170.807861328125	0.547446250915527	0.919123649597168	0.28996729850769	81.8506469726563	12605
True	False	False	False	False	-3205.681640625	-133.316162109375	98.7136306762695	0.768758356571198	0.950629711151123	0.745877683162689	83.7078628540039	7450
True	False	False	False	False	-3204.49658203125	-916.553527832031	177.462707519531	0.632420778274536	0.957773804664612	0.387602150440216	84.0500030517578	13448
True	False	False	False	False	-3200.17309570313	-1144.63940429688	112.023338317871	0.801285207271576	0.971811234951019	1	123.108909606934	12434
True	False	False	False	False	-3197.39331054688	-1086.17687988281	195.208984375	0.630790889263153	0.942164242267609	0.385348409414291	98.988639831543	17422
True	False	False	False	False	-3198.53881835938	-654.069152832031	141.970169067383	0.575440287590027	0.917915523052216	0.318359911441803	79.5625	10184
True	False	False	False	False	-3199.84985351563	-208.973999023438	107.586769104004	0.779021024703979	0.951460897922516	0.834679305553436	84.5876312255859	8205
True	False	False	False	False	-3196.853515625	-38.1851196289063	144.188446044922	0.690861225128174	0.948752105236053	0.484845846891403	80.7230758666992	10494
True	False	False	False	False	-3197.478515625	60.0234260559082	137.533599853516	0.724236845970154	0.957247018814087	0.563651561737061	87.4193572998047	10840
True	False	False	False	False	-3195.33325195313	-757.848327636719	191.881561279297	0.74438750743866	0.960003972053528	0.627989649772644	81.7745666503906	14147
True	False	False	False	False	-3194.94750976563	-695.735778808594	129.769607543945	0.690558314323425	0.953722774982452	0.484233826398849	78.478630065918	9182
True	False	False	False	False	-3194.2763671875	-1306.28442382813	112.023338317871	0.555512428283691	0.942463636398315	0.297844082117081	135.722778320313	13708
True	False	False	False	False	-3176.52734375	-1297.6650390625	108.695907592773	0.693430364131927	0.949330270290375	0.49009707570076	87.8877563476563	8613
True	False	False	False	False	-3185.63061523438	-1187.02087402344	131.987884521484	0.695033729076385	0.950119614601135	0.493430703878403	110.974792480469	13206
True	False	False	False	False	-3189.36059570313	-1051.76086425781	106.477630615234	0.52269172668457	0.866635799407959	0.267146408557892	72.53125	6963
True	False	False	False	False	-3190.83227539063	-847.239929199219	192.990692138672	0.618543148040771	0.930496573448181	0.369001239538193	83.5287322998047	14534
True	False	False	False	False	-3192.89794921875	-570.272583007813	197.427261352539	0.615491211414337	0.887651443481445	0.365080237388611	80.7134857177734	14367
True	False	False	False	False	-3191.29248046875	-502.078186035156	160.825576782227	0.744976580142975	0.951941967010498	0.630175292491913	104.558624267578	15161
True	False	False	False	False	-3191.25073242188	-791.039489746094	122.005615234375	0.55200070142746	0.919311821460724	0.294386297464371	78.9727249145508	8687
True	False	False	False	False	-3187.98779296875	-997.728637695313	131.987884521484	0.832409501075745	0.95916348695755	1	86.9747924804688	10350
True	False	False	False	False	-3183.3603515625	-628.545654296875	12.2005615234375	0.768196105957031	0.939064502716064	0.742168962955475	65.5454559326172	721
True	False	False	False	False	-3185.70141601563	-123.964965820313	128.660461425781	0.638014316558838	0.939278602600098	0.395486831665039	78.4827575683594	9104
True	False	False	False	False	-3185.96752929688	-86.6116256713867	149.734161376953	0.707413673400879	0.94964462518692	0.520787835121155	76.9481506347656	10388
True	False	False	False	False	-3185.72143554688	-64.2838439941406	99.8227767944336	0.791574835777283	0.958236813545227	1	75.0999984741211	6759
True	False	False	False	False	-3185.05786132813	-474.261596679688	148.625015258789	0.480261266231537	0.904352009296417	0.232052370905876	81.8507461547852	10968
True	False	False	False	False	-3182.7138671875	-1155.31298828125	90.9496383666992	0.753896296024323	0.937338411808014	0.666286945343018	75	6150
True	False	False	False	False	-3182.68237304688	-1225.23681640625	115.350761413574	0.67071270942688	0.95305460691452	0.447043597698212	92.8846130371094	9660
True	False	False	False	False	-3182.49462890625	-1133.35009765625	103.150199890137	0.769519209861755	0.963398873806	0.751023590564728	77.0967712402344	7170
True	False	False	False	False	-3176.8623046875	-830.366821289063	109.805053710938	0.785418212413788	0.954925775527954	1	87.7373733520508	8686
True	False	False	False	False	-3180.61206054688	-439.177215576172	92.0587844848633	0.666585028171539	0.939809560775757	0.43994265794754	79.602409362793	6607
True	False	False	False	False	-3178.95776367188	-271.346740722656	191.881561279297	0.722079694271088	0.960131824016571	0.557710230350494	82.2947998046875	14237
True	False	False	False	False	-3181.59643554688	-8.31228446960449	174.135284423828	0.712336838245392	0.946600139141083	0.532567918300629	91.3694305419922	14345
True	False	False	False	False	-3181.54077148438	-245.122375488281	129.769607543945	0.70094496011734	0.937197327613831	0.506118953227997	88.2905960083008	10330
True	False	False	False	False	-3181.15795898438	-172.88410949707	130.878753662109	0.772971868515015	0.94513863325119	0.776539385318756	88.6949157714844	10466
True	False	False	False	False	-3179.34252929688	47.6164817810059	129.769607543945	0.67625892162323	0.944346129894257	0.456904143095016	75.5897445678711	8844
True	False	False	False	False	-3176.96923828125	-360.384948730469	112.023338317871	0.46250993013382	0.897696554660797	0.218634039163589	75.2673263549805	7602
True	False	False	False	False	-3176.69677734375	-814.775085449219	105.36848449707	0.795948684215546	0.959238529205322	1	86.5368423461914	8221
True	False	False	False	False	-3174.9248046875	-714.894897460938	165.262145996094	0.551179945468903	0.917468369007111	0.293584495782852	85.9530181884766	12807
True	False	False	False	False	-3175.58740234375	-296.062042236328	112.023338317871	0.611552000045776	0.937738239765167	0.360103696584702	70.6732635498047	7138
True	False	False	False	False	-3174.955078125	-406.574615478516	88.7313537597656	0.795180141925812	0.953829169273376	1	94.2125015258789	7537
True	False	False	False	False	-3174.71337890625	-923.626770019531	210.736968994141	0.675420701503754	0.934138238430023	0.455389380455017	91.542106628418	17393
True	False	False	False	False	-3173.75708007813	-782.606506347656	58.7845230102539	0.644668221473694	0.927887380123138	0.405185103416443	73.5849075317383	3900
True	False	False	False	False	-3171.78100585938	-487.502838134766	128.660461425781	0.759870648384094	0.956162750720978	0.694506108760834	88.0775833129883	10217
True	False	False	False	False	-3173.58129882813	-148.571365356445	154.17073059082	0.605760037899017	0.919136464595795	0.352951765060425	85.546760559082	11891
True	False	False	False	False	-3171.673828125	-687.1416015625	148.625015258789	0.685671448707581	0.961255669593811	0.474559843540192	87.6417922973633	11744
True	False	False	False	False	-3171.44995117188	-604.369018554688	178.571853637695	0.789340138435364	0.942271292209625	1	96.4285736083984	15525
True	False	False	False	False	-3171.15795898438	-1370.86804199219	336.070007324219	0.417511761188507	0.884351849555969	0.187364280223846	153.211227416992	46423
True	False	False	False	False	-3147.86962890625	-1381.19677734375	33.2742576599121	0.803785860538483	0.962256669998169	1	74.966667175293	2249
True	False	False	False	False	-3166.8388671875	-1322.04467773438	126.442184448242	0.71930193901062	0.966625332832336	0.550270855426788	94.9122772216797	10820
True	False	False	False	False	-3169.66015625	-1262.07629394531	156.389007568359	0.547849953174591	0.933820605278015	0.290356069803238	91.7304992675781	12934
True	False	False	False	False	-3168.70458984375	-1107.51733398438	108.695907592773	0.78705221414566	0.94750702381134	1	129.948974609375	12735
True	False	False	False	False	-3169.9912109375	-885.433776855469	104.259346008301	0.848400473594666	0.968243718147278	1	82.5212783813477	7757
True	False	False	False	False	-3169.99365234375	-72.2382659912109	76.5307922363281	0.508008062839508	0.948314249515533	0.254474610090256	71.5797119140625	4939
True	False	False	False	False	-3169.5947265625	-628.685119628906	145.297592163086	0.727887332439423	0.961501479148865	0.574057817459106	94.9236679077148	12435
True	False	False	False	False	-3167.44750976563	-517.769836425781	185.226699829102	0.654444515705109	0.926542162895203	0.420119255781174	101.257484436035	16910
True	False	False	False	False	-3169.052734375	-30.034423828125	103.150199890137	0.658051252365112	0.94350278377533	0.42585214972496	73.0860214233398	6797
True	False	False	False	False	-3168.38647460938	-383.925201416016	150.843307495117	0.758873462677002	0.969943284988403	0.689513981342316	88.3823547363281	12020
True	False	False	False	False	-3167.29272460938	-1041.94970703125	149.734161376953	0.580880403518677	0.902537763118744	0.324245393276215	91.0814819335938	12296
True	False	False	False	False	-3166.31909179688	-975.564758300781	204.082122802734	0.736217558383942	0.952622473239899	0.599696278572083	87.7445678710938	16145
True	False	False	False	False	-3166.49047851563	-656.767700195313	166.371292114258	0.789251506328583	0.958886682987213	1	81.4333343505859	12215
True	False	False	False	False	-3164.73828125	-1250.15258789063	38.8199691772461	0.719287753105164	0.943373918533325	0.550233483314514	80.2857131958008	2810
True	False	False	False	False	-3159.14599609375	-1225.48461914063	78.7490768432617	0.781017482280731	0.966807186603546	0.861013054847717	73.3661956787109	5209
True	False	False	False	False	-3158.7978515625	-841.113098144531	155.279876708984	0.64958518743515	0.947769284248352	0.412589520215988	83.8285751342773	11736
True	False	False	False	False	-3163.06298828125	-769.151916503906	90.9496383666992	0.699367880821228	0.96284031867981	0.502670288085938	72.5731735229492	5951
True	False	False	False	False	-3164.046875	-419.817626953125	112.023338317871	0.714657843112946	0.957431972026825	0.53832471370697	86.4851455688477	8735
True	False	False	False	False	-3161.9521484375	-792.46044921875	119.787330627441	0.608844935894012	0.947707951068878	0.356736987829208	81.6018524169922	8813
True	False	False	False	False	-3155.18603515625	-724.665466308594	68.7667999267578	0.691914021968842	0.944661200046539	0.486984550952911	66.8548355102539	4145
True	False	False	False	False	-3161.708984375	-577.781921386719	141.970169067383	0.633608758449554	0.943030118942261	0.389257103204727	92.15625	11796
True	False	False	False	False	-3155.19873046875	-450.990509033203	117.569046020508	0.750036954879761	0.950756847858429	0.649910449981689	87.4528274536133	9270
True	False	False	False	False	-3161.61767578125	-330.295867919922	130.878753662109	0.620877861976624	0.945075213909149	0.372040390968323	77.3559341430664	9128
True	False	False	False	False	-3160.64233398438	22.9641189575195	113.132476806641	0.772725999355316	0.958143532276154	0.774587631225586	74.8039245605469	7630
True	False	False	False	False	-3157.76000976563	-237.690277099609	195.208984375	0.750541150569916	0.960182726383209	0.651979506015778	87.6193161010742	15421
True	False	False	False	False	-3157.42919921875	-214.185531616211	104.259346008301	0.733055353164673	0.959103643894196	0.589626967906952	75.0425567626953	7054
True	False	False	False	False	-3155.84301757813	-406.133422851563	95.3862075805664	0.790671706199646	0.973772585391998	1	90.4883728027344	7782
True	False	False	False	False	-3154.45727539063	-1169.38879394531	154.17073059082	0.746117413043976	0.941352725028992	0.634470880031586	82.4028778076172	11454
True	False	False	False	False	-3150.29370117188	-483.81396484375	140.861022949219	0.810112833976746	0.966442883014679	1	88.7244110107422	11268
True	False	False	False	False	-3152.380859375	-182.245071411133	163.043869018555	0.632514238357544	0.943475782871246	0.387731999158859	86.5374145507813	12721
True	False	False	False	False	-3150.03515625	-120.552360534668	168.589569091797	0.562277495861053	0.89970463514328	0.304633796215057	81.0855255126953	12325
True	False	False	False	False	-3150.58544921875	-35.8805656433105	88.7313537597656	0.559603035449982	0.900260090827942	0.30192893743515	65.8874969482422	5271
True	False	False	False	False	-3149.47705078125	-1288.85852050781	148.625015258789	0.552368342876434	0.911757707595825	0.294746160507202	92.2388076782227	12360
True	False	False	False	False	-3143.47094726563	-1080.08129882813	97.6044921875	0.598894655704498	0.942361652851105	0.344716459512711	78.0568161010742	6869
True	False	False	False	False	-3149.43139648438	-898.315734863281	105.36848449707	0.786068022251129	0.957874178886414	1	77.9263153076172	7403
True	False	False	False	False	-3149.36328125	-1001.63366699219	209.627822875977	0.600874722003937	0.923139035701752	0.347065597772598	98.67724609375	18650
True	False	False	False	False	-3145.52612304688	-868.10693359375	138.64274597168	0.598902344703674	0.946924388408661	0.344725489616394	78.431999206543	9804
True	False	False	False	False	-3148.63989257813	-362.4697265625	104.259346008301	0.657533586025238	0.943308115005493	0.425021469593048	72.8936157226563	6852
True	False	False	False	False	-3148.6943359375	-71.352180480957	93.1679229736328	0.762245774269104	0.961670458316803	0.70693165063858	70.5833358764648	5929
True	False	False	False	False	-3148.71606445313	4.01073694229126	129.769607543945	0.659582018852234	0.945010840892792	0.428323924541473	75.6837615966797	8855
True	False	False	False	False	-3147.76538085938	-286.700714111328	115.350761413574	0.707784593105316	0.941049098968506	0.521656036376953	71.1826934814453	7403
True	False	False	False	False	-3147.18579101563	-593.858581542969	138.64274597168	0.815081119537354	0.962603986263275	1	82.7600021362305	10345
True	False	False	False	False	-3142.14990234375	-1338.88293457031	171.917007446289	0.742638885974884	0.943360388278961	0.621626198291779	105.838706970215	16405
True	False	False	False	False	-3141.86840820313	-1255.18994140625	180.790130615234	0.625755906105042	0.959371089935303	0.378505259752274	87.2883453369141	14228
True	False	False	False	False	-3141.962890625	-1201.50708007813	305.014038085938	0.369032889604568	0.846140384674072	0.157339006662369	92.0036392211914	25301
True	False	False	False	False	-3141.74755859375	-1133.14196777344	110.914192199707	0.793351709842682	0.953267395496368	1	123.809997558594	12381
True	False	False	False	False	-3140.72509765625	-752.684753417969	138.64274597168	0.748872816562653	0.954752922058105	0.645208597183228	93.2880020141602	11661
True	False	False	False	False	-3140.0673828125	-1438.02124023438	136.424453735352	0.721519589424133	0.938691139221191	0.556191384792328	150.731704711914	18540
True	False	False	False	False	-3132.92260742188	-1300.64514160156	103.150199890137	0.793185532093048	0.957231283187866	1	83.7634429931641	7790
True	False	False	False	False	-3134.88403320313	-1156.86865234375	109.805053710938	0.741141617298126	0.949420511722565	0.616318583488464	80.9393920898438	8013
True	False	False	False	False	-3132.486328125	-1037.44311523438	176.353576660156	0.655422151088715	0.940806925296783	0.421660751104355	79.6729583740234	12668
True	False	False	False	False	-3139.32104492188	-546.118469238281	133.097030639648	0.765460968017578	0.940918147563934	0.725139915943146	95.7416687011719	11489
True	False	False	False	False	-3139.96459960938	-424.862030029297	129.769607543945	0.621775090694427	0.940850257873535	0.373217701911926	76.7606811523438	8981
True	False	False	False	False	-3139.6923828125	33.6238746643066	117.569046020508	0.762402236461639	0.959216058254242	0.707778513431549	75.7641525268555	8031
True	False	False	False	False	-3139.611328125	-462.105560302734	153.061584472656	0.654967188835144	0.928753197193146	0.42094224691391	101.927536010742	14066
True	False	False	False	False	-3138.95581054688	-964.700744628906	160.825576782227	0.679102420806885	0.946435689926147	0.46211040019989	94.6827621459961	13729
True	False	False	False	False	-3135.67309570313	-922.901306152344	160.825576782227	0.688190162181854	0.952076733112335	0.479499697685242	85.2896575927734	12367
True	False	False	False	False	-3133.91430664063	-672.654052734375	151.952453613281	0.761225640773773	0.957750976085663	0.701497912406921	82.2919692993164	11274
True	False	False	False	False	-3136.42309570313	-515.154113769531	155.279876708984	0.693009555339813	0.948472261428833	0.489229440689087	103.871429443359	14542
True	False	False	False	False	-3137.95361328125	-331.736511230469	143.079315185547	0.772836744785309	0.948104739189148	0.775464057922363	81.891471862793	10564
True	False	False	False	False	-3133.724609375	-150.09814453125	201.863830566406	0.475468188524246	0.874460279941559	0.228362411260605	77.9120864868164	14180
True	False	False	False	False	-3133.58764648438	-573.268310546875	126.442184448242	0.767152667045593	0.946458697319031	0.735483109951019	115.684211730957	13188
True	False	False	False	False	-3133.15551757813	-224.698959350586	185.226699829102	0.367202788591385	0.807913064956665	0.156269505620003	90.6107788085938	15132
True	False	False	False	False	-3132.66650390625	-800.713195800781	108.695907592773	0.618347227573395	0.932418286800385	0.368747800588608	90.1224517822266	8832
True	False	False	False	False	-3131.13330078125	-200.450653076172	93.1679229736328	0.748380422592163	0.962020635604858	0.643250167369843	76.3809509277344	6416
True	False	False	False	False	-3130.52001953125	-1096.18762207031	129.769607543945	0.727007806301117	0.927259504795074	0.571508407592773	112.555557250977	13169
True	False	False	False	False	-3129.07983398438	-1071.95788574219	90.9496383666992	0.753896296024323	0.951364815235138	0.666286945343018	76.134147644043	6243
True	False	False	False	False	-3129.9189453125	-855.955322265625	154.17073059082	0.659713327884674	0.9388547539711	0.428537100553513	84.100715637207	11690
True	False	False	False	False	-3128.5048828125	-80.0241241455078	117.569046020508	0.733056902885437	0.952253043651581	0.589631855487823	73.3113174438477	7771
True	False	False	False	False	-3127.33764648438	1.30075216293335	144.188446044922	0.608850479125977	0.95999401807785	0.356743842363358	75.8769226074219	9864
True	False	False	False	False	-3125.44116210938	-831.502868652344	85.4039306640625	0.765360891819	0.958110809326172	0.724545955657959	100.935066223145	7772
True	False	False	False	False	-3124.83642578125	-300.580444335938	209.627822875977	0.749717354774475	0.966543257236481	0.648609459400177	83.6560821533203	15811
True	False	False	False	False	-3124.21630859375	-896.802734375	131.987884521484	0.720541477203369	0.962579786777496	0.553562164306641	93.0420150756836	11072
True	False	False	False	False	-3123.97094726563	-1248.65270996094	139.751892089844	0.623708605766296	0.933388590812683	0.375772744417191	90.6111145019531	11417
True	False	False	False	False	-3121.22583007813	-978.461791992188	220.719253540039	0.64967554807663	0.953734040260315	0.412727624177933	93.1105499267578	18529
True	False	False	False	False	-3123.97045898438	-732.0341796875	163.043869018555	0.713843047618866	0.942464828491211	0.536288261413574	85.8911590576172	12626
True	False	False	False	False	-3122.51586914063	-387.915863037109	216.282684326172	0.413166880607605	0.873081684112549	0.184530466794968	86.9538497924805	16956
True	False	False	False	False	-3119.8447265625	-115.759613037109	129.769607543945	0.652854382991791	0.940204679965973	0.417631298303604	73.9658126831055	8654
True	False	False	False	False	-3119.02758789063	-1468.06359863281	11.0914192199707	0.673765122890472	0.928999543190002	0.452423572540283	82.5999984741211	826
True	False	False	False	False	-3117.734375	-1394.32165527344	98.7136306762695	0.714771866798401	0.941403746604919	0.538611173629761	122.16854095459	10873
True	False	False	False	False	-3111.23999023438	-1328.82019042969	149.734161376953	0.655570149421692	0.926693141460419	0.421894937753677	98.3407440185547	13276
True	False	False	False	False	-3116.90844726563	-216.952438354492	79.8582229614258	0.692651450634003	0.951087892055511	0.488493382930756	80.1111145019531	5768
True	False	False	False	False	-3118.7255859375	-46.2870597839355	92.0587844848633	0.798473179340363	0.958789765834808	1	72.2530136108398	5997
True	False	False	False	False	-3116.26293945313	-39.3598098754883	11.0914192199707	0.69836014509201	0.927715241909027	0.500491261482239	59.2000007629395	592
True	False	False	False	False	-3115.9541015625	-1284.0615234375	161.934722900391	0.715799152851105	0.943974673748016	0.541206359863281	86.5547943115234	12637
True	False	False	False	False	-3112.56201171875	-1217.69372558594	127.551322937012	0.648307085037231	0.938649892807007	0.410644590854645	88.7652206420898	10208
True	False	False	False	False	-3111.30688476563	-1024.41833496094	148.625015258789	0.71211850643158	0.959978342056274	0.532033205032349	89.7014923095703	12020
True	False	False	False	False	-3115.86596679688	-673.947387695313	138.64274597168	0.697493970394135	0.957661509513855	0.498633563518524	96.7679977416992	12096
True	False	False	False	False	-3112.86279296875	-763.595520019531	171.917007446289	0.832001447677612	0.961080968379974	1	104.11612701416	16138
True	False	False	False	False	-3110.85375976563	-193.221801757813	92.0587844848633	0.699031293392181	0.955191195011139	0.501940369606018	76.5542144775391	6354
True	False	False	False	False	-3112.51147460938	-58.9602584838867	92.0587844848633	0.749119520187378	0.964163720607758	0.646196484565735	77.1807250976563	6406
True	False	False	False	False	-3111.197265625	-178.24560546875	110.914192199707	0.655060887336731	0.919773876667023	0.421090096235275	75.6699981689453	7567
True	False	False	False	False	-3110.79321289063	-1164.96362304688	140.861022949219	0.819043397903442	0.95793205499649	1	82.6535415649414	10497
True	False	False	False	False	-3109.99560546875	-1120.19812011719	154.17073059082	0.728374063968658	0.966476440429688	0.575480759143829	80.992805480957	11258
True	False	False	False	False	-3108.94360351563	-328.421356201172	112.023338317871	0.698478758335114	0.954345107078552	0.500746786594391	68.8217849731445	6951
True	False	False	False	False	-3108.19995117188	-561.211975097656	157.498153686523	0.551735401153564	0.85606050491333	0.294126868247986	97.7183074951172	13876
True	False	False	False	False	-3108.06640625	-479.261779785156	147.515884399414	0.739000082015991	0.962278246879578	0.608938932418823	99.0150375366211	13169
True	False	False	False	False	-3107.30688476563	-1352.44299316406	129.769607543945	0.693576455116272	0.951620876789093	0.490398943424225	95.0769195556641	11124
True	False	False	False	False	-3105.56909179688	-916.190368652344	125.333038330078	0.567055284976959	0.921832144260406	0.309534996747971	71.4159317016602	8070
True	False	False	False	False	-3106.13916015625	-0.471949577331543	100.931915283203	0.721950054168701	0.96099179983139	0.557357847690582	70.2747268676758	6395
True	False	False	False	False	-3105.29052734375	-426.092803955078	187.44499206543	0.727176249027252	0.937796473503113	0.571994483470917	90.7396469116211	15335
True	False	False	False	False	-3105.27563476563	-1523.88061523438	29.9468326568604	0.80851811170578	0.952666342258453	1	105.037040710449	2836
True	False	False	False	False	-3085.93603515625	-1510.64233398438	112.023338317871	0.787644565105438	0.957532703876495	1	84.3069305419922	8515
True	False	False	False	False	-3102.3759765625	-1429.80615234375	198.536407470703	0.636317372322083	0.950591266155243	0.393069803714752	88.0391082763672	15759
True	False	False	False	False	-3097.9384765625	-1037.54443359375	69.8759460449219	0.728278815746307	0.954825580120087	0.575201690196991	84.2222213745117	5306
True	False	False	False	False	-3103.60546875	-820.296813964844	103.150199890137	0.716568052768707	0.957787871360779	0.543167233467102	86.129035949707	8010
True	False	False	False	False	-3104.70629882813	-387.407836914063	72.0942230224609	0.762581646442413	0.9591423869133	0.708754479885101	91.1538467407227	5925
True	False	False	False	False	-3104.08520507813	-684.279113769531	93.1679229736328	0.647222757339478	0.947772145271301	0.40900582075119	78.0357131958008	6555
True	False	False	False	False	-3103.736328125	-301.756011962891	85.4039306640625	0.71731162071228	0.947722911834717	0.545078694820404	81.3896102905273	6267
True	False	False	False	False	-3103.34057617188	-938.260192871094	107.586769104004	0.560659110546112	0.906810343265533	0.30299374461174	77.0618591308594	7475
True	False	False	False	False	-3102.48681640625	-728.771545410156	103.150199890137	0.72525691986084	0.953740179538727	0.566513538360596	76.2795715332031	7094
True	False	False	False	False	-3103.28955078125	-621.713989257813	265.084930419922	0.72677218914032	0.929593205451965	0.570830106735229	112.589958190918	26909
True	False	False	False	False	-3102.16772460938	-520.791320800781	123.114753723145	0.625757277011871	0.939923226833344	0.378507137298584	72.7207183837891	8072
True	False	False	False	False	-3101.990234375	-261.235168457031	115.350761413574	0.572012841701508	0.930331587791443	0.314717352390289	78.7788467407227	8193
True	False	False	False	False	-3102.55200195313	-81.0337677001953	79.8582229614258	0.561489224433899	0.93153190612793	0.303833693265915	65.2638854980469	4699
True	False	False	False	False	-3100.373046875	46.0728416442871	234.028945922852	0.670817852020264	0.949453830718994	0.44722706079483	91.407585144043	19287
True	False	False	False	False	-3099.72607421875	-362.910675048828	210.736968994141	0.399009168148041	0.865203022956848	0.17550066113472	92.3368453979492	17544
True	False	False	False	False	-3098.86352539063	-235.348526000977	99.8227767944336	0.665854930877686	0.947554409503937	0.438706755638123	69.3888854980469	6245
True	False	False	False	False	-3097.10327148438	-1244.13232421875	146.40673828125	0.612466037273407	0.932480573654175	0.361250102519989	82	10824
True	False	False	False	False	-3096.31787109375	-1478.51428222656	115.350761413574	0.748017251491547	0.948289394378662	0.641817271709442	95.9423065185547	9978
True	False	False	False	False	-3095.111328125	-1464.17199707031	42.1473922729492	0.680744707584381	0.929775655269623	0.465166300535202	112.157897949219	4262
True	False	False	False	False	-3093.46020507813	-1284.92785644531	143.079315185547	0.822870492935181	0.959582805633545	1	96.2635650634766	12418
True	False	False	False	False	-3096.21118164063	-876.686096191406	154.17073059082	0.803418695926666	0.963439404964447	1	81.2086334228516	11288
True	False	False	False	False	-3095.955078125	-147.841339111328	144.188446044922	0.807786464691162	0.965477705001831	1	86.4538497924805	11239
True	False	False	False	False	-3095.52880859375	-847.054138183594	129.769607543945	0.827870965003967	0.962540864944458	1	81.9487152099609	9588
True	False	False	False	False	-3095.15185546875	-59.9511260986328	106.477630615234	0.687168955802917	0.970214307308197	0.477485239505768	77.8958358764648	7478
True	False	False	False	False	-3094.10888671875	-1009.86480712891	178.571853637695	0.521529614925385	0.930196046829224	0.266121387481689	98.1925430297852	15809
True	False	False	False	False	-3093.14721679688	-277.214752197266	113.132476806641	0.56101256608963	0.947004020214081	0.303351104259491	79.6372528076172	8123
True	False	False	False	False	-3093.05883789063	-124.670150756836	106.477630615234	0.794342398643494	0.963398873806	1	76.9895858764648	7391
True	False	False	False	False	-3090.537109375	-35.491584777832	144.188446044922	0.437411606311798	0.898759722709656	0.200743094086647	78.8923110961914	10256
True	False	False	False	False	-3091.64282226563	25.1466636657715	84.2947845458984	0.755421161651611	0.952055633068085	0.673127472400665	74.9210510253906	5694
True	False	False	False	False	-3090.42797851563	-1325.43957519531	122.005615234375	0.666046738624573	0.940479934215546	0.439030915498734	78.0090942382813	8581
True	False	False	False	False	-3089.63012695313	-1182.3837890625	205.191253662109	0.779040932655334	0.959278523921967	0.834915578365326	92.4378356933594	17101
True	False	False	False	False	-3087.25610351563	-1030.1943359375	17.7462711334229	0.762108087539673	0.949675559997559	0.706189274787903	94.875	1518
True	False	False	False	False	-3088.00317382813	-757.808837890625	115.350761413574	0.6888747215271	0.946784973144531	0.480859190225601	75.0673065185547	7807
True	False	False	False	False	-3090.21875	-541.924743652344	123.114753723145	0.682342290878296	0.958928644657135	0.468174546957016	75.684684753418	8401
True	False	False	False	False	-3088.12548828125	-322.882537841797	124.223899841309	0.488094389438629	0.869299173355103	0.238194465637207	70.9196395874023	7943
True	False	False	False	False	-3089.04956054688	-199.862243652344	106.477630615234	0.739683151245117	0.95934933423996	0.611266613006592	70.2916641235352	6748
True	False	False	False	False	-3087.03076171875	-816.298767089844	134.206176757813	0.649497926235199	0.950878143310547	0.412456274032593	83.0247955322266	10046
True	False	False	False	False	-3086.94018554688	-221.724807739258	95.3862075805664	0.702819287776947	0.958134829998016	0.510280728340149	72.5581359863281	6240
True	False	False	False	False	-3086.080078125	-1115.47326660156	195.208984375	0.731917560100555	0.960679888725281	0.586108803749084	94.261360168457	16590
True	False	False	False	False	-3085.73828125	-1585.54858398438	407.055084228516	0.289917409420013	0.835732221603394	0.114659115672112	136.686645507813	50164
True	False	False	False	False	-3075.99536132813	-1566.69152832031	108.695907592773	0.755093216896057	0.960910856723785	0.671637296676636	100.418365478516	9841
True	False	False	False	False	-3082.3984375	-1455.27453613281	38.8199691772461	0.643570005893707	0.887882947921753	0.403559476137161	115	4025
True	False	False	False	False	-3083.19750976563	-1048.86010742188	102.041061401367	0.794671595096588	0.956959247589111	1	95.8369598388672	8817
True	False	False	False	False	-3083.41235351563	-948.177551269531	131.987884521484	0.723731338977814	0.952449440956116	0.562245845794678	85.8571395874023	10217
True	False	False	False	False	-3082.61865234375	-698.737243652344	153.061584472656	0.740749657154083	0.95164155960083	0.614949762821198	81.7463760375977	11281
True	False	False	False	False	-3083.35034179688	-400.127716064453	136.424453735352	0.71093887090683	0.945761680603027	0.529164910316467	74.9024353027344	9213
True	False	False	False	False	-3083.1044921875	-85.8394470214844	108.695907592773	0.78705221414566	0.962346732616425	1	73.7142868041992	7224
True	False	False	False	False	-3082.98095703125	-671.030212402344	130.878753662109	0.68919312953949	0.94538825750351	0.481493949890137	80.1949157714844	9463
True	False	False	False	False	-3079.79125976563	-112.575469970703	77.6399383544922	0.562180161476135	0.925075054168701	0.30453485250473	67.1857147216797	4703
True	False	False	False	False	-3079.4931640625	-1383.46533203125	166.371292114258	0.76008129119873	0.951748609542847	0.695577025413513	86.5466690063477	12982
True	False	False	False	False	-3070.06518554688	-1316.25183105469	112.023338317871	0.687367737293243	0.938073933124542	0.47787618637085	80.6732635498047	8148
True	False	False	False	False	-3073.90966796875	-1220.72888183594	206.300399780273	0.531988024711609	0.912652790546417	0.275490254163742	98.9516143798828	18405
True	False	False	False	False	-3079.38696289063	-1027.05163574219	66.5485153198242	0.757159888744354	0.945978283882141	0.681215405464172	101.300003051758	6078
True	False	False	False	False	-3078.0556640625	-434.650848388672	170.807861328125	0.755021035671234	0.956790804862976	0.671310603618622	101.285713195801	15598
True	False	False	False	False	-3077.78515625	8.60816192626953	151.952453613281	0.687491834163666	0.962891519069672	0.478120416402817	92.532844543457	12677
True	False	False	False	False	-3077.42163085938	-554.902893066406	166.371292114258	0.600177347660065	0.928895473480225	0.34623584151268	94.5999984741211	14190
True	False	False	False	False	-3077.15771484375	-1077.63977050781	133.097030639648	0.660014808177948	0.942499697208405	0.429027110338211	93.5416641235352	11225
True	False	False	False	False	-3069.19702148438	-1031.982421875	134.206176757813	0.50953483581543	0.943437218666077	0.255764663219452	89.3057861328125	10806
True	False	False	False	False	-3073.76000976563	-646.747924804688	110.914192199707	0.630966603755951	0.902699947357178	0.385590404272079	93.4000015258789	9340
True	False	False	False	False	-3076.400390625	-266.666656494141	73.203369140625	0.845833301544189	0.967020750045776	1	72.7272720336914	4800
True	False	False	False	False	-3076.18896484375	-495.390899658203	143.079315185547	0.761384785175323	0.974319696426392	0.702335596084595	88.8449630737305	11461
True	False	False	False	False	-3076.072265625	-368.557342529297	178.571853637695	0.655493438243866	0.958824336528778	0.42177352309227	87.1242218017578	14027
True	False	False	False	False	-3072.60961914063	-177.969985961914	89.8404998779297	0.492623835802078	0.934799194335938	0.241811469197273	62.1111106872559	5031
True	False	False	False	False	-3072.56103515625	-341.756927490234	107.586769104004	0.628426969051361	0.945440888404846	0.382113456726074	74.6082458496094	7237
True	False	False	False	False	-3072.35473632813	-134.950393676758	70.9850845336914	0.766845762729645	0.954008460044861	0.733563005924225	68.15625	4362
True	False	False	False	False	-3070.94506835938	-878.917724609375	122.005615234375	0.760719418525696	0.956437230110168	0.698856711387634	96.4454574584961	10609
True	False	False	False	False	-3070.21484375	-831.595153808594	161.934722900391	0.706193745136261	0.960581004619598	0.517954051494598	86.8972625732422	12687
True	False	False	False	False	-3070.8876953125	-292.38427734375	100.931915283203	0.602765381336212	0.921962559223175	0.349328190088272	63.6923065185547	5796
True	False	False	False	False	-3070.60815429688	-626.524353027344	115.350761413574	0.801323413848877	0.95934933423996	1	86.3173065185547	8977
True	False	False	False	False	-3070.51782226563	-31.947135925293	251.77522277832	0.338194161653519	0.839873313903809	0.13987098634243	91.1894302368164	20700
True	False	False	False	False	-3068.30810546875	-1274.11437988281	158.607299804688	0.691682934761047	0.966554641723633	0.486513465642929	109.111885070801	15603
True	False	False	False	False	-3068.13037109375	-1172.73388671875	115.350761413574	0.613829612731934	0.940963745117188	0.362969666719437	77.9519195556641	8107
True	False	False	False	False	-3067.54248046875	-524.880920410156	96.4953460693359	0.601659893989563	0.923289656639099	0.348002910614014	69.0344848632813	6006
True	False	False	False	False	-3066.28100585938	-1545.25805664063	157.498153686523	0.671326637268066	0.965711534023285	0.44811674952507	96.3732376098633	13685
True	False	False	False	False	-3061.9267578125	-1139.34497070313	122.005615234375	0.613794684410095	0.921419084072113	0.36292552947998	83.8272705078125	9221
True	False	False	False	False	-3063.203125	-966.788818359375	164.153015136719	0.686704337596893	0.935954689979553	0.476574003696442	103.040542602539	15250
True	False	False	False	False	-3065.95947265625	-582.01416015625	151.952453613281	0.627364933490753	0.949235737323761	0.380672931671143	75.5766448974609	10354
True	False	False	False	False	-3064.626953125	-58.5055961608887	116.459907531738	0.795453250408173	0.959691882133484	1	72.7428588867188	7638
True	False	False	False	False	-3063.84619140625	-736.169555664063	51.0205307006836	0.661707580089569	0.921578526496887	0.431795805692673	63.8913040161133	2939
True	False	False	False	False	-3061.30322265625	-249.075942993164	245.120376586914	0.477234840393066	0.902251064777374	0.229716554284096	99.2805404663086	21941
True	False	False	False	False	-3063.2998046875	23.9724521636963	157.498153686523	0.812282741069794	0.960380494594574	1	83.5633773803711	11866
True	False	False	False	False	-3063.26416015625	-202.294830322266	155.279876708984	0.664459466934204	0.926302194595337	0.436360716819763	75.9214248657227	10629
True	False	False	False	False	-3061.109375	-1094.9375	107.586769104004	0.678518652915955	0.938746511936188	0.461032927036285	90.8247451782227	8810
True	False	False	False	False	-3061.107421875	-611.072021484375	148.625015258789	0.695266664028168	0.942339956760406	0.493918627500534	93.3656692504883	12511
True	False	False	False	False	-3060.88037109375	-1643.05786132813	161.934722900391	0.560492992401123	0.945080518722534	0.30282598733902	133.041091918945	19424
True	False	False	False	False	-3055.10107421875	-1607.19348144531	116.459907531738	0.514787077903748	0.931192636489868	0.260250419378281	95.1333312988281	9989
True	False	False	False	False	-3059.9296875	-930.093322753906	161.934722900391	0.699517905712128	0.950560867786407	0.502996265888214	79.4520568847656	11600
True	False	False	False	False	-3058.71459960938	-644.767395019531	135.315322875977	0.641924560070038	0.894220352172852	0.401142627000809	88.5983581542969	10809
True	False	False	False	False	-3058.16528320313	-781.733215332031	133.097030639648	0.588328063488007	0.934953451156616	0.332519084215164	82.6166687011719	9914
True	False	False	False	False	-3057.88012695313	-96.4136734008789	135.315322875977	0.524943768978119	0.883598744869232	0.269144028425217	68.9016418457031	8406
True	False	False	False	False	-3057.58203125	-1403.0087890625	173.026138305664	0.849374055862427	0.968997180461884	1	97.6346130371094	15231
True	False	False	False	False	-3056.48828125	-1365.32421875	161.934722900391	0.757529318332672	0.947860896587372	0.682975828647614	89.3698654174805	13048
True	False	False	False	False	-3051.78662109375	-1250.65368652344	197.427261352539	0.615491211414337	0.93165135383606	0.365080237388611	116.359550476074	20712
True	False	False	False	False	-3053.11547851563	-1110.83581542969	84.2947845458984	0.755421161651611	0.952055633068085	0.673127472400665	81.9736862182617	6230
True	False	False	False	False	-3057.03759765625	-858.526733398438	114.241622924805	0.674712717533112	0.9471076130867	0.45411691069603	92.2621383666992	9503
True	False	False	False	False	-3057.5380859375	-463.495300292969	117.569046020508	0.771331310272217	0.962641417980194	0.763932764530182	91.6132049560547	9711
True	False	False	False	False	-3055.34741210938	-815.063171386719	100.931915283203	0.821323812007904	0.958393692970276	1	73.1758270263672	6659
True	False	False	False	False	-3054.0791015625	-557.022827148438	78.7490768432617	0.692295551300049	0.958511233329773	0.487764030694962	69.0422515869141	4902
True	False	False	False	False	-3053.3662109375	-1067.09008789063	210.736968994141	0.723260998725891	0.935117065906525	0.560945451259613	108.642105102539	20642
True	False	False	False	False	-3052.87866210938	-135.258911132813	100.931915283203	0.730834186077118	0.943689107894897	0.582807719707489	70.8022003173828	6443
True	False	False	False	False	-3052.81689453125	-13.0602121353149	54.3479537963867	0.825362265110016	0.95892596244812	1	67.6326522827148	3314
True	False	False	False	False	-3052.08251953125	-1154.15954589844	90.9496383666992	0.763890326023102	0.951867997646332	0.716026604175568	83.5853652954102	6854
True	False	False	False	False	-3051.01782226563	-895.878173828125	147.515884399414	0.757547676563263	0.965605139732361	0.683063745498657	79.4060134887695	10561
True	False	False	False	False	-3051.0234375	-228.656463623047	93.1679229736328	0.772283971309662	0.960419714450836	0.771135985851288	84.1904754638672	7072
True	False	False	False	False	-3050.80200195313	-691.390930175781	90.9496383666992	0.788853049278259	0.958789765834808	1	72.634147644043	5956
True	False	False	False	False	-3050.43041992188	-306.340270996094	86.513069152832	0.600992560386658	0.912991404533386	0.347206056118011	65.2179489135742	5087
True	False	False	False	False	-3050.076171875	-1294.42529296875	141.970169067383	0.648602724075317	0.938719272613525	0.411093205213547	92.328125	11818
True	False	False	False	False	-3048.38037109375	-1669.31359863281	96.4953460693359	0.592089056968689	0.942613482475281	0.336796790361404	126	10962
True	False	False	False	False	-3032.11791992188	-1664.78088378906	138.64274597168	0.627273559570313	0.930352687835693	0.380549311637878	100.36799621582	12546
True	False	False	False	False	-3041.32983398438	-1611.27465820313	165.262145996094	0.578933656215668	0.934448719024658	0.322124302387238	94.9463119506836	14147
True	False	False	False	False	-3044.2333984375	-1500.9365234375	158.607299804688	0.806155741214752	0.948323547840118	1	98.9860153198242	14155
True	False	False	False	False	-3048.10815429688	-1343.06494140625	136.424453735352	0.617237150669098	0.942556321620941	0.367316275835037	90.3333358764648	11111
True	False	False	False	False	-3047.89672851563	-401.081024169922	110.914192199707	0.699503779411316	0.936671197414398	0.502965569496155	70.7200012207031	7072
True	False	False	False	False	-3046.9755859375	-1183.52722167969	218.500961303711	0.829573273658752	0.953226566314697	1	97.5939102172852	19226
True	False	False	False	False	-3045.53173828125	-965.479797363281	93.1679229736328	0.758145093917847	0.956003665924072	0.685944676399231	88.8809509277344	7466
True	False	False	False	False	-3045.61206054688	-535.944580078125	89.8404998779297	0.805119872093201	0.962392508983612	1	70.9382705688477	5746
True	False	False	False	False	-3046.58374023438	-376.08544921875	100.931915283203	0.752970397472382	0.957874178886414	0.662240564823151	71.7033004760742	6525
True	False	False	False	False	-3045.3740234375	-332.65380859375	108.695907592773	0.704862415790558	0.940934598445892	0.514898300170898	74.326530456543	7284
True	False	False	False	False	-3044.74755859375	-257.160430908203	87.6222152709961	0.735943078994751	0.959447026252747	0.598804712295532	85.0253143310547	6717
True	False	False	False	False	-3041.2373046875	-941.478820800781	102.041061401367	0.761244773864746	0.956256031990051	0.701598525047302	83.4239120483398	7675
True	False	False	False	False	-3040.93969726563	-1457.01794433594	151.952453613281	0.576911389827728	0.905945479869843	0.319938659667969	74.3503646850586	10186
True	False	False	False	False	-3039.32788085938	-1006.17767333984	238.465515136719	0.696452558040619	0.939601123332977	0.496417999267578	99.4604644775391	21384
True	False	False	False	False	-3040.63745117188	-712.491394042969	116.459907531738	0.53946578502655	0.93699437379837	0.282395780086517	71.9428558349609	7554
True	False	False	False	False	-3039.93090820313	-499.552703857422	117.569046020508	0.771331310272217	0.944223821163177	0.763932764530182	95.4716949462891	10120
True	False	False	False	False	-3040.57348632813	-29.1019668579102	58.7845230102539	0.74500298500061	0.95105916261673	0.630273818969727	68.5283050537109	3632
True	False	False	False	False	-3038.01245117188	-1574.56091308594	139.751892089844	0.795017898082733	0.954978168010712	1	100.047622680664	12606
True	False	False	False	False	-3035.69458007813	-824.388366699219	163.043869018555	0.652361631393433	0.949558079242706	0.416865080595016	83.2176895141602	12233
True	False	False	False	False	-3037.44702148438	-214.409820556641	104.259346008301	0.712120056152344	0.961881518363953	0.532037019729614	82.0319137573242	7711
True	False	False	False	False	-3037.78271484375	-0.20909309387207	189.663269042969	0.735781848430634	0.950869143009186	0.598282516002655	83.690055847168	14311
True	False	False	False	False	-3037.34765625	-158.163375854492	122.005615234375	0.635798990726471	0.958261728286743	0.392335802316666	69.4272689819336	7637
True	False	False	False	False	-3037.03833007813	-57.339786529541	183.008422851563	0.410014748573303	0.858729183673859	0.182493343949318	70.2666702270508	11594
True	False	False	False	False	-3036.14184570313	-733.164367675781	95.3862075805664	0.742845177650452	0.945669829845428	0.62236750125885	74.6162796020508	6417
True	False	False	False	False	-3034.25805664063	-669.071472167969	127.551322937012	0.733566761016846	0.946451187133789	0.591225862503052	76.6869583129883	8819
True	False	False	False	False	-3035.7578125	-563.638488769531	88.7313537597656	0.699895203113556	0.946876049041748	0.503818035125732	75.0500030517578	6004
True	False	False	False	False	-3034.912109375	-601.068786621094	133.097030639648	0.622626841068268	0.945458233356476	0.374340206384659	86.9583358764648	10435
True	False	False	False	False	-3034.39624023438	-290.259826660156	194.099838256836	0.562488913536072	0.918226361274719	0.30484876036644	91.1257171630859	15947
True	False	False	False	False	-3033.70434570313	-1634.20227050781	113.132476806641	0.668162107467651	0.959638595581055	0.442632764577866	83.5490188598633	8522
True	False	False	False	False	-3023.53149414063	-1521.42114257813	251.77522277832	0.419858545064926	0.833942592144012	0.188907533884048	86.7048492431641	19682
True	False	False	False	False	-3027.72924804688	-1339.53503417969	88.7313537597656	0.691018760204315	0.90452378988266	0.485164731740952	113.449996948242	9076
True	False	False	False	False	-3032.6318359375	-1130.27075195313	184.117568969727	0.714267790317535	0.940658688545227	0.537347733974457	96.1265029907227	15957
True	False	False	False	False	-3033.43383789063	-471.294525146484	114.241622924805	0.749501168727875	0.950062692165375	0.647733688354492	86.2621383666992	8885
True	False	False	False	False	-3033.61547851563	-127.376022338867	134.206176757813	0.771839797496796	0.958162069320679	0.76773864030838	71.5206604003906	8654
True	False	False	False	False	-3032.78247070313	-87.3974533081055	97.6044921875	0.658792555332184	0.936733782291412	0.427046239376068	73.625	6479
True	False	False	False	False	-3031.95703125	-1053.5859375	84.2947845458984	0.765837788581848	0.953511893749237	0.727394282817841	79.8947372436523	6072
True	False	False	False	False	-3031.83056640625	-1272.87573242188	118.678184509277	0.824438512325287	0.960910856723785	1	108.869155883789	11649
True	False	False	False	False	-3030.82177734375	-1089.02661132813	118.678184509277	0.748469054698944	0.950491905212402	0.643601417541504	73.4205627441406	7856
True	False	False	False	False	-3031.20092773438	-640.063781738281	127.551322937012	0.648307085037231	0.935249030590057	0.410644590854645	78.4173889160156	9018
True	False	False	False	False	-3030.75415039063	-437.758270263672	298.359191894531	0.55645340681076	0.908775866031647	0.298778206110001	95.5873641967773	25713
True	False	False	False	False	-3029.9521484375	-913.626708984375	105.36848449707	0.753684103488922	0.947275280952454	0.665352880954742	87.9052658081055	8351
True	False	False	False	False	-3027.86010742188	-192.254180908203	191.881561279297	0.503669023513794	0.896411180496216	0.250842034816742	79.2080917358398	13703
True	False	False	False	False	-3027.568359375	-1429.68127441406	164.153015136719	0.604751467704773	0.954867303371429	0.351725876331329	78.9391860961914	11683
True	False	False	False	False	-3026.88696289063	-1295.380859375	117.569046020508	0.780418157577515	0.949840605258942	0.852488696575165	107.575469970703	11403
True	False	False	False	False	-3027.4248046875	-1216.77905273438	33.2742576599121	0.484326720237732	0.920992255210876	0.235222578048706	67.4333343505859	2023
True	False	False	False	False	-3024.59497070313	-859.055847167969	115.350761413574	0.801323413848877	0.957787871360779	1	81.6923065185547	8496
True	False	False	False	False	-3024.84643554688	-544.277893066406	105.36848449707	0.731978118419647	0.955579578876495	0.586294770240784	74.5157928466797	7079
True	False	False	False	False	-3026.93725585938	-233.898574829102	204.082122802734	0.446758925914764	0.890851020812988	0.20726689696312	83.1304321289063	15296
True	False	False	False	False	-3025.65087890625	-344.887023925781	131.987884521484	0.80079972743988	0.9549640417099	1	72.9663848876953	8683
True	False	False	False	False	-3024.3466796875	-576.804260253906	113.132476806641	0.633801698684692	0.947729587554932	0.389526873826981	76.6862716674805	7822
True	False	False	False	False	-3023.591796875	-389.591156005859	98.7136306762695	0.8182532787323	0.969654679298401	1	75.0561828613281	6680
True	False	False	False	False	-3022.73657226563	-98.4693145751953	118.678184509277	0.419314742088318	0.892789542675018	0.188549131155014	68.5046691894531	7330
True	False	False	False	False	-3020.58251953125	-1702.02856445313	125.333038330078	0.572594583034515	0.884454965591431	0.315332144498825	90.7787628173828	10258
True	False	False	False	False	-3012.87548828125	-1625.73669433594	153.061584472656	0.455554097890854	0.865456223487854	0.213554441928864	80.4855041503906	11107
True	False	False	False	False	-3019.30908203125	-1404.77331542969	188.554138183594	0.694646954536438	0.949989795684814	0.492622494697571	91.5529403686523	15564
True	False	False	False	False	-3018.36108398438	-1035.48291015625	197.427261352539	0.565903186798096	0.931387186050415	0.308344900608063	83.5617980957031	14874
True	False	False	False	False	-3020.05541992188	-749.7119140625	122.005615234375	0.748618364334106	0.965338468551636	0.64419424533844	74.6454544067383	8211
True	False	False	False	False	-3017.94897460938	-617.078735351563	95.3862075805664	0.468244671821594	0.882084667682648	0.222895786166191	68.639533996582	5903
True	False	False	False	False	-3019.87622070313	-262.623901367188	106.477630615234	0.718682765960693	0.947243809700012	0.54864364862442	96.03125	9219
True	False	False	False	False	-3019.1767578125	-322.158386230469	131.987884521484	0.74275153875351	0.95720911026001	0.622030794620514	70.6470565795898	8407
True	False	False	False	False	-3018.04028320313	-32.0248603820801	123.114753723145	0.632239043712616	0.945371508598328	0.387349933385849	69.8558578491211	7754
True	False	False	False	False	-3017.50512695313	45.6575164794922	89.8404998779297	0.744702398777008	0.961418867111206	0.629155278205872	76.3209838867188	6182
True	False	False	False	False	-3016.8408203125	-1210.44641113281	96.4953460693359	0.799865543842316	0.965536773204803	1	81.4022979736328	7082
True	False	False	False	False	-3013.30639648438	-1073.19152832031	77.6399383544922	0.754616916179657	0.934080541133881	0.669491648674011	86.8714294433594	6081
True	False	False	False	False	-3014.95434570313	-990.414916992188	149.734161376953	0.640728771686554	0.924488127231598	0.399400055408478	81.4296264648438	10993
True	False	False	False	False	-3013.8564453125	-898.257263183594	103.150199890137	0.769519209861755	0.942247927188873	0.751023590564728	92.6451644897461	8616
True	False	False	False	False	-3014.150390625	-789.935974121094	232.919815063477	0.611390173435211	0.927370727062225	0.359901189804077	80.7476196289063	16957
True	False	False	False	False	-3012.85278320313	-652.212646484375	122.005615234375	0.823490679264069	0.965823113918304	1	73.1454544067383	8046
True	False	False	False	False	-3013.86450195313	-518.82958984375	181.899276733398	0.494962096214294	0.81346470117569	0.243697986006737	76.9024353027344	12612
True	False	False	False	False	-3012.03466796875	-465.665222167969	113.132476806641	0.650641798973083	0.943543374538422	0.414208441972733	70.6470565795898	7206
True	False	False	False	False	-3011.97583007813	-1491.83984375	189.663269042969	0.793421924114227	0.954329788684845	1	93.5847930908203	16003
True	False	False	False	False	-3011.4873046875	-368.451049804688	128.660461425781	0.739945590496063	0.9478719830513	0.612167298793793	74.0517272949219	8590
True	False	False	False	False	-3011.45947265625	-1728.42199707031	130.878753662109	0.649014532566071	0.944365441799164	0.411719381809235	94.2966079711914	11127
True	False	False	False	False	-3010.91870117188	-1698.40759277344	16.6371288299561	0.714476346969604	0.930929720401764	0.53786963224411	73.8000030517578	1107
True	False	False	False	False	-3005.45239257813	-1579.95703125	176.353576660156	0.744670927524567	0.947020351886749	0.629038512706757	87.8993682861328	13976
True	False	False	False	False	-3007.5634765625	-1166.92114257813	201.863830566406	0.713226974010468	0.951999008655548	0.53475958108902	91.483512878418	16650
True	False	False	False	False	-3010.91918945313	9.89925861358643	104.259346008301	0.801714420318604	0.954907953739166	1	68.3723373413086	6427
True	False	False	False	False	-3010.04174804688	-1140.0888671875	135.315322875977	0.820987939834595	0.9549640417099	1	84.6475372314453	10327
True	False	False	False	False	-3007.4130859375	-943.644714355469	186.335845947266	0.565270364284515	0.920860707759857	0.30769345164299	94.4404754638672	15866
True	False	False	False	False	-3009.83374023438	-149.308380126953	155.279876708984	0.770017266273499	0.953461170196533	0.754476308822632	80.9642868041992	11335
True	False	False	False	False	-3009.35034179688	-486.783355712891	122.005615234375	0.740235030651093	0.946458697319031	0.613164842128754	73.3363647460938	8067
True	False	False	False	False	-3008.70336914063	-417.634948730469	103.150199890137	0.69622391462326	0.956214725971222	0.495934218168259	66.4301071166992	6178
True	False	False	False	False	-3008.263671875	-287.913330078125	77.6399383544922	0.792614340782166	0.955290913581848	1	79.9857177734375	5599
True	False	False	False	False	-3007.224609375	-1242.2021484375	145.297592163086	0.47110703587532	0.873331725597382	0.225048631429672	84.6488571166992	11089
True	False	False	False	False	-3001.87939453125	-1094.48474121094	99.8227767944336	0.744696021080017	0.945206582546234	0.629131495952606	77.533332824707	6978
True	False	False	False	False	-3005.7734375	-634.264953613281	70.9850845336914	0.54584813117981	0.917057633399963	0.288433790206909	67.65625	4330
True	False	False	False	False	-3006.32788085938	-189.351684570313	58.7845230102539	0.600122332572937	0.938904166221619	0.346170455217361	63.9433975219727	3389
True	False	False	False	False	-3004.80004882813	-587.720336914063	86.513069152832	0.6188143491745	0.943450033664703	0.369352430105209	68.2564086914063	5324
True	False	False	False	False	-3002.87817382813	-860.508117675781	143.079315185547	0.477196037769318	0.893233835697174	0.229686751961708	76.0697708129883	9813
True	False	False	False	False	-3002.02294921875	-549.552795410156	146.40673828125	0.755079746246338	0.957132339477539	0.671576261520386	72.4090881347656	9558
True	False	False	False	False	-3002.77099609375	40.8716201782227	138.64274597168	0.73007744550705	0.95204222202301	0.580529451370239	82.8160018920898	10352
True	False	False	False	False	-3001.11645507813	-107.180892944336	106.477630615234	0.770989894866943	0.949206411838531	0.761425018310547	64.9791641235352	6238
True	False	False	False	False	-3000.97290039063	-1671.74462890625	103.150199890137	0.803309321403503	0.96260392665863	1	85.6881713867188	7969
True	False	False	False	False	-2981.52685546875	-1654.28112792969	118.678184509277	0.728201508522034	0.948231756687164	0.574975252151489	103.467292785645	11071
True	False	False	False	False	-2991.76904296875	-1521.79284667969	230.701522827148	0.748017251491547	0.954571604728699	0.641817271709442	84.9423065185547	17668
True	False	False	False	False	-3000.41040039063	-1359.60974121094	248.447799682617	0.44974410533905	0.822123765945435	0.20938441157341	85.875	19236
True	False	False	False	False	-3000.0859375	-261.921112060547	67.6576614379883	0.657594740390778	0.910495340824127	0.425119489431381	93.4262313842773	5699
True	False	False	False	False	-2999.63940429688	-1311.8486328125	221.828384399414	0.752314388751984	0.949814081192017	0.659420132637024	106.334999084473	21267
True	False	False	False	False	-2995.66772460938	-1189.52758789063	157.498153686523	0.736775100231171	0.95607990026474	0.601518452167511	87.4154891967773	12413
True	False	False	False	False	-2997.13623046875	-1061.67260742188	96.4953460693359	0.785221695899963	0.961773693561554	0.970463275909424	80.8965530395508	7038
True	False	False	False	False	-2996.42431640625	-833.588500976563	163.043869018555	0.828705549240112	0.956108272075653	1	80.823127746582	11881
True	False	False	False	False	-2999.34155273438	-679.159423828125	175.244430541992	0.716874003410339	0.963020265102386	0.54395192861557	71.0253143310547	11222
True	False	False	False	False	-2998.939453125	-5.45722246170044	107.586769104004	0.705840885639191	0.962641417980194	0.517140507698059	69.0618591308594	6699
True	False	False	False	False	-2998.87646484375	-767.454650878906	117.569046020508	0.619105696678162	0.950682699680328	0.369730323553085	78.7075500488281	8343
True	False	False	False	False	-2996.197265625	-916.125244140625	136.424453735352	0.676515161991119	0.949503302574158	0.457368969917297	86.1544723510742	10597
True	False	False	False	False	-2993.61962890625	-598.889587402344	90.9496383666992	0.699367880821228	0.959477961063385	0.502670288085938	76.6951217651367	6289
True	False	False	False	False	-2993.59057617188	-1112.56555175781	88.7313537597656	0.769612729549408	0.95036518573761	0.751666605472565	83.5374984741211	6683
True	False	False	False	False	-2992.90014648438	-1446.869140625	290.595184326172	0.399604856967926	0.856394410133362	0.175874471664429	94.0457992553711	24640
True	False	False	False	False	-2991.79809570313	-1042.81579589844	163.043869018555	0.508298873901367	0.858471632003784	0.254719883203506	87.4965972900391	12862
True	False	False	False	False	-2992.388671875	-180.62663269043	86.513069152832	0.84085887670517	0.965293765068054	1	85.3846130371094	6660
True	False	False	False	False	-2990.4248046875	-940.088928222656	108.695907592773	0.434907734394073	0.857635617256165	0.199022322893143	81.2040786743164	7958
True	False	False	False	False	-2990.0771484375	-314.119445800781	124.223899841309	0.733668208122253	0.954126596450806	0.591544389724731	73.1428604125977	8192
True	False	False	False	False	-2989.50317382813	-160.195587158203	64.3302307128906	0.705485999584198	0.929849326610565	0.516324877738953	77.1034469604492	4472
True	False	False	False	False	-2989.45751953125	-34.3004455566406	43.256534576416	0.668749868869781	0.950604617595673	0.443642497062683	62.9230766296387	2454
True	False	False	False	False	-2988.43334960938	-1606.68762207031	122.005615234375	0.760719418525696	0.947104632854462	0.698856711387634	109.645454406738	12061
True	False	False	False	False	-2974.85546875	-1565.08190917969	183.008422851563	0.798095643520355	0.963567852973938	1	78.7939376831055	13001
True	False	False	False	False	-2985.37915039063	-1286.55078125	148.625015258789	0.613627016544342	0.94221955537796	0.362713485956192	85.7985076904297	11497
True	False	False	False	False	-2987.873046875	-1208.86791992188	123.114753723145	0.727117598056793	0.947174787521362	0.57182514667511	87.2702713012695	9687
True	False	False	False	False	-2988.10717773438	-714.427368164063	229.592376708984	0.73585307598114	0.947152078151703	0.598512947559357	88.8550720214844	18393
True	False	False	False	False	-2987.27026367188	-512.144104003906	110.914192199707	0.707581996917725	0.961044549942017	0.521181464195251	75.9700012207031	7597
True	False	False	False	False	-2988.18090820313	-378.054321289063	90.9496383666992	0.606667816638947	0.944351434707642	0.354060083627701	63.9390258789063	5243
True	False	False	False	False	-2986.97924804688	-127.408805847168	94.2770690917969	0.712164640426636	0.948794364929199	0.532146096229553	61.9529418945313	5266
True	False	False	False	False	-2986.21508789063	-643.616821289063	119.787330627441	0.715369939804077	0.943317651748657	0.540118634700775	74.5277786254883	8049
True	False	False	False	False	-2985.669921875	-264.271484375	89.8404998779297	0.832318663597107	0.967919170856476	1	101.518516540527	8223
True	False	False	False	False	-2985.23754882813	-976.775573730469	188.554138183594	0.474295914173126	0.888830780982971	0.227467641234398	78.9941177368164	13429
True	False	False	False	False	-2981.892578125	-885.692016601563	153.061584472656	0.508732736110687	0.909125566482544	0.255086183547974	72.5	10005
True	False	False	False	False	-2982.60815429688	-584.517456054688	76.5307922363281	0.74383670091629	0.960834741592407	0.625965297222137	75.9855041503906	5243
True	False	False	False	False	-2983.48901367188	-295.154937744141	124.223899841309	0.805557072162628	0.960724711418152	1	73.875	8274
True	False	False	False	False	-2982.18188476563	-760.221374511719	78.7490768432617	0.79235315322876	0.962030291557312	1	88.4929580688477	6283
True	False	False	False	False	-2981.54931640625	-1238.048828125	171.917007446289	0.585076630115509	0.91513580083847	0.328875422477722	96.2322616577148	14916
True	False	False	False	False	-2977.732421875	-534.044311523438	115.350761413574	0.756777882575989	0.956831932067871	0.679410755634308	71.6826934814453	7455
True	False	False	False	False	-2981.49633789063	-358.784484863281	65.4393768310547	0.525648176670074	0.918599665164948	0.269771873950958	61.6779670715332	3639
True	False	False	False	False	-2979.67236328125	-66.6354293823242	151.952453613281	0.527794778347015	0.932040274143219	0.271694421768188	70.7737197875977	9696
True	False	False	False	False	-2980.43481445313	-44.3109855651855	37.7108268737793	0.679740428924561	0.95525187253952	0.46329328417778	65.8235321044922	2238
True	False	False	False	False	-2978.31103515625	45.3968658447266	166.371292114258	0.482133328914642	0.864193737506866	0.233507543802261	72.6133346557617	10892
True	False	False	False	False	-2976.11499023438	-1484.74816894531	127.551322937012	0.761736512184143	0.957366287708282	0.704199910163879	85.9913024902344	9889
True	False	False	False	False	-2976.10961914063	-1142.80017089844	117.569046020508	0.793545544147491	0.9509596824646	1	84.2924499511719	8935
True	False	False	False	False	-2976.06396484375	-817.176940917969	120.896469116211	0.7624591588974	0.954083800315857	0.708087503910065	87.0825653076172	9492
True	False	False	False	False	-2975.60205078125	-593.111022949219	44.3656768798828	0.729885578155518	0.954846620559692	0.579955279827118	75.2249984741211	3009
True	False	False	False	False	-2975.4951171875	-233.726440429688	99.8227767944336	0.767598927021027	0.941970407962799	0.738312005996704	91.4000015258789	8226
True	False	False	False	False	-2975.04443359375	7.78812170028687	134.206176757813	0.771839797496796	0.954732000827789	0.76773864030838	71.6528930664063	8670
True	False	False	False	False	-2975.0234375	-505.8623046875	114.241622924805	0.6822509765625	0.953871011734009	0.468001574277878	78.0291290283203	8037
True	False	False	False	False	-2974.630859375	-1746.74963378906	196.318130493164	0.668119728565216	0.934719800949097	0.442560136318207	99.2542343139648	17568
True	False	False	False	False	-2973.40454101563	-1412.07690429688	138.64274597168	0.737775921821594	0.963054895401001	0.604826390743256	95.1999969482422	11900
True	False	False	False	False	-2972.31958007813	-1090.7255859375	147.515884399414	0.617105901241302	0.915875613689423	0.367147535085678	82.1353378295898	10924
True	False	False	False	False	-2973.63452148438	-861.53515625	15.5279874801636	0.774550676345825	0.945763468742371	0.789673984050751	64.1428604125977	898
True	False	False	False	False	-2972.39794921875	-842.760314941406	139.751892089844	0.400583177804947	0.854237794876099	0.176489531993866	71.960319519043	9067
True	False	False	False	False	-2972.9599609375	-798.684448242188	125.333038330078	0.82226824760437	0.965676367282867	1	83.9203567504883	9483
True	False	False	False	False	-2972.26782226563	-1265.91638183594	174.135284423828	0.366645246744156	0.770991802215576	0.155944541096687	81.0700607299805	12728
True	False	False	False	False	-2971.79125976563	-1781.1484375	72.0942230224609	0.833017647266388	0.959310948848724	1	85.8461532592773	5580
True	False	False	False	False	-2958.2353515625	-1720.48608398438	230.701522827148	0.656205236911774	0.934090495109558	0.422902166843414	104.557693481445	21748
True	False	False	False	False	-2969.10278320313	-1003.81195068359	220.719253540039	0.528774559497833	0.884997010231018	0.272576570510864	86.9296493530273	17299
True	False	False	False	False	-2970.91552734375	-746.640197753906	100.931915283203	0.636548459529877	0.94172215461731	0.393397599458694	73.5714263916016	6695
True	False	False	False	False	-2970.74584960938	-625.237548828125	153.061584472656	0.692510008811951	0.957328915596008	0.488203257322311	73.1231918334961	10091
True	False	False	False	False	-2969.677734375	-340.430328369141	99.8227767944336	0.693452954292297	0.951809823513031	0.490143746137619	66.5666656494141	5991
True	False	False	False	False	-2969.88623046875	-35.009147644043	62.1119499206543	0.366834104061127	0.902895748615265	0.156054571270943	62.5892868041992	3505
True	False	False	False	False	-2969.029296875	-565.483825683594	125.333038330078	0.627872228622437	0.946733593940735	0.381360054016113	72.964599609375	8245
True	False	False	False	False	-2969.02880859375	-1685.07824707031	256.211791992188	0.529504776000977	0.924712002277374	0.27323591709137	90.1385269165039	20822
True	False	False	False	False	-2958.4912109375	-1621.55432128906	36.6016845703125	0.542148470878601	0.954875409603119	0.284917175769806	70.1818161010742	2316
True	False	False	False	False	-2968.49951171875	-1530.52856445313	108.695907592773	0.641959667205811	0.938688218593597	0.401193976402283	78.0510177612305	7649
True	False	False	False	False	-2966.77001953125	-1121.06909179688	103.150199890137	0.737817108631134	0.964160740375519	0.604963421821594	75.8924713134766	7058
True	False	False	False	False	-2965.04028320313	-1500.94030761719	131.987884521484	0.731520116329193	0.962295830249786	0.584892332553864	80.8571395874023	9622
True	False	False	False	False	-2964.2265625	-1588.17028808594	128.660461425781	0.768360316753387	0.957366287708282	0.743243813514709	100.060348510742	11607
True	False	False	False	False	-2960.66333007813	-1331.32153320313	185.226699829102	0.682388484477997	0.93228405714035	0.468262076377869	83.7245483398438	13982
True	False	False	False	False	-2964.0576171875	-1170.2548828125	181.899276733398	0.587782442569733	0.930182635784149	0.331904143095016	89.9878082275391	14758
True	False	False	False	False	-2963.2978515625	-1197.00012207031	147.515884399414	0.637232065200806	0.927718162536621	0.394369870424271	90.0676727294922	11979
True	False	False	False	False	-2961.81811523438	-1074.10424804688	178.571853637695	0.493299841880798	0.891235113143921	0.242355495691299	88.6832275390625	14278
True	False	False	False	False	-2961.98779296875	-934.568237304688	202.97297668457	0.604104340076447	0.932156383991241	0.350942254066467	88.6010894775391	16214
True	False	False	False	False	-2962.67651367188	-647.371643066406	67.6576614379883	0.520261466503143	0.905127286911011	0.265007317066193	61.8524589538574	3773
True	False	False	False	False	-2963.17993164063	-465.490173339844	85.4039306640625	0.665105581283569	0.925603628158569	0.437444269657135	63.9610404968262	4925
True	False	False	False	False	-2961.94311523438	-703.831298828125	106.477630615234	0.718682765960693	0.945704638957977	0.54864364862442	69.3125	6654
True	False	False	False	False	-2961.04077148438	-393.416107177734	127.551322937012	0.588449358940125	0.925793826580048	0.332655966281891	67.6608657836914	7781
True	False	False	False	False	-2961.00366210938	-1036.626953125	131.987884521484	0.664014279842377	0.957111060619354	0.435616761445999	83.4369735717773	9929
True	False	False	False	False	-2957.57568359375	-882.121459960938	146.40673828125	0.478624433279037	0.915674269199371	0.230786547064781	79.0909118652344	10440
True	False	False	False	False	-2960.34423828125	-672.654296875	126.442184448242	0.522040903568268	0.930515229701996	0.266571879386902	65.307014465332	7445
True	False	False	False	False	-2960.71997070313	-595.823059082031	78.7490768432617	0.715453743934631	0.966445207595825	0.540330648422241	68.8028182983398	4885
True	False	False	False	False	-2960.18237304688	-864.4873046875	85.4039306640625	0.686015367507935	0.951250672340393	0.475228786468506	73.2857131958008	5643
True	False	False	False	False	-2957.970703125	-785.455078125	114.241622924805	0.740824818611145	0.951306700706482	0.615211486816406	78.4368896484375	8079
True	False	False	False	False	-2956.08911132813	-1795.90808105469	69.8759460449219	0.739117622375488	0.943260431289673	0.609337687492371	80.6190490722656	5079
True	False	False	False	False	-2954.56762695313	-1608.51831054688	202.97297668457	0.566764652729034	0.907277762889862	0.309234261512756	97.0819702148438	17766
True	False	False	False	False	-2955.86962890625	-56.7858200073242	98.7136306762695	0.736421585083008	0.958544433116913	0.600361526012421	64.6404495239258	5753
True	False	False	False	False	-2955.55078125	18.7737350463867	110.914192199707	0.435798555612564	0.943546175956726	0.19963327050209	62.2200012207031	6222
True	False	False	False	False	-2954.22094726563	-1840.53820800781	181.899276733398	0.562544226646423	0.957785487174988	0.30490505695343	106.719512939453	17502
True	False	False	False	False	-2938.03295898438	-1836.76049804688	15.5279874801636	0.717676758766174	0.938069105148315	0.546022891998291	70.1428604125977	982
True	False	False	False	False	-2954.07299804688	-1391.12707519531	263.975769042969	0.474935382604599	0.832026720046997	0.227955356240273	87.3655471801758	20793
True	False	False	False	False	-2954.01196289063	-574.858642578125	78.7490768432617	0.516646444797516	0.917590379714966	0.261856645345688	66.0281677246094	4688
True	False	False	False	False	-2953.5556640625	-1814.3740234375	186.335845947266	0.614211022853851	0.938544034957886	0.363452702760696	96.5654754638672	16223
True	False	False	False	False	-2934.85986328125	-1713.38854980469	110.914192199707	0.672940909862518	0.960550785064697	0.450959801673889	75.9100036621094	7591
True	False	False	False	False	-2943.9892578125	-1640.65148925781	140.861022949219	0.643535494804382	0.946683406829834	0.403508603572845	102.937004089355	13073
True	False	False	False	False	-2952.611328125	-1225.17834472656	156.389007568359	0.76000702381134	0.961540937423706	0.695198833942413	106.61701965332	15033
True	False	False	False	False	-2951.423828125	-1534.37878417969	23.2919807434082	0.792964518070221	0.955192744731903	1	66.1904754638672	1390
True	False	False	False	False	-2950.94677734375	-1476.03527832031	114.241622924805	0.749501168727875	0.955942988395691	0.647733688354492	88.8155364990234	9148
True	False	False	False	False	-2940.61401367188	-1149.67919921875	128.660461425781	0.780611455440521	0.9549640417099	0.855170607566833	104.844825744629	12162
True	False	False	False	False	-2949.99047851563	-902.726013183594	133.097030639648	0.660014808177948	0.942586779594421	0.429027110338211	77.0833358764648	9250
True	False	False	False	False	-2948.59350585938	-498.074737548828	131.987884521484	0.695033729076385	0.938823997974396	0.493430703878403	78.529411315918	9345
True	False	False	False	False	-2951.1708984375	-375.226501464844	102.041061401367	0.819654762744904	0.958662450313568	1	65.989128112793	6071
True	False	False	False	False	-2950.86694335938	-312.631958007813	119.787330627441	0.75546407699585	0.954083800315857	0.673323512077332	71.4814834594727	7720
True	False	False	False	False	-2948.35986328125	40.6718254089355	89.8404998779297	0.768874526023865	0.963248789310455	0.74665355682373	67.4074096679688	5460
True	False	False	False	False	-2946.9306640625	-472.416381835938	136.424453735352	0.693406701087952	0.939897418022156	0.490048199892044	80.4959335327148	9901
True	False	False	False	False	-2944.09057617188	-734.428771972656	124.223899841309	0.792491853237152	0.963160693645477	1	64.5803604125977	7233
True	False	False	False	False	-2943.45458984375	-655.609802246094	38.8199691772461	0.78589391708374	0.959012150764465	1	57.8571434020996	2025
True	False	False	False	False	-2942.76220703125	-329.032196044922	102.041061401367	0.761244773864746	0.965687274932861	0.701598525047302	85.0434799194336	7824
True	False	False	False	False	-2941.89477539063	-1115.0263671875	131.987884521484	0.797087669372559	0.960039258003235	1	115.537818908691	13749
True	False	False	False	False	-2940.16137695313	-1038.25756835938	123.114753723145	0.727117598056793	0.945735037326813	0.57182514667511	81.909912109375	9092
True	False	False	False	False	-2940.66918945313	-961.901428222656	100.931915283203	0.752970397472382	0.94122451543808	0.662240564823151	104.791206359863	9536
True	False	False	False	False	-2939.54833984375	-1429.84106445313	225.155807495117	0.562291920185089	0.889812767505646	0.304648458957672	84.3546829223633	17124
True	False	False	False	False	-2939.357421875	-1263.86535644531	185.226699829102	0.521174430847168	0.89749413728714	0.265808880329132	96.11376953125	16051
True	False	False	False	False	-2938.94580078125	-625.014038085938	84.2947845458984	0.755421161651611	0.952055633068085	0.673127472400665	71.3026351928711	5419
True	False	False	False	False	-2938.51000976563	-819.597900390625	250.666076660156	0.303277939558029	0.910381436347961	0.121397636830807	74.8274307250977	16911
True	False	False	False	False	-2937.05200195313	-103.64729309082	168.589569091797	0.64819461107254	0.937470674514771	0.41047415137291	67.065788269043	10194
True	False	False	False	False	-2937.0498046875	-1667.123046875	201.863830566406	0.83343368768692	0.962848961353302	1	87.6428604125977	15951
True	False	False	False	False	-2935.61596679688	-1547.75109863281	178.571853637695	0.771386206150055	0.949329555034637	0.76433938741684	76.3229827880859	12288
True	False	False	False	False	-2934.71313476563	-1507.11511230469	129.769607543945	0.659582018852234	0.929441392421722	0.428323924541473	81.8290634155273	9574
True	False	False	False	False	-2936.84423828125	-609.017150878906	82.0765075683594	0.745684206485748	0.950986504554749	0.632829606533051	70.5	5217
True	False	False	False	False	-2936.83544921875	-1466.5419921875	128.660461425781	0.731921255588531	0.948089420795441	0.586120128631592	87.8103485107422	10186
True	False	False	False	False	-2931.73266601563	-1304.72131347656	153.061584472656	0.556975722312927	0.893926203250885	0.299298167228699	90.3333358764648	12466
True	False	False	False	False	-2935.6484375	-801.324829101563	125.333038330078	0.769035220146179	0.954709708690643	0.747732698917389	74.8672561645508	8460
True	False	False	False	False	-2932.6103515625	-549.349426269531	146.40673828125	0.715703427791595	0.950001537799835	0.540963351726532	72.9318161010742	9627
True	False	False	False	False	-2932.54565429688	-978.776977539063	49.9113883972168	0.757985770702362	0.945469677448273	0.685172200202942	68.466667175293	3081
True	False	False	False	False	-2931.6103515625	-591.34130859375	147.515884399414	0.543459117412567	0.929334580898285	0.286157697439194	69.5263137817383	9247
True	False	False	False	False	-2931.57641601563	-1533.19140625	13.3097038269043	0.685805439949036	0.94487601518631	0.474820286035538	69.75	837
True	False	False	False	False	-2931.03393554688	-37.9349594116211	126.442184448242	0.775840818881989	0.94909143447876	0.801295220851898	71.4473648071289	8145
True	False	False	False	False	-2930.75244140625	-1866.07739257813	28.8376903533936	0.84558093547821	0.95841646194458	1	78.2307662963867	2034
True	False	False	False	False	-2929.94653320313	-866.156005859375	187.44499206543	0.500916302204132	0.891287684440613	0.248562768101692	79.011833190918	13353
True	False	False	False	False	-2923.89233398438	-1761.13745117188	166.371292114258	0.600177347660065	0.916468620300293	0.34623584151268	92.3733367919922	13856
True	False	False	False	False	-2922.5322265625	-1686.29357910156	127.551322937012	0.545805990695953	0.938217759132385	0.288393497467041	84.7826080322266	9750
True	False	False	False	False	-2926.95727539063	-1626.45153808594	28.8376903533936	0.84558093547821	0.95841646194458	1	68.2692337036133	1775
True	False	False	False	False	-2924.40844726563	-1566.60314941406	94.2770690917969	0.757289707660675	0.932550549507141	0.681832194328308	83.7294082641602	7117
True	False	False	False	False	-2924.04907226563	-1349.45422363281	216.282684326172	0.757664859294891	0.959316194057465	0.683625519275665	93.8307723999023	18297
True	False	False	False	False	-2928.83251953125	-1100.90490722656	146.40673828125	0.647160887718201	0.93893426656723	0.408912599086761	106.045455932617	13998
True	False	False	False	False	-2927.44946289063	-1062.38781738281	147.515884399414	0.658359110355377	0.933281779289246	0.426347345113754	81.03759765625	10778
True	False	False	False	False	-2927.337890625	-1172.43518066406	277.285491943359	0.403991848230362	0.893596827983856	0.178643748164177	93.484001159668	23371
True	False	False	False	False	-2926.18627929688	-1021.83996582031	102.041061401367	0.602656006813049	0.921810030937195	0.349196761846542	79.0978240966797	7277
True	False	False	False	False	-2924.11547851563	-989.128723144531	69.8759460449219	0.778005719184875	0.967626333236694	0.823125541210175	70.6190490722656	4449
True	False	False	False	False	-2922.64501953125	33.2329254150391	170.807861328125	0.616182088851929	0.908680021762848	0.365962773561478	67.3701324462891	10375
True	False	False	False	False	-2922.33203125	-1486.96301269531	108.695907592773	0.764249205589294	0.959754347801208	0.718070447444916	81.2551040649414	7963
True	False	False	False	False	-2920.13549804688	-1589.25183105469	185.226699829102	0.654444515705109	0.947735667228699	0.420119255781174	97.4251480102539	16270
True	False	False	False	False	-2916.37377929688	-1537.01000976563	92.0587844848633	0.798473179340363	0.964746832847595	1	84.2771072387695	6995
True	False	False	False	False	-2917.57836914063	-1384.22485351563	130.878753662109	0.803063333034515	0.963870942592621	1	84.5677947998047	9979
True	False	False	False	False	-2919.24877929688	-1141.01403808594	129.769607543945	0.592863440513611	0.95227313041687	0.337686151266098	85.9743576049805	10059
True	False	False	False	False	-2916.44580078125	-1268.24060058594	204.082122802734	0.425706773996353	0.910560607910156	0.192792743444443	82.4673919677734	15174
True	False	False	False	False	-2916.29956054688	-921.348083496094	153.061584472656	0.520906925201416	0.873535692691803	0.265573769807816	89.4347839355469	12342
True	False	False	False	False	-2915.26293945313	-1517.04956054688	114.241622924805	0.664263546466827	0.955817461013794	0.43603304028511	81.1165084838867	8355
True	False	False	False	False	-2915.1103515625	-1618.86376953125	184.117568969727	0.692862570285797	0.947884261608124	0.488927125930786	86.7168655395508	14395
True	False	False	False	False	-2911.3515625	-1457.771484375	210.736968994141	0.66230571269989	0.936405718326569	0.432781189680099	94.1368408203125	17886
True	False	False	False	False	-2909.99194335938	-544.024841308594	165.262145996094	0.75501412153244	0.954722106456757	0.67127937078476	72.671142578125	10828
True	False	False	False	False	-2914.1943359375	-445.166046142578	238.465515136719	0.691057801246643	0.9567009806633	0.485243767499924	75.0139541625977	16128
True	False	False	False	False	-2911.466796875	-8.02314281463623	166.371292114258	0.797147572040558	0.955013632774353	1	76.5666656494141	11485
True	False	False	False	False	-2909.44897460938	-1034.21276855469	138.64274597168	0.818826138973236	0.96743381023407	1	81.1119995117188	10139
True	False	False	False	False	-2909.30615234375	-855.248596191406	147.515884399414	0.80531108379364	0.962579786777496	1	66.9473648071289	8904
True	False	False	False	False	-2909.24243164063	-634.623291015625	80.9673614501953	0.760632932186127	0.953479886054993	0.698408961296082	69.0684967041016	5042
True	False	False	False	False	-2908.94140625	-1727.51135253906	138.64274597168	0.806145071983337	0.966258406639099	1	90.9199981689453	11365
True	False	False	False	False	-2908.625	-1225.89636230469	337.179138183594	0.304635941982269	0.841237246990204	0.122092358767986	98.0822372436523	29817
True	False	False	False	False	-2908.78491210938	-1205.61511230469	140.861022949219	0.558500051498413	0.930284798145294	0.300821334123611	100	12700
True	False	False	False	False	-2906.93237304688	-1806.037109375	217.391815185547	0.683220624923706	0.938395380973816	0.469843715429306	93.5969390869141	18345
True	False	False	False	False	-2893.4150390625	-1750.56628417969	115.350761413574	0.769432365894318	0.96386045217514	0.750428736209869	81.8269195556641	8510
True	False	False	False	False	-2899.8818359375	-1641.40747070313	197.427261352539	0.749563694000244	0.946922659873962	0.647986531257629	108.994384765625	19401
True	False	False	False	False	-2902.66772460938	-1551.78051757813	135.315322875977	0.73089987039566	0.952805697917938	0.583006620407104	101.565574645996	12391
True	False	False	False	False	-2906.32934570313	-948.239929199219	181.899276733398	0.578265249729156	0.88764613866806	0.321399927139282	82.2317047119141	13486
True	False	False	False	False	-2905.0078125	-1305.22253417969	156.389007568359	0.612182259559631	0.953477323055267	0.36089363694191	80.1205673217773	11297
True	False	False	False	False	-2901.6689453125	-1126.99182128906	134.206176757813	0.50953483581543	0.84544837474823	0.255764663219452	75	9075
True	False	False	False	False	-2903.03637695313	-980.180908203125	150.843307495117	0.651605725288391	0.92533677816391	0.415694087743759	92.125	12529
True	False	False	False	False	-2901.869140625	-622.936828613281	92.0587844848633	0.716931939125061	0.947323083877563	0.544100821018219	79.3734970092773	6588
True	False	False	False	False	-2901.55517578125	-1097.84692382813	120.896469116211	0.7624591588974	0.956187844276428	0.708087503910065	71.9266052246094	7840
True	False	False	False	False	-2900.43627929688	-1014.62915039063	102.041061401367	0.708863019943237	0.957141101360321	0.524197518825531	77.4021759033203	7121
True	False	False	False	False	-2899.54418945313	-1599.02001953125	123.114753723145	0.755423963069916	0.946764230728149	0.673140406608582	93.0360336303711	10327
True	False	False	False	False	-2898.57470703125	-1580.51782226563	18.8554134368896	0.685223281383514	0.945084035396576	0.473690927028656	61.0588226318359	1038
True	False	False	False	False	-2897.86743164063	-1514.80004882813	160.825576782227	0.649394631385803	0.959688365459442	0.412298649549484	87.4344863891602	12678
True	False	False	False	False	-2897.36865234375	-1483.21704101563	153.061584472656	0.654967188835144	0.941142916679382	0.42094224691391	94.5579681396484	13049
True	False	False	False	False	-2897.57373046875	-713.600158691406	107.586769104004	0.802616775035858	0.957874178886414	1	67.3711318969727	6535
True	False	False	False	False	-2897.68701171875	-404.346466064453	126.442184448242	0.611923635005951	0.939963400363922	0.360569208860397	61.6754379272461	7031
True	False	False	False	False	-2896.45288085938	-1383.19543457031	131.987884521484	0.664014279842377	0.936243951320648	0.435616761445999	82.7058792114258	9842
True	False	False	False	False	-2894.23999023438	-1157.41052246094	110.914192199707	0.803114473819733	0.953055143356323	1	93.370002746582	9337
True	False	False	False	False	-2894.02783203125	-506.259918212891	222.937530517578	0.728814482688904	0.94662618637085	0.576775729656219	88.7860717773438	17846
True	False	False	False	False	-2893.98999023438	-1676.30786132813	92.0587844848633	0.739471137523651	0.938283324241638	0.610541462898254	96.1807250976563	7983
True	False	False	False	False	-2888.33666992188	-1840.04431152344	189.663269042969	0.742433786392212	0.952991843223572	0.620891690254211	107.801170349121	18434
True	False	False	False	False	-2892.32006835938	-1404.27734375	141.970169067383	0.613275945186615	0.948155701160431	0.362270176410675	76.8203125	9833
True	False	False	False	False	-2891.98193359375	-437.579681396484	83.1856460571289	0.770665466785431	0.942426681518555	0.759075462818146	77.1866683959961	5789
True	False	False	False	False	-2891.83349609375	-1283.73291015625	153.061584472656	0.593788862228394	0.911043524742126	0.338752925395966	84.6376800537109	11680
True	False	False	False	False	-2891.83056640625	-1770.84155273438	197.427261352539	0.353041499853134	0.77968031167984	0.148136898875237	76.4101104736328	13601
True	False	False	False	False	-2887.39672851563	-1708.64245605469	143.079315185547	0.709515929222107	0.940633952617645	0.52574896812439	83.8759689331055	10820
True	False	False	False	False	-2891.63671875	-1084.275390625	98.7136306762695	0.583004176616669	0.94777113199234	0.326578676700592	69.9775314331055	6228
True	False	False	False	False	-2891.29541015625	-1622.02734375	106.477630615234	0.770989894866943	0.950800597667694	0.761425018310547	95.0833358764648	9128
True	False	False	False	False	-2886.77392578125	-1442.63195800781	171.917007446289	0.68163388967514	0.933653652667999	0.466836243867874	85.9225769042969	13318
True	False	False	False	False	-2890.38793945313	-1253.50244140625	232.919815063477	0.534211039543152	0.919807314872742	0.277524650096893	89.0142822265625	18693
True	False	False	False	False	-2890.76123046875	-1199.54223632813	117.569046020508	0.306339502334595	0.816183567047119	0.122966475784779	80.1509399414063	8496
True	False	False	False	False	-2890.21459960938	-835.6259765625	67.6576614379883	0.76977926492691	0.952801048755646	0.752817690372467	94.9016418457031	5789
True	False	False	False	False	-2889.63330078125	-1331.06323242188	133.097030639648	0.765460968017578	0.955254197120667	0.725139915943146	91.5749969482422	10989
True	False	False	False	False	-2885.63110351563	-1881.90441894531	222.937530517578	0.543305337429047	0.927402138710022	0.286011844873428	116.507461547852	23418
True	False	False	False	False	-2871.07348632813	-1604.10571289063	263.975769042969	0.506142020225525	0.908356845378876	0.252906382083893	95.7731094360352	22794
True	False	False	False	False	-2881.08715820313	-1549.80224609375	128.660461425781	0.834326982498169	0.957082509994507	1	83.1293106079102	9643
True	False	False	False	False	-2879.20727539063	-1117.53173828125	104.259346008301	0.77779358625412	0.963398873806	0.82083135843277	80.1808547973633	7537
True	False	False	False	False	-2882.79272460938	-1023.34692382813	96.4953460693359	0.422478556632996	0.848739683628082	0.190641090273857	65.9195404052734	5735
True	False	False	False	False	-2879.92529296875	-912.994567871094	131.987884521484	0.687818884849548	0.931819975376129	0.478765517473221	93.579833984375	11136
True	False	False	False	False	-2881.93139648438	-378.401153564453	120.896469116211	0.80642431974411	0.954942405223846	1	78.5779800415039	8565
True	False	False	False	False	-2880.70385742188	-858.785339355469	83.1856460571289	0.770665466785431	0.954858958721161	0.759075462818146	59.3866653442383	4454
True	False	False	False	False	-2877.7314453125	-1363.58923339844	171.917007446289	0.804226338863373	0.94989287853241	1	101.806449890137	15780
True	False	False	False	False	-2875.34252929688	-1205.27990722656	94.2770690917969	0.618520379066467	0.944952547550201	0.368971735239029	81.0352935791016	6888
True	False	False	False	False	-2875.06884765625	-1099.86901855469	90.9496383666992	0.826298654079437	0.962134122848511	1	83.5853652954102	6854
True	False	False	False	False	-2874.01586914063	-937.215270996094	155.279876708984	0.621296763420105	0.927105963230133	0.372589409351349	82.1285705566406	11498
True	False	False	False	False	-2873.38256835938	-1580.96411132813	117.569046020508	0.619105696678162	0.914718806743622	0.369730323553085	89.2264175415039	9458
True	False	False	False	False	-2869.03295898438	-1315.39416503906	88.7313537597656	0.806145071983337	0.951726198196411	1	91.3249969482422	7306
True	False	False	False	False	-2869.17944335938	7.87538290023804	86.513069152832	0.645403206348419	0.925566971302032	0.406278669834137	59.3205146789551	4627
True	False	False	False	False	-2868.52807617188	-11.4243030548096	184.117568969727	0.787859082221985	0.963403820991516	1	78.1084365844727	12966
True	False	False	False	False	-2862.26513671875	-1789.36364746094	211.846115112305	0.847626328468323	0.959326028823853	1	93.4659652709961	17852
True	False	False	False	False	-2864.59326171875	-1701.09228515625	146.40673828125	0.701489865779877	0.937217772006989	0.507321655750275	116.424240112305	15368
True	False	False	False	False	-2866.9951171875	-1628.41369628906	96.4953460693359	0.765188992023468	0.96226441860199	0.723530054092407	91.5402297973633	7964
True	False	False	False	False	-2866.54052734375	-1514.734375	171.917007446289	0.725937068462372	0.94278347492218	0.568441390991211	93.9612884521484	14564
True	False	False	False	False	-2866.34838867188	-1340.58361816406	115.350761413574	0.67071270942688	0.922445476055145	0.447043597698212	92.9711532592773	9669
True	False	False	False	False	-2864.36791992188	-1267.93383789063	103.150199890137	0.74689644575119	0.925903677940369	0.637453377246857	81.4085998535156	7571
True	False	False	False	False	-2864.29833984375	-1473.78735351563	209.627822875977	0.734352111816406	0.948556423187256	0.593702971935272	100.100532531738	18919
True	False	False	False	False	-2863.49487304688	-1727.19885253906	123.114753723145	0.632239043712616	0.929040193557739	0.387349933385849	85.5225219726563	9493
True	False	False	False	False	-2862.1865234375	-1434.40466308594	174.135284423828	0.597642004489899	0.902233242988586	0.343240916728973	86.5987243652344	13596
True	False	False	False	False	-2861.92236328125	-898.957458496094	114.241622924805	0.758330881595612	0.963948369026184	0.686848998069763	67.019416809082	6903
True	False	False	False	False	-2856.59301757813	-1819.13317871094	209.627822875977	0.749717354774475	0.943710029125214	0.648609459400177	81.7513198852539	15451
True	False	False	False	False	-2859.48193359375	-1387.515625	120.896469116211	0.7624591588974	0.935252845287323	0.708087503910065	89.0366973876953	9705
True	False	False	False	False	-2859.3798828125	-1667.15844726563	134.206176757813	0.814258515834808	0.962010085582733	1	76.8843002319336	9303
True	False	False	False	False	-2857.26123046875	-1142.89904785156	187.44499206543	0.6703822016716	0.936059534549713	0.446467787027359	81.0887603759766	13704
True	False	False	False	False	-2856.88232421875	-1114.27124023438	131.987884521484	0.611394584178925	0.925921261310577	0.359906733036041	84.6302490234375	10071
True	False	False	False	False	-2855.97387695313	-1881.32495117188	137.533599853516	0.602153301239014	0.923724353313446	0.348593592643738	80.7983856201172	10019
True	False	False	False	False	-2849.99462890625	-1749.10595703125	145.297592163086	0.776568472385406	0.953054428100586	0.808269858360291	97.5038146972656	12773
True	False	False	False	False	-2854.18115234375	-1572.23168945313	100.931915283203	0.721950054168701	0.951100528240204	0.557357847690582	80.0769195556641	7287
True	False	False	False	False	-2855.63256835938	-1284.09008789063	89.8404998779297	0.754574596881866	0.951867997646332	0.669301986694336	92.641975402832	7504
True	False	False	False	False	-2853.69360351563	-1223.51684570313	170.807861328125	0.730905413627625	0.944876670837402	0.583023309707642	105.168830871582	16196
True	False	False	False	False	-2855.25830078125	-1020.32183837891	127.551322937012	0.836821675300598	0.956831932067871	1	85.7130432128906	9857
True	False	False	False	False	-2850.50048828125	-1585.50903320313	54.3479537963867	0.825362265110016	0.964499771595001	1	72.0408172607422	3530
True	False	False	False	False	-2850.21728515625	-1033.50256347656	140.861022949219	0.497691333293915	0.945508480072021	0.24591688811779	76.2755889892578	9687
True	False	False	False	False	-2850.09130859375	-853.39990234375	154.17073059082	0.811846137046814	0.956120729446411	1	72.6043167114258	10092
True	False	False	False	False	-2843.12890625	-1888.8837890625	253.993499755859	0.409389197826385	0.918012738227844	0.182090908288956	85.6768569946289	19620
True	False	False	False	False	-2839.51806640625	-1778.59020996094	114.241622924805	0.732298254966736	0.925261735916138	0.587279975414276	91.3689346313477	9411
True	False	False	False	False	-2846.75415039063	-1549.0302734375	125.333038330078	0.694636762142181	0.945394814014435	0.492601156234741	78.0265502929688	8817
True	False	False	False	False	-2846.9345703125	-1310.90710449219	135.315322875977	0.671015024185181	0.932311117649078	0.447571516036987	82.393440246582	10052
True	False	False	False	False	-2845.39990234375	-1251.16796875	103.150199890137	0.716568052768707	0.946405708789825	0.543167233467102	95.0430145263672	8839
True	False	False	False	False	-2844.80224609375	-1411.548828125	134.206176757813	0.566699266433716	0.932164251804352	0.309166669845581	69.1983489990234	8373
True	False	False	False	False	-2843.095703125	-1278.71435546875	73.203369140625	0.647160887718201	0.895749390125275	0.408912599086761	98.0606079101563	6472
True	False	False	False	False	-2842.73608398438	-911.13818359375	110.914192199707	0.699503779411316	0.933626174926758	0.502965569496155	64.6999969482422	6470
True	False	False	False	False	-2842.54248046875	-1650.98120117188	98.7136306762695	0.829100430011749	0.969454169273376	1	74.6292114257813	6642
True	False	False	False	False	-2838.6748046875	-1576.34399414063	55.4570960998535	0.617464900016785	0.962853848934174	0.367609262466431	73.3000030517578	3665
True	False	False	False	False	-2836.01782226563	-1374.76013183594	180.790130615234	0.579439878463745	0.940348982810974	0.322674214839935	74.0552139282227	12071
True	False	False	False	False	-2837.90063476563	-1160.78149414063	126.442184448242	0.708366572856903	0.932655036449432	0.523024260997772	90.3947372436523	10305
True	False	False	False	False	-2836.29931640625	-1232.43322753906	75.4216537475586	0.769968271255493	0.948044002056122	0.754133403301239	70.0441207885742	4763
True	False	False	False	False	-2835.56689453125	-1464.9775390625	116.459907531738	0.638586461544037	0.923261642456055	0.396306842565536	101.085716247559	10614
True	False	False	False	False	-2834.93603515625	-1836.37719726563	9.98227787017822	0.754574596881866	0.933233201503754	0.669301986694336	57.6666679382324	519
True	False	False	False	False	-2830.94799804688	-1705.40478515625	103.150199890137	0.716568052768707	0.952383756637573	0.543167233467102	90.0967712402344	8379
True	False	False	False	False	-2834.86328125	-1094.40002441406	97.6044921875	0.737299859523773	0.952050924301147	0.603246867656708	69.8522720336914	6147
True	False	False	False	False	-2831.1064453125	-1508.40930175781	127.551322937012	0.77388209104538	0.963469326496124	0.783978283405304	86.034782409668	9894
True	False	False	False	False	-2829.83959960938	-1073.13342285156	75.4216537475586	0.786078751087189	0.961355686187744	1	65.6617660522461	4465
True	False	False	False	False	-2824.66625976563	-1803.85522460938	187.44499206543	0.547444105148315	0.939478933811188	0.289965242147446	76.8520736694336	12988
True	False	False	False	False	-2828.96411132813	-1762.49072265625	97.6044921875	0.784017562866211	0.950555145740509	0.919521510601044	87.5227279663086	7702
True	False	False	False	False	-2827.88232421875	-1736.12683105469	110.914192199707	0.770503282546997	0.955579578876495	0.75791335105896	73.7399978637695	7374
True	False	False	False	False	-2828.62524414063	-1600.79504394531	9.98227787017822	0.754574596881866	0.933233201503754	0.669301986694336	61.2222213745117	551
True	False	False	False	False	-2828.95849609375	-970.638671875	127.551322937012	0.745042264461517	0.927816987037659	0.630420386791229	69.6173934936523	8006
True	False	False	False	False	-2827.63159179688	-1690.16455078125	89.8404998779297	0.843989968299866	0.963311195373535	1	83.185188293457	6738
True	False	False	False	False	-2825.26220703125	-1627.78881835938	291.704345703125	0.406358063220978	0.876912295818329	0.180149495601654	90.334602355957	23758
True	False	False	False	False	-2826.75512695313	-1573.4716796875	55.4570960998535	0.731203615665436	0.949190139770508	0.583928167819977	70.8199996948242	3541
True	False	False	False	False	-2823.8583984375	-1551.05285644531	114.241622924805	0.740824818611145	0.955573856830597	0.615211486816406	81.0679626464844	8350
True	False	False	False	False	-2825.5283203125	-1424.02587890625	135.315322875977	0.413773119449615	0.824904799461365	0.184924066066742	72.6393432617188	8862
True	False	False	False	False	-2823.62353515625	-1342.021484375	181.899276733398	0.55000102519989	0.901404798030853	0.292437076568604	81.1097564697266	13302
True	False	False	False	False	-2823.89428710938	-1199.31884765625	187.44499206543	0.648789823055267	0.928874373435974	0.411377519369125	71.9940795898438	12167
True	False	False	False	False	-2823.74658203125	-1059.552734375	80.9673614501953	0.826583564281464	0.961753726005554	1	68.9862976074219	5036
True	False	False	False	False	-2822.37109375	-1275.61279296875	124.223899841309	0.6639364361763	0.940267562866211	0.435486882925034	75.8303604125977	8493
True	False	False	False	False	-2821.19873046875	-1842.90026855469	174.135284423828	0.575967907905579	0.949331343173981	0.318925082683563	80.3375778198242	12613
True	False	False	False	False	-2814.99731445313	-1717.76477050781	94.2770690917969	0.844878911972046	0.964166045188904	1	73.2117614746094	6223
True	False	False	False	False	-2817.56762695313	-1519.96594238281	137.533599853516	0.602153301239014	0.915177822113037	0.348593592643738	96.1935501098633	11928
True	False	False	False	False	-2818.40258789063	-1484.52758789063	160.825576782227	0.71089643239975	0.939697921276093	0.529062271118164	81.0827560424805	11757
True	False	False	False	False	-2817.48974609375	-1309.32287597656	174.135284423828	0.795551776885986	0.968824923038483	1	76.8535003662109	12066
True	False	False	False	False	-2816.56982421875	-1041.44177246094	103.150199890137	0.769519209861755	0.952349483966827	0.751023590564728	68.870964050293	6405
True	False	False	False	False	-2815.1845703125	-1257.45751953125	97.6044921875	0.632937669754028	0.930603682994843	0.38832101225853	72.0340881347656	6339
True	False	False	False	False	-2815.1396484375	-1664.94641113281	103.150199890137	0.676734089851379	0.940560340881348	0.457766741514206	89.0215072631836	8279
True	False	False	False	False	-2808.68725585938	-1875.54553222656	171.917007446289	0.752691686153412	0.951980471611023	0.661037564277649	81.4451599121094	12624
True	False	False	False	False	-2798.6083984375	-1822.98132324219	145.297592163086	0.663804352283478	0.941751897335052	0.435266673564911	90.2595443725586	11824
True	False	False	False	False	-2811.6796875	-1365.92053222656	133.097030639648	0.653364658355713	0.908302247524261	0.418427079916	70.125	8415
True	False	False	False	False	-2812.32299804688	-1107.65625	141.970169067383	0.766845762729645	0.955559492111206	0.733563005924225	75.1328125	9617
True	False	False	False	False	-2811.09423828125	-1695.08764648438	92.0587844848633	0.773206055164337	0.949439883232117	0.778420686721802	73.8554229736328	6130
True	False	False	False	False	-2805.8759765625	-1579.82507324219	183.008422851563	0.660195052623749	0.931198477745056	0.429320573806763	79.0484848022461	13043
True	False	False	False	False	-2801.21655273438	-1230.85290527344	118.678184509277	0.801031827926636	0.9509596824646	1	81.682243347168	8740
True	False	False	False	False	-2808.85595703125	-1149.09387207031	116.459907531738	0.726141273975372	0.949838101863861	0.569023251533508	69.2952346801758	7276
True	False	False	False	False	-2806.04541015625	-1082.52185058594	86.513069152832	0.812731087207794	0.957111597061157	1	69.9358978271484	5455
True	False	False	False	False	-2801.32983398438	-1197.89404296875	124.223899841309	0.688489496707916	0.941210627555847	0.48009330034256	75.2678604125977	8430
True	False	False	False	False	-2801.056640625	-1528.59350585938	114.241622924805	0.640015423297882	0.949953258037567	0.398366034030914	88.6407775878906	9130
True	False	False	False	False	-2798.36889648438	-1464.57727050781	94.2770690917969	0.682647287845612	0.939809560775757	0.468752950429916	104.894119262695	8916
True	False	False	False	False	-2800.79833984375	-1010.52020263672	124.223899841309	0.714430212974548	0.951301991939545	0.537754118442535	67.5714263916016	7568
True	False	False	False	False	-2800.1904296875	-1435.16943359375	146.40673828125	0.811434090137482	0.953589022159576	1	82.0303039550781	10828
True	False	False	False	False	-2797.92993164063	-1264.80883789063	127.551322937012	0.706931173801422	0.947340309619904	0.519663214683533	83.9478225708008	9654
True	False	False	False	False	-2798.4267578125	-983.600769042969	114.241622924805	0.740824818611145	0.960724711418152	0.615211486816406	76.7475738525391	7905
True	False	False	False	False	-2797.44262695313	-1849.74890136719	160.825576782227	0.561405718326569	0.912841260433197	0.303749114274979	87.2827606201172	12656
True	False	False	False	False	-2795.00341796875	-1736.92651367188	116.459907531738	0.843270182609558	0.960092186927795	1	82.0857162475586	8619
True	False	False	False	False	-2795.89965820313	-1491.35729980469	114.241622924805	0.640015423297882	0.940285503864288	0.398366034030914	77.6990280151367	8003
True	False	False	False	False	-2795.63208007813	-1675.26794433594	94.2770690917969	0.791837513446808	0.951156854629517	1	81.6705856323242	6942
True	False	False	False	False	-2793.552734375	-1549.93420410156	300.577453613281	0.357517659664154	0.815975308418274	0.150680541992188	85.2767562866211	23110
True	False	False	False	False	-2794.08227539063	-1394.82019042969	110.914192199707	0.779846131801605	0.943013250827789	0.844886004924774	74.9899978637695	7499
True	False	False	False	False	-2791.6767578125	-1292.36010742188	141.970169067383	0.721593976020813	0.954219400882721	0.556392550468445	78.703125	10074
True	False	False	False	False	-2786.75537109375	-1759.47058105469	17.7462711334229	0.552815020084381	0.889751732349396	0.295184105634689	73.1875	1171
True	False	False	False	False	-2787.72485351563	-1350.44958496094	120.896469116211	0.614482343196869	0.941812098026276	0.363796830177307	62.8256874084473	6848
True	False	False	False	False	-2787.29296875	-1712.71447753906	150.843307495117	0.528422653675079	0.916650772094727	0.272259414196014	78.7132339477539	10705
True	False	False	False	False	-2786.71044921875	-1129.77294921875	86.513069152832	0.673743307590485	0.93768697977066	0.45238471031189	64.1923065185547	5007
True	False	False	False	False	-2787.1298828125	-821.658813476563	197.427261352539	0.852836906909943	0.963230431079865	1	74.6685409545898	13291
True	False	False	False	False	-2786.75854492188	43.4738388061523	110.914192199707	0.779846131801605	0.953089475631714	0.844886004924774	71.4899978637695	7149
True	False	False	False	False	-2784.21118164063	-1888.24853515625	122.005615234375	0.823490679264069	0.959930598735809	1	90.9090881347656	10000
True	False	False	False	False	-2768.6494140625	-1851.68432617188	174.135284423828	0.635949671268463	0.941291689872742	0.392548948526382	77.2993621826172	12136
True	False	False	False	False	-2783.81127929688	-1783.11083984375	175.244430541992	0.73998749256134	0.956974565982819	0.61231142282486	85.5	13509
True	False	False	False	False	-2776.3056640625	-1643.4873046875	164.153015136719	0.570172429084778	0.907278418540955	0.312781751155853	91.8918914794922	13600
True	False	False	False	False	-2782.74047851563	-1211.31909179688	118.678184509277	0.657753348350525	0.901802778244019	0.42537385225296	66.1214981079102	7075
True	False	False	False	False	-2782.64624023438	-1163.69140625	148.625015258789	0.729590535163879	0.959490358829498	0.579075038433075	73.5895538330078	9861
True	False	False	False	False	-2779.25756835938	-1591.62878417969	180.790130615234	0.707700073719025	0.950647532939911	0.521457850933075	95.8650283813477	15626
True	False	False	False	False	-2775.95458984375	-1495.40417480469	210.736968994141	0.539471805095673	0.888844013214111	0.282401382923126	101.226318359375	19233
True	False	False	False	False	-2777.00805664063	-1311.54858398438	104.259346008301	0.511802315711975	0.944189369678497	0.257692039012909	60.2659568786621	5665
True	False	False	False	False	-2776.60815429688	-1390.74768066406	122.005615234375	0.403544396162033	0.874929785728455	0.178359985351563	68.7181854248047	7559
True	False	False	False	False	-2774.56591796875	-1746.16528320313	198.536407470703	0.550176858901978	0.92782062292099	0.292607933282852	100.893852233887	18060
True	False	False	False	False	-2773.03100585938	-1513.22192382813	29.9468326568604	0.80851811170578	0.952666342258453	1	61.2222213745117	1653
True	False	False	False	False	-2768.87915039063	-1816.27014160156	150.843307495117	0.660426199436188	0.929254233837128	0.429697334766388	77.1176452636719	10488
True	False	False	False	False	-2766.80932617188	-1541.083984375	43.256534576416	0.779702305793762	0.95525187253952	0.843046307563782	65.8205108642578	2567
True	False	False	False	False	-2768.69482421875	-1141.77551269531	136.424453735352	0.679369151592255	0.954685151576996	0.462604194879532	72.8617858886719	8962
True	False	False	False	False	-2766.07934570313	-1067.63940429688	108.695907592773	0.821083903312683	0.957610249519348	1	76.6428604125977	7511
True	False	False	False	False	-2764.90893554688	-1889.84143066406	90.9496383666992	0.788853049278259	0.967214345932007	1	82.3292694091797	6751
True	False	False	False	False	-2756.09985351563	-1798.49145507813	123.114753723145	0.64157897233963	0.921961724758148	0.400637835264206	78.4234237670898	8705
True	False	False	False	False	-2764.21557617188	-1679.54235839844	143.079315185547	0.702367007732391	0.950465977191925	0.509270012378693	77.7751922607422	10033
True	False	False	False	False	-2763.90771484375	-1590.51892089844	90.9496383666992	0.624288439750671	0.937679171562195	0.376543790102005	75.6585388183594	6204
True	False	False	False	False	-2763.87133789063	-1554.29150390625	131.987884521484	0.779522478580475	0.949210941791534	0.840783715248108	85.6554641723633	10193
True	False	False	False	False	-2763.51293945313	-1621.05505371094	155.279876708984	0.72639799118042	0.94989287853241	0.569756746292114	88.6999969482422	12418
True	False	False	False	False	-2763.35107421875	-1276.86730957031	129.769607543945	0.716038703918457	0.95024037361145	0.541815638542175	70.2905960083008	8224
True	False	False	False	False	-2762.36669921875	-1255.29125976563	139.751892089844	0.383151888847351	0.876869380474091	0.165738478302956	62.1904754638672	7836
True	False	False	False	False	-2754.91943359375	-1771.80407714844	123.114753723145	0.821221113204956	0.960166454315186	1	78.9369354248047	8762
True	False	False	False	False	-2753.03686523438	-1335.2890625	169.698715209961	0.658331155776978	0.941879987716675	0.426302343606949	68.8104553222656	10528
True	False	False	False	False	-2753.10815429688	-1222.97509765625	117.569046020508	0.733056902885437	0.949225306510925	0.589631855487823	63.5849075317383	6740
True	False	False	False	False	-2750.74536132813	-1885.28845214844	105.36848449707	0.664528608322144	0.940164923667908	0.436476469039917	76.8947372436523	7305
True	False	False	False	False	-2749.80932617188	-1644.65002441406	145.297592163086	0.657382667064667	0.930603384971619	0.424779862165451	73.7786254882813	9665
True	False	False	False	False	-2749.81298828125	-128.422790527344	126.442184448242	0.73520427942276	0.962809503078461	0.596421539783478	67.5526351928711	7701
True	False	False	False	False	-2748.74438476563	-1566.86682128906	130.878753662109	0.752703249454498	0.949292719364166	0.661087512969971	93.1355895996094	10990
True	False	False	False	False	-2747.50854492188	-575.333129882813	34.3833999633789	0.770503997802734	0.943335175514221	0.757918477058411	48.4516143798828	1502
True	False	False	False	False	-2745.21704101563	-1694.42553710938	176.353576660156	0.663645505905151	0.955005049705505	0.435002118349075	76.1509399414063	12108
True	False	False	False	False	-2742.01049804688	-1605.2412109375	168.589569091797	0.705263912677765	0.947154223918915	0.515815854072571	80.1315765380859	12180
True	False	False	False	False	-2743.47998046875	-1488.12768554688	247.338653564453	0.517348170280457	0.90225476026535	0.262465387582779	79.3273544311523	17690
True	False	False	False	False	-2743.30590820313	-1305.50451660156	127.551322937012	0.81371933221817	0.958928346633911	1	74.7565231323242	8597
True	False	False	False	False	-2740.99633789063	-1755.40014648438	103.150199890137	0.708034455776215	0.972386062145233	0.522242486476898	78.0752716064453	7261
True	False	False	False	False	-2738.43481445313	-1834.65661621094	175.244430541992	0.742867410182953	0.963575541973114	0.622447669506073	83.0063323974609	13115
True	False	False	False	False	-2734.05590820313	-1788.03979492188	84.2947845458984	0.707995891571045	0.961163997650146	0.52215188741684	74.1052627563477	5632
True	False	False	False	False	-2731.4140625	-1728.77526855469	222.937530517578	0.734859645366669	0.943808555603027	0.595318257808685	84.6318435668945	17011
True	False	False	False	False	-2731.91723632813	-112.794219970703	218.500961303711	0.847655117511749	0.963987946510315	1	74.426399230957	14662
True	False	False	False	False	-2731.26049804688	-1550.91857910156	130.878753662109	0.834946751594543	0.97699111700058	1	92.9152526855469	10964
True	False	False	False	False	-2729.0205078125	-1571.02062988281	70.9850845336914	0.820201992988586	0.960145115852356	1	75.84375	4854
True	False	False	False	False	-2730.01635742188	-1279.515625	88.7313537597656	0.780051290988922	0.954270482063293	0.847558856010437	75.4749984741211	6038
True	False	False	False	False	-2729.41381835938	-1522.13623046875	173.026138305664	0.764826476573944	0.959797859191895	0.721405208110809	70.9038467407227	11061
True	False	False	False	False	-2725.5400390625	-1797.87951660156	148.625015258789	0.794352531433105	0.956361055374146	1	88.7164154052734	11888
True	False	False	False	False	-2722.85473632813	-1762.96923828125	114.241622924805	0.674712717533112	0.942788302898407	0.45411691069603	75.1553421020508	7741
True	False	False	False	False	-2722.45434570313	-1658.82348632813	115.350761413574	0.801323413848877	0.96468061208725	1	87.211540222168	9070
True	False	False	False	False	-2722.37719726563	-1626.6220703125	176.353576660156	0.77211594581604	0.955757260322571	0.769842684268951	85.3396224975586	13569
True	False	False	False	False	-2722.19458007813	-1878.52526855469	138.64274597168	0.680588185787201	0.958177745342255	0.464873433113098	73.6240005493164	9203
True	False	False	False	False	-2715.01220703125	-1847.02783203125	159.716445922852	0.647370338439941	0.928273499011993	0.40922823548317	86.9722213745117	12524
True	False	False	False	False	-2720.55493164063	-1682.515625	138.64274597168	0.670968890190125	0.945802450180054	0.447490900754929	74.5279998779297	9316
True	False	False	False	False	-2721.24194335938	-1580.85180664063	85.4039306640625	0.740752220153809	0.955300211906433	0.614958584308624	72.701301574707	5598
True	False	False	False	False	-2719.58935546875	-1446.12768554688	148.625015258789	0.635982632637024	0.926302194595337	0.392595559358597	104.932838439941	14061
True	False	False	False	False	-2713.07275390625	-1826.52185058594	59.8936653137207	0.822233557701111	0.960947930812836	1	85.3888854980469	4611
True	False	False	False	False	-2711.67236328125	-1560.20861816406	97.6044921875	0.570119321346283	0.946872711181641	0.312726080417633	65.8068161010742	5791
True	False	False	False	False	-2708.12329101563	-1504.79724121094	155.279876708984	0.621296763420105	0.930490136146545	0.372589409351349	72.3214263916016	10125
True	False	False	False	False	-2698.01318359375	-1833.22302246094	140.861022949219	0.6347576379776	0.944474339485168	0.390867531299591	84.8818893432617	10780
True	False	False	False	False	-2705.01782226563	-1818.05749511719	59.8936653137207	0.80293732881546	0.961408913135529	1	79.9259262084961	4316
True	False	False	False	False	-2704.06030273438	-1781.31823730469	192.990692138672	0.676070153713226	0.945178151130676	0.456562250852585	81.1321868896484	14117
True	False	False	False	False	-2702.63354492188	-1715.21875	54.3479537963867	0.758865714073181	0.955270767211914	0.689475536346436	70.1632690429688	3438
True	False	False	False	False	-2701.86669921875	-1599.89147949219	130.878753662109	0.803063333034515	0.94605952501297	1	73.1864395141602	8636
True	False	False	False	False	-2700.96997070313	-1650.24926757813	177.462707519531	0.679790616035461	0.952262103557587	0.463386476039886	78.5812530517578	12573
True	False	False	False	False	-2700.40063476563	-1532.52819824219	155.279876708984	0.507631957530975	0.904711127281189	0.254157841205597	65.6071395874023	9185
True	False	False	False	False	-2697.787109375	-1485.11547851563	133.097030639648	0.660014808177948	0.947514414787292	0.429027110338211	71.25	8550
True	False	False	False	False	-2696.70434570313	-1753.64526367188	179.680999755859	0.682187139987946	0.941326558589935	0.46788090467453	83.0061721801758	13447
True	False	False	False	False	-2696.38671875	-1703.64916992188	96.4953460693359	0.785221695899963	0.965853691101074	0.970463275909424	77.6321868896484	6754
True	False	False	False	False	-2694.25756835938	-1680.89099121094	95.3862075805664	0.71159839630127	0.965687274932861	0.53076446056366	70.0581359863281	6025
True	False	False	False	False	-2693.92309570313	-1627.61059570313	143.079315185547	0.772836744785309	0.943339467048645	0.775464057922363	88.7751922607422	11452
True	False	False	False	False	-2689.8828125	-1564.83044433594	80.9673614501953	0.496810346841812	0.920302629470825	0.245198622345924	63.9863014221191	4671
True	False	False	False	False	-2689.37744140625	-1869.1826171875	114.241622924805	0.780301749706268	0.950667500495911	0.850902378559113	81.2427215576172	8368
True	False	False	False	False	-2686.51293945313	-1720.671875	69.8759460449219	0.795017898082733	0.952801048755646	1	71.4920654296875	4504
True	False	False	False	False	-2681.52758789063	-1602.08374023438	104.259346008301	0.712120056152344	0.952857196331024	0.532037019729614	79.9680862426758	7517
True	False	False	False	False	-2679.544921875	-1690.08825683594	110.914192199707	0.739838838577271	0.949084520339966	0.6118004322052	78.4300003051758	7843
True	False	False	False	False	-2677.4345703125	-1814.279296875	135.315322875977	0.78679758310318	0.966258406639099	1	82.6967239379883	10089
True	False	False	False	False	-2674.09912109375	-1565.83557128906	140.861022949219	0.854635000228882	0.966992378234863	1	75.8818893432617	9637
True	False	False	False	False	-2678.61157226563	-1522.05310058594	138.64274597168	0.537852227687836	0.903650164604187	0.280890583992004	68.2320022583008	8529
True	False	False	False	False	-2672.98608398438	-1735.86291503906	106.477630615234	0.794342398643494	0.960162580013275	1	81.0520858764648	7781
True	False	False	False	False	-2668.5498046875	-1878.22106933594	102.041061401367	0.819654762744904	0.948180556297302	1	84.7173919677734	7794
True	False	False	False	False	-2668.33862304688	-1787.20288085938	134.206176757813	0.771839797496796	0.958162069320679	0.76773864030838	78.1570281982422	9457
True	False	False	False	False	-2668.10986328125	-1645.56799316406	89.8404998779297	0.779232859611511	0.933400869369507	0.837222635746002	103.987655639648	8423
True	False	False	False	False	-2666.96557617188	-1849.48156738281	147.515884399414	0.673938751220703	0.948691487312317	0.452733039855957	78.8796997070313	10491
True	False	False	False	False	-2663.67846679688	-1685.98107910156	85.4039306640625	0.610880792140961	0.930941581726074	0.359264969825745	73.0389633178711	5624
True	False	False	False	False	-2651.00073242188	-1842.23034667969	105.36848449707	0.786068022251129	0.951679229736328	1	76.9789505004883	7313
True	False	False	False	False	-2651.58740234375	-1795.21899414063	106.477630615234	0.718682765960693	0.954038023948669	0.54864364862442	75.1666641235352	7216
True	False	False	False	False	-2655.83471679688	-1753.927734375	157.498153686523	0.744094371795654	0.96518874168396	0.626910030841827	81.4014053344727	11559
True	False	False	False	False	-2652.80737304688	-1663.53063964844	171.917007446289	0.719183564186096	0.947769284248352	0.549959003925323	79.9096755981445	12386
True	False	False	False	False	-2655.61596679688	-1622.81298828125	76.5307922363281	0.809509754180908	0.9591423869133	1	82.8840560913086	5719
True	False	False	False	False	-2653.94384765625	-630.647399902344	96.4953460693359	0.74201226234436	0.957231283187866	0.619389593601227	53.5977020263672	4663
True	False	False	False	False	-2651.49462890625	-1819.33850097656	102.041061401367	0.819654762744904	0.970127999782562	1	73.8586959838867	6795
True	False	False	False	False	-2647.34375	-1776.44421386719	136.424453735352	0.597297251224518	0.915177822113037	0.342836290597916	99.5853652954102	12249
True	False	False	False	False	-2644.83569335938	-1894.2919921875	166.371292114258	0.735410094261169	0.957822680473328	0.597082853317261	90.3133316040039	13547
True	False	False	False	False	-2644.20263671875	-1733.56408691406	102.041061401367	0.661707580089569	0.946155846118927	0.431795805692673	76.3478240966797	7024
True	False	False	False	False	-2644.62963867188	-1587.02331542969	166.371292114258	0.674344062805176	0.932424485683441	0.453456848859787	68.2533340454102	10238
True	False	False	False	False	-2643.2021484375	-1691.82629394531	175.244430541992	0.65947163105011	0.948729038238525	0.428144931793213	74.9430389404297	11841
True	False	False	False	False	-2640.4267578125	-1652.63818359375	65.4393768310547	0.82934296131134	0.962478160858154	1	69.4237289428711	4096
True	False	False	False	False	-2637.58642578125	-1874.16857910156	144.188446044922	0.616998076438904	0.922027289867401	0.367008924484253	78.9153823852539	10259
True	False	False	False	False	-2635.94287109375	-1830.044921875	61.0028076171875	0.77311635017395	0.958259999752045	0.777697443962097	66.3454513549805	3649
True	False	False	False	False	-2632.81884765625	-1631.89477539063	117.569046020508	0.641826868057251	0.939669072628021	0.400999844074249	67.0566024780273	7108
True	False	False	False	False	-2631.5888671875	-1807.55041503906	119.787330627441	0.79902595281601	0.96386045217514	1	80.0462951660156	8645
True	False	False	False	False	-2631.01147460938	-1738.44006347656	102.041061401367	0.643543481826782	0.942338407039642	0.403520375490189	82.9565200805664	7632
True	False	False	False	False	-2623.06127929688	-1664.08605957031	99.8227767944336	0.714016556739807	0.951100528240204	0.536720454692841	67	6030
True	False	False	False	False	-2622.73046875	-1892.9423828125	120.896469116211	0.816004395484924	0.957753896713257	1	75.1192626953125	8188
True	False	False	False	False	-2619.84716796875	-1831.73254394531	130.878753662109	0.744540572166443	0.946063756942749	0.628555476665497	78.0254211425781	9207
True	False	False	False	False	-2613.98754882813	-1732.80639648438	88.7313537597656	0.784437417984009	0.95165091753006	0.932413876056671	78.8125	6305
True	False	False	False	False	-2614.26440429688	-1712.60668945313	105.36848449707	0.776370167732239	0.959742963314056	0.80633556842804	65.589469909668	6231
True	False	False	False	False	-2613.84399414063	-1609.67395019531	107.586769104004	0.788666844367981	0.958241879940033	1	83.1649475097656	8067
True	False	False	False	False	-2613.49438476563	-1785.51916503906	149.734161376953	0.74251663684845	0.939825057983398	0.621188163757324	75.6370391845703	10211
True	False	False	False	False	-2610.52172851563	-1851.30822753906	90.9496383666992	0.788853049278259	0.941940605640411	1	76.6829299926758	6288
True	False	False	False	False	-2609.2568359375	-1755.39111328125	99.8227767944336	0.685194611549377	0.927959561347961	0.47363543510437	89.1666641235352	8025
True	False	False	False	False	-2603.02954101563	-1868.37512207031	158.607299804688	0.634610295295715	0.927541494369507	0.390660405158997	80.755241394043	11548
True	False	False	False	False	-2602.72412109375	-1690.16076660156	107.586769104004	0.779021024703979	0.951460897922516	0.834679305553436	74.0309295654297	7181
True	False	False	False	False	-2604.65942382813	-1631.78063964844	114.241622924805	0.700978994369507	0.941077470779419	0.506193876266479	74.980583190918	7723
True	False	False	False	False	-2603.67626953125	-1665.14208984375	149.734161376953	0.522688090801239	0.909062147140503	0.267143219709396	69.859260559082	9431
True	False	False	False	False	-2602.68725585938	-1807.69091796875	145.297592163086	0.6276496052742	0.920902907848358	0.381058305501938	76.2977066040039	9995
True	False	False	False	False	-2598.2060546875	-1728.20837402344	115.350761413574	0.699858546257019	0.946390569210052	0.503738164901733	75.6826934814453	7871
True	False	False	False	False	-2597.83544921875	-1709.69079589844	64.3302307128906	0.743308067321777	0.942711710929871	0.624039947986603	60.5	3509
True	False	False	False	False	-2594.32373046875	-1882.8662109375	112.023338317871	0.637276232242584	0.940373003482819	0.394432842731476	71.8613891601563	7258
True	False	False	False	False	-2590.52075195313	-1564.03479003906	99.8227767944336	0.827447116374969	0.959713160991669	1	82.8555526733398	7457
True	False	False	False	False	-2588.88134765625	-1847.97692871094	161.934722900391	0.823068141937256	0.958779573440552	1	82.5068511962891	12046
True	False	False	False	False	-2586.40502929688	-1618.31213378906	126.442184448242	0.73520427942276	0.956503510475159	0.596421539783478	81.3859634399414	9278
True	False	False	False	False	-2580.796875	-1823.23132324219	183.008422851563	0.668354749679565	0.940778970718384	0.442963302135468	73.9515151977539	12202
True	False	False	False	False	-2579.03564453125	-1097.81689453125	46.5839614868164	0.639514982700348	0.933165073394775	0.397643029689789	49.261905670166	2069
True	False	False	False	False	-2582.50219726563	-275.791107177734	144.188446044922	0.787146151065826	0.969263434410095	1	55.7538452148438	7248
True	False	False	False	False	-2579.99633789063	-197.146301269531	165.262145996094	0.713891565799713	0.939122676849365	0.536409020423889	55.2617454528809	8234
True	False	False	False	False	-2578.72021484375	-1673.85986328125	192.990692138672	0.453253865242004	0.929466366767883	0.211895704269409	65.7586212158203	11442
True	False	False	False	False	-2577.55224609375	-242.404098510742	170.807861328125	0.656723499298096	0.940496921539307	0.423726975917816	53.915584564209	8303
True	False	False	False	False	-2575.30688476563	-1708.38781738281	65.4393768310547	0.82934296131134	0.957386434078217	1	59.4745750427246	3509
True	False	False	False	False	-2566.76513671875	-1796.6201171875	125.333038330078	0.653138935565948	0.947674334049225	0.418074816465378	73.5044250488281	8306
True	False	False	False	False	-2559.59326171875	-1878.35815429688	9.98227787017822	0.687235474586487	0.9244145154953	0.47761595249176	54.5555572509766	491
True	False	False	False	False	-2562.86279296875	-1757.91687011719	114.241622924805	0.740824818611145	0.951861202716827	0.615211486816406	68.5145645141602	7057
True	False	False	False	False	-2557.90478515625	-1723.37292480469	64.3302307128906	0.771918535232544	0.946574091911316	0.768335938453674	55.6379318237305	3227
True	False	False	False	False	-2554.49755859375	-685.798217773438	155.279876708984	0.789243400096893	0.952883720397949	1	61.4928588867188	8609
True	False	False	False	False	-2552.994140625	-1851.41235351563	110.914192199707	0.789359927177429	0.971882224082947	1	72.9000015258789	7290
True	False	False	False	False	-2552.77270507813	-288.917541503906	155.279876708984	0.759079396724701	0.964589715003967	0.690534651279449	61.1500015258789	8561
True	False	False	False	False	-2547.92211914063	-1668.70874023438	99.8227767944336	0.636823832988739	0.950206816196442	0.393788814544678	54.6777763366699	4921
True	False	False	False	False	-2548.42041015625	-193.391616821289	166.371292114258	0.76008129119873	0.943567216396332	0.695577025413513	53.4933319091797	8024
True	False	False	False	False	-2547.28100585938	-1890.24572753906	127.551322937012	0.761736512184143	0.953271329402924	0.704199910163879	75.0608673095703	8632
True	False	False	False	False	-2544.88940429688	-1868.97973632813	104.259346008301	0.606221079826355	0.950940012931824	0.353514075279236	66.4468078613281	6246
True	False	False	False	False	-2546.23583984375	-1699.64343261719	58.7845230102539	0.466149628162384	0.901297688484192	0.221330985426903	49.9245300292969	2646
True	False	False	False	False	-2544.15942382813	-1791.73474121094	100.931915283203	0.776127755641937	0.950941801071167	0.804006338119507	73.3296737670898	6673
True	False	False	False	False	-2542.92431640625	-1768.72900390625	173.026138305664	0.563720643520355	0.908909022808075	0.306104749441147	70.8461532592773	11052
True	False	False	False	False	-2543.16577148438	-5.95736503601074	319.432891845703	0.817725658416748	0.954172313213348	1	79.1979141235352	22809
True	False	False	False	False	-2538.97241210938	-1641.28735351563	189.663269042969	0.698733150959015	0.94724452495575	0.501295566558838	72.2339172363281	12352
True	False	False	False	False	-2534.20581054688	-1852.10766601563	126.442184448242	0.62701404094696	0.929672539234161	0.38019871711731	70.7982482910156	8071
True	False	False	False	False	-2535.9072265625	-1733.42822265625	143.079315185547	0.685546875	0.940850257873535	0.474318087100983	68.8449630737305	8881
True	False	False	False	False	-2528.37036132813	-417.943542480469	32.1651153564453	0.776993036270142	0.955226957798004	0.812498211860657	46.1379318237305	1338
True	False	False	False	False	-2530.03247070313	-83.1527709960938	108.695907592773	0.821083903312683	0.959238529205322	1	58.9591827392578	5778
True	False	False	False	False	-2525.42163085938	-1891.24279785156	164.153015136719	0.526117205619812	0.921675682067871	0.27019077539444	69.1756744384766	10238
True	False	False	False	False	-2518.51733398438	-1828.26513671875	140.861022949219	0.674918293952942	0.937754929065704	0.454485684633255	69.6929168701172	8851
True	False	False	False	False	-2520.82055664063	-742.912536621094	147.515884399414	0.611391484737396	0.935078740119934	0.359902828931808	52.684211730957	7007
True	False	False	False	False	-2518.73974609375	-1645.20190429688	171.917007446289	0.735651552677155	0.95748645067215	0.597861230373383	64.2258071899414	9955
True	False	False	False	False	-2514.69165039063	-1800.12963867188	124.223899841309	0.828619480133057	0.966024339199066	1	70.3928604125977	7884
True	False	False	False	False	-2514.04614257813	-1716.06823730469	138.64274597168	0.806145071983337	0.959360659122467	1	69.9759979248047	8747
True	False	False	False	False	-2513.42797851563	-293.972625732422	136.424453735352	0.860389649868011	0.96275532245636	1	64.7886199951172	7969
True	False	False	False	False	-2499.05395507813	-1790.82141113281	100.931915283203	0.681251406669617	0.93971049785614	0.466116547584534	64.4065933227539	5861
True	False	False	False	False	-2497.17626953125	-459.002746582031	125.333038330078	0.769035220146179	0.956785082817078	0.747732698917389	56.4778747558594	6382
True	False	False	False	False	-2495.23754882813	-1684.97180175781	128.660461425781	0.780611455440521	0.974038422107697	0.855170607566833	67.3879318237305	7817
True	False	False	False	False	-2492.53491210938	-1824.81286621094	158.607299804688	0.806155741214752	0.960115194320679	1	67.902099609375	9710
True	False	False	False	False	-2492.08422851563	-1743.2783203125	109.805053710938	0.795083343982697	0.952980697154999	1	98.2727279663086	9729
True	False	False	False	False	-2468.76049804688	-1756.38647460938	148.625015258789	0.832641422748566	0.970265328884125	1	78.9104461669922	10574
True	False	False	False	False	-2476.11279296875	-1729.38757324219	89.8404998779297	0.843989968299866	0.958927392959595	1	62.1975326538086	5038
True	False	False	False	False	-2473.56860351563	-1689.42651367188	168.589569091797	0.807776212692261	0.948529601097107	1	66.9802627563477	10181
True	False	False	False	False	-2475.431640625	-443.122619628906	165.262145996094	0.75501412153244	0.953539371490479	0.67127937078476	57.8657722473145	8622
True	False	False	False	False	-2464.55395507813	-1206.30419921875	150.843307495117	0.71558803319931	0.968232333660126	0.54067075252533	57.7867660522461	7859
True	False	False	False	False	-2463.28173828125	-1293.17260742188	131.987884521484	0.602997839450836	0.957121014595032	0.349607676267624	55.3277320861816	6584
True	False	False	False	False	-2458.908203125	-889.0537109375	113.132476806641	0.733632326126099	0.919577419757843	0.591431677341461	48.205883026123	4917
True	False	False	False	False	-2457.83666992188	-608.32080078125	129.769607543945	0.851375102996826	0.962012887001038	1	58.8803405761719	6889
True	False	False	False	False	-2455.7509765625	-1746.2890625	118.678184509277	0.769594728946686	0.958591163158417	0.751542627811432	72.3457946777344	7741
True	False	False	False	False	-2456.572265625	-1618.87353515625	117.569046020508	0.793545544147491	0.954675555229187	1	52.3490562438965	5549
True	False	False	False	False	-2456.25390625	-1711.49951171875	170.807861328125	0.730905413627625	0.943119823932648	0.583023309707642	62.0389595031738	9554
True	False	False	False	False	-2449.83666992188	-1887.41809082031	138.64274597168	0.841176152229309	0.965533077716827	1	77.4240036010742	9678
True	False	False	False	False	-2451.70971679688	-351.922149658203	174.135284423828	0.745143830776215	0.940668761730194	0.63079971075058	67.8152847290039	10647
True	False	False	False	False	-2451.6796875	-1.29085779190063	186.335845947266	0.762245774269104	0.948973476886749	0.70693165063858	54.7916679382324	9205
True	False	False	False	False	-2450.71606445313	-1862.45349121094	163.043869018555	0.80851811170578	0.954780399799347	1	78.6462554931641	11561
True	False	False	False	False	-2449.45239257813	-1830.99731445313	140.861022949219	0.741758704185486	0.96653026342392	0.618490815162659	63.2047233581543	8027
True	False	False	False	False	-2448.056640625	-54.0388832092285	116.459907531738	0.81883841753006	0.955311119556427	1	71.7904739379883	7538
True	False	False	False	False	-2447.5595703125	-685.524963378906	122.005615234375	0.800438165664673	0.954685926437378	1	50.6909103393555	5576
True	False	False	False	False	-2447.4521484375	-332.910430908203	124.223899841309	0.838463246822357	0.956214725971222	1	72.6964263916016	8142
True	False	False	False	False	-2443.61108398438	-401.583374023438	205.191253662109	0.718810260295868	0.942501127719879	0.548977732658386	69	12765
True	False	False	False	False	-2440.88110351563	-1602.51953125	100.931915283203	0.752970397472382	0.957874178886414	0.662240564823151	50.527473449707	4598
True	False	False	False	False	-2438.41674804688	-1196.76953125	84.2947845458984	0.659941136837006	0.958503186702728	0.428907334804535	49.8289489746094	3787
True	False	False	False	False	-2435.28564453125	-1792.86364746094	110.914192199707	0.757574498653412	0.961881518363953	0.683192253112793	54.7299995422363	5473
True	False	False	False	False	-2434.33569335938	-1895.20361328125	80.9673614501953	0.814673006534576	0.957493424415588	1	80.2328796386719	5857
True	False	False	False	False	-2427.470703125	-1755.46105957031	156.389007568359	0.749318718910217	0.962349474430084	0.646997332572937	66.2624130249023	9343
True	False	False	False	False	-2424.27856445313	-1845.85192871094	164.153015136719	0.725604593753815	0.953511893749237	0.567497134208679	60.4256744384766	8943
True	False	False	False	False	-2424.55639648438	-1227.19958496094	110.914192199707	0.803114473819733	0.958498001098633	1	58.8800010681152	5888
True	False	False	False	False	-2423.02026367188	-1206.68286132813	89.8404998779297	0.744702398777008	0.944947302341461	0.629155278205872	59.320987701416	4805
True	False	False	False	False	-2419.29443359375	-1894.66357421875	104.259346008301	0.639728426933289	0.927984535694122	0.397951126098633	66.3404235839844	6236
True	False	False	False	False	-2412.01928710938	-298.650268554688	135.315322875977	0.830285787582397	0.973891794681549	1	51.7786903381348	6317
True	False	False	False	False	-2411.82470703125	-1868.80590820313	126.442184448242	0.829544961452484	0.957460463047028	1	63.0087738037109	7183
True	False	False	False	False	-2402.54077148438	-1889.26000976563	105.36848449707	0.615469694137573	0.93064147233963	0.365052849054337	56.3578948974609	5354
True	False	False	False	False	-2405.09252929688	-1230.25085449219	88.7313537597656	0.532357633113861	0.960169970989227	0.275827437639236	49.3875007629395	3951
True	False	False	False	False	-2400.64135742188	-1747.7822265625	220.719253540039	0.667379260063171	0.938089430332184	0.441293954849243	93.8994979858398	18686
True	False	False	False	False	-2398.705078125	-507.285461425781	107.586769104004	0.837860226631165	0.959297358989716	1	53.8453598022461	5223
True	False	False	False	False	-2395.71044921875	-1817.49597167969	122.005615234375	0.769454181194305	0.948387801647186	0.750577867031097	67.1545486450195	7387
True	False	False	False	False	-2395.66967773438	-1210.83715820313	100.931915283203	0.46111598610878	0.932545959949493	0.217608347535133	48.1208801269531	4379
True	False	False	False	False	-2390.46557617188	-48.2663497924805	147.515884399414	0.817581295967102	0.962295830249786	1	64.3759384155273	8562
True	False	False	False	False	-2381.19506835938	-362.385284423828	166.371292114258	0.728411257266998	0.956996917724609	0.575589895248413	54.4533348083496	8168
True	False	False	False	False	-2379.80224609375	-98.9192123413086	180.790130615234	0.780968606472015	0.946414351463318	0.860293686389923	50.4478530883789	8223
True	False	False	False	False	-2378.47192382813	-460.607177734375	160.825576782227	0.540877163410187	0.937809109687805	0.2837193608284	48.7931022644043	7075
True	False	False	False	False	-2378.06665039063	-1873.50415039063	141.970169067383	0.696922302246094	0.942271769046783	0.497414886951447	58.515625	7490
True	False	False	False	False	-2377.34790039063	-980.789978027344	159.716445922852	0.841049253940582	0.962684988975525	1	53.6458320617676	7725
True	False	False	False	False	-2376.77099609375	-952.064636230469	198.536407470703	0.71004980802536	0.950069606304169	0.527025043964386	56.8268165588379	10172
True	False	False	False	False	-2375.4228515625	-123.128829956055	141.970169067383	0.807637214660645	0.954978168010712	1	57.265625	7330
True	False	False	False	False	-2375.15258789063	-1617.89147949219	165.262145996094	0.831412851810455	0.963527202606201	1	65.637580871582	9780
True	False	False	False	False	-2371.8828125	-507.784484863281	119.787330627441	0.80851811170578	0.964284002780914	1	56.0185203552246	6050
True	False	False	False	False	-2369.29614257813	-1315.15734863281	133.097030639648	0.816674590110779	0.965338468551636	1	54.875	6585
True	False	False	False	False	-2363.75708007813	-60.7837448120117	165.262145996094	0.747710049152374	0.958067119121552	0.640612363815308	53.8926162719727	8030
True	False	False	False	False	-2360.19360351563	-708.504577636719	118.678184509277	0.387975871562958	0.856201469898224	0.168670430779457	48.5327110290527	5193
True	False	False	False	False	-2358.0546875	-866.269897460938	92.0587844848633	0.730007886886597	0.946153879165649	0.580321133136749	71.1325302124023	5904
True	False	False	False	False	-2355.50610351563	-630.990600585938	174.135284423828	0.635949671268463	0.939743399620056	0.392548948526382	50.2292976379395	7886
True	False	False	False	False	-2353.66943359375	-402.670806884766	124.223899841309	0.838463246822357	0.961469709873199	1	69.5535736083984	7790
True	False	False	False	False	-2352.0634765625	-588.152099609375	115.350761413574	0.663399517536163	0.955320537090302	0.434592872858047	44.836540222168	4663
True	False	False	False	False	-2347.93383789063	-1283.33471679688	136.424453735352	0.597297251224518	0.933240056037903	0.342836290597916	49.0650405883789	6035
True	False	False	False	False	-2345.27685546875	-522.229064941406	94.2770690917969	0.757289707660675	0.954608798027039	0.681832194328308	48.0352935791016	4083
True	False	False	False	False	-2342.0615234375	-502.833892822266	135.315322875977	0.694893360137939	0.954539000988007	0.493137061595917	52.6311492919922	6421
True	False	False	False	False	-2340.38989257813	-127.168121337891	146.40673828125	0.726016283035278	0.937995433807373	0.568666875362396	49.8863639831543	6585
True	False	False	False	False	-2337.47485351563	-956.103210449219	160.825576782227	0.752340793609619	0.936017692089081	0.659532845020294	46.9310340881348	6805
True	False	False	False	False	-2337.32983398438	-686.694274902344	103.150199890137	0.593232214450836	0.934646606445313	0.338110774755478	44.3440856933594	4124
True	False	False	False	False	-2336.01123046875	-149.410186767578	123.114753723145	0.855258643627167	0.968450367450714	1	57.6936950683594	6404
True	False	False	False	False	-2335.3896484375	-753.077087402344	187.44499206543	0.856358289718628	0.965767860412598	1	71.1005935668945	12016
True	False	False	False	False	-2334.94653320313	-1321.30249023438	99.8227767944336	0.801836133003235	0.957966983318329	1	66.7555541992188	6008
True	False	False	False	False	-2332.02124023438	-1217.1953125	163.043869018555	0.789059460163116	0.971060216426849	1	55.2108840942383	8116
True	False	False	False	False	-2324.21508789063	-1282.30834960938	188.554138183594	0.833464741706848	0.963320910930634	1	56.9058837890625	9674
True	False	False	False	False	-2323.4228515625	-532.145385742188	110.914192199707	0.637884140014648	0.94561892747879	0.395300626754761	46.2099990844727	4621
True	False	False	False	False	-2319.0517578125	-986.346740722656	115.350761413574	0.769432365894318	0.95800256729126	0.750428736209869	47.9519233703613	4987
True	False	False	False	False	-2316.88208007813	-664.578186035156	185.226699829102	0.807769536972046	0.961093425750732	1	50.562873840332	8444
True	False	False	False	False	-2316.50512695313	-719.024169921875	106.477630615234	0.612368762493134	0.931699931621552	0.361127883195877	43.3958320617676	4166
True	False	False	False	False	-2315.83129882813	-582.183166503906	59.8936653137207	0.656831800937653	0.923188805580139	0.42389965057373	47.2407417297363	2551
True	False	False	False	False	-2313.30419921875	-1834.04138183594	86.513069152832	0.750372409820557	0.919660568237305	0.651284754276276	82.0256423950195	6398
True	False	False	False	False	-2308.50024414063	-761.142578125	108.695907592773	0.520803093910217	0.911351501941681	0.265482544898987	44.1836738586426	4330
True	False	False	False	False	-2306.38598632813	-1796.298828125	96.4953460693359	0.810468971729279	0.961163997650146	1	71.3218383789063	6205
True	False	False	False	False	-2306.25048828125	-954.577758789063	156.389007568359	0.794880867004395	0.953666150569916	1	62.1702117919922	8766
True	False	False	False	False	-2306.75170898438	-563.678833007813	105.36848449707	0.569143354892731	0.904408991336823	0.311705529689789	58.042106628418	5514
True	False	False	False	False	-2307.29858398438	-410.166931152344	106.477630615234	0.855291903018951	0.966074287891388	1	46.6666679382324	4480
True	False	False	False	False	-2306.60913085938	-622.701354980469	125.333038330078	0.637032151222229	0.915901780128479	0.394085198640823	53.0884971618652	5999
True	False	False	False	False	-2305.798828125	-1722.34985351563	134.206176757813	0.717288434505463	0.94450432062149	0.545018911361694	71.5950393676758	8663
True	False	False	False	False	-2304.10888671875	-1168.73449707031	131.987884521484	0.684863269329071	0.963518023490906	0.472995042800903	51.6386566162109	6145
True	False	False	False	False	-2302.896484375	-579.459594726563	85.4039306640625	0.730905413627625	0.959064602851868	0.583023309707642	53.5194816589355	4121
True	False	False	False	False	-2301.55834960938	-641.458923339844	93.1679229736328	0.834939122200012	0.959884345531464	1	63.7857131958008	5358
True	False	False	False	False	-2300.89697265625	-1232.203125	89.8404998779297	0.779232859611511	0.954577445983887	0.837222635746002	48.6543197631836	3941
True	False	False	False	False	-2297.80249023438	-1102.30358886719	118.678184509277	0.778608024120331	0.962012887001038	0.829857766628265	55.5140190124512	5940
True	False	False	False	False	-2299.31494140625	-541.504760742188	128.660461425781	0.460143983364105	0.922207832336426	0.216895431280136	49.7241363525391	5768
True	False	False	False	False	-2295.84448242188	-396.117218017578	113.132476806641	0.869945406913757	0.974738836288452	1	56.6960792541504	5783
True	False	False	False	False	-2293.01538085938	-9.2155933380127	306.123168945313	0.818064510822296	0.947869479656219	1	93.8840560913086	25912
True	False	False	False	False	-2289.15747070313	-919.801025390625	113.132476806641	0.809218764305115	0.94951605796814	1	52.9215698242188	5398
True	False	False	False	False	-2284.9638671875	-1803.90625	106.477630615234	0.829222500324249	0.967280149459839	1	58.25	5592
True	False	False	False	False	-2285.67651367188	-707.715393066406	75.4216537475586	0.675903141498566	0.91228175163269	0.456260055303574	45.6470603942871	3104
True	False	False	False	False	-2284.70654296875	-1163.62890625	93.1679229736328	0.772283971309662	0.951477408409119	0.771135985851288	47.9285697937012	4026
True	False	False	False	False	-2282.802734375	-751.125366210938	43.256534576416	0.730620563030243	0.940057277679443	0.582162261009216	43.3846168518066	1692
True	False	False	False	False	-2282.7451171875	-1823.73669433594	117.569046020508	0.807007014751434	0.968638777732849	1	74.8396224975586	7933
True	False	False	False	False	-2280.69262695313	-1765.6552734375	159.716445922852	0.762108087539673	0.95823073387146	0.706189274787903	57.9166679382324	8340
True	False	False	False	False	-2281.923828125	-562.610961914063	100.931915283203	0.681251406669617	0.953136384487152	0.466116547584534	46.9560432434082	4273
True	False	False	False	False	-2281.50512695313	-1293.43872070313	128.660461425781	0.713078439235687	0.945394814014435	0.534392535686493	49.6551742553711	5760
True	False	False	False	False	-2277.22680664063	-1247.736328125	109.805053710938	0.844358801841736	0.966806530952454	1	56.8383827209473	5627
True	False	False	False	False	-2277.7890625	-893.456481933594	149.734161376953	0.838855147361755	0.963494658470154	1	59.6888885498047	8058
True	False	False	False	False	-2276.00537109375	-740.551086425781	46.5839614868164	0.590379774570465	0.922478497028351	0.334844142198563	44.3809509277344	1864
True	False	False	False	False	-2275.73999023438	-711.114868164063	26.6194076538086	0.67927873134613	0.911673665046692	0.462436705827713	42.9166679382324	1030
True	False	False	False	False	-2271.56616210938	-1151.1025390625	109.805053710938	0.741141617298126	0.949420511722565	0.616318583488464	54.282829284668	5374
True	False	False	False	False	-2269.88305664063	-598.896789550781	154.17073059082	0.505731344223022	0.915772795677185	0.252562463283539	53.9136695861816	7494
True	False	False	False	False	-2267.95776367188	-919.776184082031	110.914192199707	0.739838838577271	0.946024298667908	0.6118004322052	49.6699981689453	4967
True	False	False	False	False	-2267.11938476563	-1271.38879394531	156.389007568359	0.803114473819733	0.955325424671173	1	79.6028366088867	11224
True	False	False	False	False	-2262.88208007813	-1680.92919921875	161.934722900391	0.65636157989502	0.942255854606628	0.423150688409805	79.6506881713867	11629
True	False	False	False	False	-2261.86865234375	-1133.41430664063	108.695907592773	0.53901207447052	0.928889155387878	0.28197169303894	48.5102043151855	4754
True	False	False	False	False	-2262.04345703125	-856.14599609375	103.150199890137	0.779191911220551	0.961541295051575	0.836726665496826	46.9139785766602	4363
True	False	False	False	False	-2259.84326171875	-477.244445800781	107.586769104004	0.812705516815186	0.963169574737549	1	49.0309295654297	4756
True	False	False	False	False	-2261.15234375	-382.608184814453	179.680999755859	0.812946498394012	0.959849238395691	1	50.8518524169922	8238
True	False	False	False	False	-2259.14697265625	-1703.17004394531	115.350761413574	0.681263327598572	0.938688218593597	0.466138988733292	78.8461532592773	8200
True	False	False	False	False	-2258.603515625	-806.866455078125	80.9673614501953	0.725601851940155	0.955602645874023	0.567489385604858	43.4109573364258	3169
True	False	False	False	False	-2254.2041015625	-725.906982421875	196.318130493164	0.754805564880371	0.919604539871216	0.670338928699493	50.0056495666504	8851
True	False	False	False	False	-2251.0341796875	-1260.74719238281	38.8199691772461	0.68638277053833	0.92046320438385	0.475945204496384	47.4857139587402	1662
True	False	False	False	False	-2251.91235351563	-913.028991699219	69.8759460449219	0.807386338710785	0.952435314655304	1	48.0952377319336	3030
True	False	False	False	False	-2245.39184570313	-561.166870117188	108.695907592773	0.593387126922607	0.913378715515137	0.33828929066658	45.5102043151855	4460
True	False	False	False	False	-2244.08227539063	54.6068534851074	148.625015258789	0.802791655063629	0.954752922058105	1	60.6492538452148	8127
True	False	False	False	False	-2243.17724609375	-1236.70581054688	227.374099731445	0.820242345333099	0.960306107997894	1	74.1560974121094	15202
True	False	False	False	False	-2241.92138671875	-811.045104980469	112.023338317871	0.722958981990814	0.976857900619507	0.560114145278931	52.1980209350586	5272
True	False	False	False	False	-2240.26684570313	-925.543762207031	61.0028076171875	0.760719418525696	0.952678680419922	0.698856711387634	43.527271270752	2394
True	False	False	False	False	-2239.93774414063	-1127.40600585938	98.7136306762695	0.782779574394226	0.96226441860199	0.890820920467377	45.6404495239258	4062
True	False	False	False	False	-2236.53564453125	-891.636657714844	107.586769104004	0.802616775035858	0.959492325782776	1	47.6494827270508	4622
True	False	False	False	False	-2239.59155273438	-847.579528808594	112.023338317871	0.734947741031647	0.951650977134705	0.595599770545959	49.1188125610352	4961
True	False	False	False	False	-2235.37719726563	-196.693542480469	138.64274597168	0.827974438667297	0.96230936050415	1	47.4000015258789	5925
True	False	False	False	False	-2236.09448242188	-29.6351909637451	84.2947845458984	0.64819461107254	0.96284031867981	0.41047415137291	49.7631568908691	3782
True	False	False	False	False	-2233.587890625	-1294.49743652344	96.4953460693359	0.789468884468079	0.937714219093323	1	85.8045959472656	7465
True	False	False	False	False	-2233.58984375	8.78268432617188	108.695907592773	0.666950881481171	0.938973665237427	0.44056424498558	45.4897956848145	4458
True	False	False	False	False	-2233.42529296875	-442.884338378906	113.132476806641	0.854597568511963	0.967100620269775	1	57.029411315918	5817
True	False	False	False	False	-2231.8916015625	-1435.49157714844	179.680999755859	0.768874526023865	0.942876040935516	0.74665355682373	56.5864181518555	9167
True	False	False	False	False	-2229.4912109375	28.9573078155518	133.097030639648	0.816674590110779	0.963870942592621	1	48.6500015258789	5838
True	False	False	False	False	-2228.56567382813	-864.908935546875	99.8227767944336	0.777396082878113	0.93934029340744	0.816632270812988	68.2666702270508	6144
True	False	False	False	False	-2228.35791015625	-599.656799316406	27.7285480499268	0.669821560382843	0.931226134300232	0.445493936538696	43.7999992370605	1095
True	False	False	False	False	-2222.22827148438	-1643.35522460938	187.44499206543	0.836561560630798	0.96866899728775	1	72.8343200683594	12309
True	False	False	False	False	-2224.29174804688	-37.642894744873	69.8759460449219	0.554102420806885	0.946767032146454	0.296450316905975	49.476188659668	3117
True	False	False	False	False	-2222.005859375	-1143.81811523438	186.335845947266	0.710063755512238	0.951929867267609	0.527058482170105	53.863094329834	9049
True	False	False	False	False	-2220.38232421875	-942.423583984375	47.6931037902832	0.72429746389389	0.946425974369049	0.563820719718933	44.4651145935059	1912
True	False	False	False	False	-2220.54248046875	-708.352783203125	219.610107421875	0.738577127456665	0.951581358909607	0.60750949382782	52.0151519775391	10299
True	False	False	False	False	-2219.8876953125	-590.866943359375	87.6222152709961	0.63446044921875	0.914040446281433	0.390450000762939	48.392406463623	3823
True	False	False	False	False	-2215.59765625	-964.145690917969	98.7136306762695	0.759070038795471	0.970772683620453	0.690488159656525	44.4157295227051	3953
True	False	False	False	False	-2213.13134765625	-1282.57104492188	130.878753662109	0.518921315670013	0.937961578369141	0.263834953308105	51.1525421142578	6036
True	False	False	False	False	-2213.08325195313	-915.164367675781	159.716445922852	0.72967803478241	0.945417106151581	0.579335868358612	58.7222213745117	8456
True	False	False	False	False	-2213.00610351563	-66.7245407104492	159.716445922852	0.792017757892609	0.959831178188324	1	58.9513893127441	8489
True	False	False	False	False	-2208.38793945313	-852.570861816406	97.6044921875	0.546809315681458	0.940285503864288	0.28935506939888	43.9431800842285	3867
True	False	False	False	False	-2210.40869140625	-46.9817504882813	61.0028076171875	0.546686351299286	0.93909353017807	0.289237022399902	46.7999992370605	2574
True	False	False	False	False	-2208.72045898438	-115.780296325684	85.4039306640625	0.765360891819	0.939127802848816	0.724545955657959	75.0649337768555	5780
True	False	False	False	False	-2207.82690429688	-1415.97802734375	112.023338317871	0.825404047966003	0.954146325588226	1	91.2178192138672	9213
True	False	False	False	False	-2207.58251953125	-1320.68664550781	114.241622924805	0.803241491317749	0.951518535614014	1	49.7087364196777	5120
True	False	False	False	False	-2204.92700195313	-160.232360839844	117.569046020508	0.784229159355164	0.965390563011169	0.925705969333649	46.1037750244141	4887
True	False	False	False	False	-2204.564453125	-878.08837890625	106.477630615234	0.62194836139679	0.950922548770905	0.373445630073547	46.59375	4473
True	False	False	False	False	-2199.068359375	-902.284790039063	76.5307922363281	0.770033359527588	0.962030291557312	0.754589080810547	49.2028999328613	3395
True	False	False	False	False	-2192.22021484375	-1299.55346679688	196.318130493164	0.771363496780396	0.954023361206055	0.764171004295349	55.4745750427246	9819
True	False	False	False	False	-2194.34497070313	-570.16943359375	189.663269042969	0.645471632480621	0.922598779201508	0.406380712985992	53.9298248291016	9222
True	False	False	False	False	-2195.48974609375	-229.870254516602	131.987884521484	0.70543247461319	0.912895619869232	0.516202032566071	46.7563018798828	5564
True	False	False	False	False	-2192.412109375	-642.691833496094	27.7285480499268	0.707581996917725	0.939532041549683	0.521181464195251	43.8400001525879	1096
True	False	False	False	False	-2190.9423828125	-1441.22961425781	169.698715209961	0.716570138931274	0.953611612319946	0.543172597885132	53.8300666809082	8236
True	False	False	False	False	-2187.93432617188	-1411.21020507813	84.2947845458984	0.819298386573792	0.953763663768768	1	54.5131568908691	4143
True	False	False	False	False	-2187.34155273438	-404.975402832031	177.462707519531	0.719300389289856	0.930658996105194	0.550266742706299	51.3937492370605	8223
True	False	False	False	False	-2187.46044921875	5.22607564926147	178.571853637695	0.807928323745728	0.964151680469513	1	60.3850936889648	9722
True	False	False	False	False	-2186.478515625	-433.745727539063	185.226699829102	0.648871958255768	0.936718165874481	0.41150239109993	51.3413162231445	8574
True	False	False	False	False	-2186.021484375	-19.5956230163574	131.987884521484	0.770956814289093	0.953786253929138	0.761183798313141	83.5630264282227	9944
True	False	False	False	False	-2185.52075195313	-1893.8046875	133.097030639648	0.729813098907471	0.94903552532196	0.579738736152649	89.6416702270508	10757
True	False	False	False	False	-2183.71801757813	-994.829833984375	115.350761413574	0.778573036193848	0.953136384487152	0.82945716381073	57.8461532592773	6016
True	False	False	False	False	-2184.93627929688	-660.349670410156	118.678184509277	0.778608024120331	0.945841491222382	0.829857766628265	56.4579429626465	6041
True	False	False	False	False	-2181.18969726563	-1643.27673339844	159.716445922852	0.784037590026855	0.942246437072754	0.920083165168762	96.7291641235352	13929
True	False	False	False	False	-2181.86791992188	-78.8010940551758	186.335845947266	0.762245774269104	0.957234621047974	0.70693165063858	54.9464302062988	9231
True	False	False	False	False	-2181.50390625	-884.978149414063	80.9673614501953	0.760632932186127	0.954543590545654	0.698408961296082	49.808219909668	3636
True	False	False	False	False	-2179.853515625	-850.494934082031	73.203369140625	0.774313688278198	0.954490661621094	0.787631273269653	61.9848480224609	4091
True	False	False	False	False	-2181.421875	-694.3203125	226.264953613281	0.785913348197937	0.964820265769958	1	79.9852905273438	16317
True	False	False	False	False	-2179.04931640625	-763.186645507813	174.135284423828	0.305008679628372	0.839706063270569	0.122283354401588	49.5031852722168	7772
True	False	False	False	False	-2177.75317382813	-635.553466796875	106.477630615234	0.569088339805603	0.940267562866211	0.31164813041687	45.0625	4326
True	False	False	False	False	-2178.10375976563	-554.748779296875	129.769607543945	0.727007806301117	0.945165634155273	0.571508407592773	49.1880340576172	5755
True	False	False	False	False	-2176.88842773438	-1844.39245605469	139.751892089844	0.803734004497528	0.959582805633545	1	63.7777786254883	8036
True	False	False	False	False	-2175.4560546875	-1384.70666503906	187.44499206543	0.773902714252472	0.955832779407501	0.784151375293732	56.4733734130859	9544
True	False	False	False	False	-2176.60009765625	-178.155899047852	77.6399383544922	0.652101457118988	0.917508006095886	0.416461527347565	39.4571418762207	2762
True	False	False	False	False	-2173.18212890625	-246.104248046875	134.206176757813	0.801479279994965	0.96435683965683	1	53.0991744995117	6425
True	False	False	False	False	-2172.55395507813	-1420.44934082031	117.569046020508	0.793545544147491	0.948782980442047	1	69.3301849365234	7349
True	False	False	False	False	-2171.33325195313	-924.203735351563	99.8227767944336	0.612505912780762	0.941049098968506	0.361300259828568	42.1111106872559	3790
True	False	False	False	False	-2169.24340820313	-867.554626464844	85.4039306640625	0.5603067278862	0.913926899433136	0.302637964487076	45.1428565979004	3476
True	False	False	False	False	-2165.36376953125	-228.370193481445	96.4953460693359	0.825828194618225	0.959064602851868	1	50.8390808105469	4423
True	False	False	False	False	-2165.69799804688	-108.857154846191	185.226699829102	0.431995928287506	0.872904360294342	0.197035074234009	46.8023948669434	7816
True	False	False	False	False	-2164.18139648438	-1550.24816894531	197.427261352539	0.658456563949585	0.935405492782593	0.42650431394577	59.7303352355957	10632
True	False	False	False	False	-2163.82885742188	-1133.25170898438	117.569046020508	0.665822207927704	0.959892868995667	0.438651502132416	47.5188674926758	5037
True	False	False	False	False	-2162.5361328125	-56.3847427368164	146.40673828125	0.790809690952301	0.951428830623627	1	51.6287879943848	6815
True	False	False	False	False	-2162.1826171875	-1582.47900390625	112.023338317871	0.747237205505371	0.951248407363892	0.638770759105682	65.3564376831055	6601
True	False	False	False	False	-2161.66723632813	-1244.81030273438	201.863830566406	0.728215157985687	0.959646940231323	0.575015306472778	57.3901100158691	10445
True	False	False	False	False	-2161.7236328125	-843.527160644531	55.4570960998535	0.506720900535583	0.915008544921875	0.253391861915588	40.3600006103516	2018
True	False	False	False	False	-2161.94482421875	-22.9912986755371	210.736968994141	0.714698672294617	0.944546103477478	0.538427233695984	57.9157905578613	11004
True	False	False	False	False	-2157.47534179688	-904.470581054688	80.9673614501953	0.378764659166336	0.84860235452652	0.163099855184555	42.0410957336426	3069
True	False	False	False	False	-2151.90454101563	-1391.44494628906	87.6222152709961	0.75999253988266	0.954577445983887	0.695125102996826	56.2151908874512	4441
True	False	False	False	False	-2150.58618164063	-697.732788085938	138.64274597168	0.797355175018311	0.963601350784302	1	51.1839981079102	6398
True	False	False	False	False	-2151.13916015625	-93.4603805541992	37.7108268737793	0.666771829128265	0.910925984382629	0.44025981426239	43	1462
True	False	False	False	False	-2153.40161132813	-77.7449645996094	73.203369140625	0.711495935916901	0.936606407165527	0.530515313148499	45.3939399719238	2996
True	False	False	False	False	-2151.21899414063	29.9245109558105	154.17073059082	0.68147999048233	0.959068238735199	0.466546475887299	61.4028778076172	8535
True	False	False	False	False	-2149.98291015625	-550.460876464844	107.586769104004	0.792714774608612	0.959742963314056	1	61.3814430236816	5954
True	False	False	False	False	-2149.58203125	-333.688903808594	214.064392089844	0.830443859100342	0.95883709192276	1	69.1243515014648	13341
True	False	False	False	False	-2148.228515625	-1356.404296875	129.769607543945	0.787340879440308	0.944999396800995	1	80.8632507324219	9461
True	False	False	False	False	-2148.12573242188	-968.104675292969	170.807861328125	0.847019016742706	0.962469756603241	1	58.0194816589355	8935
True	False	False	False	False	-2147.43432617188	-1541.29675292969	87.6222152709961	0.82315069437027	0.957111597061157	1	54.2025299072266	4282
True	False	False	False	False	-2146.94262695313	-1014.90161132813	125.333038330078	0.769035220146179	0.951166808605194	0.747732698917389	62.2212371826172	7031
True	False	False	False	False	-2147.41137695313	-745.508361816406	164.153015136719	0.599493980407715	0.922990798950195	0.34542527794838	45.8648643493652	6788
True	False	False	False	False	-2146.55639648438	-291.703338623047	146.40673828125	0.790809690952301	0.949481606483459	1	45.6212120056152	6022
True	False	False	False	False	-2143.1884765625	-986.638061523438	102.041061401367	0.819654762744904	0.953913331031799	1	62.8043479919434	5778
True	False	False	False	False	-2146.1357421875	-176.580551147461	73.203369140625	0.67818558216095	0.957409143447876	0.46042013168335	41.0454559326172	2709
True	False	False	False	False	-2146.02001953125	-260.229644775391	143.079315185547	0.764712512493134	0.961037278175354	0.720741987228394	53.2248077392578	6866
True	False	False	False	False	-2142.53930664063	-1293.29064941406	228.483245849609	0.718078851699829	0.935831069946289	0.547066926956177	63.4660186767578	13074
True	False	False	False	False	-2140.36791992188	-1188.41491699219	207.409545898438	0.804626941680908	0.956019997596741	1	59.7272720336914	11169
True	False	False	False	False	-2141.69873046875	-660.995483398438	145.297592163086	0.72051614522934	0.954007625579834	0.553494393825531	47.8091621398926	6263
True	False	False	False	False	-2142.64453125	-530.7822265625	120.896469116211	0.706170499324799	0.960699737071991	0.517900466918945	58.055046081543	6328
True	False	False	False	False	-2141.65600585938	-1145.79467773438	108.695907592773	0.704862415790558	0.944647192955017	0.514898300170898	48.4489784240723	4748
True	False	False	False	False	-2139.21508789063	-933.995178222656	171.917007446289	0.742638885974884	0.950560867786407	0.621626198291779	52.2064514160156	8092
True	False	False	False	False	-2140.61303710938	-210.989410400391	155.279876708984	0.762258768081665	0.950527250766754	0.707001686096191	50.1142845153809	7016
True	False	False	False	False	-2137.66821289063	-1274.53356933594	184.117568969727	0.770222425460815	0.961335718631744	0.755918800830841	62.975902557373	10454
True	False	False	False	False	-2135.9580078125	25.7207145690918	119.787330627441	0.785884737968445	0.960495412349701	1	53.1759262084961	5743
True	False	False	False	False	-2135.623046875	-1395.70458984375	104.259346008301	0.77779358625412	0.944536328315735	0.82083135843277	83.5106353759766	7850
True	False	False	False	False	-2132.76782226563	-370.741790771484	253.993499755859	0.747616589069366	0.963128447532654	0.640247106552124	63.6637573242188	14579
True	False	False	False	False	-2129.36547851563	-903.279296875	153.061584472656	0.683109402656555	0.952827990055084	0.469631791114807	53.3260879516602	7359
True	False	False	False	False	-2129.42260742188	-698.646667480469	134.206176757813	0.751862764358521	0.95870703458786	0.657500267028809	55.9421501159668	6769
True	False	False	False	False	-2127.64306640625	-1374.19213867188	123.114753723145	0.746964454650879	0.966992378234863	0.637715458869934	58.8018035888672	6527
True	False	False	False	False	-2127.99462890625	-1017.39862060547	138.64274597168	0.797355175018311	0.962180554866791	1	58.3919982910156	7299
True	False	False	False	False	-2125.42626953125	-874.675476074219	141.970169067383	0.775036215782166	0.9578537940979	0.793944418430328	49.875	6384
True	False	False	False	False	-2124.60400390625	-580.080627441406	153.061584472656	0.593788862228394	0.915711045265198	0.338752925395966	56.8695640563965	7848
True	False	False	False	False	-2123.3193359375	-1315.03332519531	190.772415161133	0.798061788082123	0.94262832403183	1	73.0988388061523	12573
True	False	False	False	False	-2122.787109375	-991.681640625	105.36848449707	0.820584774017334	0.948976397514343	1	76.8210525512695	7298
True	False	False	False	False	-2121.54760742188	-551.098449707031	113.132476806641	0.555359959602356	0.891591489315033	0.297692984342575	48.235294342041	4920
True	False	False	False	False	-2117.6083984375	-1148.93823242188	197.427261352539	0.721013009548187	0.946758329868317	0.554826080799103	52.4213485717773	9331
True	False	False	False	False	-2113.66625976563	-858.541625976563	110.914192199707	0.739838838577271	0.943860411643982	0.6118004322052	50.0499992370605	5005
True	False	False	False	False	-2113.33129882813	-352.246215820313	154.17073059082	0.811846137046814	0.964607656002045	1	51.9568328857422	7222
True	False	False	False	False	-2110.41772460938	-1030.71447753906	117.569046020508	0.826636910438538	0.957532703876495	1	68.4716949462891	7258
True	False	False	False	False	-2108.18359375	-85.6649856567383	55.4570960998535	0.57799905538559	0.851272165775299	0.321112036705017	42.4000015258789	2120
True	False	False	False	False	-2105.94091796875	-1383.63171386719	104.259346008301	0.801714420318604	0.953265130519867	1	75.0106353759766	7051
True	False	False	False	False	-2105.85009765625	-97.0105514526367	76.5307922363281	0.62613046169281	0.945929050445557	0.379008322954178	43.2753639221191	2986
True	False	False	False	False	-2101.306640625	-563.456176757813	167.480438232422	0.421286374330521	0.867156386375427	0.189850881695747	52.5960273742676	7942
True	False	False	False	False	-2101.154296875	-1363.1025390625	139.751892089844	0.774550676345825	0.95416671037674	0.789673984050751	52.3333320617676	6594
True	False	False	False	False	-2099.88403320313	-1255.04577636719	180.790130615234	0.686398208141327	0.9508416056633	0.475975394248962	52.4601211547852	8551
True	False	False	False	False	-2099.79467773438	-935.836303710938	178.571853637695	0.477204293012619	0.883698225021362	0.229693099856377	50.7453422546387	8170
True	False	False	False	False	-2097.66333007813	-611.316711425781	170.807861328125	0.581301927566528	0.944017946720123	0.324706852436066	52.1493492126465	8031
True	False	False	False	False	-2099.11596679688	-378.613647460938	124.223899841309	0.848483443260193	0.963429868221283	1	46.3482131958008	5191
True	False	False	False	False	-2099.001953125	-428.272857666016	127.551322937012	0.81371933221817	0.952323019504547	1	68.3739166259766	7863
True	False	False	False	False	-2096.80981445313	-1053.85998535156	96.4953460693359	0.698709607124329	0.959158360958099	0.501244783401489	42.6781616210938	3713
True	False	False	False	False	-2094.48388671875	-1210.28625488281	197.427261352539	0.749563694000244	0.953226566314697	0.647986531257629	52.2022476196289	9292
True	False	False	False	False	-2095.6328125	-1008.54266357422	149.734161376953	0.761056125164032	0.95744389295578	0.700609505176544	54.6814804077148	7382
True	False	False	False	False	-2093.935546875	-979.470703125	179.680999755859	0.575884997844696	0.942400276660919	0.318836212158203	52.0308647155762	8429
True	False	False	False	False	-2094.12329101563	-875.567321777344	178.571853637695	0.754037857055664	0.955333292484283	0.666912794113159	49.813663482666	8020
True	False	False	False	False	-2089.04077148438	-318.084167480469	138.64274597168	0.697493970394135	0.962198376655579	0.498633563518524	49.3520011901855	6169
True	False	False	False	False	-2088.51147460938	-454.312622070313	45.4748191833496	0.73448771238327	0.949512124061584	0.594133496284485	41.9024391174316	1718
True	False	False	False	False	-2083.9404296875	-537.856567382813	94.2770690917969	0.724954545497894	0.949298918247223	0.565661549568176	44.8941192626953	3816
True	False	False	False	False	-2085.53149414063	-439.724029541016	36.6016845703125	0.726016283035278	0.953058242797852	0.568666875362396	43.7272720336914	1443
True	False	False	False	False	-2085.2373046875	-401.155456542969	105.36848449707	0.820584774017334	0.959297358989716	1	46.3578948974609	4404
True	False	False	False	False	-2083.13696289063	-157.036605834961	190.772415161133	0.805555999279022	0.964150488376617	1	54.8313941955566	9431
True	False	False	False	False	-2082.11499023438	-1119.31396484375	131.987884521484	0.687818884849548	0.953644216060638	0.478765517473221	49.109245300293	5844
True	False	False	False	False	-2079.27563476563	-955.600402832031	84.2947845458984	0.517227232456207	0.933103621006012	0.262360334396362	42.4605255126953	3227
True	False	False	False	False	-2079.17553710938	-489.502655029297	130.878753662109	0.772971868515015	0.954722940921783	0.776539385318756	52.661018371582	6214
True	False	False	False	False	-2075.013671875	-992.09228515625	112.023338317871	0.778208315372467	0.968450367450714	0.825352907180786	53.861385345459	5440
True	False	False	False	False	-2074.6611328125	-637.906555175781	198.536407470703	0.675669133663177	0.959447622299194	0.455837398767471	53.1955299377441	9522
True	False	False	False	False	-2073.65209960938	-561.697509765625	11.0914192199707	0.673765122890472	0.928999543190002	0.452423572540283	40.7000007629395	407
True	False	False	False	False	-2073.17456054688	-849.091674804688	114.241622924805	0.793618381023407	0.954018115997314	1	56.6116523742676	5831
True	False	False	False	False	-2071.7978515625	-1086.95666503906	165.262145996094	0.723555207252502	0.933942258358002	0.561758041381836	54.6979866027832	8150
True	False	False	False	False	-2071.30200195313	-599.975463867188	169.698715209961	0.694188117980957	0.950747132301331	0.491667062044144	58.4901962280273	8949
True	False	False	False	False	-2067.22729492188	-570.659545898438	27.7285480499268	0.655060887336731	0.901111304759979	0.421090096235275	40.9599990844727	1024
True	False	False	False	False	-2065.61450195313	-454.696044921875	151.952453613281	0.761225640773773	0.959077000617981	0.701497912406921	51.9343070983887	7115
True	False	False	False	False	-2065.38671875	-379.286468505859	196.318130493164	0.848045706748962	0.959026396274567	1	63.2655372619629	11198
True	False	False	False	False	-2065.38452148438	-1277.57275390625	164.153015136719	0.794427216053009	0.957934498786926	1	56.222972869873	8321
True	False	False	False	False	-2064.67358398438	-1244.00549316406	153.061584472656	0.826755583286285	0.958077073097229	1	65.5	9039
True	False	False	False	False	-2063.3505859375	-1017.59637451172	135.315322875977	0.799174308776855	0.961078405380249	1	54.2459030151367	6618
True	False	False	False	False	-2064.90625	-695.026794433594	194.099838256836	0.73693060874939	0.948609054088593	0.602029263973236	55.3657150268555	9689
True	False	False	False	False	-2060.794921875	-418.761596679688	112.023338317871	0.651365220546722	0.932819724082947	0.415322601795197	46.2079200744629	4667
True	False	False	False	False	-2060.46923828125	-1058.18859863281	171.917007446289	0.660987973213196	0.930845081806183	0.430615156888962	53.3612899780273	8271
True	False	False	False	False	-2060.42309570313	-361.090667724609	114.241622924805	0.740824818611145	0.928470134735107	0.615211486816406	54.0582542419434	5568
True	False	False	False	False	-2059.96166992188	-883.185852050781	159.716445922852	0.820201992988586	0.963706493377686	1	59.8125	8613
True	False	False	False	False	-2057.62353515625	-939.839965820313	54.3479537963867	0.528231859207153	0.890654563903809	0.272087603807449	39.8775520324707	1954
True	False	False	False	False	-2058.94873046875	-740.7578125	220.719253540039	0.621040165424347	0.949901282787323	0.372252970933914	58.8743705749512	11716
True	False	False	False	False	-2058.47875976563	-116.914627075195	128.660461425781	0.759870648384094	0.955566346645355	0.694506108760834	52.1982765197754	6055
[truncated: 20,817 more rows]
