# Supplementary material for: Gene Delivery Mediated by Backbone-Degradable RAFT Copolymers
Source: Biomacromolecules. 2026 Feb 12;27(3):1846–56. doi: 10.1021/acs.biomac.5c01662 (PMC12977016; doi:10.1021/acs.biomac.5c01662)
Supplement: Supplementary file 2 [file bm5c01662_si_002.zip › Celigo Raw Data/Object (Cell)-Level Data/Blue/7-15-2024-9-23-21-PM_object_B11.csv]

Plate ID	PM_2024_07_15_PPP41-45_NP_5_10_20_PEIpro_200ngwell_U2OS_6k_Plate2
Plate Name
Plate Description
Scan ID	7/15/2024 9:23:21 PM
Scan Description
Scan Result ID	7/15/2024 9:23:21 PM
Scan Result Description
Software Version	5.1.0.0
Experiment Name
Application Name	Target 1
Plate Type	96-Well BD Falcon™ 353072 Plate
Acquisition Start/End Times	7/15/2024 9:23:21 PM - 7/15/2024 9:25:08 PM
Analysis Start Time	7/15/2024 9:23:21 PM
User ID	Local Administrator
Scan Area Object-Level Data CSV Report
Row	B
Column	11
Total	Class 1	Class 2	Class 3	Class 4	X Position (µm)	Y Position (µm)	Target 1: Area (µm²)	Target 1: Form Factor	Target 1: Smoothness	Target 1: Aspect Ratio	Target 1: Mean Intensity	Target 1: Integrated Intensity
True	False	False	False	False	-1960.07177734375	-2984.69067382813	531.278991699219	0.175154343247414	0.889327704906464	0.0629995092749596	134.344467163086	64351
True	False	False	False	False	-2006.83264160156	-2942.2685546875	78.7490768432617	0.729563295841217	0.911833822727203	0.57899397611618	152.760559082031	10846
True	False	False	False	False	-2049.53344726563	-2905.48120117188	103.150199890137	0.779191911220551	0.955307483673096	0.836726665496826	124.397850036621	11569
True	False	False	False	False	-2079.50805664063	-2900.20678710938	617.792053222656	0.134589001536369	0.943347275257111	0.0469590239226818	131.858169555664	73445
True	False	False	False	False	-2086.72607421875	-2875.14575195313	135.315322875977	0.790392696857452	0.974526762962341	1	124.745903015137	15219
True	False	False	False	False	-2119.181640625	-2851.23217773438	157.498153686523	0.673951745033264	0.955035388469696	0.45275616645813	121.478874206543	17250
True	False	False	False	False	-2139.64721679688	-2839.16430664063	114.241622924805	0.657020628452301	0.943609654903412	0.42420107126236	124.223304748535	12795
True	False	False	False	False	-2237.60864257813	-2767.916015625	269.521484375	0.301068335771561	0.869843006134033	0.120271176099777	122.436210632324	29752
True	False	False	False	False	-2298.52392578125	-2716.12744140625	742.015991210938	0.177540630102158	0.962808728218079	0.0639750733971596	121.698059082031	81416
True	False	False	False	False	-2303.30200195313	-2691.60571289063	109.805053710938	0.631505310535431	0.948460459709167	0.386333853006363	86.1010131835938	8524
True	False	False	False	False	-2361.91650390625	-2656.81787109375	48.80224609375	0.632937669754028	0.952624559402466	0.38832101225853	127.090911865234	5592
True	False	False	False	False	-2356.94458007813	-2640.76879882813	22.1828384399414	0.708943724632263	0.940415441989899	0.524388790130615	108.550003051758	2171
True	False	False	False	False	-2365.10522460938	-2635.359375	179.680999755859	0.656202852725983	0.942007780075073	0.422898352146149	153.734573364258	24905
True	False	False	False	False	-2406.54321289063	-2590.15673828125	248.447799682617	0.514855980873108	0.89003187417984	0.260309815406799	109.580360412598	24546
True	False	False	False	False	-2441.75170898438	-2563.35473632813	114.241622924805	0.580657660961151	0.956108272075653	0.32400181889534	111.106796264648	11444
True	False	False	False	False	-2474.79272460938	-2524.51416015625	244.01123046875	0.466136991977692	0.88054758310318	0.221321567893028	127.072731018066	27956
True	False	False	False	False	-2512.17407226563	-2502.34057617188	37.7108268737793	0.625182271003723	0.899530112743378	0.377736806869507	125.088233947754	4253
True	False	False	False	False	-2538.83276367188	-2463.02416992188	112.023338317871	0.679670333862305	0.949913620948792	0.463163018226624	139.881195068359	14128
True	False	False	False	False	-2559.943359375	-2433.66577148438	69.8759460449219	0.679155230522156	0.923958659172058	0.462208092212677	140.158737182617	8830
True	False	False	False	False	-2587.751953125	-2416.1962890625	78.7490768432617	0.504788100719452	0.936154305934906	0.251774191856384	125.422538757324	8905
True	False	False	False	False	-2619.458984375	-2377.72265625	380.435699462891	0.249874860048294	0.952449083328247	0.0954451784491539	121.011665344238	41507
True	False	False	False	False	-2638.04638671875	-2338.38037109375	163.043869018555	0.451821237802505	0.940822780132294	0.210867777466774	115.26530456543	16944
True	False	False	False	False	-2660.83471679688	-2315.087890625	105.36848449707	0.702846884727478	0.956472516059875	0.510342478752136	127.336845397949	12097
True	False	False	False	False	-2680.375	-2290.81982421875	85.4039306640625	0.707926988601685	0.934893250465393	0.521990060806274	119.636360168457	9212
True	False	False	False	False	-2696.53466796875	-2264.02001953125	109.805053710938	0.712054908275604	0.932041883468628	0.531877756118774	130.141418457031	12884
True	False	False	False	False	-2718.85864257813	-2234.28002929688	220.719253540039	0.49590340256691	0.96313065290451	0.244461193680763	153.964828491211	30639
True	False	False	False	False	-2752.01220703125	-2202.9453125	67.6576614379883	0.513745903968811	0.931187331676483	0.259355217218399	125.229507446289	7639
True	False	False	False	False	-2761.78442382813	-2164.19262695313	143.079315185547	0.784549057483673	0.95579868555069	0.936333775520325	124.279067993164	16032
True	False	False	False	False	-2810.70239257813	-2099.890625	77.6399383544922	0.754616916179657	0.95637571811676	0.669491648674011	112.714286804199	7890
True	False	False	False	False	-2854.60766601563	-2033.15490722656	61.0028076171875	0.622768461704254	0.944258153438568	0.374527245759964	101.727272033691	5595
True	False	False	False	False	-2871.974609375	-2004.66638183594	76.5307922363281	0.74383670091629	0.95637571811676	0.625965297222137	115.289855957031	7955
True	False	False	False	False	-2900.07373046875	-1949.60595703125	51.0205307006836	0.700421154499054	0.948154032230377	0.504968225955963	94.6086959838867	4352
True	False	False	False	False	-2918.34741210938	-1940.82116699219	117.569046020508	0.408366739749908	0.890077531337738	0.181434452533722	127.13207244873	13476
True	False	False	False	False	-2921.6640625	-1914.22338867188	96.4953460693359	0.569902956485748	0.952090442180634	0.312499523162842	124.885055541992	10865
True	False	False	False	False	-2900.26245117188	-1927.85437011719	122.005615234375	0.769454181194305	0.952595949172974	0.750577867031097	97.8363647460938	10762
True	False	False	False	False	-2892.6640625	-1985.67211914063	222.937530517578	0.232519194483757	0.919868648052216	0.0875382870435715	125.044776916504	25134
True	False	False	False	False	-2886.64697265625	-1968.93115234375	105.36848449707	0.762958765029907	0.966195464134216	0.710821866989136	115.863159179688	11007
True	False	False	False	False	-2869.88452148438	-2023.43395996094	114.241622924805	0.511897206306458	0.933965861797333	0.257773011922836	123.563110351563	12727
True	False	False	False	False	-2859.0615234375	-1992.75842285156	164.153015136719	0.636817038059235	0.947568655014038	0.393779218196869	83.8851318359375	12415
True	False	False	False	False	-2857.47973632813	-1923.43383789063	161.934722900391	0.768204808235168	0.966407477855682	0.742225527763367	74.5342483520508	10882
True	False	False	False	False	-2842.42724609375	-2068.349609375	428.128784179688	0.220229625701904	0.947203636169434	0.0820816159248352	120.616577148438	46558
True	False	False	False	False	-2812.04760742188	-2089.82641601563	34.3833999633789	0.637083411216736	0.91602885723114	0.394158184528351	88.870964050293	2755
True	False	False	False	False	-2839.24389648438	-2030.56762695313	114.241622924805	0.521922528743744	0.950482308864594	0.2664675116539	64.0873794555664	6601
True	False	False	False	False	-2817.07543945313	-1968.81384277344	157.498153686523	0.729563295841217	0.951413810253143	0.57899397611618	81	11502
True	False	False	False	False	-2809.76049804688	-2023.90197753906	175.244430541992	0.774631977081299	0.961559414863586	0.790380477905273	67.2278518676758	10622
True	False	False	False	False	-2804.01318359375	-2081.98364257813	68.7667999267578	0.794570684432983	0.955283284187317	1	67.7419357299805	4200
True	False	False	False	False	-2802.72216796875	-1917.12707519531	129.769607543945	0.827870965003967	0.962540864944458	1	87.8119659423828	10274
True	False	False	False	False	-2798.24047851563	-2136.90258789063	397.072814941406	0.212268263101578	0.951848149299622	0.0786070972681046	120.740226745605	43225
True	False	False	False	False	-2772.75854492188	-2118.34790039063	160.825576782227	0.741957902908325	0.944538772106171	0.619196534156799	67.9172439575195	9848
True	False	False	False	False	-2777.9990234375	-2017.220703125	158.607299804688	0.510065913200378	0.947083115577698	0.25621485710144	50.2867126464844	7191
True	False	False	False	False	-2792.47192382813	-1945.97631835938	143.079315185547	0.692439913749695	0.952721297740936	0.488059669733047	82.4573669433594	10637
True	False	False	False	False	-2785.76318359375	-1969.10571289063	133.097030639648	0.711360454559326	0.95111745595932	0.530186176300049	75.9166641235352	9110
True	False	False	False	False	-2766.47265625	-1921.361328125	106.477630615234	0.761617660522461	0.948859751224518	0.703567922115326	77.9270858764648	7481
True	False	False	False	False	-2766.794921875	-1901.84423828125	108.695907592773	0.725042045116425	0.956472516059875	0.565907895565033	68.6938781738281	6732
True	False	False	False	False	-2758.68627929688	-2064.33984375	187.44499206543	0.727176249027252	0.943530201911926	0.571994483470917	54.3846168518066	9191
True	False	False	False	False	-2758.52954101563	-1978.16687011719	138.64274597168	0.768403470516205	0.960323333740234	0.74352765083313	80.431999206543	10054
True	False	False	False	False	-2753.31518554688	-2182.94506835938	114.241622924805	0.740824818611145	0.953994810581207	0.615211486816406	148.41748046875	15287
True	False	False	False	False	-2735.07885742188	-2207.13452148438	90.9496383666992	0.788853049278259	0.968959093093872	1	122.048782348633	10008
True	False	False	False	False	-2729.19116210938	-2143.00317382813	88.7313537597656	0.822043120861053	0.957409143447876	1	52.1624984741211	4173
True	False	False	False	False	-2727.0947265625	-2078.61206054688	179.680999755859	0.801911056041718	0.970438957214355	1	61.5493812561035	9971
True	False	False	False	False	-2725.68627929688	-1974.14086914063	137.533599853516	0.790976285934448	0.952722728252411	1	73.0806427001953	9062
True	False	False	False	False	-2721.705078125	-2127.05712890625	84.2947845458984	0.831068813800812	0.962414622306824	1	51.9605255126953	3949
True	False	False	False	False	-2715.27880859375	-2007.04052734375	179.680999755859	0.801911056041718	0.961892664432526	1	56.2098770141602	9106
True	False	False	False	False	-2721.5234375	-1924.55871582031	126.442184448242	0.853435814380646	0.965185582637787	1	83.7982482910156	9553
True	False	False	False	False	-2715.00708007813	-1948.39636230469	156.389007568359	0.767703473567963	0.958116471767426	0.738981306552887	74.6808547973633	10530
True	False	False	False	False	-2713.44750976563	-2257.29077148438	45.4748191833496	0.537149906158447	0.912448585033417	0.280238062143326	124.317070007324	5097
True	False	False	False	False	-2704.53442382813	-2204.89306640625	218.500961303711	0.610123693943024	0.918686270713806	0.358322024345398	73.8477172851563	14548
True	False	False	False	False	-2695.79223632813	-2079.98388671875	70.9850845336914	0.778467297554016	0.955623149871826	0.828254580497742	48.984375	3135
True	False	False	False	False	-2695.56494140625	-2282.07958984375	54.3479537963867	0.558193027973175	0.930212914943695	0.300513863563538	125.591835021973	6154
True	False	False	False	False	-2684.92578125	-2229.37231445313	93.1679229736328	0.808093369007111	0.95036518573761	1	53.0714302062988	4458
True	False	False	False	False	-2691.36694335938	-2149.54565429688	171.917007446289	0.785417377948761	0.959653615951538	1	60.2064514160156	9332
True	False	False	False	False	-2683.24389648438	-2094.42456054688	113.132476806641	0.627017259597778	0.927714943885803	0.380203008651733	53.294116973877	5436
True	False	False	False	False	-2686.7626953125	-2027.17333984375	130.878753662109	0.744540572166443	0.944650769233704	0.628555476665497	53.669490814209	6333
True	False	False	False	False	-2678.38696289063	-1935.7919921875	153.061584472656	0.716020882129669	0.939271211624146	0.541770160198212	78.5507278442383	10840
True	False	False	False	False	-2677.43115234375	-2305.64086914063	39.9291114807129	0.581192076206207	0.938792049884796	0.324586510658264	126.722221374512	4562
True	False	False	False	False	-2671.45092773438	-2275.66088867188	62.1119499206543	0.63409149646759	0.936886250972748	0.389932572841644	73.1607131958008	4097
True	False	False	False	False	-2667.0126953125	-2175.39672851563	107.586769104004	0.63540905714035	0.956162750720978	0.391785085201263	49.1958770751953	4772
True	False	False	False	False	-2675.59008789063	-2067.24438476563	76.5307922363281	0.663790941238403	0.957044959068298	0.435244381427765	47.3333320617676	3266
True	False	False	False	False	-2673.26293945313	-2003.41101074219	104.259346008301	0.608991086483002	0.947399020195007	0.356917679309845	50.542552947998	4751
True	False	False	False	False	-2669.5732421875	-1905.77404785156	113.132476806641	0.627017259597778	0.93854147195816	0.380203008651733	63.5392150878906	6481
True	False	False	False	False	-2666.43383789063	-2260.021484375	114.241622924805	0.64989560842514	0.923288822174072	0.413064062595367	64.1553421020508	6608
True	False	False	False	False	-2664.5966796875	-2107.34008789063	90.9496383666992	0.658553898334503	0.959158360958099	0.426661163568497	52.3780479431152	4295
True	False	False	False	False	-2665.55908203125	-2041.8115234375	159.716445922852	0.800120413303375	0.960952281951904	1	68.4166641235352	9852
True	False	False	False	False	-2655.70922851563	-1972.62475585938	129.769607543945	0.704031527042389	0.93450939655304	0.513010084629059	68.7435913085938	8043
True	False	False	False	False	-2655.49780273438	-2333.318359375	72.0942230224609	0.416508823633194	0.863686382770538	0.186707466840744	123.153846740723	8005
True	False	False	False	False	-2621.30493164063	-2294.66137695313	240.683807373047	0.616133570671082	0.93596225976944	0.365900725126266	73.797233581543	16014
True	False	False	False	False	-2647.37817382813	-2151.20678710938	146.40673828125	0.668871581554413	0.936820387840271	0.443852096796036	61.1439399719238	8071
True	False	False	False	False	-2649.06567382813	-2107.048828125	95.3862075805664	0.682282447814941	0.953997611999512	0.46806126832962	48.6046524047852	4180
True	False	False	False	False	-2647.98559570313	-2073.25268554688	95.3862075805664	0.674038648605347	0.971982061862946	0.452911257743835	47.8488388061523	4115
True	False	False	False	False	-2647.962890625	-2014.39306640625	90.9496383666992	0.58978283405304	0.932112336158752	0.33416560292244	49.3048782348633	4043
True	False	False	False	False	-2646.73706054688	-2204.05639648438	176.353576660156	0.58817183971405	0.930794298648834	0.332342892885208	68.3144683837891	10862
True	False	False	False	False	-2623.77270507813	-2126.73315429688	119.787330627441	0.699691891670227	0.950922548770905	0.503374934196472	82.3055572509766	8889
True	False	False	False	False	-2645.78076171875	-1930.47290039063	113.132476806641	0.675627171993256	0.954470753669739	0.455761611461639	68.2941207885742	6966
True	False	False	False	False	-2627.36865234375	-2019.41796875	169.698715209961	0.658331155776978	0.935024440288544	0.426302343606949	60.3529396057129	9234
True	False	False	False	False	-2619.34252929688	-1947.86999511719	120.896469116211	0.771264374256134	0.952323019504547	0.76343834400177	75.5045852661133	8230
True	False	False	False	False	-2615.27416992188	-1927.61901855469	87.6222152709961	0.785240411758423	0.953829169273376	0.972049474716187	74.037971496582	5849
True	False	False	False	False	-2610.38110351563	-2363.51098632813	95.3862075805664	0.71159839630127	0.942918181419373	0.53076446056366	77.3488388061523	6652
True	False	False	False	False	-2608.466796875	-2338.60791015625	141.970169067383	0.615690171718597	0.970859944820404	0.365334123373032	63.4375	8120
True	False	False	False	False	-2607.84228515625	-2250.98120117188	262.866638183594	0.529290974140167	0.887329459190369	0.273042678833008	72.8523178100586	17266
True	False	False	False	False	-2608.62353515625	-2160.91967773438	134.206176757813	0.755234777927399	0.956627011299133	0.672279238700867	59.8016510009766	7236
True	False	False	False	False	-2608.62060546875	-2068.3720703125	117.569046020508	0.803029000759125	0.963429868221283	1	48.0377349853516	5092
True	False	False	False	False	-2609.97485351563	-1903.91943359375	170.807861328125	0.818404853343964	0.963109135627747	1	79.9935073852539	12319
True	False	False	False	False	-2606.7548828125	-2019.15576171875	85.4039306640625	0.830078601837158	0.960834741592407	1	57.6233749389648	4437
True	False	False	False	False	-2603.85473632813	-1982.67224121094	127.551322937012	0.761736512184143	0.960861563682556	0.704199910163879	75.3739166259766	8668
True	False	False	False	False	-2602.59497070313	-2122.8203125	83.1856460571289	0.659645676612854	0.946153879165649	0.428427338600159	52.1599998474121	3912
True	False	False	False	False	-2600.15356445313	-2106.62329101563	145.297592163086	0.657382667064667	0.932302355766296	0.424779862165451	68.786262512207	9011
True	False	False	False	False	-2599.68774414063	-1942.79870605469	85.4039306640625	0.686015367507935	0.957966983318329	0.475228786468506	68.0129852294922	5237
True	False	False	False	False	-2595.69799804688	-2196.35327148438	210.736968994141	0.68892914056778	0.945969462394714	0.480967491865158	62.9000015258789	11951
True	False	False	False	False	-2594.60229492188	-1961.22790527344	107.586769104004	0.812705516815186	0.967100620269775	1	78.1340179443359	7579
True	False	False	False	False	-2592.66845703125	-2309.39526367188	156.389007568359	0.444831430912018	0.896229684352875	0.205908536911011	55.4326248168945	7816
True	False	False	False	False	-2590.74780273438	-2060.45190429688	94.2770690917969	0.618520379066467	0.923458576202393	0.368971735239029	54.0941162109375	4598
True	False	False	False	False	-2585.32763671875	-2394.08666992188	255.102645874023	0.537123620510101	0.903576612472534	0.280213624238968	118.356521606445	27222
True	False	False	False	False	-2576.66088867188	-2149.32104492188	204.082122802734	0.629056334495544	0.868934750556946	0.382970869541168	77.2336959838867	14211
True	False	False	False	False	-2581.81201171875	-2021.02465820313	109.805053710938	0.621852815151215	0.951582551002502	0.373319953680038	50.7676773071289	5026
True	False	False	False	False	-2571.97094726563	-2047.10791015625	82.0765075683594	0.620002150535583	0.944112837314606	0.370896339416504	50.1486473083496	3711
True	False	False	False	False	-2570.54296875	-2418.80688476563	92.0587844848633	0.621361136436462	0.923873603343964	0.372673898935318	104.771087646484	8696
True	False	False	False	False	-2560.63818359375	-2301.1416015625	215.173538208008	0.528136432170868	0.904104769229889	0.272001713514328	60.8556709289551	11806
True	False	False	False	False	-2566.62451171875	-2188.8125	115.350761413574	0.801323413848877	0.955579578876495	1	55.9903831481934	5823
True	False	False	False	False	-2564.45385742188	-2103.45849609375	171.917007446289	0.823719143867493	0.959892749786377	1	65.3612899780273	10131
True	False	False	False	False	-2556.16137695313	-2452.28515625	107.586769104004	0.541255354881287	0.945255637168884	0.284075111150742	124.03092956543	12031
True	False	False	False	False	-2521.71630859375	-2454.98828125	125.333038330078	0.592131435871124	0.950711369514465	0.336845397949219	80.1415939331055	9056
True	False	False	False	False	-2550.5263671875	-2389.388671875	155.279876708984	0.60239452123642	0.929851055145264	0.34888282418251	70.8499984741211	9919
True	False	False	False	False	-2552.75537109375	-2274.07006835938	169.698715209961	0.625182271003723	0.922738015651703	0.377736806869507	66.9673233032227	10246
True	False	False	False	False	-2553.45385742188	-2066.62524414063	102.041061401367	0.794671595096588	0.94886726140976	1	61.4782600402832	5656
True	False	False	False	False	-2554.4580078125	-1950.87036132813	178.571853637695	0.561216950416565	0.872369885444641	0.303557932376862	75.1552810668945	12100
True	False	False	False	False	-2552.859375	-1928.05090332031	84.2947845458984	0.755421161651611	0.949547469615936	0.673127472400665	64.6315765380859	4912
True	False	False	False	False	-2549.81176757813	-2046.00952148438	84.2947845458984	0.707995891571045	0.952873766422272	0.52215188741684	58.5526313781738	4450
True	False	False	False	False	-2549.04760742188	-1990.15612792969	163.043869018555	0.407176911830902	0.881283938884735	0.180672571063042	70.823127746582	10411
True	False	False	False	False	-2546.35400390625	-2209.00708007813	160.825576782227	0.701356768608093	0.928017139434814	0.507027387619019	59.0206909179688	8558
True	False	False	False	False	-2540.96313476563	-2155.22900390625	115.350761413574	0.801323413848877	0.963119089603424	1	56.6826934814453	5895
True	False	False	False	False	-2539.32446289063	-2341.03637695313	196.318130493164	0.693632781505585	0.937948405742645	0.490515530109406	71.0790939331055	12581
True	False	False	False	False	-2538.44409179688	-1898.931640625	79.8582229614258	0.715662121772766	0.966674208641052	0.540858566761017	63.3472213745117	4561
True	False	False	False	False	-2538.16796875	-2419.90087890625	117.569046020508	0.741474032402039	0.951108157634735	0.61748605966568	84.0660400390625	8911
True	False	False	False	False	-2514.5625	-2370.4638671875	210.736968994141	0.604053974151611	0.928181529045105	0.350881338119507	65.7052612304688	12484
True	False	False	False	False	-2537.7177734375	-2014.77478027344	96.4953460693359	0.765188992023468	0.942707121372223	0.723530054092407	60.7586212158203	5286
True	False	False	False	False	-2537.37841796875	-2248.24731445313	140.861022949219	0.760854780673981	0.956065595149994	0.699559509754181	64.0866165161133	8139
True	False	False	False	False	-2516.47192382813	-2217.24194335938	127.551322937012	0.563814401626587	0.908723056316376	0.306200623512268	49.8173904418945	5729
True	False	False	False	False	-2519.52124023438	-2135.3798828125	117.569046020508	0.694364547729492	0.94851952791214	0.492033988237381	61.0754699707031	6474
True	False	False	False	False	-2534.65161132813	-2123.79321289063	80.9673614501953	0.786957621574402	0.942998588085175	1	48.5205497741699	3542
True	False	False	False	False	-2532.3466796875	-2056.97119140625	104.259346008301	0.77779358625412	0.938234567642212	0.82083135843277	136.329788208008	12815
True	False	False	False	False	-2527.94580078125	-2044.49633789063	56.5662384033203	0.678755939006805	0.949476361274719	0.46147033572197	65.0980377197266	3320
True	False	False	False	False	-2518.54077148438	-2023.35522460938	100.931915283203	0.701157987117767	0.945831775665283	0.506588459014893	58.5054931640625	5324
True	False	False	False	False	-2523.41284179688	-1919.57543945313	151.952453613281	0.552939653396606	0.911778807640076	0.295306473970413	68.5839385986328	9396
True	False	False	False	False	-2514.73681640625	-2170.28198242188	156.389007568359	0.552554965019226	0.924336493015289	0.294929057359695	56.0780143737793	7907
True	False	False	False	False	-2514.24658203125	-2085.72290039063	192.990692138672	0.717254400253296	0.949154317378998	0.544931054115295	61.5977020263672	10718
True	False	False	False	False	-2513.8662109375	-2480.50805664063	251.77522277832	0.33217453956604	0.86292964220047	0.136592149734497	108.629959106445	24659
True	False	False	False	False	-2500.755859375	-2405.71411132813	141.970169067383	0.534255504608154	0.938138246536255	0.277565479278564	54.390625	6962
True	False	False	False	False	-2509.57861328125	-2260.20092773438	160.825576782227	0.563391804695129	0.903139889240265	0.305768877267838	66.1586227416992	9593
True	False	False	False	False	-2511.46069335938	-2007.98291015625	72.0942230224609	0.531200647354126	0.933126211166382	0.274773389101028	57.2000007629395	3718
True	False	False	False	False	-2506.04150390625	-2317.45922851563	210.736968994141	0.543428599834442	0.932193696498871	0.286128759384155	58.9473686218262	11200
True	False	False	False	False	-2502.33471679688	-2052.96411132813	84.2947845458984	0.602947294712067	0.922530174255371	0.349546879529953	47.6447372436523	3621
True	False	False	False	False	-2503.60571289063	-1956.76928710938	77.6399383544922	0.851448595523834	0.9698326587677	1	66.1714248657227	4632
True	False	False	False	False	-2495.23779296875	-2504.927734375	164.153015136719	0.526117205619812	0.911392390727997	0.27019077539444	116.175674438477	17194
True	False	False	False	False	-2486.2744140625	-2461.82495117188	140.861022949219	0.831927359104156	0.974385619163513	1	62.6141738891602	7952
True	False	False	False	False	-2492.11352539063	-2377.9443359375	100.931915283203	0.46111598610878	0.892384469509125	0.217608347535133	54	4914
True	False	False	False	False	-2494.55908203125	-2009.04772949219	113.132476806641	0.650641798973083	0.938076615333557	0.414208441972733	71.5784301757813	7301
True	False	False	False	False	-2491.71240234375	-2426.4150390625	104.259346008301	0.703710198402405	0.943426370620728	0.512283682823181	61.0638313293457	5740
True	False	False	False	False	-2471.14282226563	-2366.86474609375	194.099838256836	0.73693060874939	0.946868777275085	0.602029263973236	71.062858581543	12436
True	False	False	False	False	-2489.86157226563	-2246.69848632813	134.206176757813	0.692156434059143	0.946599781513214	0.487479507923126	68.528923034668	8292
True	False	False	False	False	-2490.70922851563	-2192.9501953125	108.695907592773	0.566439092159271	0.93125981092453	0.308897823095322	47.2448997497559	4630
True	False	False	False	False	-2490.97973632813	-1936.708984375	103.150199890137	0.632922768592834	0.938210904598236	0.388300240039825	62.3763427734375	5801
True	False	False	False	False	-2486.16455078125	-2229.60278320313	102.041061401367	0.669457376003265	0.952279508113861	0.444863259792328	60.6630439758301	5581
True	False	False	False	False	-2482.34619140625	-2115.63598632813	78.7490768432617	0.683031260967255	0.939173758029938	0.469482928514481	45.9154930114746	3260
True	False	False	False	False	-2482.62548828125	-1975.32104492188	41.0382537841797	0.492430806159973	0.924608170986176	0.241656303405762	51.3513526916504	1900
True	False	False	False	False	-2481.29248046875	-1914.69494628906	82.0765075683594	0.735541641712189	0.958110809326172	0.597506582736969	56.4054069519043	4174
True	False	False	False	False	-2479.41796875	-2093.47631835938	105.36848449707	0.786068022251129	0.967975735664368	1	54.315788269043	5160
True	False	False	False	False	-2477.16528320313	-2051.6630859375	158.607299804688	0.584320664405823	0.905152320861816	0.328035354614258	64.9580383300781	9289
True	False	False	False	False	-2474.93603515625	-2301.22412109375	156.389007568359	0.66036856174469	0.930946886539459	0.429603308439255	66.496452331543	9376
True	False	False	False	False	-2472.84594726563	-2019.95300292969	38.8199691772461	0.589544475078583	0.942204594612122	0.333895117044449	39.1142845153809	1369
True	False	False	False	False	-2466.84497070313	-2551.30932617188	217.391815185547	0.339666306972504	0.93442440032959	0.140679091215134	123.112243652344	24130
True	False	False	False	False	-2435.88232421875	-2516.1416015625	198.536407470703	0.770204424858093	0.957670211791992	0.755791664123535	71.9385452270508	12877
True	False	False	False	False	-2452.75854492188	-2426.431640625	236.24723815918	0.620124340057373	0.919477641582489	0.371055662631989	68.4741821289063	14585
True	False	False	False	False	-2453.5185546875	-2323.30688476563	168.589569091797	0.788660645484924	0.960454761981964	1	60.8355255126953	9247
True	False	False	False	False	-2463.23461914063	-2210.671875	130.878753662109	0.66521942615509	0.936672866344452	0.437635749578476	53.6355934143066	6329
True	False	False	False	False	-2462.03369140625	-1970.29016113281	35.4925422668457	0.75548255443573	0.955238163471222	0.673407912254333	55.9375	1790
True	False	False	False	False	-2460.73193359375	-2142.96411132813	141.970169067383	0.786845147609711	0.956956207752228	1	54.4765625	6973
True	False	False	False	False	-2459.46118164063	-1921.65441894531	74.3125076293945	0.665963351726532	0.956254541873932	0.438889920711517	54.8208961486816	3673
True	False	False	False	False	-2458.42456054688	-2263.10864257813	134.206176757813	0.823480188846588	0.965338468551636	1	64.1818161010742	7766
True	False	False	False	False	-2453.076171875	-1992.20104980469	124.223899841309	0.703510284423828	0.960476875305176	0.511832714080811	52.7142868041992	5904
True	False	False	False	False	-2458.28637695313	-1947.85229492188	61.0028076171875	0.573079586029053	0.894349932670593	0.315845757722855	56.4545440673828	3105
True	False	False	False	False	-2452.6044921875	-2396.60131835938	147.515884399414	0.760800063610077	0.947299122810364	0.699274897575378	67.1052627563477	8925
True	False	False	False	False	-2451.94921875	-2479.5888671875	112.023338317871	0.756114184856415	0.940377831459045	0.676312983036041	63.4257431030273	6406
True	False	False	False	False	-2442.00634765625	-2271.38256835938	122.005615234375	0.720566987991333	0.956095516681671	0.553630292415619	59.027271270752	6493
True	False	False	False	False	-2449.85986328125	-2120.07470703125	143.079315185547	0.641113996505737	0.93677830696106	0.399960160255432	57.4186058044434	7407
True	False	False	False	False	-2450.431640625	-2069.134765625	144.188446044922	0.759280562400818	0.955324351787567	0.691536962985992	63.9153861999512	8309
True	False	False	False	False	-2447.1015625	-2094.70458984375	64.3302307128906	0.647274434566498	0.957493424415588	0.409083664417267	86.5344848632813	5019
True	False	False	False	False	-2446.64916992188	-2169.76513671875	150.843307495117	0.777960956096649	0.963628649711609	0.822637975215912	55.2867660522461	7519
True	False	False	False	False	-2440.1259765625	-1946.45739746094	96.4953460693359	0.490458399057388	0.915119409561157	0.240076154470444	54.4482765197754	4737
True	False	False	False	False	-2433.345703125	-2586.13500976563	117.569046020508	0.498379409313202	0.959411025047302	0.246479228138924	124.235847473145	13169
True	False	False	False	False	-2402.71044921875	-2516.91357421875	183.008422851563	0.703632354736328	0.95621657371521	0.512107908725739	53	8745
True	False	False	False	False	-2431.29907226563	-2455.91088867188	95.3862075805664	0.756393730640411	0.954900205135345	0.677612125873566	64.0232543945313	5506
True	False	False	False	False	-2432.35913085938	-2302.10913085938	165.262145996094	0.633054971694946	0.917203426361084	0.388484388589859	78.020133972168	11625
True	False	False	False	False	-2424.00708007813	-2193.13427734375	123.114753723145	0.531825244426727	0.949387013912201	0.275341928005219	55.4594612121582	6156
True	False	False	False	False	-2431.99169921875	-2032.7578125	95.3862075805664	0.594744265079498	0.949225306510925	0.339858740568161	46.569766998291	4005
True	False	False	False	False	-2428.07495117188	-2006.98571777344	114.241622924805	0.700978994369507	0.94909143447876	0.506193876266479	59.7669906616211	6156
True	False	False	False	False	-2423.0439453125	-2124.9248046875	159.716445922852	0.792017757892609	0.959831178188324	1	67.7986145019531	9763
True	False	False	False	False	-2421.77880859375	-2099.9296875	141.970169067383	0.739838838577271	0.960174322128296	0.6118004322052	56.671875	7254
True	False	False	False	False	-2421.62182617188	-2063.90087890625	122.005615234375	0.557392954826355	0.905889391899109	0.299714207649231	48.8272743225098	5371
True	False	False	False	False	-2421.48681640625	-2228.6552734375	146.40673828125	0.759680271148682	0.971383571624756	0.693543434143066	58.0530319213867	7663
True	False	False	False	False	-2418.1552734375	-2145.39477539063	146.40673828125	0.580488204956055	0.925598382949829	0.32381671667099	61.6590919494629	8139
True	False	False	False	False	-2418.23486328125	-1940.25134277344	84.2947845458984	0.531622886657715	0.919258654117584	0.275157600641251	51.2631568908691	3896
True	False	False	False	False	-2418.17846679688	-1917.94177246094	104.259346008301	0.724273085594177	0.928100645542145	0.5637526512146	56.6276588439941	5323
True	False	False	False	False	-2415.67553710938	-2420.03955078125	161.934722900391	0.567277252674103	0.914506256580353	0.309764891862869	59.6780815124512	8713
True	False	False	False	False	-2410.48095703125	-2388.06665039063	134.206176757813	0.598958253860474	0.917890787124634	0.34479159116745	50.859504699707	6154
True	False	False	False	False	-2415.66430664063	-2040.74499511719	68.7667999267578	0.794570684432983	0.962158918380737	1	47.3870964050293	2938
True	False	False	False	False	-2413.40307617188	-2355.63549804688	171.917007446289	0.703262507915497	0.943211019039154	0.511275053024292	78.1548385620117	12114
True	False	False	False	False	-2405.59448242188	-2289.77709960938	180.790130615234	0.523918211460114	0.937963902950287	0.268232494592667	66.0674819946289	10769
True	False	False	False	False	-2412.20092773438	-2184.65185546875	86.513069152832	0.801492035388947	0.967919170856476	1	55.7948722839355	4352
True	False	False	False	False	-2406.63305664063	-2244.271484375	135.315322875977	0.820987939834595	0.965533077716827	1	56.0163917541504	6834
True	False	False	False	False	-2403.16357421875	-2062.349609375	94.2770690917969	0.674348950386047	0.945690810680389	0.453465551137924	49.0705871582031	4171
True	False	False	False	False	-2403.13208007813	-1963.97424316406	84.2947845458984	0.721413135528564	0.954880356788635	0.555903851985931	56.5131568908691	4295
True	False	False	False	False	-2401.87109375	-1999.93920898438	139.751892089844	0.547056496143341	0.942080736160278	0.28959247469902	48.198413848877	6073
True	False	False	False	False	-2399.15234375	-2468.70776367188	117.569046020508	0.793545544147491	0.956214725971222	1	65.0566024780273	6896
True	False	False	False	False	-2397.13037109375	-2335.95922851563	137.533599853516	0.762256264686584	0.947367250919342	0.706988096237183	53.5887107849121	6645
True	False	False	False	False	-2396.4462890625	-2623.02758789063	265.084930419922	0.35125657916069	0.959948241710663	0.147129386663437	122.66527557373	29317
True	False	False	False	False	-2374.70239257813	-2587.5869140625	198.536407470703	0.849558889865875	0.968095600605011	1	78.3798904418945	14030
True	False	False	False	False	-2377.55859375	-2533.2685546875	171.917007446289	0.777819216251373	0.96163135766983	0.821106195449829	56.4967727661133	8757
True	False	False	False	False	-2377.11376953125	-2491.43383789063	118.678184509277	0.757112741470337	0.958051800727844	0.680991768836975	60.5887832641602	6483
True	False	False	False	False	-2389.03466796875	-2191.97119140625	197.427261352539	0.800221621990204	0.956238150596619	1	64.5786514282227	11495
True	False	False	False	False	-2385.21826171875	-2060.58740234375	76.5307922363281	0.770033359527588	0.957493424415588	0.754589080810547	48.1594200134277	3323
True	False	False	False	False	-2394.9658203125	-2040.5673828125	86.513069152832	0.645403206348419	0.950061023235321	0.406278669834137	49.7820510864258	3883
True	False	False	False	False	-2388.71044921875	-1974.41723632813	88.7313537597656	0.550650835037231	0.946364521980286	0.293068945407867	55.5999984741211	4448
True	False	False	False	False	-2392.4951171875	-1933.13012695313	82.0765075683594	0.671502232551575	0.953488349914551	0.448424458503723	51.3513526916504	3800
True	False	False	False	False	-2384.38989257813	-2164.12426757813	117.569046020508	0.619105696678162	0.939476847648621	0.369730323553085	50.198112487793	5321
True	False	False	False	False	-2382.85131835938	-2445.66088867188	104.259346008301	0.754927635192871	0.958498001098633	0.670888781547546	59.4468078613281	5588
True	False	False	False	False	-2378.78979492188	-2418.08154296875	151.952453613281	0.641634702682495	0.917226731777191	0.400719165802002	61.5182495117188	8428
True	False	False	False	False	-2382.2705078125	-2110.94653320313	139.751892089844	0.686032891273499	0.943645656108856	0.475262850522995	69.8888854980469	8806
True	False	False	False	False	-2381.68212890625	-2024.0576171875	95.3862075805664	0.801153242588043	0.967737257480621	1	50.0581398010254	4305
True	False	False	False	False	-2379.55419921875	-2365.56518554688	191.881561279297	0.802701711654663	0.961392283439636	1	71.3236999511719	12339
True	False	False	False	False	-2373.86450195313	-2285.83569335938	159.716445922852	0.747152209281921	0.939246416091919	0.638441383838654	73.1944427490234	10540
True	False	False	False	False	-2378.8212890625	-2136.087890625	160.825576782227	0.531944870948792	0.94005423784256	0.275450974702835	51.9586219787598	7534
True	False	False	False	False	-2372.0732421875	-1944.23022460938	94.2770690917969	0.594578206539154	0.946644723415375	0.339666187763214	52.4941177368164	4462
True	False	False	False	False	-2368.47265625	-2510.25463867188	114.241622924805	0.852263212203979	0.971212029457092	1	65.9902877807617	6797
True	False	False	False	False	-2366.66845703125	-2180.83276367188	100.931915283203	0.518322110176086	0.95185387134552	0.263312458992004	50.8681335449219	4629
True	False	False	False	False	-2367.70361328125	-2118.5869140625	67.6576614379883	0.781755030155182	0.959310948848724	0.872471511363983	54.6885261535645	3336
True	False	False	False	False	-2365.6591796875	-2572.30297851563	103.150199890137	0.737817108631134	0.945586264133453	0.604963421821594	72.3548355102539	6729
True	False	False	False	False	-2361.94750976563	-2396.68994140625	158.607299804688	0.589467704296112	0.921850025653839	0.333808064460754	58.3776206970215	8348
True	False	False	False	False	-2363.56420898438	-2255.7666015625	189.663269042969	0.838367521762848	0.961559414863586	1	67.4152069091797	11528
True	False	False	False	False	-2365.18041992188	-2077.861328125	118.678184509277	0.524592518806458	0.917744278907776	0.268831461668015	48.5046730041504	5190
True	False	False	False	False	-2360.46923828125	-2223.68969726563	143.079315185547	0.702367007732391	0.942271769046783	0.509270012378693	51.2248077392578	6608
True	False	False	False	False	-2357.60693359375	-2104.1455078125	70.9850845336914	0.714233875274658	0.930926561355591	0.537262856960297	51.609375	3303
True	False	False	False	False	-2356.72631835938	-2332.630859375	179.680999755859	0.840546250343323	0.962266862392426	1	72.7592620849609	11787
True	False	False	False	False	-2349.64135742188	-2184.62524414063	118.678184509277	0.631536185741425	0.961122155189514	0.386376619338989	47.7663536071777	5111
True	False	False	False	False	-2354.32763671875	-2060.67431640625	64.3302307128906	0.771918535232544	0.948626279830933	0.768335938453674	51.0172424316406	2959
True	False	False	False	False	-2349.79052734375	-2045.61096191406	90.9496383666992	0.854409575462341	0.970263004302979	1	53.7073173522949	4404
True	False	False	False	False	-2348.2060546875	-2655.61010742188	72.0942230224609	0.790630877017975	0.946962833404541	1	114.846153259277	7465
True	False	False	False	False	-2347.71020507813	-2590.19677734375	178.571853637695	0.625559210777283	0.914987027645111	0.378241509199142	67.2670822143555	10830
True	False	False	False	False	-2347.1513671875	-2550.37670898438	179.680999755859	0.820887804031372	0.958387315273285	1	68.1111145019531	11034
True	False	False	False	False	-2343.31860351563	-2497.8994140625	143.079315185547	0.753439962863922	0.959966003894806	0.664282858371735	70.9147262573242	9148
True	False	False	False	False	-2347.14184570313	-2439.4345703125	131.987884521484	0.832409501075745	0.964859426021576	1	71.7310943603516	8536
True	False	False	False	False	-2343.56127929688	-2475.38891601563	99.8227767944336	0.754056692123413	0.969403386116028	0.666995942592621	61.9222221374512	5573
True	False	False	False	False	-2339.97094726563	-2130.19848632813	73.203369140625	0.656023621559143	0.95633727312088	0.422613710165024	51.6969680786133	3412
True	False	False	False	False	-2343.36279296875	-2113.89331054688	80.9673614501953	0.750114381313324	0.959212362766266	0.650226891040802	65.6164398193359	4790
True	False	False	False	False	-2338.5556640625	-2668.44897460938	98.7136306762695	0.782779574394226	0.94673478603363	0.890820920467377	147.932586669922	13166
True	False	False	False	False	-2260.587890625	-2664.3642578125	138.64274597168	0.741000473499298	0.95442408323288	0.615824639797211	65.1679992675781	8146
True	False	False	False	False	-2325.97045898438	-2642.64721679688	96.4953460693359	0.751482903957367	0.951314508914948	0.655898630619049	80.7356338500977	7024
True	False	False	False	False	-2331.19116210938	-2583.48706054688	14.4188451766968	0.619212806224823	0.940302610397339	0.369869381189346	62.3846168518066	811
True	False	False	False	False	-2336.52661132813	-2404.73413085938	127.551322937012	0.641694486141205	0.941621243953705	0.400806427001953	54.2347831726074	6237
True	False	False	False	False	-2336.1513671875	-2069.12158203125	97.6044921875	0.461128920316696	0.904845297336578	0.217617824673653	45.5	4004
True	False	False	False	False	-2335.3056640625	-2387.11157226563	99.8227767944336	0.685194611549377	0.943050980567932	0.47363543510437	50.1666679382324	4515
True	False	False	False	False	-2335.0146484375	-2277.12524414063	161.934722900391	0.70898699760437	0.942944407463074	0.524491310119629	64.4041061401367	9403
True	False	False	False	False	-2334.70336914063	-2568.47631835938	128.660461425781	0.694953978061676	0.939418375492096	0.493263840675354	79.3706893920898	9207
True	False	False	False	False	-2332.69750976563	-2522.99291992188	110.914192199707	0.757574498653412	0.950667500495911	0.683192253112793	72.75	7275
True	False	False	False	False	-2331.01293945313	-2627.10620117188	283.940338134766	0.521690309047699	0.906313478946686	0.266262918710709	97.50390625	24961
True	False	False	False	False	-2311.75659179688	-2575.34814453125	155.279876708984	0.60239452123642	0.952036023139954	0.34888282418251	61.1214294433594	8557
True	False	False	False	False	-2317.52465820313	-2533.59643554688	151.952453613281	0.641634702682495	0.938627004623413	0.400719165802002	74.6715316772461	10230
True	False	False	False	False	-2328.12915039063	-2486.4755859375	84.2947845458984	0.819298386573792	0.962681770324707	1	70.0526351928711	5324
True	False	False	False	False	-2330.986328125	-2296.08715820313	107.586769104004	0.788666844367981	0.965986788272858	1	65.3402099609375	6338
True	False	False	False	False	-2329.80249023438	-2241.31396484375	221.828384399414	0.800236463546753	0.949439823627472	1	67.4449996948242	13489
True	False	False	False	False	-2327.28662109375	-2208.74291992188	119.787330627441	0.75546407699585	0.952595949172974	0.673323512077332	52.6018524169922	5681
True	False	False	False	False	-2325.42626953125	-2132.11547851563	98.7136306762695	0.782779574394226	0.96226441860199	0.890820920467377	54.235954284668	4827
True	False	False	False	False	-2321.59033203125	-2355.13012695313	147.515884399414	0.611391484737396	0.936195611953735	0.359902828931808	54.9248123168945	7305
True	False	False	False	False	-2314.01684570313	-2508.57080078125	103.150199890137	0.640131592750549	0.931403636932373	0.398534148931503	68.9569854736328	6413
True	False	False	False	False	-2311.43579101563	-2486.75732421875	98.7136306762695	0.759070038795471	0.96352082490921	0.690488159656525	63.4606742858887	5648
True	False	False	False	False	-2313.79467773438	-2430.44482421875	198.536407470703	0.753774702548981	0.956491589546204	0.665751218795776	57.1675987243652	10233
True	False	False	False	False	-2309.67407226563	-2383.12866210938	131.987884521484	0.865928530693054	0.973003327846527	1	54.3613433837891	6469
True	False	False	False	False	-2312.81201171875	-2154.89086914063	126.442184448242	0.700783967971802	0.963690519332886	0.505764663219452	53.4912261962891	6098
True	False	False	False	False	-2312.96557617188	-2018.98095703125	103.150199890137	0.72525691986084	0.959754347801208	0.566513538360596	42.7311820983887	3974
True	False	False	False	False	-2306.12939453125	-2307.66430664063	158.607299804688	0.620865702629089	0.951133072376251	0.372024446725845	69	9867
True	False	False	False	False	-2303.154296875	-2551.45556640625	157.498153686523	0.709729015827179	0.947569191455841	0.526257514953613	65.0070419311523	9231
True	False	False	False	False	-2301.23779296875	-2254.67578125	117.569046020508	0.72139585018158	0.951166808605194	0.555857241153717	53.7358474731445	5696
True	False	False	False	False	-2302.90893554688	-2100.49072265625	128.660461425781	0.601872622966766	0.921652138233185	0.34825736284256	64.9913787841797	7539
True	False	False	False	False	-2298.10131835938	-2658.1875	228.483245849609	0.712310016155243	0.949742138385773	0.532502174377441	77.3883514404297	15942
True	False	False	False	False	-2253.28100585938	-2641.7236328125	119.787330627441	0.776787161827087	0.959840953350067	0.810432493686676	59.2314796447754	6397
True	False	False	False	False	-2289.85327148438	-2472.69873046875	170.807861328125	0.747835576534271	0.951467037200928	0.641103804111481	70.3441543579102	10833
True	False	False	False	False	-2291.21923828125	-2406.12158203125	122.005615234375	0.720566987991333	0.92622435092926	0.553630292415619	62.1454544067383	6836
True	False	False	False	False	-2292.63037109375	-2209.07641601563	186.335845947266	0.587583184242249	0.907626032829285	0.331679940223694	55.7023811340332	9358
True	False	False	False	False	-2291.45336914063	-2117.98364257813	131.987884521484	0.712926924228668	0.939418375492096	0.534018695354462	52.3697471618652	6232
True	False	False	False	False	-2290.369140625	-2309.48486328125	146.40673828125	0.770961821079254	0.948107242584229	0.761220216751099	75.5909118652344	9978
True	False	False	False	False	-2288.56420898438	-2443.2705078125	189.663269042969	0.793421924114227	0.958968818187714	1	62.9883041381836	10771
True	False	False	False	False	-2287.849609375	-2154.86083984375	103.150199890137	0.779191911220551	0.955307483673096	0.836726665496826	49.0860214233398	4565
True	False	False	False	False	-2284.3134765625	-2606.91162109375	194.099838256836	0.759800672531128	0.958651423454285	0.694151699542999	86.937141418457	15214
True	False	False	False	False	-2268.47802734375	-2592.19287109375	169.698715209961	0.821265935897827	0.955327868461609	1	96.4117660522461	14751
True	False	False	False	False	-2250.126953125	-2550.45703125	131.987884521484	0.654514670372009	0.938681125640869	0.420229583978653	71.0420150756836	8454
True	False	False	False	False	-2276.04223632813	-2546.59692382813	155.279876708984	0.770017266273499	0.960604012012482	0.754476308822632	59.1071434020996	8275
True	False	False	False	False	-2281.7685546875	-2504.44458007813	176.353576660156	0.692919731140137	0.926567673683167	0.489044576883316	73.3522033691406	11663
True	False	False	False	False	-2275.47216796875	-2393.34790039063	54.3479537963867	0.791067004203796	0.946614563465118	1	50.3877563476563	2469
True	False	False	False	False	-2279.15844726563	-2352.42456054688	225.155807495117	0.836796820163727	0.961994767189026	1	68.4729080200195	13900
True	False	False	False	False	-2275.66430664063	-2287.52294921875	183.008422851563	0.660195052623749	0.935145318508148	0.429320573806763	64.6121215820313	10661
True	False	False	False	False	-2277.84887695313	-2181.2548828125	150.843307495117	0.730014204978943	0.95209538936615	0.580339908599854	60.25	8194
True	False	False	False	False	-2277.39916992188	-2263.80297851563	135.315322875977	0.648346662521362	0.941670417785645	0.410704642534256	54.0983619689941	6600
True	False	False	False	False	-2272.69482421875	-2118.20849609375	133.097030639648	0.726596474647522	0.949212551116943	0.570325434207916	57.3166656494141	6878
True	False	False	False	False	-2264.33544921875	-2403.74877929688	118.678184509277	0.728201508522034	0.94909143447876	0.574975252151489	70.1308441162109	7504
True	False	False	False	False	-2261.29931640625	-2227.927734375	199.645553588867	0.767598927021027	0.953357815742493	0.738312005996704	67.5388870239258	12157
True	False	False	False	False	-2259.52221679688	-2527.69311523438	138.64274597168	0.776717782020569	0.949131846427917	0.809742450714111	57.4640007019043	7183
True	False	False	False	False	-2252.15600585938	-2482.34228515625	196.318130493164	0.687726557254791	0.941612839698792	0.478583216667175	65.8813552856445	11661
True	False	False	False	False	-2247.55151367188	-2184.84912109375	143.079315185547	0.399522632360458	0.848701179027557	0.175822839140892	44.6046524047852	5754
True	False	False	False	False	-2247.14697265625	-2574.88232421875	180.790130615234	0.579439878463745	0.893858253955841	0.322674214839935	81.3312911987305	13257
True	False	False	False	False	-2246.42944335938	-2703.89672851563	115.350761413574	0.699858546257019	0.953504741191864	0.503738164901733	73.9038467407227	7686
True	False	False	False	False	-2234.58569335938	-2676.70971679688	148.625015258789	0.794352531433105	0.95442408323288	1	59.3507461547852	7953
True	False	False	False	False	-2235.34643554688	-2530.35009765625	104.259346008301	0.724273085594177	0.960910856723785	0.5637526512146	70.1595764160156	6595
True	False	False	False	False	-2244.01049804688	-2420.91186523438	184.117568969727	0.699031293392181	0.953704714775085	0.501940369606018	65.656623840332	10899
True	False	False	False	False	-2243.91357421875	-2382.8935546875	187.44499206543	0.766782999038696	0.961822032928467	0.733172476291656	67.7396469116211	11448
True	False	False	False	False	-2241.4765625	-2305.2373046875	159.716445922852	0.803513050079346	0.957111060619354	1	71.0416641235352	10230
True	False	False	False	False	-2242.96508789063	-2146.42846679688	139.751892089844	0.754863798618317	0.948104739189148	0.67060112953186	47.6428565979004	6003
True	False	False	False	False	-2234.38159179688	-2345.4013671875	158.607299804688	0.71760094165802	0.937731862068176	0.545826494693756	53.7342643737793	7684
True	False	False	False	False	-2233.052734375	-2649.4833984375	107.586769104004	0.779021024703979	0.958498001098633	0.834679305553436	59.783504486084	5799
True	False	False	False	False	-2222.61938476563	-2578.08081054688	222.937530517578	0.516345858573914	0.900426805019379	0.261596322059631	77.5174102783203	15581
True	False	False	False	False	-2222.75854492188	-2486.19848632813	145.297592163086	0.546777129173279	0.908984243869781	0.289324164390564	61.9694671630859	8118
True	False	False	False	False	-2231.87646484375	-2271.3525390625	113.132476806641	0.686399757862091	0.95994633436203	0.475978404283524	59.5392150878906	6073
True	False	False	False	False	-2227.693359375	-2259.15014648438	87.6222152709961	0.581632375717163	0.96610701084137	0.325069218873978	53.9113922119141	4259
True	False	False	False	False	-2223.12573242188	-2184.83959960938	93.1679229736328	0.772283971309662	0.959713160991669	0.771135985851288	51.4166679382324	4319
True	False	False	False	False	-2222.08251953125	-2239.04321289063	119.787330627441	0.647026121616364	0.947534382343292	0.408709734678268	49.25	5319
True	False	False	False	False	-2219.5	-2166.35180664063	97.6044921875	0.598894655704498	0.906670331954956	0.344716459512711	45.8636360168457	4036
True	False	False	False	False	-2218.51098632813	-2519.81201171875	119.787330627441	0.66390061378479	0.950221836566925	0.435427129268646	66.4907379150391	7181
True	False	False	False	False	-2214.9208984375	-2441.14624023438	214.064392089844	0.795575261116028	0.95809531211853	1	58.4196891784668	11275
True	False	False	False	False	-2217.59204101563	-2213.77124023438	140.861022949219	0.622647225856781	0.949531018733978	0.374367088079453	53.3307075500488	6773
True	False	False	False	False	-2214.8544921875	-2294.66015625	109.805053710938	0.762798249721527	0.955579578876495	0.709939241409302	53.7777786254883	5324
True	False	False	False	False	-2213.69555664063	-1921.53161621094	134.206176757813	0.656061470508575	0.961969971656799	0.422673791646957	54.1900825500488	6557
True	False	False	False	False	-2210.10131835938	-2759.00561523438	123.114753723145	0.557018935680389	0.873831212520599	0.299341171979904	92.5135116577148	10269
True	False	False	False	False	-2208.61376953125	-2713.42749023438	157.498153686523	0.781017482280731	0.947004020214081	0.861013054847717	70.3028182983398	9983
True	False	False	False	False	-2209.51831054688	-2469.57739257813	167.480438232422	0.588783800601959	0.946170449256897	0.333033800125122	64.867546081543	9795
True	False	False	False	False	-2209.24877929688	-2647.28515625	171.917007446289	0.777819216251373	0.952504515647888	0.821106195449829	95.1548385620117	14749
True	False	False	False	False	-2197.1650390625	-2507.06005859375	135.315322875977	0.73089987039566	0.952805697917938	0.583006620407104	65.7950820922852	8027
True	False	False	False	False	-2207.80126953125	-2340.44018554688	150.843307495117	0.748016774654388	0.945225358009338	0.64181524515152	58.455883026123	7950
True	False	False	False	False	-2197.13354492188	-1901.70349121094	114.241622924805	0.793618381023407	0.954018115997314	1	51.7184448242188	5327
True	False	False	False	False	-2196.8779296875	-2412.30493164063	166.371292114258	0.742510259151459	0.944281697273254	0.62116527557373	69.6266632080078	10444
True	False	False	False	False	-2194.63818359375	-2375.8154296875	192.990692138672	0.704810500144958	0.955063939094543	0.51477974653244	56.7758636474609	9879
True	False	False	False	False	-2192.66186523438	-2316.4765625	125.333038330078	0.769035220146179	0.948231756687164	0.747732698917389	66.3716812133789	7500
True	False	False	False	False	-2190.8134765625	-2204.74169921875	116.459907531738	0.776830792427063	0.95430862903595	0.810867488384247	59.0571441650391	6201
True	False	False	False	False	-2188.46630859375	-2812.86352539063	608.9189453125	0.185720875859261	0.967356204986572	0.0673476904630661	126.905281066895	69671
True	False	False	False	False	-2153.4951171875	-2813.16625976563	149.734161376953	0.788483679294586	0.950119614601135	1	100.103706359863	13514
True	False	False	False	False	-2114.02001953125	-2790.87109375	192.990692138672	0.81492292881012	0.961211442947388	1	72.5	12615
True	False	False	False	False	-2160.97509765625	-2752.93481445313	239.574661254883	0.805720508098602	0.957514405250549	1	73.6805572509766	15915
True	False	False	False	False	-2155.74047851563	-2687.31103515625	131.987884521484	0.809868931770325	0.961795568466187	1	58.3697471618652	6946
True	False	False	False	False	-2187.08618164063	-2646.7392578125	134.206176757813	0.856174230575562	0.96615344285965	1	60.8347091674805	7361
True	False	False	False	False	-2186.00073242188	-2575.88598632813	115.350761413574	0.719225645065308	0.966538786888123	0.550069808959961	58.3461532592773	6068
True	False	False	False	False	-2186.90405273438	-2253.26049804688	114.241622924805	0.700978994369507	0.949699282646179	0.506193876266479	58.980583190918	6075
True	False	False	False	False	-2185.11669921875	-2620.08618164063	161.934722900391	0.57914674282074	0.932667791843414	0.322355687618256	54.5068511962891	7958
True	False	False	False	False	-2171.37280273438	-2590.19506835938	104.259346008301	0.77779358625412	0.948442876338959	0.82083135843277	54.5319137573242	5126
True	False	False	False	False	-2177.1826171875	-2510.91577148438	141.970169067383	0.775036215782166	0.949212551116943	0.793944418430328	73.5625	9416
True	False	False	False	False	-2184.18310546875	-2445.27392578125	169.698715209961	0.81309050321579	0.956027448177338	1	62.8627433776855	9618
True	False	False	False	False	-2168.1298828125	-2362.82373046875	220.719253540039	0.654787182807922	0.93096786737442	0.420658588409424	67.7839202880859	13489
True	False	False	False	False	-2182.15551757813	-2225.60205078125	139.751892089844	0.728278815746307	0.954996645450592	0.575201690196991	61.7857131958008	7785
True	False	False	False	False	-2180.17236328125	-2101.5869140625	138.64274597168	0.722498834133148	0.923377275466919	0.558853149414063	43.8720016479492	5484
True	False	False	False	False	-2179.10278320313	-2298.87158203125	144.188446044922	0.829249382019043	0.957573533058167	1	57.3153839111328	7451
True	False	False	False	False	-2177.85278320313	-2267.94775390625	103.150199890137	0.680019378662109	0.951533734798431	0.463812112808228	58.4086036682129	5432
True	False	False	False	False	-2170.78198242188	-2188.94067382813	119.787330627441	0.507782816886902	0.959411025047302	0.254284828901291	41.2777786254883	4458
True	False	False	False	False	-2167.7041015625	-2557.25732421875	199.645553588867	0.751296818256378	0.951058983802795	0.655118405818939	129.888885498047	23380
True	False	False	False	False	-2167.00463867188	-2665.50146484375	151.952453613281	0.67167454957962	0.957822680473328	0.448726803064346	75.2116775512695	10304
True	False	False	False	False	-2154.03442382813	-2637.25	105.36848449707	0.723260998725891	0.94297856092453	0.560945451259613	86.4526290893555	8213
True	False	False	False	False	-2164.30712890625	-2474.9775390625	180.790130615234	0.742392778396606	0.95015561580658	0.620745062828064	68.073616027832	11096
True	False	False	False	False	-2163.05688476563	-2155.03198242188	161.934722900391	0.699517905712128	0.924235463142395	0.502996265888214	44.2260284423828	6457
True	False	False	False	False	-2160.55541992188	-2420.62133789063	176.353576660156	0.744670927524567	0.961211442947388	0.629038512706757	61.710693359375	9812
True	False	False	False	False	-2160.08984375	-2387.81127929688	178.571853637695	0.747022986412048	0.942548334598541	0.637941479682922	67.0745315551758	10799
True	False	False	False	False	-2150.71826171875	-2228.20532226563	156.389007568359	0.803114473819733	0.96180784702301	1	57.184398651123	8063
True	False	False	False	False	-2148.98071289063	-2497.044921875	159.716445922852	0.820201992988586	0.952084243297577	1	69.1944427490234	9964
True	False	False	False	False	-2148.06787109375	-2718.61572265625	195.208984375	0.638165950775146	0.948027968406677	0.395703881978989	96.5965881347656	17001
True	False	False	False	False	-2126.90576171875	-2706.99609375	150.843307495117	0.766693592071533	0.960668444633484	0.73261821269989	89.5	12172
True	False	False	False	False	-2135.71264648438	-2448.990234375	194.099838256836	0.708861112594604	0.949597299098969	0.524192929267883	66.3199996948242	11606
True	False	False	False	False	-2147.30712890625	-2303.55224609375	187.44499206543	0.589103519916534	0.931096911430359	0.333395451307297	56.3076934814453	9516
True	False	False	False	False	-2145.2333984375	-2185.7978515625	140.861022949219	0.597114980220795	0.917780339717865	0.342622578144073	45.3700790405273	5762
True	False	False	False	False	-2143.18579101563	-2364.1328125	177.462707519531	0.573446273803711	0.929238617420197	0.316234707832336	54.1749992370605	8668
True	False	False	False	False	-2134.30297851563	-2243.17016601563	161.934722900391	0.683785915374756	0.956341803073883	0.470923721790314	56.1164398193359	8193
True	False	False	False	False	-2133.26098632813	-2612.59790039063	115.350761413574	0.748017251491547	0.954065203666687	0.641817271709442	62.1346168518066	6462
True	False	False	False	False	-2126.67602539063	-2542.40063476563	236.24723815918	0.444517284631729	0.824047982692719	0.205687776207924	83.5117340087891	17788
True	False	False	False	False	-2122.1767578125	-2390.3134765625	147.515884399414	0.673938751220703	0.957862794399261	0.452733039855957	69.8872146606445	9295
True	False	False	False	False	-2122.16870117188	-2472.2177734375	141.970169067383	0.766845762729645	0.94535094499588	0.733563005924225	65.84375	8428
True	False	False	False	False	-2121.91040039063	-2267.38330078125	151.952453613281	0.710832297801971	0.939777195453644	0.528907418251038	55.8175201416016	7647
True	False	False	False	False	-2120.36303710938	-2758.31689453125	241.792938232422	0.739365100860596	0.961382806301117	0.610179662704468	74.4541320800781	16231
True	False	False	False	False	-2098.82250976563	-2733.72583007813	109.805053710938	0.762798249721527	0.95024836063385	0.709939241409302	66.7777786254883	6611
True	False	False	False	False	-2115.39575195313	-2657.66943359375	199.645553588867	0.679443836212158	0.943996787071228	0.462742656469345	101.555557250977	18280
True	False	False	False	False	-2119.65747070313	-2430.19750976563	114.241622924805	0.720488905906677	0.945412218570709	0.55342161655426	61.5728149414063	6342
True	False	False	False	False	-2119.48388671875	-2333.88916015625	192.990692138672	0.667984783649445	0.937554240226746	0.442328900098801	59.5747108459473	10366
True	False	False	False	False	-2118.79077148438	-2200.02685546875	198.536407470703	0.794372320175171	0.952474355697632	1	73.3128509521484	13123
True	False	False	False	False	-2118.3671875	-2619.88549804688	127.551322937012	0.596684038639069	0.917312324047089	0.342118054628372	63.3130416870117	7281
True	False	False	False	False	-2091.1396484375	-2600.66650390625	116.459907531738	0.680256009101868	0.947371304035187	0.464253097772598	56.0761909484863	5888
True	False	False	False	False	-2115.05859375	-2291.08837890625	194.099838256836	0.532155394554138	0.883717119693756	0.275642901659012	55.0114288330078	9627
True	False	False	False	False	-2111.4541015625	-2244.12646484375	119.787330627441	0.764188587665558	0.945717751979828	0.717723667621613	46.3425941467285	5005
True	False	False	False	False	-2108.1552734375	-2566.76342773438	109.805053710938	0.819165587425232	0.963398873806	1	53.6161613464355	5308
True	False	False	False	False	-2099.7626953125	-2502.01708984375	174.135284423828	0.759400129318237	0.953882575035095	0.692134916782379	78.1210174560547	12265
True	False	False	False	False	-2105.64819335938	-2476.77270507813	145.297592163086	0.696175515651703	0.952957212924957	0.495831906795502	65.3893127441406	8566
True	False	False	False	False	-2103.42651367188	-2414.7490234375	151.952453613281	0.753516912460327	0.954780399799347	0.664619505405426	70.7591247558594	9694
True	False	False	False	False	-2105.23413085938	-2377.3837890625	151.952453613281	0.492684453725815	0.898976624011993	0.241860195994377	70.0802917480469	9601
True	False	False	False	False	-2093.81762695313	-2396.40454101563	156.389007568359	0.593755483627319	0.930625557899475	0.338714361190796	72.1631240844727	10175
True	False	False	False	False	-2086.513671875	-2247.25659179688	128.660461425781	0.759870648384094	0.957006096839905	0.694506108760834	49.3879318237305	5729
True	False	False	False	False	-2081.115234375	-2733.35766601563	114.241622924805	0.803241491317749	0.966688752174377	1	67.8058242797852	6984
True	False	False	False	False	-2080.15673828125	-2519.37182617188	114.241622924805	0.66729873418808	0.940552294254303	0.441156625747681	58.0873794555664	5983
True	False	False	False	False	-2077.98999023438	-2029.02221679688	141.970169067383	0.704015791416168	0.952141880989075	0.512974381446838	43.0703125	5513
True	False	False	False	False	-2077.46215820313	-2446.2138671875	191.881561279297	0.784931659698486	0.950747132301331	0.952417612075806	85.4855499267578	14789
True	False	False	False	False	-2075.55053710938	-2805.58129882813	164.153015136719	0.65679943561554	0.951289296150208	0.423848032951355	83.6148681640625	12375
True	False	False	False	False	-2073.78002929688	-2841.03979492188	163.043869018555	0.800371706485748	0.958177745342255	1	94.8299331665039	13940
True	False	False	False	False	-2049.42407226563	-2810.5146484375	169.698715209961	0.862530291080475	0.966564297676086	1	76.1437911987305	11650
True	False	False	False	False	-2061.21411132813	-2776.1357421875	137.533599853516	0.699044167995453	0.960668444633484	0.501968204975128	66.3548355102539	8228
True	False	False	False	False	-2067.03735351563	-2677.37646484375	105.36848449707	0.776370167732239	0.951978206634521	0.80633556842804	62.8736839294434	5973
True	False	False	False	False	-2072.06811523438	-2581.52709960938	137.533599853516	0.691914021968842	0.96080756187439	0.486984550952911	63.3790321350098	7859
True	False	False	False	False	-2071.23461914063	-2649.48266601563	74.3125076293945	0.73265278339386	0.948941767215729	0.588376104831696	52.940299987793	3547
True	False	False	False	False	-2068.82739257813	-2612.12670898438	127.551322937012	0.538598477840424	0.898261308670044	0.281585663557053	66.4869537353516	7646
True	False	False	False	False	-2070.87670898438	-2384.89599609375	159.716445922852	0.659420073032379	0.944151759147644	0.428061366081238	62.5	9000
True	False	False	False	False	-2069.8994140625	-2365.22338867188	100.931915283203	0.810745477676392	0.964395225048065	1	66.0549468994141	6011
True	False	False	False	False	-2068.6259765625	-2551.109375	131.987884521484	0.647919952869415	0.961346685886383	0.410058319568634	59.655460357666	7099
True	False	False	False	False	-2065.82666015625	-2708.37060546875	209.627822875977	0.788861632347107	0.962906360626221	1	76.2063522338867	14403
True	False	False	False	False	-2050.0107421875	-2646.13305664063	128.660461425781	0.802213251590729	0.943533182144165	1	96.2068939208984	11160
True	False	False	False	False	-2064.61401367188	-2638.65234375	34.3833999633789	0.682015299797058	0.924765348434448	0.467555910348892	52.4838714599609	1627
True	False	False	False	False	-2056.56689453125	-2620.060546875	105.36848449707	0.664528608322144	0.949620366096497	0.436476469039917	65.957893371582	6266
True	False	False	False	False	-2058.09448242188	-2537.66577148438	116.459907531738	0.591932535171509	0.927552461624146	0.336617410182953	54.5619049072266	5729
True	False	False	False	False	-2060.73583984375	-2471.82739257813	167.480438232422	0.694136202335358	0.925764203071594	0.491559147834778	119.503311157227	18045
True	False	False	False	False	-2057.64208984375	-2598.42846679688	123.114753723145	0.434990078210831	0.850497663021088	0.199078738689423	59.6936950683594	6626
True	False	False	False	False	-2048.87524414063	-2789.3359375	100.931915283203	0.730834186077118	0.950800597667694	0.582807719707489	64.7912063598633	5896
True	False	False	False	False	-2045.9990234375	-2737.77612304688	187.44499206543	0.63040167093277	0.930997014045715	0.384813040494919	87.313606262207	14756
True	False	False	False	False	-2038.03686523438	-2862.1103515625	200.754699707031	0.730526149272919	0.946416974067688	0.581877648830414	92.5248641967773	16747
True	False	False	False	False	-2033.03930664063	-2770.39697265625	125.333038330078	0.659990012645721	0.931426167488098	0.428986817598343	79.7964630126953	9017
True	False	False	False	False	-2036.98681640625	-2687.17749023438	211.846115112305	0.727067649364471	0.948489248752594	0.571680963039398	77.1623001098633	14738
True	False	False	False	False	-2036.49975585938	-2603.35400390625	114.241622924805	0.580657660961151	0.939923226833344	0.32400181889534	60.1941757202148	6200
True	False	False	False	False	-2031.17565917969	-2888.34057617188	158.607299804688	0.724610865116119	0.949740529060364	0.564696907997131	92.0069961547852	13157
True	False	False	False	False	-2028.69128417969	-2830.48828125	157.498153686523	0.580234527587891	0.9261714220047	0.323539793491364	91.6760559082031	13018
True	False	False	False	False	-2026.36096191406	-2484.2841796875	286.158630371094	0.419223427772522	0.859112560749054	0.188488990068436	77.3759689331055	19963
True	False	False	False	False	-2024.45983886719	-2930.7939453125	108.695907592773	0.810891211032867	0.960162580013275	1	158.306121826172	15514
True	False	False	False	False	-2001.4951171875	-2848.35229492188	166.371292114258	0.674344062805176	0.938700675964355	0.453456848859787	74.5133361816406	11177
True	False	False	False	False	-2021.05456542969	-2791.43823242188	117.569046020508	0.741474032402039	0.943308115005493	0.61748605966568	81.5471725463867	8644
True	False	False	False	False	-2020.99182128906	-2673.8935546875	147.515884399414	0.652063608169556	0.93243819475174	0.416402816772461	110.789474487305	14735
True	False	False	False	False	-2021.45861816406	-2546.6181640625	146.40673828125	0.782496511936188	0.957730650901794	0.885400652885437	64.1969680786133	8474
True	False	False	False	False	-2019.68957519531	-2760.29345703125	89.8404998779297	0.794242918491364	0.943758964538574	1	96.4074096679688	7809
True	False	False	False	False	-2009.66284179688	-2750.13598632813	126.442184448242	0.585705757141113	0.922071397304535	0.329576551914215	76.2456130981445	8692
True	False	False	False	False	-2017.49926757813	-2611.63549804688	127.551322937012	0.626141130924225	0.949092090129852	0.379022628068924	58.9739112854004	6782
True	False	False	False	False	-2019.21911621094	-2515.1142578125	154.17073059082	0.5561643242836	0.919132709503174	0.298490881919861	55	7645
True	False	False	False	False	-2013.93127441406	-2646.57470703125	137.533599853516	0.649772524833679	0.943206012248993	0.412875860929489	61.7661285400391	7659
True	False	False	False	False	-1998.40661621094	-2805.04809570313	108.695907592773	0.666950881481171	0.939609944820404	0.44056424498558	82.5510177612305	8090
True	False	False	False	False	-1997.96337890625	-2622.86889648438	139.751892089844	0.603693544864655	0.936823666095734	0.350445985794067	60.0317459106445	7564
True	False	False	False	False	-1997.869140625	-2477.3369140625	154.17073059082	0.672335147857666	0.959343791007996	0.449889183044434	58.9424476623535	8193
True	False	False	False	False	-1997.35302734375	-2953.75756835938	79.8582229614258	0.683444023132324	0.959782481193542	0.470269948244095	128.04167175293	9219
True	False	False	False	False	-1970.70349121094	-2954.314453125	196.318130493164	0.506246626377106	0.867290794849396	0.252994060516357	103.677963256836	18351
True	False	False	False	False	-1976.98791503906	-2907.13061523438	205.191253662109	0.521464407444	0.871940970420837	0.266063988208771	102.854057312012	19028
True	False	False	False	False	-1944.45544433594	-2964.1689453125	180.790130615234	0.56362396478653	0.893837511539459	0.306005954742432	89.8650283813477	14648
True	False	False	False	False	-1916.81359863281	-2888.10229492188	176.353576660156	0.571801662445068	0.928505480289459	0.314494550228119	105.138366699219	16717
True	False	False	False	False	-1991.04870605469	-2876.10278320313	306.123168945313	0.41741144657135	0.888054072856903	0.187298506498337	93.9057998657227	25918
True	False	False	False	False	-1997.20642089844	-2561.46337890625	146.40673828125	0.744143784046173	0.951548099517822	0.627091646194458	80.0606079101563	10568
True	False	False	False	False	-1995.6455078125	-2778.126953125	127.551322937012	0.733566761016846	0.93748813867569	0.591225862503052	70.9043502807617	8154
True	False	False	False	False	-1936.50134277344	-2853.81958007813	157.498153686523	0.680353045463562	0.956563711166382	0.464434146881104	92.8591537475586	13186
True	False	False	False	False	-1980.85766601563	-2729.25512695313	184.117568969727	0.594950497150421	0.944693148136139	0.340097993612289	81.5240936279297	13533
True	False	False	False	False	-1974.4833984375	-2832.44946289063	184.117568969727	0.753171443939209	0.950747132301331	0.663112580776215	92.3012084960938	15322
True	False	False	False	False	-1932.56787109375	-2825.9609375	139.751892089844	0.825376749038696	0.962518155574799	1	78.3650817871094	9874
True	False	False	False	False	-1964.35668945313	-2778.22485351563	131.987884521484	0.759082078933716	0.954732000827789	0.690548181533813	95.1932754516602	11328
True	False	False	False	False	-1957.05297851563	-2758.90600585938	169.698715209961	0.617516577243805	0.94415670633316	0.367675840854645	89.4967346191406	13693
True	False	False	False	False	-1955.05688476563	-2800.66333007813	120.896469116211	0.741812705993652	0.957392990589142	0.618682026863098	87.6697235107422	9556
True	False	False	False	False	-1931.99096679688	-2800.13500976563	99.8227767944336	0.777396082878113	0.947323083877563	0.816632270812988	91.9777755737305	8278
True	False	False	False	False	-1932.53833007813	-2761.30639648438	94.2770690917969	0.757289707660675	0.9464231133461	0.681832194328308	71.6117630004883	6087
True	False	False	False	False	-1931.79821777344	-2708.80029296875	139.751892089844	0.720757961273193	0.957132339477539	0.554141521453857	88.8412704467773	11194
True	False	False	False	False	-1923.40112304688	-2774.23559570313	117.569046020508	0.676157176494598	0.938626289367676	0.456719785928726	67.0377349853516	7106
True	False	False	False	False	-1915.67822265625	-2853.48559570313	147.515884399414	0.817581295967102	0.956956207752228	1	88.96240234375	11832
True	False	False	False	False	-1993.02795410156	-2702.89233398438	173.026138305664	0.849374055862427	0.976647675037384	1	102.39102935791	15973
True	False	False	False	False	-1995.18859863281	-2602.02587890625	46.5839614868164	0.786822140216827	0.950805008411407	1	55.761905670166	2342
True	False	False	False	False	-1990.80419921875	-2536.53686523438	168.589569091797	0.683335363864899	0.932368814945221	0.470062524080276	70.7434234619141	10753
True	False	False	False	False	-1989.72985839844	-2657.28247070313	126.442184448242	0.746769428253174	0.949210941791534	0.63696414232254	82.7543869018555	9434
True	False	False	False	False	-1964.41552734375	-2695.6962890625	127.551322937012	0.795297622680664	0.957916557788849	1	86.8086929321289	9983
True	False	False	False	False	-1984.52783203125	-2593.57568359375	104.259346008301	0.754927635192871	0.960752546787262	0.670888781547546	72.1276626586914	6780
True	False	False	False	False	-1981.83654785156	-2445.42993164063	127.551322937012	0.577091634273529	0.871965944766998	0.320132791996002	61.6260871887207	7087
True	False	False	False	False	-1977.04760742188	-2674.0341796875	102.041061401367	0.751853168010712	0.959742963314056	0.657459616661072	89.7065200805664	8253
True	False	False	False	False	-1920.79541015625	-2669.3154296875	269.521484375	0.830764651298523	0.966859698295593	1	87.2427978515625	21200
True	False	False	False	False	-1958.55871582031	-2601.21655273438	160.825576782227	0.688190162181854	0.947811663150787	0.479499697685242	73.3655166625977	10638
True	False	False	False	False	-1971.78186035156	-2566.48852539063	160.825576782227	0.657890737056732	0.94727885723114	0.425594240427017	74.9793090820313	10872
True	False	False	False	False	-1951.70654296875	-2623.49951171875	154.17073059082	0.580168068408966	0.953236222267151	0.323467314243317	69.7338104248047	9693
True	False	False	False	False	-1931.03369140625	-2581.55200195313	202.97297668457	0.604104340076447	0.934971630573273	0.350942254066467	77.1092910766602	14111
True	False	False	False	False	-1939.60778808594	-2554.5908203125	147.515884399414	0.592467844486237	0.951892614364624	0.337231427431107	70.9398498535156	9435
True	False	False	False	False	-1914.603515625	-3018.46459960938	211.846115112305	0.399639248847961	0.941775023937225	0.175896063446999	132.460739135742	25300
True	False	False	False	False	-1914.19262695313	-2729.4580078125	110.914192199707	0.770503282546997	0.949333667755127	0.75791335105896	94.7399978637695	9474
True	False	False	False	False	-1913.68920898438	-2990.23608398438	120.896469116211	0.557747662067413	0.950766921043396	0.300068438053131	88.6055068969727	9658
True	False	False	False	False	-1908.63781738281	-2917.41235351563	187.44499206543	0.828562021255493	0.962075293064117	1	108.49112701416	18335
True	False	False	False	False	-1910.96691894531	-2615.51245117188	160.825576782227	0.575179994106293	0.916364669799805	0.31808152794838	71.7862091064453	10409
True	False	False	False	False	-1908.04443359375	-2832.76049804688	16.6371288299561	0.76893937587738	0.938069105148315	0.747088372707367	54.7333335876465	821
True	False	False	False	False	-1900.05798339844	-2804.76123046875	214.064392089844	0.694073736667633	0.932830929756165	0.491429388523102	93.2953338623047	18006
True	False	False	False	False	-1905.62780761719	-2747.77856445313	109.805053710938	0.658792555332184	0.951712131500244	0.427046239376068	88.8383865356445	8795
True	False	False	False	False	-1896.33984375	-1912.7421875	131.987884521484	0.645217478275299	0.955645322799683	0.406001895666122	45.1344528198242	5371
True	False	False	False	False	-2961.9072265625	-1835.0478515625	17.7462711334229	0.5884068608284	0.916014969348907	0.332607984542847	87.3125	1397
True	False	False	False	False	-2990.30688476563	-1773.06103515625	150.843307495117	0.418011486530304	0.869616508483887	0.187692150473595	108.014709472656	14690
True	False	False	False	False	-3038.06884765625	-1701.63598632813	12.2005615234375	0.404529690742493	0.922837734222412	0.17898528277874	104.818183898926	1153
True	False	False	False	False	-3038.68627929688	-1678.783203125	70.9850845336914	0.750849604606628	0.954490661621094	0.653255343437195	120.59375	7718
True	False	False	False	False	-3059.1787109375	-1631.263671875	58.7845230102539	0.807007014751434	0.950349152088165	1	119.566040039063	6337
True	False	False	False	False	-3073.66528320313	-1596.71496582031	53.2388153076172	0.774922788143158	0.946614563465118	0.792935788631439	115.958335876465	5566
True	False	False	False	False	-3067.9970703125	-1578.94946289063	58.7845230102539	0.705373823642731	0.943671822547913	0.516067683696747	93.9056625366211	4977
True	False	False	False	False	-3084.64331054688	-1565.25415039063	256.211791992188	0.335538268089294	0.920315265655518	0.138419315218925	126.103897094727	29130
True	False	False	False	False	-3084.98779296875	-1532.173828125	74.3125076293945	0.71211850643158	0.958517491817474	0.532033205032349	88.4179077148438	5924
True	False	False	False	False	-3100.49267578125	-1531.93420410156	67.6576614379883	0.560825288295746	0.937305450439453	0.303161680698395	115.163932800293	7025
True	False	False	False	False	-3113.10791015625	-1494.40380859375	28.8376903533936	0.753130555152893	0.960755467414856	0.662934899330139	100.884613037109	2623
True	False	False	False	False	-3131.11889648438	-1446.85620117188	57.6753807067871	0.742955923080444	0.962171196937561	0.622766435146332	150.346160888672	7818
True	False	False	False	False	-3141.30615234375	-1409.40368652344	75.4216537475586	0.758873462677002	0.949198067188263	0.689513981342316	112.264709472656	7634
True	False	False	False	False	-3177.00170898438	-1337.7177734375	92.0587844848633	0.188292860984802	0.878840267658234	0.0684172734618187	111.192771911621	9229
True	False	False	False	False	-3199.25122070313	-1262.54211425781	78.7490768432617	0.425359785556793	0.927262604236603	0.192560613155365	109.338027954102	7763
True	False	False	False	False	-3210.77978515625	-1221.755859375	70.9850845336914	0.360796988010406	0.914362788200378	0.152559727430344	109.03125	6978
True	False	False	False	False	-3220.65185546875	-1185.19323730469	67.6576614379883	0.299066781997681	0.885650098323822	0.119254924356937	108.44261932373	6615
True	False	False	False	False	-3229.62426757813	-1149.17297363281	106.477630615234	0.355122625827789	0.911804795265198	0.149316489696503	106.8125	10254
True	False	False	False	False	-3240.27124023438	-1105.37548828125	153.061584472656	0.163741797208786	0.888891875743866	0.0583843551576138	105.094200134277	14503
True	False	False	False	False	-3251.896484375	-1051.50805664063	143.079315185547	0.332737147808075	0.939892470836639	0.136896893382072	102.077522277832	13168
True	False	False	False	False	-3260.94311523438	-1009.95947265625	17.7462711334229	0.567155003547668	0.937066197395325	0.309638231992722	103.375	1654
True	False	False	False	False	-3265.97631835938	-982.693237304688	85.4039306640625	0.287224441766739	0.914509057998657	0.113321624696255	99.5194778442383	7663
True	False	False	False	False	-3274.06616210938	-940.202697753906	37.7108268737793	0.374008387327194	0.854159712791443	0.160268649458885	98.2058792114258	3339
True	False	False	False	False	-3274.34155273438	-875.717529296875	42.1473922729492	0.796495378017426	0.954181313514709	1	89.8684234619141	3415
True	False	False	False	False	-3279.32250976563	-832.680847167969	80.9673614501953	0.826583564281464	0.966323673725128	1	93.4657516479492	6823
True	False	False	False	False	-3287.92651367188	-760.397644042969	197.427261352539	0.452807456254959	0.940307438373566	0.211574971675873	90.6573028564453	16137
True	False	False	False	False	-3293.44018554688	-710.234375	151.952453613281	0.641634702682495	0.942863881587982	0.400719165802002	96.7591247558594	13256
True	False	False	False	False	-3300.79956054688	-625.178833007813	332.742584228516	0.445975989103317	0.931004464626312	0.206714302301407	109.449996948242	32835
True	False	False	False	False	-3307.35375976563	-518.728759765625	107.586769104004	0.802616775035858	0.956926286220551	1	88.020622253418	8538
True	False	False	False	False	-3314.36157226563	-403.516174316406	23.2919807434082	0.682969212532043	0.935181617736816	0.469364792108536	65.7619018554688	1381
True	False	False	False	False	-3310.43969726563	-502.561920166016	59.8936653137207	0.730168700218201	0.961130619049072	0.580802917480469	76.8888854980469	4152
True	False	False	False	False	-3308.0703125	-467.865295410156	129.769607543945	0.592863440513611	0.955330193042755	0.337686151266098	76.8205108642578	8988
True	False	False	False	False	-3309.90405273438	-429.316467285156	184.117568969727	0.35619643330574	0.920371532440186	0.14992718398571	70.5301208496094	11708
True	False	False	False	False	-3306.88891601563	-307.505615234375	144.188446044922	0.751398801803589	0.959614157676697	0.655545711517334	88.2230758666992	11469
True	False	False	False	False	-3306.33471679688	-569.790405273438	69.8759460449219	0.807386338710785	0.964172780513763	1	81.0317459106445	5105
True	False	False	False	False	-3305.72998046875	-537.839416503906	49.9113883972168	0.757985770702362	0.948734700679779	0.685172200202942	73.9777755737305	3329
True	False	False	False	False	-3300.88671875	-136.230819702148	145.297592163086	0.757178783416748	0.960174322128296	0.681305050849915	101.793891906738	13335
True	False	False	False	False	-3300.71948242188	-160.818756103516	174.135284423828	0.604845106601715	0.954157769680023	0.351839423179626	93.5923538208008	14694
True	False	False	False	False	-3299.74267578125	-664.170959472656	85.4039306640625	0.686015367507935	0.928496897220612	0.475228786468506	97.0779190063477	7475
True	False	False	False	False	-3295.53881835938	-587.425476074219	199.645553588867	0.735508561134338	0.949323713779449	0.597400009632111	84.9555587768555	15292
True	False	False	False	False	-3298.51708984375	-397.41796875	135.315322875977	0.808103084564209	0.953871011734009	1	76.4262313842773	9324
True	False	False	False	False	-3298.29833984375	-549.608825683594	102.041061401367	0.717458426952362	0.940718293190002	0.54545783996582	79.239128112793	7290
True	False	False	False	False	-3296.7451171875	-227.654510498047	120.896469116211	0.706170499324799	0.954379320144653	0.517900466918945	77.1284408569336	8407
True	False	False	False	False	-3297.0146484375	-194.857772827148	165.262145996094	0.773095011711121	0.965360343456268	0.777525901794434	93.7986602783203	13976
True	False	False	False	False	-3293.57397460938	-53.3328056335449	92.0587844848633	0.773206055164337	0.946005940437317	0.778420686721802	93.2771072387695	7742
True	False	False	False	False	-3294.02026367188	-13.8528938293457	39.9291114807129	0.656897008419037	0.946642339229584	0.424003720283508	85.4166641235352	3075
True	False	False	False	False	-3291.771484375	-27.7416114807129	131.987884521484	0.687818884849548	0.93772679567337	0.478765517473221	93.7815093994141	11160
True	False	False	False	False	-3291.40502929688	-734.28271484375	107.586769104004	0.645483613014221	0.960169970989227	0.406398594379425	92.4536056518555	8968
True	False	False	False	False	-3290.89501953125	-480.664306640625	100.931915283203	0.786033868789673	0.963288724422455	1	74.6153869628906	6790
True	False	False	False	False	-3291.3798828125	-74.1415023803711	153.061584472656	0.759016990661621	0.950276136398315	0.690224945545197	83.601448059082	11537
True	False	False	False	False	-3289.32739257813	-0.607490539550781	75.4216537475586	0.781308114528656	0.954962849617004	0.865386784076691	108.691177368164	7391
True	False	False	False	False	-3289.06323242188	-107.121170043945	190.772415161133	0.682282447814941	0.953430771827698	0.46806126832962	97.5406951904297	16777
True	False	False	False	False	-3288.99975585938	16.9652709960938	63.2210922241211	0.730492413043976	0.964172780513763	0.581776022911072	80.4035110473633	4583
True	False	False	False	False	-3280.52319335938	46.0126419067383	173.026138305664	0.723823487758636	0.951404452323914	0.562501490116119	104.006408691406	16225
True	False	False	False	False	-3279.12573242188	-794.051147460938	84.2947845458984	0.791891813278198	0.952727735042572	1	81.1447372436523	6167
True	False	False	False	False	-3276.78930664063	-429.252990722656	159.716445922852	0.699274837970734	0.950227379798889	0.502468287944794	73.1388854980469	10532
True	False	False	False	False	-3276.26953125	-852.134338378906	26.6194076538086	0.718682765960693	0.937802910804749	0.54864364862442	83.6666641235352	2008
True	False	False	False	False	-3271.7119140625	-688.787109375	164.153015136719	0.563382267951965	0.912561118602753	0.305759131908417	79.344596862793	11743
True	False	False	False	False	-3274.63159179688	-616.1337890625	17.7462711334229	0.709974586963654	0.938633382320404	0.52684485912323	63.625	1018
True	False	False	False	False	-3272.44189453125	-223.257598876953	128.660461425781	0.731921255588531	0.961800873279572	0.586120128631592	74.0344848632813	8588
True	False	False	False	False	-3271.18432617188	-1.20025873184204	122.005615234375	0.79117214679718	0.969517827033997	1	85.6999969482422	9427
True	False	False	False	False	-3269.345703125	-908.531127929688	104.259346008301	0.665127098560333	0.95954817533493	0.437480479478836	113.351066589355	10655
True	False	False	False	False	-3265.36083984375	-859.049438476563	62.1119499206543	0.583499252796173	0.931440949440002	0.327125519514084	86.0535736083984	4819
True	False	False	False	False	-3264.6220703125	-599.854370117188	234.028945922852	0.614301562309265	0.903925240039825	0.363567441701889	93.3412322998047	19695
True	False	False	False	False	-3267.36938476563	26.3730278015137	99.8227767944336	0.791574835777283	0.950181484222412	1	85.4777755737305	7693
True	False	False	False	False	-3261.857421875	-722.611083984375	138.64274597168	0.697493970394135	0.936908960342407	0.498633563518524	88.0960006713867	11012
True	False	False	False	False	-3261.20190429688	-956.52734375	46.5839614868164	0.678057432174683	0.959788382053375	0.460184723138809	98.1666641235352	4123
True	False	False	False	False	-3250.11450195313	-885.378295898438	88.7313537597656	0.795180141925812	0.959884345531464	1	74.0124969482422	5921
True	False	False	False	False	-3251.91479492188	-411.329437255859	137.533599853516	0.616264581680298	0.961297035217285	0.366068422794342	73.4596786499023	9109
True	False	False	False	False	-3257.68701171875	-301.726409912109	171.917007446289	0.68163388967514	0.959077060222626	0.466836243867874	76.5096740722656	11859
True	False	False	False	False	-3253.068359375	-361.976989746094	145.297592163086	0.757178783416748	0.94305682182312	0.681305050849915	72.8167953491211	9539
True	False	False	False	False	-3249.99926757813	-766.09423828125	75.4216537475586	0.718540489673615	0.956809818744659	0.548271179199219	65.6176452636719	4462
True	False	False	False	False	-3249.55053710938	-997.842651367188	93.1679229736328	0.655070722103119	0.95439088344574	0.421105623245239	83.4285736083984	7008
True	False	False	False	False	-3249.31396484375	31.6155548095703	126.442184448242	0.788381993770599	0.945722937583923	1	79.192985534668	9028
True	False	False	False	False	-3248.84643554688	-1023.40588378906	76.5307922363281	0.634376108646393	0.921460747718811	0.39033168554306	121.724639892578	8399
True	False	False	False	False	-3247.50634765625	-955.586242675781	129.769607543945	0.708431541919708	0.964537382125854	0.52317750453949	87.2393188476563	10207
True	False	False	False	False	-3246.42797851563	-630.353210449219	127.551322937012	0.782646477222443	0.953242182731628	0.888233423233032	104.06086730957	11967
True	False	False	False	False	-3246.00634765625	-531.529968261719	116.459907531738	0.669778347015381	0.953244924545288	0.445418983697891	68.3428573608398	7176
True	False	False	False	False	-3242.37915039063	-496.583923339844	126.442184448242	0.618107497692108	0.930705904960632	0.368437945842743	68.5526351928711	7815
True	False	False	False	False	-3241.79565429688	-45.1628570556641	124.223899841309	0.838463246822357	0.962107300758362	1	114.598213195801	12835
True	False	False	False	False	-3240.85815429688	-449.723724365234	154.17073059082	0.746117413043976	0.961620807647705	0.634470880031586	76.9712219238281	10699
True	False	False	False	False	-3240.04614257813	-783.433715820313	19.9645557403564	0.776177406311035	0.943199634552002	0.804480254650116	62.2222213745117	1120
True	False	False	False	False	-3237.57250976563	-181.554672241211	151.952453613281	0.820764601230621	0.952235400676727	1	78.1824798583984	10711
True	False	False	False	False	-3236.234375	-1070.97448730469	88.7313537597656	0.806145071983337	0.963919818401337	1	103.300003051758	8264
True	False	False	False	False	-3233.98608398438	-10.5950241088867	178.571853637695	0.730485558509827	0.932814836502075	0.581755340099335	99.1304321289063	15960
True	False	False	False	False	-3233.96044921875	-1131.67456054688	17.7462711334229	0.627549946308136	0.899546325206757	0.380923300981522	107.75	1724
True	False	False	False	False	-3215.02124023438	-1008.72125244141	151.952453613281	0.680872976779938	0.950960159301758	0.465406566858292	79.2408752441406	10856
True	False	False	False	False	-3228.60717773438	-783.455993652344	13.3097038269043	0.615151524543762	0.918621897697449	0.364647418260574	61.5833320617676	739
True	False	False	False	False	-3233.51538085938	-699.988220214844	149.734161376953	0.700455188751221	0.94604879617691	0.505042791366577	76.4962997436523	10327
True	False	False	False	False	-3233.11108398438	-220.272125244141	134.206176757813	0.735894858837128	0.950487554073334	0.598648369312286	72.0826416015625	8722
True	False	False	False	False	-3229.95043945313	-748.560974121094	120.896469116211	0.653017103672028	0.962778031826019	0.417884826660156	73.4954147338867	8011
True	False	False	False	False	-3221.15869140625	-648.899047851563	79.8582229614258	0.670732975006104	0.961875200271606	0.447078943252563	68.625	4941
True	False	False	False	False	-3228.3671875	-412.454376220703	108.695907592773	0.777484655380249	0.954925775527954	0.817557096481323	74.2857131958008	7280
True	False	False	False	False	-3229.82543945313	-138.828689575195	144.188446044922	0.748169958591461	0.971383571624756	0.642418682575226	80.8769226074219	10514
True	False	False	False	False	-3227.91284179688	-98.2230911254883	157.498153686523	0.592689692974091	0.943602323532104	0.337486356496811	87.3943634033203	12410
True	False	False	False	False	-3224.85131835938	-543.909057617188	163.043869018555	0.76271790266037	0.960454761981964	0.709498703479767	90.3877563476563	13287
True	False	False	False	False	-3223.73388671875	-371.558013916016	119.787330627441	0.688914835453033	0.929795801639557	0.4809390604496	73.9259262084961	7984
True	False	False	False	False	-3224.47680664063	-267.360870361328	141.970169067383	0.664135277271271	0.953517138957977	0.435818791389465	76.15625	9748
True	False	False	False	False	-3221.0244140625	-820.93310546875	92.0587844848633	0.798473179340363	0.952832698822021	1	76.4578323364258	6346
True	False	False	False	False	-3212.58251953125	-614.592407226563	123.114753723145	0.755423963069916	0.953173696994781	0.673140406608582	75.3333358764648	8362
True	False	False	False	False	-3220.83544921875	-343.471710205078	97.6044921875	0.784017562866211	0.970127999782562	0.919521510601044	78.886360168457	6942
True	False	False	False	False	-3216.92065429688	34.5649108886719	157.498153686523	0.77314817905426	0.940390110015869	0.777953743934631	80.3802795410156	11414
True	False	False	False	False	-3212.43579101563	-1167.09423828125	90.9496383666992	0.778366804122925	0.936296045780182	0.827120900154114	112.134147644043	9195
True	False	False	False	False	-3209.81640625	-1137.04565429688	97.6044921875	0.576453566551208	0.909903168678284	0.319446384906769	77.613639831543	6830
True	False	False	False	False	-3209.52319335938	-422.046234130859	113.132476806641	0.650641798973083	0.947039723396301	0.414208441972733	69.1568603515625	7054
True	False	False	False	False	-3208.19165039063	-907.18896484375	170.807861328125	0.815032243728638	0.958766758441925	1	87.7857131958008	13519
True	False	False	False	False	-3203.19116210938	-686.833862304688	70.9850845336914	0.580758690834045	0.961670458316803	0.324112266302109	72.140625	4617
True	False	False	False	False	-3207.58520507813	-663.243286132813	137.533599853516	0.724236845970154	0.942132413387299	0.563651561737061	93.4677429199219	11590
True	False	False	False	False	-3204.04907226563	-581.733581542969	113.132476806641	0.785913348197937	0.95934933423996	1	79.0784301757813	8066
True	False	False	False	False	-3207.03369140625	-325.760437011719	122.005615234375	0.769454181194305	0.951038718223572	0.750577867031097	74.4636383056641	8191
True	False	False	False	False	-3206.46044921875	-12.9323596954346	118.678184509277	0.624946296215057	0.952605366706848	0.377421349287033	79.9252319335938	8552
True	False	False	False	False	-3206.3779296875	-469.099487304688	191.881561279297	0.777743518352509	0.952165901660919	0.82029527425766	97.4913330078125	16866
True	False	False	False	False	-3203.50146484375	-160.213409423828	129.769607543945	0.787340879440308	0.942839384078979	1	72.8546981811523	8524
True	False	False	False	False	-3201.41772460938	-1206.28234863281	87.6222152709961	0.749889969825745	0.969166100025177	0.649311125278473	96.1392440795898	7595
True	False	False	False	False	-3194.03002929688	-1103.52294921875	122.005615234375	0.769454181194305	0.940234303474426	0.750577867031097	78.0454559326172	8585
True	False	False	False	False	-3200.79614257813	-881.329650878906	168.589569091797	0.836018741130829	0.95469331741333	1	141.092102050781	21446
True	False	False	False	False	-3199.3037109375	-831.037353515625	93.1679229736328	0.748380422592163	0.960341572761536	0.643250167369843	70.1190490722656	5890
True	False	False	False	False	-3196.62841796875	-709.684875488281	56.5662384033203	0.678755939006805	0.924568474292755	0.46147033572197	68.8431396484375	3511
True	False	False	False	False	-3198.90185546875	-549.382019042969	136.424453735352	0.784597456455231	0.956741273403168	0.938117504119873	82.0325241088867	10090
True	False	False	False	False	-3196.40380859375	-222.393753051758	191.881561279297	0.571093201637268	0.917707324028015	0.313748359680176	78.5549163818359	13590
True	False	False	False	False	-3195.93774414063	-1045.01574707031	107.586769104004	0.697669982910156	0.955573856830597	0.499009877443314	72.4123687744141	7024
True	False	False	False	False	-3194.42333984375	-732.622192382813	119.787330627441	0.707465767860413	0.932332754135132	0.520909607410431	76.2685165405273	8237
True	False	False	False	False	-3194.96801757813	-280.308258056641	156.389007568359	0.749318718910217	0.937217772006989	0.646997332572937	79.7304992675781	11242
True	False	False	False	False	-3193.56713867188	-1239.63623046875	66.5485153198242	0.703921556472778	0.951765775680542	0.512761116027832	94.783332824707	5687
True	False	False	False	False	-3190.35107421875	-929.124206542969	118.678184509277	0.791627526283264	0.97494238615036	1	74.3457946777344	7955
True	False	False	False	False	-3192.21020507813	-82.1812744140625	170.807861328125	0.737847626209259	0.953591048717499	0.605065226554871	83.8831176757813	12918
True	False	False	False	False	-3192.33666992188	35.0153427124023	129.769607543945	0.757999539375305	0.96415650844574	0.685239017009735	78.6581192016602	9203
True	False	False	False	False	-3191.3212890625	-780.14404296875	135.315322875977	0.778218626976013	0.968452095985413	0.825467169284821	79.7786865234375	9733
True	False	False	False	False	-3190.76586914063	-11.5347499847412	134.206176757813	0.699378907680511	0.964791834354401	0.502694189548492	81.8843002319336	9908
True	False	False	False	False	-3189.72705078125	-1295.48352050781	147.515884399414	0.252516269683838	0.931813061237335	0.096669927239418	110.293235778809	14669
True	False	False	False	False	-3178.25122070313	-1260.38684082031	53.2388153076172	0.427645951509476	0.919405996799469	0.194093614816666	75.8333358764648	3640
True	False	False	False	False	-3169.71362304688	-1151.55090332031	126.442184448242	0.597371518611908	0.95275342464447	0.342923432588577	74.0964889526367	8447
True	False	False	False	False	-3186.884765625	-378.749847412109	100.931915283203	0.619311571121216	0.904623329639435	0.369997620582581	73.0439529418945	6647
True	False	False	False	False	-3188.76806640625	-182.865921020508	113.132476806641	0.795443058013916	0.955311119556427	1	77.7352905273438	7929
True	False	False	False	False	-3184.5927734375	-325.637268066406	129.769607543945	0.746324419975281	0.940085887908936	0.635259330272675	75.8717956542969	8877
True	False	False	False	False	-3184.14038085938	-1066.36486816406	90.9496383666992	0.753896296024323	0.949771702289581	0.666286945343018	73.2317047119141	6005
True	False	False	False	False	-3172.26245117188	-965.225280761719	99.8227767944336	0.86581426858902	0.968959093093872	1	72	6480
True	False	False	False	False	-3175.11303710938	-712.063537597656	56.5662384033203	0.758329689502716	0.954002916812897	0.686843395233154	65.5882339477539	3345
True	False	False	False	False	-3183.3486328125	-532.714660644531	106.477630615234	0.855291903018951	0.962020635604858	1	84.4895858764648	8111
True	False	False	False	False	-3180.1884765625	-355.789611816406	107.586769104004	0.670816242694855	0.910426080226898	0.447224259376526	71.5876312255859	6944
True	False	False	False	False	-3180.07177734375	-44.9327239990234	218.500961303711	0.700304627418518	0.951672434806824	0.504712879657745	86.4873123168945	17038
True	False	False	False	False	-3178.29052734375	-614.212036132813	99.8227767944336	0.777396082878113	0.946638286113739	0.816632270812988	73.7666702270508	6639
True	False	False	False	False	-3172.5888671875	-581.340637207031	155.279876708984	0.770017266273499	0.964881956577301	0.754476308822632	78.1999969482422	10948
True	False	False	False	False	-3176.30078125	-300.976867675781	141.970169067383	0.758784472942352	0.959100306034088	0.689074516296387	78.7578125	10081
True	False	False	False	False	-3173.865234375	-136.123474121094	136.424453735352	0.805724918842316	0.955566346645355	1	79.3252029418945	9757
True	False	False	False	False	-3170.93359375	-427.560394287109	124.223899841309	0.733668208122253	0.945667803287506	0.591544389724731	73.8928604125977	8276
True	False	False	False	False	-3170.87231445313	-851.675170898438	144.188446044922	0.725393772125244	0.962748765945435	0.566900193691254	75.6769256591797	9838
True	False	False	False	False	-3169.94189453125	-100.947914123535	204.082122802734	0.827195405960083	0.955045402050018	1	81.4945678710938	14995
True	False	False	False	False	-3169.67138671875	-1217.91455078125	114.241622924805	0.771086752414703	0.957753896713257	0.762132465839386	81.980583190918	8444
True	False	False	False	False	-3167.81665039063	-1366.6201171875	14.4188451766968	0.523994266986847	0.920696794986725	0.268299996852875	112.846153259277	1467
True	False	False	False	False	-3154.91479492188	-1355.57470703125	98.7136306762695	0.803272783756256	0.956003665924072	1	98.5617980957031	8772
True	False	False	False	False	-3167.3935546875	-1182.68994140625	125.333038330078	0.702152848243713	0.942941963672638	0.50879293680191	77.0531005859375	8707
True	False	False	False	False	-3165.66552734375	-1266.91845703125	51.0205307006836	0.646606385707855	0.945093810558319	0.408078819513321	77.739128112793	3576
True	False	False	False	False	-3152.2353515625	-1265.34741210938	102.041061401367	0.688737690448761	0.93602442741394	0.480586379766464	78.8804321289063	7257
True	False	False	False	False	-3151.45336914063	-1046.3896484375	146.40673828125	0.708543181419373	0.948271512985229	0.523440957069397	75.9318161010742	10023
True	False	False	False	False	-3163.61206054688	-632.19970703125	83.1856460571289	0.620580017566681	0.938341379165649	0.371650695800781	65.2399978637695	4893
True	False	False	False	False	-3165.04296875	38.1710510253906	170.807861328125	0.755021035671234	0.949964761734009	0.671310603618622	75.5909118652344	11641
True	False	False	False	False	-3160.56640625	-483.155487060547	200.754699707031	0.613876521587372	0.932540476322174	0.363029032945633	81.0497207641602	14670
True	False	False	False	False	-3154.55126953125	-417.574768066406	24.401123046875	0.386992156505585	0.818894267082214	0.168069899082184	65.7727279663086	1447
True	False	False	False	False	-3158.27392578125	-263.530487060547	127.551322937012	0.753320038318634	0.953530192375183	0.663759410381317	74.1217422485352	8524
True	False	False	False	False	-3156.81640625	-407.052459716797	55.4570960998535	0.731203615665436	0.946147859096527	0.583928167819977	68.4199981689453	3421
True	False	False	False	False	-3155.73876953125	-339.642211914063	82.0765075683594	0.497976273298264	0.845292747020721	0.246149614453316	66.9594573974609	4955
True	False	False	False	False	-3152.017578125	-986.882629394531	110.914192199707	0.779846131801605	0.948376715183258	0.844886004924774	83.370002746582	8337
True	False	False	False	False	-3146.86840820313	-913.423828125	136.424453735352	0.660233438014984	0.948271512985229	0.429383009672165	78.4227676391602	9646
True	False	False	False	False	-3151.18212890625	-217.095977783203	173.026138305664	0.809414923191071	0.955549120903015	1	76.8205108642578	11984
True	False	False	False	False	-3151.61303710938	-60.3289604187012	127.551322937012	0.753320038318634	0.954126596450806	0.663759410381317	77.4347839355469	8905
True	False	False	False	False	-3150.77294921875	0.893890857696533	160.825576782227	0.846889853477478	0.96653026342392	1	84.7586212158203	12290
True	False	False	False	False	-3147.5849609375	-746.676330566406	141.970169067383	0.648602724075317	0.933105111122131	0.411093205213547	72.5390625	9285
True	False	False	False	False	-3146.31396484375	-1201.69189453125	110.914192199707	0.803114473819733	0.958498001098633	1	76.0299987792969	7603
True	False	False	False	False	-3142.48681640625	-793.943054199219	118.678184509277	0.769594728946686	0.954948961734772	0.751542627811432	73.9345779418945	7911
True	False	False	False	False	-3143.89282226563	-698.366027832031	61.0028076171875	0.817806541919708	0.961408913135529	1	70.9090881347656	3900
True	False	False	False	False	-3142.35961914063	-586.933471679688	95.3862075805664	0.776196181774139	0.958393692970276	0.804659724235535	72.6627883911133	6249
True	False	False	False	False	-3140.17260742188	-1422.44299316406	58.7845230102539	0.654512763023376	0.951331973075867	0.420226573944092	117.433959960938	6224
True	False	False	False	False	-3129.14233398438	-1347.67443847656	97.6044921875	0.698149502277374	0.938040316104889	0.500038266181946	78.7272720336914	6928
True	False	False	False	False	-3136.96264648438	-1143.81774902344	107.586769104004	0.705840885639191	0.954685926437378	0.517140507698059	75.4536056518555	7319
True	False	False	False	False	-3139.13452148438	-825.963195800781	59.8936653137207	0.529495239257813	0.939540386199951	0.2732273042202	66.2962951660156	3580
True	False	False	False	False	-3139.28247070313	-294.488311767578	125.333038330078	0.501475274562836	0.879675149917603	0.249023988842964	69.7256622314453	7879
True	False	False	False	False	-3139.14721679688	-25.5417232513428	114.241622924805	0.732298254966736	0.94274640083313	0.587279975414276	73.8543701171875	7607
True	False	False	False	False	-3137.33618164063	-711.361633300781	57.6753807067871	0.805326879024506	0.955270767211914	1	71	3692
True	False	False	False	False	-3134.67895507813	-73.0038299560547	85.4039306640625	0.621552646160126	0.975424587726593	0.372925311326981	66.4155807495117	5114
True	False	False	False	False	-3133.30419921875	-1015.61187744141	88.7313537597656	0.83357036113739	0.961495399475098	1	78.8499984741211	6308
True	False	False	False	False	-3129.92822265625	-620.355651855469	77.6399383544922	0.695782601833344	0.937319993972778	0.495003014802933	64.1428604125977	4490
True	False	False	False	False	-3132.71362304688	36.9094619750977	131.987884521484	0.779522478580475	0.949210941791534	0.840783715248108	82.689079284668	9840
True	False	False	False	False	-3131.51171875	-414.400207519531	124.223899841309	0.714430212974548	0.954143524169922	0.537754118442535	78.0714263916016	8744
True	False	False	False	False	-3128.95727539063	-358.594665527344	167.480438232422	0.685113787651062	0.955334484577179	0.473479032516479	78.9337768554688	11919
True	False	False	False	False	-3128.41943359375	-1306.51318359375	125.333038330078	0.740218818187714	0.957006096839905	0.61310887336731	77.6194686889648	8771
True	False	False	False	False	-3119.98754882813	-1190.64099121094	128.660461425781	0.684656083583832	0.955089449882507	0.472595363855362	76.8103485107422	8910
True	False	False	False	False	-3125.44897460938	-1066.42358398438	140.861022949219	0.52351325750351	0.934074759483337	0.267873406410217	72.3228378295898	9185
True	False	False	False	False	-3126.90502929688	-658.756591796875	146.40673828125	0.762958765029907	0.952291786670685	0.710821986198425	75.0757598876953	9910
True	False	False	False	False	-3126.12353515625	-921.38427734375	118.678184509277	0.580153524875641	0.949234187602997	0.323451429605484	73.5046691894531	7865
True	False	False	False	False	-3119.54418945313	-249.260299682617	151.952453613281	0.753516912460327	0.937448918819427	0.664619505405426	79.1313858032227	10841
True	False	False	False	False	-3122.74462890625	-126.58381652832	129.769607543945	0.727007806301117	0.952517151832581	0.571508407592773	77.9829025268555	9124
True	False	False	False	False	-3122.17529296875	-93.8707580566406	181.899276733398	0.753896296024323	0.949161469936371	0.666286945343018	79.2256088256836	12993
True	False	False	False	False	-3121.10229492188	-8.21119499206543	161.934722900391	0.671151578426361	0.939926505088806	0.447810232639313	79.3356170654297	11583
True	False	False	False	False	-3117.75659179688	-1134.92822265625	118.678184509277	0.728201508522034	0.958252608776093	0.574975252151489	78.5046691894531	8400
True	False	False	False	False	-3116.5625	-853.630676269531	103.150199890137	0.716568052768707	0.929662108421326	0.543167233467102	67.9892501831055	6323
True	False	False	False	False	-3114.25024414063	-386.190826416016	148.625015258789	0.771190583705902	0.958910465240479	0.762894690036774	77.6865692138672	10410
True	False	False	False	False	-3114.896484375	-160.724884033203	177.462707519531	0.759382247924805	0.953809857368469	0.692045390605927	78.2249984741211	12516
True	False	False	False	False	-3113.54663085938	-761.265502929688	62.1119499206543	0.63409149646759	0.917497754096985	0.389932572841644	62.3035697937012	3489
True	False	False	False	False	-3112.60546875	-465.818634033203	135.315322875977	0.712555587291718	0.95331197977066	0.533104717731476	75.7295074462891	9239
True	False	False	False	False	-3110.17919921875	-1474.60791015625	106.477630615234	0.829222500324249	0.960950613021851	1	97.4895858764648	9359
True	False	False	False	False	-3108.9833984375	-1364.17578125	151.952453613281	0.594815373420715	0.920303881168365	0.339941203594208	78.1678848266602	10709
True	False	False	False	False	-3109.54467773438	-1298.21228027344	137.533599853516	0.596449851989746	0.960179567337036	0.341844260692596	79.370964050293	9842
True	False	False	False	False	-3109.04443359375	-1270.99536132813	90.9496383666992	0.778366804122925	0.942213416099548	0.827120900154114	97.5609741210938	8000
True	False	False	False	False	-3109.08740234375	-525.846557617188	260.648345947266	0.803414344787598	0.96330851316452	1	80.6936187744141	18963
True	False	False	False	False	-3109.32275390625	-312.797912597656	95.3862075805664	0.733483374118805	0.939647078514099	0.590964496135712	71.8023223876953	6175
True	False	False	False	False	-3106.05200195313	-197.76481628418	124.223899841309	0.783444225788116	0.954083800315857	0.904983460903168	75.3392868041992	8438
True	False	False	False	False	-3108.53344726563	-38.9623641967773	98.7136306762695	0.778633415699005	0.968734562397003	0.830149054527283	69.7528076171875	6208
True	False	False	False	False	-3105.00317382813	-1013.60931396484	106.477630615234	0.794342398643494	0.964069128036499	1	71.0520858764648	6821
True	False	False	False	False	-3104.92236328125	-1512.20056152344	87.6222152709961	0.82315069437027	0.958927392959595	1	116.886077880859	9234
True	False	False	False	False	-3076.61499023438	-1509.12158203125	137.533599853516	0.770503997802734	0.958126187324524	0.757918477058411	84.5645141601563	10486
True	False	False	False	False	-3101.23754882813	-1426.2587890625	89.8404998779297	0.779232859611511	0.95036518573761	0.837222635746002	80.6913604736328	6536
True	False	False	False	False	-3101.912109375	-1161.86694335938	112.023338317871	0.811145603656769	0.953055143356323	1	73.9603958129883	7470
True	False	False	False	False	-3103.51171875	-321.231353759766	28.8376903533936	0.601119041442871	0.897748708724976	0.347356885671616	70.6153869628906	1836
True	False	False	False	False	-3102.19116210938	61.8823165893555	166.371292114258	0.711920857429504	0.953809857368469	0.531550288200378	84.7533340454102	12713
True	False	False	False	False	-3101.77099609375	-729.896606445313	58.7845230102539	0.58301305770874	0.903180539608002	0.326588481664658	63.2641525268555	3353
True	False	False	False	False	-3101.55639648438	-1406.67443847656	145.297592163086	0.621744215488434	0.946609795093536	0.373177081346512	83.0076370239258	10874
True	False	False	False	False	-3098.61108398438	-1243.359375	340.506591796875	0.59641820192337	0.891615748405457	0.341807305812836	105.123779296875	32273
True	False	False	False	False	-3101.43115234375	-596.088317871094	184.117568969727	0.619211137294769	0.93404895067215	0.36986717581749	84.5120468139648	14029
True	False	False	False	False	-3101.25024414063	-430.800750732422	80.9673614501953	0.760632932186127	0.955295741558075	0.698408961296082	62.5616455078125	4567
True	False	False	False	False	-3100.6474609375	-1087.21948242188	83.1856460571289	0.584884583950043	0.953740179538727	0.328661769628525	67.5999984741211	5070
True	False	False	False	False	-3095.85473632813	-1041.63439941406	109.805053710938	0.882019758224487	0.974181652069092	1	78.3838348388672	7760
True	False	False	False	False	-3100.35131835938	-959.2158203125	305.014038085938	0.484826058149338	0.80063408613205	0.235614538192749	111.527275085449	30670
True	False	False	False	False	-3095.8974609375	-826.9501953125	164.153015136719	0.536639511585236	0.940353631973267	0.279764831066132	73.2027053833008	10834
True	False	False	False	False	-3098.27172851563	-344.633941650391	109.805053710938	0.539025843143463	0.923715233802795	0.281984508037567	68.3333358764648	6765
True	False	False	False	False	-3098.7353515625	22.1899757385254	108.695907592773	0.78705221414566	0.955309629440308	1	79.5306091308594	7794
True	False	False	False	False	-3091.51513671875	-685.248596191406	57.6753807067871	0.457354366779327	0.909430861473083	0.214859873056412	67.1153869628906	3490
True	False	False	False	False	-3091.4609375	-1434.36083984375	63.2210922241211	0.605832159519196	0.943400859832764	0.353039652109146	74.2105255126953	4230
True	False	False	False	False	-3067.71142578125	-1426.92211914063	119.787330627441	0.696509301662445	0.940593361854553	0.496538251638412	74.4166641235352	8037
True	False	False	False	False	-3083.46752929688	-1071.95397949219	90.9496383666992	0.695719838142395	0.961298823356628	0.494870811700821	70.0487823486328	5744
True	False	False	False	False	-3090.2646484375	-992.10986328125	94.2770690917969	0.757289707660675	0.958662450313568	0.681832194328308	78.7882385253906	6697
True	False	False	False	False	-3084.20336914063	-976.172668457031	68.7667999267578	0.857538282871246	0.967830955982208	1	78.5161285400391	4868
True	False	False	False	False	-3088.87963867188	-1.95956230163574	139.751892089844	0.669603943824768	0.935946047306061	0.445116937160492	91.3492050170898	11510
True	False	False	False	False	-3086.439453125	-484.181549072266	159.716445922852	0.784037590026855	0.967140853404999	0.920083165168762	72.6111145019531	10456
True	False	False	False	False	-3083.94189453125	-208.756561279297	153.061584472656	0.716020882129669	0.932864367961884	0.541770160198212	73.7898559570313	10183
True	False	False	False	False	-3082.86157226563	-1334.2099609375	127.551322937012	0.571535706520081	0.924585103988647	0.31421422958374	72.4782638549805	8335
True	False	False	False	False	-3072.43920898438	-1302.43969726563	120.896469116211	0.579260587692261	0.88793271780014	0.32247930765152	78.1284408569336	8516
True	False	False	False	False	-3081.3798828125	-789.9736328125	148.625015258789	0.681755065917969	0.928771615028381	0.467064648866653	74.0522384643555	9923
True	False	False	False	False	-3082.42895507813	-442.120239257813	75.4216537475586	0.797777712345123	0.952563881874084	1	67.2941207885742	4576
True	False	False	False	False	-3081.72192382813	-697.821655273438	73.203369140625	0.785923957824707	0.95883721113205	1	71	4686
True	False	False	False	False	-3078.75073242188	-669.129150390625	69.8759460449219	0.723859012126923	0.953056037425995	0.562600076198578	68.539680480957	4318
True	False	False	False	False	-3080.57470703125	-241.236145019531	124.223899841309	0.581118404865265	0.948611497879028	0.324505805969238	68.1607131958008	7634
True	False	False	False	False	-3079.8740234375	25.8345012664795	119.787330627441	0.75546407699585	0.956187844276428	0.673323512077332	77.6018524169922	8381
True	False	False	False	False	-3077.7939453125	-273.633605957031	29.9468326568604	0.496468275785446	0.926441669464111	0.244920253753662	62.0740737915039	1676
True	False	False	False	False	-3077.1171875	-57.248950958252	181.899276733398	0.753896296024323	0.947012484073639	0.666286945343018	93.3902435302734	15316
True	False	False	False	False	-3076.81787109375	-1288.06079101563	26.6194076538086	0.800168573856354	0.957896709442139	1	68.7083358764648	1649
True	False	False	False	False	-3070.43896484375	-1260.60961914063	92.0587844848633	0.686775207519531	0.93661642074585	0.476712793111801	74.5421676635742	6187
True	False	False	False	False	-3070.20458984375	-1149.10705566406	144.188446044922	0.715016007423401	0.948956847190857	0.539225459098816	78.9461517333984	10263
True	False	False	False	False	-3076.48266601563	-1104.32592773438	157.498153686523	0.762220680713654	0.949513971805573	0.706796109676361	82.0704193115234	11654
True	False	False	False	False	-3062.31030273438	-1044.63024902344	85.4039306640625	0.765360891819	0.950282096862793	0.724545955657959	69.9870147705078	5389
True	False	False	False	False	-3076.46044921875	-594.486328125	145.297592163086	0.784818708896637	0.956129848957062	0.947113275527954	89.984733581543	11788
True	False	False	False	False	-3074.55615234375	-554.848327636719	189.663269042969	0.735781848430634	0.954315304756165	0.598282516002655	79.8245620727539	13650
True	False	False	False	False	-3072.21411132813	-148.305587768555	215.173538208008	0.575016379356384	0.916733622550964	0.317906677722931	80.773193359375	15670
True	False	False	False	False	-3071.80224609375	-883.3896484375	158.607299804688	0.663504838943481	0.941336631774902	0.434768080711365	85.3286743164063	12202
True	False	False	False	False	-3067.04907226563	-738.062316894531	57.6753807067871	0.656205236911774	0.926548779010773	0.422902166843414	62.0961532592773	3229
True	False	False	False	False	-3071.24560546875	-367.355224609375	110.914192199707	0.518855690956116	0.90610009431839	0.263777732849121	65.9700012207031	6597
True	False	False	False	False	-3071.5625	-301.708709716797	77.6399383544922	0.744004368782043	0.943279802799225	0.626579701900482	66.3857116699219	4647
True	False	False	False	False	-3069.67626953125	-400.358245849609	173.026138305664	0.829033434391022	0.964405953884125	1	74.0128173828125	11546
True	False	False	False	False	-3060.91137695313	-1200.623046875	90.9496383666992	0.599586963653564	0.947231292724609	0.345535457134247	65.8414611816406	5399
True	False	False	False	False	-3059.13647460938	-1542.22058105469	55.4570960998535	0.719247400760651	0.921578526496887	0.55012708902359	67.1600036621094	3358
True	False	False	False	False	-3056.12158203125	-1529.54541015625	16.6371288299561	0.793338239192963	0.946970880031586	1	62.9333343505859	944
True	False	False	False	False	-3057.00048828125	-715.070373535156	99.8227767944336	0.665854930877686	0.961696565151215	0.438706755638123	66.6888885498047	6002
True	False	False	False	False	-3058.58276367188	-484.072296142578	97.6044921875	0.728147208690643	0.950731337070465	0.574816465377808	85.636360168457	7536
True	False	False	False	False	-3054.93237304688	-268.285400390625	112.023338317871	0.698478758335114	0.95846027135849	0.500746786594391	70.5346527099609	7124
True	False	False	False	False	-3057.57666015625	52.9439468383789	117.569046020508	0.784229159355164	0.951248407363892	0.925705969333649	78.7358474731445	8346
True	False	False	False	False	-3054.05200195313	-1460.17443847656	138.64274597168	0.818826138973236	0.962518155574799	1	73.5759963989258	9197
True	False	False	False	False	-3053.857421875	-1592.609375	56.5662384033203	0.500078856945038	0.910385131835938	0.247873172163963	81.5490188598633	4159
True	False	False	False	False	-3053.17602539063	-620.972961425781	67.6576614379883	0.657594740390778	0.958987772464752	0.425119489431381	63.6721305847168	3884
True	False	False	False	False	-3052.93408203125	-338.418731689453	58.7845230102539	0.591474890708923	0.924510419368744	0.336093574762344	65.9811325073242	3497
True	False	False	False	False	-3052.66528320313	-1610.38403320313	123.114753723145	0.658008396625519	0.95111745595932	0.425783306360245	96.2162170410156	10680
True	False	False	False	False	-3050.998046875	-1373.59020996094	126.442184448242	0.583332419395447	0.924749851226807	0.326941102743149	74.1140365600586	8449
True	False	False	False	False	-3052.00805664063	-653.31494140625	74.3125076293945	0.665963351726532	0.936585366725922	0.438889920711517	64.0895538330078	4294
True	False	False	False	False	-3050.4482421875	-1244.89428710938	85.4039306640625	0.830078601837158	0.971599817276001	1	74.2727279663086	5719
True	False	False	False	False	-3047.36376953125	-1132.45129394531	88.7313537597656	0.769612729549408	0.931656122207642	0.751666605472565	66.6125030517578	5329
True	False	False	False	False	-3049.05004882813	-928.389221191406	129.769607543945	0.659582018852234	0.938561737537384	0.428323924541473	91.9658126831055	10760
True	False	False	False	False	-3049.5556640625	-760.654296875	32.1651153564453	0.736605882644653	0.953571021556854	0.600963830947876	60.034481048584	1741
True	False	False	False	False	-3048.08740234375	34.7664337158203	102.041061401367	0.751853168010712	0.941663265228271	0.657459616661072	76.9456558227539	7079
True	False	False	False	False	-3046.88916015625	-996.923217773438	184.117568969727	0.601906478404999	0.938169896602631	0.348297923803329	80.2349395751953	13319
True	False	False	False	False	-3046.79931640625	-1651.21618652344	275.067199707031	0.304573833942413	0.858019113540649	0.122060544788837	114.572578430176	28414
True	False	False	False	False	-3020.62890625	-1545.48059082031	68.7667999267578	0.691914021968842	0.962030291557312	0.486984550952911	65.2741928100586	4047
True	False	False	False	False	-3046.55200195313	-1304.53161621094	136.424453735352	0.552962124347687	0.931637525558472	0.29532852768898	76.0975646972656	9360
True	False	False	False	False	-3044.47436523438	-432.791046142578	171.917007446289	0.573375105857849	0.914408147335052	0.316159158945084	74.7096786499023	11580
True	False	False	False	False	-3046.11474609375	-50.2910614013672	125.333038330078	0.812749564647675	0.958591163158417	1	75.1415939331055	8491
True	False	False	False	False	-3044.36157226563	-1040.05407714844	37.7108268737793	0.598078787326813	0.933749794960022	0.343754470348358	65.7647094726563	2236
True	False	False	False	False	-3044.1484375	-609.008422851563	63.2210922241211	0.730492413043976	0.962158918380737	0.581776022911072	65.3333358764648	3724
True	False	False	False	False	-3042.4189453125	-1401.43188476563	118.678184509277	0.624946296215057	0.942669212818146	0.377421349287033	69.7943954467773	7468
True	False	False	False	False	-3037.18798828125	-1338.93798828125	124.223899841309	0.678156733512878	0.95246297121048	0.4603670835495	79.3482131958008	8887
True	False	False	False	False	-3029.70703125	-1248.05639648438	69.8759460449219	0.766303777694702	0.948924779891968	0.730220139026642	73.5873031616211	4636
True	False	False	False	False	-3041.4365234375	-807.071655273438	146.40673828125	0.774313688278198	0.957952260971069	0.787631273269653	77.3787841796875	10214
True	False	False	False	False	-3033.41918945313	-508.866302490234	155.279876708984	0.62938779592514	0.954346716403961	0.383423566818237	75.4428558349609	10562
True	False	False	False	False	-3036.73364257813	-235.873458862305	161.934722900391	0.775890290737152	0.943504393100739	0.801759004592896	76.1575317382813	11119
True	False	False	False	False	-3038.95385742188	8.33326530456543	199.645553588867	0.578559994697571	0.912872433662415	0.321719139814377	97.5944442749023	17567
True	False	False	False	False	-3033.43139648438	-135.584350585938	174.135284423828	0.628185629844666	0.933553993701935	0.38178539276123	77.2611465454102	12130
True	False	False	False	False	-3032.15283203125	-330.745452880859	127.551322937012	0.804429352283478	0.956804096698761	1	89.4000015258789	10281
True	False	False	False	False	-3030.5654296875	-727.901123046875	43.256534576416	0.730620563030243	0.931630671024323	0.582162261009216	59.8461532592773	2334
True	False	False	False	False	-3028.80737304688	-1177.931640625	125.333038330078	0.659990012645721	0.903693616390228	0.428986817598343	70.6725692749023	7986
True	False	False	False	False	-3028.58984375	-859.117919921875	166.371292114258	0.745481371879578	0.941794574260712	0.63206559419632	71.1866683959961	10678
True	False	False	False	False	-3028.18383789063	-207.323608398438	148.625015258789	0.802791655063629	0.952235400676727	1	80.7686538696289	10823
True	False	False	False	False	-3026.96166992188	-1267.06762695313	153.061584472656	0.648833572864532	0.937945544719696	0.411444038152695	74.2463760375977	10246
True	False	False	False	False	-3024.22680664063	-1100.595703125	134.206176757813	0.763469576835632	0.938413321971893	0.713658273220062	76.0330581665039	9200
True	False	False	False	False	-3021.275390625	-962.140747070313	155.279876708984	0.652101457118988	0.948322713375092	0.416461527347565	83.4714279174805	11686
True	False	False	False	False	-3026.51245117188	-385.879333496094	120.896469116211	0.721993744373322	0.967852115631104	0.557476460933685	69.5137634277344	7577
True	False	False	False	False	-3026.228515625	-287.797271728516	178.571853637695	0.789340138435364	0.934413433074951	1	95.1180114746094	15314
True	False	False	False	False	-3023.94970703125	-914.332580566406	166.371292114258	0.825018525123596	0.963789045810699	1	92.2866668701172	13843
True	False	False	False	False	-3021.97387695313	-752.434265136719	12.2005615234375	0.508639216423035	0.890928745269775	0.255007147789001	61	671
True	False	False	False	False	-3022.78100585938	-645.510498046875	146.40673828125	0.64459902048111	0.963393568992615	0.405082374811172	71.9848480224609	9502
True	False	False	False	False	-3021.5498046875	-585.998901367188	166.371292114258	0.587824404239655	0.940058052539825	0.331951409578323	74.1266632080078	11119
True	False	False	False	False	-3022.2099609375	-65.0039291381836	158.607299804688	0.71760094165802	0.959849238395691	0.545826494693756	78.1258773803711	11172
True	False	False	False	False	-3020.95971679688	-1026.22961425781	32.1651153564453	0.720794081687927	0.943335175514221	0.554238379001617	63.034481048584	1828
True	False	False	False	False	-3019.35400390625	-1682.85583496094	154.17073059082	0.803418695926666	0.952291786670685	1	94.2661895751953	13103
True	False	False	False	False	-3016.40234375	-1639.95666503906	178.571853637695	0.607724726200104	0.934318125247955	0.355356276035309	80.1304321289063	12901
True	False	False	False	False	-3018.60961914063	-1503.32360839844	195.208984375	0.689713954925537	0.954174220561981	0.482535779476166	85.4204559326172	15034
True	False	False	False	False	-3009.2421875	-1307.85437011719	161.934722900391	0.671151578426361	0.945750057697296	0.447810232639313	85.8013687133789	12527
True	False	False	False	False	-3017.1181640625	-13.5987396240234	131.987884521484	0.712926924228668	0.953376054763794	0.534018695354462	80.1596603393555	9539
True	False	False	False	False	-3013.10498046875	-1219.93444824219	75.4216537475586	0.605831742286682	0.938283324241638	0.35303920507431	65.9852905273438	4487
True	False	False	False	False	-3012.7138671875	-1123.59460449219	130.878753662109	0.627089440822601	0.945338308811188	0.380300492048264	73.7203369140625	8699
True	False	False	False	False	-3012.83618164063	-984.778564453125	104.259346008301	0.77779358625412	0.958544433116913	0.82083135843277	77.0319137573242	7241
True	False	False	False	False	-3010.04760742188	-1072.48474121094	118.678184509277	0.657753348350525	0.94545990228653	0.42537385225296	73.5140151977539	7866
True	False	False	False	False	-3009.224609375	-1340.20910644531	126.442184448242	0.486145973205566	0.888829231262207	0.236653462052345	70.7280731201172	8063
True	False	False	False	False	-3008.99365234375	-1603.6064453125	120.896469116211	0.646152436733246	0.932322144508362	0.407398134469986	72.8440399169922	7940
True	False	False	False	False	-3005.287109375	-1420.48193359375	131.987884521484	0.747479677200317	0.951609790325165	0.639713048934937	75.7142868041992	9010
True	False	False	False	False	-3008.8291015625	-101.34553527832	225.155807495117	0.750936388969421	0.959669530391693	0.653615593910217	89.0197067260742	18071
True	False	False	False	False	-3008.22509765625	-692.408813476563	78.7490768432617	0.49664768576622	0.89237380027771	0.245066210627556	64.478874206543	4578
True	False	False	False	False	-3006.7490234375	-490.162475585938	246.229507446289	0.727117598056793	0.959171056747437	0.57182514667511	81.405403137207	18072
True	False	False	False	False	-3007.81591796875	-317.026123046875	148.625015258789	0.77451878786087	0.956349074840546	0.789397180080414	83.7611923217773	11224
True	False	False	False	False	-3004.53491210938	-356.929840087891	106.477630615234	0.549148917198181	0.938111960887909	0.291610777378082	62.5625	6006
True	False	False	False	False	-3004.501953125	-153.830291748047	114.241622924805	0.827207922935486	0.958498001098633	1	72.4368896484375	7461
True	False	False	False	False	-3003.99047851563	-1746.58264160156	113.132476806641	0.785913348197937	0.968450367450714	1	109.441177368164	11163
True	False	False	False	False	-2991.67944335938	-1688.02355957031	212.955261230469	0.739683151245117	0.939674019813538	0.611266613006592	90.953125	17463
True	False	False	False	False	-2987.82275390625	-1583.87768554688	146.40673828125	0.708543181419373	0.94265604019165	0.523440957069397	83.1969680786133	10982
True	False	False	False	False	-3003.00512695313	-1390.72607421875	125.333038330078	0.529231548309326	0.894642353057861	0.272989004850388	72.9822998046875	8247
True	False	False	False	False	-3000.45434570313	-773.627868652344	77.6399383544922	0.615669310092926	0.926596581935883	0.365307509899139	64.8142852783203	4537
True	False	False	False	False	-2998.14672851563	-1558.59008789063	134.206176757813	0.682131826877594	0.93533718585968	0.467776149511337	77.752067565918	9408
True	False	False	False	False	-2995.00927734375	-1452.81701660156	109.805053710938	0.732440412044525	0.937005281448364	0.587718963623047	72.1010131835938	7138
True	False	False	False	False	-2997.42993164063	-1199.89709472656	104.259346008301	0.608991086483002	0.896193265914917	0.356917679309845	70.361701965332	6614
True	False	False	False	False	-2996.42431640625	-624.600341796875	126.442184448242	0.797434329986572	0.963371574878693	1	67.9912261962891	7751
True	False	False	False	False	-2997.01928710938	9.89758968353271	199.645553588867	0.760782599449158	0.971049010753632	0.69918429851532	88.0277786254883	15845
True	False	False	False	False	-2992.7158203125	-1153.19104003906	122.005615234375	0.704861104488373	0.947163820266724	0.51489520072937	74.5272750854492	8198
True	False	False	False	False	-2992.6943359375	-222.979904174805	105.36848449707	0.846382617950439	0.964395225048065	1	69.5999984741211	6612
True	False	False	False	False	-2991.61010742188	-1303.38293457031	75.4216537475586	0.797777712345123	0.956417441368103	1	79.720588684082	5421
True	False	False	False	False	-2987.48095703125	-912.974548339844	130.878753662109	0.633394658565521	0.943821728229523	0.388958096504211	75.2966079711914	8885
True	False	False	False	False	-2991.30200195313	-687.36376953125	65.4393768310547	0.767979323863983	0.956963658332825	0.740759074687958	65.6271209716797	3872
True	False	False	False	False	-2988.21118164063	-574.202209472656	195.208984375	0.638165950775146	0.933382928371429	0.395703881978989	70.4943161010742	12407
True	False	False	False	False	-2986.62353515625	-1606.80395507813	85.4039306640625	0.63712877035141	0.943588435649872	0.394222766160965	69.8181838989258	5376
True	False	False	False	False	-2981.40771484375	-1507.01477050781	110.914192199707	0.592800378799438	0.949683904647827	0.337613642215729	72.8000030517578	7280
True	False	False	False	False	-2986.34765625	-835.816711425781	146.40673828125	0.580488204956055	0.934312403202057	0.32381671667099	70.2954559326172	9279
True	False	False	False	False	-2985.83471679688	-244.149444580078	104.259346008301	0.703710198402405	0.953136384487152	0.512283682823181	71.2340393066406	6696
True	False	False	False	False	-2985.56079101563	-52.4163856506348	157.498153686523	0.744094371795654	0.939503729343414	0.626910030841827	77.8661956787109	11057
True	False	False	False	False	-2983.92822265625	-1482.55529785156	73.203369140625	0.774313688278198	0.945187211036682	0.787631273269653	69.3787841796875	4579
True	False	False	False	False	-2982.47045898438	-1243.89770507813	137.533599853516	0.821350634098053	0.969299852848053	1	85.879035949707	10649
True	False	False	False	False	-2982.50073242188	-1083.6875	45.4748191833496	0.56708174943924	0.937526345252991	0.309562385082245	62.073169708252	2545
True	False	False	False	False	-2980.96166992188	-779.480224609375	77.6399383544922	0.572062194347382	0.93221527338028	0.314769476652145	67.7857131958008	4745
True	False	False	False	False	-2980.6796875	-1793.96838378906	110.914192199707	0.710969150066376	0.954260289669037	0.529238104820251	106.800003051758	10680
True	False	False	False	False	-2973.20971679688	-1706.74011230469	123.114753723145	0.830976963043213	0.957753896713257	1	75.9459457397461	8430
True	False	False	False	False	-2973.23779296875	-1530.83776855469	97.6044921875	0.427334606647491	0.884955883026123	0.193884328007698	66.886360168457	5886
True	False	False	False	False	-2978.77880859375	-1352.76806640625	47.6931037902832	0.594744265079498	0.868943870067596	0.339858740568161	68.1627883911133	2931
True	False	False	False	False	-2978.84716796875	-1124.03955078125	15.5279874801636	0.666844606399536	0.930929720401764	0.440383464097977	63.9285697937012	895
True	False	False	False	False	-2975.80639648438	-1434.67956542969	115.350761413574	0.801323413848877	0.968450367450714	1	79.9423065185547	8314
True	False	False	False	False	-2971.38745117188	-1418.10437011719	134.206176757813	0.71416711807251	0.951790034770966	0.537096202373505	81.7685928344727	9894
True	False	False	False	False	-2975.36962890625	-947.180847167969	48.80224609375	0.585593402385712	0.941619634628296	0.32945117354393	65.886360168457	2899
True	False	False	False	False	-2975.77319335938	-889.511047363281	131.987884521484	0.436561673879623	0.926842451095581	0.20015774667263	71.579833984375	8518
True	False	False	False	False	-2974.85913085938	-1343.52746582031	43.256534576416	0.717120826244354	0.954672992229462	0.544586777687073	67.5897445678711	2636
True	False	False	False	False	-2971.53198242188	-1319.12829589844	85.4039306640625	0.786688148975372	0.972352027893066	1	69.9870147705078	5389
True	False	False	False	False	-2974.53637695313	-976.606384277344	112.023338317871	0.583779096603394	0.911311209201813	0.327435106039047	70.2277221679688	7093
True	False	False	False	False	-2973.31909179688	-1057.57373046875	28.8376903533936	0.613829612731934	0.908866286277771	0.362969666719437	59.8846168518066	1557
True	False	False	False	False	-2968.0634765625	-1012.03033447266	139.751892089844	0.57168436050415	0.92794281244278	0.314370840787888	75.6587295532227	9533
True	False	False	False	False	-2972.57177734375	-708.706726074219	147.515884399414	0.69007807970047	0.93408590555191	0.483266651630402	72.9924774169922	9708
True	False	False	False	False	-2972.740234375	-446.844757080078	138.64274597168	0.768403470516205	0.956956207752228	0.74352765083313	77.0240020751953	9628
True	False	False	False	False	-2972.1474609375	-799.037780761719	108.695907592773	0.713117599487305	0.942178010940552	0.534489333629608	70.173469543457	6877
True	False	False	False	False	-2967.58959960938	-162.557662963867	124.223899841309	0.688489496707916	0.956956207752228	0.48009330034256	69.1785736083984	7748
True	False	False	False	False	-2968.07177734375	-78.6328887939453	147.515884399414	0.597918450832367	0.944720029830933	0.343565821647644	71.6165390014648	9525
True	False	False	False	False	-2966.53662109375	14.2461061477661	202.97297668457	0.794534385204315	0.963825523853302	1	91.2349700927734	16696
True	False	False	False	False	-2966.27270507813	-1656.7021484375	103.150199890137	0.551304340362549	0.94033145904541	0.293705880641937	66.9784927368164	6229
True	False	False	False	False	-2956.87646484375	-1635.37390136719	96.4953460693359	0.765188992023468	0.945176601409912	0.723530054092407	66.4827575683594	5784
True	False	False	False	False	-2963.61791992188	-1227.96484375	157.498153686523	0.829367995262146	0.964607656002045	1	79.6690139770508	11313
True	False	False	False	False	-2963.080078125	-1122.93395996094	118.678184509277	0.454609960317612	0.930271208286285	0.212872356176376	75.6448593139648	8094
True	False	False	False	False	-2961.59790039063	-1564.0634765625	131.987884521484	0.750850260257721	0.961800873279572	0.653257846832275	74.1344528198242	8822
True	False	False	False	False	-2957.9951171875	-1472.5458984375	99.8227767944336	0.665854930877686	0.951248407363892	0.438706755638123	72.8666687011719	6558
True	False	False	False	False	-2960.8330078125	-382.667785644531	120.896469116211	0.539557456970215	0.907574534416199	0.282481521368027	65.8256912231445	7175
True	False	False	False	False	-2960.03198242188	-624.568481445313	83.1856460571289	0.781472206115723	0.950159788131714	0.867934346199036	61.8133316040039	4636
True	False	False	False	False	-2958.00170898438	-247.064468383789	173.026138305664	0.64305567741394	0.923434019088745	0.402801632881165	71.6538467407227	11178
True	False	False	False	False	-2958.55981445313	-29.0243034362793	125.333038330078	0.769035220146179	0.949699282646179	0.747732698917389	81.4778747558594	9207
True	False	False	False	False	-2956.80493164063	-1868.16552734375	53.2388153076172	0.355122625827789	0.945390522480011	0.149316489696503	99.8125	4791
True	False	False	False	False	-2905.60400390625	-1868.36242675781	138.64274597168	0.768403470516205	0.962295830249786	0.74352765083313	75.8960037231445	9487
True	False	False	False	False	-2930.66796875	-1826.79821777344	169.698715209961	0.81309050321579	0.955550789833069	1	89.2810440063477	13660
True	False	False	False	False	-2956.20581054688	-1778.51416015625	146.40673828125	0.790809690952301	0.950858533382416	1	86.0833358764648	11363
True	False	False	False	False	-2952.61743164063	-1732.70458984375	150.843307495117	0.722747147083282	0.952420055866241	0.559532701969147	83.6985321044922	11383
True	False	False	False	False	-2951.2099609375	-1373.80786132813	175.244430541992	0.819792032241821	0.954798519611359	1	84.537971496582	13357
True	False	False	False	False	-2953.82543945313	-1182.31030273438	113.132476806641	0.493368238210678	0.925600528717041	0.242410600185394	63.6764717102051	6495
True	False	False	False	False	-2955.76049804688	-1045.43969726563	49.9113883972168	0.696917474269867	0.950843214988708	0.497404634952545	62.5777778625488	2816
True	False	False	False	False	-2955.22607421875	-667.271484375	109.805053710938	0.681430399417877	0.960102736949921	0.46645313501358	65.9494934082031	6529
True	False	False	False	False	-2955.69604492188	-409.223907470703	102.041061401367	0.340325862169266	0.776283144950867	0.141041949391365	64.4130401611328	5926
True	False	False	False	False	-2954.13110351563	-511.929260253906	187.44499206543	0.682093501091003	0.959003388881683	0.46770367026329	86.4911270141602	14617
True	False	False	False	False	-2953.24609375	-1277.66687011719	144.188446044922	0.707811713218689	0.942246437072754	0.521719515323639	82.7769241333008	10761
True	False	False	False	False	-2948.76049804688	-1062.07507324219	35.4925422668457	0.495585769414902	0.921657264232635	0.24420340359211	60.09375	1923
True	False	False	False	False	-2952.93530273438	-932.907592773438	32.1651153564453	0.638014316558838	0.940318167209625	0.395486831665039	64.0344848632813	1857
True	False	False	False	False	-2949.56958007813	-344.979095458984	145.297592163086	0.55864143371582	0.911418676376343	0.300963073968887	64.7175598144531	8478
True	False	False	False	False	-2947.427734375	-1683.54028320313	151.952453613281	0.745924651622772	0.959490358829498	0.633738994598389	72.9854049682617	9999
True	False	False	False	False	-2944.92236328125	-1599.63171386719	184.117568969727	0.730007886886597	0.94124311208725	0.580321133136749	79.1987915039063	13147
True	False	False	False	False	-2940.06787109375	-1517.63049316406	108.695907592773	0.725042045116425	0.951248407363892	0.565907895565033	68.2653045654297	6690
True	False	False	False	False	-2943.78442382813	-777.171630859375	83.1856460571289	0.745481371879578	0.952055633068085	0.63206559419632	65.7066650390625	4928
True	False	False	False	False	-2945.64233398438	-732.025756835938	82.0765075683594	0.631136894226074	0.921999275684357	0.385825216770172	62.0540542602539	4592
True	False	False	False	False	-2944.71728515625	-185.398040771484	94.2770690917969	0.791837513446808	0.961163997650146	1	73.3529434204102	6235
True	False	False	False	False	-2942.8095703125	-1476.86865234375	85.4039306640625	0.427842170000076	0.946733593940735	0.19422559440136	68.0259704589844	5238
True	False	False	False	False	-2941.9560546875	-944.415893554688	18.8554134368896	0.733056426048279	0.934281527996063	0.589630365371704	60.6470603942871	1031
True	False	False	False	False	-2939.88427734375	-755.485778808594	63.2210922241211	0.758609592914581	0.936529695987701	0.688213586807251	62.1403503417969	3542
True	False	False	False	False	-2939.02197265625	-855.291564941406	143.079315185547	0.52065122127533	0.938625395298004	0.265349239110947	68.1472854614258	8791
True	False	False	False	False	-2932.29345703125	-638.82373046875	156.389007568359	0.714476406574249	0.946075320243835	0.537869870662689	70.5319137573242	9945
True	False	False	False	False	-2938.62231445313	-14.9039630889893	122.005615234375	0.800438165664673	0.956831932067871	1	75.7545471191406	8333
True	False	False	False	False	-2932.78393554688	-430.904571533203	128.660461425781	0.768360316753387	0.953871011734009	0.743243813514709	74.7844848632813	8675
True	False	False	False	False	-2932.02685546875	-1549.84619140625	104.259346008301	0.77779358625412	0.947772622108459	0.82083135843277	80.4148941040039	7559
True	False	False	False	False	-2930.31103515625	-1343.79064941406	141.970169067383	0.613275945186615	0.95830512046814	0.362270176410675	73.5390625	9413
True	False	False	False	False	-2929.9501953125	-1841.98217773438	17.7462711334229	0.739838838577271	0.941181302070618	0.6118004322052	67.375	1078
True	False	False	False	False	-2913.38403320313	-1761.80554199219	123.114753723145	0.776449203491211	0.965475678443909	0.80710357427597	72.2072067260742	8015
True	False	False	False	False	-2922.57006835938	-1629.52709960938	154.17073059082	0.728374063968658	0.956395626068115	0.575480759143829	72.8777008056641	10130
True	False	False	False	False	-2919.71533203125	-1452.42907714844	125.333038330078	0.799567699432373	0.969766020774841	1	72.7256622314453	8218
True	False	False	False	False	-2928.65795898438	-1422.52966308594	129.769607543945	0.757999539375305	0.947371304035187	0.685239017009735	71.529914855957	8369
True	False	False	False	False	-2925.16479492188	-1310.89575195313	113.132476806641	0.660820126533508	0.971069991588593	0.430340588092804	73.0392150878906	7450
True	False	False	False	False	-2927.96142578125	-1279.05261230469	31.0559749603271	0.733668208122253	0.941819429397583	0.591544389724731	60.6785697937012	1699
True	False	False	False	False	-2919.10522460938	-1251.13989257813	92.0587844848633	0.798473179340363	0.954577445983887	1	70.9879531860352	5892
True	False	False	False	False	-2926.89501953125	-814.890625	74.3125076293945	0.786045730113983	0.954490661621094	1	71.9701461791992	4822
True	False	False	False	False	-2925.06079101563	-1226.67504882813	102.041061401367	0.794671595096588	0.955305933952332	1	67.9239120483398	6249
True	False	False	False	False	-2917.6728515625	-1078.9990234375	125.333038330078	0.769035220146179	0.953242182731628	0.747732698917389	71.6194686889648	8093
True	False	False	False	False	-2923.06909179688	-787.203857421875	37.7108268737793	0.748016774654388	0.940318167209625	0.64181524515152	66.7941207885742	2271
True	False	False	False	False	-2922.59033203125	-1040.27026367188	15.5279874801636	0.774550676345825	0.945763468742371	0.789673984050751	63	882
True	False	False	False	False	-2919.34887695313	-1000.13958740234	87.6222152709961	0.726314723491669	0.943948149681091	0.569518506526947	71.2025299072266	5625
True	False	False	False	False	-2920.27612304688	-725.437316894531	88.7313537597656	0.735508561134338	0.943948149681091	0.597400009632111	63.0625	5045
True	False	False	False	False	-2921.69897460938	-603.892822265625	151.952453613281	0.584228038787842	0.877579391002655	0.327932626008987	71.2700729370117	9764
True	False	False	False	False	-2918.96508789063	-699.650268554688	85.4039306640625	0.656723499298096	0.939647078514099	0.423726975917816	60.1558456420898	4632
True	False	False	False	False	-2917.72021484375	-829.313903808594	48.80224609375	0.788230717182159	0.969137489795685	1	58.8863639831543	2591
True	False	False	False	False	-2916.79248046875	-1581.9482421875	161.934722900391	0.596579134464264	0.909998714923859	0.341995388269424	74.9109573364258	10937
True	False	False	False	False	-2916.62133789063	-1491.70373535156	98.7136306762695	0.658456563949585	0.951177000999451	0.42650431394577	68.505615234375	6097
True	False	False	False	False	-2912.755859375	-1047.36730957031	62.1119499206543	0.67099004983902	0.951254665851593	0.447527855634689	67.4642868041992	3778
True	False	False	False	False	-2914.57104492188	-800.905578613281	53.2388153076172	0.859888076782227	0.969137489795685	1	66.8958358764648	3211
True	False	False	False	False	-2914.21215820313	-268.942047119141	97.6044921875	0.819784700870514	0.961163997650146	1	98.886360168457	8702
True	False	False	False	False	-2911.7041015625	-1304.171875	51.0205307006836	0.774829864501953	0.951043426990509	0.792114913463593	67.6304321289063	3111
True	False	False	False	False	-2911.21752929688	-1723.94750976563	171.917007446289	0.759923756122589	0.957822680473328	0.694775581359863	79.6258087158203	12342
True	False	False	False	False	-2905.40405273438	-1674.1728515625	149.734161376953	0.66825920343399	0.958871126174927	0.44279932975769	76.9555587768555	10389
True	False	False	False	False	-2903.70971679688	-1209.95861816406	106.477630615234	0.671523630619049	0.939716279506683	0.448461979627609	67.9375	6522
True	False	False	False	False	-2905.76245117188	-959.983581542969	82.0765075683594	0.579986751079559	0.960575878620148	0.323269605636597	69.4189224243164	5137
True	False	False	False	False	-2902.62280273438	-1403.35363769531	169.698715209961	0.841518878936768	0.964335501194	1	80.3660125732422	12296
True	False	False	False	False	-2900.57153320313	-1118.43701171875	16.6371288299561	0.604608774185181	0.911907911300659	0.351552903652191	57.5999984741211	864
True	False	False	False	False	-2895.7666015625	-1813.12414550781	129.769607543945	0.412542879581451	0.851136326789856	0.184125974774361	66.8290634155273	7819
True	False	False	False	False	-2899.76538085938	-1535.43994140625	113.132476806641	0.598333299160004	0.916103482246399	0.344054192304611	70.7254867553711	7214
True	False	False	False	False	-2899.29174804688	-813.304321289063	55.4570960998535	0.807211220264435	0.965245127677917	1	58.2599983215332	2913
True	False	False	False	False	-2900.15283203125	-380.316986083984	117.569046020508	0.793545544147491	0.953136384487152	1	72.7735824584961	7714
True	False	False	False	False	-2897.63745117188	-1446.62731933594	105.36848449707	0.683284997940063	0.948843896389008	0.469966500997543	67.4631576538086	6409
True	False	False	False	False	-2897.08984375	-1785.13598632813	143.079315185547	0.49277862906456	0.910853028297424	0.241935938596725	77.4418640136719	9990
True	False	False	False	False	-2896.01538085938	-1272.70910644531	88.7313537597656	0.474240303039551	0.938897907733917	0.227425262331963	63.5625	5085
True	False	False	False	False	-2896.97290039063	-1163.36315917969	41.0382537841797	0.680345416069031	0.934790074825287	0.464419931173325	61.972972869873	2293
True	False	False	False	False	-2894.66577148438	-687.585632324219	126.442184448242	0.639942169189453	0.960752010345459	0.398260086774826	64.9736862182617	7407
True	False	False	False	False	-2889.716796875	-1676.98571777344	82.0765075683594	0.735541641712189	0.958110809326172	0.597506582736969	72.2567596435547	5347
True	False	False	False	False	-2885.2998046875	-1557.45031738281	108.695907592773	0.821083903312683	0.961541295051575	1	71.5816345214844	7015
True	False	False	False	False	-2891.39965820313	-925.322937011719	76.5307922363281	0.482657611370087	0.919201135635376	0.233916476368904	58.7101440429688	4051
True	False	False	False	False	-2889.88208007813	-889.729553222656	82.0765075683594	0.497976273298264	0.916400492191315	0.246149614453316	59.6486473083496	4414
True	False	False	False	False	-2889.55224609375	-1510.07153320313	116.459907531738	0.687813937664032	0.943631708621979	0.478755712509155	74.2476196289063	7796
True	False	False	False	False	-2885.27758789063	-1291.66650390625	78.7490768432617	0.673951745033264	0.926194548606873	0.45275616645813	63.6901397705078	4522
True	False	False	False	False	-2885.38647460938	-1186.10986328125	66.5485153198242	0.577209532260895	0.905278921127319	0.320259779691696	68.6333312988281	4118
True	False	False	False	False	-2883.19799804688	-765.553649902344	102.041061401367	0.708863019943237	0.946478605270386	0.524197518825531	62.1086959838867	5714
True	False	False	False	False	-2883.75073242188	-446.760009765625	144.188446044922	0.799139618873596	0.955561459064484	1	68.6307678222656	8922
True	False	False	False	False	-2880.99658203125	-1629.71447753906	180.790130615234	0.622658252716064	0.91413015127182	0.374381721019745	79.9325180053711	13029
True	False	False	False	False	-2875.521484375	-1351.81494140625	153.061584472656	0.826755583286285	0.964154958724976	1	71.4855041503906	9865
True	False	False	False	False	-2878.00927734375	-1029.88525390625	76.5307922363281	0.525315880775452	0.928560078144073	0.269475519657135	64.2898559570313	4436
True	False	False	False	False	-2873.50219726563	-1694.67834472656	94.2770690917969	0.69109982252121	0.964382767677307	0.485328912734985	64	5440
True	False	False	False	False	-2871.77587890625	-1383.89184570313	69.8759460449219	0.561285316944122	0.918710470199585	0.303627133369446	96.7301559448242	6094
True	False	False	False	False	-2873.39477539063	-1221.11926269531	110.914192199707	0.662379562854767	0.953871011734009	0.432903081178665	67.5100021362305	6751
True	False	False	False	False	-2871.58837890625	-667.794555664063	66.5485153198242	0.679383754730225	0.952613890171051	0.462631285190582	56.0166664123535	3361
True	False	False	False	False	-2867.0419921875	-1840.47192382813	136.424453735352	0.744761407375336	0.956469535827637	0.629374265670776	81.447151184082	10018
True	False	False	False	False	-2868.99365234375	-1526.68835449219	141.970169067383	0.633608758449554	0.94242912530899	0.389257103204727	70.9765625	9085
True	False	False	False	False	-2868.12622070313	-1322.0537109375	97.6044921875	0.706740736961365	0.963007032871246	0.51922070980072	64.3977279663086	5667
True	False	False	False	False	-2868.1044921875	-737.067810058594	46.5839614868164	0.738803207874298	0.944274544715881	0.6082723736763	53.5476188659668	2249
True	False	False	False	False	-2867.76708984375	-1786.8779296875	133.097030639648	0.644130170345306	0.946342349052429	0.404387384653091	68.841667175293	8261
True	False	False	False	False	-2859.93774414063	-1565.98547363281	79.8582229614258	0.776177406311035	0.958222687244415	0.804480254650116	67.9166641235352	4890
True	False	False	False	False	-2867.095703125	-1443.38940429688	67.6576614379883	0.741976678371429	0.946150183677673	0.619263112545013	64.5901641845703	3940
True	False	False	False	False	-2866.38012695313	-1077.0576171875	78.7490768432617	0.739793658256531	0.952727735042572	0.611645519733429	62.1830978393555	4415
True	False	False	False	False	-2866.19311523438	-1191.58959960938	13.3097038269043	0.596519231796265	0.896485447883606	0.341925352811813	58	696
True	False	False	False	False	-2865.2802734375	-1474.95178222656	114.241622924805	0.60158383846283	0.923476099967957	0.347911924123764	66.4757308959961	6847
True	False	False	False	False	-2858.05053710938	-1408.30383300781	72.0942230224609	0.625310301780701	0.929945051670074	0.377908170223236	68.1076889038086	4427
True	False	False	False	False	-2862.767578125	-831.769409179688	79.8582229614258	0.803513050079346	0.952956557273865	1	61.5555572509766	4432
True	False	False	False	False	-2861.3076171875	-959.657104492188	70.9850845336914	0.627549946308136	0.955903589725494	0.380923300981522	56.890625	3641
True	False	False	False	False	-2858.08422851563	-925.2841796875	144.188446044922	0.513841867446899	0.94843727350235	0.259437620639801	62.730770111084	8155
True	False	False	False	False	-2860.46899414063	-707.405578613281	85.4039306640625	0.707926988601685	0.950478255748749	0.521990060806274	57.8181800842285	4452
True	False	False	False	False	-2859.98510742188	-794.372009277344	96.4953460693359	0.557481050491333	0.949701011180878	0.299802154302597	59.1609191894531	5147
True	False	False	False	False	-2850.7587890625	-1872.03271484375	126.442184448242	0.697678744792938	0.959019720554352	0.499028712511063	76.9210510253906	8769
True	False	False	False	False	-2856.98657226563	-1601.2451171875	166.371292114258	0.674344062805176	0.947982311248779	0.453456848859787	73.8066635131836	11071
True	False	False	False	False	-2856.03662109375	-1757.38342285156	131.987884521484	0.80079972743988	0.959091484546661	1	74.2520980834961	8836
True	False	False	False	False	-2849.50830078125	-1656.79052734375	188.554138183594	0.565629959106445	0.880301058292389	0.308063417673111	77.3470611572266	13149
True	False	False	False	False	-2854.56274414063	-1426.662109375	114.241622924805	0.817152261734009	0.964160740375519	1	72.0679626464844	7423
True	False	False	False	False	-2850.98291015625	-1287.92004394531	98.7136306762695	0.759070038795471	0.939615309238434	0.690488159656525	71.8314590454102	6393
True	False	False	False	False	-2853.14819335938	-1265.52429199219	56.5662384033203	0.776553928852081	0.94504976272583	0.808126747608185	65.470588684082	3339
True	False	False	False	False	-2845.67456054688	-1082.50866699219	75.4216537475586	0.733056426048279	0.951916694641113	0.589630365371704	64.1323547363281	4361
True	False	False	False	False	-2846.29638671875	-590.223937988281	156.389007568359	0.814978718757629	0.968056857585907	1	69.7730484008789	9838
True	False	False	False	False	-2830.81909179688	-1843.5908203125	133.097030639648	0.737667322158813	0.949404835700989	0.604465067386627	70.1999969482422	8424
True	False	False	False	False	-2840.92456054688	-1562.67028808594	99.8227767944336	0.665854930877686	0.957034885883331	0.438706755638123	68.7444458007813	6187
True	False	False	False	False	-2840.24853515625	-1122.13598632813	47.6931037902832	0.47301059961319	0.880535840988159	0.226489990949631	55.790699005127	2399
True	False	False	False	False	-2840.22924804688	-1522.55603027344	79.8582229614258	0.815260469913483	0.961753726005554	1	76.0833358764648	5478
True	False	False	False	False	-2837.1953125	-1467.68395996094	123.114753723145	0.463299691677094	0.877615749835968	0.21921694278717	67.2072067260742	7460
True	False	False	False	False	-2834.60302734375	-898.171569824219	67.6576614379883	0.667042076587677	0.935062944889069	0.440719425678253	55.6229515075684	3393
True	False	False	False	False	-2833.97314453125	-1805.51953125	130.878753662109	0.597930610179901	0.938194751739502	0.343580186367035	68.6864395141602	8105
True	False	False	False	False	-2828.12573242188	-1746.75939941406	165.262145996094	0.791833221912384	0.966239869594574	1	90.6174468994141	13502
True	False	False	False	False	-2831.97509765625	-1680.90490722656	113.132476806641	0.713493883609772	0.944540679454803	0.535420715808868	76.3431396484375	7787
True	False	False	False	False	-2828.28247070313	-1529.48608398438	73.203369140625	0.802794396877289	0.95088666677475	1	78.1666641235352	5159
True	False	False	False	False	-2831.99584960938	-1368.89819335938	108.695907592773	0.602428317070007	0.929071545600891	0.34892338514328	64.5714263916016	6328
True	False	False	False	False	-2831.927734375	-1285.71826171875	31.0559749603271	0.750200152397156	0.941167593002319	0.650578022003174	65.25	1827
True	False	False	False	False	-2831.77075195313	-1204.63525390625	118.678184509277	0.367025822401047	0.878020644187927	0.156166315078735	63.0186920166016	6743
True	False	False	False	False	-2831.32592773438	-1028.01379394531	14.4188451766968	0.742955923080444	0.94487601518631	0.622766435146332	53.769229888916	699
True	False	False	False	False	-2831.29541015625	-1310.79858398438	78.7490768432617	0.754633009433746	0.929997086524963	0.669563829898834	64.9295806884766	4610
True	False	False	False	False	-2830.78979492188	-1160.23376464844	53.2388153076172	0.774922788143158	0.952071368694305	0.792935788631439	57.6458320617676	2767
True	False	False	False	False	-2827.4697265625	-685.868835449219	151.952453613281	0.800164878368378	0.958606481552124	1	83.2627716064453	11407
True	False	False	False	False	-2825.59716796875	-1505.80615234375	67.6576614379883	0.443879336118698	0.92491739988327	0.205240085721016	61.7704925537109	3768
True	False	False	False	False	-2824.50073242188	-1297.08215332031	19.9645557403564	0.725530564785004	0.936461865901947	0.56728732585907	66.1666641235352	1191
True	False	False	False	False	-2824.34448242188	-1055.28649902344	86.513069152832	0.812731087207794	0.965879201889038	1	58.538459777832	4566
True	False	False	False	False	-2824.32250976563	-1596.16442871094	133.097030639648	0.56201583147049	0.938627004623413	0.304367929697037	67.8583297729492	8143
True	False	False	False	False	-2823.58569335938	-1023.51580810547	52.1296730041504	0.687331438064575	0.940954327583313	0.477804660797119	56.8936157226563	2674
True	False	False	False	False	-2822.921875	-1720.91467285156	130.878753662109	0.803063333034515	0.953242182731628	1	88.6355895996094	10459
True	False	False	False	False	-2818.86596679688	-1645.92980957031	129.769607543945	0.50798100233078	0.892327189445496	0.254451841115952	66.8119659423828	7817
True	False	False	False	False	-2821.29858398438	-1399.3837890625	77.6399383544922	0.719287753105164	0.938108146190643	0.550233483314514	64.8285751342773	4538
True	False	False	False	False	-2822.33178710938	-1285.30236816406	45.4748191833496	0.72121262550354	0.941915214061737	0.555363178253174	64.4634170532227	2643
True	False	False	False	False	-2819.23095703125	-1428.64428710938	102.041061401367	0.784656643867493	0.95887416601181	0.940379023551941	70.5434799194336	6490
True	False	False	False	False	-2818.34692382813	-1897.53295898438	123.114753723145	0.672101736068726	0.959811329841614	0.449477881193161	70.0270233154297	7773
True	False	False	False	False	-2811.91821289063	-1795.521484375	102.041061401367	0.612211227416992	0.90360814332962	0.360930055379868	69.9782638549805	6438
True	False	False	False	False	-2816.82641601563	-1566.05151367188	68.7667999267578	0.782398581504822	0.95962381362915	0.883594453334808	64.8871002197266	4023
True	False	False	False	False	-2812.47705078125	-1488.51599121094	88.7313537597656	0.47927862405777	0.923847615718842	0.231291726231575	60.8624992370605	4869
True	False	False	False	False	-2815.53198242188	-784.492248535156	14.4188451766968	0.560572564601898	0.921669483184814	0.302906334400177	53.769229888916	699
True	False	False	False	False	-2814.58642578125	-707.015747070313	102.041061401367	0.717458426952362	0.956881999969482	0.54545783996582	57.8804359436035	5325
True	False	False	False	False	-2811.91650390625	-1328.40649414063	53.2388153076172	0.730874300003052	0.937555253505707	0.582929074764252	61.4166679382324	2948
True	False	False	False	False	-2811.89672851563	-1542.21118164063	131.987884521484	0.728278696537018	0.959019720554352	0.575201332569122	73.890754699707	8793
True	False	False	False	False	-2810.97583007813	-1679.65771484375	97.6044921875	0.678042888641357	0.937274515628815	0.460158079862595	70.7727279663086	6228
True	False	False	False	False	-2804.01806640625	-1827.97705078125	189.663269042969	0.422039419412613	0.855425953865051	0.190349757671356	74.0409393310547	12661
True	False	False	False	False	-2805.5	-1444.27575683594	90.9496383666992	0.84259420633316	0.963565766811371	1	83.6829299926758	6862
True	False	False	False	False	-2807.29711914063	-864.499816894531	134.206176757813	0.792623698711395	0.950650691986084	1	67.5206604003906	8170
True	False	False	False	False	-2804.73461914063	-924.730895996094	27.7285480499268	0.499809145927429	0.907597303390503	0.24765145778656	56.9199981689453	1423
True	False	False	False	False	-2804.25927734375	-1725.068359375	88.7313537597656	0.631487905979156	0.941907703876495	0.386309891939163	69.5875015258789	5567
True	False	False	False	False	-2801.5693359375	-1380.29748535156	88.7313537597656	0.735508561134338	0.948065996170044	0.597400009632111	65.7125015258789	5257
True	False	False	False	False	-2803.05517578125	-1170.73181152344	56.5662384033203	0.758329689502716	0.948766052722931	0.686843395233154	54.9215698242188	2801
True	False	False	False	False	-2802.39428710938	-1131.46374511719	80.9673614501953	0.671151578426361	0.927363932132721	0.447810232639313	57.6986312866211	4212
True	False	False	False	False	-2801.455078125	-1607.86975097656	56.5662384033203	0.653598487377167	0.957297146320343	0.418792575597763	63.3725471496582	3232
True	False	False	False	False	-2797.50854492188	-1696.29455566406	33.2742576599121	0.588328063488007	0.930048525333405	0.332519084215164	61.7999992370605	1854
True	False	False	False	False	-2795.19116210938	-1274.28942871094	83.1856460571289	0.820133745670319	0.957923710346222	1	62.2266654968262	4667
True	False	False	False	False	-2795.70532226563	-981.585571289063	100.931915283203	0.692807912826538	0.961144268512726	0.488814681768417	64.0549468994141	5829
True	False	False	False	False	-2795.81005859375	-831.518859863281	74.3125076293945	0.468667536973953	0.921305179595947	0.223212748765945	54.3731346130371	3643
True	False	False	False	False	-2795.2529296875	-1221.20764160156	83.1856460571289	0.849229693412781	0.966323673725128	1	71.4533309936523	5359
True	False	False	False	False	-2794.72924804688	-920.608215332031	61.0028076171875	0.654936611652374	0.924000203609467	0.420894086360931	61.0909080505371	3360
True	False	False	False	False	-2790.029296875	-1599.78918457031	67.6576614379883	0.635597407817841	0.939576268196106	0.392050921916962	65.3442611694336	3986
True	False	False	False	False	-2789.61694335938	-1874.4775390625	149.734161376953	0.72464644908905	0.94449919462204	0.564796566963196	70.7703704833984	9554
True	False	False	False	False	-2785.83959960938	-1774.43408203125	146.40673828125	0.59890741109848	0.932609260082245	0.344731509685516	71.6742401123047	9461
True	False	False	False	False	-2788.10571289063	-1422.32531738281	122.005615234375	0.510388374328613	0.908813118934631	0.256488531827927	64.6727294921875	7114
True	False	False	False	False	-2771.73071289063	-1703.25622558594	126.442184448242	0.564307808876038	0.919909715652466	0.306705564260483	71.1315765380859	8109
True	False	False	False	False	-2782.88598632813	-1577.09716796875	82.0765075683594	0.538476586341858	0.930827021598816	0.281471967697144	60.8378372192383	4502
True	False	False	False	False	-2782.92993164063	-1543.58654785156	79.8582229614258	0.739838838577271	0.955605924129486	0.6118004322052	64.1944427490234	4622
True	False	False	False	False	-2781.58935546875	-1512.35412597656	112.023338317871	0.620869994163513	0.938660442829132	0.372030109167099	70.8514862060547	7156
True	False	False	False	False	-2782.22265625	-1294.73352050781	43.256534576416	0.414516717195511	0.896010279655457	0.185407638549805	54.461540222168	2124
True	False	False	False	False	-2781.51171875	-1226.02172851563	83.1856460571289	0.485897153615952	0.924605906009674	0.236457303166389	60.2133331298828	4516
True	False	False	False	False	-2782.12377929688	-1184.10412597656	77.6399383544922	0.781193256378174	0.952956557273865	0.863637804985046	58.6285705566406	4104
True	False	False	False	False	-2777.0654296875	-1628.37353515625	104.259346008301	0.460856974124908	0.903882205486298	0.217418193817139	62.9787216186523	5920
True	False	False	False	False	-2772.06518554688	-1501.06384277344	16.6371288299561	0.604608774185181	0.929318964481354	0.351552903652191	57.0666656494141	856
True	False	False	False	False	-2776.72387695313	-1374.72485351563	93.1679229736328	0.808093369007111	0.95210999250412	1	75.4880981445313	6341
True	False	False	False	False	-2773.15747070313	-1329.330078125	79.8582229614258	0.554762363433838	0.939512968063354	0.297101765871048	59.125	4257
True	False	False	False	False	-2770.15747070313	-1092.97253417969	69.8759460449219	0.679155230522156	0.962681770324707	0.462208092212677	54.4444427490234	3430
True	False	False	False	False	-2764.25512695313	-1855.39868164063	145.297592163086	0.679700970649719	0.938049674034119	0.463219910860062	70.0610656738281	9178
True	False	False	False	False	-2762.08276367188	-1728.66564941406	150.843307495117	0.666771829128265	0.939697921276093	0.44025981426239	69.7426452636719	9485
True	False	False	False	False	-2765.79443359375	-1665.15905761719	82.0765075683594	0.725604593753815	0.960156261920929	0.567497134208679	61.5	4551
True	False	False	False	False	-2760.03930664063	-1534.8115234375	125.333038330078	0.687240660190582	0.932772576808929	0.477626204490662	65.9292068481445	7450
True	False	False	False	False	-2764.4677734375	-874.87841796875	93.1679229736328	0.614211022853851	0.923575580120087	0.363452702760696	56.3095245361328	4730
True	False	False	False	False	-2760.91943359375	-1440.75891113281	133.097030639648	0.59638512134552	0.936743974685669	0.341768622398376	68.5833358764648	8230
True	False	False	False	False	-2760.52734375	-1351.70434570313	23.2919807434082	0.628847420215607	0.930371165275574	0.382685959339142	53.0952377319336	1115
True	False	False	False	False	-2759.84423828125	-1835.81518554688	146.40673828125	0.620623409748077	0.959411025047302	0.371707499027252	80.636360168457	10644
True	False	False	False	False	-2754.29272460938	-1403.13977050781	124.223899841309	0.688489496707916	0.945394814014435	0.48009330034256	62.3482131958008	6983
True	False	False	False	False	-2750.80908203125	-1801.06140136719	179.680999755859	0.848896384239197	0.97087299823761	1	84.0185165405273	13611
True	False	False	False	False	-2744.08935546875	-1657.08544921875	68.7667999267578	0.42194852232933	0.905730426311493	0.190289482474327	57.2419357299805	3549
True	False	False	False	False	-2751.95483398438	-1580.31127929688	133.097030639648	0.329028278589249	0.841608881950378	0.134894534945488	64.9000015258789	7788
True	False	False	False	False	-2749.0625	-1300.35681152344	59.8936653137207	0.554879128932953	0.874725699424744	0.297217160463333	57.7407417297363	3118
True	False	False	False	False	-2747.73266601563	-1482.72583007813	166.371292114258	0.665675103664398	0.941410720348358	0.438403218984604	68.7266693115234	10309
True	False	False	False	False	-2743.99926757813	-1634.29077148438	92.0587844848633	0.529443800449371	0.924383997917175	0.273180812597275	62.216869354248	5164
True	False	False	False	False	-2740.33203125	-1099.53161621094	95.3862075805664	0.71159839630127	0.925522744655609	0.53076446056366	56.3720932006836	4848
True	False	False	False	False	-2740.31640625	-1771.59558105469	123.114753723145	0.689725339412689	0.949131846427917	0.482558608055115	66.7657623291016	7411
True	False	False	False	False	-2739.80834960938	-1568.67224121094	99.8227767944336	0.44728884100914	0.93109118938446	0.207641556859016	64.4333343505859	5799
True	False	False	False	False	-2739.65966796875	-1524.009765625	59.8936653137207	0.730168700218201	0.963199138641357	0.580802917480469	58.9444427490234	3183
True	False	False	False	False	-2736.54638671875	-1363.53100585938	62.1119499206543	0.745300650596619	0.939567387104034	0.631386935710907	57.6607131958008	3229
True	False	False	False	False	-2732.5751953125	-1891.21154785156	134.206176757813	0.792623698711395	0.954126596450806	1	77.0330581665039	9321
True	False	False	False	False	-2732.82739257813	-1696.33251953125	151.952453613281	0.641634702682495	0.932658791542053	0.400719165802002	82.3649597167969	11284
True	False	False	False	False	-2730.05102539063	-1734.25073242188	136.424453735352	0.669698774814606	0.926945447921753	0.445281118154526	69.9674758911133	8606
True	False	False	False	False	-2722.28662109375	-1684.30419921875	17.7462711334229	0.47912186384201	0.898697376251221	0.231170579791069	59.375	950
True	False	False	False	False	-2724.50512695313	-1259.20275878906	56.5662384033203	0.668162107467651	0.90536242723465	0.442632764577866	56.7450981140137	2894
True	False	False	False	False	-2722.44750976563	-1503.92407226563	61.0028076171875	0.760719418525696	0.940485060214996	0.698856711387634	57.7272720336914	3175
True	False	False	False	False	-2715.99877929688	-1616.72546386719	117.569046020508	0.771331310272217	0.953168451786041	0.763932764530182	66.2358474731445	7021
True	False	False	False	False	-2716.1201171875	-1288.01354980469	22.1828384399414	0.755204319953918	0.955192744731903	0.672140836715698	50.3499984741211	1007
True	False	False	False	False	-2715.76440429688	-1851.69177246094	197.427261352539	0.712210476398468	0.951690316200256	0.532258272171021	83.2134857177734	14812
True	False	False	False	False	-2713.71240234375	-1236.29382324219	34.3833999633789	0.412577152252197	0.885551452636719	0.184148162603378	54	1674
True	False	False	False	False	-2708.94799804688	-1891.39990234375	117.569046020508	0.619105696678162	0.930337071418762	0.369730323553085	67.1792449951172	7121
True	False	False	False	False	-2712.25854492188	-1452.18566894531	92.0587844848633	0.484771430492401	0.919657170772552	0.235571652650833	56.6746978759766	4704
True	False	False	False	False	-2711.47143554688	-1763.52453613281	179.680999755859	0.648191511631012	0.947084307670593	0.410469472408295	74.2839508056641	12034
True	False	False	False	False	-2706.1083984375	-1703.84399414063	102.041061401367	0.633248448371887	0.952976644039154	0.388754099607468	69.7717361450195	6419
True	False	False	False	False	-2709.78247070313	-1370.34484863281	97.6044921875	0.395615190267563	0.832380890846252	0.173380821943283	57.1704559326172	5031
True	False	False	False	False	-2708.12231445313	-1559.67663574219	123.114753723145	0.56246018409729	0.905340373516083	0.3048195540905	63.6666679382324	7067
True	False	False	False	False	-2706.83666992188	-1186.74523925781	26.6194076538086	0.62885844707489	0.898097395896912	0.382700979709625	49.3333320617676	1184
True	False	False	False	False	-2705.0419921875	-1064.42004394531	98.7136306762695	0.856194138526917	0.964746832847595	1	64.2134857177734	5715
True	False	False	False	False	-2693.69775390625	-1806.53186035156	177.462707519531	0.838416218757629	0.963367640972137	1	76.6687469482422	12267
True	False	False	False	False	-2695.23510742188	-1596.21472167969	117.569046020508	0.668824553489685	0.949568450450897	0.443771183490753	69.2830200195313	7344
True	False	False	False	False	-2695.32592773438	10.8675365447998	122.005615234375	0.847553610801697	0.960910856723785	1	59.5454559326172	6550
True	False	False	False	False	-2692.73315429688	-1672.43798828125	105.36848449707	0.583986639976501	0.958928644657135	0.327665001153946	68.4315795898438	6501
True	False	False	False	False	-2692.349609375	-1504.27624511719	80.9673614501953	0.658864200115204	0.960083663463593	0.427161902189255	57.287670135498	4182
True	False	False	False	False	-2687.15405273438	-1703.51721191406	12.2005615234375	0.768196105957031	0.939064502716064	0.742168962955475	58.1818199157715	640
True	False	False	False	False	-2691.09643554688	-1181.97290039063	55.4570960998535	0.761327385902405	0.948154032230377	0.702032923698425	53.6599998474121	2683
True	False	False	False	False	-2689.82299804688	-789.906982421875	141.970169067383	0.2942034304142	0.755795121192932	0.116801977157593	57.875	7408
True	False	False	False	False	-2688.67211914063	-1298.41271972656	97.6044921875	0.728147208690643	0.953019738197327	0.574816465377808	58.1590919494629	5118
True	False	False	False	False	-2682.033203125	-1691.98352050781	73.203369140625	0.747322142124176	0.955290913581848	0.639100313186646	67.2121200561523	4436
True	False	False	False	False	-2685.97143554688	-1650.51293945313	52.1296730041504	0.791674017906189	0.951043426990509	1	59.5531921386719	2799
True	False	False	False	False	-2681.67504882813	-1539.97045898438	90.9496383666992	0.613874852657318	0.951597213745117	0.363026946783066	58.9878044128418	4837
True	False	False	False	False	-2680.68041992188	-1452.89318847656	25.5102653503418	0.630279898643494	0.961829006671906	0.384645730257034	51.0434799194336	1174
True	False	False	False	False	-2680.27490234375	-1871.57421875	139.751892089844	0.728278815746307	0.950379192829132	0.575201690196991	74.6746063232422	9409
True	False	False	False	False	-2678.23022460938	-1618.08862304688	105.36848449707	0.786068022251129	0.956256031990051	1	64.3473663330078	6113
True	False	False	False	False	-2676.61376953125	-1673.89086914063	14.4188451766968	0.666414141654968	0.918621897697449	0.43965283036232	59.3076934814453	771
True	False	False	False	False	-2675.62915039063	-1367.64208984375	70.9850845336914	0.369919419288635	0.786165595054626	0.157858625054359	55.046875	3523
True	False	False	False	False	-2671.3466796875	-1772.11840820313	122.005615234375	0.58457487821579	0.909431934356689	0.328317552804947	67.4090881347656	7415
True	False	False	False	False	-2674.84106445313	-1490.73815917969	67.6576614379883	0.520261466503143	0.926073908805847	0.265007317066193	54.2459030151367	3309
True	False	False	False	False	-2674.61206054688	-446.858459472656	200.754699707031	0.66173928976059	0.956233263015747	0.431847929954529	63.585636138916	11509
True	False	False	False	False	-2662.17553710938	-1800.45471191406	120.896469116211	0.714016377925873	0.936556994915009	0.536720037460327	68.8532104492188	7505
True	False	False	False	False	-2660.39794921875	-1635.05847167969	73.203369140625	0.815053641796112	0.955285608768463	1	64.9393920898438	4286
True	False	False	False	False	-2661.07250976563	-1448.0986328125	16.6371288299561	0.646814525127411	0.921669483184814	0.408391445875168	50.7333335876465	761
True	False	False	False	False	-2661.04638671875	-1276.33532714844	112.023338317871	0.654341518878937	0.903458416461945	0.419957339763641	54.8811874389648	5543
True	False	False	False	False	-2659.58349609375	-1713.92468261719	18.8554134368896	0.625182271003723	0.931073546409607	0.377736806869507	65.470588684082	1113
True	False	False	False	False	-2658.4287109375	-1703.42419433594	19.9645557403564	0.621916890144348	0.926577508449554	0.373404234647751	58.2777786254883	1049
True	False	False	False	False	-2657.3486328125	-1839.21044921875	171.917007446289	0.804226338863373	0.959704160690308	1	76.9419326782227	11926
True	False	False	False	False	-2656.48950195313	-1731.232421875	200.754699707031	0.80324798822403	0.950104236602783	1	89.2596664428711	16156
True	False	False	False	False	-2653.8955078125	-1751.30065917969	89.8404998779297	0.721652567386627	0.952234208583832	0.556551098823547	69.1111145019531	5598
True	False	False	False	False	-2654.43237304688	-1676.05895996094	42.1473922729492	0.853256225585938	0.965447545051575	1	64.7105255126953	2459
True	False	False	False	False	-2651.9931640625	-1614.99743652344	65.4393768310547	0.668060660362244	0.926585853099823	0.442458897829056	58.830509185791	3471
True	False	False	False	False	-2651.6845703125	-1319.57019042969	133.097030639648	0.676494359970093	0.900786757469177	0.45733118057251	57.5	6900
True	False	False	False	False	-2647.60327148438	-1571.92248535156	114.241622924805	0.771086752414703	0.960568130016327	0.762132465839386	62.1262130737305	6399
True	False	False	False	False	-2643.19750976563	-1888.54760742188	105.36848449707	0.549099147319794	0.934551000595093	0.291562587022781	62.6421051025391	5951
True	False	False	False	False	-2630.9169921875	-1874.81433105469	85.4039306640625	0.740752220153809	0.9486203789711	0.614958584308624	62.5584411621094	4817
True	False	False	False	False	-2637.68359375	-1349.4609375	73.203369140625	0.416437953710556	0.85444575548172	0.18666110932827	52.5303039550781	3467
True	False	False	False	False	-2636.29760742188	-1646.39184570313	96.4953460693359	0.662354826927185	0.933931887149811	0.432862222194672	58.3103446960449	5073
True	False	False	False	False	-2629.0029296875	-800.802917480469	77.6399383544922	0.851448595523834	0.965096175670624	1	50.5142860412598	3536
True	False	False	False	False	-2620.03051757813	-1796.94604492188	115.350761413574	0.727483928203583	0.955571591854095	0.572885155677795	63	6552
True	False	False	False	False	-2615.95849609375	-1553.46203613281	70.9850845336914	0.648602724075317	0.949055790901184	0.411093205213547	54.359375	3479
True	False	False	False	False	-2614.21850585938	-1718.47998046875	75.4216537475586	0.758873462677002	0.948419690132141	0.689513981342316	56.3823547363281	3834
True	False	False	False	False	-2607.1396484375	-525.600341796875	151.952453613281	0.761225640773773	0.965479552745819	0.701497912406921	58.8248176574707	8059
True	False	False	False	False	-2605.84057617188	-1847.9296875	154.17073059082	0.611271679401398	0.931418836116791	0.35975307226181	67.5251770019531	9386
True	False	False	False	False	-2604.88793945313	-1740.90124511719	87.6222152709961	0.703833937644958	0.954608798027039	0.512563169002533	59.2025299072266	4677
True	False	False	False	False	-2605.05102539063	-1518.82434082031	14.4188451766968	0.560572564601898	0.912751436233521	0.302906334400177	50.1538467407227	652
True	False	False	False	False	-2602.76489257813	-1689.8583984375	56.5662384033203	0.639505863189697	0.95576798915863	0.397629857063293	56.0392150878906	2858
True	False	False	False	False	-2600.6884765625	-960.083129882813	12.2005615234375	0.658792555332184	0.933060109615326	0.427046239376068	45.8181800842285	504
True	False	False	False	False	-2594.33984375	-1519.75866699219	36.6016845703125	0.67818558216095	0.942317605018616	0.46042013168335	52.8787879943848	1745
True	False	False	False	False	-2593.95581054688	-596.717956542969	147.515884399414	0.788424491882324	0.95111745595932	1	61.6466178894043	8199
True	False	False	False	False	-2588.04565429688	-1794.27172851563	46.5839614868164	0.639514982700348	0.938362061977386	0.397643029689789	59.6190490722656	2504
True	False	False	False	False	-2591.93090820313	-1653.92919921875	82.0765075683594	0.594304740428925	0.922776937484741	0.339349389076233	59.027027130127	4368
True	False	False	False	False	-2591.85595703125	-716.667297363281	159.716445922852	0.601037442684174	0.905580878257751	0.347259551286697	54.3888893127441	7832
True	False	False	False	False	-2585.61889648438	-1879.81579589844	84.2947845458984	0.555714786052704	0.962479829788208	0.29804465174675	60.4210510253906	4592
True	False	False	False	False	-2585.59545898438	-1774.89807128906	37.7108268737793	0.666771829128265	0.941161274909973	0.44025981426239	58.1764717102051	1978
True	False	False	False	False	-2584.1083984375	-1714.85791015625	77.6399383544922	0.453503996133804	0.908940076828003	0.21207557618618	55.4000015258789	3878
True	False	False	False	False	-2585.18139648438	-1545.71752929688	29.9468326568604	0.67108416557312	0.94053065776825	0.447692304849625	50.4814796447754	1363
True	False	False	False	False	-2582.64331054688	-1578.90173339844	21.0736961364746	0.640076875686646	0.941912531852722	0.398454904556274	51.7894744873047	984
True	False	False	False	False	-2581.64477539063	-1896.26977539063	70.9850845336914	0.63614410161972	0.937319993972778	0.392824232578278	61.03125	3906
True	False	False	False	False	-2573.46020507813	-1842.03173828125	104.259346008301	0.639728426933289	0.956177234649658	0.397951126098633	71.138298034668	6687
True	False	False	False	False	-2580.44287109375	-1749.00341796875	82.0765075683594	0.760389924049377	0.957409143447876	0.697156250476837	60.8243255615234	4501
True	False	False	False	False	-2577.40942382813	-650.399719238281	115.350761413574	0.811039984226227	0.955311119556427	1	58.3173065185547	6065
True	False	False	False	False	-2577.3408203125	-1683.22729492188	86.513069152832	0.497549623250961	0.928336203098297	0.245801210403442	57.8589744567871	4513
True	False	False	False	False	-2576.94921875	-439.595825195313	157.498153686523	0.69618821144104	0.94695770740509	0.495858699083328	55.6760559082031	7906
True	False	False	False	False	-2575.29541015625	-1793.84204101563	49.9113883972168	0.647322654724121	0.959908962249756	0.40915635228157	59.533332824707	2679
True	False	False	False	False	-2572.76391601563	-1777.2578125	69.8759460449219	0.656436622142792	0.946528077125549	0.423270106315613	61.6190490722656	3882
True	False	False	False	False	-2574.96850585938	-938.653930664063	32.1651153564453	0.638014316558838	0.906748116016388	0.395486831665039	44.8965530395508	1302
True	False	False	False	False	-2573.287109375	-750.473266601563	72.0942230224609	0.690861225128174	0.92444509267807	0.484845846891403	50.7846145629883	3301
True	False	False	False	False	-2570.94018554688	-358.440704345703	239.574661254883	0.647026121616364	0.939100623130798	0.408709734678268	58.2361106872559	12579
True	False	False	False	False	-2568.93432617188	-1648.78271484375	83.1856460571289	0.639665722846985	0.932363450527191	0.397860646247864	55.7466659545898	4181
True	False	False	False	False	-2568.84033203125	-681.925354003906	163.043869018555	0.80851811170578	0.959284722805023	1	56.8299331665039	8354
True	False	False	False	False	-2564.33666992188	-1732.07946777344	54.3479537963867	0.596014022827148	0.904926002025604	0.341335475444794	52.7142868041992	2583
True	False	False	False	False	-2566.06420898438	-780.289855957031	107.586769104004	0.520671904087067	0.918956995010376	0.265367358922958	52.3298950195313	5076
True	False	False	False	False	-2563.2880859375	-1874.69763183594	77.6399383544922	0.729374051094055	0.952727735042572	0.578431367874146	62.4000015258789	4368
True	False	False	False	False	-2562.28247070313	-1845.27807617188	62.1119499206543	0.745300650596619	0.946574091911316	0.631386935710907	66.2142868041992	3708
True	False	False	False	False	-2563.2080078125	-1544.26525878906	63.2210922241211	0.758609592914581	0.956483066082001	0.688213586807251	51.9473686218262	2961
True	False	False	False	False	-2558.97412109375	-1070.78918457031	135.315322875977	0.799174308776855	0.950650691986084	1	74.2868881225586	9063
True	False	False	False	False	-2552.87744140625	-1892.21740722656	43.256534576416	0.717120826244354	0.919572293758392	0.544586777687073	62.4102554321289	2434
True	False	False	False	False	-2550.49536132813	-1717.47045898438	99.8227767944336	0.457895189523697	0.937267243862152	0.215253308415413	54.0666656494141	4866
True	False	False	False	False	-2548.71630859375	-730.146240234375	155.279876708984	0.679850518703461	0.925477504730225	0.463497906923294	54.0928573608398	7573
True	False	False	False	False	-2544.60034179688	-1651.693359375	69.8759460449219	0.544177293777466	0.923841238021851	0.28683990240097	50.3492050170898	3172
True	False	False	False	False	-2545.28173828125	-802.5400390625	90.9496383666992	0.804048359394073	0.964408934116364	1	49.7682914733887	4081
True	False	False	False	False	-2543.44970703125	-1844.93591308594	9.98227787017822	0.754574596881866	0.933233201503754	0.669301986694336	53.6666679382324	483
True	False	False	False	False	-2537.52563476563	-1335.005859375	234.028945922852	0.834004878997803	0.960547685623169	1	63.037914276123	13301
True	False	False	False	False	-2530.7861328125	-1849.09582519531	39.9291114807129	0.606388568878174	0.948734700679779	0.353718668222427	56.0833320617676	2019
True	False	False	False	False	-2533.81982421875	-640.585876464844	75.4216537475586	0.452503979206085	0.897696197032928	0.211357146501541	49.205883026123	3346
True	False	False	False	False	-2532.75830078125	-1797.62121582031	28.8376903533936	0.681263327598572	0.941819429397583	0.466138988733292	54.1153831481934	1407
True	False	False	False	False	-2531.88232421875	-1616.04467773438	51.0205307006836	0.309552818536758	0.895690679550171	0.124623231589794	48.6304359436035	2237
True	False	False	False	False	-2531.3466796875	-1578.20104980469	14.4188451766968	0.560572564601898	0.939505636692047	0.302906334400177	48.8461532592773	635
True	False	False	False	False	-2526.2041015625	-819.716125488281	137.533599853516	0.691914021968842	0.925981640815735	0.486984550952911	52.8790321350098	6557
True	False	False	False	False	-2520.1630859375	-1869.7900390625	95.3862075805664	0.643819987773895	0.941988825798035	0.403928637504578	55.6046524047852	4782
True	False	False	False	False	-2519.5830078125	-1786.72399902344	73.203369140625	0.523612141609192	0.923947393894196	0.267961025238037	59.3181800842285	3915
True	False	False	False	False	-2523.32690429688	-1534.63500976563	45.4748191833496	0.599586963653564	0.949190139770508	0.345535457134247	47.9024391174316	1964
True	False	False	False	False	-2522.47509765625	-702.8349609375	159.716445922852	0.803513050079346	0.955694556236267	1	53.5	7704
True	False	False	False	False	-2516.49536132813	-1808.96618652344	57.6753807067871	0.541820704936981	0.949096083641052	0.284607857465744	55.9230766296387	2908
True	False	False	False	False	-2508.66845703125	-1828.47912597656	34.3833999633789	0.754140198230743	0.95063853263855	0.667366206645966	50.6451606750488	1570
True	False	False	False	False	-2510.81225585938	-1342.13793945313	41.0382537841797	0.62323272228241	0.896957993507385	0.375141590833664	49.8378372192383	1844
True	False	False	False	False	-2504.99609375	-1638.51684570313	49.9113883972168	0.791574835777283	0.958025753498077	1	47.7555541992188	2149
True	False	False	False	False	-2505.91186523438	-1540.80822753906	12.2005615234375	0.508639216423035	0.896412432193756	0.255007147789001	45.5454559326172	501
True	False	False	False	False	-2505.85815429688	-865.919677734375	92.0587844848633	0.730007886886597	0.936320126056671	0.580321133136749	45.602409362793	3785
True	False	False	False	False	-2499.322265625	-1844.9921875	65.4393768310547	0.728608548641205	0.948536276817322	0.576169312000275	53.6101684570313	3163
True	False	False	False	False	-2503.43432617188	-682.079895019531	159.716445922852	0.699274837970734	0.939985573291779	0.502468287944794	52.0763893127441	7499
True	False	False	False	False	-2502.39306640625	-1758.2998046875	23.2919807434082	0.666415452957153	0.93280303478241	0.439655065536499	48.8095245361328	1025
True	False	False	False	False	-2499.29614257813	-1337.14575195313	51.0205307006836	0.761244773864746	0.9482381939888	0.701598525047302	52.5434799194336	2417
True	False	False	False	False	-2495.451171875	-305.784698486328	189.663269042969	0.664413809776306	0.938715279102325	0.436284303665161	69.9298248291016	11958
True	False	False	False	False	-2491.83740234375	-1867.05212402344	62.1119499206543	0.706682562828064	0.931373178958893	0.519085705280304	55.0357131958008	3082
True	False	False	False	False	-2489.14868164063	-1885.78063964844	104.259346008301	0.63256448507309	0.933729588985443	0.387801796197891	58.3297882080078	5483
True	False	False	False	False	-2480.25610351563	-713.595397949219	159.716445922852	0.841049253940582	0.969249248504639	1	53.125	7650
True	False	False	False	False	-2479.05834960938	-270.418060302734	134.206176757813	0.724908888339996	0.951428830623627	0.56553328037262	65.9752044677734	7983
True	False	False	False	False	-2478.75415039063	-1832.40100097656	72.0942230224609	0.399569809436798	0.888716459274292	0.175852462649345	52.7230758666992	3427
True	False	False	False	False	-2476.25537109375	-315.751007080078	120.896469116211	0.721993744373322	0.960861563682556	0.557476460933685	58.6055030822754	6388
True	False	False	False	False	-2469.96630859375	-1877.10595703125	9.98227787017822	0.557533979415894	0.921230614185333	0.29985499382019	48.4444427490234	436
True	False	False	False	False	-2469.26928710938	-1822.01281738281	15.5279874801636	0.603693544864655	0.934281527996063	0.350445985794067	53.5	749
True	False	False	False	False	-2468.47338867188	-1582.07556152344	49.9113883972168	0.520199179649353	0.93365079164505	0.264952719211578	47.7555541992188	2149
True	False	False	False	False	-2467.73583984375	-683.025390625	122.005615234375	0.565154671669006	0.916637003421783	0.307574510574341	51.5818176269531	5674
True	False	False	False	False	-2465.64965820313	-1811.12548828125	19.9645557403564	0.571213245391846	0.898822963237762	0.313874661922455	49.5	891
True	False	False	False	False	-2461.115234375	-1870.87060546875	41.0382537841797	0.693152844905853	0.918818771839142	0.489524483680725	49.0540542602539	1815
True	False	False	False	False	-2452.94458007813	-1728.78186035156	88.7313537597656	0.769612729549408	0.931656122207642	0.751666605472565	54.5250015258789	4362
True	False	False	False	False	-2452.34204101563	-267.909393310547	124.223899841309	0.828619480133057	0.96386045217514	1	54.1964302062988	6070
True	False	False	False	False	-2446.86572265625	-411.491394042969	161.934722900391	0.304692596197128	0.759034097194672	0.122121378779411	53.3356170654297	7787
True	False	False	False	False	-2441.248046875	-1627.5224609375	21.0736961364746	0.568957209587097	0.90479451417923	0.311511278152466	46.0526313781738	875
True	False	False	False	False	-2441.92846679688	-84.589599609375	119.787330627441	0.79902595281601	0.951248407363892	1	62.4814796447754	6748
True	False	False	False	False	-2435.47119140625	-528.099670410156	120.896469116211	0.512484490871429	0.956466197967529	0.258274614810944	47.1100921630859	5135
True	False	False	False	False	-2433.70556640625	-346.123565673828	180.790130615234	0.378151386976242	0.85572737455368	0.162733092904091	58.3006134033203	9503
True	False	False	False	False	-2433.68310546875	-1818.77563476563	58.7845230102539	0.762402236461639	0.951740801334381	0.707778513431549	48.0754699707031	2548
True	False	False	False	False	-2429.177734375	-1621.25708007813	39.9291114807129	0.64491605758667	0.946144938468933	0.405553311109543	49.6111106872559	1786
True	False	False	False	False	-2432.57641601563	-245.678787231445	99.8227767944336	0.777396082878113	0.964942038059235	0.816632270812988	50.7666664123535	4569
True	False	False	False	False	-2425.3544921875	-849.801940917969	43.256534576416	0.318720370531082	0.864288091659546	0.129408210515976	44.461540222168	1734
True	False	False	False	False	-2426.48486328125	-585.491455078125	125.333038330078	0.720809042453766	0.946451187133789	0.554278552532196	47.079647064209	5320
True	False	False	False	False	-2425.85986328125	-373.904418945313	159.716445922852	0.747152209281921	0.937965095043182	0.638441383838654	73.3541641235352	10563
True	False	False	False	False	-2424.44970703125	-77.1571426391602	126.442184448242	0.819941997528076	0.964366912841797	1	66.0877227783203	7534
True	False	False	False	False	-2418.11279296875	-815.636169433594	92.0587844848633	0.739471137523651	0.950555145740509	0.610541462898254	45.180721282959	3750
True	False	False	False	False	-2417.30541992188	-1490.27758789063	26.6194076538086	0.718682765960693	0.937802910804749	0.54864364862442	46.2916679382324	1111
True	False	False	False	False	-2415.1982421875	-1585.10290527344	18.8554134368896	0.587365925312042	0.902410805225372	0.331435710191727	41.4117660522461	704
True	False	False	False	False	-2413.92211914063	-552.503479003906	120.896469116211	0.687753558158875	0.927593886852264	0.478636562824249	48.944953918457	5335
True	False	False	False	False	-2414.84912109375	-518.745300292969	97.6044921875	0.784017562866211	0.966074287891388	0.919521510601044	49.3409080505371	4342
True	False	False	False	False	-2413.09204101563	-621.244689941406	133.097030639648	0.745649039745331	0.954740822315216	0.63269704580307	49.8083343505859	5977
True	False	False	False	False	-2411.998046875	-1504.43701171875	31.0559749603271	0.549106180667877	0.920511364936829	0.291569441556931	46.2142868041992	1294
True	False	False	False	False	-2406.265625	-1101.4755859375	13.3097038269043	0.615151524543762	0.908898293972015	0.364647418260574	42	504
True	False	False	False	False	-2403.14282226563	-965.898193359375	37.7108268737793	0.517702579498291	0.917121946811676	0.262773334980011	39.6764717102051	1349
True	False	False	False	False	-2402.58251953125	-779.492553710938	87.6222152709961	0.785240411758423	0.947773933410645	0.972049474716187	52.8354415893555	4174
True	False	False	False	False	-2401.87573242188	-279.013641357422	219.610107421875	0.769321203231812	0.96088433265686	0.749670028686523	64.0707092285156	12686
True	False	False	False	False	-2400.39111328125	-1767.0400390625	68.7667999267578	0.794570684432983	0.952435314655304	1	52.5645179748535	3259
True	False	False	False	False	-2395.29516601563	-706.788635253906	90.9496383666992	0.452912747859955	0.948239982128143	0.21165058016777	42.926830291748	3520
True	False	False	False	False	-2392.08227539063	-1818.71496582031	87.6222152709961	0.770300686359406	0.968749284744263	0.756472110748291	53	4187
True	False	False	False	False	-2391.29931640625	-532.605529785156	83.1856460571289	0.711920857429504	0.959064602851868	0.531550288200378	43.1599998474121	3237
True	False	False	False	False	-2387.42651367188	-1775.40832519531	56.5662384033203	0.776553928852081	0.942854642868042	0.808126747608185	49.3725471496582	2518
True	False	False	False	False	-2386.08911132813	-842.329956054688	19.9645557403564	0.679683864116669	0.938502132892609	0.463188141584396	44.8888893127441	808
True	False	False	False	False	-2386.140625	-84.2519378662109	211.846115112305	0.839948892593384	0.95663982629776	1	63.5654449462891	12141
True	False	False	False	False	-2385.35424804688	-596.839965820313	128.660461425781	0.326972275972366	0.861164808273315	0.1337910592556	51.0948257446289	5927
True	False	False	False	False	-2376.47338867188	-762.065063476563	138.64274597168	0.788708209991455	0.959802567958832	1	57.7840003967285	7223
True	False	False	False	False	-2375.74145507813	-640.737182617188	17.7462711334229	0.5884068608284	0.931073546409607	0.332607984542847	43.0625	689
True	False	False	False	False	-2370.14453125	-636.461120605469	9.98227787017822	0.754574596881866	0.933233201503754	0.669301986694336	41.8888893127441	377
True	False	False	False	False	-2374.31567382813	-439.587463378906	256.211791992188	0.655884146690369	0.949202835559845	0.42239236831665	63.2813835144043	14618
True	False	False	False	False	-2372.8642578125	-212.679260253906	114.241622924805	0.827207922935486	0.960092186927795	1	49.271842956543	5075
True	False	False	False	False	-2369.67236328125	-1572.82141113281	78.7490768432617	0.79235315322876	0.962030291557312	1	46.5352096557617	3304
True	False	False	False	False	-2367.55932617188	-1869.33435058594	83.1856460571289	0.781472206115723	0.957111597061157	0.867934346199036	50.3199996948242	3774
True	False	False	False	False	-2364.89697265625	-607.4912109375	63.2210922241211	0.501330733299255	0.885845899581909	0.248904660344124	45.3859634399414	2587
True	False	False	False	False	-2364.81787109375	-971.801147460938	126.442184448242	0.806643486022949	0.952323019504547	1	50.7543869018555	5786
True	False	False	False	False	-2359.28564453125	-326.204071044922	273.958068847656	0.462277710437775	0.824235200881958	0.218462914228439	88.6801605224609	21904
True	False	False	False	False	-2358.3154296875	-181.286041259766	104.259346008301	0.811947047710419	0.958612501621246	1	60.3404273986816	5672
True	False	False	False	False	-2357.3583984375	-728.692565917969	112.023338317871	0.679670333862305	0.948522448539734	0.463163018226624	47.2574272155762	4773
True	False	False	False	False	-2355.0234375	-381.172241210938	212.955261230469	0.286049693822861	0.713970363140106	0.112740315496922	61.2916679382324	11768
True	False	False	False	False	-2356.57568359375	-198.95654296875	87.6222152709961	0.749889969825745	0.973350286483765	0.649311125278473	49.7088623046875	3927
True	False	False	False	False	-2350.6005859375	-1469.35168457031	78.7490768432617	0.803937435150146	0.966323673725128	1	44.4647903442383	3157
True	False	False	False	False	-2352.3212890625	-918.498596191406	37.7108268737793	0.763439774513245	0.959012150764465	0.71349173784256	41.970588684082	1427
True	False	False	False	False	-2351.63134765625	-293.544647216797	130.878753662109	0.714486539363861	0.949785888195038	0.537895143032074	53.7118644714355	6338
True	False	False	False	False	-2350.18212890625	-115.322471618652	141.970169067383	0.861364364624023	0.969056069850922	1	56.46875	7228
True	False	False	False	False	-2348.71166992188	-1804.13647460938	190.772415161133	0.733483374118805	0.948229968547821	0.590964496135712	103.610466003418	17821
True	False	False	False	False	-2346.09936523438	-1873.67395019531	66.5485153198242	0.703921556472778	0.945985317230225	0.512761116027832	46.5666656494141	2794
True	False	False	False	False	-2343.21655273438	-1841.87890625	99.8227767944336	0.838416218757629	0.961163997650146	1	52.1777763366699	4696
True	False	False	False	False	-2341.80053710938	-914.965148925781	31.0559749603271	0.695939123630524	0.950105845928192	0.495332807302475	41.4285697937012	1160
True	False	False	False	False	-2339.45703125	-1522.54846191406	58.7845230102539	0.668824553489685	0.90711921453476	0.443771183490753	43.1509437561035	2287
True	False	False	False	False	-2333.72900390625	-124.405799865723	118.678184509277	0.801031827926636	0.961469709873199	1	62.2990646362305	6666
True	False	False	False	False	-2333.28173828125	58.8724021911621	183.008422851563	0.798095643520355	0.956356942653656	1	71.1757583618164	11744
True	False	False	False	False	-2332.66650390625	-995.962890625	166.371292114258	0.56620317697525	0.887491881847382	0.308654278516769	48.6733322143555	7301
True	False	False	False	False	-2331.0712890625	-796.77294921875	27.7285480499268	0.766682505607605	0.944578170776367	0.732549428939819	39.1599998474121	979
True	False	False	False	False	-2327.15356445313	-1888.56799316406	78.7490768432617	0.832973837852478	0.956417441368103	1	48.3380279541016	3432
True	False	False	False	False	-2328.2783203125	-1426.91296386719	77.6399383544922	0.781193256378174	0.962030291557312	0.863637804985046	45.9428558349609	3216
True	False	False	False	False	-2326.78466796875	-1022.05517578125	128.660461425781	0.811424374580383	0.956187844276428	1	47.4310340881348	5502
True	False	False	False	False	-2323.41088867188	-1650.91247558594	77.6399383544922	0.792614340782166	0.957183837890625	1	50.4000015258789	3528
True	False	False	False	False	-2317.15063476563	-1569.791015625	37.7108268737793	0.679740428924561	0.958808958530426	0.46329328417778	41.4411773681641	1409
True	False	False	False	False	-2321.21606445313	-750.360778808594	118.678184509277	0.757112741470337	0.95954817533493	0.680991768836975	53.2897186279297	5702
True	False	False	False	False	-2314.94409179688	-721.466857910156	43.256534576416	0.629624724388123	0.925618290901184	0.383747607469559	44	1716
True	False	False	False	False	-2314.2685546875	-640.363891601563	218.500961303711	0.706055700778961	0.954045474529266	0.517635524272919	118.152282714844	23276
True	False	False	False	False	-2314.19213867188	-1344.55944824219	171.917007446289	0.823719143867493	0.958681583404541	1	69.5161285400391	10775
True	False	False	False	False	-2313.93383789063	-828.843444824219	69.8759460449219	0.505962133407593	0.910235345363617	0.252755641937256	42.8888893127441	2702
True	False	False	False	False	-2307.41455078125	-1450.86010742188	69.8759460449219	0.838463246822357	0.963489770889282	1	49.5873031616211	3124
True	False	False	False	False	-2312.65454101563	-678.911499023438	41.0382537841797	0.725604593753815	0.950698494911194	0.567497134208679	45.4594612121582	1682
True	False	False	False	False	-2312.45751953125	-879.716430664063	105.36848449707	0.575222194194794	0.922868669033051	0.318126648664474	45.294734954834	4303
True	False	False	False	False	-2303.65795898438	50.7544860839844	141.970169067383	0.639755725860596	0.964223563671112	0.397990584373474	54.0234375	6915
True	False	False	False	False	-2303.1435546875	-769.410034179688	13.3097038269043	0.615151524543762	0.924317836761475	0.364647418260574	42.0833320617676	505
True	False	False	False	False	-2299.791015625	-805.649841308594	46.5839614868164	0.44640263915062	0.879977464675903	0.207015290856361	40.9285697937012	1719
True	False	False	False	False	-2301.48681640625	-394.441131591797	147.515884399414	0.817581295967102	0.956956207752228	1	74.4210510253906	9898
True	False	False	False	False	-2298.83813476563	-665.4169921875	62.1119499206543	0.787172973155975	0.972661674022675	1	46.2857131958008	2592
True	False	False	False	False	-2297.45727539063	-917.677185058594	86.513069152832	0.717120826244354	0.924951732158661	0.544586777687073	44	3432
True	False	False	False	False	-2295.373046875	-108.743194580078	232.919815063477	0.822954177856445	0.96609365940094	1	65.7333297729492	13804
True	False	False	False	False	-2289.99267578125	-1439.63317871094	92.0587844848633	0.824999392032623	0.958110809326172	1	65.6626510620117	5450
True	False	False	False	False	-2286.3701171875	-1422.18920898438	63.2210922241211	0.833572149276733	0.96172833442688	1	45.8421058654785	2613
True	False	False	False	False	-2285.36987304688	-1709.87805175781	24.401123046875	0.622672140598297	0.939532041549683	0.374400079250336	41.5909080505371	915
True	False	False	False	False	-2279.06225585938	-1392.69641113281	113.132476806641	0.763600468635559	0.956214725971222	0.714391827583313	47.6666679382324	4862
True	False	False	False	False	-2267.33959960938	-667.597900390625	109.805053710938	0.617919385433197	0.929972946643829	0.368195086717606	46.9292945861816	4646
True	False	False	False	False	-2273.79565429688	-567.362121582031	140.861022949219	0.789145231246948	0.960109293460846	1	50.1181106567383	6365
True	False	False	False	False	-2267.95263671875	-368.026489257813	160.825576782227	0.704130887985229	0.962982356548309	0.513235092163086	62.2758636474609	9030
True	False	False	False	False	-2272.02612304688	-339.865142822266	145.297592163086	0.70317542552948	0.935084998607635	0.511079430580139	76.2519073486328	9989
True	False	False	False	False	-2269.13500976563	-270.013763427734	215.173538208008	0.776229381561279	0.952103912830353	0.80497819185257	64.1907196044922	12453
True	False	False	False	False	-2265.2578125	-1515.13647460938	158.607299804688	0.835208594799042	0.962684988975525	1	67.8671340942383	9705
True	False	False	False	False	-2264.6279296875	-748.098999023438	79.8582229614258	0.803513050079346	0.951077282428741	1	44.1388893127441	3178
True	False	False	False	False	-2265.15405273438	-126.148284912109	141.970169067383	0.871119558811188	0.9703488945961	1	83.0546875	10631
True	False	False	False	False	-2263.41845703125	-66.8284301757813	155.279876708984	0.789243400096893	0.95744389295578	1	54.6285705566406	7648
True	False	False	False	False	-2262.51220703125	-1423.91198730469	93.1679229736328	0.808093369007111	0.950250029563904	1	44.7976188659668	3763
True	False	False	False	False	-2260.501953125	-906.354797363281	78.7490768432617	0.729563295841217	0.954858958721161	0.57899397611618	42.8028182983398	3039
True	False	False	False	False	-2262.36303710938	-706.101318359375	70.9850845336914	0.5884068608284	0.871561169624329	0.332607984542847	45.1875	2892
True	False	False	False	False	-2252.1171875	-1584.64245605469	167.480438232422	0.630254507064819	0.926488041877747	0.384610921144485	49.6953659057617	7504
True	False	False	False	False	-2256.07373046875	-821.690063476563	75.4216537475586	0.685223281383514	0.944771826267242	0.473690927028656	43.6323547363281	2967
True	False	False	False	False	-2249.85595703125	-325.162658691406	124.223899841309	0.61861252784729	0.871573925018311	0.369091033935547	89.0892868041992	9978
True	False	False	False	False	-2248.68627929688	-241.257369995117	134.206176757813	0.801479279994965	0.951823532581329	1	57.0909080505371	6908
True	False	False	False	False	-2245.48120117188	-644.731201171875	95.3862075805664	0.733483374118805	0.931682944297791	0.590964496135712	48.4418601989746	4166
True	False	False	False	False	-2244.83740234375	-130.45930480957	171.917007446289	0.732786118984222	0.963981747627258	0.588789701461792	63.5096778869629	9844
True	False	False	False	False	-2238.43432617188	-731.642517089844	67.6576614379883	0.690706789493561	0.942276895046234	0.484533697366714	43.0655746459961	2627
True	False	False	False	False	-2237.89990234375	-694.253173828125	97.6044921875	0.486052721738815	0.959198951721191	0.236579909920692	46.7045440673828	4110
True	False	False	False	False	-2236.26098632813	-660.932739257813	76.5307922363281	0.809509754180908	0.961069166660309	1	48.1304359436035	3321
True	False	False	False	False	-2230.533203125	-1633.8740234375	83.1856460571289	0.668196797370911	0.952234208583832	0.442692250013351	43.7200012207031	3279
True	False	False	False	False	-2230.02075195313	-100.831329345703	257.320922851563	0.627098679542542	0.896202087402344	0.380312979221344	78.125	18125
True	False	False	False	False	-2229.06298828125	-179.375640869141	176.353576660156	0.844976425170898	0.966239869594574	1	62.6163520812988	9956
True	False	False	False	False	-2227.21899414063	-1676.12316894531	36.6016845703125	0.691693365573883	0.921464204788208	0.486534744501114	44.4545440673828	1467
True	False	False	False	False	-2220.33154296875	-515.900817871094	168.589569091797	0.334220498800278	0.808607637882233	0.137702003121376	52.3355255126953	7955
True	False	False	False	False	-2219.6669921875	-841.075256347656	78.7490768432617	0.624464571475983	0.95420914888382	0.376778483390808	44.0140838623047	3125
True	False	False	False	False	-2217.65673828125	-475.584167480469	176.353576660156	0.790210247039795	0.959984481334686	1	71.7735824584961	11412
True	False	False	False	False	-2217.60278320313	-386.963500976563	117.569046020508	0.741474032402039	0.96275532245636	0.61748605966568	73.8490600585938	7828
True	False	False	False	False	-2216.35083007813	-805.147827148438	155.279876708984	0.68638277053833	0.957822680473328	0.475945204496384	54.0928573608398	7573
True	False	False	False	False	-2215.33349609375	-209.103881835938	127.551322937012	0.671671271324158	0.948760092258453	0.448721051216125	49.9043464660645	5739
True	False	False	False	False	-2212.52612304688	-678.692993164063	97.6044921875	0.809059381484985	0.969654679298401	1	48.2613639831543	4247
True	False	False	False	False	-2210.8916015625	-915.631408691406	70.9850845336914	0.577634334564209	0.962473690509796	0.320717990398407	40.21875	2574
True	False	False	False	False	-2202.40942382813	-1669.16748046875	35.4925422668457	0.739838838577271	0.936113715171814	0.6118004322052	41.78125	1337
True	False	False	False	False	-2209.1904296875	-1598.64221191406	95.3862075805664	0.790671706199646	0.943129003047943	1	45.8837203979492	3946
True	False	False	False	False	-2197.81396484375	-717.408264160156	147.515884399414	0.548246204853058	0.933601677417755	0.290738165378571	49.8496246337891	6630
True	False	False	False	False	-2200.22875976563	-259.742919921875	148.625015258789	0.802791655063629	0.957506716251373	1	57.5074615478516	7706
True	False	False	False	False	-2192.7080078125	-612.311340332031	179.680999755859	0.604290366172791	0.922419965267181	0.351167261600494	52.6543197631836	8530
True	False	False	False	False	-2194.76245117188	-564.945495605469	79.8582229614258	0.776177406311035	0.967140793800354	0.804480254650116	47.9722213745117	3454
True	False	False	False	False	-2193.39453125	-347.132934570313	217.391815185547	0.725042045116425	0.949149966239929	0.565907895565033	63.4132652282715	12429
True	False	False	False	False	-2190.69189453125	-843.25634765625	106.477630615234	0.829222500324249	0.958612501621246	1	50.8125	4878
True	False	False	False	False	-2188.90625	-178.000930786133	181.899276733398	0.72121262550354	0.942966461181641	0.555363178253174	60.2865867614746	9887
True	False	False	False	False	-2186.81201171875	-1630.46044921875	160.825576782227	0.797517895698547	0.948323309421539	1	45.8551712036133	6649
True	False	False	False	False	-2185.5966796875	-306.253540039063	156.389007568359	0.786773204803467	0.971822559833527	1	54.1702117919922	7638
True	False	False	False	False	-2184.04150390625	-966.153259277344	31.0559749603271	0.647358953952789	0.916344881057739	0.409211099147797	39.0357131958008	1093
True	False	False	False	False	-2178.64282226563	-1683.76550292969	15.5279874801636	0.717676758766174	0.938069105148315	0.546022891998291	39	546
True	False	False	False	False	-2176.16137695313	-1430.60498046875	49.9113883972168	0.502195656299591	0.868667662143707	0.249619662761688	42.3777770996094	1907
True	False	False	False	False	-2175.28369140625	-905.434936523438	23.2919807434082	0.628847420215607	0.927292883396149	0.382685959339142	41.3333320617676	868
True	False	False	False	False	-2175.55004882813	-798.61572265625	102.041061401367	0.586853384971619	0.929823279380798	0.33086034655571	45.7065200805664	4205
True	False	False	False	False	-2171.37060546875	-96.4448471069336	239.574661254883	0.622340440750122	0.949557602405548	0.373962253332138	56.3657417297363	12175
True	False	False	False	False	-2172.21728515625	54.4221992492676	190.772415161133	0.674038648605347	0.94662207365036	0.452911257743835	61.5755805969238	10591
True	False	False	False	False	-2169.1220703125	-1218.81140136719	44.3656768798828	0.55325049161911	0.902761399745941	0.295611768960953	38.5	1540
True	False	False	False	False	-2169.97290039063	-232.918853759766	125.333038330078	0.740218818187714	0.961078405380249	0.61310887336731	58.1592903137207	6572
True	False	False	False	False	-2168.05419921875	-894.449279785156	34.3833999633789	0.716718852519989	0.946469068527222	0.543553650379181	43.0645179748535	1335
True	False	False	False	False	-2163.18408203125	-1500.78747558594	68.7667999267578	0.871512949466705	0.972661674022675	1	42.5967750549316	2641
True	False	False	False	False	-2162.07983398438	-178.789855957031	186.335845947266	0.779502213001251	0.948980987071991	0.840531468391418	70.6607131958008	11871
True	False	False	False	False	-2156.86596679688	-1542.28735351563	170.807861328125	0.737847626209259	0.945578098297119	0.605065226554871	58.3636360168457	8988
True	False	False	False	False	-2159.80200195313	-1239.34338378906	64.3302307128906	0.680457472801208	0.943260431289673	0.464629203081131	40.3620681762695	2341
True	False	False	False	False	-2155.34155273438	-770.341369628906	112.023338317871	0.637276232242584	0.952979803085327	0.394432842731476	45.9207916259766	4638
True	False	False	False	False	-2159.48608398438	-590.699768066406	150.843307495117	0.774635255336761	0.950741708278656	0.790409028530121	53.544116973877	7282
True	False	False	False	False	-2159.38818359375	-738.348205566406	129.769607543945	0.818419456481934	0.968451261520386	1	50.5470085144043	5914
True	False	False	False	False	-2154.83569335938	-690.944152832031	136.424453735352	0.686334073543549	0.925079226493835	0.475850194692612	46.926830291748	5772
True	False	False	False	False	-2157.32055664063	-563.718566894531	47.6931037902832	0.694201648235321	0.952071368694305	0.491695135831833	48.0232543945313	2065
True	False	False	False	False	-2149.46704101563	-1721.81127929688	13.3097038269043	0.66390061378479	0.935661971569061	0.435427129268646	37.25	447
True	False	False	False	False	-2150.20532226563	-115.693984985352	204.082122802734	0.745316803455353	0.962325930595398	0.631447553634644	71.4239120483398	13142
True	False	False	False	False	-2149.75512695313	-829.755676269531	106.477630615234	0.56069952249527	0.883077502250671	0.303034573793411	46.78125	4491
True	False	False	False	False	-2143.61010742188	-485.162017822266	140.861022949219	0.789145231246948	0.95333856344223	1	60.4566917419434	7678
True	False	False	False	False	-2143.30517578125	-62.0529632568359	154.17073059082	0.76451712846756	0.959831178188324	0.719610869884491	50.0215835571289	6953
True	False	False	False	False	-2140.56616210938	-850.774963378906	117.569046020508	0.498379409313202	0.954026699066162	0.246479228138924	47.6226425170898	5048
True	False	False	False	False	-2142.37719726563	-554.742919921875	72.0942230224609	0.63379168510437	0.917360961437225	0.389512896537781	51.292308807373	3334
True	False	False	False	False	-2137.78637695313	-503.744720458984	131.987884521484	0.779522478580475	0.954722940921783	0.840783715248108	58.7899169921875	6996
True	False	False	False	False	-2139.6201171875	62.0644073486328	178.571853637695	0.737268269062042	0.955753326416016	0.603142499923706	60.0310554504395	9665
True	False	False	False	False	-2139.5888671875	7.23743438720703	269.521484375	0.69501656293869	0.947508215904236	0.493394792079926	72.8189315795898	17695
True	False	False	False	False	-2136.47119140625	-1523.61340332031	36.6016845703125	0.691693365573883	0.94174599647522	0.486534744501114	42.7272720336914	1410
True	False	False	False	False	-2134.97875976563	-807.686706542969	116.459907531738	0.669778347015381	0.954732000827789	0.445418983697891	47.0761909484863	4943
True	False	False	False	False	-2135.90625	-443.241485595703	319.432891845703	0.739838838577271	0.945033431053162	0.6118004322052	160.920135498047	46345
True	False	False	False	False	-2134.21411132813	-645.569641113281	160.825576782227	0.536383152008057	0.898081183433533	0.279527455568314	53.910343170166	7817
True	False	False	False	False	-2132.66186523438	-1745.77075195313	17.7462711334229	0.762108087539673	0.940302610397339	0.706189274787903	41.6875	667
True	False	False	False	False	-2132.62231445313	-208.844833374023	197.427261352539	0.800221621990204	0.947599589824677	1	74.5280914306641	13266
True	False	False	False	False	-2129.2197265625	-1761.75830078125	89.8404998779297	0.708643853664398	0.951002836227417	0.52367889881134	47.2222213745117	3825
True	False	False	False	False	-2125.13940429688	-1677.99096679688	94.2770690917969	0.373799234628677	0.811812400817871	0.160144850611687	49.764705657959	4230
True	False	False	False	False	-2128.43505859375	-39.1377220153809	212.955261230469	0.844346523284912	0.962413668632507	1	66.4010391235352	12749
True	False	False	False	False	-2127.08984375	-904.0107421875	51.0205307006836	0.340325862169266	0.902762115001678	0.141041949391365	41.2826080322266	1899
True	False	False	False	False	-2121.89819335938	-882.006591796875	53.2388153076172	0.638829112052917	0.943671822547913	0.396655410528183	44.4375	2133
True	False	False	False	False	-2119.02587890625	-249.99690246582	114.241622924805	0.771086752414703	0.9509596824646	0.762132465839386	56.3009719848633	5799
True	False	False	False	False	-2115.6259765625	-1222.66333007813	61.0028076171875	0.645261406898499	0.904700934886932	0.406067341566086	39.0909080505371	2150
True	False	False	False	False	-2114.62280273438	-704.390197753906	57.6753807067871	0.681263327598572	0.923123359680176	0.466138988733292	43.3653831481934	2255
True	False	False	False	False	-2113.02709960938	-618.772277832031	97.6044921875	0.68626457452774	0.945504367351532	0.475714534521103	44.2272720336914	3892
True	False	False	False	False	-2111.7666015625	-385.572479248047	159.716445922852	0.832318663597107	0.959614157676697	1	67.1875	9675
True	False	False	False	False	-2107.46435546875	-1810.2509765625	117.569046020508	0.793545544147491	0.950322151184082	1	50.1886787414551	5320
True	False	False	False	False	-2107.2236328125	-680.065856933594	168.589569091797	0.540336549282074	0.879895746707916	0.283211588859558	52.5789489746094	7992
True	False	False	False	False	-2106.7958984375	-746.487854003906	115.350761413574	0.439563274383545	0.835838615894318	0.202230751514435	48.6153831481934	5056
True	False	False	False	False	-2105.62377929688	38.0539283752441	194.099838256836	0.562488913536072	0.920641660690308	0.30484876036644	56.2685699462891	9847
True	False	False	False	False	-2105.27612304688	-1874.615234375	149.734161376953	0.817421019077301	0.959237992763519	1	54.4074058532715	7345
True	False	False	False	False	-2095.65551757813	-1672.83508300781	164.153015136719	0.794427216053009	0.960317492485046	1	51.9324340820313	7686
True	False	False	False	False	-2105.19995117188	-1310.03979492188	174.135284423828	0.396642982959747	0.789247035980225	0.174020990729332	52.0191078186035	8167
True	False	False	False	False	-2100.93872070313	-1280.5693359375	34.3833999633789	0.649772524833679	0.911554515361786	0.412875860929489	40.4838714599609	1255
True	False	False	False	False	-2099.42407226563	-358.492736816406	205.191253662109	0.806227326393127	0.961409151554108	1	63.7459449768066	11793
True	False	False	False	False	-2098.60864257813	-584.642761230469	148.625015258789	0.763243556022644	0.96236389875412	0.712397933006287	58.6940307617188	7865
True	False	False	False	False	-2098.27392578125	-438.513580322266	137.533599853516	0.812275528907776	0.961078405380249	1	60.1854820251465	7463
True	False	False	False	False	-2095.73095703125	-27.9797916412354	148.625015258789	0.832641422748566	0.95870703458786	1	67.7462692260742	9078
True	False	False	False	False	-2082.857421875	-1239.91638183594	35.4925422668457	0.75548255443573	0.942040622234344	0.673407912254333	41.5625	1330
True	False	False	False	False	-2092.2470703125	-261.328155517578	156.389007568359	0.749318718910217	0.942942142486572	0.646997332572937	50.7092208862305	7150
True	False	False	False	False	-2091.0107421875	-800.762878417969	117.569046020508	0.826636910438538	0.960674583911896	1	53.9528312683105	5719
True	False	False	False	False	-2085.39697265625	-774.66796875	76.5307922363281	0.71895444393158	0.958927392959595	0.54935622215271	43.652172088623	3012
True	False	False	False	False	-2083.72192382813	-619.231079101563	99.8227767944336	0.714016556739807	0.952684998512268	0.536720454692841	51.966667175293	4677
True	False	False	False	False	-2082.14965820313	-1595.47741699219	51.0205307006836	0.559523403644562	0.937398314476013	0.30184879899025	38.5217399597168	1772
True	False	False	False	False	-2075.78662109375	-564.829956054688	164.153015136719	0.749946892261505	0.953539371490479	0.649543106555939	61.7432441711426	9138
True	False	False	False	False	-2075.65600585938	-440.302612304688	168.589569091797	0.762764632701874	0.953764677047729	0.709754824638367	71.7763137817383	10910
True	False	False	False	False	-2073.63549804688	-1220.0732421875	32.1651153564453	0.720794081687927	0.950105845928192	0.554238379001617	41.0689659118652	1191
True	False	False	False	False	-2070.4765625	-1001.40582275391	68.7667999267578	0.754140198230743	0.932623863220215	0.667366206645966	39.177417755127	2429
True	False	False	False	False	-2069.14794921875	-1542.77282714844	94.2770690917969	0.430712759494781	0.804132044315338	0.1961639970541	46.1764717102051	3925
True	False	False	False	False	-2069.34057617188	-1449.10461425781	62.1119499206543	0.805557072162628	0.967193424701691	1	43.7321434020996	2449
True	False	False	False	False	-2068.67163085938	-1282.20532226563	127.551322937012	0.664698958396912	0.956846177577972	0.436761826276779	48.4521751403809	5572
True	False	False	False	False	-2068.23095703125	-902.63916015625	88.7313537597656	0.661952018737793	0.927185118198395	0.432197988033295	43.7750015258789	3502
True	False	False	False	False	-2068.07958984375	-759.282897949219	112.023338317871	0.787644565105438	0.955311119556427	1	46.2178230285645	4668
True	False	False	False	False	-2065.638671875	-1471.39367675781	11.0914192199707	0.763594925403595	0.936281979084015	0.714360892772675	38.5999984741211	386
True	False	False	False	False	-2065.12451171875	-821.124633789063	115.350761413574	0.801323413848877	0.948040068149567	1	57.605770111084	5991
True	False	False	False	False	-2062.75463867188	-1635.71411132813	26.6194076538086	0.761617660522461	0.943622469902039	0.703567922115326	44.0833320617676	1058
True	False	False	False	False	-2064.560546875	-1416.49670410156	154.17073059082	0.714149951934814	0.93571925163269	0.537053406238556	48.2374114990234	6705
True	False	False	False	False	-2058.94287109375	-1678.892578125	114.241622924805	0.463049620389938	0.952864587306976	0.219032227993011	47.3883476257324	4881
True	False	False	False	False	-2059.13818359375	-1440.47302246094	14.4188451766968	0.666414141654968	0.928345501422882	0.43965283036232	40.1538467407227	522
True	False	False	False	False	-2057.9599609375	-1642.90502929688	25.5102653503418	0.688737690448761	0.937802910804749	0.480586379766464	43.7826080322266	1007
True	False	False	False	False	-2052.50146484375	-1465.08618164063	53.2388153076172	0.638829112052917	0.941619634628296	0.396655410528183	42.875	2058
True	False	False	False	False	-2054.99658203125	-1328.51489257813	46.5839614868164	0.431572645902634	0.852874517440796	0.196747422218323	37.6428565979004	1581
True	False	False	False	False	-2056.96313476563	-960.697143554688	13.3097038269043	0.554879128932953	0.881693780422211	0.297217160463333	35.8333320617676	430
True	False	False	False	False	-2056.66625976563	-927.402893066406	46.5839614868164	0.567909002304077	0.931927382946014	0.310420274734497	37.5952377319336	1579
True	False	False	False	False	-2056.63916015625	-482.786651611328	153.061584472656	0.777968525886536	0.950994849205017	0.822720050811768	57.6811599731445	7960
True	False	False	False	False	-2055.87622070313	-1107.09350585938	52.1296730041504	0.602335870265961	0.913007438182831	0.348812431097031	38.1489372253418	1793
True	False	False	False	False	-2054.90502929688	-864.186401367188	56.5662384033203	0.569155097007751	0.906965911388397	0.31171777844429	40.9019622802734	2086
True	False	False	False	False	-2053.72778320313	-593.738647460938	113.132476806641	0.854597568511963	0.967100620269775	1	69.9313735961914	7133
True	False	False	False	False	-2053.41259765625	26.6256923675537	75.4216537475586	0.685223281383514	0.94994044303894	0.473690927028656	45.1617660522461	3071
True	False	False	False	False	-2053.08642578125	-1374.52294921875	12.2005615234375	0.681430399417877	0.931919693946838	0.46645313501358	37.6363639831543	414
True	False	False	False	False	-2050.8779296875	-789.924194335938	78.7490768432617	0.79235315322876	0.960151076316833	1	44.2394371032715	3141
True	False	False	False	False	-2041.67980957031	-1373.62451171875	42.1473922729492	0.680744707584381	0.949512124061584	0.465166300535202	41.2368431091309	1567
True	False	False	False	False	-2046.85302734375	45.9485664367676	94.2770690917969	0.662869215011597	0.949947655200958	0.433712929487228	53.1411781311035	4517
True	False	False	False	False	-2041.85461425781	-1165.31079101563	34.3833999633789	0.637083411216736	0.948474228382111	0.394158184528351	40.8387107849121	1266
True	False	False	False	False	-2040.87854003906	-1711.0703125	206.300399780273	0.760025501251221	0.959886789321899	0.695292770862579	84.1935501098633	15660
True	False	False	False	False	-2039.22436523438	-832.784729003906	118.678184509277	0.657753348350525	0.932384788990021	0.42537385225296	46.2897186279297	4953
True	False	False	False	False	-2039.15380859375	-717.962463378906	154.17073059082	0.791722774505615	0.96180784702301	1	53.0431671142578	7373
True	False	False	False	False	-2038.02795410156	-1606.40771484375	135.315322875977	0.478097200393677	0.919055640697479	0.230380058288574	46.163932800293	5632
True	False	False	False	False	-2037.63916015625	-1156.23107910156	17.7462711334229	0.64491605758667	0.927839636802673	0.405553311109543	40.6875	651
True	False	False	False	False	-2037.36303710938	-684.739929199219	173.026138305664	0.6188143491745	0.921340942382813	0.369352430105209	55.5897445678711	8672
True	False	False	False	False	-2036.97106933594	-551.827453613281	139.751892089844	0.686032891273499	0.936452269554138	0.475262850522995	49.0396842956543	6179
True	False	False	False	False	-2035.98474121094	-1674.96337890625	104.259346008301	0.657533586025238	0.946028470993042	0.425021469593048	46.0957450866699	4333
True	False	False	False	False	-2035.64074707031	-1257.63793945313	116.459907531738	0.377604871988297	0.805272281169891	0.162406697869301	47.3142852783203	4968
True	False	False	False	False	-2035.71081542969	-873.309814453125	58.7845230102539	0.72139585018158	0.928727090358734	0.555857241153717	41.7924537658691	2215
True	False	False	False	False	-2032.93518066406	-578.026184082031	127.551322937012	0.745042264461517	0.954905569553375	0.630420386791229	50.5826072692871	5817
True	False	False	False	False	-2032.33984375	-498.573181152344	144.188446044922	0.552329838275909	0.952818930149078	0.294708490371704	50.4538459777832	6559
True	False	False	False	False	-2031.728515625	47.5382194519043	100.931915283203	0.662180662155151	0.946470022201538	0.432574808597565	51.9890098571777	4731
True	False	False	False	False	-2027.81872558594	-1505.40246582031	93.1679229736328	0.478451162576675	0.930330812931061	0.230652898550034	41.3928565979004	3477
True	False	False	False	False	-2029.56677246094	-206.822631835938	138.64274597168	0.85070264339447	0.961795568466187	1	59.0559997558594	7382
True	False	False	False	False	-2027.63696289063	-944.473510742188	25.5102653503418	0.650975465774536	0.907441258430481	0.414721727371216	37.6086959838867	865
True	False	False	False	False	-2022.58203125	-1062.80212402344	209.627822875977	0.788861632347107	0.96730625629425	1	62.3174591064453	11778
True	False	False	False	False	-2019.53930664063	-904.741333007813	14.4188451766968	0.560572564601898	0.890977501869202	0.302906334400177	40.769229888916	530
True	False	False	False	False	-2015.04260253906	-1631.14526367188	138.64274597168	0.535857260227203	0.954860031604767	0.279041171073914	46.5200004577637	5815
True	False	False	False	False	-2013.30065917969	-1309.56286621094	43.256534576416	0.6188143491745	0.923047363758087	0.369352430105209	41.2820510864258	1610
True	False	False	False	False	-2006.72814941406	-1177.53991699219	43.256534576416	0.801492035388947	0.960787534713745	1	36.8717956542969	1438
True	False	False	False	False	-2005.85791015625	-999.139465332031	78.7490768432617	0.683031260967255	0.944408118724823	0.469482928514481	40.2957763671875	2861
True	False	False	False	False	-2007.2314453125	-500.433807373047	141.970169067383	0.651228725910187	0.952919840812683	0.415112018585205	47.6015625	6093
True	False	False	False	False	-2004.49914550781	-1125.93273925781	51.0205307006836	0.506011366844177	0.889544427394867	0.25279688835144	41.6739120483398	1917
True	False	False	False	False	-2002.33239746094	-623.441101074219	139.751892089844	0.710319042205811	0.947707951068878	0.527671158313751	49.476188659668	6234
True	False	False	False	False	-2003.21813964844	-399.000640869141	139.751892089844	0.703073918819427	0.963527202606201	0.510851562023163	62.2777786254883	7847
True	False	False	False	False	-2000.59228515625	-1245.15441894531	42.1473922729492	0.668440997600555	0.90511429309845	0.44311136007309	41.3947372436523	1573
True	False	False	False	False	-2000.287109375	-596.982238769531	131.987884521484	0.670856893062592	0.943763315677643	0.447295248508453	50.1512603759766	5968
True	False	False	False	False	-1997.53125	-536.374755859375	130.878753662109	0.68919312953949	0.946774005889893	0.481493949890137	47.5847473144531	5615
True	False	False	False	False	-1992.00891113281	-1395.82861328125	76.5307922363281	0.57093358039856	0.897792398929596	0.313580602407455	39.898551940918	2753
True	False	False	False	False	-1991.84790039063	-814.03076171875	129.769607543945	0.412542879581451	0.828351020812988	0.184125974774361	45.3333320617676	5304
True	False	False	False	False	-1990.15979003906	-957.210388183594	9.98227787017822	0.606388568878174	0.924382030963898	0.353718668222427	40.1111106872559	361
True	False	False	False	False	-1985.69140625	-1339.92663574219	83.1856460571289	0.561470925807953	0.944803059101105	0.30381515622139	39.906665802002	2993
True	False	False	False	False	-1985.65161132813	-1155.04638671875	69.8759460449219	0.568608820438385	0.948543608188629	0.311148166656494	42.8412704467773	2699
True	False	False	False	False	-1984.82141113281	-181.100540161133	257.320922851563	0.751520931720734	0.947460234165192	0.656058371067047	70.4741363525391	16350
True	False	False	False	False	-1977.1533203125	-1587.05908203125	117.569046020508	0.793545544147491	0.94506710767746	1	60.7735862731934	6442
True	False	False	False	False	-1979.73950195313	-958.381164550781	26.6194076538086	0.62885844707489	0.915205001831055	0.382700979709625	39.3333320617676	944
True	False	False	False	False	-1979.59814453125	-923.32861328125	219.610107421875	0.851957976818085	0.961170852184296	1	64.2676773071289	12725
True	False	False	False	False	-1972.76977539063	-1265.29504394531	79.8582229614258	0.466461271047592	0.917340755462646	0.221563175320625	39.7777786254883	2864
True	False	False	False	False	-1975.83349609375	-1060.24499511719	35.4925422668457	0.442600399255753	0.874901652336121	0.20434482395649	35.8125	1146
True	False	False	False	False	-1972.49816894531	-593.172058105469	160.825576782227	0.501383244991302	0.91538393497467	0.248948037624359	50.7586212158203	7360
True	False	False	False	False	-1952.06164550781	-1712.80615234375	64.3302307128906	0.647274434566498	0.948419690132141	0.409083664417267	45.8275871276855	2658
True	False	False	False	False	-1967.49548339844	-1489.33605957031	14.4188451766968	0.601119041442871	0.890928745269775	0.347356885671616	37.769229888916	491
True	False	False	False	False	-1971.72509765625	-877.26220703125	262.866638183594	0.702468454837799	0.930069088935852	0.50949639081955	54.3797454833984	12888
True	False	False	False	False	-1969.99377441406	-550.395935058594	134.206176757813	0.665514945983887	0.934835910797119	0.438133150339127	51.140495300293	6188
True	False	False	False	False	-1964.21936035156	-1383.78430175781	14.4188451766968	0.560572564601898	0.90358954668045	0.302906334400177	39.3076934814453	511
True	False	False	False	False	-1963.04870605469	-107.38289642334	147.515884399414	0.817581295967102	0.950221836566925	1	57.9398498535156	7706
True	False	False	False	False	-1962.84106445313	-1517.48083496094	106.477630615234	0.528011858463287	0.856378197669983	0.271889626979828	41.6458320617676	3998
True	False	False	False	False	-1956.94348144531	-1487.34411621094	9.98227787017822	0.497925460338593	0.88669216632843	0.246108084917068	39	351
True	False	False	False	False	-1961.3388671875	-1174.83190917969	93.1679229736328	0.808093369007111	0.960534572601318	1	48.6904754638672	4090
True	False	False	False	False	-1959.21374511719	-319.946411132813	93.1679229736328	0.772283971309662	0.944947302341461	0.771135985851288	65.8333358764648	5530
True	False	False	False	False	-1954.74169921875	-1390.08825683594	28.8376903533936	0.735885262489319	0.939532041549683	0.598617315292358	39.1923065185547	1019
True	False	False	False	False	-1954.67565917969	-1347.10473632813	99.8227767944336	0.701861500740051	0.935354828834534	0.508145332336426	56.3777770996094	5074
True	False	False	False	False	-1953.91088867188	-240.260070800781	279.503784179688	0.617744445800781	0.86122453212738	0.367969512939453	65.226188659668	16437
True	False	False	False	False	-1940.46606445313	-1650.74047851563	107.586769104004	0.827301025390625	0.957911789417267	1	50.3505172729492	4884
True	False	False	False	False	-1948.1904296875	-1312.31860351563	87.6222152709961	0.523279845714569	0.922822237014771	0.267666667699814	43.9873428344727	3475
True	False	False	False	False	-1950.89440917969	-1144.02807617188	13.3097038269043	0.66390061378479	0.935661971569061	0.435427129268646	37.4166679382324	449
True	False	False	False	False	-1950.38098144531	-632.722473144531	262.866638183594	0.819502294063568	0.961620330810547	1	60.4092826843262	14317
True	False	False	False	False	-1950.32409667969	-1045.02221679688	19.9645557403564	0.725530564785004	0.95370626449585	0.56728732585907	39.4444427490234	710
True	False	False	False	False	-1949.41833496094	-1228.0009765625	18.8554134368896	0.625182271003723	0.894493818283081	0.377736806869507	36.9411773681641	628
True	False	False	False	False	-1947.25317382813	-1097.89208984375	47.6931037902832	0.52303272485733	0.919227063655853	0.267447918653488	42.0930213928223	1810
True	False	False	False	False	-1948.11181640625	-524.589416503906	278.394622802734	0.804182410240173	0.966911137104034	1	68.2111587524414	17121
True	False	False	False	False	-1947.72766113281	-190.095245361328	265.084930419922	0.78896689414978	0.959433794021606	1	67.347282409668	16096
True	False	False	False	False	-1946.41394042969	-992.774230957031	23.2919807434082	0.521954357624054	0.917283177375793	0.266495555639267	44.9047622680664	943
True	False	False	False	False	-1944.96716308594	-1440.65539550781	56.5662384033203	0.500078856945038	0.914637804031372	0.247873172163963	41.9607849121094	2140
True	False	False	False	False	-1941.86352539063	-1341.28259277344	58.7845230102539	0.757243514060974	0.957037746906281	0.681612551212311	49.2641525268555	2611
True	False	False	False	False	-1941.12878417969	-1277.52282714844	45.4748191833496	0.690609216690063	0.928748250007629	0.484336644411087	40.5853652954102	1664
True	False	False	False	False	-1925.08093261719	-1760.9677734375	246.229507446289	0.463299691677094	0.873532295227051	0.21921694278717	54.8378372192383	12174
True	False	False	False	False	-1939.19201660156	-1135.24084472656	19.9645557403564	0.725530564785004	0.941512584686279	0.56728732585907	38.6111106872559	695
True	False	False	False	False	-1936.951171875	-1709.86437988281	49.9113883972168	0.771634459495544	0.956228375434875	0.766191244125366	46.3333320617676	2085
True	False	False	False	False	-1930.48205566406	-1673.80285644531	135.315322875977	0.778218626976013	0.958162069320679	0.825467169284821	49.6229515075684	6054
True	False	False	False	False	-1928.26892089844	-1246.12316894531	98.7136306762695	0.54710328578949	0.906499564647675	0.289637446403503	45.3707847595215	4038
True	False	False	False	False	-1935.57788085938	-1168.63232421875	80.9673614501953	0.826583564281464	0.961753726005554	1	43.6301383972168	3185
True	False	False	False	False	-1933.50366210938	-981.894165039063	28.8376903533936	0.572012841701508	0.899285137653351	0.314717352390289	41.4230766296387	1077
True	False	False	False	False	-1935.57434082031	-789.159484863281	129.769607543945	0.766421258449554	0.959042251110077	0.730939626693726	44.0598297119141	5155
True	False	False	False	False	-1932.50402832031	-1036.93676757813	48.80224609375	0.773984313011169	0.952329814434052	0.784835934638977	43.6818199157715	1922
True	False	False	False	False	-1928.55456542969	-1191.82458496094	26.6194076538086	0.45815697312355	0.892761647701263	0.215443938970566	34.7083320617676	833
True	False	False	False	False	-1927.98962402344	-221.10319519043	141.970169067383	0.721593976020813	0.955555021762848	0.556392550468445	57.0859375	7307
True	False	False	False	False	-1925.21643066406	-1456.89086914063	66.5485153198242	0.55894410610199	0.947722911834717	0.301266729831696	38.5	2310
True	False	False	False	False	-1914.98547363281	-1426.56726074219	48.80224609375	0.491035759449005	0.929949760437012	0.240537732839584	44.9772720336914	1979
True	False	False	False	False	-1921.36535644531	-1284.66149902344	28.8376903533936	0.646229147911072	0.910458266735077	0.407513111829758	41.730770111084	1085
True	False	False	False	False	-1923.13342285156	-836.069396972656	131.987884521484	0.70543247461319	0.936431050300598	0.516202032566071	50.8403358459473	6050
True	False	False	False	False	-1920.13525390625	-1340.9921875	45.4748191833496	0.768088281154633	0.948370218276978	0.741466164588928	41.5609741210938	1704
True	False	False	False	False	-1915.86206054688	-1276.78283691406	12.2005615234375	0.658792555332184	0.933060109615326	0.427046239376068	40.4545440673828	445
True	False	False	False	False	-1915.54272460938	-870.473754882813	128.660461425781	0.759870648384094	0.945639967918396	0.694506108760834	45.4741363525391	5275
True	False	False	False	False	-1914.92431640625	-1142.17358398438	80.9673614501953	0.750114381313324	0.946899116039276	0.650226891040802	44.5068511962891	3249
True	False	False	False	False	-1912.32177734375	-1388.64428710938	89.8404998779297	0.843989968299866	0.961495399475098	1	46.1111106872559	3735
True	False	False	False	False	-1911.79125976563	-1184.62658691406	70.9850845336914	0.627549946308136	0.916365265846252	0.380923300981522	41.6875	2668
True	False	False	False	False	-1909.84606933594	-1106.40124511719	70.9850845336914	0.795358955860138	0.962736427783966	1	45.09375	2886
True	False	False	False	False	-1907.99255371094	-1122.90161132813	19.9645557403564	0.798721373081207	0.951427280902863	1	45.6666679382324	822
True	False	False	False	False	-1897.41088867188	-1687.06323242188	26.6194076538086	0.62885844707489	0.880065858364105	0.382700979709625	37.25	894
True	False	False	False	False	-1905.40393066406	-1432.73461914063	24.401123046875	0.715491533279419	0.936510443687439	0.54042637348175	40.1363639831543	883
True	False	False	False	False	-1903.91357421875	-246.606292724609	90.9496383666992	0.65054839849472	0.932526051998138	0.414064913988113	41.2560958862305	3383
True	False	False	False	False	-1903.46118164063	-1064.10791015625	15.5279874801636	0.455312818288803	0.898964941501617	0.213379964232445	39.3571434020996	551
True	False	False	False	False	-1898.83129882813	-1660.60375976563	110.914192199707	0.630966603755951	0.950153708457947	0.385590404272079	44.8600006103516	4486
True	False	False	False	False	-1896.66577148438	-1622.06652832031	87.6222152709961	0.75999253988266	0.965469539165497	0.695125102996826	40.7974700927734	3223
True	False	False	False	False	-1896.55383300781	-1060.92895507813	14.4188451766968	0.449162185192108	0.913918435573578	0.208970308303833	39.6153831481934	515
True	False	False	False	False	-1896.38854980469	-1159.67822265625	44.3656768798828	0.749354422092438	0.939048767089844	0.647141218185425	46.7249984741211	1869
True	False	False	False	False	-3276.75512695313	103.50203704834	110.914192199707	0.403605610132217	0.929747343063354	0.178398787975311	89.0800018310547	8908
True	False	False	False	False	-3275.79443359375	121.98454284668	32.1651153564453	0.820795118808746	0.961207389831543	1	71	2059
True	False	False	False	False	-3272.30932617188	142.946426391602	80.9673614501953	0.531199872493744	0.939042925834656	0.274772703647614	91.0137023925781	6644
True	False	False	False	False	-3268.77392578125	84.8007202148438	118.678184509277	0.739972531795502	0.956437230110168	0.612260043621063	84.1588821411133	9005
True	False	False	False	False	-3250.6279296875	154.245788574219	181.899276733398	0.73448771238327	0.960878849029541	0.594133496284485	82.5975646972656	13546
True	False	False	False	False	-3242.66748046875	307.427642822266	25.5102653503418	0.748013913631439	0.950671494007111	0.641803920269012	62.347827911377	1434
True	False	False	False	False	-3238.52563476563	101.726409912109	149.734161376953	0.684073209762573	0.967558622360229	0.471474379301071	75.6148147583008	10208
True	False	False	False	False	-3233.818359375	341.724395751953	86.513069152832	0.645403206348419	0.940629780292511	0.406278669834137	106.448715209961	8303
True	False	False	False	False	-3228.642578125	371.785888671875	105.36848449707	0.470256477594376	0.933882832527161	0.224407106637955	101.884208679199	9679
True	False	False	False	False	-3227.43090820313	163.070922851563	186.335845947266	0.716425657272339	0.948964715003967	0.542802810668945	80.773811340332	13570
True	False	False	False	False	-3222.76684570313	208.777786254883	201.863830566406	0.776127755641937	0.954573750495911	0.804006338119507	87.0439529418945	15842
True	False	False	False	False	-3211.93090820313	379.129516601563	109.805053710938	0.741141617298126	0.959930598735809	0.616318583488464	80.1919174194336	7939
True	False	False	False	False	-3210.46850585938	283.336151123047	125.333038330078	0.845949530601501	0.965185582637787	1	77.7699127197266	8788
True	False	False	False	False	-3208.52221679688	436.081420898438	276.176330566406	0.282439291477203	0.759728908538818	0.110961802303791	132.337356567383	32952
True	False	False	False	False	-3207.9052734375	132.64143371582	123.114753723145	0.798364579677582	0.959216058254242	1	72.2162170410156	8016
True	False	False	False	False	-3207.4228515625	335.196441650391	124.223899841309	0.745300650596619	0.962222158908844	0.631386935710907	77.4375	8673
True	False	False	False	False	-3193.962890625	445.364288330078	11.0914192199707	0.69836014509201	0.927715241909027	0.500491261482239	100.699996948242	1007
True	False	False	False	False	-3192.91430664063	156.186935424805	127.551322937012	0.761736512184143	0.969299852848053	0.704199910163879	74.0695648193359	8518
True	False	False	False	False	-3191.84130859375	460.743957519531	148.625015258789	0.755418717861176	0.950994849205017	0.673116326332092	113.492538452148	15208
True	False	False	False	False	-3190.60986328125	524.267883300781	15.5279874801636	0.666844606399536	0.949675559997559	0.440383464097977	68.2142868041992	955
True	False	False	False	False	-3189.84448242188	62.505485534668	196.318130493164	0.803080379962921	0.950171709060669	1	82.3954772949219	14584
True	False	False	False	False	-3189.57006835938	196.502502441406	207.409545898438	0.697545051574707	0.933569252490997	0.498742699623108	82.8235321044922	15488
True	False	False	False	False	-3187.94091796875	106.669425964355	133.097030639648	0.574946224689484	0.89887261390686	0.317831754684448	71.3583297729492	8563
True	False	False	False	False	-3181.08227539063	541.471496582031	93.1679229736328	0.725569725036621	0.948007941246033	0.567398190498352	86.9642868041992	7305
True	False	False	False	False	-3178.75561523438	564.520629882813	67.6576614379883	0.568259835243225	0.941860854625702	0.310784995555878	96.8852462768555	5910
True	False	False	False	False	-3178.19995117188	620.932006835938	18.8554134368896	0.422534465789795	0.831086397171021	0.190678209066391	106.529411315918	1811
True	False	False	False	False	-3172.6328125	635.618347167969	53.2388153076172	0.583850502967834	0.939451813697815	0.327514171600342	103.083335876465	4948
True	False	False	False	False	-3170.27221679688	222.913681030273	161.934722900391	0.677424550056458	0.949690818786621	0.459025532007217	78.0753402709961	11399
True	False	False	False	False	-3168.58813476563	260.159973144531	154.17073059082	0.721209406852722	0.955329239368439	0.555354535579681	76.2446060180664	10598
True	False	False	False	False	-3168.61889648438	524.114135742188	119.787330627441	0.512583017349243	0.925665140151978	0.258358865976334	73.1759262084961	7903
True	False	False	False	False	-3167.84838867188	577.682067871094	353.816284179688	0.353917270898819	0.916466772556305	0.148632630705833	105.476486206055	33647
True	False	False	False	False	-3167.77758789063	471.1552734375	168.589569091797	0.674550771713257	0.954150259494781	0.453826725482941	87.559211730957	13309
True	False	False	False	False	-3165.44140625	650.082824707031	24.401123046875	0.33498403429985	0.852845132350922	0.138117387890816	94.9090881347656	2088
True	False	False	False	False	-3158.18115234375	139.441604614258	131.987884521484	0.731520116329193	0.961718082427979	0.584892332553864	81.3529434204102	9681
True	False	False	False	False	-3156.28540039063	165.833770751953	133.097030639648	0.616532325744629	0.948863625526428	0.366411358118057	74.091667175293	8891
True	False	False	False	False	-3152.56005859375	390.870330810547	296.140899658203	0.771628797054291	0.953702092170715	0.766148746013641	85.235954284668	22758
True	False	False	False	False	-3150.27954101563	657.290222167969	89.8404998779297	0.589413523674011	0.937525451183319	0.333746671676636	89.7160491943359	7267
True	False	False	False	False	-3147.37548828125	84.4813613891602	156.389007568359	0.64816689491272	0.931587815284729	0.410432189702988	90.1276626586914	12708
True	False	False	False	False	-3143.19970703125	183.031143188477	105.36848449707	0.672202885150909	0.944221377372742	0.449656099081039	93.2842102050781	8862
True	False	False	False	False	-3141.17919921875	580.350280761719	147.515884399414	0.597918450832367	0.930062055587769	0.343565821647644	90.5413513183594	12042
True	False	False	False	False	-3135.43017578125	246.621246337891	155.279876708984	0.60239452123642	0.924668252468109	0.34888282418251	73.6642837524414	10313
True	False	False	False	False	-3134.31469726563	612.231018066406	207.409545898438	0.720420598983765	0.954563617706299	0.553239107131958	88.1122970581055	16477
True	False	False	False	False	-3133.98291015625	696.442138671875	148.625015258789	0.685671448707581	0.958183586597443	0.474559843540192	88.4701461791992	11855
True	False	False	False	False	-3126.23754882813	213.641815185547	107.586769104004	0.769551157951355	0.95716655254364	0.75124317407608	91.1443328857422	8841
True	False	False	False	False	-3118.2060546875	73.0513305664063	137.533599853516	0.724236845970154	0.948760092258453	0.563651561737061	76.629035949707	9502
True	False	False	False	False	-3119.75854492188	343.621551513672	242.902084350586	0.86872011423111	0.974657833576202	1	88.1689529418945	19309
True	False	False	False	False	-3118.07421875	166.337371826172	113.132476806641	0.686399757862091	0.944999396800995	0.475978404283524	76.5392150878906	7807
True	False	False	False	False	-3115.65307617188	267.088287353516	229.592376708984	0.715767860412598	0.95080840587616	0.541126847267151	120.584541320801	24961
True	False	False	False	False	-3114.23046875	134.221908569336	122.005615234375	0.740235030651093	0.948522448539734	0.613164842128754	73.2454528808594	8057
True	False	False	False	False	-3111.31323242188	553.503540039063	149.734161376953	0.761056125164032	0.956108272075653	0.700609505176544	84.6814804077148	11432
True	False	False	False	False	-3110.98681640625	191.390869140625	119.787330627441	0.746888160705566	0.951317429542542	0.637421369552612	107.759262084961	11638
True	False	False	False	False	-3099.45947265625	173.996505737305	109.805053710938	0.615160465240479	0.959287881851196	0.364658802747726	78.9696960449219	7818
True	False	False	False	False	-3100.26293945313	484.113037109375	209.627822875977	0.699147701263428	0.939069867134094	0.502192556858063	96.1481475830078	18172
True	False	False	False	False	-3092.69604492188	217.91535949707	177.462707519531	0.621673703193665	0.944822371006012	0.373084425926208	80.375	12860
True	False	False	False	False	-3098.71313476563	521.036926269531	168.589569091797	0.562277495861053	0.917591214179993	0.304633796215057	79.559211730957	12093
True	False	False	False	False	-3086.01391601563	637.867736816406	187.44499206543	0.643321633338928	0.935622870922089	0.403193235397339	80.011833190918	13522
True	False	False	False	False	-3085.53979492188	120.167198181152	137.533599853516	0.812275528907776	0.962518155574799	1	78.2419357299805	9702
True	False	False	False	False	-3082.66748046875	732.093444824219	151.952453613281	0.783681273460388	0.959035098552704	0.910666465759277	78.9854049682617	10821
True	False	False	False	False	-3082.50170898438	86.1574401855469	156.389007568359	0.731586515903473	0.960454761981964	0.585095226764679	72.9148941040039	10281
True	False	False	False	False	-3082.25	335.871154785156	147.515884399414	0.839185535907745	0.961215615272522	1	91.796989440918	12209
True	False	False	False	False	-3081.41186523438	595.984497070313	156.389007568359	0.767703473567963	0.947902023792267	0.738981306552887	84.4184417724609	11903
True	False	False	False	False	-3074.47534179688	794.081787109375	175.244430541992	0.792873740196228	0.950722396373749	1	81.9430389404297	12947
True	False	False	False	False	-3072.86083984375	144.387298583984	151.952453613281	0.694207608699799	0.954063892364502	0.491707503795624	78.9343032836914	10814
True	False	False	False	False	-3072.70678710938	569.740478515625	170.807861328125	0.618398129940033	0.955866575241089	0.36881360411644	84.7792205810547	13056
True	False	False	False	False	-3063.42626953125	299.795989990234	287.267761230469	0.796065986156464	0.949360370635986	1	122.104248046875	31625
True	False	False	False	False	-3060.39184570313	370.943176269531	195.208984375	0.725498676300049	0.958019971847534	0.567197144031525	90.4602279663086	15921
True	False	False	False	False	-3057.71411132813	516.150329589844	196.318130493164	0.67950177192688	0.945506930351257	0.462850153446198	83.8644104003906	14844
True	False	False	False	False	-3055.97436523438	92.6789016723633	195.208984375	0.798543214797974	0.958432853221893	1	83.3181838989258	14664
True	False	False	False	False	-3056.84838867188	617.795837402344	151.952453613281	0.842170178890228	0.963690519332886	1	94.9926986694336	13014
True	False	False	False	False	-3057.53198242188	881.737121582031	173.026138305664	0.801492035388947	0.963727056980133	1	94.211540222168	14697
True	False	False	False	False	-3056.37622070313	174.884323120117	158.607299804688	0.78651762008667	0.932883083820343	1	78.8111877441406	11270
True	False	False	False	False	-3054.822265625	847.417541503906	189.663269042969	0.786074757575989	0.953335642814636	1	95.8830413818359	16396
True	False	False	False	False	-3050.62670898438	920.183715820313	65.4393768310547	0.535386919975281	0.959975898265839	0.27860701084137	73	4307
True	False	False	False	False	-3045.49609375	228.700042724609	165.262145996094	0.811261117458344	0.957634031772614	1	80.5234909057617	11998
True	False	False	False	False	-3045.97216796875	635.783874511719	178.571853637695	0.701635718345642	0.96209704875946	0.507644534111023	88.3416137695313	14223
True	False	False	False	False	-3043.14624023438	527.774658203125	18.8554134368896	0.733056426048279	0.934281527996063	0.589630365371704	65.7647094726563	1118
True	False	False	False	False	-3041.00317382813	941.261901855469	105.36848449707	0.62230783700943	0.956759095191956	0.373919248580933	80.0842132568359	7608
True	False	False	False	False	-3040.97314453125	199.087448120117	167.480438232422	0.604178547859192	0.945545494556427	0.351031959056854	81.2715225219727	12272
True	False	False	False	False	-3040.7353515625	273.307312011719	120.896469116211	0.695293724536896	0.9478719830513	0.49397537112236	79.9816513061523	8718
True	False	False	False	False	-3034.82568359375	664.571228027344	94.2770690917969	0.828804552555084	0.964508533477783	1	72.4000015258789	6154
True	False	False	False	False	-3031.40698242188	502.468231201172	232.919815063477	0.767763793468475	0.96357798576355	0.739368736743927	90.6285705566406	19032
True	False	False	False	False	-3029.70068359375	114.507080078125	130.878753662109	0.744540572166443	0.958389520645142	0.628555476665497	75.9322052001953	8960
True	False	False	False	False	-3026.13330078125	63.9916648864746	137.533599853516	0.762256264686584	0.943973124027252	0.706988096237183	78.5241928100586	9737
True	False	False	False	False	-3024.63671875	148.075164794922	177.462707519531	0.784437417984009	0.949964761734009	0.932413876056671	81.1750030517578	12988
True	False	False	False	False	-3021.73901367188	977.851257324219	151.952453613281	0.641634702682495	0.955837547779083	0.400719165802002	83.8467178344727	11487
True	False	False	False	False	-3016.46264648438	180.087738037109	94.2770690917969	0.806843638420105	0.961515605449677	1	144.352935791016	12270
True	False	False	False	False	-3016.42626953125	272.007751464844	129.769607543945	0.727007806301117	0.925183832645416	0.571508407592773	85.7435913085938	10032
True	False	False	False	False	-3014.79467773438	392.844390869141	239.574661254883	0.761617660522461	0.947804391384125	0.703567922115326	103.842590332031	22430
True	False	False	False	False	-3013.63256835938	125.268997192383	113.132476806641	0.763600468635559	0.954675555229187	0.714391827583313	77.3431396484375	7889
True	False	False	False	False	-3012.93115234375	465.452972412109	109.805053710938	0.648510277271271	0.951995432376862	0.410952866077423	78.2222213745117	7744
True	False	False	False	False	-3012.36108398438	83.9695892333984	163.043869018555	0.72070187330246	0.936690866947174	0.553991317749023	75.8367309570313	11148
True	False	False	False	False	-3011.52709960938	193.440673828125	86.513069152832	0.673743307590485	0.910853326320648	0.45238471031189	154.384613037109	12042
True	False	False	False	False	-3009.15942382813	917.993286132813	105.36848449707	0.571649551391602	0.903600513935089	0.314334154129028	71.9263153076172	6833
True	False	False	False	False	-3008.81860351563	251.933746337891	145.297592163086	0.696175515651703	0.956087946891785	0.495831906795502	83.870231628418	10987
True	False	False	False	False	-3007.01513671875	286.123382568359	117.569046020508	0.702122330665588	0.948832452297211	0.508725047111511	82.3207550048828	8726
True	False	False	False	False	-3007.81884765625	333.565185546875	230.701522827148	0.775878965854645	0.961223840713501	0.801652908325195	88.7163467407227	18453
True	False	False	False	False	-3006.06420898438	1004.24981689453	210.736968994141	0.498408645391464	0.880252957344055	0.246503129601479	89.1789474487305	16944
True	False	False	False	False	-3005.73364257813	221.244506835938	168.589569091797	0.770215749740601	0.963235259056091	0.755871534347534	85.0855255126953	12933
True	False	False	False	False	-3002.521484375	859.95751953125	139.751892089844	0.717676758766174	0.951297760009766	0.546022891998291	79.3253936767578	9995
True	False	False	False	False	-2998.18041992188	712.690490722656	221.828384399414	0.68375688791275	0.958286345005035	0.470868229866028	91.3499984741211	18270
True	False	False	False	False	-2996.380859375	171.999389648438	107.586769104004	0.779021024703979	0.953055143356323	0.834679305553436	82.6082458496094	8013
True	False	False	False	False	-2995.84765625	546.884521484375	238.465515136719	0.599844813346863	0.931249797344208	0.345841139554977	88.7674407958984	19085
True	False	False	False	False	-2996.09350585938	820.751281738281	218.500961303711	0.804973244667053	0.951597929000854	1	90.2182769775391	17773
True	False	False	False	False	-2995.21240234375	467.245697021484	130.878753662109	0.781607866287231	0.953871011734009	0.870086967945099	82.1949157714844	9699
True	False	False	False	False	-2992.998046875	611.788452148438	171.917007446289	0.785417377948761	0.963977038860321	1	82.3677444458008	12767
True	False	False	False	False	-2994.212890625	952.092651367188	127.551322937012	0.626141130924225	0.942271769046783	0.379022628068924	76.6956558227539	8820
True	False	False	False	False	-2993.20141601563	657.240417480469	147.515884399414	0.817581295967102	0.963690519332886	1	93.0300750732422	12373
True	False	False	False	False	-2986.56274414063	1058.92858886719	176.353576660156	0.492434859275818	0.895448386669159	0.241659566760063	94.9182357788086	15092
True	False	False	False	False	-2984.962890625	423.538970947266	177.462707519531	0.749354422092438	0.95999401807785	0.647141218185425	86.8125	13890
True	False	False	False	False	-2984.84130859375	748.119995117188	96.4953460693359	0.751482903957367	0.952967822551727	0.655898630619049	77.1034469604492	6708
True	False	False	False	False	-2981.857421875	215.415237426758	70.9850845336914	0.657634496688843	0.967919170856476	0.425183236598969	126.28125	8082
True	False	False	False	False	-2977.3388671875	849.646179199219	174.135284423828	0.721717774868011	0.939903199672699	0.556727707386017	83.9426727294922	13179
True	False	False	False	False	-2974.67407226563	682.592163085938	224.046676635742	0.778208315372467	0.957927525043488	0.825352907180786	86.0544586181641	17383
True	False	False	False	False	-2972.8779296875	256.705108642578	167.480438232422	0.747460305690765	0.966165840625763	0.639637768268585	76.4966888427734	11551
True	False	False	False	False	-2972.37890625	138.841567993164	187.44499206543	0.809715926647186	0.953591048717499	1	86.3195266723633	14588
True	False	False	False	False	-2968.96704101563	770.483154296875	201.863830566406	0.452258706092834	0.920696377754211	0.211181238293648	78.6538467407227	14315
True	False	False	False	False	-2970.74780273438	1100.42907714844	44.3656768798828	0.685897290706635	0.952934086322784	0.474998891353607	97.125	3885
True	False	False	False	False	-2967.32373046875	291.945281982422	158.607299804688	0.778592884540558	0.951839864253998	0.829684317111969	79.3356628417969	11345
True	False	False	False	False	-2964.63623046875	444.775695800781	109.805053710938	0.712054908275604	0.951931655406952	0.531877756118774	81.6767654418945	8086
True	False	False	False	False	-2962.05493164063	333.474334716797	120.896469116211	0.783979654312134	0.953440308570862	0.918468296527863	85.3486251831055	9303
True	False	False	False	False	-2962.57299804688	961.372497558594	93.1679229736328	0.565270364284515	0.863198101520538	0.30769345164299	69.5595245361328	5843
True	False	False	False	False	-2962.22509765625	500.232696533203	247.338653564453	0.764922976493835	0.942014873027802	0.721968233585358	83.8699569702148	18703
True	False	False	False	False	-2961.97094726563	582.910522460938	169.698715209961	0.786078751087189	0.956295371055603	1	81.1699371337891	12419
True	False	False	False	False	-2961.06787109375	191.403442382813	125.333038330078	0.676981031894684	0.949481606483459	0.458216309547424	97.2389373779297	10988
True	False	False	False	False	-2960.31298828125	121.08039855957	58.7845230102539	0.74500298500061	0.955277323722839	0.630273818969727	61.4150924682617	3255
True	False	False	False	False	-2960.16186523438	1074.49279785156	141.970169067383	0.766845762729645	0.962207734584808	0.733563005924225	88.2109375	11291
True	False	False	False	False	-2959.79370117188	820.2666015625	102.041061401367	0.770813465118408	0.9543536901474	0.760143399238586	75.5217361450195	6948
True	False	False	False	False	-2958.66381835938	1026.13024902344	79.8582229614258	0.844705820083618	0.961069166660309	1	74.4305572509766	5359
True	False	False	False	False	-2957.3193359375	1112.84448242188	122.005615234375	0.748618364334106	0.948231756687164	0.64419424533844	89.5999984741211	9856
True	False	False	False	False	-2952.84350585938	889.717346191406	114.241622924805	0.827207922935486	0.958498001098633	1	87.3398056030273	8996
True	False	False	False	False	-2946.69702148438	238.775131225586	103.150199890137	0.855028688907623	0.973772585391998	1	80.5483856201172	7491
True	False	False	False	False	-2946.40893554688	836.682189941406	107.586769104004	0.678518652915955	0.95470005273819	0.461032927036285	75.432991027832	7317
True	False	False	False	False	-2945.86181640625	781.159484863281	133.097030639648	0.773899257183075	0.95793205499649	0.784122228622437	78.2666702270508	9392
True	False	False	False	False	-2945.53686523438	928.6201171875	89.8404998779297	0.642614901065826	0.934797465801239	0.402153879404068	69.5555572509766	5634
True	False	False	False	False	-2945.48486328125	408.387542724609	94.2770690917969	0.674348950386047	0.945034503936768	0.453465551137924	78.9647064208984	6712
True	False	False	False	False	-2944.09692382813	1014.98352050781	89.8404998779297	0.805119872093201	0.953829169273376	1	78.5925903320313	6366
True	False	False	False	False	-2940.8203125	561.044067382813	178.571853637695	0.771386206150055	0.947054386138916	0.76433938741684	78.4037246704102	12623
True	False	False	False	False	-2939.71606445313	157.613876342773	150.843307495117	0.740479946136475	0.967140853404999	0.614012479782104	88.095588684082	11981
True	False	False	False	False	-2938.90307617188	270.977447509766	119.787330627441	0.80851811170578	0.965823113918304	1	77.0370407104492	8320
True	False	False	False	False	-2938.72021484375	882.798767089844	141.970169067383	0.714233875274658	0.962198376655579	0.537262856960297	98.8359375	12651
True	False	False	False	False	-2937.04052734375	456.393371582031	283.940338134766	0.642328083515167	0.928617358207703	0.401733309030533	90.12109375	23071
True	False	False	False	False	-2935.77709960938	532.164306640625	148.625015258789	0.737016499042511	0.959284722805023	0.602312028408051	78.8731307983398	10569
True	False	False	False	False	-2933.78173828125	726.966735839844	147.515884399414	0.796800673007965	0.95888364315033	1	91.6390991210938	12188
True	False	False	False	False	-2933.77124023438	667.681335449219	122.005615234375	0.740235030651093	0.957027733325958	0.613164842128754	77.5454559326172	8530
True	False	False	False	False	-2933.49145507813	1049.99609375	95.3862075805664	0.766198992729187	0.952929735183716	0.729580998420715	71.9302291870117	6186
True	False	False	False	False	-2933.33544921875	223.935424804688	180.790130615234	0.63650780916214	0.963470041751862	0.393339872360229	78.9877319335938	12875
True	False	False	False	False	-2932.77978515625	419.00390625	108.695907592773	0.821083903312683	0.957610249519348	1	81.2448959350586	7962
True	False	False	False	False	-2932.5341796875	631.605407714844	207.409545898438	0.711841106414795	0.942590296268463	0.531355679035187	87.7379684448242	16407
True	False	False	False	False	-2931.6240234375	1170.57238769531	201.863830566406	0.569790005683899	0.960082411766052	0.312381267547607	108.302200317383	19711
True	False	False	False	False	-2931.33569335938	986.01416015625	112.023338317871	0.596122980117798	0.946467697620392	0.341462552547455	69.7623748779297	7046
True	False	False	False	False	-2928.982421875	392.027923583984	143.079315185547	0.656316459178925	0.925792098045349	0.423078894615173	76.6589126586914	9889
True	False	False	False	False	-2929.28955078125	1098.75622558594	9.98227787017822	0.606388568878174	0.879486918449402	0.353718668222427	64.7777786254883	583
True	False	False	False	False	-2926.5693359375	833.040222167969	107.586769104004	0.779021024703979	0.952394783496857	0.834679305553436	79.5979385375977	7721
True	False	False	False	False	-2924.43359375	292.216949462891	167.480438232422	0.691475212574005	0.952926576137543	0.486090928316116	89.7019882202148	13545
True	False	False	False	False	-2921.7900390625	1191.16540527344	34.3833999633789	0.770503997802734	0.956876516342163	0.757918477058411	84.2258071899414	2611
True	False	False	False	False	-2921.64013671875	712.597961425781	87.6222152709961	0.726314723491669	0.957300961017609	0.569518506526947	76.873420715332	6073
True	False	False	False	False	-2918.89404296875	591.478698730469	95.3862075805664	0.71159839630127	0.944429516792297	0.53076446056366	70.2441864013672	6041
True	False	False	False	False	-2917.935546875	751.244812011719	123.114753723145	0.589889168739319	0.944102048873901	0.334286361932755	74.225227355957	8239
True	False	False	False	False	-2917.56518554688	508.401977539063	192.990692138672	0.710991621017456	0.94222503900528	0.529292404651642	74.0344848632813	12882
True	False	False	False	False	-2916.61157226563	802.498352050781	108.695907592773	0.733655333518982	0.954675555229187	0.591503977775574	73.4795913696289	7201
True	False	False	False	False	-2911.6064453125	1136.88952636719	19.9645557403564	0.679683864116669	0.909781217575073	0.463188141584396	63.9444427490234	1151
True	False	False	False	False	-2911.11596679688	1054.140625	75.4216537475586	0.827121496200562	0.960359692573547	1	69.5588226318359	4730
True	False	False	False	False	-2910.37744140625	778.696166992188	100.931915283203	0.673253357410431	0.933311283588409	0.451513648033142	75.0659332275391	6831
True	False	False	False	False	-2907.98388671875	966.1494140625	61.0028076171875	0.613794684410095	0.909711241722107	0.36292552947998	68.8909072875977	3789
True	False	False	False	False	-2907.20288085938	1016.33239746094	130.878753662109	0.560044407844543	0.941085696220398	0.302373439073563	72.2288131713867	8523
True	False	False	False	False	-2907.1025390625	1209.81079101563	6626.01416015625	0.0119986366480589	0.93643993139267	0.00384874013252556	110.687309265137	661246
True	False	False	False	False	-2904.45092773438	577.498291015625	116.459907531738	0.722729206085205	0.954452514648438	0.559483647346497	76.5047607421875	8033
True	False	False	False	False	-2905.4609375	1221.72509765625	35.4925422668457	0.75548255443573	0.94477391242981	0.673407912254333	89.96875	2879
True	False	False	False	False	-2905.20922851563	879.755249023438	98.7136306762695	0.803272783756256	0.953613638877869	1	75.5168533325195	6721
True	False	False	False	False	-2902.54296875	831.07421875	128.660461425781	0.780611455440521	0.9549640417099	0.855170607566833	80.2241363525391	9306
True	False	False	False	False	-2902.31518554688	911.034606933594	107.586769104004	0.747388184070587	0.948614001274109	0.639357089996338	72.7010345458984	7052
True	False	False	False	False	-2897.56567382813	655.735961914063	201.863830566406	0.578620135784149	0.924518704414368	0.321784287691116	90.8186798095703	16529
True	False	False	False	False	-2896.6416015625	620.889099121094	66.5485153198242	0.646814525127411	0.945610642433167	0.408391445875168	68.9000015258789	4134
True	False	False	False	False	-2894.39697265625	731.377685546875	86.513069152832	0.785991430282593	0.951726198196411	1	75.1153869628906	5859
True	False	False	False	False	-2895.208984375	937.083679199219	29.9468326568604	0.40425905585289	0.857546806335449	0.178813382983208	67.3703689575195	1819
True	False	False	False	False	-2893.59155273438	1236.73034667969	79.8582229614258	0.776177406311035	0.947457671165466	0.804480254650116	100.694442749023	7250
True	False	False	False	False	-2891.708984375	257.925048828125	117.569046020508	0.816733479499817	0.957141101360321	1	72.801887512207	7717
True	False	False	False	False	-2892.11889648438	488.863037109375	92.0587844848633	0.695407807826996	0.950422644615173	0.494214832782745	71.2289123535156	5912
True	False	False	False	False	-2890.49340820313	431.03076171875	235.138092041016	0.697562277317047	0.956546306610107	0.498779475688934	83.6698150634766	17738
True	False	False	False	False	-2890.099609375	871.955444335938	70.9850845336914	0.724676012992859	0.953397989273071	0.564879477024078	78.140625	5001
True	False	False	False	False	-2887.61083984375	1170.60668945313	139.751892089844	0.782931506633759	0.962092399597168	0.893864810466766	88.9682540893555	11210
True	False	False	False	False	-2888.95874023438	1219.23461914063	122.005615234375	0.694063246250153	0.952979803085327	0.491407632827759	104.054542541504	11446
True	False	False	False	False	-2888.02783203125	1194.05895996094	127.551322937012	0.836821675300598	0.97148585319519	1	97.2869567871094	11188
True	False	False	False	False	-2885.25366210938	853.904113769531	108.695907592773	0.65948212146759	0.949913620948792	0.428161919116974	78.5918350219727	7702
True	False	False	False	False	-2884.45751953125	979.000061035156	113.132476806641	0.785913348197937	0.965327382087708	1	75.3039245605469	7681
True	False	False	False	False	-2884.40893554688	1047.33251953125	96.4953460693359	0.810468971729279	0.952873766422272	1	71.4827575683594	6219
True	False	False	False	False	-2884.13330078125	1091.24926757813	123.114753723145	0.604362308979034	0.951839864253998	0.351254343986511	76.1171188354492	8449
True	False	False	False	False	-2884.05151367188	1148.40612792969	133.097030639648	0.786073088645935	0.951247036457062	1	85.3833312988281	10246
True	False	False	False	False	-2882.24169921875	589.916320800781	108.695907592773	0.78705221414566	0.963940918445587	1	76.8571395874023	7532
True	False	False	False	False	-2878.97607421875	544.477111816406	154.17073059082	0.746117413043976	0.951296329498291	0.634470880031586	75.8201446533203	10539
True	False	False	False	False	-2879.80151367188	1267.42578125	11.0914192199707	0.763594925403595	0.936281979084015	0.714360892772675	89.8000030517578	898
True	False	False	False	False	-2879.40869140625	622.473022460938	62.1119499206543	0.666844606399536	0.956896007061005	0.440383464097977	70.0714263916016	3924
True	False	False	False	False	-2874.34301757813	361.330444335938	286.158630371094	0.792992413043976	0.94551956653595	1	90.6899261474609	23398
True	False	False	False	False	-2877.51049804688	1116.166015625	107.586769104004	0.837860226631165	0.968933463096619	1	78.1752548217773	7583
True	False	False	False	False	-2876.939453125	1248.88537597656	217.391815185547	0.370832353830338	0.829474747180939	0.158394813537598	96.8112258911133	18975
True	False	False	False	False	-2876.92163085938	820.535278320313	135.315322875977	0.76977926492691	0.968038380146027	0.752817690372467	76.4180297851563	9323
True	False	False	False	False	-2876.34130859375	1006.21447753906	156.389007568359	0.731586515903473	0.954798519611359	0.585095226764679	90.354606628418	12740
True	False	False	False	False	-2873.1650390625	737.2548828125	137.533599853516	0.658975303173065	0.955550789833069	0.427341461181641	79.9435501098633	9913
True	False	False	False	False	-2872.17919921875	1279.66088867188	77.6399383544922	0.765458166599274	0.960554420948029	0.725123286247253	103.828575134277	7268
True	False	False	False	False	-2871.7646484375	498.595031738281	128.660461425781	0.670478940010071	0.941017985343933	0.446636199951172	77.568962097168	8998
True	False	False	False	False	-2869.00024414063	577.521057128906	53.2388153076172	0.761617660522461	0.965544819831848	0.703567922115326	72.3541641235352	3473
True	False	False	False	False	-2869.18994140625	907.329528808594	124.223899841309	0.631394743919373	0.92101526260376	0.386181116104126	73.4107131958008	8222
True	False	False	False	False	-2868.3916015625	940.2470703125	108.695907592773	0.777484655380249	0.958751022815704	0.817557096481323	74.4183654785156	7293
True	False	False	False	False	-2867.23828125	455.117889404297	131.987884521484	0.647919952869415	0.921028733253479	0.410058319568634	87.1680679321289	10373
True	False	False	False	False	-2866.939453125	645.073425292969	135.315322875977	0.720069348812103	0.953066468238831	0.55230313539505	76.5	9333
True	False	False	False	False	-2867.23046875	701.545715332031	166.371292114258	0.797147572040558	0.944776117801666	1	98.9199981689453	14838
True	False	False	False	False	-2866.2802734375	876.575988769531	94.2770690917969	0.694646954536438	0.954252421855927	0.492622494697571	72.3647079467773	6151
True	False	False	False	False	-2864.36865234375	560.722717285156	136.424453735352	0.676515161991119	0.947091102600098	0.457368969917297	87.2357711791992	10730
True	False	False	False	False	-2862.96337890625	761.030578613281	90.9496383666992	0.815059661865234	0.972729384899139	1	75.7073135375977	6208
True	False	False	False	False	-2858.0673828125	805.758605957031	82.0765075683594	0.771052539348602	0.959679543972015	0.761882483959198	70.7837829589844	5238
True	False	False	False	False	-2859.51171875	1042.99487304688	98.7136306762695	0.829100430011749	0.963592112064362	1	72.6966323852539	6470
True	False	False	False	False	-2856.76831054688	411.429809570313	113.132476806641	0.809218764305115	0.954925775527954	1	88.6568603515625	9043
True	False	False	False	False	-2856.35229492188	1299.38891601563	151.952453613281	0.443786054849625	0.939573407173157	0.205174684524536	94.4306564331055	12937
True	False	False	False	False	-2855.21533203125	616.210571289063	135.315322875977	0.712555587291718	0.946747720241547	0.533104717731476	80.6803283691406	9843
True	False	False	False	False	-2853.97729492188	1133.61669921875	118.678184509277	0.682536005973816	0.954732000827789	0.468541741371155	74.448600769043	7966
True	False	False	False	False	-2848.69189453125	380.004943847656	130.878753662109	0.725372850894928	0.950221836566925	0.566841185092926	78.8050842285156	9299
True	False	False	False	False	-2850.634765625	925.165100097656	93.1679229736328	0.703786194324493	0.965472340583801	0.51245528459549	78.1666641235352	6566
True	False	False	False	False	-2850.36279296875	1106.79211425781	110.914192199707	0.803114473819733	0.950800597667694	1	82.4700012207031	8247
True	False	False	False	False	-2848.73168945313	1166.66357421875	131.987884521484	0.767450094223022	0.95793205499649	0.737363755702972	75.6554641723633	9003
True	False	False	False	False	-2848.82861328125	1252.3076171875	137.533599853516	0.843897044658661	0.958252608776093	1	104.870964050293	13004
True	False	False	False	False	-2848.55322265625	575.881103515625	94.2770690917969	0.712164640426636	0.948119878768921	0.532146096229553	76.7647094726563	6525
True	False	False	False	False	-2847.30737304688	1202.01379394531	186.335845947266	0.686474680900574	0.947715580463409	0.476124733686447	83.6130981445313	14047
True	False	False	False	False	-2845.39453125	453.831787109375	82.0765075683594	0.711891770362854	0.94008070230484	0.531479299068451	91.4459457397461	6767
True	False	False	False	False	-2846.21044921875	969.408264160156	83.1856460571289	0.721511900424957	0.951087892055511	0.556170701980591	69.6266632080078	5222
True	False	False	False	False	-2845.50073242188	758.998046875	86.513069152832	0.686031520366669	0.948513209819794	0.475260227918625	75.2051315307617	5866
True	False	False	False	False	-2844.37939453125	820.94677734375	80.9673614501953	0.671151578426361	0.937418043613434	0.447810232639313	67.0273971557617	4893
True	False	False	False	False	-2842.78955078125	998.801879882813	70.9850845336914	0.46570947766304	0.91920804977417	0.221003383398056	71.015625	4545
True	False	False	False	False	-2841.8671875	481.461334228516	163.043869018555	0.684706568717957	0.945311546325684	0.472692668437958	81.0748291015625	11918
True	False	False	False	False	-2841.55078125	1290.03076171875	33.2742576599121	0.745649039745331	0.94053065776825	0.63269704580307	67.6333312988281	2029
True	False	False	False	False	-2840.64721679688	343.818115234375	145.297592163086	0.784818708896637	0.957506716251373	0.947113275527954	80.3435134887695	10525
True	False	False	False	False	-2840.40600585938	865.392578125	141.970169067383	0.639755725860596	0.952516734600067	0.397990584373474	77.5234375	9923
True	False	False	False	False	-2839.34521484375	420.38671875	147.515884399414	0.848385870456696	0.959582805633545	1	88.203010559082	11731
True	False	False	False	False	-2836.15063476563	1008.72302246094	17.7462711334229	0.5884068608284	0.894493818283081	0.332607984542847	69.375	1110
True	False	False	False	False	-2838.29125976563	1065.70068359375	135.315322875977	0.820987939834595	0.957027733325958	1	82.9672164916992	10122
True	False	False	False	False	-2835.296875	790.006103515625	100.931915283203	0.821323812007904	0.957693636417389	1	73.2966995239258	6670
True	False	False	False	False	-2832.33447265625	1219.01733398438	62.1119499206543	0.717676758766174	0.949587345123291	0.546022891998291	65.9642868041992	3694
True	False	False	False	False	-2831.46655273438	1018.474609375	9.98227787017822	0.687235474586487	0.9244145154953	0.47761595249176	62.8888893127441	566
True	False	False	False	False	-2830.36865234375	525.329467773438	159.716445922852	0.811793208122253	0.962004125118256	1	73.1805572509766	10538
True	False	False	False	False	-2831.07006835938	1047.40795898438	88.7313537597656	0.703622102737427	0.958927810192108	0.512084782123566	76.7874984741211	6143
True	False	False	False	False	-2829.70532226563	903.596923828125	94.2770690917969	0.643938362598419	0.959691882133484	0.404103606939316	73.7411727905273	6268
True	False	False	False	False	-2826.83251953125	578.71484375	115.350761413574	0.756777882575989	0.949504971504211	0.679410755634308	80.0673065185547	8327
True	False	False	False	False	-2825.26953125	381.737945556641	149.734161376953	0.684073209762573	0.94789057970047	0.471474379301071	71.3111114501953	9627
True	False	False	False	False	-2825.1474609375	928.690063476563	108.695907592773	0.821083903312683	0.963169574737549	1	88.1122436523438	8635
True	False	False	False	False	-2825.43383789063	1325.88269042969	139.751892089844	0.5846266746521	0.946708858013153	0.328375071287155	85.2222213745117	10738
True	False	False	False	False	-2824.75854492188	475.755035400391	23.2919807434082	0.682969212532043	0.942926585674286	0.469364792108536	59.238094329834	1244
True	False	False	False	False	-2823.8310546875	1089.03259277344	126.442184448242	0.797434329986572	0.955571591854095	1	75.1491241455078	8567
True	False	False	False	False	-2822.34497070313	983.134155273438	75.4216537475586	0.827121496200562	0.965096175670624	1	76.1029434204102	5175
True	False	False	False	False	-2819.73779296875	666.213134765625	219.610107421875	0.554073512554169	0.900857031345367	0.296421825885773	84.7323226928711	16777
True	False	False	False	False	-2818.41821289063	1002.22125244141	36.6016845703125	0.606794536113739	0.919572293758392	0.354215174913406	68.6969680786133	2267
True	False	False	False	False	-2815.2646484375	605.584228515625	128.660461425781	0.610354483127594	0.946900069713593	0.358609110116959	72.7241363525391	8436
True	False	False	False	False	-2816.38720703125	964.196411132813	97.6044921875	0.809059381484985	0.956301808357239	1	83.375	7337
True	False	False	False	False	-2813.9150390625	556.611694335938	151.952453613281	0.678159356117249	0.942971706390381	0.460371941328049	77.2189788818359	10579
True	False	False	False	False	-2813.36083984375	1266.78967285156	51.0205307006836	0.683983683586121	0.956172049045563	0.471302658319473	60.3695640563965	2777
True	False	False	False	False	-2812.83813476563	707.892883300781	99.8227767944336	0.777396082878113	0.968933463096619	0.816632270812988	78.3555526733398	7052
True	False	False	False	False	-2811.3564453125	783.506164550781	93.1679229736328	0.725569725036621	0.941678404808044	0.567398190498352	75.2023773193359	6317
True	False	False	False	False	-2811.84545898438	1244.31225585938	78.7490768432617	0.803937435150146	0.952613890171051	1	65.7323913574219	4667
True	False	False	False	False	-2807.97143554688	1134.099609375	117.569046020508	0.676157176494598	0.938665091991425	0.456719785928726	93.7169799804688	9934
True	False	False	False	False	-2808.53686523438	1216.82006835938	68.7667999267578	0.794570684432983	0.949587345123291	1	66.9677429199219	4152
True	False	False	False	False	-2807.05297851563	882.049926757813	125.333038330078	0.702152848243713	0.938883244991302	0.50879293680191	86.2566375732422	9747
True	False	False	False	False	-2806.08764648438	909.165344238281	120.896469116211	0.650160431861877	0.964233458042145	0.413469672203064	81.8348617553711	8920
True	False	False	False	False	-2806.75244140625	1191.60034179688	94.2770690917969	0.712164640426636	0.952050924301147	0.532146096229553	73.9764709472656	6288
True	False	False	False	False	-2806.05224609375	1050.12805175781	178.571853637695	0.723796010017395	0.95455139875412	0.562425196170807	88.5217361450195	14252
True	False	False	False	False	-2803.91137695313	1020.59936523438	99.8227767944336	0.622406840324402	0.940574526786804	0.374049782752991	73.3666687011719	6603
True	False	False	False	False	-2803.39599609375	1360.60961914063	139.751892089844	0.791449069976807	0.965290427207947	1	88.5952377319336	11163
True	False	False	False	False	-2802.55493164063	805.152282714844	186.335845947266	0.647222757339478	0.950336515903473	0.40900582075119	88.273811340332	14830
True	False	False	False	False	-2800.74560546875	449.396911621094	149.734161376953	0.5634725689888	0.911888301372528	0.305851370096207	70.3037033081055	9491
True	False	False	False	False	-2798.47192382813	698.947692871094	100.931915283203	0.786033868789673	0.964942038059235	1	77.7802200317383	7078
True	False	False	False	False	-2800.35815429688	1168.62707519531	138.64274597168	0.841176152229309	0.962010085582733	1	89.8239974975586	11228
True	False	False	False	False	-2798.36279296875	528.810119628906	122.005615234375	0.570741295814514	0.909784138202667	0.313378512859344	66.5	7315
True	False	False	False	False	-2797.68505859375	956.856384277344	104.259346008301	0.801714420318604	0.954907953739166	1	81.7446823120117	7684
True	False	False	False	False	-2795.72802734375	632.508850097656	157.498153686523	0.69618821144104	0.94695770740509	0.495858699083328	88.1056365966797	12511
True	False	False	False	False	-2794.62182617188	605.1435546875	95.3862075805664	0.766198992729187	0.964395225048065	0.729580998420715	73.3255844116211	6306
True	False	False	False	False	-2792.73803710938	733.954895019531	177.462707519531	0.725948393344879	0.955334484577179	0.56847357749939	95.8687515258789	15339
True	False	False	False	False	-2793.46533203125	1412.3486328125	68.7667999267578	0.628333866596222	0.963816821575165	0.381986886262894	112.74193572998	6990
True	False	False	False	False	-2791.78881835938	760.052795410156	176.353576660156	0.497783571481705	0.851260781288147	0.245992183685303	83.6918258666992	13307
True	False	False	False	False	-2791.50805664063	1131.81860351563	74.3125076293945	0.571434736251831	0.938608050346375	0.314107835292816	73.7014923095703	4938
True	False	False	False	False	-2789.77124023438	849.871948242188	194.099838256836	0.73693060874939	0.946444511413574	0.602029263973236	84.1142883300781	14720
True	False	False	False	False	-2783.0205078125	1279.97180175781	156.389007568359	0.532230973243713	0.929070889949799	0.275711894035339	82.078010559082	11573
True	False	False	False	False	-2777.28784179688	615.605163574219	70.9850845336914	0.778467297554016	0.955623149871826	0.828254580497742	68.578125	4389
True	False	False	False	False	-2781.74975585938	968.013000488281	88.7313537597656	0.682310163974762	0.946975588798523	0.468113631010056	74.1875	5935
True	False	False	False	False	-2782.0439453125	1230.03845214844	64.3302307128906	0.815286338329315	0.962478160858154	1	64.9137954711914	3765
True	False	False	False	False	-2781.61669921875	652.513366699219	93.1679229736328	0.738803207874298	0.960596144199371	0.6082723736763	72.2380981445313	6068
True	False	False	False	False	-2780.9521484375	997.643493652344	109.805053710938	0.795083343982697	0.946951866149902	1	77.1919174194336	7642
True	False	False	False	False	-2781.6015625	1066.61987304688	158.607299804688	0.642874717712402	0.956182479858398	0.402535498142242	79.2517471313477	11333
True	False	False	False	False	-2779.68090820313	1186.06921386719	88.7313537597656	0.795180141925812	0.955602645874023	1	71.8000030517578	5744
True	False	False	False	False	-2780.12890625	1404.3095703125	143.079315185547	0.632452666759491	0.939639806747437	0.387646466493607	93.8527145385742	12107
True	False	False	False	False	-2770.96801757813	586.634399414063	128.660461425781	0.460143983364105	0.885828673839569	0.216895431280136	64.3017272949219	7459
True	False	False	False	False	-2775.42016601563	938.054138183594	83.1856460571289	0.836992800235748	0.964687943458557	1	72.4000015258789	5430
True	False	False	False	False	-2774.75512695313	1015.58123779297	112.023338317871	0.687367737293243	0.956785082817078	0.47787618637085	80.5940628051758	8140
True	False	False	False	False	-2774.99389648438	1297.6142578125	126.442184448242	0.611923635005951	0.950792074203491	0.360569208860397	75.3333358764648	8588
True	False	False	False	False	-2766.40649414063	693.019287109375	171.917007446289	0.843929350376129	0.964515626430511	1	83.4064483642578	12928
True	False	False	False	False	-2764.51708984375	865.659790039063	112.023338317871	0.718078851699829	0.964572608470917	0.547066926956177	70.6435623168945	7135
True	False	False	False	False	-2764.43530273438	807.491333007813	155.279876708984	0.744004368782043	0.949826419353485	0.626579701900482	80.9928588867188	11339
True	False	False	False	False	-2762.16552734375	921.980224609375	113.132476806641	0.660820126533508	0.967613220214844	0.430340588092804	75.6764678955078	7719
True	False	False	False	False	-2761.49438476563	1460.1748046875	58.7845230102539	0.544603586196899	0.944348931312561	0.287245690822601	95.8301849365234	5079
True	False	False	False	False	-2759.93920898438	1133.07958984375	119.787330627441	0.681443929672241	0.911029040813446	0.466478526592255	76.435188293457	8255
True	False	False	False	False	-2760.49853515625	1369.74267578125	163.043869018555	0.688469350337982	0.944024443626404	0.480053275823593	80.0204086303711	11763
True	False	False	False	False	-2760.31909179688	1218.74169921875	127.551322937012	0.733566761016846	0.952722728252411	0.591225862503052	72.7739105224609	8369
True	False	False	False	False	-2759.89428710938	711.5478515625	90.9496383666992	0.788853049278259	0.95036518573761	1	75.365852355957	6180
True	False	False	False	False	-2757.74487304688	560.9326171875	135.315322875977	0.661483466625214	0.955645322799683	0.431427508592606	67.5163955688477	8237
True	False	False	False	False	-2758.548828125	1264.17431640625	99.8227767944336	0.754056692123413	0.959238529205322	0.666995942592621	73.3666687011719	6603
True	False	False	False	False	-2758.07373046875	764.630493164063	229.592376708984	0.499230533838272	0.855528652667999	0.247176423668861	88.7053146362305	18362
True	False	False	False	False	-2755.71655273438	844.407104492188	90.9496383666992	0.699367880821228	0.93797242641449	0.502670288085938	68.0487823486328	5580
True	False	False	False	False	-2755.83325195313	1084.32495117188	122.005615234375	0.800438165664673	0.967822372913361	1	79.0454559326172	8695
True	False	False	False	False	-2753.27001953125	959.182739257813	122.005615234375	0.823490679264069	0.963646411895752	1	74.0727310180664	8148
True	False	False	False	False	-2751.71606445313	999.608825683594	110.914192199707	0.770503282546997	0.957787871360779	0.75791335105896	77.4000015258789	7740
True	False	False	False	False	-2752.65087890625	1161.47058105469	54.3479537963867	0.746100842952728	0.9556485414505	0.634407699108124	68.326530456543	3348
True	False	False	False	False	-2746.37280273438	618.908081054688	109.805053710938	0.459349513053894	0.878736555576324	0.216314136981964	60.6464653015137	6004
True	False	False	False	False	-2747.71752929688	1480.4599609375	83.1856460571289	0.587824404239655	0.948247134685516	0.331951409578323	124.306663513184	9323
True	False	False	False	False	-2746.48876953125	1183.1298828125	37.7108268737793	0.748016774654388	0.953058242797852	0.64181524515152	67.0588226318359	2280
True	False	False	False	False	-2743.09692382813	915.058898925781	93.1679229736328	0.782521784305573	0.959447026252747	0.885872364044189	89.7976226806641	7543
True	False	False	False	False	-2741.71166992188	729.487060546875	100.931915283203	0.752970397472382	0.948367357254028	0.662240564823151	72.5934066772461	6606
True	False	False	False	False	-2741.068359375	1056.89892578125	153.061584472656	0.733375728130341	0.961812317371368	0.590627431869507	79.659423828125	10993
True	False	False	False	False	-2739.9208984375	1309.51647949219	120.896469116211	0.659991800785065	0.945870757102966	0.428989678621292	69.7706451416016	7605
True	False	False	False	False	-2739.04028320313	1446.16589355469	200.754699707031	0.517687261104584	0.927455306053162	0.262759983539581	77.2430953979492	13981
True	False	False	False	False	-2736.33666992188	1026.81042480469	102.041061401367	0.738865315914154	0.949206411838531	0.608482539653778	79.2717361450195	7293
True	False	False	False	False	-2735.966796875	1144.52685546875	39.9291114807129	0.431350767612457	0.905638337135315	0.196596741676331	67.3888854980469	2426
True	False	False	False	False	-2734.61669921875	1385.87280273438	159.716445922852	0.633259892463684	0.928493022918701	0.388770014047623	82.7430572509766	11915
True	False	False	False	False	-2733.68627929688	905.126770019531	107.586769104004	0.837860226631165	0.96260392665863	1	85.206184387207	8265
True	False	False	False	False	-2733.2744140625	985.650024414063	123.114753723145	0.708051383495331	0.950469732284546	0.522282242774963	76.3693695068359	8477
True	False	False	False	False	-2730.5556640625	1198.69348144531	108.695907592773	0.768090546131134	0.959001004695892	0.741481125354767	73.5510177612305	7208
True	False	False	False	False	-2727.52856445313	803.251525878906	68.7667999267578	0.738292217254639	0.94283664226532	0.606551706790924	66.9354858398438	4150
True	False	False	False	False	-2727.96899414063	853.844421386719	89.8404998779297	0.661957681179047	0.942605257034302	0.432207375764847	65.2962951660156	5289
True	False	False	False	False	-2727.42016601563	1165.18872070313	85.4039306640625	0.802311480045319	0.957863688468933	1	75.9610366821289	5849
True	False	False	False	False	-2717.62817382813	943.388793945313	119.787330627441	0.80851811170578	0.958391427993774	1	96.7777786254883	10452
True	False	False	False	False	-2717.5712890625	1330.70654296875	105.36848449707	0.810243308544159	0.96119749546051	1	71.4210510253906	6785
True	False	False	False	False	-2717.39086914063	1522.3701171875	51.0205307006836	0.809165418148041	0.952329814434052	1	90.1304321289063	4146
True	False	False	False	False	-2716.37109375	1255.3623046875	106.477630615234	0.635884404182434	0.944737493991852	0.392456561326981	68.5520858764648	6581
True	False	False	False	False	-2713.21801757813	819.227233886719	139.751892089844	0.746928453445435	0.955793738365173	0.637576758861542	72.5952377319336	9147
True	False	False	False	False	-2713.09326171875	1040.90283203125	128.660461425781	0.834326982498169	0.960724711418152	1	71.8362045288086	8333
True	False	False	False	False	-2712.60180664063	1092.79089355469	153.061584472656	0.654967188835144	0.92038482427597	0.42094224691391	75.2318878173828	10382
True	False	False	False	False	-2709.31860351563	1133.81042480469	77.6399383544922	0.729374051094055	0.950159788131714	0.578431367874146	67.1714248657227	4702
True	False	False	False	False	-2707.15869140625	784.253356933594	85.4039306640625	0.42965629696846	0.897458493709564	0.195448979735374	58.7662353515625	4525
True	False	False	False	False	-2707.81958007813	1192.52172851563	53.2388153076172	0.66390061378479	0.953545272350311	0.435427129268646	69.3958358764648	3331
True	False	False	False	False	-2706.28442382813	985.501525878906	123.114753723145	0.689725339412689	0.94427877664566	0.482558608055115	71.774772644043	7967
True	False	False	False	False	-2699.70556640625	1174.72021484375	123.114753723145	0.798364579677582	0.969517827033997	1	83.6306304931641	9283
True	False	False	False	False	-2704.65112304688	1224.822265625	129.769607543945	0.441638469696045	0.885967373847961	0.20367343723774	71.4444427490234	8359
True	False	False	False	False	-2699.44775390625	1493.67065429688	112.023338317871	0.679670333862305	0.944298624992371	0.463163018226624	71.900993347168	7262
True	False	False	False	False	-2694.49853515625	1333.88818359375	161.934722900391	0.549189507961273	0.928598284721375	0.291650086641312	76.815071105957	11215
True	False	False	False	False	-2695.03442382813	1551.16772460938	75.4216537475586	0.708534777164459	0.963311195373535	0.523421168327332	114	7752
True	False	False	False	False	-2691.45825195313	1151.88024902344	55.4570960998535	0.586601257324219	0.945060074329376	0.330577790737152	67.2399978637695	3362
True	False	False	False	False	-2690.40209960938	871.578308105469	108.695907592773	0.704862415790558	0.951861202716827	0.514898300170898	72.6530609130859	7120
True	False	False	False	False	-2690.84301757813	1522.79821777344	83.1856460571289	0.745481371879578	0.9501993060112	0.63206559419632	73	5475
True	False	False	False	False	-2687.0185546875	1202.11560058594	38.8199691772461	0.68638277053833	0.922954320907593	0.475945204496384	61.5142860412598	2153
True	False	False	False	False	-2687.11596679688	1567.42614746094	25.5102653503418	0.748013913631439	0.950671494007111	0.641803920269012	103.695655822754	2385
True	False	False	False	False	-2686.44360351563	887.891723632813	117.569046020508	0.733056902885437	0.955824494361877	0.589631855487823	75.5754699707031	8011
True	False	False	False	False	-2680.95776367188	1085.15490722656	177.462707519531	0.732688963413239	0.96044135093689	0.588488280773163	81.4875030517578	13038
True	False	False	False	False	-2683.11499023438	1275.71179199219	127.551322937012	0.648307085037231	0.952883720397949	0.410644590854645	71.1913070678711	8187
True	False	False	False	False	-2683.10327148438	1542.95520019531	87.6222152709961	0.82315069437027	0.961495399475098	1	92.9746856689453	7345
True	False	False	False	False	-2679.54296875	1431.40405273438	209.627822875977	0.779086649417877	0.947463691234589	0.835461974143982	88.798942565918	16783
True	False	False	False	False	-2675.81372070313	940.716979980469	134.206176757813	0.743814587593079	0.956956207752228	0.625884413719177	76.7107467651367	9282
True	False	False	False	False	-2674.646484375	1020.61462402344	54.3479537963867	0.487047851085663	0.925895690917969	0.237365633249283	65.0408172607422	3187
True	False	False	False	False	-2671.93041992188	1332.63940429688	79.8582229614258	0.625207424163818	0.962505161762238	0.37777042388916	67.8194427490234	4883
True	False	False	False	False	-2672.37353515625	1574.68701171875	75.4216537475586	0.733056426048279	0.950069665908813	0.589630365371704	89.029411315918	6054
True	False	False	False	False	-2670.21826171875	1386.99914550781	143.079315185547	0.593003749847412	0.912910938262939	0.337847650051117	72.3023223876953	9327
True	False	False	False	False	-2668.45849609375	1130.74645996094	89.8404998779297	0.661957681179047	0.942605257034302	0.432207375764847	65.9876556396484	5345
True	False	False	False	False	-2669.1103515625	1311.21105957031	87.6222152709961	0.6823810338974	0.940025091171265	0.468247920274734	68.8227844238281	5437
True	False	False	False	False	-2668.595703125	1189.77734375	43.256534576416	0.593835353851318	0.893626809120178	0.338806599378586	70.8974380493164	2765
True	False	False	False	False	-2665.7978515625	1587.51196289063	53.2388153076172	0.774922788143158	0.954331636428833	0.792935788631439	93.5208358764648	4489
True	False	False	False	False	-2664.86401367188	1178.70690917969	49.9113883972168	0.622406840324402	0.923102557659149	0.374049782752991	74.9333343505859	3372
True	False	False	False	False	-2665.3115234375	1499.34912109375	94.2770690917969	0.694646954536438	0.933126211166382	0.492622494697571	71.0470581054688	6039
True	False	False	False	False	-2660.8876953125	846.217651367188	123.114753723145	0.798364579677582	0.969517827033997	1	70.4324340820313	7818
True	False	False	False	False	-2660.2880859375	1532.78588867188	104.259346008301	0.606221079826355	0.955911755561829	0.353514075279236	69.2340393066406	6508
True	False	False	False	False	-2658.71118164063	988.486511230469	114.241622924805	0.803241491317749	0.964467108249664	1	75.7378616333008	7801
True	False	False	False	False	-2658.74096679688	1015.66363525391	52.1296730041504	0.635517179965973	0.959062039852142	0.391937673091888	65.2127685546875	3065
True	False	False	False	False	-2658.52221679688	1600.41040039063	82.0765075683594	0.659287512302399	0.943143308162689	0.42784658074379	100.675674438477	7450
True	False	False	False	False	-2657.91845703125	957.144714355469	116.459907531738	0.755209743976593	0.951931655406952	0.672165632247925	73.3047637939453	7697
True	False	False	False	False	-2657.80541992188	1043.64501953125	51.0205307006836	0.539673149585724	0.927251279354095	0.282589852809906	61.5	2829
True	False	False	False	False	-2652.91577148438	867.756408691406	84.2947845458984	0.819298386573792	0.960834741592407	1	82.1315765380859	6242
True	False	False	False	False	-2652.87670898438	1224.65771484375	125.333038330078	0.740218818187714	0.940752148628235	0.61310887336731	76.2300872802734	8614
True	False	False	False	False	-2652.1630859375	1252.56091308594	69.8759460449219	0.807386338710785	0.957297146320343	1	70.1111145019531	4417
True	False	False	False	False	-2651.36206054688	1198.41687011719	45.4748191833496	0.690609216690063	0.939895868301392	0.484336644411087	68.634147644043	2814
True	False	False	False	False	-2650.56372070313	1362.85180664063	55.4570960998535	0.719247400760651	0.957775413990021	0.55012708902359	70.4400024414063	3522
True	False	False	False	False	-2649.13623046875	1288.53381347656	98.7136306762695	0.736421585083008	0.938904821872711	0.600361526012421	70.1573028564453	6244
True	False	False	False	False	-2648.94262695313	1447.41906738281	156.389007568359	0.738854289054871	0.953956127166748	0.608445107936859	82.1914901733398	11589
True	False	False	False	False	-2648.59252929688	1585.43676757813	54.3479537963867	0.758865714073181	0.958401501178741	0.689475536346436	73.673469543457	3610
True	False	False	False	False	-2647.76806640625	1617.46435546875	34.3833999633789	0.770503997802734	0.943335175514221	0.757918477058411	93.9032287597656	2911
True	False	False	False	False	-2644.2412109375	1338.5712890625	66.5485153198242	0.646814525127411	0.938539564609528	0.408391445875168	69.2666702270508	4156
True	False	False	False	False	-2638.49658203125	1094.96936035156	120.896469116211	0.593472898006439	0.939585328102112	0.338388204574585	70.8348617553711	7721
True	False	False	False	False	-2641.73071289063	1478.09143066406	115.350761413574	0.78787750005722	0.963429868221283	1	73.5673065185547	7651
True	False	False	False	False	-2640.12939453125	1373.27612304688	73.203369140625	0.774313688278198	0.965720891952515	0.787631273269653	73.0151519775391	4819
True	False	False	False	False	-2636.92211914063	1630.34631347656	55.4570960998535	0.731203615665436	0.943996608257294	0.583928167819977	92.1600036621094	4608
True	False	False	False	False	-2636.38647460938	1029.48181152344	87.6222152709961	0.661894202232361	0.959913015365601	0.432102799415588	65.8987350463867	5206
True	False	False	False	False	-2630.89477539063	992.742126464844	128.660461425781	0.653944551944733	0.943701028823853	0.419334411621094	70.4224166870117	8169
True	False	False	False	False	-2636.24487304688	1316.1845703125	88.7313537597656	0.703622102737427	0.958236813545227	0.512084782123566	71.2874984741211	5703
True	False	False	False	False	-2634.11083984375	1562.84790039063	100.931915283203	0.730834186077118	0.95690381526947	0.582807719707489	71.8681335449219	6540
True	False	False	False	False	-2633.64086914063	1412.56408691406	131.987884521484	0.832409501075745	0.95916348695755	1	78.9831924438477	9399
True	False	False	False	False	-2631.603515625	1078.69201660156	95.3862075805664	0.690678477287292	0.949206411838531	0.484476417303085	69.639533996582	5989
True	False	False	False	False	-2630.80224609375	924.536315917969	136.424453735352	0.776088893413544	0.948155403137207	0.803636133670807	88.3902435302734	10872
True	False	False	False	False	-2629.42333984375	1151.154296875	158.607299804688	0.806155741214752	0.958779573440552	1	74.5034942626953	10654
True	False	False	False	False	-2629.52856445313	1351.32983398438	107.586769104004	0.769551157951355	0.951756834983826	0.75124317407608	72.8865966796875	7070
True	False	False	False	False	-2617.8271484375	957.146911621094	87.6222152709961	0.796068251132965	0.957822978496552	1	66.6202545166016	5263
True	False	False	False	False	-2627.24780273438	1442.24035644531	120.896469116211	0.614482343196869	0.933939218521118	0.363796830177307	74.3853225708008	8108
True	False	False	False	False	-2627.197265625	1206.55773925781	80.9673614501953	0.472939878702164	0.891063213348389	0.22643631696701	70.3698654174805	5137
True	False	False	False	False	-2624.38842773438	1237.92065429688	17.7462711334229	0.739838838577271	0.950416266918182	0.6118004322052	64	1024
True	False	False	False	False	-2625.57861328125	1516.60778808594	124.223899841309	0.624954640865326	0.942109644412994	0.377432435750961	69.8214263916016	7820
True	False	False	False	False	-2619.96508789063	1264.38757324219	153.061584472656	0.654967188835144	0.947835326194763	0.42094224691391	75.659423828125	10441
True	False	False	False	False	-2617.92236328125	1544.52404785156	110.914192199707	0.614722788333893	0.950799524784088	0.364102095365524	68.9800033569336	6898
True	False	False	False	False	-2615.70776367188	1607.1513671875	160.825576782227	0.688190162181854	0.924085080623627	0.479499697685242	79.2689666748047	11494
True	False	False	False	False	-2612.0224609375	1169.09631347656	118.678184509277	0.748469054698944	0.966963469982147	0.643601417541504	73.2523345947266	7838
True	False	False	False	False	-2612.71435546875	1637.35412597656	202.97297668457	0.556482493877411	0.935291707515717	0.298807144165039	87.7704925537109	16062
True	False	False	False	False	-2611.62426757813	974.057189941406	41.0382537841797	0.650850415229797	0.93041318655014	0.414529263973236	61.7837829589844	2286
True	False	False	False	False	-2607.19921875	1291.12646484375	109.805053710938	0.74999874830246	0.946929514408112	0.649754703044891	67.4040374755859	6673
True	False	False	False	False	-2604.17065429688	1227.25219726563	73.203369140625	0.711495935916901	0.947457671165466	0.530515313148499	67.3181838989258	4443
True	False	False	False	False	-2601.75463867188	1046.54614257813	57.6753807067871	0.516867101192474	0.897663176059723	0.262047916650772	60.961540222168	3170
True	False	False	False	False	-2601.25415039063	1117.50500488281	118.678184509277	0.810604751110077	0.95750218629837	1	85.3084106445313	9128
True	False	False	False	False	-2601.18041992188	913.070983886719	117.569046020508	0.793545544147491	0.954675555229187	1	65.0943374633789	6900
True	False	False	False	False	-2600.15893554688	1396.916015625	99.8227767944336	0.767598927021027	0.94368988275528	0.738312005996704	75.1222229003906	6761
True	False	False	False	False	-2595.9560546875	1009.40026855469	165.262145996094	0.567188858985901	0.874545037746429	0.309673339128494	67.6174468994141	10075
True	False	False	False	False	-2597.7607421875	1194.28405761719	140.861022949219	0.734058856964111	0.954204440116882	0.592774868011475	74.9842529296875	9523
True	False	False	False	False	-2597.38452148438	1337.05981445313	186.335845947266	0.621464610099792	0.934488236904144	0.372809708118439	76.8571395874023	12912
True	False	False	False	False	-2597.0361328125	1513.62719726563	52.1296730041504	0.758778512477875	0.959788382053375	0.689045190811157	76.3191452026367	3587
True	False	False	False	False	-2593.20288085938	1087.931640625	144.188446044922	0.732868850231171	0.948198854923248	0.589046716690063	79.3846130371094	10320
True	False	False	False	False	-2593.02856445313	869.658020019531	114.241622924805	0.827207922935486	0.963940918445587	1	76.1067962646484	7839
True	False	False	False	False	-2590.16455078125	1483.88146972656	191.881561279297	0.715735614299774	0.937883257865906	0.541045010089874	72.6994247436523	12577
True	False	False	False	False	-2589.1806640625	1673.51220703125	80.9673614501953	0.692936301231384	0.969166100025177	0.489078670740128	67.684928894043	4941
True	False	False	False	False	-2588.9990234375	1439.88793945313	90.9496383666992	0.753896296024323	0.948065996170044	0.666286945343018	66.6951217651367	5469
True	False	False	False	False	-2586.59545898438	1560.61547851563	137.533599853516	0.790976285934448	0.96301281452179	1	77.3225784301758	9588
True	False	False	False	False	-2581.70654296875	1155.48803710938	94.2770690917969	0.757289707660675	0.953913331031799	0.681832194328308	65.9529418945313	5606
True	False	False	False	False	-2581.91748046875	1519.05493164063	66.5485153198242	0.811298549175262	0.963199138641357	1	73.966667175293	4438
True	False	False	False	False	-2580.05078125	1382.19934082031	173.026138305664	0.757547736167908	0.954004168510437	0.683063924312592	76.4871826171875	11932
True	False	False	False	False	-2578.40112304688	1227.02136230469	75.4216537475586	0.758873462677002	0.952956557273865	0.689513981342316	66.3676452636719	4513
True	False	False	False	False	-2577.19750976563	1031.47692871094	63.2210922241211	0.668725430965424	0.945187211036682	0.443600505590439	60.1052627563477	3426
True	False	False	False	False	-2574.88549804688	1261.78930664063	105.36848449707	0.786068022251129	0.956180512905121	1	71	6745
True	False	False	False	False	-2570.794921875	893.153198242188	103.150199890137	0.828564047813416	0.956287920475006	1	61.9784927368164	5764
True	False	False	False	False	-2569.21484375	1304.52001953125	118.678184509277	0.801031827926636	0.958391427993774	1	71.8224334716797	7685
True	False	False	False	False	-2565.26782226563	1103.7861328125	133.097030639648	0.569536685943604	0.916119754314423	0.312116354703903	71.6416702270508	8597
True	False	False	False	False	-2565.28515625	1719.58032226563	68.7667999267578	0.754140198230743	0.951699316501617	0.667366206645966	89.5161285400391	5550
True	False	False	False	False	-2563.96313476563	1136.92211914063	105.36848449707	0.846382617950439	0.966074287891388	1	75.2842102050781	7152
True	False	False	False	False	-2560.56982421875	1438.87707519531	110.914192199707	0.672940909862518	0.940871953964233	0.450959801673889	65.8199996948242	6582
True	False	False	False	False	-2559.70043945313	1058.33508300781	143.079315185547	0.678756296634674	0.940644681453705	0.46147096157074	67.8992233276367	8759
True	False	False	False	False	-2555.37866210938	1336.03430175781	156.389007568359	0.633883416652679	0.941784858703613	0.389641255140305	73.219856262207	10324
True	False	False	False	False	-2555.2353515625	1363.17065429688	102.041061401367	0.8570476770401	0.967737257480621	1	74.0652160644531	6814
True	False	False	False	False	-2553.67065429688	1748.56433105469	265.084930419922	0.235821276903152	0.962930381298065	0.0890242233872414	101.188285827637	24184
True	False	False	False	False	-2553.5927734375	1276.71923828125	171.917007446289	0.68163388967514	0.934344708919525	0.466836243867874	78.0774230957031	12102
True	False	False	False	False	-2552.14013671875	1544.64868164063	185.226699829102	0.593659222126007	0.918133020401001	0.338603228330612	75.8263473510742	12663
True	False	False	False	False	-2551.091796875	1658.84997558594	166.371292114258	0.582819104194641	0.927964448928833	0.326374530792236	75.913330078125	11387
True	False	False	False	False	-2549.3369140625	1013.54241943359	70.9850845336914	0.689935445785522	0.939218401908875	0.482980132102966	59.296875	3795
True	False	False	False	False	-2549.5810546875	1180.21716308594	269.521484375	0.61993020772934	0.900472581386566	0.370802581310272	78.6378631591797	19109
True	False	False	False	False	-2548.80322265625	1601.74731445313	181.899276733398	0.661913216114044	0.95627498626709	0.432134091854095	75.5182952880859	12385
True	False	False	False	False	-2547.18969726563	1127.45080566406	66.5485153198242	0.718917906284332	0.914196133613586	0.549260377883911	68.466667175293	4108
True	False	False	False	False	-2542.89770507813	1220.64880371094	69.8759460449219	0.46065828204155	0.899558484554291	0.217272400856018	61.3492050170898	3865
True	False	False	False	False	-2533.0625	1361.29479980469	88.7313537597656	0.735508561134338	0.931481838226318	0.597400009632111	68.8625030517578	5509
True	False	False	False	False	-2531.3720703125	1254.39587402344	154.17073059082	0.738690078258514	0.949228763580322	0.60789030790329	72.1510772705078	10029
True	False	False	False	False	-2530.49951171875	1035.80603027344	53.2388153076172	0.743378639221191	0.953056991100311	0.624296009540558	59.25	2844
True	False	False	False	False	-2530.20092773438	1639.02429199219	116.459907531738	0.764054596424103	0.958977937698364	0.716959476470947	82.8380966186523	8698
True	False	False	False	False	-2529.59790039063	1559.70092773438	72.0942230224609	0.735999047756195	0.970893561840057	0.598986208438873	64.4307708740234	4188
True	False	False	False	False	-2527.02978515625	1434.76123046875	130.878753662109	0.812209963798523	0.968704640865326	1	72.7288131713867	8582
True	False	False	False	False	-2526.71484375	1734.78088378906	108.695907592773	0.746100842952728	0.933258950710297	0.634407699108124	68.2040786743164	6684
True	False	False	False	False	-2526.66235351563	987.586120605469	67.6576614379883	0.626807868480682	0.896851360797882	0.379920482635498	55.5245895385742	3387
True	False	False	False	False	-2525.25708007813	1301.83081054688	169.698715209961	0.543891429901123	0.923175632953644	0.286568135023117	70.3529434204102	10764
True	False	False	False	False	-2526.1240234375	1768.19128417969	48.80224609375	0.741141617298126	0.939895868301392	0.616318583488464	98.3181838989258	4326
True	False	False	False	False	-2523.69555664063	1669.35131835938	107.586769104004	0.726169049739838	0.9509596824646	0.56910252571106	68.7010345458984	6664
True	False	False	False	False	-2522.87329101563	1050.34692382813	24.401123046875	0.658792555332184	0.934724569320679	0.427046239376068	59.3636360168457	1306
True	False	False	False	False	-2519.96142578125	953.439636230469	82.0765075683594	0.570172429084778	0.929765164852142	0.312781751155853	56.4054069519043	4174
True	False	False	False	False	-2519.50439453125	1079.29382324219	161.934722900391	0.725601851940155	0.946619987487793	0.567489385604858	75.8835601806641	11079
True	False	False	False	False	-2512.56616210938	1515.85803222656	123.114753723145	0.807714879512787	0.957460463047028	1	70.7927932739258	7858
True	False	False	False	False	-2513.25390625	1555.26904296875	76.5307922363281	0.809509754180908	0.965720891952515	1	70.3478240966797	4854
True	False	False	False	False	-2509.626953125	1162.02709960938	147.515884399414	0.77680242061615	0.962684988975525	0.810584485530853	69.518798828125	9246
True	False	False	False	False	-2510.2373046875	1227.32214355469	68.7667999267578	0.702029883861542	0.937795281410217	0.508519351482391	60.822582244873	3771
True	False	False	False	False	-2507.52368164063	1357.92956542969	123.114753723145	0.755423963069916	0.958860516548157	0.673140406608582	73.9549560546875	8209
True	False	False	False	False	-2509.38256835938	1697.60717773438	114.241622924805	0.640015423297882	0.950534105300903	0.398366034030914	66.3786392211914	6837
True	False	False	False	False	-2497.20043945313	971.424865722656	134.206176757813	0.801479279994965	0.965804636478424	1	64.0578536987305	7751
True	False	False	False	False	-2501.5537109375	1628.54699707031	178.571853637695	0.723796010017395	0.935798108577728	0.562425196170807	76.1428604125977	12259
True	False	False	False	False	-2498.44653320313	1811.21105957031	380.435699462891	0.122520104050636	0.968678534030914	0.0423745475709438	100.110786437988	34338
True	False	False	False	False	-2496.80859375	1396.64001464844	108.695907592773	0.821083903312683	0.957610249519348	1	69.2244873046875	6784
True	False	False	False	False	-2495.65625	1530.00305175781	63.2210922241211	0.770733594894409	0.953211307525635	0.759566485881805	61.5438613891602	3508
[truncated: 25,114 more rows]
