# Supplementary material for: Gene Delivery Mediated by Backbone-Degradable RAFT Copolymers
Source: Biomacromolecules. 2026 Feb 12;27(3):1846–56. doi: 10.1021/acs.biomac.5c01662 (PMC12977016; doi:10.1021/acs.biomac.5c01662)
Supplement: Supplementary file 2 [file bm5c01662_si_002.zip › Celigo Raw Data/Object (Cell)-Level Data/Blue/7-15-2024-9-13-53-PM_object_E8.csv]

Plate ID	PM_2024_07_15_PPP41-45_NP_5_10_20_PEIpro_200ngwell_U2OS_6k_Plate2
Plate Name
Plate Description
Scan ID	7/15/2024 9:13:53 PM
Scan Description
Scan Result ID	7/15/2024 9:13:53 PM
Scan Result Description
Software Version	5.1.0.0
Experiment Name
Application Name	Target 1
Plate Type	96-Well BD Falcon™ 353072 Plate
Acquisition Start/End Times	7/15/2024 9:13:53 PM - 7/15/2024 9:15:42 PM
Analysis Start Time	7/15/2024 9:13:53 PM
User ID	Local Administrator
Scan Area Object-Level Data CSV Report
Row	E
Column	8
Total	Class 1	Class 2	Class 3	Class 4	X Position (µm)	Y Position (µm)	Target 1: Area (µm²)	Target 1: Form Factor	Target 1: Smoothness	Target 1: Aspect Ratio	Target 1: Mean Intensity	Target 1: Integrated Intensity
True	False	False	False	False	-2107.3037109375	-2858.09838867188	44.3656768798828	0.673765122890472	0.928595900535583	0.452423572540283	96.8000030517578	3872
True	False	False	False	False	-2147.52709960938	-2820.43530273438	89.8404998779297	0.551255345344543	0.927416801452637	0.293658047914505	84.0246887207031	6806
True	False	False	False	False	-2215.845703125	-2763.51684570313	147.515884399414	0.848385870456696	0.969872891902924	1	184.714279174805	24567
True	False	False	False	False	-2168.97290039063	-2805.181640625	92.0587844848633	0.787859082221985	0.950696170330048	1	180.626510620117	14992
True	False	False	False	False	-2156.49609375	-2793.29223632813	31.0559749603271	0.695939123630524	0.943335175514221	0.495332807302475	54.75	1533
True	False	False	False	False	-2242.64526367188	-2759.095703125	1085.84997558594	0.10298427939415	0.94969642162323	0.035124160349369	128.108276367188	125418
True	False	False	False	False	-2173.88500976563	-2753.58349609375	125.333038330078	0.812749564647675	0.957707405090332	1	187.159286499023	21149
True	False	False	False	False	-2263.4453125	-2726.61572265625	41.0382537841797	0.830802142620087	0.959012150764465	1	86.7567596435547	3210
True	False	False	False	False	-2309.529296875	-2687.5419921875	224.046676635742	0.605089247226715	0.917330324649811	0.352135807275772	174.009902954102	35150
True	False	False	False	False	-2345.38403320313	-2652.865234375	41.0382537841797	0.725604593753815	0.947175443172455	0.567497134208679	101.97297668457	3773
True	False	False	False	False	-2407.44018554688	-2589.26147460938	173.026138305664	0.665252387523651	0.913687765598297	0.437691152095795	92.1666641235352	14378
True	False	False	False	False	-2435.3486328125	-2561.31176757813	88.7313537597656	0.634681344032288	0.938040316104889	0.390760332345963	87.1750030517578	6974
True	False	False	False	False	-2369.99560546875	-2620.93432617188	18.8554134368896	0.733056426048279	0.943199634552002	0.589630365371704	60.470588684082	1028
True	False	False	False	False	-2458.40014648438	-2556.90698242188	1571.65417480469	0.076806329190731	0.948387265205383	0.0257221087813377	124.232177734375	176037
True	False	False	False	False	-2463.34814453125	-2531.32104492188	16.6371288299561	0.793338239192963	0.946970880031586	1	59.533332824707	893
True	False	False	False	False	-2490.79077148438	-2483.71118164063	93.1679229736328	0.758145093917847	0.925226867198944	0.685944676399231	149.440475463867	12553
True	False	False	False	False	-2570.36401367188	-2374.07275390625	219.610107421875	0.658792555332184	0.898695886135101	0.427046239376068	161.479797363281	31973
True	False	False	False	False	-2593.05322265625	-2338.27758789063	98.7136306762695	0.736421585083008	0.92320305109024	0.600361526012421	147.426971435547	13121
True	False	False	False	False	-2553.77294921875	-2422.59130859375	95.3862075805664	0.766198992729187	0.932472229003906	0.729580998420715	148.406982421875	12763
True	False	False	False	False	-2666.15209960938	-2315.37524414063	2888.20556640625	0.0524894632399082	0.966429114341736	0.0172906927764416	125.602920532227	327070
True	False	False	False	False	-2702.03662109375	-2203.955078125	28.8376903533936	0.797349810600281	0.952098965644836	1	40.730770111084	1059
True	False	False	False	False	-2780.22778320313	-2149.626953125	120.896469116211	0.753803789615631	0.951386451721191	0.665879309177399	121.201835632324	13211
True	False	False	False	False	-2799.72387695313	-2138.22436523438	156.389007568359	0.458220928907394	0.942078411579132	0.21549054980278	130.560287475586	18409
True	False	False	False	False	-2812.5107421875	-2119.73681640625	62.1119499206543	0.57543021440506	0.910030603408813	0.318349093198776	134.803573608398	7549
True	False	False	False	False	-2821.68725585938	-2068.361328125	187.44499206543	0.727176249027252	0.924645721912384	0.571994483470917	173.680480957031	29352
True	False	False	False	False	-2846.36376953125	-2068.0654296875	511.314422607422	0.244060263037682	0.954180181026459	0.0927692726254463	129.882858276367	59876
True	False	False	False	False	-2835.01342773438	-2043.24035644531	17.7462711334229	0.762108087539673	0.940302610397339	0.706189274787903	50.875	814
True	False	False	False	False	-2894.9560546875	-1990.4580078125	644.411499023438	0.215163350105286	0.952244281768799	0.0798651874065399	128.497421264648	74657
True	False	False	False	False	-2913.2265625	-1940.38110351563	128.660461425781	0.660718262195587	0.944752752780914	0.430174142122269	123.586204528809	14336
True	False	False	False	False	-2935.09057617188	-1919.62670898438	124.223899841309	0.414309740066528	0.945028722286224	0.185272946953773	95.1428604125977	10656
True	False	False	False	False	-2918.95678710938	-1906.97290039063	47.6931037902832	0.82086455821991	0.96220725774765	1	57.3720932006836	2467
True	False	False	False	False	-2867.029296875	-1950.02392578125	192.990692138672	0.596845686435699	0.908902943134308	0.342307209968567	159.724136352539	27792
True	False	False	False	False	-2861.1923828125	-2029.29187011719	92.0587844848633	0.678302347660065	0.939313948154449	0.460634738206863	164.963851928711	13692
True	False	False	False	False	-2837.1259765625	-1978.89379882813	15.5279874801636	0.717676758766174	0.938069105148315	0.546022891998291	50.8571434020996	712
True	False	False	False	False	-2857.181640625	-1961.697265625	16.6371288299561	0.714476346969604	0.930929720401764	0.53786963224411	68.1999969482422	1023
True	False	False	False	False	-2835.01342773438	-1951.9228515625	211.846115112305	0.780456304550171	0.938267588615417	0.853013038635254	178.717269897461	34135
True	False	False	False	False	-2828.92431640625	-2054.25415039063	13.3097038269043	0.80851811170578	0.94014710187912	1	67.6666641235352	812
True	False	False	False	False	-2814.08422851563	-2102.21533203125	127.551322937012	0.452269375324249	0.876544594764709	0.21118888258934	153.434783935547	17645
True	False	False	False	False	-2805.19775390625	-2070.93481445313	18.8554134368896	0.809739828109741	0.949675559997559	1	59.705883026123	1015
True	False	False	False	False	-2811.03369140625	-2008.57446289063	16.6371288299561	0.76893937587738	0.938069105148315	0.747088372707367	44.533332824707	668
True	False	False	False	False	-2805.51000976563	-1937.21276855469	42.1473922729492	0.796495378017426	0.954181313514709	1	55.9473686218262	2126
True	False	False	False	False	-2798.22021484375	-2121.22705078125	83.1856460571289	0.628380537033081	0.93689376115799	0.382050335407257	94.053337097168	7054
True	False	False	False	False	-2746.18139648438	-2124.10327148438	11.0914192199707	0.619482219219208	0.931919693946838	0.37021940946579	40.5999984741211	406
True	False	False	False	False	-2795.82153320313	-2028.18298339844	156.389007568359	0.83584851026535	0.967650473117828	1	180.964538574219	25516
True	False	False	False	False	-2784.76245117188	-2017.38977050781	99.8227767944336	0.801836133003235	0.952234208583832	1	171.377777099609	15424
True	False	False	False	False	-2767.85913085938	-1965.78234863281	14.4188451766968	0.742955923080444	0.934609174728394	0.622766435146332	52.538459777832	683
True	False	False	False	False	-2775.3857421875	-1939.513671875	135.315322875977	0.633003950119019	0.917312324047089	0.388413280248642	162.188522338867	19787
True	False	False	False	False	-2760.39038085938	-1989.49133300781	120.896469116211	0.793161451816559	0.947916686534882	1	164.678894042969	17950
True	False	False	False	False	-2752.27416992188	-1977.99523925781	9.98227787017822	0.754574596881866	0.933233201503754	0.669301986694336	64.6666641235352	582
True	False	False	False	False	-2757.09033203125	-1956.2021484375	15.5279874801636	0.800106346607208	0.94487601518631	1	52.0714302062988	729
True	False	False	False	False	-2752.14379882813	-2018.54516601563	114.241622924805	0.780301749706268	0.949046909809113	0.850902378559113	172.563110351563	17774
True	False	False	False	False	-2750.88745117188	-2079.95239257813	228.483245849609	0.746944189071655	0.939261734485626	0.637637436389923	173.907760620117	35825
True	False	False	False	False	-2748.26733398438	-2040.01403808594	227.374099731445	0.708852231502533	0.932044208049774	0.524171829223633	183.67805480957	37654
True	False	False	False	False	-2737.919921875	-1913.95373535156	35.4925422668457	0.795358955860138	0.950105845928192	1	49.28125	1577
True	False	False	False	False	-2737.09741210938	-1980.14855957031	11.0914192199707	0.735508561134338	0.937464773654938	0.597400009632111	50.9000015258789	509
True	False	False	False	False	-2733.90405273438	-2147.71899414063	149.734161376953	0.76893937587738	0.925710380077362	0.747088372707367	162.148147583008	21890
True	False	False	False	False	-2731.26928710938	-2000.58435058594	33.2742576599121	0.849098384380341	0.961207389831543	1	41.3333320617676	1240
True	False	False	False	False	-2729.2626953125	-2190.25952148438	9.98227787017822	0.754574596881866	0.933233201503754	0.669301986694336	46.8888893127441	422
True	False	False	False	False	-2660.58544921875	-2183.93359375	164.153015136719	0.686704337596893	0.908231258392334	0.476574003696442	162.466217041016	24045
True	False	False	False	False	-2716.28588867188	-2096.86279296875	23.2919807434082	0.744390904903412	0.948501110076904	0.628002285957336	43.2857131958008	909
True	False	False	False	False	-2719.88745117188	-2033.45971679688	11.0914192199707	0.763594925403595	0.936281979084015	0.714360892772675	44.2000007629395	442
True	False	False	False	False	-2725.83715820313	-1937.12780761719	12.2005615234375	0.741141617298126	0.928999543190002	0.616318583488464	47.5454559326172	523
True	False	False	False	False	-2718.65747070313	-2079.31909179688	108.695907592773	0.746100842952728	0.927857100963593	0.634407699108124	163.857147216797	16058
True	False	False	False	False	-2704.23510742188	-1920.53674316406	9.98227787017822	0.754574596881866	0.933233201503754	0.669301986694336	45.5555572509766	410
True	False	False	False	False	-2703.6171875	-2165.4697265625	206.300399780273	0.661201298236847	0.940348982810974	0.430964648723602	161.580642700195	30054
True	False	False	False	False	-2659.64916992188	-2116.28149414063	138.64274597168	0.827974438667297	0.964289247989655	1	163.343994140625	20418
True	False	False	False	False	-2681.40112304688	-2059.42944335938	25.5102653503418	0.766828238964081	0.957896709442139	0.733453810214996	43.4347839355469	999
True	False	False	False	False	-2702.27905273438	-2042.21252441406	113.132476806641	0.795443058013916	0.948303401470184	1	157.83332824707	16099
True	False	False	False	False	-2693.1025390625	-1944.00500488281	48.80224609375	0.467659890651703	0.90477979183197	0.222458109259605	49.9545440673828	2198
True	False	False	False	False	-2692.00390625	-1901.40747070313	31.0559749603271	0.838463246822357	0.960098087787628	1	50.2142868041992	1406
True	False	False	False	False	-2670.27294921875	-2077.79736328125	109.805053710938	0.712054908275604	0.909134864807129	0.531877756118774	159.565658569336	15797
True	False	False	False	False	-2657.73681640625	-2015.76037597656	9.98227787017822	0.785398185253143	0.931883156299591	1	57.3333320617676	516
True	False	False	False	False	-2662.46411132813	-1990.28662109375	170.807861328125	0.799037754535675	0.955995321273804	1	176.129867553711	27124
True	False	False	False	False	-2654.39428710938	-2312.87158203125	24.401123046875	0.760120630264282	0.941173493862152	0.695777595043182	68.0909118652344	1498
True	False	False	False	False	-2589.3310546875	-2304.4560546875	107.586769104004	0.812705516815186	0.948642373085022	1	146.195877075195	14181
True	False	False	False	False	-2599.26171875	-2285.89086914063	19.9645557403564	0.679683864116669	0.93504536151886	0.463188141584396	43.9444427490234	791
True	False	False	False	False	-2567.82080078125	-2285.53100585938	83.1856460571289	0.745481371879578	0.93481183052063	0.63206559419632	153.66667175293	11525
True	False	False	False	False	-2640.7783203125	-2226.64404296875	166.371292114258	0.763158619403839	0.924355745315552	0.711926758289337	158.253326416016	23738
True	False	False	False	False	-2650.45947265625	-2085.93237304688	59.8936653137207	0.718682765960693	0.956483066082001	0.54864364862442	47.5555572509766	2568
True	False	False	False	False	-2653.22534179688	-2032.41223144531	147.515884399414	0.706804156303406	0.908074617385864	0.51936799287796	168.293228149414	22383
True	False	False	False	False	-2644.59790039063	-2170.326171875	17.7462711334229	0.762108087539673	0.940302610397339	0.706189274787903	38.3125	613
True	False	False	False	False	-2644.00170898438	-1907.10852050781	98.7136306762695	0.792926847934723	0.960341572761536	1	152.707870483398	13591
True	False	False	False	False	-2639.6962890625	-2276.30126953125	31.0559749603271	0.733668208122253	0.941819429397583	0.591544389724731	37.9642868041992	1063
True	False	False	False	False	-2559.06201171875	-2274.09692382813	99.8227767944336	0.767598927021027	0.93564909696579	0.738312005996704	160.155548095703	14414
True	False	False	False	False	-2639.31005859375	-2210.85205078125	11.0914192199707	0.763594925403595	0.936281979084015	0.714360892772675	57.0999984741211	571
True	False	False	False	False	-2619.04614257813	-2169.75170898438	176.353576660156	0.699224472045898	0.927824795246124	0.502358973026276	161.364776611328	25657
True	False	False	False	False	-2597.36010742188	-2102.82080078125	14.4188451766968	0.805326879024506	0.942608833312988	1	35.769229888916	465
True	False	False	False	False	-2604.216796875	-2061.72509765625	18.8554134368896	0.809739828109741	0.949675559997559	1	45.529411315918	774
True	False	False	False	False	-2627.62329101563	-1961.17224121094	27.7285480499268	0.766682505607605	0.944578170776367	0.732549428939819	50.8800010681152	1272
True	False	False	False	False	-2622.44921875	-2039.35217285156	90.9496383666992	0.815059661865234	0.959884345531464	1	151.512191772461	12424
True	False	False	False	False	-2614.24951171875	-1989.51147460938	102.041061401367	0.819654762744904	0.956905007362366	1	158.108688354492	14546
True	False	False	False	False	-2609.71875	-1920.4111328125	90.9496383666992	0.815059661865234	0.945148706436157	1	150.280487060547	12323
True	False	False	False	False	-2591.83251953125	-2075.90380859375	108.695907592773	0.83582991361618	0.969129860401154	1	152.387756347656	14934
True	False	False	False	False	-2590.81982421875	-2141.73217773438	120.896469116211	0.753803789615631	0.934813380241394	0.665879309177399	163.146789550781	17783
True	False	False	False	False	-2569.798828125	-2122.72778320313	43.256534576416	0.764826476573944	0.961694955825806	0.721405208110809	41.2564086914063	1609
True	False	False	False	False	-2588.494140625	-1994.86315917969	25.5102653503418	0.705347895622253	0.944578170776367	0.516008198261261	38.347827911377	882
True	False	False	False	False	-2569.89526367188	-1937.27880859375	11.0914192199707	0.673765122890472	0.91785192489624	0.452423572540283	33.7000007629395	337
True	False	False	False	False	-2568.40649414063	-2204.78295898438	103.150199890137	0.866363406181335	0.969454169273376	1	150.989242553711	14042
True	False	False	False	False	-2565.04467773438	-2101.70361328125	94.2770690917969	0.817713499069214	0.952751278877258	1	151.094116210938	12843
True	False	False	False	False	-2564.65283203125	-2261.42211914063	88.7313537597656	0.83357036113739	0.954543590545654	1	107.824996948242	8626
True	False	False	False	False	-2560.91333007813	-2246.302734375	92.0587844848633	0.739471137523651	0.92268580198288	0.610541462898254	152.048187255859	12620
True	False	False	False	False	-2547.498046875	-2191.646484375	25.5102653503418	0.748013913631439	0.939718544483185	0.641803920269012	68.6086959838867	1578
True	False	False	False	False	-2560.87109375	-1970.72192382813	14.4188451766968	0.742955923080444	0.94487601518631	0.622766435146332	46.1538467407227	600
True	False	False	False	False	-2560.85864257813	-2183.43481445313	43.256534576416	0.817455768585205	0.954181313514709	1	51.4871788024902	2008
True	False	False	False	False	-2548.10864257813	-2161.63354492188	169.698715209961	0.594475507736206	0.87981915473938	0.339547157287598	156.993469238281	24020
True	False	False	False	False	-2555.5283203125	-1991.62060546875	34.3833999633789	0.747514426708221	0.950855851173401	0.639848530292511	35.4516143798828	1099
True	False	False	False	False	-2552.98974609375	-2119.33740234375	18.8554134368896	0.685223281383514	0.927839636802673	0.473690927028656	37.9411773681641	645
True	False	False	False	False	-2541.36791992188	-2204.54370117188	178.571853637695	0.843656301498413	0.969585299491882	1	163.962738037109	26398
True	False	False	False	False	-2538.44799804688	-2295.38916015625	15.5279874801636	0.800106346607208	0.94487601518631	1	40.2857131958008	564
True	False	False	False	False	-2532.1171875	-2462.05004882813	102.041061401367	0.748013913631439	0.962114334106445	0.641803920269012	107.554344177246	9895
True	False	False	False	False	-2494.72216796875	-2441.57177734375	119.787330627441	0.707465767860413	0.930229425430298	0.520909607410431	147.731475830078	15955
True	False	False	False	False	-2491.19653320313	-2386.99853515625	106.477630615234	0.855291903018951	0.970127999782562	1	148.51042175293	14257
True	False	False	False	False	-2523.40405273438	-2315.21508789063	104.259346008301	0.837473332881927	0.970127999782562	1	148	13912
True	False	False	False	False	-2531.65185546875	-2280.193359375	12.2005615234375	0.741141617298126	0.94014710187912	0.616318583488464	38.1818199157715	420
True	False	False	False	False	-2519.87524414063	-2178.4296875	27.7285480499268	0.81305855512619	0.950671494007111	1	36.2000007629395	905
True	False	False	False	False	-2523.10620117188	-2131.71948242188	24.401123046875	0.830724716186523	0.955192744731903	1	37.7272720336914	830
True	False	False	False	False	-2519.81518554688	-1912.98718261719	17.7462711334229	0.820201992988586	0.947792708873749	1	40.875	654
True	False	False	False	False	-2513.041015625	-2375.8857421875	155.279876708984	0.851448595523834	0.960443615913391	1	160.857147216797	22520
True	False	False	False	False	-2497.3984375	-2339.82836914063	109.805053710938	0.720394313335419	0.936037302017212	0.553169012069702	143.202026367188	14177
True	False	False	False	False	-2508.634765625	-2302.34057617188	14.4188451766968	0.719225645065308	0.935661971569061	0.550069808959961	40.230770111084	523
True	False	False	False	False	-2509.59375	-2250.048828125	93.1679229736328	0.748380422592163	0.932472229003906	0.643250167369843	148.285720825195	12456
True	False	False	False	False	-2506.5078125	-2278.96362304688	9.98227787017822	0.687235474586487	0.9244145154953	0.47761595249176	33.2222213745117	299
True	False	False	False	False	-2485.06201171875	-2204.8935546875	94.2770690917969	0.781477868556976	0.952104330062866	0.868022978305817	150.152938842773	12763
True	False	False	False	False	-2498.44604492188	-2181.6796875	28.8376903533936	0.696614444255829	0.945285499095917	0.496761053800583	42.6153831481934	1108
True	False	False	False	False	-2496.65795898438	-2191.25268554688	34.3833999633789	0.770503997802734	0.943335175514221	0.757918477058411	46.0322570800781	1427
True	False	False	False	False	-2486.53979492188	-2148.52392578125	21.0736961364746	0.765837788581848	0.945084035396576	0.727394282817841	36.315788269043	690
True	False	False	False	False	-2489.80346679688	-1956.28564453125	15.5279874801636	0.800106346607208	0.94487601518631	1	32.0714302062988	449
True	False	False	False	False	-2482.56567382813	-2321.4462890625	12.2005615234375	0.681430399417877	0.921230614185333	0.46645313501358	31.2727279663086	344
True	False	False	False	False	-2482.03271484375	-2410.46533203125	24.401123046875	0.830724716186523	0.955192744731903	1	39.9545440673828	879
True	False	False	False	False	-2481.76196289063	-2396.53979492188	27.7285480499268	0.707581996917725	0.925081789493561	0.521181464195251	56.1199989318848	1403
True	False	False	False	False	-2481.14526367188	-2115.24047851563	86.513069152832	0.785991430282593	0.959608733654022	1	147.807693481445	11529
True	False	False	False	False	-2478.85913085938	-2508.00634765625	116.459907531738	0.776830792427063	0.928882539272308	0.810867488384247	165.866668701172	17416
True	False	False	False	False	-2452.55932617188	-2493.46337890625	22.1828384399414	0.755204319953918	0.946847438812256	0.672140836715698	41.5	830
True	False	False	False	False	-2468.52026367188	-2354.69140625	19.9645557403564	0.776177406311035	0.943199634552002	0.804480254650116	37.4444427490234	674
True	False	False	False	False	-2459.986328125	-2306.32397460938	149.734161376953	0.808782637119293	0.959453940391541	1	161.562957763672	21811
True	False	False	False	False	-2477.04565429688	-2269.7783203125	110.914192199707	0.770503282546997	0.94107449054718	0.75791335105896	148.910003662109	14891
True	False	False	False	False	-2466.25024414063	-2209.66186523438	28.8376903533936	0.778573036193848	0.952666342258453	0.82945716381073	44.0769233703613	1146
True	False	False	False	False	-2463.77221679688	-2132.12548828125	22.1828384399414	0.755204319953918	0.946847438812256	0.672140836715698	32.0999984741211	642
True	False	False	False	False	-2469.49633789063	-2004.52087402344	22.1828384399414	0.806145071983337	0.95370626449585	1	32.0999984741211	642
True	False	False	False	False	-2461.27416992188	-2185.74291992188	128.660461425781	0.748102605342865	0.936268627643585	0.642153143882751	149.327590942383	17322
True	False	False	False	False	-2457.87866210938	-2324.8369140625	33.2742576599121	0.803785860538483	0.955226957798004	1	46.8666648864746	1406
True	False	False	False	False	-2449.36450195313	-2117.78173828125	13.3097038269043	0.571581065654755	0.917674422264099	0.314262002706528	30.6666660308838	368
True	False	False	False	False	-2448.0693359375	-2455.35546875	224.046676635742	0.720512747764587	0.90816730260849	0.553485214710236	165.222778320313	33375
True	False	False	False	False	-2447.22705078125	-2551.35546875	23.2919807434082	0.772283971309662	0.947545111179352	0.771135985851288	84.0476226806641	1765
True	False	False	False	False	-2435.55688476563	-2546.68920898438	66.5485153198242	0.740957856178284	0.960058152675629	0.615675687789917	65.1500015258789	3909
True	False	False	False	False	-2388.10498046875	-2531.89184570313	37.7108268737793	0.748016774654388	0.937679588794708	0.64181524515152	39.264705657959	1335
True	False	False	False	False	-2413.2080078125	-2496.14526367188	253.993499755859	0.638904511928558	0.895866811275482	0.396763741970062	160.969436645508	36862
True	False	False	False	False	-2434.93579101563	-2245.6416015625	119.787330627441	0.594013333320618	0.91552609205246	0.339012265205383	137.657409667969	14867
True	False	False	False	False	-2433.91284179688	-2476.57958984375	165.262145996094	0.720704555511475	0.937514066696167	0.553998529911041	163.79866027832	24406
True	False	False	False	False	-2430.35034179688	-2394.41723632813	327.196868896484	0.398694187402725	0.885195076465607	0.175303220748901	104.040679931641	30692
True	False	False	False	False	-2432.5380859375	-2265.89086914063	9.98227787017822	0.661957681179047	0.925817608833313	0.432207375764847	42.5555572509766	383
True	False	False	False	False	-2429.4091796875	-2220.0908203125	17.7462711334229	0.689935445785522	0.939505636692047	0.482980132102966	36.5	584
True	False	False	False	False	-2427.37426757813	-2349.83349609375	21.0736961364746	0.617924511432648	0.950671494007111	0.368201732635498	32.315788269043	614
True	False	False	False	False	-2416.16162109375	-2312.0595703125	16.6371288299561	0.793338239192963	0.946970880031586	1	43.7999992370605	657
True	False	False	False	False	-2421.13134765625	-2197.66943359375	28.8376903533936	0.778573036193848	0.945234656333923	0.82945716381073	36.4230766296387	947
True	False	False	False	False	-2425.98779296875	-2151.85888671875	23.2919807434082	0.792964518070221	0.946847438812256	1	34.7142868041992	729
True	False	False	False	False	-2414.96875	-2279.22509765625	11.0914192199707	0.763594925403595	0.936281979084015	0.714360892772675	42.5999984741211	426
True	False	False	False	False	-2411.16137695313	-2530.40063476563	9.98227787017822	0.754574596881866	0.933233201503754	0.669301986694336	36.4444427490234	328
True	False	False	False	False	-2395.38330078125	-2516.50805664063	21.0736961364746	0.787328064441681	0.95306122303009	1	40.4210510253906	768
True	False	False	False	False	-2405.80346679688	-2464.2412109375	291.704345703125	0.524823546409607	0.883528649806976	0.269037008285522	116.456275939941	30628
True	False	False	False	False	-2402.74340820313	-2298.05932617188	119.787330627441	0.789699912071228	0.936643481254578	1	158.870376586914	17158
True	False	False	False	False	-2398.93017578125	-2489.08447265625	19.9645557403564	0.725530564785004	0.936461865901947	0.56728732585907	81.5555572509766	1468
True	False	False	False	False	-2397.3955078125	-2270.37719726563	148.625015258789	0.755418717861176	0.960668444633484	0.673116326332092	161.671646118164	21664
True	False	False	False	False	-2386.43505859375	-2545.33813476563	16.6371288299561	0.76893937587738	0.938069105148315	0.747088372707367	31.7999992370605	477
True	False	False	False	False	-2369.14526367188	-2479.0732421875	58.7845230102539	0.433132827281952	0.933748364448547	0.197809219360352	50.0566024780273	2653
True	False	False	False	False	-2381.9345703125	-2412.72192382813	151.952453613281	0.665282309055328	0.895842015743256	0.437741488218307	159.277374267578	21821
True	False	False	False	False	-2378.85961914063	-2319.58251953125	112.023338317871	0.778208315372467	0.956153512001038	0.825352907180786	155.673263549805	15723
True	False	False	False	False	-2377.6318359375	-2436.05639648438	11.0914192199707	0.763594925403595	0.936281979084015	0.714360892772675	38.7000007629395	387
True	False	False	False	False	-2372.40161132813	-2385.83569335938	98.7136306762695	0.759070038795471	0.93564909696579	0.690488159656525	147.943817138672	13167
True	False	False	False	False	-2360.58984375	-2234.09887695313	17.7462711334229	0.739838838577271	0.941181302070618	0.6118004322052	33.875	542
True	False	False	False	False	-2359.94189453125	-2642.80688476563	136.424453735352	0.455000877380371	0.875909626483917	0.213154569268227	162.869918823242	20033
True	False	False	False	False	-2341.142578125	-2625.6513671875	16.6371288299561	0.714476346969604	0.930929720401764	0.53786963224411	50.3333320617676	755
True	False	False	False	False	-2353.82080078125	-2483.50268554688	104.259346008301	0.754927635192871	0.924926280975342	0.670888781547546	152.127655029297	14300
True	False	False	False	False	-2355.41284179688	-2310.31127929688	88.7313537597656	0.568775296211243	0.924272060394287	0.311321675777435	114.5	9160
True	False	False	False	False	-2349.93017578125	-1944.75744628906	26.6194076538086	0.528011858463287	0.934917867183685	0.271889626979828	30.3333339691162	728
True	False	False	False	False	-2346.6416015625	-2326.20288085938	262.866638183594	0.427180618047714	0.885444343090057	0.193780854344368	132.645568847656	31437
True	False	False	False	False	-2345.34204101563	-2508.2919921875	103.150199890137	0.779191911220551	0.948043882846832	0.836726665496826	139.548385620117	12978
True	False	False	False	False	-2340.08276367188	-2674.60961914063	157.498153686523	0.264843314886093	0.916257441043854	0.102463029325008	129.338027954102	18366
True	False	False	False	False	-2326.68725585938	-2666.779296875	67.6576614379883	0.560825288295746	0.933847427368164	0.303161680698395	87.836067199707	5358
True	False	False	False	False	-2329.89038085938	-2487.70654296875	93.1679229736328	0.772283971309662	0.945574223995209	0.771135985851288	143.809524536133	12080
True	False	False	False	False	-2339.34301757813	-2466.15454101563	16.6371288299561	0.76893937587738	0.947792708873749	0.747088372707367	43.2666664123535	649
True	False	False	False	False	-2332.58276367188	-2447.53076171875	99.8227767944336	0.791574835777283	0.942707121372223	1	154.355560302734	13892
True	False	False	False	False	-2333.06005859375	-2427.30004882813	114.241622924805	0.803241491317749	0.955311119556427	1	157.271850585938	16199
True	False	False	False	False	-2332.53344726563	-2403.87573242188	24.401123046875	0.674680590629578	0.915639936923981	0.454059302806854	36.5909080505371	805
True	False	False	False	False	-2329.9541015625	-2304.41845703125	155.279876708984	0.838737607002258	0.962778031826019	1	168.642852783203	23610
True	False	False	False	False	-2327.33544921875	-2649.44165039063	45.4748191833496	0.525441884994507	0.936576306819916	0.269587904214859	63.2439041137695	2593
True	False	False	False	False	-2295.6171875	-2643.88061523438	14.4188451766968	0.666414141654968	0.918621897697449	0.43965283036232	40.6923065185547	529
True	False	False	False	False	-2306.89331054688	-2539.25317382813	16.6371288299561	0.693598926067352	0.931946337223053	0.490445405244827	34.2000007629395	513
True	False	False	False	False	-2301.39282226563	-2478.38793945313	102.041061401367	0.794671595096588	0.956959247589111	1	152.978256225586	14074
True	False	False	False	False	-2311.99951171875	-2454.39575195313	19.9645557403564	0.725530564785004	0.936461865901947	0.56728732585907	39.5555572509766	712
True	False	False	False	False	-2308.29931640625	-2385.8427734375	13.3097038269043	0.743378639221191	0.931919693946838	0.624296009540558	37.4166679382324	449
True	False	False	False	False	-2309.58349609375	-2288.03442382813	28.8376903533936	0.519801497459412	0.913621068000793	0.264604389667511	38.461540222168	1000
True	False	False	False	False	-2306.509765625	-2269.61279296875	17.7462711334229	0.820201992988586	0.947792708873749	1	32.6875	523
True	False	False	False	False	-2301.52709960938	-2295.19995117188	17.7462711334229	0.762108087539673	0.940302610397339	0.706189274787903	45.625	730
True	False	False	False	False	-2300.66186523438	-2508.71337890625	14.4188451766968	0.719225645065308	0.945763468742371	0.550069808959961	37	481
True	False	False	False	False	-2278.23168945313	-2459.291015625	21.0736961364746	0.745215535163879	0.945828497409821	0.631068110466003	46.684211730957	887
True	False	False	False	False	-2291.34545898438	-2316.87451171875	204.082122802734	0.477347254753113	0.87397438287735	0.229802951216698	156.603256225586	28815
True	False	False	False	False	-2289.57421875	-2449.27514648438	95.3862075805664	0.827333629131317	0.964746832847595	1	143.523254394531	12343
True	False	False	False	False	-2273.24536132813	-2390.44555664063	107.586769104004	0.747388184070587	0.928100645542145	0.639357089996338	156.804122924805	15210
True	False	False	False	False	-2288.70751953125	-2384.41186523438	109.805053710938	0.829462349414825	0.963169574737549	1	160.141418457031	15854
True	False	False	False	False	-2271.87670898438	-2579.82250976563	33.2742576599121	0.849098384380341	0.961207389831543	1	35.966667175293	1079
True	False	False	False	False	-2271.74780273438	-2350.17211914063	151.952453613281	0.820764601230621	0.964154958724976	1	164.788314819336	22576
True	False	False	False	False	-2270.97802734375	-2299.568359375	9.98227787017822	0.661957681179047	0.925817608833313	0.432207375764847	34.6666679382324	312
True	False	False	False	False	-2267.38598632813	-2714.75561523438	22.1828384399414	0.673765122890472	0.941912531852722	0.452423572540283	64.6500015258789	1293
True	False	False	False	False	-2257.984375	-2675.33618164063	543.479553222656	0.376517713069916	0.769089221954346	0.161758571863174	162.248977661133	79502
True	False	False	False	False	-2192.7900390625	-2639.162109375	19.9645557403564	0.798721373081207	0.951427280902863	1	39.2222213745117	706
True	False	False	False	False	-2251.86669921875	-2598.72705078125	14.4188451766968	0.805326879024506	0.942608833312988	1	39.3076934814453	511
True	False	False	False	False	-2265.599609375	-2458.0908203125	38.8199691772461	0.826309084892273	0.957971453666687	1	43.0571441650391	1507
True	False	False	False	False	-2256.12963867188	-2379.66821289063	35.4925422668457	0.857371628284454	0.962256669998169	1	40.25	1288
True	False	False	False	False	-2255.06420898438	-2568.03466796875	37.7108268737793	0.748016774654388	0.946688234806061	0.64181524515152	66.6176452636719	2265
True	False	False	False	False	-2247.64965820313	-2557.9248046875	115.350761413574	0.748017251491547	0.955573856830597	0.641817271709442	156.778839111328	16305
True	False	False	False	False	-2244.03955078125	-2408.21118164063	26.6194076538086	0.736015200614929	0.937057375907898	0.599038541316986	42.7916679382324	1027
True	False	False	False	False	-2251.7744140625	-2399.01928710938	26.6194076538086	0.780536234378815	0.942926585674286	0.854119598865509	40.125	963
True	False	False	False	False	-2251.46923828125	-2354.53735351563	28.8376903533936	0.572012841701508	0.928671002388	0.314717352390289	38.730770111084	1007
True	False	False	False	False	-2239.86010742188	-2124.46313476563	141.970169067383	0.766845762729645	0.93660032749176	0.733563005924225	171.6484375	21971
True	False	False	False	False	-2238.41748046875	-2527.6845703125	19.9645557403564	0.585402190685272	0.924228668212891	0.329237997531891	38.1111106872559	686
True	False	False	False	False	-2236.11938476563	-2442.86962890625	22.1828384399414	0.755204319953918	0.946847438812256	0.672140836715698	43.5499992370605	871
True	False	False	False	False	-2231.64111328125	-2426.02197265625	150.843307495117	0.748016774654388	0.936068117618561	0.64181524515152	168.54411315918	22922
True	False	False	False	False	-2228.33959960938	-2634.76733398438	27.7285480499268	0.81305855512619	0.95841646194458	1	39.7200012207031	993
True	False	False	False	False	-2226.37939453125	-2590.28271484375	272.848907470703	0.579901456832886	0.902536869049072	0.323176622390747	175.178863525391	43094
True	False	False	False	False	-2224.20751953125	-2549.03125	244.01123046875	0.624651551246643	0.912005186080933	0.377027779817581	120.318183898926	26470
True	False	False	False	False	-2226.30395507813	-2411.35375976563	12.2005615234375	0.741141617298126	0.928999543190002	0.616318583488464	56.5454559326172	622
True	False	False	False	False	-2224.23754882813	-2517.03735351563	35.4925422668457	0.75548255443573	0.951372683048248	0.673407912254333	36.4375	1166
True	False	False	False	False	-2222.03344726563	-2379.58178710938	116.459907531738	0.843270182609558	0.967789649963379	1	150.857147216797	15840
True	False	False	False	False	-2211.14428710938	-2249.59326171875	141.970169067383	0.807637214660645	0.949475169181824	1	166.921875	21366
True	False	False	False	False	-2204.77294921875	-2555.86474609375	135.315322875977	0.648346662521362	0.92387455701828	0.410704642534256	159.434432983398	19451
True	False	False	False	False	-2193.76879882813	-2481.6337890625	16.6371288299561	0.793338239192963	0.946970880031586	1	38.3333320617676	575
True	False	False	False	False	-2203.78100585938	-2473.07958984375	42.1473922729492	0.745215535163879	0.943652451038361	0.631068110466003	40.1315803527832	1525
True	False	False	False	False	-2185.48754882813	-2462.49462890625	25.5102653503418	0.748013913631439	0.942926585674286	0.641803920269012	38.4782600402832	885
True	False	False	False	False	-2180.2158203125	-2444.0703125	34.3833999633789	0.812275528907776	0.95572304725647	1	37.7096786499023	1169
True	False	False	False	False	-2176.42724609375	-2670.65405273438	141.970169067383	0.729068458080292	0.959122717380524	0.577525734901428	166.1875	21272
True	False	False	False	False	-2172.60229492188	-2613.26831054688	14.4188451766968	0.805326879024506	0.942608833312988	1	33.9230766296387	441
True	False	False	False	False	-2163.86450195313	-2553.99462890625	12.2005615234375	0.681430399417877	0.931919693946838	0.46645313501358	33.9090919494629	373
True	False	False	False	False	-2162.72021484375	-2727.41381835938	300.577453613281	0.712957203388214	0.949596226215363	0.53409332036972	129.107009887695	34988
True	False	False	False	False	-2161.77954101563	-2644.14575195313	12.2005615234375	0.768196105957031	0.939064502716064	0.742168962955475	33.0909080505371	364
True	False	False	False	False	-2161.92846679688	-2482.90112304688	44.3656768798828	0.735508561134338	0.945438027381897	0.597400009632111	39.375	1575
True	False	False	False	False	-2159.67724609375	-2755.1904296875	307.232330322266	0.463405936956406	0.870260834693909	0.21929544210434	194.014434814453	53742
True	False	False	False	False	-2147.50341796875	-2574.41235351563	28.8376903533936	0.735885262489319	0.943764388561249	0.598617315292358	35.961540222168	935
True	False	False	False	False	-2141.23461914063	-2538.189453125	164.153015136719	0.86441171169281	0.969249248504639	1	173.168914794922	25629
True	False	False	False	False	-2141.23388671875	-2520.81274414063	24.401123046875	0.779838144779205	0.956586837768555	0.844782948493958	53.5	1177
True	False	False	False	False	-2132.861328125	-2811.98828125	35.4925422668457	0.75548255443573	0.942040622234344	0.673407912254333	54.28125	1737
True	False	False	False	False	-2122.34594726563	-2775.939453125	177.462707519531	0.858840227127075	0.973666846752167	1	175.443756103516	28071
True	False	False	False	False	-2130.03491210938	-2466.482421875	9.98227787017822	0.785398185253143	0.931883156299591	1	32.3333320617676	291
True	False	False	False	False	-2120.45654296875	-2843.21118164063	75.4216537475586	0.6541708111763	0.951087892055511	0.419689297676086	85.4117660522461	5808
True	False	False	False	False	-2073.18627929688	-2841.650390625	41.0382537841797	0.775534987449646	0.94174599647522	0.798458695411682	42.4594612121582	1571
True	False	False	False	False	-2096.05249023438	-2783.03491210938	42.1473922729492	0.796495378017426	0.966616570949554	1	41.815788269043	1589
True	False	False	False	False	-2105.27490234375	-2723.62841796875	32.1651153564453	0.720794081687927	0.956876516342163	0.554238379001617	37.034481048584	1074
True	False	False	False	False	-2101.3212890625	-2565.4140625	346.052276611328	0.488391429185867	0.875296592712402	0.23843015730381	183.516021728516	57257
True	False	False	False	False	-2095.17797851563	-2821.0654296875	252.884368896484	0.549877107143402	0.917320668697357	0.292316764593124	174.144729614258	39705
True	False	False	False	False	-2077.27709960938	-2785.65014648438	23.2919807434082	0.792964518070221	0.946847438812256	1	41.7142868041992	876
True	False	False	False	False	-2088.8427734375	-2722.6953125	19.9645557403564	0.725530564785004	0.945084035396576	0.56728732585907	46.6666679382324	840
True	False	False	False	False	-2079.7275390625	-2596.0908203125	69.8759460449219	0.703073918819427	0.957493424415588	0.510851562023163	43.6825408935547	2752
True	False	False	False	False	-2074.1279296875	-2736.2314453125	137.533599853516	0.742881834506989	0.933276236057281	0.622499585151672	169.32258605957	20996
True	False	False	False	False	-2065.46264648438	-2672.98681640625	15.5279874801636	0.717676758766174	0.928345501422882	0.546022891998291	35.7857131958008	501
True	False	False	False	False	-2064.42358398438	-2900.24658203125	1909.9423828125	0.0683892145752907	0.959718108177185	0.0227716825902462	132.824615478516	228724
True	False	False	False	False	-1921.14489746094	-2982.25463867188	158.607299804688	0.734701037406921	0.927675247192383	0.594812333583832	195.80419921875	28000
True	False	False	False	False	-1936.35473632813	-2972.06420898438	237.356369018555	0.60761559009552	0.908742964267731	0.355222105979919	196.271026611328	42002
True	False	False	False	False	-1993.62438964844	-2920.99975585938	105.36848449707	0.846382617950439	0.970127999782562	1	166.168426513672	15786
True	False	False	False	False	-2017.96765136719	-2894.009765625	18.8554134368896	0.625182271003723	0.947545111179352	0.377736806869507	49.529411315918	842
True	False	False	False	False	-2049.04467773438	-2838.40673828125	44.3656768798828	0.716573357582092	0.94376403093338	0.543180823326111	45.4749984741211	1819
True	False	False	False	False	-2056.80078125	-2516.38452148438	14.4188451766968	0.742955923080444	0.934609174728394	0.622766435146332	38.769229888916	504
True	False	False	False	False	-2056.44189453125	-2824.07275390625	21.0736961364746	0.787328064441681	0.95306122303009	1	39.0526313781738	742
True	False	False	False	False	-2042.65905761719	-2791.95678710938	67.6576614379883	0.741976678371429	0.953661262989044	0.619263112545013	49.7049179077148	3032
True	False	False	False	False	-2043.13037109375	-2622.95166015625	103.150199890137	0.855028688907623	0.969654679298401	1	156.397842407227	14545
True	False	False	False	False	-2044.75280761719	-2409.583984375	9.98227787017822	0.785398185253143	0.931883156299591	1	33.2222213745117	299
True	False	False	False	False	-2038.00720214844	-2734.8701171875	24.401123046875	0.760120630264282	0.941173493862152	0.695777595043182	36.5	803
True	False	False	False	False	-2034.47436523438	-2849.7109375	22.1828384399414	0.806145071983337	0.95370626449585	1	41.5499992370605	831
True	False	False	False	False	-2031.04565429688	-2803.23168945313	29.9468326568604	0.707465767860413	0.927915811538696	0.520909607410431	40.7777786254883	1101
True	False	False	False	False	-2030.01708984375	-2646.00048828125	32.1651153564453	0.776993036270142	0.955226957798004	0.812498211860657	40.2068977355957	1166
True	False	False	False	False	-2022.09545898438	-2379.43920898438	17.7462711334229	0.709974586963654	0.942380666732788	0.52684485912323	29.875	478
True	False	False	False	False	-2013.37390136719	-2638.01904296875	12.2005615234375	0.741141617298126	0.94014710187912	0.616318583488464	38.0909080505371	419
True	False	False	False	False	-2006.31787109375	-2607.13110351563	33.2742576599121	0.693598926067352	0.925758361816406	0.490445405244827	36.5666656494141	1097
True	False	False	False	False	-2005.56323242188	-2656.41064453125	15.5279874801636	0.774550676345825	0.945763468742371	0.789673984050751	39.0714302062988	547
True	False	False	False	False	-2002.79211425781	-2898.71166992188	118.678184509277	0.824438512325287	0.963119089603424	1	165.953277587891	17757
True	False	False	False	False	-1934.67529296875	-2910.07641601563	22.1828384399414	0.708943724632263	0.945151925086975	0.524388790130615	115.650001525879	2313
True	False	False	False	False	-1914.30297851563	-2903.37524414063	157.498153686523	0.789007604122162	0.95189768075943	1	176.091552734375	25005
True	False	False	False	False	-1949.1181640625	-2901.90649414063	262.866638183594	0.773734211921692	0.957156896591187	0.782746195793152	193.548522949219	45871
True	False	False	False	False	-1986.93566894531	-2885.50537109375	24.401123046875	0.830724716186523	0.955192744731903	1	58.0454559326172	1277
True	False	False	False	False	-1983.60510253906	-2849.83129882813	23.2919807434082	0.846452295780182	0.95370626449585	1	57.1428565979004	1200
True	False	False	False	False	-1964.19543457031	-2871.86157226563	127.551322937012	0.725611567497253	0.952979803085327	0.5675168633461	182.486953735352	20986
True	False	False	False	False	-1930.27331542969	-2839.42895507813	25.5102653503418	0.729883551597595	0.951272964477539	0.579949259757996	80.8260879516602	1859
True	False	False	False	False	-1950.6552734375	-2829.15380859375	96.4953460693359	0.751482903957367	0.94487589597702	0.655898630619049	173.011489868164	15052
True	False	False	False	False	-1922.83728027344	-2851.97485351563	180.790130615234	0.739559888839722	0.935628592967987	0.610844850540161	187.490798950195	30561
True	False	False	False	False	-1907.09423828125	-2816.81201171875	11.0914192199707	0.735508561134338	0.937464773654938	0.597400009632111	55.0999984741211	551
True	False	False	False	False	-1990.75964355469	-2797.8056640625	47.6931037902832	0.805555999279022	0.950805008411407	1	55.4651145935059	2385
True	False	False	False	False	-1967.66833496094	-2628.67358398438	42.1473922729492	0.680744707584381	0.93464869260788	0.465166300535202	59.1315803527832	2247
True	False	False	False	False	-1966.81689453125	-2691.85498046875	25.5102653503418	0.815285325050354	0.956586837768555	1	51.2608680725098	1179
True	False	False	False	False	-1954.30895996094	-2669.7138671875	11.0914192199707	0.763594925403595	0.936281979084015	0.714360892772675	51.2000007629395	512
True	False	False	False	False	-1956.03881835938	-2645.03466796875	104.259346008301	0.811947047710419	0.94886726140976	1	173.563827514648	16315
True	False	False	False	False	-1948.09533691406	-2810.9453125	107.586769104004	0.7348473072052	0.950667500495911	0.595278739929199	177.742263793945	17241
True	False	False	False	False	-1917.75622558594	-2698.56469726563	28.8376903533936	0.778573036193848	0.945234656333923	0.82945716381073	77.461540222168	2014
True	False	False	False	False	-1933.07299804688	-2678.1689453125	16.6371288299561	0.604608774185181	0.945084035396576	0.351552903652191	53.7999992370605	807
True	False	False	False	False	-1929.39916992188	-2656.9775390625	24.401123046875	0.809059381484985	0.955780923366547	1	62.5454559326172	1376
True	False	False	False	False	-1924.65209960938	-2642.40356445313	93.1679229736328	0.792964518070221	0.959177315235138	1	161.785720825195	13590
True	False	False	False	False	-2000.60583496094	-2617.59912109375	26.6194076538086	0.780536234378815	0.942926585674286	0.854119598865509	36.6666679382324	880
True	False	False	False	False	-1916.23522949219	-2622.220703125	11.0914192199707	0.673765122890472	0.928999543190002	0.452423572540283	39	390
True	False	False	False	False	-1910.45483398438	-2785.80322265625	113.132476806641	0.650641798973083	0.919961631298065	0.414208441972733	162.509811401367	16576
True	False	False	False	False	-1915.48852539063	-2675.25146484375	145.297592163086	0.814000189304352	0.966879963874817	1	180.412216186523	23634
True	False	False	False	False	-1914.39892578125	-2714.40844726563	188.554138183594	0.576569080352783	0.869505524635315	0.319570511579514	182.270584106445	30986
True	False	False	False	False	-1909.72570800781	-2802.02783203125	9.98227787017822	0.754574596881866	0.933233201503754	0.669301986694336	62	558
True	False	False	False	False	-1909.47985839844	-2759.00317382813	16.6371288299561	0.714476346969604	0.940302610397339	0.53786963224411	49.7333335876465	746
True	False	False	False	False	-1898.74182128906	-2680.74243164063	32.1651153564453	0.820795118808746	0.95398223400116	1	62.5517234802246	1814
True	False	False	False	False	-2942.61865234375	-1891.96533203125	92.0587844848633	0.658481895923615	0.918704926967621	0.426545202732086	91.6746978759766	7609
True	False	False	False	False	-2968.66333007813	-1844.58825683594	98.7136306762695	0.792926847934723	0.950555145740509	1	105.752807617188	9412
True	False	False	False	False	-2993.56958007813	-1791.91760253906	211.846115112305	0.642658591270447	0.926951229572296	0.402218014001846	130.445022583008	24915
True	False	False	False	False	-3014.6416015625	-1751.65576171875	135.315322875977	0.808103084564209	0.960861563682556	1	146.393447875977	17860
True	False	False	False	False	-3038.5556640625	-1702.91662597656	17.7462711334229	0.820201992988586	0.947792708873749	1	95.25	1524
True	False	False	False	False	-3064.7490234375	-1669.37451171875	53.2388153076172	0.605727910995483	0.939155578613281	0.352912664413452	102.5	4920
True	False	False	False	False	-3079.64379882813	-1638.28576660156	31.0559749603271	0.647358953952789	0.936113715171814	0.409211099147797	103.392860412598	2895
True	False	False	False	False	-3126.35400390625	-1526.72509765625	1147.9619140625	0.0803888514637947	0.924279928207397	0.0269883926957846	103.540100097656	107164
True	False	False	False	False	-3156.79907226563	-1427.83581542969	83.1856460571289	0.781472206115723	0.946443319320679	0.867934346199036	124.653335571289	9349
True	False	False	False	False	-3192.546875	-1350.83447265625	163.043869018555	0.332583695650101	0.918975055217743	0.13681373000145	106.605445861816	15671
True	False	False	False	False	-3198.2939453125	-1304.27001953125	69.8759460449219	0.838463246822357	0.968444228172302	1	98.8253936767578	6226
True	False	False	False	False	-3222.78857421875	-1251.52514648438	190.772415161133	0.38914555311203	0.930586516857147	0.169386252760887	106.145347595215	18257
True	False	False	False	False	-3237.34375	-1191.67407226563	239.574661254883	0.227814674377441	0.880545854568481	0.0854358449578285	103.634262084961	22385
True	False	False	False	False	-3238.27392578125	-1116.85180664063	120.896469116211	0.797011971473694	0.940315842628479	1	143.458709716797	15637
True	False	False	False	False	-3273.07421875	-1061.87548828125	125.333038330078	0.373026192188263	0.910129487514496	0.159687742590904	101.592918395996	11480
True	False	False	False	False	-3292.86572265625	-985.27978515625	584.517822265625	0.187123343348503	0.932632803916931	0.0679303631186485	100.252372741699	52833
True	False	False	False	False	-3314.52685546875	-824.777465820313	93.1679229736328	0.863145291805267	0.967919170856476	1	139.785720825195	11742
True	False	False	False	False	-3335.28173828125	-657.101440429688	113.132476806641	0.733632326126099	0.921740174293518	0.591431677341461	139.66667175293	14246
True	False	False	False	False	-3357.17260742188	-545.48046875	36.6016845703125	0.439195036888123	0.869485855102539	0.201975554227829	90.3333358764648	2981
True	False	False	False	False	-3361.56689453125	-476.700775146484	82.0765075683594	0.417171508073807	0.916366875171661	0.187141269445419	85.7702713012695	6347
True	False	False	False	False	-3365.87133789063	-358.752716064453	516.860168457031	0.0614692829549313	0.893127381801605	0.0203715935349464	82.7038650512695	38540
True	False	False	False	False	-3361.61474609375	-131.585952758789	27.7285480499268	0.304088801145554	0.887774586677551	0.121812224388123	79.0400009155273	1976
True	False	False	False	False	-3359.79028320313	-94.6596298217773	110.914192199707	0.152859255671501	0.86340320110321	0.0540595166385174	79.1100006103516	7911
True	False	False	False	False	-3356.83081054688	-275.615325927734	65.4393768310547	0.82934296131134	0.960369110107422	1	136.457626342773	8051
True	False	False	False	False	-3353.47192382813	-447.770477294922	107.586769104004	0.670816242694855	0.92619115114212	0.447224259376526	112.092781066895	10873
True	False	False	False	False	-3352.212890625	-179.842712402344	53.2388153076172	0.701955497264862	0.936651885509491	0.508354067802429	70.1666641235352	3368
True	False	False	False	False	-3350.07397460938	-502.120971679688	62.1119499206543	0.556626081466675	0.930413067340851	0.298950016498566	75.6785736083984	4238
True	False	False	False	False	-3349.91357421875	-621.602905273438	196.318130493164	0.228001102805138	0.919336497783661	0.0855188444256783	91.2485885620117	16151
True	False	False	False	False	-3344.1533203125	-586.70068359375	118.678184509277	0.84888631105423	0.97563648223877	1	134.373825073242	14378
True	False	False	False	False	-3349.79418945313	-527.037414550781	84.2947845458984	0.791891813278198	0.964063346385956	1	93.0921020507813	7075
True	False	False	False	False	-3347.44213867188	-265.691925048828	83.1856460571289	0.80851811170578	0.951916694641113	1	137.573333740234	10318
True	False	False	False	False	-3349.10009765625	24.9906768798828	363.798553466797	0.190343305468559	0.916024804115295	0.0692731738090515	90.5518264770508	29701
True	False	False	False	False	-3344.99584960938	-31.1935539245605	178.571853637695	0.451094835996628	0.95253050327301	0.210348069667816	95.3850936889648	15357
True	False	False	False	False	-3336.68212890625	66.9902572631836	78.7490768432617	0.79235315322876	0.955614149570465	1	87.4929580688477	6212
True	False	False	False	False	-3335.11938476563	-747.426025390625	807.455322265625	0.0936480239033699	0.917126715183258	0.031730841845274	95.1909332275391	69299
True	False	False	False	False	-3315.4716796875	-738.626159667969	12.2005615234375	0.741141617298126	0.928999543190002	0.616318583488464	51.1818199157715	563
True	False	False	False	False	-3332.06958007813	-114.220855712891	140.861022949219	0.810112833976746	0.958095729351044	1	154.047241210938	19564
True	False	False	False	False	-3314.82666015625	-92.163444519043	178.571853637695	0.630931556224823	0.946013808250427	0.385542124509811	156.372665405273	25176
True	False	False	False	False	-3312.45092773438	-890.452331542969	664.376037597656	0.138538047671318	0.920481085777283	0.0484771579504013	98.5859756469727	59053
True	False	False	False	False	-3289.11401367188	-924.856323242188	18.8554134368896	0.809739828109741	0.949675559997559	1	52.1176452636719	886
True	False	False	False	False	-3304.880859375	-53.2298698425293	89.8404998779297	0.873199582099915	0.971599817276001	1	145.876541137695	11816
True	False	False	False	False	-3306.767578125	62.1124496459961	131.987884521484	0.762531578540802	0.93096649646759	0.708481431007385	153.932769775391	18318
True	False	False	False	False	-3303.23583984375	-705.143188476563	199.645553588867	0.634681344032288	0.916394948959351	0.390760332345963	127.777778625488	23000
True	False	False	False	False	-3283.09448242188	-704.791564941406	123.114753723145	0.708051383495331	0.931150257587433	0.522282242774963	136.315322875977	15131
True	False	False	False	False	-3300.54711914063	-103.267433166504	87.6222152709961	0.796068251132965	0.951642870903015	1	145.037979125977	11458
True	False	False	False	False	-3293.5751953125	-553.798583984375	13.3097038269043	0.571581065654755	0.927047312259674	0.314262002706528	44.5833320617676	535
True	False	False	False	False	-3277.7099609375	-87.1523056030273	89.8404998779297	0.832318663597107	0.966115951538086	1	149.518524169922	12111
True	False	False	False	False	-3290.5380859375	-27.8554553985596	139.751892089844	0.857508301734924	0.973891794681549	1	159.555557250977	20104
True	False	False	False	False	-3271.72021484375	-1037.09777832031	89.8404998779297	0.768874526023865	0.934562921524048	0.74665355682373	139.888885498047	11331
True	False	False	False	False	-3252.42846679688	-899.71826171875	151.952453613281	0.753516912460327	0.936640083789825	0.664619505405426	139.204376220703	19071
True	False	False	False	False	-3261.23974609375	-784.238525390625	102.041061401367	0.729883551597595	0.911636829376221	0.579949259757996	133.706527709961	12301
True	False	False	False	False	-3271.10693359375	-44.4203605651855	9.98227787017822	0.754574596881866	0.933233201503754	0.669301986694336	46.1111106872559	415
True	False	False	False	False	-3263.20190429688	-751.064758300781	89.8404998779297	0.81622189283371	0.963919818401337	1	130.66667175293	10584
True	False	False	False	False	-3261.75024414063	-575.639953613281	84.2947845458984	0.755421161651611	0.926900327205658	0.673127472400665	126.828948974609	9639
True	False	False	False	False	-3256.75952148438	6.8930983543396	21.0736961364746	0.698733150959015	0.939309358596802	0.501295566558838	46.9473686218262	892
True	False	False	False	False	-3255.99755859375	-865.780334472656	93.1679229736328	0.819053888320923	0.956672668457031	1	135.880950927734	11414
True	False	False	False	False	-3251.43920898438	-1075.33740234375	31.0559749603271	0.792491853237152	0.95398223400116	1	113.321426391602	3173
True	False	False	False	False	-3236.001953125	-983.44189453125	89.8404998779297	0.843989968299866	0.96769505739212	1	132.296295166016	10716
True	False	False	False	False	-3248.13793945313	-347.787017822266	11.0914192199707	0.763594925403595	0.936281979084015	0.714360892772675	43.2999992370605	433
True	False	False	False	False	-3247.84887695313	-87.8304214477539	36.6016845703125	0.67818558216095	0.942317605018616	0.46042013168335	47.5151519775391	1568
True	False	False	False	False	-3243.4755859375	-826.696105957031	94.2770690917969	0.771320164203644	0.941805243492126	0.763850271701813	134.62353515625	11443
True	False	False	False	False	-3238.9658203125	-213.744812011719	122.005615234375	0.847553610801697	0.972220122814178	1	140.754547119141	15483
True	False	False	False	False	-3236.3388671875	-41.4621810913086	95.3862075805664	0.746775507926941	0.943072557449341	0.636987566947937	145.430236816406	12507
True	False	False	False	False	-3235.90625	-1153.4189453125	94.2770690917969	0.844878911972046	0.970955848693848	1	146.529418945313	12455
True	False	False	False	False	-3221.55126953125	-860.911376953125	17.7462711334229	0.762108087539673	0.940302610397339	0.706189274787903	49.1875	787
True	False	False	False	False	-3235.27270507813	-177.206939697266	106.477630615234	0.794342398643494	0.942735850811005	1	143.40625	13767
True	False	False	False	False	-3228.75	-795.483520507813	22.1828384399414	0.755204319953918	0.938502132892609	0.672140836715698	50.25	1005
True	False	False	False	False	-3219.61474609375	-774.037353515625	103.150199890137	0.793185532093048	0.945224344730377	1	134.344085693359	12494
True	False	False	False	False	-3217.27612304688	-1222.41589355469	146.40673828125	0.726016283035278	0.922493577003479	0.568666875362396	148.704544067383	19629
True	False	False	False	False	-3216.93579101563	-1059.16638183594	174.135284423828	0.842736959457397	0.960256695747375	1	142.222930908203	22329
True	False	False	False	False	-3216.51049804688	-143.561248779297	95.3862075805664	0.733483374118805	0.928320586681366	0.590964496135712	138.755813598633	11933
True	False	False	False	False	-3211.39721679688	-1290.83813476563	82.0765075683594	0.594304740428925	0.942169308662415	0.339349389076233	106.675674438477	7894
True	False	False	False	False	-3206.94189453125	-1273.20483398438	75.4216537475586	0.774635255336761	0.950571835041046	0.790409028530121	110.85294342041	7538
True	False	False	False	False	-3204.9052734375	-1130.12145996094	22.1828384399414	0.735508561134338	0.939309358596802	0.597400009632111	59.1500015258789	1183
True	False	False	False	False	-3211.00146484375	-212.247497558594	15.5279874801636	0.800106346607208	0.94487601518631	1	42.6428565979004	597
True	False	False	False	False	-3209.74389648438	-523.067260742188	151.952453613281	0.67167454957962	0.882010817527771	0.448726803064346	140.204376220703	19208
True	False	False	False	False	-3205.75463867188	-46.7030410766602	150.843307495117	0.890882790088654	0.981337428092957	1	160.602935791016	21842
True	False	False	False	False	-3209.5791015625	57.4926719665527	38.8199691772461	0.826309084892273	0.964570224285126	1	50.3428573608398	1762
True	False	False	False	False	-3201.85717773438	-1177.22778320313	18.8554134368896	0.809739828109741	0.949675559997559	1	64.6470565795898	1099
True	False	False	False	False	-3200.05981445313	-1159.7216796875	183.008422851563	0.728346526622772	0.901418328285217	0.575399935245514	144.266662597656	23804
True	False	False	False	False	-3199.60473632813	-931.160400390625	14.4188451766968	0.742955923080444	0.934609174728394	0.622766435146332	51.538459777832	670
True	False	False	False	False	-3195.0908203125	-109.904411315918	86.513069152832	0.801492035388947	0.944229900836945	1	145	11310
True	False	False	False	False	-3195.578125	-94.881477355957	14.4188451766968	0.719225645065308	0.935661971569061	0.550069808959961	53.8461532592773	700
True	False	False	False	False	-3191.05419921875	-1324.97778320313	61.0028076171875	0.704861104488373	0.955283284187317	0.51489520072937	97.4545440673828	5360
True	False	False	False	False	-3175.90869140625	-1325.27404785156	84.2947845458984	0.791891813278198	0.949011325836182	1	140.723678588867	10695
True	False	False	False	False	-3190.11157226563	-899.556213378906	99.8227767944336	0.801836133003235	0.948069751262665	1	132.233337402344	11901
True	False	False	False	False	-3188.591796875	-797.638793945313	92.0587844848633	0.763090133666992	0.941423356533051	0.711547255516052	136.289154052734	11312
True	False	False	False	False	-3186.48754882813	-1197.52001953125	176.353576660156	0.754636108875275	0.92755138874054	0.669577658176422	143.194961547852	22768
True	False	False	False	False	-3179.65502929688	-1180.61633300781	15.5279874801636	0.717676758766174	0.947792708873749	0.546022891998291	65.0714263916016	911
True	False	False	False	False	-3183.81958007813	-858.816528320313	98.7136306762695	0.829100430011749	0.959447026252747	1	135.921340942383	12097
True	False	False	False	False	-3181.462890625	-61.3983268737793	43.256534576416	0.817455768585205	0.954181313514709	1	47.6410255432129	1858
True	False	False	False	False	-3183.56787109375	-18.6705589294434	146.40673828125	0.820213973522186	0.957239329814911	1	166	21912
True	False	False	False	False	-3178.35864257813	23.0302219390869	158.607299804688	0.806155741214752	0.949508666992188	1	161.321685791016	23069
True	False	False	False	False	-3174.62939453125	-1401.79516601563	236.24723815918	0.372485756874084	0.937148332595825	0.15936866402626	104.868545532227	22337
True	False	False	False	False	-3172.73168945313	-1371.4775390625	126.442184448242	0.819941997528076	0.953340709209442	1	148.894729614258	16974
True	False	False	False	False	-3151.53540039063	-1149.68273925781	16.6371288299561	0.714476346969604	0.940302610397339	0.53786963224411	54.7333335876465	821
True	False	False	False	False	-3161.68212890625	-1043.63305664063	86.513069152832	0.726627349853516	0.929976463317871	0.570414066314697	138.564102172852	10808
True	False	False	False	False	-3172.0654296875	-617.687133789063	90.9496383666992	0.826298654079437	0.951642870903015	1	131.207321166992	10759
True	False	False	False	False	-3161.89184570313	-643.659423828125	79.8582229614258	0.692651450634003	0.911877274513245	0.488493382930756	128.513885498047	9253
True	False	False	False	False	-3156.92016601563	-237.757080078125	104.259346008301	0.875679135322571	0.973599314689636	1	140.11701965332	13171
True	False	False	False	False	-3146.41918945313	-1104.490234375	17.7462711334229	0.739838838577271	0.941181302070618	0.6118004322052	56.5625	905
True	False	False	False	False	-3141.3486328125	-1045.40295410156	94.2770690917969	0.734207451343536	0.922142744064331	0.593244731426239	135.776473999023	11541
True	False	False	False	False	-3144.93310546875	41.8549766540527	96.4953460693359	0.810468971729279	0.949359714984894	1	141.597702026367	12319
True	False	False	False	False	-3139.69384765625	-1366.76293945313	82.0765075683594	0.735541641712189	0.920762360095978	0.597506582736969	137.351348876953	10164
True	False	False	False	False	-3123.23046875	-1322.64709472656	146.40673828125	0.762958765029907	0.925992846488953	0.710821986198425	144.053024291992	19015
True	False	False	False	False	-3131.4091796875	-901.117797851563	143.079315185547	0.792992413043976	0.943973124027252	1	137.550384521484	17744
True	False	False	False	False	-3137.82641601563	-24.7180461883545	100.931915283203	0.810745477676392	0.956287920475006	1	153.307693481445	13951
True	False	False	False	False	-3129.12890625	-1186.248046875	94.2770690917969	0.856529116630554	0.963919818401337	1	137.223526000977	11664
True	False	False	False	False	-3124.54272460938	-1090.13757324219	84.2947845458984	0.765837788581848	0.941234946250916	0.727394282817841	136.026321411133	10338
True	False	False	False	False	-3128.58374023438	37.679313659668	11.0914192199707	0.763594925403595	0.936281979084015	0.714360892772675	47.9000015258789	479
True	False	False	False	False	-3122.12548828125	-1470.94372558594	250.666076660156	0.689394652843475	0.963545143604279	0.48189651966095	108.039825439453	24417
True	False	False	False	False	-3081.56396484375	-1400.7646484375	12.2005615234375	0.768196105957031	0.939064502716064	0.742168962955475	50.5454559326172	556
True	False	False	False	False	-3108.4443359375	-1142.17761230469	137.533599853516	0.843897044658661	0.972424268722534	1	144.508071899414	17919
True	False	False	False	False	-3121.25390625	-1124.55737304688	28.8376903533936	0.735885262489319	0.939532041549683	0.598617315292358	63.8461532592773	1660
True	False	False	False	False	-3119.47534179688	-50.122200012207	12.2005615234375	0.741141617298126	0.928999543190002	0.616318583488464	41.3636360168457	455
True	False	False	False	False	-3108.18041992188	-1342.89929199219	83.1856460571289	0.836992800235748	0.969224810600281	1	137.213333129883	10291
True	False	False	False	False	-3076.34399414063	-1330.68603515625	90.9496383666992	0.740094006061554	0.91633415222168	0.612678289413452	137.317077636719	11260
True	False	False	False	False	-3104.544921875	-1253.478515625	134.206176757813	0.682131826877594	0.898872017860413	0.467776149511337	141.297515869141	17097
True	False	False	False	False	-3081.31201171875	-1205.36499023438	16.6371288299561	0.76893937587738	0.938069105148315	0.747088372707367	54.8666648864746	823
True	False	False	False	False	-3079.57202148438	-1083.19775390625	90.9496383666992	0.883979797363281	0.976058840751648	1	138.121948242188	11326
True	False	False	False	False	-3076.33764648438	-1622.32824707031	70.9850845336914	0.762108087539673	0.94946426153183	0.706189274787903	94	6016
True	False	False	False	False	-3075.47119140625	-1458.82653808594	300.577453613281	0.78080677986145	0.956536293029785	0.857944130897522	104.675277709961	28367
True	False	False	False	False	-3075.64965820313	-72.9566802978516	113.132476806641	0.809218764305115	0.964817047119141	1	146.764709472656	14970
True	False	False	False	False	-3071.04467773438	54.084300994873	14.4188451766968	0.805326879024506	0.942608833312988	1	45.461540222168	591
True	False	False	False	False	-3064.28637695313	-1650.48474121094	79.8582229614258	0.739838838577271	0.949449241161346	0.6118004322052	98.8611145019531	7118
True	False	False	False	False	-3051.34594726563	-1630.5810546875	224.046676635742	0.726439833641052	0.937790215015411	0.569876611232758	157.341583251953	31783
True	False	False	False	False	-3057.71728515625	-1300.13891601563	133.097030639648	0.863096833229065	0.973160028457642	1	141.116668701172	16934
True	False	False	False	False	-3061.38037109375	-1146.50451660156	109.805053710938	0.829462349414825	0.967100620269775	1	138.717178344727	13733
True	False	False	False	False	-3060.92602539063	-1235.29370117188	104.259346008301	0.745750606060028	0.962576270103455	0.63308048248291	136.053192138672	12789
True	False	False	False	False	-3055.72119140625	-1520.24438476563	425.910522460938	0.766282260417938	0.958402097225189	0.730088949203491	114.658851623535	44029
True	False	False	False	False	-3054.48510742188	-1402.24462890625	471.385314941406	0.705405056476593	0.944184243679047	0.516139209270477	103.428237915039	43957
True	False	False	False	False	-3054.86889648438	-1332.74658203125	11.0914192199707	0.763594925403595	0.936281979084015	0.714360892772675	51.5999984741211	516
True	False	False	False	False	-3052.947265625	-659.368408203125	45.4748191833496	0.819687008857727	0.95525187253952	1	51.1951217651367	2099
True	False	False	False	False	-3048.13110351563	-1685.37768554688	109.805053710938	0.684647500514984	0.937003076076508	0.472578823566437	147.34342956543	14587
True	False	False	False	False	-3038.91064453125	-1523.88232421875	79.8582229614258	0.621916890144348	0.931933164596558	0.373404234647751	137.66667175293	9912
True	False	False	False	False	-3045.16723632813	-1489.48449707031	23.2919807434082	0.725569725036621	0.933190703392029	0.567398190498352	55.761905670166	1171
True	False	False	False	False	-3040.48193359375	-1472.88757324219	55.4570960998535	0.761327385902405	0.94504976272583	0.702032923698425	58.060001373291	2903
True	False	False	False	False	-3039.3134765625	-1504.61938476563	45.4748191833496	0.768088281154633	0.944926857948303	0.741466164588928	84.3170700073242	3457
True	False	False	False	False	-3036.34716796875	-1147.7353515625	9.98227787017822	0.661957681179047	0.925817608833313	0.432207375764847	50.6666679382324	456
True	False	False	False	False	-3032.03002929688	-1718.42492675781	89.8404998779297	0.721652567386627	0.934229671955109	0.556551098823547	103.493827819824	8383
True	False	False	False	False	-3022.84228515625	-1553.50561523438	23.2919807434082	0.725569725036621	0.945849716663361	0.567398190498352	49.6666679382324	1043
True	False	False	False	False	-3020.0478515625	-1223.89428710938	86.513069152832	0.775300621986389	0.937237203121185	0.796320915222168	133.602569580078	10421
True	False	False	False	False	-3013.54736328125	-1774.44079589844	67.6576614379883	0.504738390445709	0.919296503067017	0.251732736825943	99.3442611694336	6060
True	False	False	False	False	-2994.81787109375	-1706.12609863281	137.533599853516	0.716718852519989	0.91066175699234	0.543553650379181	153.693542480469	19058
True	False	False	False	False	-3011.96997070313	-1429.58972167969	28.8376903533936	0.735885262489319	0.93653929233551	0.598617315292358	54.3846168518066	1414
True	False	False	False	False	-3011.97143554688	-1083.44262695313	198.536407470703	0.701470494270325	0.948775768280029	0.507278740406036	105.385475158691	18864
True	False	False	False	False	-3005.74340820313	-1419.73095703125	12.2005615234375	0.768196105957031	0.939064502716064	0.742168962955475	49.9090919494629	549
True	False	False	False	False	-2995.52685546875	-1519.96325683594	100.931915283203	0.673253357410431	0.922791719436646	0.451513648033142	138.637359619141	12616
True	False	False	False	False	-2988.25952148438	-1451.26147460938	21.0736961364746	0.765837788581848	0.936461865901947	0.727394282817841	51	969
True	False	False	False	False	-2988.96020507813	-455.088500976563	12.2005615234375	0.608575522899628	0.890795469284058	0.356404304504395	51	561
True	False	False	False	False	-2987.39428710938	-472.208770751953	100.931915283203	0.796130776405334	0.950925171375275	1	129.945053100586	11825
True	False	False	False	False	-2987.36059570313	-1824.73547363281	137.533599853516	0.381128132343292	0.931403040885925	0.164518058300018	98.0725784301758	12161
True	False	False	False	False	-2963.00610351563	-1676.5859375	25.5102653503418	0.815285325050354	0.956586837768555	1	56.1739120483398	1292
True	False	False	False	False	-2983.91040039063	-1587.75048828125	59.8936653137207	0.582133054733276	0.917688310146332	0.325619131326675	102	5508
True	False	False	False	False	-2987.10400390625	-1336.30773925781	9.98227787017822	0.754574596881866	0.933233201503754	0.669301986694336	49.6666679382324	447
True	False	False	False	False	-2983.73559570313	-1624.04150390625	175.244430541992	0.671293199062347	0.930773913860321	0.448058158159256	153.734176635742	24290
True	False	False	False	False	-2972.79614257813	-1587.35546875	145.297592163086	0.738506317138672	0.939897418022156	0.607271134853363	153.480911254883	20106
True	False	False	False	False	-2981.26391601563	-1500.37890625	17.7462711334229	0.739838838577271	0.941181302070618	0.6118004322052	52.1875	835
True	False	False	False	False	-2979.62548828125	-1555.29431152344	151.952453613281	0.85128265619278	0.962026953697205	1	153.919708251953	21087
True	False	False	False	False	-2968.79028320313	-1532.69555664063	87.6222152709961	0.851639091968536	0.971599817276001	1	138.898727416992	10973
True	False	False	False	False	-2967.88012695313	-1415.8896484375	94.2770690917969	0.806843638420105	0.954880356788635	1	147.717651367188	12556
True	False	False	False	False	-2962.23681640625	-1870.98120117188	139.751892089844	0.412688374519348	0.94646018743515	0.184220224618912	96.0714263916016	12105
True	False	False	False	False	-2947.0029296875	-1850.00866699219	166.371292114258	0.797147572040558	0.958681583404541	1	166.486663818359	24973
True	False	False	False	False	-2962.06372070313	-1428.88122558594	86.513069152832	0.812731087207794	0.954543590545654	1	140.423080444336	10953
True	False	False	False	False	-2959.9150390625	-1810.53637695313	22.1828384399414	0.735508561134338	0.939309358596802	0.597400009632111	52.6500015258789	1053
True	False	False	False	False	-2950.49780273438	-1700.44165039063	138.64274597168	0.85070264339447	0.973891794681549	1	154.016006469727	19252
True	False	False	False	False	-2958.95458984375	-1651.75561523438	160.825576782227	0.846889853477478	0.965967118740082	1	152.765518188477	22151
True	False	False	False	False	-2954.98779296875	-1609.34802246094	23.2919807434082	0.792964518070221	0.946847438812256	1	51.1904754638672	1075
True	False	False	False	False	-2950.515625	-949.170104980469	72.0942230224609	0.762581646442413	0.927161395549774	0.708754479885101	126.523078918457	8224
True	False	False	False	False	-2935.146484375	-1396.45959472656	164.153015136719	0.86441171169281	0.969249248504639	1	145.925674438477	21597
True	False	False	False	False	-2890.158203125	-1865.88806152344	107.586769104004	0.709267497062683	0.898857414722443	0.525157570838928	160.48454284668	15567
True	False	False	False	False	-2930.61694335938	-1726.30261230469	39.9291114807129	0.792017757892609	0.946688234806061	1	53.75	1935
True	False	False	False	False	-2934.935546875	-1610.87231445313	105.36848449707	0.762958765029907	0.935300529003143	0.710821866989136	145.810531616211	13852
True	False	False	False	False	-2931.2236328125	-1432.70983886719	89.8404998779297	0.754574596881866	0.955301940441132	0.669301986694336	133.148147583008	10785
True	False	False	False	False	-2930.78930664063	-1347.23510742188	144.188446044922	0.732868850231171	0.913105845451355	0.589046716690063	143.67692565918	18678
True	False	False	False	False	-2929.56689453125	-1477.48205566406	21.0736961364746	0.765837788581848	0.936461865901947	0.727394282817841	49.2631568908691	936
True	False	False	False	False	-2923.46337890625	-1708.27490234375	19.9645557403564	0.776177406311035	0.943199634552002	0.804480254650116	49.8333320617676	897
True	False	False	False	False	-2917.13256835938	-1498.23754882813	17.7462711334229	0.762108087539673	0.940302610397339	0.706189274787903	47.75	764
True	False	False	False	False	-2914.57299804688	-1833.0712890625	93.1679229736328	0.748380422592163	0.91924923658371	0.643250167369843	152.107147216797	12777
True	False	False	False	False	-2906.7451171875	-1796.22961425781	251.77522277832	0.782313466072083	0.942233681678772	0.882051110267639	165.348022460938	37534
True	False	False	False	False	-2907.97387695313	-1627.48095703125	12.2005615234375	0.523949325084686	0.843861758708954	0.268260091543198	45.8181800842285	504
True	False	False	False	False	-2913.87719726563	-512.870910644531	191.881561279297	0.777743518352509	0.943448543548584	0.82029527425766	138.323699951172	23930
True	False	False	False	False	-2910.4189453125	-956.018920898438	17.7462711334229	0.663013100624084	0.944318890571594	0.433951437473297	46.8125	749
True	False	False	False	False	-2901.361328125	-1747.00427246094	19.9645557403564	0.776177406311035	0.943199634552002	0.804480254650116	53.2222213745117	958
True	False	False	False	False	-2896.009765625	-1718.79931640625	13.3097038269043	0.743378639221191	0.942608833312988	0.624296009540558	49.1666679382324	590
True	False	False	False	False	-2898.83984375	-1637.99169921875	15.5279874801636	0.717676758766174	0.938069105148315	0.546022891998291	52.7142868041992	738
True	False	False	False	False	-2886.98291015625	-1602.095703125	104.259346008301	0.695448517799377	0.898925304412842	0.494300276041031	144.085113525391	13544
True	False	False	False	False	-2896.77905273438	-1550.37646484375	134.206176757813	0.751862764358521	0.93604040145874	0.657500267028809	147.553726196289	17854
True	False	False	False	False	-2887.25659179688	-1472.64660644531	9.98227787017822	0.754574596881866	0.933233201503754	0.669301986694336	47.2222213745117	425
True	False	False	False	False	-2894.70434570313	-967.087524414063	55.4570960998535	0.391882956027985	0.943792700767517	0.171069070696831	56.5400009155273	2827
True	False	False	False	False	-2881.54467773438	-948.41455078125	232.919815063477	0.33749333024025	0.792347311973572	0.139487147331238	77.3238067626953	16238
True	False	False	False	False	-2878.81958007813	-145.786041259766	316.10546875	0.28385391831398	0.900807082653046	0.111657217144966	81.7438583374023	23297
True	False	False	False	False	-2877.51879882813	-1888.89099121094	14.4188451766968	0.805326879024506	0.942608833312988	1	50.1538467407227	652
True	False	False	False	False	-2867.98583984375	-1722.5634765625	45.4748191833496	0.768088281154633	0.950805008411407	0.741466164588928	53.6829261779785	2201
True	False	False	False	False	-2876.95434570313	-1425.79821777344	155.279876708984	0.838737607002258	0.972180068492889	1	147.192855834961	20607
True	False	False	False	False	-2869.72412109375	-1660.81188964844	127.551322937012	0.827134490013123	0.965875566005707	1	152.886962890625	17582
True	False	False	False	False	-2857.24853515625	-1630.58666992188	33.2742576599121	0.849098384380341	0.961207389831543	1	56.1666679382324	1685
True	False	False	False	False	-2860.724609375	-126.580657958984	24.401123046875	0.452123731374741	0.914972543716431	0.211084485054016	46.1363639831543	1015
True	False	False	False	False	-2855.78759765625	-1692.36462402344	25.5102653503418	0.815285325050354	0.956586837768555	1	52.4347839355469	1206
True	False	False	False	False	-2843.544921875	-1776.01232910156	16.6371288299561	0.793338239192963	0.946970880031586	1	49	735
True	False	False	False	False	-2830.978515625	-1684.04699707031	14.4188451766968	0.666414141654968	0.918621897697449	0.43965283036232	57	741
True	False	False	False	False	-2834.751953125	-1645.46997070313	100.931915283203	0.786033868789673	0.949584066867828	1	144.252746582031	13127
True	False	False	False	False	-2830.38232421875	-1147.72021484375	37.7108268737793	0.802700221538544	0.951372683048248	1	47.0882339477539	1601
True	False	False	False	False	-2820.27709960938	-1745.18237304688	28.8376903533936	0.778573036193848	0.952666342258453	0.82945716381073	53.6538467407227	1395
True	False	False	False	False	-2827.87963867188	-1541.16845703125	112.023338317871	0.811145603656769	0.958498001098633	1	145.316833496094	14677
True	False	False	False	False	-2827.09228515625	-1166.52172851563	17.7462711334229	0.762108087539673	0.940302610397339	0.706189274787903	43.5	696
True	False	False	False	False	-2822.80541992188	-1612.19934082031	9.98227787017822	0.754574596881866	0.933233201503754	0.669301986694336	46.7777786254883	421
True	False	False	False	False	-2811.09301757813	-1705.8291015625	146.40673828125	0.799256145954132	0.951614320278168	1	159.174240112305	21011
True	False	False	False	False	-2808.52465820313	-1613.47912597656	22.1828384399414	0.650446891784668	0.94746345281601	0.413908988237381	47.1500015258789	943
True	False	False	False	False	-2778.85986328125	-1884.3056640625	186.335845947266	0.738803207874298	0.961233973503113	0.6082723736763	114.821426391602	19290
True	False	False	False	False	-2775.8720703125	-1813.22119140625	195.208984375	0.798543214797974	0.957675039768219	1	170.460220336914	30001
True	False	False	False	False	-2775.232421875	-343.577453613281	181.899276733398	0.811811208724976	0.953996956348419	1	138.085372924805	22646
True	False	False	False	False	-2757.75317382813	-1855.96508789063	12.2005615234375	0.768196105957031	0.939064502716064	0.742168962955475	43.2727279663086	476
True	False	False	False	False	-2758.71557617188	-1102.95751953125	288.376892089844	0.858290314674377	0.970924615859985	1	147.092300415039	38244
True	False	False	False	False	-2756.49243164063	-1804.40686035156	38.8199691772461	0.770017266273499	0.946688234806061	0.754476308822632	53.4285697937012	1870
True	False	False	False	False	-2755.423828125	-1668.00671386719	36.6016845703125	0.691693365573883	0.95160585641861	0.486534744501114	48.1212120056152	1588
True	False	False	False	False	-2741.02026367188	-390.952056884766	24.401123046875	0.809059381484985	0.955780923366547	1	41.5	913
True	False	False	False	False	-2740.97290039063	-1523.88049316406	23.2919807434082	0.846452295780182	0.95370626449585	1	43.5714302062988	915
True	False	False	False	False	-2722.38720703125	-248.341613769531	84.2947845458984	0.585582494735718	0.950895130634308	0.329439043998718	47.1578941345215	3584
True	False	False	False	False	-2715.57885742188	-1883.51770019531	16.6371288299561	0.76893937587738	0.938069105148315	0.747088372707367	44.5999984741211	669
True	False	False	False	False	-2712.65087890625	-221.561782836914	9.98227787017822	0.754574596881866	0.933233201503754	0.669301986694336	35.3333320617676	318
True	False	False	False	False	-2665.32983398438	-1884.32958984375	106.477630615234	0.710245251655579	0.913138866424561	0.527493894100189	152.80207824707	14669
True	False	False	False	False	-2670.2685546875	-1693.93872070313	83.1856460571289	0.849229693412781	0.966323673725128	1	140.453338623047	10534
True	False	False	False	False	-2667.125	-1823.21118164063	352.707153320313	0.527808964252472	0.898828089237213	0.27170717716217	85.7547149658203	27270
True	False	False	False	False	-2657.07690429688	-1123.41430664063	105.36848449707	0.795948684215546	0.948642373085022	1	132.726318359375	12609
True	False	False	False	False	-2657.51171875	-148.441665649414	46.5839614868164	0.839679360389709	0.961324214935303	1	40.8095245361328	1714
True	False	False	False	False	-2653.72436523438	-1854.08911132813	12.2005615234375	0.741141617298126	0.94014710187912	0.616318583488464	48.5454559326172	534
True	False	False	False	False	-2647.3603515625	-1835.99182128906	105.36848449707	0.846382617950439	0.970127999782562	1	157.852630615234	14996
True	False	False	False	False	-2644.80200195313	-256.901092529297	34.3833999633789	0.770503997802734	0.950105845928192	0.757918477058411	33.9032249450684	1051
True	False	False	False	False	-2636.54174804688	-1163.34533691406	28.8376903533936	0.419749826192856	0.923358023166656	0.188835844397545	41.6538467407227	1083
True	False	False	False	False	-2614.81811523438	-1160.57250976563	119.787330627441	0.57971715927124	0.949574828147888	0.322975933551788	50.287036895752	5431
True	False	False	False	False	-2606.748046875	-133.236053466797	155.279876708984	0.658236980438232	0.91648006439209	0.426150768995285	146.914291381836	20568
True	False	False	False	False	-2587.22827148438	-1835.59936523438	23.2919807434082	0.846452295780182	0.95370626449585	1	44.761905670166	940
True	False	False	False	False	-2484.89990234375	-242.89990234375	108.695907592773	0.713117599487305	0.91236799955368	0.534489333629608	110.367347717285	10816
True	False	False	False	False	-2480.01611328125	-423.96240234375	139.751892089844	0.774550676345825	0.937751412391663	0.789673984050751	138.055557250977	17395
True	False	False	False	False	-2462.13037109375	-866.52783203125	46.5839614868164	0.614211022853851	0.952232420444489	0.363452702760696	50.976188659668	2141
True	False	False	False	False	-2452.21826171875	-1878.03698730469	62.1119499206543	0.787172973155975	0.957386434078217	1	56.1428565979004	3144
True	False	False	False	False	-2441.98095703125	-865.189025878906	93.1679229736328	0.508617520332336	0.934943079948425	0.254988849163055	60.1904754638672	5056
True	False	False	False	False	-2438.4296875	-486.136474609375	291.704345703125	0.591174960136414	0.896993041038513	0.335750818252563	120.650192260742	31731
True	False	False	False	False	-2434.70068359375	-1164.97644042969	78.7490768432617	0.803937435150146	0.966323673725128	1	127.408447265625	9046
True	False	False	False	False	-2415.1787109375	-337.767913818359	96.4953460693359	0.728921413421631	0.915458261966705	0.57709127664566	123.517242431641	10746
True	False	False	False	False	-2402.1865234375	-863.005676269531	13.3097038269043	0.554879128932953	0.881693780422211	0.297217160463333	51.8333320617676	622
True	False	False	False	False	-2317.896484375	-1169.30493164063	136.424453735352	0.748058438301086	0.936121761798859	0.641979157924652	145.032516479492	17839
True	False	False	False	False	-2162.95458984375	-330.42333984375	139.751892089844	0.774550676345825	0.939146101474762	0.789673984050751	152.69841003418	19240
True	False	False	False	False	-2094.2783203125	-1378.70458984375	154.17073059082	0.845366835594177	0.967233538627625	1	164.935256958008	22926
True	False	False	False	False	-2087.95703125	-306.690032958984	164.153015136719	0.842985391616821	0.966885030269623	1	159.229736328125	23566
True	False	False	False	False	-2046.3349609375	-1112.93322753906	92.0587844848633	0.639517724514008	0.877900063991547	0.397646993398666	114.903617858887	9537
True	False	False	False	False	-1991.65087890625	-149.950805664063	151.952453613281	0.761225640773773	0.956424951553345	0.701497912406921	177.394165039063	24303
True	False	False	False	False	-1950.17517089844	-20.2751159667969	171.917007446289	0.749726235866547	0.927794992923737	0.648645401000977	176.116134643555	27298
True	False	False	False	False	-1904.93493652344	-63.3105049133301	96.4953460693359	0.836953818798065	0.968959093093872	1	141.022994995117	12269
True	False	False	False	False	-3329.98388671875	174.173828125	1261.09436035156	0.0882154703140259	0.935984015464783	0.0297770220786333	94.8170623779297	107807
True	False	False	False	False	-3303.40942382813	197.314270019531	36.6016845703125	0.820213973522186	0.956876516342163	1	47.3939399719238	1564
True	False	False	False	False	-3304.79663085938	276.361633300781	104.259346008301	0.77779358625412	0.939011633396149	0.82083135843277	104.255317687988	9800
True	False	False	False	False	-3304.42724609375	318.361389160156	435.892791748047	0.239026710391045	0.92936635017395	0.0904748514294624	99.8422393798828	39238
True	False	False	False	False	-3285.41552734375	353.849456787109	25.5102653503418	0.748013913631439	0.942926585674286	0.641803920269012	73.6086959838867	1693
True	False	False	False	False	-3271.43041992188	460.247741699219	1299.91430664063	0.0851253345608711	0.920917212963104	0.0286723356693983	104.496589660645	122470
True	False	False	False	False	-3263.80786132813	101.009841918945	14.4188451766968	0.719225645065308	0.935661971569061	0.550069808959961	47.3076934814453	615
True	False	False	False	False	-3253.048828125	121.150733947754	138.64274597168	0.61875855922699	0.929032862186432	0.369280129671097	136.151992797852	17019
True	False	False	False	False	-3253.89868164063	468.692291259766	97.6044921875	0.698149502277374	0.904568672180176	0.500038266181946	135.75	11946
True	False	False	False	False	-3241.29272460938	179.387985229492	196.318130493164	0.761598765850067	0.95883709192276	0.703467845916748	113.084747314453	20016
True	False	False	False	False	-3236.42529296875	410.850463867188	18.8554134368896	0.809739828109741	0.949675559997559	1	46.529411315918	791
True	False	False	False	False	-3235.21044921875	593.557983398438	163.043869018555	0.431151926517487	0.937875926494598	0.19646181166172	108.26530456543	15915
True	False	False	False	False	-3234.43041992188	555.679626464844	63.2210922241211	0.758609592914581	0.946574091911316	0.688213586807251	90.5438613891602	5161
True	False	False	False	False	-3231.72509765625	570.488708496094	47.6931037902832	0.770316362380981	0.949512124061584	0.756583452224731	93.0232543945313	4000
True	False	False	False	False	-3224.91650390625	514.42626953125	13.3097038269043	0.80851811170578	0.94014710187912	1	45.25	543
True	False	False	False	False	-3220.50732421875	353.677398681641	259.539215087891	0.716969966888428	0.94699764251709	0.544198513031006	148.944442749023	34853
True	False	False	False	False	-3212.4423828125	413.491363525391	166.371292114258	0.6895392537117	0.907451033592224	0.482185840606689	148.580001831055	22287
True	False	False	False	False	-3215.82470703125	611.170043945313	146.40673828125	0.842007040977478	0.961003601551056	1	147.757568359375	19504
True	False	False	False	False	-3201.24145507813	101.977226257324	13.3097038269043	0.718682765960693	0.943570137023926	0.54864364862442	47.8333320617676	574
True	False	False	False	False	-3201.14013671875	475.478179931641	42.1473922729492	0.796495378017426	0.95160585641861	1	52.4736824035645	1994
True	False	False	False	False	-3186.01538085938	557.596313476563	127.551322937012	0.782646477222443	0.956177234649658	0.888233423233032	138.730438232422	15954
True	False	False	False	False	-3182.21313476563	748.422485351563	1832.30249023438	0.0632407143712044	0.918327152729034	0.0209838226437569	112.086563110352	185167
True	False	False	False	False	-3182.04467773438	148.093765258789	340.506591796875	0.690078794956207	0.953115940093994	0.483268052339554	99.9641723632813	30689
True	False	False	False	False	-3161.40014648438	117.329895019531	66.5485153198242	0.740957856178284	0.946467161178589	0.615675687789917	54.216667175293	3253
True	False	False	False	False	-3150.32495117188	219.293655395508	13.3097038269043	0.743378639221191	0.931919693946838	0.624296009540558	49.0833320617676	589
True	False	False	False	False	-3159.443359375	764.000122070313	95.3862075805664	0.756393730640411	0.924850404262543	0.677612125873566	137.755813598633	11847
True	False	False	False	False	-3155.8876953125	779.743957519531	95.3862075805664	0.742845177650452	0.918151319026947	0.62236750125885	139.639541625977	12009
True	False	False	False	False	-3144.69921875	398.689392089844	118.678184509277	0.720046758651733	0.943472027778625	0.552243173122406	139.616821289063	14939
True	False	False	False	False	-3129.431640625	495.099487304688	196.318130493164	0.584297657012939	0.921216666698456	0.328009814023972	144.37287902832	25554
True	False	False	False	False	-3133.05395507813	539.664794921875	173.026138305664	0.733464062213898	0.946331560611725	0.590903878211975	108.794868469238	16972
True	False	False	False	False	-3131.74047851563	818.218200683594	23.2919807434082	0.846452295780182	0.95370626449585	1	55.0476188659668	1156
True	False	False	False	False	-3127.67944335938	186.683532714844	12.2005615234375	0.681430399417877	0.921230614185333	0.46645313501358	47.4545440673828	522
True	False	False	False	False	-3126.81616210938	385.656890869141	15.5279874801636	0.774550676345825	0.945763468742371	0.789673984050751	50.9285697937012	713
True	False	False	False	False	-3125.01611328125	217.119873046875	14.4188451766968	0.666414141654968	0.918621897697449	0.43965283036232	45.230770111084	588
True	False	False	False	False	-3122.90966796875	884.666870117188	100.931915283203	0.776127755641937	0.940327525138855	0.804006338119507	126.989013671875	11556
True	False	False	False	False	-3117.6953125	683.289855957031	26.6194076538086	0.829222500324249	0.957139134407043	1	52.5	1260
True	False	False	False	False	-3117.36108398438	920.568969726563	336.070007324219	0.293071895837784	0.919901072978973	0.116234548389912	110.986801147461	33629
True	False	False	False	False	-3112.4658203125	444.660797119141	187.44499206543	0.828562021255493	0.959010124206543	1	149.585800170898	25280
True	False	False	False	False	-3104.75634765625	247.361892700195	105.36848449707	0.786068022251129	0.950655817985535	1	139.821060180664	13283
True	False	False	False	False	-3106.41625976563	386.645965576172	123.114753723145	0.785416007041931	0.957431972026825	1	139.513519287109	15486
True	False	False	False	False	-3103.98095703125	161.477081298828	9.98227787017822	0.628524124622345	0.923014223575592	0.382245600223541	45.3333320617676	408
True	False	False	False	False	-3092.93383789063	593.861145019531	166.371292114258	0.752728283405304	0.953026473522186	0.66119509935379	117.013336181641	17552
True	False	False	False	False	-3102.06274414063	808.976623535156	159.716445922852	0.871915757656097	0.972031891345978	1	142.347229003906	20498
True	False	False	False	False	-3088.2548828125	830.053527832031	15.5279874801636	0.666844606399536	0.921556770801544	0.440383464097977	54.5714302062988	764
True	False	False	False	False	-3096.28271484375	950.309753417969	112.023338317871	0.791603565216064	0.940539062023163	1	124.326736450195	12557
True	False	False	False	False	-3092.14697265625	978.276916503906	229.592376708984	0.346299737691879	0.930069446563721	0.144351437687874	112.487922668457	23285
True	False	False	False	False	-3089.19091796875	897.535217285156	117.569046020508	0.762402236461639	0.926236987113953	0.707778513431549	134.849060058594	14294
True	False	False	False	False	-3082.2119140625	363.840759277344	116.459907531738	0.786059260368347	0.931233525276184	1	141.590469360352	14867
True	False	False	False	False	-3078.28466796875	162.231796264648	38.8199691772461	0.733614146709442	0.945388197898865	0.591374695301056	47.4857139587402	1662
True	False	False	False	False	-3078.63012695313	926.280090332031	14.4188451766968	0.805326879024506	0.942608833312988	1	55.3846168518066	720
True	False	False	False	False	-3076.35766601563	667.994506835938	9.98227787017822	0.687235474586487	0.9244145154953	0.47761595249176	51.3333320617676	462
True	False	False	False	False	-3072.14111328125	419.926879882813	262.866638183594	0.826139271259308	0.966536402702332	1	113.590713500977	26921
True	False	False	False	False	-3073.69116210938	808.559814453125	11.0914192199707	0.69836014509201	0.927715241909027	0.500491261482239	51.0999984741211	511
True	False	False	False	False	-3069.373046875	895.344787597656	12.2005615234375	0.741141617298126	0.94014710187912	0.616318583488464	65.363639831543	719
True	False	False	False	False	-3067.10083007813	908.376098632813	98.7136306762695	0.792926847934723	0.954608798027039	1	136.438201904297	12143
True	False	False	False	False	-3068.71899414063	1011.68182373047	210.736968994141	0.432682901620865	0.882630884647369	0.197502583265305	130.631576538086	24820
True	False	False	False	False	-3066.85620117188	621.310729980469	181.899276733398	0.778366804122925	0.939386069774628	0.827120900154114	146.859756469727	24085
True	False	False	False	False	-3066.1416015625	214.574935913086	22.1828384399414	0.806145071983337	0.95370626449585	1	49	980
True	False	False	False	False	-3064.1357421875	283.450531005859	102.041061401367	0.784656643867493	0.955588459968567	0.940379023551941	144.163040161133	13263
True	False	False	False	False	-3062.51538085938	1043.76306152344	179.680999755859	0.39982682466507	0.928077280521393	0.17601390182972	111.759262084961	18105
True	False	False	False	False	-3059.71826171875	306.938934326172	24.401123046875	0.760120630264282	0.94915634393692	0.695777595043182	56	1232
True	False	False	False	False	-3057.91333007813	958.110473632813	124.223899841309	0.733668208122253	0.92380678653717	0.591544389724731	132.089279174805	14794
True	False	False	False	False	-3055.47631835938	534.513610839844	16.6371288299561	0.793338239192963	0.946970880031586	1	48.7999992370605	732
True	False	False	False	False	-3054.73510742188	229.987564086914	100.931915283203	0.875434458255768	0.973171412944794	1	141.02197265625	12833
True	False	False	False	False	-3049.64282226563	289.063323974609	155.279876708984	0.80919873714447	0.947024881839752	1	152.285720825195	21320
True	False	False	False	False	-3052.560546875	679.805053710938	103.150199890137	0.737817108631134	0.930867612361908	0.604963421821594	135.698928833008	12620
True	False	False	False	False	-3051.16455078125	608.315124511719	105.36848449707	0.776370167732239	0.962017238140106	0.80633556842804	137.947372436523	13105
True	False	False	False	False	-3042.46948242188	933.094360351563	22.1828384399414	0.806145071983337	0.95370626449585	1	56.3499984741211	1127
True	False	False	False	False	-3040.64794921875	1089.93505859375	69.8759460449219	0.579212963581085	0.929069638252258	0.3224276304245	113.142860412598	7128
True	False	False	False	False	-3040.51025390625	1064.33435058594	164.153015136719	0.479418516159058	0.857783198356628	0.231399893760681	114.52702331543	16950
True	False	False	False	False	-3039.40283203125	724.860473632813	507.986999511719	0.405373811721802	0.819449484348297	0.179522141814232	149.805679321289	68611
True	False	False	False	False	-3038.2880859375	748.223876953125	166.371292114258	0.816705822944641	0.948584318161011	1	146.406661987305	21961
True	False	False	False	False	-3036.70727539063	670.142761230469	46.5839614868164	0.738803207874298	0.935241937637329	0.6082723736763	57.0476188659668	2396
True	False	False	False	False	-3031.82495117188	296.895629882813	25.5102653503418	0.650975465774536	0.93653929233551	0.414721727371216	52.0869560241699	1198
True	False	False	False	False	-3028.96899414063	833.2734375	42.1473922729492	0.796495378017426	0.954181313514709	1	57.0263175964355	2167
True	False	False	False	False	-3023.8828125	911.649291992188	24.401123046875	0.698149502277374	0.935971975326538	0.500038266181946	55.2727279663086	1216
True	False	False	False	False	-3028.54077148438	1012.04071044922	18.8554134368896	0.786078751087189	0.950416266918182	1	52.294116973877	889
True	False	False	False	False	-3025.95776367188	1031.24890136719	17.7462711334229	0.762108087539673	0.940302610397339	0.706189274787903	57.125	914
True	False	False	False	False	-3023.75854492188	1121.91882324219	171.917007446289	0.346160769462585	0.932075977325439	0.144273981451988	114.019355773926	17673
True	False	False	False	False	-3022.75732421875	1093.5576171875	114.241622924805	0.813040733337402	0.961090087890625	1	140.922332763672	14515
True	False	False	False	False	-3014.78369140625	539.650451660156	99.8227767944336	0.827447116374969	0.961418867111206	1	132.066665649414	11886
True	False	False	False	False	-3013.84912109375	657.184143066406	95.3862075805664	0.801153242588043	0.953584969043732	1	135.523254394531	11655
True	False	False	False	False	-3009.75415039063	1014.1181640625	26.6194076538086	0.62885844707489	0.941819429397583	0.382700979709625	56.4166679382324	1354
True	False	False	False	False	-3004.5830078125	474.941070556641	222.937530517578	0.821317911148071	0.969259738922119	1	120.85572052002	24292
True	False	False	False	False	-3005.73852539063	1028.13110351563	24.401123046875	0.760120630264282	0.941173493862152	0.695777595043182	61.9545440673828	1363
True	False	False	False	False	-3001.7587890625	1078.92370605469	113.132476806641	0.763600468635559	0.938766837120056	0.714391827583313	135.137252807617	13784
True	False	False	False	False	-3001.23046875	822.004638671875	126.442184448242	0.806643486022949	0.954369366168976	1	139.114028930664	15859
True	False	False	False	False	-3001.20385742188	900.020202636719	9.98227787017822	0.754574596881866	0.933233201503754	0.669301986694336	56.3333320617676	507
True	False	False	False	False	-2999.15478515625	1170.23449707031	292.8134765625	0.260681062936783	0.940000951290131	0.100492537021637	111.310607910156	29386
True	False	False	False	False	-2995.9453125	998.738037109375	14.4188451766968	0.666414141654968	0.918621897697449	0.43965283036232	59.6923065185547	776
True	False	False	False	False	-2993.21728515625	797.98095703125	19.9645557403564	0.798721373081207	0.951427280902863	1	51.5	927
True	False	False	False	False	-2992.34423828125	927.340637207031	26.6194076538086	0.761617660522461	0.943622469902039	0.703567922115326	56.4583320617676	1355
True	False	False	False	False	-2988.18017578125	1106.82263183594	22.1828384399414	0.806145071983337	0.95370626449585	1	57.5999984741211	1152
True	False	False	False	False	-2987.818359375	1012.49029541016	127.551322937012	0.782646477222443	0.937437653541565	0.888233423233032	136.504348754883	15698
True	False	False	False	False	-2984.04345703125	717.594482421875	130.878753662109	0.772971868515015	0.937181234359741	0.776539385318756	139.093215942383	16413
True	False	False	False	False	-2986.185546875	903.903930664063	89.8404998779297	0.794242918491364	0.960885882377625	1	134.518524169922	10896
True	False	False	False	False	-2977.75439453125	756.697021484375	100.931915283203	0.766407787799835	0.945568382740021	0.730857133865356	135.120880126953	12296
True	False	False	False	False	-2978.291015625	1135.53405761719	110.914192199707	0.770503282546997	0.939409911632538	0.75791335105896	133.979995727539	13398
True	False	False	False	False	-2975.80859375	1199.93896484375	131.987884521484	0.731520116329193	0.918152987957001	0.584892332553864	141.378158569336	16824
True	False	False	False	False	-2971.98974609375	1221.640625	64.3302307128906	0.302169263362885	0.87586373090744	0.120831809937954	115.551727294922	6702
True	False	False	False	False	-2970.1611328125	780.775085449219	94.2770690917969	0.817713499069214	0.956322252750397	1	135.764709472656	11540
True	False	False	False	False	-2960.94384765625	908.611572265625	12.2005615234375	0.741141617298126	0.94014710187912	0.616318583488464	57.4545440673828	632
True	False	False	False	False	-2945.86328125	708.238342285156	88.7313537597656	0.795180141925812	0.937237203121185	1	136.949996948242	10956
True	False	False	False	False	-2946.85327148438	926.194213867188	95.3862075805664	0.827333629131317	0.963002026081085	1	132.104644775391	11361
True	False	False	False	False	-2954.05322265625	1041.77917480469	18.8554134368896	0.733056426048279	0.943199634552002	0.589630365371704	52.764705657959	897
True	False	False	False	False	-2952.76977539063	1146.21838378906	27.7285480499268	0.81305855512619	0.950671494007111	1	66.120002746582	1653
True	False	False	False	False	-2951.94189453125	1029.62365722656	11.0914192199707	0.735508561134338	0.937464773654938	0.597400009632111	52.5	525
True	False	False	False	False	-2943.24243164063	1164.9697265625	164.153015136719	0.814018249511719	0.951508343219757	1	140.97297668457	20864
True	False	False	False	False	-2951.12426757813	1243.22534179688	146.40673828125	0.811434090137482	0.954101622104645	1	145.189392089844	19165
True	False	False	False	False	-2941.76708984375	736.663940429688	95.3862075805664	0.827333629131317	0.963002026081085	1	133.197677612305	11455
True	False	False	False	False	-2939.06909179688	945.558410644531	22.1828384399414	0.806145071983337	0.945084035396576	1	53.5999984741211	1072
True	False	False	False	False	-2939.5498046875	1208.15979003906	24.401123046875	0.809059381484985	0.955780923366547	1	58.3636360168457	1284
True	False	False	False	False	-2938.83032226563	1279.60559082031	330.524291992188	0.200659647583961	0.925469994544983	0.0736230537295341	110.530204772949	32938
True	False	False	False	False	-2937.7431640625	684.390991210938	123.114753723145	0.776449203491211	0.940164923667908	0.80710357427597	138.540542602539	15378
True	False	False	False	False	-2933.78540039063	701.334106445313	9.98227787017822	0.785398185253143	0.931883156299591	1	67.2222213745117	605
True	False	False	False	False	-2930.7861328125	906.71044921875	11.0914192199707	0.763594925403595	0.936281979084015	0.714360892772675	54.2000007629395	542
True	False	False	False	False	-2925.0126953125	1023.20349121094	27.7285480499268	0.793351709842682	0.951272964477539	1	54.8400001525879	1371
True	False	False	False	False	-2925.71606445313	1238.76623535156	108.695907592773	0.685513734817505	0.896570026874542	0.474253714084625	135.673461914063	13296
True	False	False	False	False	-2922.56591796875	921.528137207031	21.0736961364746	0.787328064441681	0.95306122303009	1	50.5263175964355	960
True	False	False	False	False	-2922.81396484375	1124.12548828125	157.498153686523	0.829367995262146	0.955260932445526	1	140.654922485352	19973
True	False	False	False	False	-2922.39038085938	770.116943359375	137.533599853516	0.762256264686584	0.933871567249298	0.706988096237183	138.145156860352	17130
True	False	False	False	False	-2919.38623046875	1110.82202148438	21.0736961364746	0.698733150959015	0.935897946357727	0.501295566558838	79.1578979492188	1504
True	False	False	False	False	-2920.10473632813	1282.24645996094	112.023338317871	0.778208315372467	0.93343186378479	0.825352907180786	139.168319702148	14056
True	False	False	False	False	-2914.36645507813	1255.66796875	14.4188451766968	0.805326879024506	0.942608833312988	1	55.230770111084	718
True	False	False	False	False	-2912.4951171875	717.691589355469	144.188446044922	0.795598566532135	0.978601574897766	1	140.284622192383	18237
True	False	False	False	False	-2905.99584960938	1089.59155273438	119.787330627441	0.785884737968445	0.942077815532684	1	134.907409667969	14570
True	False	False	False	False	-2908.591796875	1316.6474609375	126.442184448242	0.797434329986572	0.957675635814667	1	142.719299316406	16270
True	False	False	False	False	-2904.43212890625	1169.68151855469	48.80224609375	0.824289858341217	0.956683158874512	1	61.1136360168457	2689
True	False	False	False	False	-2904.00512695313	1218.39990234375	103.150199890137	0.756144464015961	0.936186194419861	0.676453411579132	135.50537109375	12602
True	False	False	False	False	-2900.43383789063	1043.17346191406	272.848907470703	0.708776652812958	0.932772517204285	0.523992955684662	147.378051757813	36255
True	False	False	False	False	-2896.44921875	740.707824707031	14.4188451766968	0.805326879024506	0.942608833312988	1	46.230770111084	601
True	False	False	False	False	-2895.71044921875	1188.34033203125	52.1296730041504	0.687331438064575	0.949190139770508	0.477804660797119	67.7021255493164	3182
True	False	False	False	False	-2895.26098632813	1300.08239746094	96.4953460693359	0.836953818798065	0.967214345932007	1	135.551727294922	11793
True	False	False	False	False	-2889.458984375	952.045166015625	110.914192199707	0.748627901077271	0.947809517383575	0.644232213497162	139.139999389648	13914
True	False	False	False	False	-2894.55590820313	1136.22119140625	146.40673828125	0.782496511936188	0.948287785053253	0.885400652885437	140.280303955078	18517
True	False	False	False	False	-2889.8720703125	1261.54541015625	21.0736961364746	0.765837788581848	0.945084035396576	0.727394282817841	59.3684196472168	1128
True	False	False	False	False	-2887.09497070313	1205.22937011719	189.663269042969	0.76875227689743	0.935248374938965	0.745836973190308	142.906433105469	24437
True	False	False	False	False	-2884.09033203125	1027.61462402344	9.98227787017822	0.514354109764099	0.895104885101318	0.259877800941467	67.3333358764648	606
True	False	False	False	False	-2882.31005859375	1043.16394042969	151.952453613281	0.820764601230621	0.962778031826019	1	143.912414550781	19716
True	False	False	False	False	-2880.72216796875	1228.83923339844	22.1828384399414	0.755204319953918	0.938502132892609	0.672140836715698	66.5999984741211	1332
True	False	False	False	False	-2878.99853515625	1100.28662109375	153.061584472656	0.75136935710907	0.929484009742737	0.655422210693359	140.311599731445	19363
True	False	False	False	False	-2878.79638671875	844.163208007813	128.660461425781	0.759870648384094	0.942760467529297	0.694506108760834	139.525863647461	16185
True	False	False	False	False	-2874.81640625	966.881530761719	194.099838256836	0.776620984077454	0.944326996803284	0.808785676956177	144.388565063477	25268
True	False	False	False	False	-2873.63549804688	1242.64379882813	23.2919807434082	0.846452295780182	0.95370626449585	1	66.7619018554688	1402
True	False	False	False	False	-2872.4951171875	1269.80090332031	159.716445922852	0.765261650085449	0.933464288711548	0.723958730697632	142.5625	20529
True	False	False	False	False	-2872.07885742188	882.23095703125	32.1651153564453	0.820795118808746	0.95398223400116	1	62.034481048584	1799
True	False	False	False	False	-2867.05688476563	1002.94281005859	32.1651153564453	0.820795118808746	0.95398223400116	1	53.4482765197754	1550
True	False	False	False	False	-2866.986328125	897.964538574219	147.515884399414	0.796800673007965	0.937977254390717	1	141.842102050781	18865
True	False	False	False	False	-2865.43823242188	945.883911132813	16.6371288299561	0.693598926067352	0.931946337223053	0.490445405244827	53.9333343505859	809
True	False	False	False	False	-2864.25341796875	1145.26440429688	37.7108268737793	0.763439774513245	0.943475782871246	0.71349173784256	58.470588684082	1988
True	False	False	False	False	-2864.84765625	1401.87890625	1172.36303710938	0.102528899908066	0.941702783107758	0.0349575914442539	105.377487182617	111384
True	False	False	False	False	-2862.35693359375	1343.53759765625	171.917007446289	0.832001447677612	0.961080968379974	1	142.103225708008	22026
True	False	False	False	False	-2860.11962890625	825.267333984375	28.8376903533936	0.735885262489319	0.946757137775421	0.598617315292358	48	1248
True	False	False	False	False	-2860.13940429688	845.291625976563	100.931915283203	0.730834186077118	0.942094922065735	0.582807719707489	133.626373291016	12160
True	False	False	False	False	-2858.34301757813	1218.00769042969	36.6016845703125	0.726016283035278	0.95678973197937	0.568666875362396	74.1212158203125	2446
True	False	False	False	False	-2852.53344726563	1067.74536132813	155.279876708984	0.762258768081665	0.948584318161011	0.707001686096191	137.757141113281	19286
True	False	False	False	False	-2855.55004882813	1196.28149414063	245.120376586914	0.749539792537689	0.951916992664337	0.647889971733093	144.692306518555	31977
True	False	False	False	False	-2854.505859375	1294.61120605469	138.64274597168	0.827974438667297	0.957298755645752	1	140.207992553711	17526
True	False	False	False	False	-2853.89697265625	1234.29016113281	109.805053710938	0.882019758224487	0.974181652069092	1	139.49494934082	13810
True	False	False	False	False	-2852.88647460938	1121.52893066406	175.244430541992	0.77771669626236	0.931704461574554	0.820009350776672	140.5	22199
True	False	False	False	False	-2850.90307617188	878.202392578125	12.2005615234375	0.768196105957031	0.939064502716064	0.742168962955475	48.5454559326172	534
True	False	False	False	False	-2846.18701171875	927.72509765625	17.7462711334229	0.689935445785522	0.925363481044769	0.482980132102966	49.0625	785
True	False	False	False	False	-2840.64526367188	865.809936523438	31.0559749603271	0.792491853237152	0.95398223400116	1	47.4642868041992	1329
True	False	False	False	False	-2841.21606445313	1150.31286621094	42.1473922729492	0.796495378017426	0.947963654994965	1	59.5789489746094	2264
True	False	False	False	False	-2839.037109375	1036.57482910156	9.98227787017822	0.754574596881866	0.933233201503754	0.669301986694336	51.2222213745117	461
True	False	False	False	False	-2833.24560546875	1363.79235839844	116.459907531738	0.755209743976593	0.925382375717163	0.672165632247925	137.800003051758	14469
True	False	False	False	False	-2830.64794921875	1047.83093261719	27.7285480499268	0.81305855512619	0.95841646194458	1	57.439998626709	1436
True	False	False	False	False	-2827.46142578125	1008.74926757813	177.462707519531	0.776972055435181	0.926635265350342	0.81228631734848	142.637496948242	22822
True	False	False	False	False	-2827.5439453125	1289.36950683594	195.208984375	0.725498676300049	0.935185670852661	0.567197144031525	138.051132202148	24297
True	False	False	False	False	-2823.73974609375	909.687194824219	16.6371288299561	0.646814525127411	0.930587589740753	0.408391445875168	54.2666664123535	814
True	False	False	False	False	-2824.78857421875	929.069274902344	144.188446044922	0.799139618873596	0.963690519332886	1	140.438461303711	18257
True	False	False	False	False	-2824.5810546875	946.260131835938	16.6371288299561	0.793338239192963	0.946970880031586	1	56.2000007629395	843
True	False	False	False	False	-2824.62573242188	1314.45556640625	119.787330627441	0.715369939804077	0.902315199375153	0.540118634700775	137.611114501953	14862
True	False	False	False	False	-2816.96020507813	1088.25939941406	18.8554134368896	0.809739828109741	0.949675559997559	1	51.235294342041	871
True	False	False	False	False	-2818.05981445313	1162.45239257813	45.4748191833496	0.768088281154633	0.948370218276978	0.741466164588928	55.3170738220215	2268
True	False	False	False	False	-2813.279296875	1056.47692871094	151.952453613281	0.791858732700348	0.940991818904877	1	141.737228393555	19418
True	False	False	False	False	-2808.798828125	1218.64904785156	38.8199691772461	0.826309084892273	0.957971453666687	1	60.0285720825195	2101
True	False	False	False	False	-2808.73901367188	1265.30212402344	126.442184448242	0.797434329986572	0.959779739379883	1	135.83332824707	15485
True	False	False	False	False	-2798.68041992188	966.096252441406	29.9468326568604	0.80851811170578	0.952666342258453	1	50.8518524169922	1373
True	False	False	False	False	-2803.66821289063	1480.34106445313	115.350761413574	0.681263327598572	0.950650691986084	0.466138988733292	96.586540222168	10045
True	False	False	False	False	-2802.88232421875	986.0673828125	25.5102653503418	0.794671595096588	0.94915634393692	1	49.9130439758301	1148
True	False	False	False	False	-2799.7451171875	1228.83142089844	25.5102653503418	0.794671595096588	0.94915634393692	1	56.8260879516602	1307
True	False	False	False	False	-2799.32104492188	1330.70593261719	110.914192199707	0.837840735912323	0.967100620269775	1	140.190002441406	14019
True	False	False	False	False	-2793.19482421875	936.947937011719	23.2919807434082	0.725569725036621	0.933190703392029	0.567398190498352	49.1904754638672	1033
True	False	False	False	False	-2790.44653320313	1118.91430664063	13.3097038269043	0.769369602203369	0.941614151000977	0.75	51.1666679382324	614
True	False	False	False	False	-2793.4853515625	1198.35778808594	19.9645557403564	0.482271522283554	0.894100189208984	0.233615264296532	54.1666679382324	975
True	False	False	False	False	-2789.58374023438	1273.90356445313	33.2742576599121	0.729813098907471	0.957336902618408	0.579738736152649	51.533332824707	1546
True	False	False	False	False	-2792.12231445313	1437.66857910156	22.1828384399414	0.735508561134338	0.947545111179352	0.597400009632111	63.4000015258789	1268
True	False	False	False	False	-2789.52099609375	1374.53186035156	22.1828384399414	0.755204319953918	0.938502132892609	0.672140836715698	57.25	1145
True	False	False	False	False	-2786.3837890625	997.640686035156	28.8376903533936	0.797349810600281	0.952098965644836	1	58.6153831481934	1524
True	False	False	False	False	-2780.72045898438	1013.31579589844	136.424453735352	0.796871304512024	0.935474693775177	1	141.617889404297	17419
True	False	False	False	False	-2783.68310546875	1453.4453125	166.371292114258	0.816705822944641	0.953065872192383	1	146.00666809082	21901
True	False	False	False	False	-2780.29443359375	1356.84765625	34.3833999633789	0.830578744411469	0.962256669998169	1	58.322582244873	1808
True	False	False	False	False	-2780.06689453125	1511.41516113281	278.394622802734	0.573146760463715	0.895658493041992	0.315916925668716	147.5498046875	37035
True	False	False	False	False	-2776.87670898438	1534.37182617188	59.8936653137207	0.554879128932953	0.908262252807617	0.297217160463333	104.574073791504	5647
True	False	False	False	False	-2774.64672851563	1042.46569824219	110.914192199707	0.748627901077271	0.930667817592621	0.644232213497162	137.210006713867	13721
True	False	False	False	False	-2773.98071289063	1086.5859375	15.5279874801636	0.774550676345825	0.945763468742371	0.789673984050751	55.4285697937012	776
True	False	False	False	False	-2772.97045898438	1119.56359863281	17.7462711334229	0.739838838577271	0.941181302070618	0.6118004322052	53.125	850
True	False	False	False	False	-2771.08056640625	1330.94104003906	19.9645557403564	0.705993711948395	0.937323153018951	0.517492473125458	63.3333320617676	1140
True	False	False	False	False	-2770.44775390625	1391.9091796875	44.3656768798828	0.784437417984009	0.961694955825806	0.932413876056671	62.0750007629395	2483
True	False	False	False	False	-2768.64770507813	1404.13195800781	41.0382537841797	0.814018249511719	0.959428310394287	1	63.3513526916504	2344
True	False	False	False	False	-2770.15747070313	1427.1640625	16.6371288299561	0.714476346969604	0.930929720401764	0.53786963224411	57.533332824707	863
True	False	False	False	False	-2767.52172851563	1166.56127929688	108.695907592773	0.685513734817505	0.898127257823944	0.474253714084625	134.530609130859	13184
True	False	False	False	False	-2764.45190429688	1101.57177734375	113.132476806641	0.763600468635559	0.947809517383575	0.714391827583313	136.83332824707	13957
True	False	False	False	False	-2763.17651367188	1315.71411132813	198.536407470703	0.71004980802536	0.912443816661835	0.527025043964386	145.061447143555	25966
True	False	False	False	False	-2761.9384765625	1377.77380371094	34.3833999633789	0.770503997802734	0.943335175514221	0.757918477058411	60.1935501098633	1866
True	False	False	False	False	-2759.73779296875	1543.953125	65.4393768310547	0.785227477550507	0.966392040252686	0.970944821834564	106.508476257324	6284
True	False	False	False	False	-2758.10302734375	1476.501953125	211.846115112305	0.79720938205719	0.94665914773941	1	148.361251831055	28337
True	False	False	False	False	-2755.8017578125	808.958251953125	33.2742576599121	0.803785860538483	0.962256669998169	1	68.8333358764648	2065
True	False	False	False	False	-2755.92529296875	1066.18420410156	12.2005615234375	0.741141617298126	0.94014710187912	0.616318583488464	50.2727279663086	553
True	False	False	False	False	-2753.13232421875	1193.03955078125	280.612915039063	0.539451479911804	0.891782581806183	0.282382369041443	145.561264038086	36827
True	False	False	False	False	-2754.408203125	1430.66003417969	112.023338317871	0.811145603656769	0.95690381526947	1	138.198013305664	13958
True	False	False	False	False	-2753.23217773438	1248.33520507813	12.2005615234375	0.741141617298126	0.928999543190002	0.616318583488464	51.2727279663086	564
True	False	False	False	False	-2746.93286132813	1206.34069824219	14.4188451766968	0.805326879024506	0.942608833312988	1	71.3846130371094	928
True	False	False	False	False	-2750.75439453125	1338.7822265625	179.680999755859	0.794242918491364	0.946441769599915	1	147.129623413086	23835
True	False	False	False	False	-2743.37158203125	1375.03796386719	95.3862075805664	0.827333629131317	0.955218732357025	1	137.639541625977	11837
True	False	False	False	False	-2750.48291015625	1558.71630859375	102.041061401367	0.784656643867493	0.943613231182098	0.940379023551941	147.413040161133	13562
True	False	False	False	False	-2746.2822265625	1536.50109863281	94.2770690917969	0.724954545497894	0.920388221740723	0.565661549568176	140.988235473633	11984
True	False	False	False	False	-2742.46069335938	811.408142089844	148.625015258789	0.737016499042511	0.945771813392639	0.602312028408051	139.79850769043	18733
True	False	False	False	False	-2739.1923828125	1585.82690429688	217.391815185547	0.389725893735886	0.95283043384552	0.16974213719368	100.122451782227	19624
True	False	False	False	False	-2736.52001953125	1442.69763183594	68.7667999267578	0.83834183216095	0.963199138641357	1	68.1774215698242	4227
True	False	False	False	False	-2731.69653320313	1086.44067382813	161.934722900391	0.747074842453003	0.969944775104523	0.638141989707947	139.356170654297	20346
True	False	False	False	False	-2731.24658203125	1490.97277832031	42.1473922729492	0.439279288053513	0.891460537910461	0.202033936977386	62.0789489746094	2359
True	False	False	False	False	-2727.498046875	1141.35900878906	21.0736961364746	0.819298386573792	0.952117681503296	1	49.5789489746094	942
True	False	False	False	False	-2729.09545898438	1294.52258300781	169.698715209961	0.694188117980957	0.923378586769104	0.491667062044144	141.267974853516	21614
True	False	False	False	False	-2725.31567382813	1538.84704589844	15.5279874801636	0.717676758766174	0.938069105148315	0.546022891998291	57.8571434020996	810
True	False	False	False	False	-2724.93627929688	1411.2080078125	104.259346008301	0.764275074005127	0.932313740253448	0.718218624591827	138.872344970703	13054
True	False	False	False	False	-2723.04833984375	1470.189453125	147.515884399414	0.848385870456696	0.97129362821579	1	143.578948974609	19096
True	False	False	False	False	-2720.494140625	1501.09411621094	27.7285480499268	0.748627901077271	0.942156314849854	0.644232213497162	77.2399978637695	1931
True	False	False	False	False	-2717.21411132813	1378.12841796875	9.98227787017822	0.661957681179047	0.925817608833313	0.432207375764847	50.8888893127441	458
True	False	False	False	False	-2716.10766601563	1559.21081542969	99.8227767944336	0.791574835777283	0.946844875812531	1	142.077774047852	12787
True	False	False	False	False	-2710.041015625	1358.99719238281	123.114753723145	0.64830881357193	0.955324351787567	0.410647183656693	133.063064575195	14770
True	False	False	False	False	-2713.44091796875	1516.3359375	257.320922851563	0.687648415565491	0.894631683826447	0.478429108858109	149.357757568359	34651
True	False	False	False	False	-2712.04516601563	1604.46447753906	205.191253662109	0.558341383934021	0.906475841999054	0.300662398338318	141.529724121094	26183
True	False	False	False	False	-2710.03051757813	1191.46325683594	16.6371288299561	0.793338239192963	0.946970880031586	1	51.2666664123535	769
True	False	False	False	False	-2709.88403320313	1449.03112792969	17.7462711334229	0.820201992988586	0.947792708873749	1	54.1875	867
True	False	False	False	False	-2702.47412109375	1322.67614746094	27.7285480499268	0.81305855512619	0.950671494007111	1	52.4799995422363	1312
True	False	False	False	False	-2702.73876953125	1388.30603027344	58.7845230102539	0.733056902885437	0.962780237197876	0.589631855487823	59.6603775024414	3162
True	False	False	False	False	-2692.26831054688	1360.26000976563	13.3097038269043	0.743378639221191	0.931919693946838	0.624296009540558	59.5833320617676	715
True	False	False	False	False	-2698.71362304688	1466.662109375	22.1828384399414	0.755204319953918	0.938502132892609	0.672140836715698	54.3499984741211	1087
True	False	False	False	False	-2698.37426757813	1494.07275390625	18.8554134368896	0.685223281383514	0.941512584686279	0.473690927028656	53.6470603942871	912
True	False	False	False	False	-2697.73828125	1641.34521484375	212.955261230469	0.339304089546204	0.944226026535034	0.140480041503906	100.572914123535	19310
True	False	False	False	False	-2694.49291992188	1564.66125488281	139.751892089844	0.774550676345825	0.934319138526917	0.789673984050751	144.888885498047	18256
True	False	False	False	False	-2686.7841796875	548.273315429688	287.267761230469	0.603193879127502	0.944551169872284	0.349843621253967	87.4749069213867	22656
True	False	False	False	False	-2689.2138671875	1245.85168457031	126.442184448242	0.755112707614899	0.931288540363312	0.671725511550903	135.245620727539	15418
True	False	False	False	False	-2688.93041992188	1300.27844238281	100.931915283203	0.743680894374847	0.971390128135681	0.625396072864532	73.6263732910156	6700
True	False	False	False	False	-2686.13549804688	1428.75817871094	153.061584472656	0.75136935710907	0.922315955162048	0.655422210693359	143.753616333008	19838
True	False	False	False	False	-2686.68725585938	1494.73413085938	16.6371288299561	0.793338239192963	0.946970880031586	1	56	840
True	False	False	False	False	-2684.57690429688	908.171752929688	134.206176757813	0.880481958389282	0.973003327846527	1	142.611572265625	17256
True	False	False	False	False	-2679.59643554688	1317.71606445313	164.153015136719	0.767906427383423	0.934811770915985	0.740287721157074	143.317565917969	21211
True	False	False	False	False	-2681.87280273438	1529.75952148438	48.80224609375	0.741141617298126	0.951043426990509	0.616318583488464	57.5454559326172	2532
True	False	False	False	False	-2678.93579101563	1363.93994140625	14.4188451766968	0.576854348182678	0.92958676815033	0.319877296686172	51.461540222168	669
True	False	False	False	False	-2678.00854492188	1404.36193847656	127.551322937012	0.836821675300598	0.965676367282867	1	141.130432128906	16230
True	False	False	False	False	-2677.51708984375	1466.20703125	123.114753723145	0.798364579677582	0.976802229881287	1	137.450454711914	15257
True	False	False	False	False	-2674.70336914063	1512.51672363281	108.695907592773	0.78705221414566	0.947537839412689	1	139.295913696289	13651
True	False	False	False	False	-2672.85668945313	1611.46875	133.097030639648	0.83940452337265	0.97204315662384	1	144.233337402344	17308
True	False	False	False	False	-2669.84399414063	1653.49462890625	173.026138305664	0.817455768585205	0.960258781909943	1	154.16667175293	24050
True	False	False	False	False	-2668.7177734375	1679.04248046875	109.805053710938	0.346254378557205	0.929493546485901	0.144326150417328	100.070709228516	9907
True	False	False	False	False	-2667.54907226563	1227.81982421875	15.5279874801636	0.717676758766174	0.938069105148315	0.546022891998291	49.2142868041992	689
True	False	False	False	False	-2660.29565429688	1397.98974609375	18.8554134368896	0.733056426048279	0.943199634552002	0.589630365371704	53.4117660522461	908
True	False	False	False	False	-2655.39697265625	1359.96484375	11.0914192199707	0.69836014509201	0.927715241909027	0.500491261482239	78.1999969482422	782
True	False	False	False	False	-2645.1630859375	1262.40881347656	11.0914192199707	0.763594925403595	0.936281979084015	0.714360892772675	51.7999992370605	518
True	False	False	False	False	-2651.6982421875	1370.90686035156	117.569046020508	0.851301372051239	0.967789649963379	1	141.066040039063	14953
True	False	False	False	False	-2650.05053710938	1287.19116210938	163.043869018555	0.773466467857361	0.951220512390137	0.780538976192474	140.897964477539	20712
True	False	False	False	False	-2649.53637695313	1478.52404785156	11.0914192199707	0.763594925403595	0.936281979084015	0.714360892772675	54.2000007629395	542
True	False	False	False	False	-2648.57641601563	1548.03686523438	12.2005615234375	0.681430399417877	0.931919693946838	0.46645313501358	51	561
True	False	False	False	False	-2644.67456054688	1695.92651367188	156.389007568359	0.714476406574249	0.944774389266968	0.537869870662689	145.553192138672	20523
True	False	False	False	False	-2642.50439453125	373.646789550781	169.698715209961	0.422534465789795	0.942540407180786	0.190678209066391	78.8039245605469	12057
True	False	False	False	False	-2641.2724609375	1230.62854003906	107.586769104004	0.827301025390625	0.967486977577209	1	134.360824584961	13033
True	False	False	False	False	-2640.07055664063	1348.06323242188	100.931915283203	0.786033868789673	0.933509290218353	1	135.142852783203	12298
True	False	False	False	False	-2633.220703125	1362.669921875	17.7462711334229	0.762108087539673	0.940302610397339	0.706189274787903	56.6875	907
True	False	False	False	False	-2634.076171875	1476.34704589844	28.8376903533936	0.84558093547821	0.95841646194458	1	59.8076934814453	1555
True	False	False	False	False	-2632.85888671875	1507.9638671875	15.5279874801636	0.666844606399536	0.930929720401764	0.440383464097977	68.0714263916016	953
True	False	False	False	False	-2632.35693359375	1413.45617675781	42.1473922729492	0.836018741130829	0.959428310394287	1	59.2105255126953	2250
True	False	False	False	False	-2631.05517578125	1433.86865234375	19.9645557403564	0.725530564785004	0.936461865901947	0.56728732585907	53.6666679382324	966
True	False	False	False	False	-2629.69702148438	1526.85119628906	291.704345703125	0.649101555347443	0.949906408786774	0.411851912736893	152.258560180664	40044
True	False	False	False	False	-2627.587890625	1460.61083984375	112.023338317871	0.734947741031647	0.91969496011734	0.595599770545959	138.613861083984	14000
True	False	False	False	False	-2618.376953125	1095.58813476563	205.191253662109	0.740218698978424	0.948728144168854	0.613108575344086	132.567565917969	24525
True	False	False	False	False	-2622.19775390625	1576.11486816406	176.353576660156	0.754636108875275	0.942401945590973	0.669577658176422	149.33332824707	23744
True	False	False	False	False	-2618.82934570313	1729.05737304688	160.825576782227	0.789482295513153	0.94921463727951	1	155.81379699707	22593
True	False	False	False	False	-2617.62915039063	1620.60766601563	175.244430541992	0.84810471534729	0.973666846752167	1	150.60758972168	23796
True	False	False	False	False	-2617.07006835938	1326.76208496094	9.98227787017822	0.754574596881866	0.933233201503754	0.669301986694336	45.3333320617676	408
True	False	False	False	False	-2615.69848632813	905.298889160156	131.987884521484	0.788231670856476	0.963757157325745	1	116.35294342041	13846
True	False	False	False	False	-2614.80590820313	928.059020996094	113.132476806641	0.733632326126099	0.944547653198242	0.591431677341461	133.882354736328	13656
True	False	False	False	False	-2613.54760742188	1538.74060058594	27.7285480499268	0.81305855512619	0.95841646194458	1	62.4799995422363	1562
True	False	False	False	False	-2615.43920898438	1553.54028320313	47.6931037902832	0.805555999279022	0.954248368740082	1	64.5348815917969	2775
True	False	False	False	False	-2611.37670898438	1299.80871582031	14.4188451766968	0.719225645065308	0.935661971569061	0.550069808959961	48.3076934814453	628
True	False	False	False	False	-2610.50341796875	1430.0283203125	135.315322875977	0.697876751422882	0.907355546951294	0.499452769756317	140.852462768555	17184
True	False	False	False	False	-2601.96459960938	1356.62548828125	124.223899841309	0.814991533756256	0.958349406719208	1	136.375	15274
True	False	False	False	False	-2608.70532226563	1687.33520507813	34.3833999633789	0.770503997802734	0.94730132818222	0.757918477058411	50.8387107849121	1576
True	False	False	False	False	-2602.38916015625	1760.05480957031	210.736968994141	0.253476768732071	0.94571316242218	0.0971167087554932	95.726318359375	18188
True	False	False	False	False	-2601.029296875	1320.23718261719	9.98227787017822	0.754574596881866	0.933233201503754	0.669301986694336	43.2222213745117	389
True	False	False	False	False	-2593.07348632813	1448.7734375	113.132476806641	0.754635572433472	0.945923328399658	0.669575393199921	136.852935791016	13959
True	False	False	False	False	-2596.6015625	1589.90576171875	38.8199691772461	0.733614146709442	0.942812740802765	0.591374695301056	54.2571411132813	1899
True	False	False	False	False	-2592.41674804688	1484.10034179688	26.6194076538086	0.780536234378815	0.950671494007111	0.854119598865509	52.9583320617676	1271
True	False	False	False	False	-2588.80126953125	937.478454589844	127.551322937012	0.782646477222443	0.966805994510651	0.888233423233032	137.043472290039	15760
True	False	False	False	False	-2587.43090820313	1567.93615722656	161.934722900391	0.768204808235168	0.955711245536804	0.742225527763367	146.452056884766	21382
True	False	False	False	False	-2579.78784179688	1328.40393066406	37.7108268737793	0.84506893157959	0.963647246360779	1	49.8529396057129	1695
True	False	False	False	False	-2575.44165039063	1482.51306152344	18.8554134368896	0.666771829128265	0.937323153018951	0.44025981426239	55.764705657959	948
True	False	False	False	False	-2572.99584960938	1614.88208007813	13.3097038269043	0.80851811170578	0.94014710187912	1	49.1666679382324	590
True	False	False	False	False	-2578.78247070313	1655.19091796875	11.0914192199707	0.763594925403595	0.936281979084015	0.714360892772675	50.2000007629395	502
True	False	False	False	False	-2582.38452148438	1712.00231933594	129.769607543945	0.754551768302917	0.944661617279053	0.66919994354248	147.111114501953	17212
True	False	False	False	False	-2576.8076171875	1693.26391601563	19.9645557403564	0.725530564785004	0.927839636802673	0.56728732585907	56.1666679382324	1011
True	False	False	False	False	-2574.96899414063	1786.4267578125	11.0914192199707	0.512626230716705	0.910378634929657	0.258395850658417	86.0999984741211	861
True	False	False	False	False	-2574.72338867188	1644.82360839844	13.3097038269043	0.743378639221191	0.942608833312988	0.624296009540558	51.0833320617676	613
True	False	False	False	False	-2572.05810546875	1599.27587890625	22.1828384399414	0.755204319953918	0.955192744731903	0.672140836715698	49.2999992370605	986
True	False	False	False	False	-2571.35302734375	1339.30187988281	11.0914192199707	0.763594925403595	0.936281979084015	0.714360892772675	49.9000015258789	499
True	False	False	False	False	-2566.95263671875	1530.68518066406	160.825576782227	0.797517895698547	0.95526534318924	1	146.227584838867	21203
True	False	False	False	False	-2559.42309570313	1299.31433105469	11.0914192199707	0.673765122890472	0.928999543190002	0.452423572540283	43.4000015258789	434
True	False	False	False	False	-2555.1767578125	1421.43615722656	17.7462711334229	0.762108087539673	0.940302610397339	0.706189274787903	56.25	900
True	False	False	False	False	-2556.54345703125	1476.94140625	107.586769104004	0.802616775035858	0.955585777759552	1	140	13580
True	False	False	False	False	-2554.86352539063	1512.8359375	21.0736961364746	0.765837788581848	0.95370626449585	0.727394282817841	49.315788269043	937
True	False	False	False	False	-2552.05102539063	1341.8984375	104.259346008301	0.801714420318604	0.961877942085266	1	135.755325317383	12761
True	False	False	False	False	-2548.78588867188	1442.18310546875	143.079315185547	0.727231442928314	0.934518277645111	0.572153985500336	142.720932006836	18411
True	False	False	False	False	-2551.6416015625	1818.876953125	360.471130371094	0.200014993548393	0.92401123046875	0.0733490735292435	93.4553833007813	30373
True	False	False	False	False	-2548.07055664063	1366.55419921875	98.7136306762695	0.8182532787323	0.967948973178864	1	137.932586669922	12276
True	False	False	False	False	-2541.4150390625	1566.12854003906	14.4188451766968	0.742955923080444	0.934609174728394	0.622766435146332	58	754
True	False	False	False	False	-2543.9873046875	1715.57067871094	502.441314697266	0.416478127241135	0.826858162879944	0.186687394976616	159.75276184082	72368
True	False	False	False	False	-2540.45556640625	1676.04309082031	36.6016845703125	0.820213973522186	0.956876516342163	1	54.4848480224609	1798
True	False	False	False	False	-2537.82592773438	1351.77612304688	12.2005615234375	0.768196105957031	0.939064502716064	0.742168962955475	49.8181800842285	548
True	False	False	False	False	-2536.72412109375	1629.90771484375	13.3097038269043	0.685805439949036	0.934609174728394	0.474820286035538	44.6666679382324	536
True	False	False	False	False	-2536.29052734375	1504.92980957031	25.5102653503418	0.729883551597595	0.951272964477539	0.579949259757996	50.2173919677734	1155
True	False	False	False	False	-2533.20288085938	1580.01354980469	131.987884521484	0.767450094223022	0.950967609882355	0.737363755702972	141.781509399414	16872
True	False	False	False	False	-2535.1201171875	1746.12048339844	16.6371288299561	0.76893937587738	0.938069105148315	0.747088372707367	48.5999984741211	729
True	False	False	False	False	-2528.27124023438	1492.52001953125	22.1828384399414	0.755204319953918	0.943390667438507	0.672140836715698	48.9000015258789	978
True	False	False	False	False	-2528.25366210938	1524.31567382813	33.2742576599121	0.829875767230988	0.961649000644684	1	50.5999984741211	1518
True	False	False	False	False	-2528.19213867188	1643.17175292969	28.8376903533936	0.797349810600281	0.952098965644836	1	51.3076934814453	1334
True	False	False	False	False	-2514.90161132813	1822.86511230469	15.5279874801636	0.717676758766174	0.938069105148315	0.546022891998291	48.7857131958008	683
True	False	False	False	False	-2516.04956054688	1847.99597167969	107.586769104004	0.747388184070587	0.939512968063354	0.639357089996338	130.319580078125	12641
True	False	False	False	False	-2514.35327148438	1379.48596191406	13.3097038269043	0.66390061378479	0.925560414791107	0.435427129268646	48.1666679382324	578
True	False	False	False	False	-2513.30786132813	1430.42126464844	124.223899841309	0.762229561805725	0.933894753456116	0.70684415102005	143.330352783203	16053
True	False	False	False	False	-2511.21484375	127.625640869141	197.427261352539	0.712210476398468	0.933457970619202	0.532258272171021	124.601119995117	22179
True	False	False	False	False	-2510.23779296875	1219.08715820313	32.1651153564453	0.684656083583832	0.945906102657318	0.472595363855362	40.5862083435059	1177
True	False	False	False	False	-2508.39111328125	1535.75988769531	23.2919807434082	0.644013285636902	0.952098965644836	0.404214441776276	49.476188659668	1039
True	False	False	False	False	-2506.43212890625	1126.2822265625	169.698715209961	0.524812638759613	0.940285623073578	0.269027262926102	68.013069152832	10406
True	False	False	False	False	-2501.85131835938	1151.07336425781	210.736968994141	0.567381143569946	0.877111792564392	0.309872537851334	74.5263137817383	14160
True	False	False	False	False	-2505.47631835938	1766.08557128906	38.8199691772461	0.826309084892273	0.957971453666687	1	55.9142875671387	1957
True	False	False	False	False	-2504.78979492188	1468.73583984375	147.515884399414	0.839185535907745	0.970036685466766	1	143.218048095703	19048
True	False	False	False	False	-2503.46557617188	1515.22204589844	49.9113883972168	0.696917474269867	0.949926197528839	0.497404634952545	52.1555557250977	2347
True	False	False	False	False	-2504.18994140625	1789.20935058594	25.5102653503418	0.794671595096588	0.94915634393692	1	72.6086959838867	1670
True	False	False	False	False	-2503.3193359375	1871.87060546875	87.6222152709961	0.295708030462265	0.898936212062836	0.117558404803276	93.962028503418	7423
True	False	False	False	False	-2491.84716796875	1681.93127441406	106.477630615234	0.413070529699326	0.904320478439331	0.184467971324921	57.5833320617676	5528
True	False	False	False	False	-2491.06958007813	1740.23132324219	28.8376903533936	0.753130555152893	0.960755467414856	0.662934899330139	52.269229888916	1359
True	False	False	False	False	-2494.59448242188	1803.91284179688	247.338653564453	0.824920296669006	0.952395796775818	1	165.112106323242	36820
True	False	False	False	False	-2490.68603515625	1719.12194824219	143.079315185547	0.737918853759766	0.917126059532166	0.605302631855011	150.914733886719	19468
True	False	False	False	False	-2485.806640625	1505.20520019531	119.787330627441	0.80851811170578	0.947142243385315	1	139.537033081055	15070
True	False	False	False	False	-2489.03662109375	1572.5205078125	39.9291114807129	0.705993711948395	0.935147106647491	0.517492473125458	56.6666679382324	2040
True	False	False	False	False	-2487.26123046875	1771.46752929688	108.695907592773	0.796797394752502	0.948818027973175	1	141.091842651367	13827
True	False	False	False	False	-2485.25512695313	844.385864257813	80.9673614501953	0.760632932186127	0.936527252197266	0.698408961296082	131.123291015625	9572
True	False	False	False	False	-2478.30981445313	1595.88696289063	158.607299804688	0.778592884540558	0.947271704673767	0.829684317111969	148.839157104492	21284
True	False	False	False	False	-2478.763671875	1887.67553710938	107.586769104004	0.802616775035858	0.957874178886414	1	157.123718261719	15241
True	False	False	False	False	-2473.17504882813	861.495849609375	144.188446044922	0.842221736907959	0.955716669559479	1	138.076919555664	17950
True	False	False	False	False	-2474.0458984375	1608.70739746094	9.98227787017822	0.687235474586487	0.9244145154953	0.47761595249176	67.4444427490234	607
True	False	False	False	False	-2471.47314453125	1640.49743652344	16.6371288299561	0.714476346969604	0.940302610397339	0.53786963224411	66.7333297729492	1001
True	False	False	False	False	-2473.50415039063	1730.06958007813	27.7285480499268	0.748627901077271	0.945234656333923	0.644232213497162	53.3199996948242	1333
True	False	False	False	False	-2468.2060546875	1716.86364746094	9.98227787017822	0.687235474586487	0.9244145154953	0.47761595249176	50.1111106872559	451
True	False	False	False	False	-2464.57836914063	1653.73486328125	190.772415161133	0.780394494533539	0.939040899276733	0.852164566516876	153.784881591797	26451
True	False	False	False	False	-2458.25439453125	1515.87109375	46.5839614868164	0.786822140216827	0.950805008411407	1	50.5	2121
True	False	False	False	False	-2460.8564453125	1750.8056640625	110.914192199707	0.691563129425049	0.891466617584229	0.486269682645798	140.830001831055	14083
True	False	False	False	False	-2459.50463867188	1918.39379882813	137.533599853516	0.250235468149185	0.916441082954407	0.0956120416522026	89.9112930297852	11149
True	False	False	False	False	-2456.0205078125	1485.25964355469	35.4925422668457	0.704015791416168	0.931309521198273	0.512974381446838	47.65625	1525
True	False	False	False	False	-2456.072265625	1681.79150390625	11.0914192199707	0.763594925403595	0.936281979084015	0.714360892772675	47.0999984741211	471
True	False	False	False	False	-2448.19482421875	1640.68725585938	9.98227787017822	0.785398185253143	0.931883156299591	1	50.1111106872559	451
True	False	False	False	False	-2449.25952148438	1843.5	23.2919807434082	0.682969212532043	0.939718544483185	0.469364792108536	47.7142868041992	1002
True	False	False	False	False	-2438.47680664063	577.926391601563	127.551322937012	0.77388209104538	0.929283618927002	0.783978283405304	142.826080322266	16425
True	False	False	False	False	-2441.27978515625	1650.69494628906	11.0914192199707	0.619482219219208	0.916803061962128	0.37021940946579	52.2999992370605	523
True	False	False	False	False	-2438.60180664063	1697.09606933594	23.2919807434082	0.772283971309662	0.947545111179352	0.771135985851288	48.0476188659668	1009
True	False	False	False	False	-2440.82348632813	1938.70056152344	57.6753807067871	0.516867101192474	0.90186208486557	0.262047916650772	115.557693481445	6009
True	False	False	False	False	-2439.05297851563	1741.02880859375	36.6016845703125	0.762958765029907	0.958408892154694	0.710821986198425	49.575756072998	1636
True	False	False	False	False	-2434.28076171875	499.852844238281	133.097030639648	0.863096833229065	0.973160028457642	1	143.433334350586	17212
True	False	False	False	False	-2432.19604492188	1668.51477050781	164.153015136719	0.725604593753815	0.958552300930023	0.567497134208679	150.858108520508	22327
True	False	False	False	False	-2430.87451171875	1793.94274902344	62.1119499206543	0.63409149646759	0.930423438549042	0.389932572841644	52.3214302062988	2930
True	False	False	False	False	-2430.271484375	1803.90625	9.98227787017822	0.785398185253143	0.931883156299591	1	52.5555572509766	473
True	False	False	False	False	-2428.6220703125	1936.87329101563	51.0205307006836	0.626117169857025	0.94303572177887	0.378990411758423	87.6304321289063	4031
True	False	False	False	False	-2427.2060546875	1571.26831054688	126.442184448242	0.775840818881989	0.944620370864868	0.801295220851898	143.798248291016	16393
True	False	False	False	False	-2422.11401367188	1625.25109863281	13.3097038269043	0.615151524543762	0.938069105148315	0.364647418260574	46	552
True	False	False	False	False	-2425.626953125	1719.53125	23.2919807434082	0.725569725036621	0.941173493862152	0.567398190498352	52.2857131958008	1098
True	False	False	False	False	-2420.35546875	1766.72473144531	13.3097038269043	0.517451584339142	0.921669483184814	0.262555181980133	49.8333320617676	598
True	False	False	False	False	-2421.83837890625	1958.59130859375	186.335845947266	0.254076540470123	0.812668085098267	0.097396083176136	113.833335876465	19124
True	False	False	False	False	-2420.5166015625	1823.95788574219	37.7108268737793	0.84506893157959	0.963647246360779	1	46.794116973877	1591
True	False	False	False	False	-2415.78100585938	628.610717773438	35.4925422668457	0.795358955860138	0.956876516342163	1	52.15625	1669
True	False	False	False	False	-2415.65234375	1922.0400390625	191.881561279297	0.747164011001587	0.932035863399506	0.638487160205841	174.086700439453	30117
True	False	False	False	False	-2412.90478515625	1634.93151855469	13.3097038269043	0.80851811170578	0.94014710187912	1	47.0833320617676	565
True	False	False	False	False	-2414.10229492188	1808.02355957031	13.3097038269043	0.66390061378479	0.945763468742371	0.435427129268646	42.5833320617676	511
True	False	False	False	False	-2405.7158203125	645.285278320313	237.356369018555	0.769594728946686	0.928072154521942	0.751542627811432	153.990661621094	32954
True	False	False	False	False	-2403.705078125	1671.46350097656	32.1651153564453	0.776993036270142	0.948197305202484	0.812498211860657	52.034481048584	1509
True	False	False	False	False	-2408.31958007813	1699.58898925781	55.4570960998535	0.691563129425049	0.947627902030945	0.486269682645798	59.7000007629395	2985
True	False	False	False	False	-2403.02392578125	1603.39123535156	21.0736961364746	0.787328064441681	0.95306122303009	1	47.684211730957	906
True	False	False	False	False	-2401.60302734375	1737.07983398438	25.5102653503418	0.794671595096588	0.94915634393692	1	51.1739120483398	1177
True	False	False	False	False	-2400.21655273438	1623.44055175781	21.0736961364746	0.602947294712067	0.901991903781891	0.349546879529953	44.8947372436523	853
True	False	False	False	False	-2400.064453125	1932.99853515625	106.477630615234	0.829222500324249	0.964942038059235	1	154.75	14856
True	False	False	False	False	-2397.75317382813	1715.9755859375	153.061584472656	0.75136935710907	0.929222941398621	0.655422210693359	154.514495849609	21323
True	False	False	False	False	-2398.0380859375	1960.00048828125	53.2388153076172	0.774922788143158	0.948874831199646	0.792935788631439	72.75	3492
True	False	False	False	False	-2398.2333984375	1968.75378417969	35.4925422668457	0.857371628284454	0.962256669998169	1	85	2720
True	False	False	False	False	-2395.765625	1817.154296875	9.98227787017822	0.606388568878174	0.91785192489624	0.353718668222427	45.4444427490234	409
True	False	False	False	False	-2390.3271484375	1660.52001953125	13.3097038269043	0.743378639221191	0.942608833312988	0.624296009540558	48.8333320617676	586
True	False	False	False	False	-2381.49829101563	1613.42431640625	34.3833999633789	0.716718852519989	0.932288467884064	0.543553650379181	46.2258071899414	1433
True	False	False	False	False	-2380.22778320313	1803.35888671875	158.607299804688	0.741963624954224	0.922968566417694	0.619216978549957	158.328674316406	22641
True	False	False	False	False	-2378.92749023438	1649.32629394531	19.9645557403564	0.725530564785004	0.941512584686279	0.56728732585907	46.8888893127441	844
True	False	False	False	False	-2378.27294921875	1709.39440917969	122.005615234375	0.70940762758255	0.968278706073761	0.525491058826447	143.572723388672	15793
True	False	False	False	False	-2365.46118164063	1587.97888183594	276.176330566406	0.751497328281403	0.958043038845062	0.65595930814743	99.843376159668	24861
True	False	False	False	False	-2376.33911132813	1896.17749023438	13.3097038269043	0.66390061378479	0.931477785110474	0.435427129268646	51.6666679382324	620
True	False	False	False	False	-2376.54150390625	2004.35925292969	547.916137695313	0.248015657067299	0.935388445854187	0.0945865660905838	110.589065551758	54631
True	False	False	False	False	-2375.73266601563	1744.2939453125	113.132476806641	0.713493883609772	0.917027652263641	0.535420715808868	144.901962280273	14780
True	False	False	False	False	-2360.74633789063	1834.44958496094	9.98227787017822	0.785398185253143	0.931883156299591	1	46.4444427490234	418
True	False	False	False	False	-2370.64086914063	1933.89526367188	26.6194076538086	0.66390061378479	0.901352107524872	0.435427129268646	48.875	1173
True	False	False	False	False	-2365.38745117188	1892.8740234375	28.8376903533936	0.735885262489319	0.93653929233551	0.598617315292358	51.538459777832	1340
True	False	False	False	False	-2360.28564453125	1793.39196777344	28.8376903533936	0.84558093547821	0.95841646194458	1	51.6538467407227	1343
True	False	False	False	False	-2351.58740234375	719.138366699219	134.206176757813	0.649497926235199	0.889127850532532	0.412456274032593	120.768592834473	14613
True	False	False	False	False	-2351.6875	1806.87512207031	42.1473922729492	0.780941009521484	0.96694415807724	0.859888970851898	49.684211730957	1888
True	False	False	False	False	-2349.89013671875	1706.43762207031	22.1828384399414	0.755204319953918	0.946847438812256	0.672140836715698	50.4000015258789	1008
True	False	False	False	False	-2348.220703125	1862.85900878906	126.442184448242	0.797434329986572	0.95252650976181	1	155.026321411133	17673
True	False	False	False	False	-2346.31518554688	524.174194335938	153.061584472656	0.826755583286285	0.951273679733276	1	146.992752075195	20285
True	False	False	False	False	-2346.56518554688	1974.67565917969	164.153015136719	0.767906427383423	0.948551714420319	0.740287721157074	177.952697753906	26337
True	False	False	False	False	-2346.33911132813	1940.47717285156	117.569046020508	0.771331310272217	0.953726172447205	0.763932764530182	162.433959960938	17218
True	False	False	False	False	-2340.98193359375	1680.60546875	58.7845230102539	0.705373823642731	0.944521903991699	0.516067683696747	55.8490562438965	2960
True	False	False	False	False	-2340.8330078125	1732.9716796875	224.046676635742	0.461257547140121	0.879144966602325	0.217712312936783	153.886138916016	31085
True	False	False	False	False	-2335.17358398438	1901.02099609375	156.389007568359	0.775517404079437	0.942438125610352	0.798297166824341	165.397155761719	23321
True	False	False	False	False	-2333.47998046875	2024.27917480469	227.374099731445	0.84504109621048	0.960852682590485	1	183.614639282227	37641
True	False	False	False	False	-2331.65942382813	1812.21728515625	53.2388153076172	0.823076725006104	0.96418160200119	1	58.6666679382324	2816
True	False	False	False	False	-2332.82470703125	1850.06420898438	35.4925422668457	0.795358955860138	0.950105845928192	1	50.125	1604
True	False	False	False	False	-2328.64111328125	1666.41564941406	28.8376903533936	0.735885262489319	0.939532041549683	0.598617315292358	51.461540222168	1338
True	False	False	False	False	-2326.8974609375	1700.17834472656	106.477630615234	0.81877213716507	0.96516364812851	1	147.05207824707	14117
True	False	False	False	False	-2325.15698242188	246.782363891602	92.0587844848633	0.787859082221985	0.944664478302002	1	138.915664672852	11530
True	False	False	False	False	-2325.14184570313	699.823608398438	87.6222152709961	0.796068251132965	0.949857115745544	1	123.86075592041	9785
True	False	False	False	False	-2323.8984375	1954.9296875	19.9645557403564	0.798721373081207	0.951427280902863	1	50.5	909
True	False	False	False	False	-2323.4833984375	1678.14208984375	41.0382537841797	0.739717543125153	0.943107068538666	0.611384451389313	52.3513526916504	1937
True	False	False	False	False	-2322.96704101563	1766.88452148438	177.462707519531	0.742383062839508	0.95019268989563	0.620710372924805	158.431243896484	25349
True	False	False	False	False	-2319.6865234375	1827.15563964844	163.043869018555	0.781204581260681	0.949765920639038	0.86380922794342	161.993194580078	23813
True	False	False	False	False	-2317.69702148438	1786.89904785156	36.6016845703125	0.740985691547394	0.952576816082001	0.61577296257019	47.3636360168457	1563
True	False	False	False	False	-2316.96435546875	1805.62548828125	16.6371288299561	0.793338239192963	0.946970880031586	1	52.2666664123535	784
True	False	False	False	False	-2313.49096679688	1942.84106445313	29.9468326568604	0.764188587665558	0.946757137775421	0.717723667621613	52.2962951660156	1412
True	False	False	False	False	-2312.20751953125	1928.767578125	15.5279874801636	0.496260613203049	0.937066197395325	0.244751408696175	110	1540
True	False	False	False	False	-2311.69506835938	1921.29296875	108.695907592773	0.821083903312683	0.955905973911285	1	158.336730957031	15517
True	False	False	False	False	-2311.0322265625	2021.576171875	11.0914192199707	0.673765122890472	0.928999543190002	0.452423572540283	47.2000007629395	472
True	False	False	False	False	-2305.12133789063	1886.97509765625	119.787330627441	0.785884737968445	0.965676367282867	1	157.694442749023	17031
True	False	False	False	False	-2303.91821289063	2003.42553710938	109.805053710938	0.732440412044525	0.947453439235687	0.587718963623047	152.818176269531	15129
True	False	False	False	False	-2295.68432617188	1692.88317871094	135.315322875977	0.799174308776855	0.94851952791214	1	150.393447875977	18348
True	False	False	False	False	-2298.83447265625	1773.23107910156	14.4188451766968	0.560572564601898	0.916445434093475	0.302906334400177	53.8461532592773	700
True	False	False	False	False	-2298.14477539063	1948.81604003906	28.8376903533936	0.778573036193848	0.945234656333923	0.82945716381073	50.730770111084	1319
True	False	False	False	False	-2296.22143554688	1870.21447753906	24.401123046875	0.760120630264282	0.941173493862152	0.695777595043182	50.6818199157715	1115
True	False	False	False	False	-2295.87573242188	1754.84680175781	67.6576614379883	0.648346662521362	0.954089939594269	0.410704642534256	63.836067199707	3894
True	False	False	False	False	-2289.64868164063	547.456237792969	90.9496383666992	0.883979797363281	0.976058840751648	1	135.426834106445	11105
True	False	False	False	False	-2281.53271484375	1767.22375488281	183.008422851563	0.772771716117859	0.949902594089508	0.774948835372925	159.472732543945	26313
True	False	False	False	False	-2278.251953125	1907.03723144531	110.914192199707	0.719247400760651	0.914356172084808	0.55012708902359	156.520004272461	15652
True	False	False	False	False	-2282.33740234375	1973.98547363281	103.150199890137	0.737817108631134	0.934110522270203	0.604963421821594	173.387100219727	16125
True	False	False	False	False	-2277.18408203125	1961.47412109375	93.1679229736328	0.808093369007111	0.957044959068298	1	173.809524536133	14600
True	False	False	False	False	-2275.66381835938	1855.45227050781	28.8376903533936	0.778573036193848	0.952666342258453	0.82945716381073	52.730770111084	1371
True	False	False	False	False	-2271.1865234375	1795.40588378906	145.297592163086	0.784818708896637	0.940795302391052	0.947113275527954	164.259536743164	21518
True	False	False	False	False	-2271.42749023438	2015.10498046875	97.6044921875	0.846573948860168	0.964746832847595	1	171.284088134766	15073
True	False	False	False	False	-2267.47534179688	1882.19360351563	135.315322875977	0.843707025051117	0.957818925380707	1	168.245895385742	20526
True	False	False	False	False	-2268.509765625	1926.0966796875	41.0382537841797	0.725604593753815	0.937638282775879	0.567497134208679	50.1081085205078	1854
True	False	False	False	False	-2268.43994140625	2001.64099121094	99.8227767944336	0.767598927021027	0.939615309238434	0.738312005996704	171.955551147461	15476
True	False	False	False	False	-2263.6044921875	1831.81005859375	19.9645557403564	0.798721373081207	0.951427280902863	1	46.9444427490234	845
True	False	False	False	False	-2254.79931640625	1506.35046386719	153.061584472656	0.797638714313507	0.94234424829483	1	150.963775634766	20833
True	False	False	False	False	-2253.43774414063	1804.17700195313	122.005615234375	0.800438165664673	0.953168451786041	1	158.563629150391	17442
True	False	False	False	False	-2250.7587890625	1868.45141601563	15.5279874801636	0.666844606399536	0.89867228269577	0.440383464097977	50.6428565979004	709
True	False	False	False	False	-2246.64721679688	1997.7958984375	28.8376903533936	0.797349810600281	0.952098965644836	1	49.961540222168	1299
True	False	False	False	False	-2233.72509765625	1766.75012207031	159.716445922852	0.722619116306305	0.942034304141998	0.559182107448578	100.993057250977	14543
True	False	False	False	False	-2231.40673828125	1838.14758300781	114.241622924805	0.749501168727875	0.938112497329712	0.647733688354492	158.592239379883	16335
True	False	False	False	False	-2230.751953125	1979.14685058594	46.5839614868164	0.720192134380341	0.956228375434875	0.552630007266998	55.3571434020996	2325
True	False	False	False	False	-2230.2783203125	1886.93798828125	138.64274597168	0.809828579425812	0.955716669559479	1	171.119995117188	21390
True	False	False	False	False	-2227.93383789063	1865.97534179688	124.223899841309	0.783444225788116	0.956187844276428	0.904983460903168	168.892852783203	18916
True	False	False	False	False	-2213.18115234375	1894.37341308594	46.5839614868164	0.823659300804138	0.961694955825806	1	58.1666679382324	2443
True	False	False	False	False	-2216.42822265625	2005.71057128906	163.043869018555	0.773466467857361	0.950746238231659	0.780538976192474	185.945571899414	27334
True	False	False	False	False	-2212.52783203125	1955.68896484375	114.241622924805	0.817152261734009	0.950995981693268	1	175.902908325195	18118
True	False	False	False	False	-2205.54809570313	1794.1669921875	110.914192199707	0.719247400760651	0.905492663383484	0.55012708902359	150.759994506836	15076
True	False	False	False	False	-2206.18627929688	2023.49829101563	13.3097038269043	0.743378639221191	0.931919693946838	0.624296009540558	53.5833320617676	643
True	False	False	False	False	-2205.37915039063	1908.17456054688	17.7462711334229	0.820201992988586	0.947792708873749	1	50.3125	805
True	False	False	False	False	-2203.88330078125	1878.71179199219	42.1473922729492	0.796495378017426	0.95160585641861	1	53.2894744873047	2025
True	False	False	False	False	-2190.70751953125	1826.27197265625	11.0914192199707	0.763594925403595	0.936281979084015	0.714360892772675	48.7999992370605	488
True	False	False	False	False	-2203.75830078125	1859.80078125	42.1473922729492	0.745215535163879	0.943652451038361	0.631068110466003	52.6315803527832	2000
True	False	False	False	False	-2199.99536132813	1979.89233398438	9.98227787017822	0.754574596881866	0.933233201503754	0.669301986694336	44.1111106872559	397
True	False	False	False	False	-2198.03979492188	1842.68957519531	107.586769104004	0.779021024703979	0.942997932434082	0.834679305553436	156.680419921875	15198
True	False	False	False	False	-2189.07958984375	1892.36804199219	9.98227787017822	0.785398185253143	0.931883156299591	1	50.2222213745117	452
True	False	False	False	False	-2190.30639648438	2019.20556640625	16.6371288299561	0.714476346969604	0.936420261859894	0.53786963224411	56.7999992370605	852
True	False	False	False	False	-2189.05639648438	1906.21594238281	41.0382537841797	0.760389924049377	0.942317605018616	0.697156250476837	51.2432441711426	1896
True	False	False	False	False	-2180.69140625	1961.25024414063	19.9645557403564	0.798721373081207	0.951427280902863	1	55.2222213745117	994
True	False	False	False	False	-2185.2548828125	1972.72155761719	21.0736961364746	0.765837788581848	0.945084035396576	0.727394282817841	55	1045
True	False	False	False	False	-2176.8896484375	900.688293457031	13.3097038269043	0.483687043190002	0.894594430923462	0.234721258282661	55.0833320617676	661
True	False	False	False	False	-2176.55517578125	1819.28210449219	21.0736961364746	0.787328064441681	0.95306122303009	1	44.2631568908691	841
True	False	False	False	False	-2165.68139648438	898.017578125	103.150199890137	0.676734089851379	0.924875855445862	0.457766741514206	134.419357299805	12501
True	False	False	False	False	-2164.60473632813	1844.7744140625	16.6371288299561	0.714476346969604	0.936420261859894	0.53786963224411	47.5999984741211	714
True	False	False	False	False	-2163.91333007813	1862.83325195313	48.80224609375	0.64345920085907	0.936651885509491	0.403396040201187	53.5454559326172	2356
True	False	False	False	False	-2163.61499023438	1974.11682128906	109.805053710938	0.69250875711441	0.903206944465637	0.488200724124908	168.696975708008	16701
True	False	False	False	False	-2161.78515625	1889.72082519531	24.401123046875	0.760120630264282	0.94915634393692	0.695777595043182	49.1818199157715	1082
True	False	False	False	False	-2145.5869140625	1654.30541992188	115.350761413574	0.801323413848877	0.95017546415329	1	147.990386962891	15391
True	False	False	False	False	-2158.6298828125	2008.71997070313	26.6194076538086	0.829222500324249	0.957139134407043	1	56.2916679382324	1351
True	False	False	False	False	-2157.7783203125	1797.92907714844	18.8554134368896	0.75434798002243	0.951427280902863	0.66828989982605	44.705883026123	760
True	False	False	False	False	-2142.11645507813	1851.38562011719	38.8199691772461	0.770017266273499	0.965798377990723	0.754476308822632	48.228572845459	1688
True	False	False	False	False	-2147.59790039063	1959.53588867188	116.459907531738	0.799393713474274	0.946695804595947	1	185.66667175293	19495
True	False	False	False	False	-2135.83325195313	2011.91687011719	114.241622924805	0.712310016155243	0.91244912147522	0.532502174377441	174.796112060547	18004
True	False	False	False	False	-2133.21826171875	1990.38793945313	32.1651153564453	0.776993036270142	0.948197305202484	0.812498211860657	52	1508
True	False	False	False	False	-2129.34643554688	1890.11267089844	22.1828384399414	0.784437417984009	0.954333782196045	0.932413876056671	48.5	970
True	False	False	False	False	-2128.45068359375	1929.27270507813	117.569046020508	0.851301372051239	0.967789649963379	1	165.990570068359	17595
True	False	False	False	False	-2125.40649414063	1908.10681152344	38.8199691772461	0.826309084892273	0.957971453666687	1	56.6857147216797	1984
True	False	False	False	False	-2110.8154296875	1872.65539550781	160.825576782227	0.805676817893982	0.945371329784393	1	181.420684814453	26306
True	False	False	False	False	-2117.77197265625	1953.27124023438	113.132476806641	0.785913348197937	0.944167256355286	1	181.284317016602	18491
True	False	False	False	False	-2111.68481445313	1920.53759765625	15.5279874801636	0.800106346607208	0.94487601518631	1	49.2857131958008	690
True	False	False	False	False	-2108.10815429688	1984.67895507813	42.1473922729492	0.836018741130829	0.965798377990723	1	56.7368431091309	2156
True	False	False	False	False	-2104.6064453125	1686.24182128906	135.315322875977	0.778218626976013	0.939431071281433	0.825467169284821	154.311477661133	18826
True	False	False	False	False	-2096.12646484375	1854.02221679688	17.7462711334229	0.762108087539673	0.940302610397339	0.706189274787903	43.9375	703
True	False	False	False	False	-2097.11889648438	2006.62475585938	15.5279874801636	0.800106346607208	0.94487601518631	1	47.1428565979004	660
True	False	False	False	False	-2079.50439453125	1877.41845703125	118.678184509277	0.885360777378082	0.97902512550354	1	168.785049438477	18060
True	False	False	False	False	-2077.25952148438	2003.61779785156	146.40673828125	0.790809690952301	0.941301345825195	1	189.530303955078	25018
True	False	False	False	False	-2072.73291015625	2023.45495605469	14.4188451766968	0.742955923080444	0.934609174728394	0.622766435146332	53.8461532592773	700
True	False	False	False	False	-2067.95263671875	1934.12866210938	109.805053710938	0.762798249721527	0.947052478790283	0.709939241409302	173.979797363281	17224
True	False	False	False	False	-2045.27404785156	1954.330078125	11.0914192199707	0.763594925403595	0.936281979084015	0.714360892772675	44.2000007629395	442
True	False	False	False	False	-2023.00244140625	2014.19787597656	158.607299804688	0.806155741214752	0.94959682226181	1	192.895111083984	27584
True	False	False	False	False	-1994.7119140625	1996.90747070313	12.2005615234375	0.741141617298126	0.94014710187912	0.616318583488464	48.7272720336914	536
True	False	False	False	False	-1931.34094238281	155.652221679688	419.255645751953	0.445534020662308	0.857366621494293	0.206402868032455	182.267196655273	68897
True	False	False	False	False	-1991.38305664063	1878.93078613281	25.5102653503418	0.794671595096588	0.94915634393692	1	38.7391319274902	891
True	False	False	False	False	-1987.35302734375	1924.08056640625	13.3097038269043	0.685805439949036	0.934609174728394	0.474820286035538	39.8333320617676	478
True	False	False	False	False	-1971.43835449219	1991.904296875	37.7108268737793	0.698736667633057	0.948474228382111	0.501303195953369	50.029411315918	1701
True	False	False	False	False	-1970.03369140625	2002.26904296875	17.7462711334229	0.739838838577271	0.941181302070618	0.6118004322052	51.125	818
True	False	False	False	False	-1948.30126953125	1953.92053222656	12.2005615234375	0.741141617298126	0.928999543190002	0.616318583488464	40.5454559326172	446
True	False	False	False	False	-1943.38171386719	2001.23876953125	228.483245849609	0.859817445278168	0.974004685878754	1	192.05339050293	39563
True	False	False	False	False	-1931.01977539063	1602.16638183594	29.9468326568604	0.828017055988312	0.959619760513306	1	38.6666679382324	1044
True	False	False	False	False	-1924.38305664063	128.055038452148	128.660461425781	0.789452075958252	0.953242182731628	1	161.637924194336	18750
True	False	False	False	False	-1903.1826171875	1988.34704589844	42.1473922729492	0.796495378017426	0.947963654994965	1	48	1824
True	False	False	False	False	-2325.54638671875	2051.48706054688	214.064392089844	0.502144992351532	0.963610291481018	0.249577701091766	113.709846496582	21946
True	False	False	False	False	-2297.38940429688	2063.34301757813	170.807861328125	0.791216492652893	0.950666844844818	1	139.850646972656	21537
True	False	False	False	False	-2279.52075195313	2092.59887695313	305.014038085938	0.399093002080917	0.932163238525391	0.175553232431412	114.472724914551	31480
True	False	False	False	False	-2257.91674804688	2032.5224609375	29.9468326568604	0.80851811170578	0.960098087787628	1	48.2962951660156	1304
True	False	False	False	False	-2253.72485351563	2067.45678710938	38.8199691772461	0.770017266273499	0.95678973197937	0.754476308822632	53.7428588867188	1881
True	False	False	False	False	-2251.28686523438	2107.9560546875	131.987884521484	0.779522478580475	0.955566346645355	0.840783715248108	164.764709472656	19607
True	False	False	False	False	-2233.60083007813	2060.8974609375	16.6371288299561	0.76893937587738	0.947792708873749	0.747088372707367	50.3333320617676	755
True	False	False	False	False	-2227.69580078125	2123.05639648438	291.704345703125	0.595030665397644	0.917900502681732	0.340191096067429	188.806076049805	49656
True	False	False	False	False	-2223.89965820313	2039.58911132813	160.825576782227	0.846889853477478	0.963184654712677	1	181.903442382813	26376
True	False	False	False	False	-2211.68505859375	2089.88623046875	263.975769042969	0.829625070095062	0.965486109256744	1	188.844543457031	44945
True	False	False	False	False	-2203.7421875	2157.4140625	338.288299560547	0.299121648073196	0.93830806016922	0.119282737374306	118.803276062012	36235
True	False	False	False	False	-2179.12255859375	2037.1728515625	164.153015136719	0.834343016147614	0.96978884935379	1	189.614868164063	28063
True	False	False	False	False	-2165.4287109375	2042.37841796875	92.0587844848633	0.798473179340363	0.960534572601318	1	181.734939575195	15084
True	False	False	False	False	-2173.49438476563	2071.88232421875	15.5279874801636	0.774550676345825	0.945763468742371	0.789673984050751	47.1428565979004	660
True	False	False	False	False	-2170.13549804688	2163.00170898438	9.98227787017822	0.606388568878174	0.928999543190002	0.353718668222427	68	612
True	False	False	False	False	-2153.89208984375	2124.39721679688	97.6044921875	0.658792555332184	0.926951944828033	0.427046239376068	169.693176269531	14933
True	False	False	False	False	-2153.29736328125	2194.84057617188	434.783630371094	0.270476043224335	0.902698814868927	0.105153620243073	120.349487304688	47177
True	False	False	False	False	-2145.49291992188	2105.61743164063	14.4188451766968	0.805326879024506	0.942608833312988	1	57.3076934814453	745
True	False	False	False	False	-2143.86840820313	2131.59301757813	86.513069152832	0.626429319381714	0.945943653583527	0.379410296678543	178.410263061523	13916
True	False	False	False	False	-2135.595703125	2137.05517578125	250.666076660156	0.311411410570145	0.801340818405151	0.125586301088333	148.278762817383	33511
True	False	False	False	False	-2126.37377929688	2056.81787109375	165.262145996094	0.791833221912384	0.961812317371368	1	192.040267944336	28614
True	False	False	False	False	-2112.3056640625	2219.07861328125	231.810668945313	0.630774855613708	0.937149286270142	0.385326355695724	183.65071105957	38383
True	False	False	False	False	-2111.6630859375	2146.78173828125	13.3097038269043	0.80851811170578	0.94014710187912	1	48.8333320617676	586
True	False	False	False	False	-2094.30078125	2153.095703125	15.5279874801636	0.717676758766174	0.928345501422882	0.546022891998291	43.8571434020996	614
True	False	False	False	False	-2091.68286132813	2234.98046875	166.371292114258	0.789251506328583	0.955771505832672	1	178.566665649414	26785
True	False	False	False	False	-2074.43139648438	2124.04760742188	38.8199691772461	0.78589391708374	0.956346571445465	1	48.3714294433594	1693
True	False	False	False	False	-2075.7451171875	2179.63720703125	19.9645557403564	0.725530564785004	0.936461865901947	0.56728732585907	46.3888893127441	835
True	False	False	False	False	-2070.75537109375	2065.29272460938	393.745391845703	0.238689512014389	0.645688891410828	0.0903218686580658	183.42253112793	65115
True	False	False	False	False	-2060.59936523438	2160.28198242188	19.9645557403564	0.509459018707275	0.943764388561249	0.255700469017029	50.5555572509766	910
True	False	False	False	False	-2060.00830078125	2179.52661132813	14.4188451766968	0.742955923080444	0.934609174728394	0.622766435146332	49	637
True	False	False	False	False	-2059.39282226563	2270.30834960938	563.444091796875	0.244508758187294	0.914819717407227	0.0929746925830841	122.297241210938	62127
True	False	False	False	False	-2047.31420898438	2077.12109375	164.153015136719	0.814018249511719	0.960604012012482	1	201.668914794922	29847
True	False	False	False	False	-2050.35791015625	2196.27807617188	37.7108268737793	0.636951267719269	0.936613917350769	0.393970042467117	50.3529396057129	1712
True	False	False	False	False	-2048.94458007813	2225.33129882813	26.6194076538086	0.67927873134613	0.933546543121338	0.462436705827713	45.625	1095
True	False	False	False	False	-2040.59387207031	2038.86657714844	29.9468326568604	0.624239027500153	0.951878786087036	0.376477956771851	52.9259262084961	1429
True	False	False	False	False	-2040.55639648438	2062.82202148438	17.7462711334229	0.762108087539673	0.940302610397339	0.706189274787903	69.5625	1113
True	False	False	False	False	-2039.50280761719	2245.8056640625	17.7462711334229	0.820201992988586	0.947792708873749	1	43.1875	691
True	False	False	False	False	-2030.05578613281	2061.8564453125	13.3097038269043	0.718682765960693	0.943570137023926	0.54864364862442	58.5	702
True	False	False	False	False	-2032.68530273438	2209.52270507813	123.114753723145	0.708051383495331	0.921382367610931	0.522282242774963	166.81982421875	18517
True	False	False	False	False	-2025.01684570313	2295.07446289063	27.7285480499268	0.359623700380325	0.881939888000488	0.151885852217674	131.839996337891	3296
True	False	False	False	False	-2015.18347167969	2141.56396484375	39.9291114807129	0.754574596881866	0.96039891242981	0.669301986694336	57.1111106872559	2056
True	False	False	False	False	-2011.18896484375	2279.94287109375	14.4188451766968	0.576854348182678	0.9166179895401	0.319877296686172	71.461540222168	929
True	False	False	False	False	-2008.79431152344	2072.51904296875	117.569046020508	0.793545544147491	0.9509596824646	1	188.943389892578	20028
True	False	False	False	False	-2008.31799316406	2088.71069335938	117.569046020508	0.771331310272217	0.946399211883545	0.763932764530182	194.24528503418	20590
True	False	False	False	False	-2007.54455566406	2293.826171875	94.2770690917969	0.771320164203644	0.947702705860138	0.763850271701813	103.870590209961	8829
True	False	False	False	False	-2004.57385253906	2190.26025390625	204.082122802734	0.774829864501953	0.944537758827209	0.792114913463593	192.798919677734	35475
True	False	False	False	False	-1991.83630371094	2059.3466796875	26.6194076538086	0.780536234378815	0.950671494007111	0.854119598865509	50.5416679382324	1213
True	False	False	False	False	-1991.94030761719	2091.94018554688	127.551322937012	0.81371933221817	0.955935597419739	1	181.721740722656	20898
True	False	False	False	False	-1995.12023925781	2134.44848632813	195.208984375	0.608575522899628	0.897961020469666	0.356404304504395	194.778411865234	34281
True	False	False	False	False	-1998.4345703125	2295.3154296875	19.9645557403564	0.698131680488586	0.954588770866394	0.5	53.5555572509766	964
True	False	False	False	False	-1998.06494140625	2161.21459960938	197.427261352539	0.671894431114197	0.938079476356506	0.44911316037178	123.365165710449	21959
True	False	False	False	False	-1989.91748046875	2215.03540039063	34.3833999633789	0.770503997802734	0.943335175514221	0.757918477058411	48.8709678649902	1515
True	False	False	False	False	-1973.63037109375	2031.56787109375	29.9468326568604	0.80851811170578	0.952666342258453	1	48.7777786254883	1317
True	False	False	False	False	-1986.59423828125	2146.6923828125	16.6371288299561	0.604608774185181	0.924268186092377	0.351552903652191	94.9333343505859	1424
True	False	False	False	False	-1985.05261230469	2283.12329101563	21.0736961364746	0.765837788581848	0.945084035396576	0.727394282817841	44.6315803527832	848
True	False	False	False	False	-1980.02905273438	2059.71264648438	17.7462711334229	0.762108087539673	0.949675559997559	0.706189274787903	49.3125	789
True	False	False	False	False	-1975.87060546875	2100.0517578125	9.98227787017822	0.754574596881866	0.933233201503754	0.669301986694336	47	423
True	False	False	False	False	-1978.341796875	2204.19506835938	9.98227787017822	0.785398185253143	0.931883156299591	1	43.8888893127441	395
True	False	False	False	False	-1975.52770996094	2126.2060546875	96.4953460693359	0.615596354007721	0.955935597419739	0.365214377641678	76.1954040527344	6629
True	False	False	False	False	-1966.57543945313	2050.11206054688	38.8199691772461	0.503473162651062	0.951740801334381	0.250679224729538	48.9714279174805	1714
True	False	False	False	False	-1956.2021484375	2105.57885742188	23.2919807434082	0.772283971309662	0.947545111179352	0.771135985851288	44.8571434020996	942
True	False	False	False	False	-1960.08129882813	2297.97412109375	113.132476806641	0.809218764305115	0.950995981693268	1	158.519607543945	16169
True	False	False	False	False	-1957.255859375	2167.38134765625	265.084930419922	0.552956104278564	0.941047012805939	0.295322567224503	109.958160400391	26280
True	False	False	False	False	-1953.54174804688	2062.04125976563	22.1828384399414	0.735508561134338	0.939309358596802	0.597400009632111	45.5499992370605	911
True	False	False	False	False	-1941.05627441406	2158.78540039063	21.0736961364746	0.698733150959015	0.931073546409607	0.501295566558838	58	1102
True	False	False	False	False	-1932.19348144531	2199.044921875	32.1651153564453	0.759870648384094	0.941819429397583	0.694506108760834	46.8275871276855	1358
True	False	False	False	False	-1931.32897949219	2310.65454101563	12.2005615234375	0.768196105957031	0.939064502716064	0.742168962955475	41.2727279663086	454
True	False	False	False	False	-1954.98254394531	2343.52490234375	1093.61401367188	0.135953709483147	0.857571303844452	0.0474826395511627	120.737319946289	119047
True	False	False	False	False	-1927.69848632813	2084.59350585938	134.206176757813	0.724908888339996	0.926031053066254	0.56553328037262	165.909088134766	20075
True	False	False	False	False	-1919.65649414063	2193.16650390625	35.4925422668457	0.795358955860138	0.950105845928192	1	51.25	1640
True	False	False	False	False	-1911.66186523438	2210.5107421875	110.914192199707	0.770503282546997	0.944814026355743	0.75791335105896	162.050003051758	16205
True	False	False	False	False	-1901.91857910156	2145.34545898438	16.6371288299561	0.76893937587738	0.938069105148315	0.747088372707367	45.1333351135254	677
True	False	False	False	False	-1901.41052246094	2228.69067382813	24.401123046875	0.779838144779205	0.948501110076904	0.844782948493958	48.2727279663086	1062
True	False	False	False	False	-248.576995849609	-3544.8759765625	112.023338317871	0.360762238502502	0.949982881546021	0.152539744973183	93.7326736450195	9467
True	False	False	False	False	-407.662384033203	-3534.0185546875	23.2919807434082	0.682969212532043	0.942926585674286	0.469364792108536	98.0952377319336	2060
True	False	False	False	False	-493.087921142578	-3514.31176757813	107.586769104004	0.726169049739838	0.912726044654846	0.56910252571106	133.618560791016	12961
True	False	False	False	False	-577.623901367188	-3500.09912109375	212.955261230469	0.5572789311409	0.955417633056641	0.299600452184677	122.697914123535	23558
True	False	False	False	False	-767.715698242188	-3481.09448242188	75.4216537475586	0.411738008260727	0.932174623012543	0.183605089783669	105.411766052246	7168
True	False	False	False	False	-835.119201660156	-3467.18994140625	167.480438232422	0.269946575164795	0.890267908573151	0.104899533092976	106.794700622559	16126
True	False	False	False	False	-909.058654785156	-3449.57177734375	222.937530517578	0.168798685073853	0.906684875488281	0.0604191049933434	110.477615356445	22206
True	False	False	False	False	-957.368225097656	-3436.85913085938	144.188446044922	0.180964976549149	0.903501808643341	0.0653815120458603	112.184616088867	14584
True	False	False	False	False	-1021.58892822266	-3418.88208007813	110.914192199707	0.400118231773376	0.932873070240021	0.176197052001953	113.930000305176	11393
True	False	False	False	False	-993.747009277344	-3416.88061523438	109.805053710938	0.762798249721527	0.956226408481598	0.709939241409302	111.212120056152	11010
True	False	False	False	False	-1094.38244628906	-3382.39624023438	170.807861328125	0.662633955478668	0.913838028907776	0.433323562145233	134.194808959961	20666
True	False	False	False	False	-1209.54711914063	-3358.9970703125	14.4188451766968	0.601119041442871	0.881693780422211	0.347356885671616	120.615386962891	1568
True	False	False	False	False	-1219.74841308594	-3344.201171875	141.970169067383	0.807637214660645	0.966625332832336	1	193.2265625	24733
True	False	False	False	False	-1305.990234375	-3323.14526367188	15.5279874801636	0.419231623411179	0.928567945957184	0.188494399189949	121.928573608398	1707
True	False	False	False	False	-1328.01843261719	-3313.82592773438	122.005615234375	0.410320609807968	0.93520712852478	0.182690322399139	116.436363220215	12808
True	False	False	False	False	-1375.75366210938	-3294.81420898438	62.1119499206543	0.556626081466675	0.943492233753204	0.298950016498566	118.678573608398	6646
True	False	False	False	False	-1312.69287109375	-3297.72216796875	14.4188451766968	0.742955923080444	0.94487601518631	0.622766435146332	71.1538467407227	925
True	False	False	False	False	-1349.62121582031	-3292.5205078125	221.828384399414	0.396675854921341	0.892251491546631	0.174041479825974	131.809997558594	26362
True	False	False	False	False	-1437.41101074219	-3267.7236328125	422.583068847656	0.211751595139503	0.934684991836548	0.0783832147717476	113.719161987305	43327
True	False	False	False	False	-1475.21203613281	-3238.6865234375	173.026138305664	0.790484547615051	0.951006829738617	1	167.448715209961	26122
True	False	False	False	False	-1526.47973632813	-3227.43041992188	55.4570960998535	0.359623700380325	0.907171308994293	0.151885852217674	114.680000305176	5734
True	False	False	False	False	-1577.38134765625	-3202.74584960938	77.6399383544922	0.503473162651062	0.943763434886932	0.250679224729538	112.071426391602	7845
True	False	False	False	False	-1592.8564453125	-3185.15649414063	131.987884521484	0.842022597789764	0.969766020774841	1	188.714279174805	22457
True	False	False	False	False	-1630.15832519531	-3163.43334960938	131.987884521484	0.788231670856476	0.94886040687561	1	178.554626464844	21248
True	False	False	False	False	-1684.70068359375	-3145.79931640625	504.659576416016	0.134465098381042	0.935527801513672	0.0469115413725376	106.639556884766	48521
True	False	False	False	False	-1715.92614746094	-3096.3564453125	113.132476806641	0.829319775104523	0.956562995910645	1	177.137252807617	18068
True	False	False	False	False	-1793.60705566406	-3066.67407226563	27.7285480499268	0.748627901077271	0.937802910804749	0.644232213497162	74.1999969482422	1855
True	False	False	False	False	-1859.59375	-3041.55444335938	757.5439453125	0.070286363363266	0.937216997146606	0.0234336853027344	99.7144927978516	68105
True	False	False	False	False	-1828.52429199219	-3006.6005859375	103.150199890137	0.74689644575119	0.942094922065735	0.637453377246857	170.150543212891	15824
True	False	False	False	False	-1882.76501464844	-2997.87841796875	122.005615234375	0.720566987991333	0.90633225440979	0.553630292415619	166.754547119141	18343
True	False	False	False	False	-1850.30883789063	-3000.94189453125	13.3097038269043	0.80851811170578	0.94014710187912	1	55.4166679382324	665
True	False	False	False	False	-1862.47412109375	-2966.31616210938	9.98227787017822	0.687235474586487	0.9244145154953	0.47761595249176	52.4444427490234	472
True	False	False	False	False	-1817.60888671875	-2944.259765625	122.005615234375	0.778340220451355	0.950756847858429	0.826822757720947	178.62727355957	19649
True	False	False	False	False	-1811.90258789063	-2957.4951171875	98.7136306762695	0.856194138526917	0.968959093093872	1	176.730331420898	15729
True	False	False	False	False	-1809.45581054688	-2997.4931640625	15.5279874801636	0.774550676345825	0.945763468742371	0.789673984050751	59	826
True	False	False	False	False	-1802.31909179688	-2975.26733398438	27.7285480499268	0.766682505607605	0.944578170776367	0.732549428939819	57.0800018310547	1427
True	False	False	False	False	-1795.15747070313	-3026.5546875	32.1651153564453	0.820795118808746	0.961207389831543	1	61.8965530395508	1795
True	False	False	False	False	-1794.45532226563	-2991.32202148438	14.4188451766968	0.805326879024506	0.942608833312988	1	55.9230766296387	727
True	False	False	False	False	-1768.63842773438	-3088.66552734375	61.0028076171875	0.546686351299286	0.907231152057648	0.289237022399902	97.6909103393555	5373
True	False	False	False	False	-1692.23522949219	-3084.869140625	17.7462711334229	0.762108087539673	0.940302610397339	0.706189274787903	53.8125	861
True	False	False	False	False	-1741.6708984375	-3065.42431640625	47.6931037902832	0.756393730640411	0.946633875370026	0.677612125873566	67.2093048095703	2890
True	False	False	False	False	-1767.20446777344	-3043.40161132813	21.0736961364746	0.765837788581848	0.945084035396576	0.727394282817841	68.5789489746094	1303
True	False	False	False	False	-1763.42321777344	-3013.3642578125	14.4188451766968	0.619212806224823	0.940302610397339	0.369869381189346	58	754
True	False	False	False	False	-1757.36303710938	-3056.5576171875	109.805053710938	0.809059381484985	0.948655784130096	1	169.959594726563	16826
True	False	False	False	False	-1738.30932617188	-3040.47143554688	108.695907592773	0.713117599487305	0.926464200019836	0.534489333629608	170.214279174805	16681
True	False	False	False	False	-1756.19775390625	-2949.70581054688	108.695907592773	0.873110473155975	0.974181652069092	1	168.551025390625	16518
True	False	False	False	False	-1749.23754882813	-3024.0576171875	15.5279874801636	0.800106346607208	0.94487601518631	1	63.2142868041992	885
True	False	False	False	False	-1743.17553710938	-2971.77856445313	113.132476806641	0.754635572433472	0.933239877223969	0.669575393199921	168.284317016602	17165
True	False	False	False	False	-1739.18530273438	-2938.74340820313	198.536407470703	0.564715087413788	0.909684419631958	0.307123124599457	179.564239501953	32142
True	False	False	False	False	-1735.638671875	-3076.65966796875	26.6194076538086	0.718682765960693	0.949588060379028	0.54864364862442	62.5	1500
True	False	False	False	False	-1689.07873535156	-3070.4501953125	21.0736961364746	0.765837788581848	0.945084035396576	0.727394282817841	54.9473686218262	1044
True	False	False	False	False	-1704.42834472656	-3026.53588867188	99.8227767944336	0.827447116374969	0.965536773204803	1	165.488891601563	14894
True	False	False	False	False	-1728.36779785156	-2956.8037109375	99.8227767944336	0.827447116374969	0.963831067085266	1	170.855560302734	15377
True	False	False	False	False	-1722.0419921875	-3017.7412109375	24.401123046875	0.809059381484985	0.955780923366547	1	61.6818199157715	1357
True	False	False	False	False	-1706.08227539063	-3001.50634765625	166.371292114258	0.559528112411499	0.939982056617737	0.301853567361832	143.346664428711	21502
True	False	False	False	False	-1719.43835449219	-2985.44458007813	154.17073059082	0.783605933189392	0.94768214225769	0.908817052841187	179.978424072266	25017
True	False	False	False	False	-1695.35974121094	-3052.630859375	14.4188451766968	0.805326879024506	0.942608833312988	1	54.3076934814453	706
True	False	False	False	False	-1687.56457519531	-3036.208984375	175.244430541992	0.792873740196228	0.947596907615662	1	177.265823364258	28008
True	False	False	False	False	-1681.61633300781	-3016.04321289063	12.2005615234375	0.681430399417877	0.921230614185333	0.46645313501358	62.7272720336914	690
True	False	False	False	False	-1670.87463378906	-2985.24731445313	165.262145996094	0.682316601276398	0.927576124668121	0.468125909566879	171.362411499023	25533
True	False	False	False	False	-1670.76232910156	-3106.912109375	138.64274597168	0.837276935577393	0.964089214801788	1	178.839996337891	22355
True	False	False	False	False	-1658.34875488281	-3086.48168945313	220.719253540039	0.545638561248779	0.8885697722435	0.288233369588852	163.703521728516	32577
True	False	False	False	False	-1655.34826660156	-3020.27661132813	177.462707519531	0.830169141292572	0.964829623699188	1	177.618743896484	28419
True	False	False	False	False	-1661.44055175781	-2944.06518554688	159.716445922852	0.765261650085449	0.934026479721069	0.723958730697632	173.826385498047	25031
True	False	False	False	False	-1670.38208007813	-2935.3232421875	18.8554134368896	0.75434798002243	0.942380666732788	0.66828989982605	85.4117660522461	1452
True	False	False	False	False	-1652.78955078125	-2966.23291015625	21.0736961364746	0.745215535163879	0.945828497409821	0.631068110466003	52.4736824035645	997
True	False	False	False	False	-1642.18420410156	-2951.15942382813	36.6016845703125	0.779091417789459	0.957971453666687	0.835518538951874	59.8181800842285	1974
True	False	False	False	False	-1623.76977539063	-3074.0986328125	138.64274597168	0.664289653301239	0.899158954620361	0.436076670885086	168.839996337891	21105
True	False	False	False	False	-1620.55480957031	-2972.91088867188	108.695907592773	0.764249205589294	0.953666865825653	0.718070447444916	156.346939086914	15322
True	False	False	False	False	-1620.57775878906	-2922.29052734375	35.4925422668457	0.838477969169617	0.962674856185913	1	56.125	1796
True	False	False	False	False	-1617.22131347656	-3182.11279296875	107.586769104004	0.475565195083618	0.937960505485535	0.228436589241028	109.123710632324	10585
True	False	False	False	False	-1562.14001464844	-3139.88696289063	56.5662384033203	0.809218764305115	0.954725384712219	1	100.960784912109	5149
True	False	False	False	False	-1616.61987304688	-2999.16064453125	114.241622924805	0.827207922935486	0.971638321876526	1	161.640777587891	16649
True	False	False	False	False	-1613.92236328125	-3121.48461914063	21.0736961364746	0.765837788581848	0.95370626449585	0.727394282817841	52.315788269043	994
True	False	False	False	False	-1593.18041992188	-3116.24877929688	37.7108268737793	0.712653756141663	0.954181313514709	0.533345997333527	56.1470603942871	1909
True	False	False	False	False	-1588.38891601563	-3092.22631835938	155.279876708984	0.797418594360352	0.951235115528107	1	181.121429443359	25357
True	False	False	False	False	-1586.98999023438	-3015.90405273438	15.5279874801636	0.800106346607208	0.94487601518631	1	57.2857131958008	802
True	False	False	False	False	-1601.181640625	-2930.421875	102.041061401367	0.819654762744904	0.956905007362366	1	159.673919677734	14690
True	False	False	False	False	-1599.48742675781	-2951.59741210938	105.36848449707	0.810243308544159	0.957231283187866	1	164.736846923828	15650
True	False	False	False	False	-1584.97094726563	-3051.11352539063	109.805053710938	0.712054908275604	0.930533230304718	0.531877756118774	167.484848022461	16581
True	False	False	False	False	-1571.19750976563	-3027.44555664063	23.2919807434082	0.393411070108414	0.916431069374084	0.172013163566589	59.1428565979004	1242
True	False	False	False	False	-1565.13781738281	-3001.86401367188	26.6194076538086	0.780536234378815	0.950671494007111	0.854119598865509	53.4583320617676	1283
True	False	False	False	False	-1564.30932617188	-3103.50073242188	201.863830566406	0.78311288356781	0.955536663532257	0.897637963294983	177.505493164063	32306
True	False	False	False	False	-1560.19470214844	-3033.25439453125	35.4925422668457	0.75548255443573	0.951372683048248	0.673407912254333	57.625	1844
True	False	False	False	False	-1559.35070800781	-2958.63549804688	43.256534576416	0.817455768585205	0.96039891242981	1	60.8974342346191	2375
True	False	False	False	False	-1557.25231933594	-3200.77807617188	90.9496383666992	0.788853049278259	0.95036518573761	1	151.536590576172	12426
True	False	False	False	False	-1542.13586425781	-3188.62133789063	19.9645557403564	0.776177406311035	0.943199634552002	0.804480254650116	59.1666679382324	1065
True	False	False	False	False	-1542.08923339844	-3151.841796875	129.769607543945	0.766421258449554	0.931669175624847	0.730939626693726	171.470092773438	20062
True	False	False	False	False	-1550.50439453125	-3001.1708984375	29.9468326568604	0.80851811170578	0.960098087787628	1	54.9259262084961	1483
True	False	False	False	False	-1549.33422851563	-2970.2080078125	11.0914192199707	0.735508561134338	0.937464773654938	0.597400009632111	53.4000015258789	534
True	False	False	False	False	-1536.94909667969	-2921.84375	102.041061401367	0.845834851264954	0.965536773204803	1	165.423919677734	15219
True	False	False	False	False	-1523.66662597656	-3185.00952148438	15.5279874801636	0.740449011325836	0.937094211578369	0.613905251026154	55.1428565979004	772
True	False	False	False	False	-1512.47521972656	-3081.92944335938	113.132476806641	0.733632326126099	0.912222623825073	0.591431677341461	170.225494384766	17363
True	False	False	False	False	-1509.3408203125	-3224.78564453125	52.1296730041504	0.745750606060028	0.949315667152405	0.63308048248291	104.255317687988	4900
True	False	False	False	False	-1500.23559570313	-3201.67260742188	34.3833999633789	0.770503997802734	0.943335175514221	0.757918477058411	61.677417755127	1912
True	False	False	False	False	-1506.28234863281	-3125.95141601563	36.6016845703125	0.726016283035278	0.947781145572662	0.568666875362396	64.6060638427734	2132
True	False	False	False	False	-1499.63598632813	-3107.283203125	256.211791992188	0.702445089817047	0.935310661792755	0.509444296360016	184.93505859375	42720
True	False	False	False	False	-1504.25622558594	-2924.88671875	9.98227787017822	0.754574596881866	0.933233201503754	0.669301986694336	50	450
True	False	False	False	False	-1496.97448730469	-3229.51928710938	49.9113883972168	0.806145071983337	0.963389337062836	1	107.333335876465	4830
True	False	False	False	False	-1445.5048828125	-3201.16137695313	178.571853637695	0.441446274518967	0.83243852853775	0.203539475798607	171.372665405273	27591
True	False	False	False	False	-1487.98937988281	-3020.59350585938	275.067199707031	0.699044167995453	0.966292560100555	0.501968204975128	117.774192810059	29208
True	False	False	False	False	-1473.82922363281	-3198.48828125	31.0559749603271	0.792491853237152	0.95398223400116	1	57.8928565979004	1621
True	False	False	False	False	-1434.755859375	-3159.25537109375	165.262145996094	0.807877361774445	0.964047133922577	1	183.416107177734	27329
True	False	False	False	False	-1471.20874023438	-3010.59912109375	15.5279874801636	0.666844606399536	0.930929720401764	0.440383464097977	68.2142868041992	955
True	False	False	False	False	-1471.47595214844	-2940.8486328125	161.934722900391	0.692936301231384	0.940668761730194	0.489078670740128	169.5	24747
True	False	False	False	False	-1462.52868652344	-3143.62866210938	96.4953460693359	0.775108277797699	0.937253832817078	0.794588387012482	167.57470703125	14579
True	False	False	False	False	-1436.861328125	-3142.4736328125	22.1828384399414	0.755204319953918	0.938502132892609	0.672140836715698	74.1999969482422	1484
True	False	False	False	False	-1452.40710449219	-3115.01586914063	104.259346008301	0.71564769744873	0.913438618183136	0.54082202911377	167.936172485352	15786
True	False	False	False	False	-1444.64953613281	-3095.50219726563	11.0914192199707	0.735508561134338	0.937464773654938	0.597400009632111	57.4000015258789	574
True	False	False	False	False	-1439.75671386719	-3076.55615234375	9.98227787017822	0.628524124622345	0.923014223575592	0.382245600223541	59.1111106872559	532
True	False	False	False	False	-1432.61645507813	-3093.35766601563	9.98227787017822	0.754574596881866	0.933233201503754	0.669301986694336	60.3333320617676	543
True	False	False	False	False	-1429.49694824219	-3249.01904296875	41.0382537841797	0.814018249511719	0.953058242797852	1	65.8378372192383	2436
True	False	False	False	False	-1413.82531738281	-3205.17504882813	43.256534576416	0.730620563030243	0.934179127216339	0.582162261009216	61.4358978271484	2396
True	False	False	False	False	-1407.69702148438	-3174.685546875	107.586769104004	0.802616775035858	0.952349483966827	1	179.123718261719	17375
True	False	False	False	False	-1417.54443359375	-3086.56201171875	31.0559749603271	0.792491853237152	0.946757137775421	1	59.7142868041992	1672
True	False	False	False	False	-1416.259765625	-3125.609375	154.17073059082	0.76451712846756	0.947004020214081	0.719610869884491	178.884887695313	24865
True	False	False	False	False	-1401.75854492188	-2951.87670898438	29.9468326568604	0.828017055988312	0.959619760513306	1	51.2592582702637	1384
True	False	False	False	False	-1400.73205566406	-3187.9599609375	118.678184509277	0.834435343742371	0.961251974105835	1	182.897201538086	19570
True	False	False	False	False	-1400.17456054688	-2997.376953125	187.44499206543	0.727176249027252	0.957186877727509	0.571994483470917	87.9053268432617	14856
True	False	False	False	False	-1390.31909179688	-3277.66137695313	170.807861328125	0.593287527561188	0.908214509487152	0.338174492120743	112.31169128418	17296
True	False	False	False	False	-1331.91845703125	-3261.50024414063	16.6371288299561	0.693598926067352	0.931946337223053	0.490445405244827	79.7333297729492	1196
True	False	False	False	False	-1371.06530761719	-3171.16870117188	161.934722900391	0.783691704273224	0.949513971805573	0.910926580429077	179.958908081055	26274
True	False	False	False	False	-1385.58984375	-3130.95678710938	113.132476806641	0.805147111415863	0.946334779262543	1	175.343139648438	17885
True	False	False	False	False	-1374.44006347656	-3078.24438476563	106.477630615234	0.770989894866943	0.935886442661285	0.761425018310547	172.01042175293	16513
True	False	False	False	False	-1374.26171875	-3044.64819335938	19.9645557403564	0.798721373081207	0.951427280902863	1	57.7222213745117	1039
True	False	False	False	False	-1374.40112304688	-2984.56787109375	181.899276733398	0.705662131309509	0.945918440818787	0.516729354858398	91.4878082275391	15004
True	False	False	False	False	-1361.1982421875	-3057.31860351563	106.477630615234	0.739683151245117	0.936317145824432	0.611266613006592	169.60417175293	16282
True	False	False	False	False	-1338.7783203125	-3249.83081054688	328.306030273438	0.635145485401154	0.936395287513733	0.391413390636444	117.760131835938	34857
True	False	False	False	False	-1311.84008789063	-3210.1552734375	216.282684326172	0.661358654499054	0.89684271812439	0.431222677230835	135.30256652832	26384
True	False	False	False	False	-1323.09301757813	-3125.11352539063	167.480438232422	0.67011296749115	0.945489168167114	0.445999622344971	123.768211364746	18689
True	False	False	False	False	-1330.46533203125	-3030.625	9.98227787017822	0.754574596881866	0.933233201503754	0.669301986694336	60	540
True	False	False	False	False	-1328.95251464844	-3090.63330078125	16.6371288299561	0.646814525127411	0.934281527996063	0.408391445875168	51.466667175293	772
True	False	False	False	False	-1314.65185546875	-3072.17456054688	131.987884521484	0.832409501075745	0.963371574878693	1	177.058822631836	21070
True	False	False	False	False	-1325.33044433594	-3056.08178710938	163.043869018555	0.837289571762085	0.958566606044769	1	174.244903564453	25614
True	False	False	False	False	-1310.10009765625	-3181.61157226563	139.751892089844	0.857508301734924	0.965338468551636	1	186.087295532227	23447
True	False	False	False	False	-1309.34069824219	-3155.25024414063	32.1651153564453	0.776993036270142	0.948197305202484	0.812498211860657	77.2068939208984	2239
True	False	False	False	False	-1308.58850097656	-3309.68359375	42.1473922729492	0.680744707584381	0.949512124061584	0.465166300535202	94.0526351928711	3574
True	False	False	False	False	-1294.53723144531	-3228.97387695313	48.80224609375	0.722864627838135	0.951650857925415	0.559855043888092	58.9772720336914	2595
True	False	False	False	False	-1301.91918945313	-3146.6005859375	12.2005615234375	0.741141617298126	0.94014710187912	0.616318583488464	74.4545440673828	819
True	False	False	False	False	-1296.66931152344	-3193.82958984375	125.333038330078	0.82226824760437	0.960495412349701	1	184.345138549805	20831
True	False	False	False	False	-1292.22387695313	-3168.623046875	312.778015136719	0.571139514446259	0.879663228988647	0.313797116279602	184.971633911133	52162
True	False	False	False	False	-1285.79064941406	-3322.30615234375	14.4188451766968	0.389286518096924	0.898637890815735	0.169472649693489	104.769233703613	1362
True	False	False	False	False	-1282.17700195313	-3135.712890625	17.7462711334229	0.820201992988586	0.947792708873749	1	53.6875	859
True	False	False	False	False	-1269.90246582031	-3086.787109375	37.7108268737793	0.748016774654388	0.946688234806061	0.64181524515152	62.9411773681641	2140
True	False	False	False	False	-1269.138671875	-3336.64624023438	59.8936653137207	0.582133054733276	0.93561065196991	0.325619131326675	117.907409667969	6367
True	False	False	False	False	-1249.65808105469	-3334.13061523438	118.678184509277	0.778608024120331	0.935308575630188	0.829857766628265	190.504669189453	20384
True	False	False	False	False	-1221.62060546875	-3307.22534179688	37.7108268737793	0.786078751087189	0.951878786087036	1	56.970588684082	1937
True	False	False	False	False	-1257.33117675781	-3230.39428710938	21.0736961364746	0.765837788581848	0.945084035396576	0.727394282817841	56.4210510253906	1072
True	False	False	False	False	-1259.35009765625	-3037.54418945313	19.9645557403564	0.725530564785004	0.936461865901947	0.56728732585907	56.3888893127441	1015
True	False	False	False	False	-1256.48571777344	-3305.42016601563	28.8376903533936	0.825085759162903	0.95892345905304	1	59.6923065185547	1552
True	False	False	False	False	-1248.09008789063	-3270.5498046875	272.848907470703	0.662984848022461	0.90272182226181	0.433904618024826	187.780487060547	46194
True	False	False	False	False	-1226.54125976563	-3141.88330078125	459.184753417969	0.636238098144531	0.930679261684418	0.392957359552383	111.748794555664	46264
True	False	False	False	False	-1247.68286132813	-3106.32641601563	17.7462711334229	0.762108087539673	0.940302610397339	0.706189274787903	52.125	834
True	False	False	False	False	-1252.53100585938	-3088.98266601563	102.041061401367	0.770813465118408	0.940780282020569	0.760143399238586	159.40217590332	14665
True	False	False	False	False	-1221.69689941406	-3076.6171875	14.4188451766968	0.805326879024506	0.942608833312988	1	54.1538467407227	704
True	False	False	False	False	-1218.68188476563	-3118.51489257813	106.477630615234	0.605727910995483	0.888773381710052	0.352912664413452	168.8125	16206
True	False	False	False	False	-1200.91662597656	-3088.57299804688	37.7108268737793	0.802700221538544	0.957971453666687	1	56.3235282897949	1915
True	False	False	False	False	-1209.08569335938	-3034.99438476563	17.7462711334229	0.552815020084381	0.913918435573578	0.295184105634689	53.375	854
True	False	False	False	False	-1197.83447265625	-3226.15185546875	317.214599609375	0.75994735956192	0.96230810880661	0.694895327091217	103.167831420898	29506
True	False	False	False	False	-1196.83081054688	-3329.48559570313	17.7462711334229	0.820201992988586	0.947792708873749	1	59.6875	955
True	False	False	False	False	-1191.83715820313	-3354.4580078125	124.223899841309	0.838463246822357	0.967362284660339	1	162.669647216797	18219
True	False	False	False	False	-1189.98327636719	-3264.97900390625	149.734161376953	0.788483679294586	0.964607656002045	1	179.474075317383	24229
True	False	False	False	False	-1174.16479492188	-3169.37744140625	31.0559749603271	0.838463246822357	0.960098087787628	1	52.2857131958008	1464
True	False	False	False	False	-1181.7392578125	-3083.890625	37.7108268737793	0.802700221538544	0.951372683048248	1	54.735294342041	1861
True	False	False	False	False	-1169.36828613281	-3223.59106445313	25.5102653503418	0.688737690448761	0.945234656333923	0.480586379766464	55.2173919677734	1270
True	False	False	False	False	-1168.13269042969	-3076.51000976563	26.6194076538086	0.543506979942322	0.910743713378906	0.286203145980835	56.0416679382324	1345
True	False	False	False	False	-1158.71240234375	-3375.56640625	331.633453369141	0.257006734609604	0.94190639257431	0.0987653285264969	115.080268859863	34409
True	False	False	False	False	-1075.23266601563	-3314.158203125	160.825576782227	0.704130887985229	0.902611553668976	0.513235092163086	186.089660644531	26983
True	False	False	False	False	-1117.28015136719	-3297.86450195313	13.3097038269043	0.80851811170578	0.94014710187912	1	58.0833320617676	697
True	False	False	False	False	-1152.43725585938	-3225.8369140625	32.1651153564453	0.441569864749908	0.906378269195557	0.203625604510307	55.2758636474609	1603
True	False	False	False	False	-1150.95556640625	-3258.70336914063	38.8199691772461	0.826309084892273	0.957971453666687	1	60.0571441650391	2102
True	False	False	False	False	-1104.82055664063	-3184.35522460938	36.6016845703125	0.726016283035278	0.944049656391144	0.568666875362396	84.1212158203125	2776
True	False	False	False	False	-1119.14465332031	-3183.51000976563	39.9291114807129	0.792017757892609	0.946688234806061	1	65.6111145019531	2362
True	False	False	False	False	-1148.38549804688	-3155.5986328125	410.382507324219	0.565579295158386	0.873444020748138	0.30801123380661	103.854057312012	38426
True	False	False	False	False	-1124.45837402344	-3154.67993164063	15.5279874801636	0.800106346607208	0.94487601518631	1	59.9285697937012	839
True	False	False	False	False	-1132.5712890625	-3131.45190429688	43.256534576416	0.730620563030243	0.930735766887665	0.582162261009216	64.2820510864258	2507
True	False	False	False	False	-1142.35461425781	-3083.25463867188	109.805053710938	0.804928004741669	0.952690541744232	1	157.030303955078	15546
True	False	False	False	False	-1118.95373535156	-3057.94775390625	12.2005615234375	0.768196105957031	0.939064502716064	0.742168962955475	53.0909080505371	584
True	False	False	False	False	-1128.80786132813	-3039.80737304688	18.8554134368896	0.733056426048279	0.943199634552002	0.589630365371704	49.9411773681641	849
True	False	False	False	False	-1113.98278808594	-3081.21997070313	24.401123046875	0.546809315681458	0.910458266735077	0.28935506939888	67.3181838989258	1481
True	False	False	False	False	-1110.74377441406	-3096.40844726563	108.695907592773	0.685513734817505	0.89084529876709	0.474253714084625	164.938781738281	16164
True	False	False	False	False	-1103.57092285156	-3146.14501953125	22.1828384399414	0.755204319953918	0.946847438812256	0.672140836715698	53.8499984741211	1077
True	False	False	False	False	-1097.86010742188	-3062.72802734375	9.98227787017822	0.461363643407822	0.918621897697449	0.217790275812149	53.6666679382324	483
True	False	False	False	False	-1095.509765625	-3296.84399414063	115.350761413574	0.78787750005722	0.964978158473969	1	170.528839111328	17735
True	False	False	False	False	-1092.02648925781	-3258.95776367188	106.477630615234	0.829222500324249	0.966595351696014	1	169.96875	16317
True	False	False	False	False	-1092.36450195313	-3187.51586914063	44.3656768798828	0.716573357582092	0.935634911060333	0.543180823326111	67.375	2695
True	False	False	False	False	-1094.14111328125	-3167.58837890625	275.067199707031	0.675143480300903	0.936533749103546	0.454890340566635	113.669357299805	28190
True	False	False	False	False	-1078.96911621094	-3145.07543945313	12.2005615234375	0.768196105957031	0.939064502716064	0.742168962955475	50.1818199157715	552
True	False	False	False	False	-1086.88757324219	-3110.31274414063	14.4188451766968	0.805326879024506	0.942608833312988	1	51.6153831481934	671
True	False	False	False	False	-1075.4521484375	-3230.51928710938	11.0914192199707	0.69836014509201	0.927715241909027	0.500491261482239	53.4000015258789	534
True	False	False	False	False	-1073.04711914063	-3202.07373046875	13.3097038269043	0.80851811170578	0.94014710187912	1	49.5833320617676	595
True	False	False	False	False	-1072.23999023438	-3403.49243164063	202.97297668457	0.311357170343399	0.935451507568359	0.125558137893677	114.092895507813	20879
True	False	False	False	False	-1040.86303710938	-3404.646484375	94.2770690917969	0.806843638420105	0.963248789310455	1	179.811767578125	15284
True	False	False	False	False	-1050.40966796875	-3374.20361328125	93.1679229736328	0.772283971309662	0.958007514476776	0.771135985851288	170.380950927734	14312
True	False	False	False	False	-1042.0634765625	-3352.47387695313	21.0736961364746	0.765837788581848	0.945084035396576	0.727394282817841	59.2631568908691	1126
True	False	False	False	False	-1037.91027832031	-3334.86596679688	168.589569091797	0.887774169445038	0.975813508033752	1	185.111846923828	28137
True	False	False	False	False	-1036.59423828125	-3287.4501953125	211.846115112305	0.570367336273193	0.911839246749878	0.312986105680466	185.010467529297	35337
True	False	False	False	False	-1053.91137695313	-3184.01977539063	301.686614990234	0.745797395706177	0.953586578369141	0.633257329463959	115.5	31416
True	False	False	False	False	-1023.17907714844	-3114.78393554688	12.2005615234375	0.768196105957031	0.939064502716064	0.742168962955475	51.1818199157715	563
True	False	False	False	False	-1020.26593017578	-3146.2685546875	12.2005615234375	0.741141617298126	0.928999543190002	0.616318583488464	55.1818199157715	607
True	False	False	False	False	-1017.78088378906	-3236.77978515625	11.0914192199707	0.763594925403595	0.936281979084015	0.714360892772675	50.5999984741211	506
True	False	False	False	False	-1012.20904541016	-3296.95068359375	25.5102653503418	0.748013913631439	0.942926585674286	0.641803920269012	53.9130439758301	1240
True	False	False	False	False	-999.466552734375	-3214.134765625	155.279876708984	0.572062194347382	0.918997645378113	0.314769476652145	165.18571472168	23126
True	False	False	False	False	-1004.91796875	-3176.80224609375	104.259346008301	0.77779358625412	0.940522968769073	0.82083135843277	167.308517456055	15727
True	False	False	False	False	-997.047180175781	-3348.73120117188	105.36848449707	0.731978118419647	0.924300670623779	0.586294770240784	176.136840820313	16733
True	False	False	False	False	-990.211242675781	-3330.63061523438	14.4188451766968	0.742955923080444	0.934609174728394	0.622766435146332	68.6153869628906	892
True	False	False	False	False	-995.964477539063	-3256.10327148438	19.9645557403564	0.776177406311035	0.943199634552002	0.804480254650116	52.1111106872559	938
True	False	False	False	False	-985.48046875	-3363.19262695313	65.4393768310547	0.717649579048157	0.944188296794891	0.545952379703522	73.8813552856445	4359
True	False	False	False	False	-979.227844238281	-3381.11547851563	36.6016845703125	0.618217408657074	0.922262132167816	0.368579924106598	55.0303039550781	1816
True	False	False	False	False	-975.608581542969	-3324.3681640625	170.807861328125	0.730905413627625	0.941894292831421	0.583023309707642	183.876617431641	28317
True	False	False	False	False	-974.424743652344	-3095.9716796875	148.625015258789	0.77451878786087	0.934461712837219	0.789397180080414	172.79850769043	23155
True	False	False	False	False	-969.610290527344	-3416.55249023438	115.350761413574	0.719225645065308	0.917499899864197	0.550069808959961	178.317306518555	18545
True	False	False	False	False	-933.562927246094	-3315.5107421875	123.114753723145	0.708051383495331	0.90123063325882	0.522282242774963	176.801803588867	19625
True	False	False	False	False	-963.964477539063	-3198.21118164063	100.931915283203	0.673253357410431	0.893701195716858	0.451513648033142	165.802200317383	15088
True	False	False	False	False	-955.218444824219	-3231.52734375	32.1651153564453	0.568717122077942	0.941161274909973	0.311261028051376	54.8620681762695	1591
True	False	False	False	False	-938.094848632813	-3204.470703125	41.0382537841797	0.775534987449646	0.947963654994965	0.798458695411682	59.1891899108887	2190
True	False	False	False	False	-933.26953125	-3159.33251953125	47.6931037902832	0.805555999279022	0.954248368740082	1	59.8372077941895	2573
True	False	False	False	False	-927.313781738281	-3425.51538085938	9.98227787017822	0.754574596881866	0.933233201503754	0.669301986694336	66.4444427490234	598
True	False	False	False	False	-873.467529296875	-3370.0009765625	23.2919807434082	0.846452295780182	0.95370626449585	1	52.4285697937012	1101
True	False	False	False	False	-925.475891113281	-3367.7626953125	289.486053466797	0.64856880903244	0.927164018154144	0.411041676998138	196.003829956055	51157
True	False	False	False	False	-925.662902832031	-3344.99951171875	104.259346008301	0.837473332881927	0.962020635604858	1	178.787231445313	16806
True	False	False	False	False	-893.287292480469	-3331.15625	120.896469116211	0.783979654312134	0.949698507785797	0.918468296527863	176.192657470703	19205
True	False	False	False	False	-921.672729492188	-3281.99194335938	135.315322875977	0.68776923418045	0.889110207557678	0.478667497634888	179.401641845703	21887
True	False	False	False	False	-925.037902832031	-3220.88208007813	122.005615234375	0.847553610801697	0.96468061208725	1	171.954544067383	18915
True	False	False	False	False	-905.640930175781	-3174.9951171875	11.0914192199707	0.763594925403595	0.936281979084015	0.714360892772675	53.7000007629395	537
True	False	False	False	False	-904.328369140625	-3137.44165039063	107.586769104004	0.802616775035858	0.957874178886414	1	158.670104980469	15391
True	False	False	False	False	-901.820739746094	-3197.78564453125	29.9468326568604	0.828017055988312	0.959619760513306	1	58.2962951660156	1574
True	False	False	False	False	-900.893188476563	-3244.68310546875	45.4748191833496	0.859376609325409	0.966616570949554	1	54.5365867614746	2236
True	False	False	False	False	-891.652954101563	-3016.56567382813	80.9673614501953	0.856437861919403	0.97037261724472	1	152.561645507813	11137
True	False	False	False	False	-880.10302734375	-3303.55322265625	126.442184448242	0.797434329986572	0.968451261520386	1	169.850875854492	19363
True	False	False	False	False	-873.971130371094	-3207.48071289063	34.3833999633789	0.830578744411469	0.955226957798004	1	61.0322570800781	1892
True	False	False	False	False	-865.3857421875	-3442.56323242188	364.90771484375	0.431884258985519	0.839742481708527	0.196959137916565	190.686935424805	62736
True	False	False	False	False	-810.309692382813	-3439.50732421875	9.98227787017822	0.785398185253143	0.931883156299591	1	51.4444427490234	463
True	False	False	False	False	-863.336181640625	-3407.10400390625	534.6064453125	0.38882115483284	0.783702492713928	0.169187545776367	203.651458740234	98160
True	False	False	False	False	-856.660522460938	-3358.333984375	141.970169067383	0.704015791416168	0.93538236618042	0.512974381446838	171.9765625	22013
True	False	False	False	False	-855.342346191406	-3296.65869140625	45.4748191833496	0.768088281154633	0.956683158874512	0.741466164588928	71.1219482421875	2916
True	False	False	False	False	-856.395202636719	-3231.56860351563	31.0559749603271	0.733668208122253	0.941819429397583	0.591544389724731	52.2142868041992	1462
True	False	False	False	False	-854.150451660156	-3431.90576171875	45.4748191833496	0.576323091983795	0.900777578353882	0.319306194782257	130.951217651367	5369
True	False	False	False	False	-836.778869628906	-3423.908203125	138.64274597168	0.748872816562653	0.929952144622803	0.645208597183228	186.072006225586	23259
True	False	False	False	False	-848.036437988281	-3317.71142578125	180.790130615234	0.677855491638184	0.956091225147247	0.459814250469208	96.5644149780273	15740
True	False	False	False	False	-840.078735351563	-3284.46630859375	279.503784179688	0.774550676345825	0.958475649356842	0.789673984050751	89.1904754638672	22476
True	False	False	False	False	-817.601379394531	-3279.30444335938	123.114753723145	0.531825244426727	0.924211621284485	0.275341928005219	88.6396408081055	9839
True	False	False	False	False	-807.450622558594	-3282.88793945313	80.9673614501953	0.658864200115204	0.946853637695313	0.427161902189255	91.5753402709961	6685
True	False	False	False	False	-788.468139648438	-3466.48193359375	145.297592163086	0.70317542552948	0.953484714031219	0.511079430580139	105.595420837402	13833
True	False	False	False	False	-711.252319335938	-3463.98486328125	11.0914192199707	0.763594925403595	0.936281979084015	0.714360892772675	83	830
True	False	False	False	False	-772.552856445313	-3424.26342773438	31.0559749603271	0.811063647270203	0.960755467414856	1	53.1428565979004	1488
True	False	False	False	False	-746.521179199219	-3425.52856445313	15.5279874801636	0.800106346607208	0.94487601518631	1	51.2857131958008	718
True	False	False	False	False	-744.97607421875	-3389.8681640625	157.498153686523	0.712582767009735	0.914974927902222	0.533171415328979	173.654922485352	24659
True	False	False	False	False	-770.203002929688	-3171.39428710938	27.7285480499268	0.81305855512619	0.950671494007111	1	54.5999984741211	1365
True	False	False	False	False	-722.588562011719	-3395.59643554688	39.9291114807129	0.792017757892609	0.953058242797852	1	57.5	2070
True	False	False	False	False	-720.765319824219	-3236.28076171875	41.0382537841797	0.855438649654388	0.964938998222351	1	57.3243255615234	2121
True	False	False	False	False	-701.655029296875	-3472.57568359375	129.769607543945	0.818419456481934	0.968451261520386	1	183.547012329102	21475
True	False	False	False	False	-682.782531738281	-3497.13989257813	15.5279874801636	0.444276958703995	0.868011832237244	0.205519050359726	104.857139587402	1468
True	False	False	False	False	-551.944030761719	-3492.73657226563	33.2742576599121	0.803785860538483	0.948197305202484	1	60.9333343505859	1828
True	False	False	False	False	-638.015625	-3492.56518554688	78.7490768432617	0.613279163837433	0.950629711151123	0.362274169921875	93	6603
True	False	False	False	False	-670.77685546875	-3430.66772460938	14.4188451766968	0.742955923080444	0.934609174728394	0.622766435146332	50.769229888916	660
True	False	False	False	False	-672.869201660156	-3336.13793945313	176.353576660156	0.730911612510681	0.935206115245819	0.583042144775391	184.811325073242	29385
True	False	False	False	False	-661.751342773438	-3483.67822265625	134.206176757813	0.771839797496796	0.936001062393188	0.76773864030838	191.719009399414	23198
True	False	False	False	False	-582.1484375	-3479.27294921875	124.223899841309	0.661047279834747	0.929672479629517	0.430712252855301	160.946426391602	18026
True	False	False	False	False	-656.760681152344	-3347.47338867188	96.4953460693359	0.775108277797699	0.960341572761536	0.794588387012482	168.620697021484	14670
True	False	False	False	False	-650.166870117188	-3435.76245117188	37.7108268737793	0.802700221538544	0.957971453666687	1	54.470588684082	1852
True	False	False	False	False	-631.093139648438	-3412.30346679688	33.2742576599121	0.803785860538483	0.962256669998169	1	51.533332824707	1546
True	False	False	False	False	-559.627685546875	-3392.43188476563	226.264953613281	0.809218764305115	0.948949217796326	1	93.3970565795898	19053
True	False	False	False	False	-639.301879882813	-3311.63598632813	180.790130615234	0.799145638942719	0.958552300930023	1	81.1349716186523	13225
True	False	False	False	False	-629.829772949219	-3218.61376953125	29.9468326568604	0.746888160705566	0.947363257408142	0.637421369552612	49	1323
True	False	False	False	False	-607.390075683594	-3207.18481445313	56.5662384033203	0.789839804172516	0.958401501178741	1	60.470588684082	3084
True	False	False	False	False	-593.828918457031	-3367.6279296875	293.922607421875	0.752421200275421	0.947611212730408	0.659876704216003	97.3886795043945	25808
True	False	False	False	False	-581.323974609375	-3280.0849609375	16.6371288299561	0.793338239192963	0.946970880031586	1	47.3333320617676	710
True	False	False	False	False	-553.973815917969	-3129.47314453125	54.3479537963867	0.65213805437088	0.942469656467438	0.416518241167068	49.2448997497559	2413
True	False	False	False	False	-551.863525390625	-3265.74194335938	195.208984375	0.798543214797974	0.963516592979431	1	108.539772033691	19103
True	False	False	False	False	-533.50439453125	-3402.81811523438	244.01123046875	0.726245641708374	0.94871711730957	0.56932121515274	100.504547119141	22111
True	False	False	False	False	-530.9384765625	-3508.5458984375	106.477630615234	0.81877213716507	0.966806530952454	1	137.55207824707	13205
True	False	False	False	False	-395.655944824219	-3470.35180664063	38.8199691772461	0.80919873714447	0.958408892154694	1	53.8285713195801	1884
True	False	False	False	False	-501.224822998047	-3447.23095703125	33.2742576599121	0.551631391048431	0.919572293758392	0.294025242328644	47.966667175293	1439
True	False	False	False	False	-464.861083984375	-3373.09790039063	12.2005615234375	0.741141617298126	0.94014710187912	0.616318583488464	54.6363639831543	601
True	False	False	False	False	-480.259796142578	-3370.57397460938	88.7313537597656	0.862419307231903	0.971599817276001	1	171.850006103516	13748
True	False	False	False	False	-506.559143066406	-3308.46240234375	12.2005615234375	0.741141617298126	0.928999543190002	0.616318583488464	47.2727279663086	520
True	False	False	False	False	-472.431243896484	-3350.32153320313	326.087738037109	0.747895479202271	0.96222323179245	0.641338706016541	113.795921325684	33456
True	False	False	False	False	-459.358093261719	-3298.24658203125	168.589569091797	0.721413135528564	0.917843103408813	0.555903851985931	177.375	26961
True	False	False	False	False	-458.139129638672	-3245.837890625	48.80224609375	0.710345864295959	0.930095136165619	0.527735590934753	73.863639831543	3250
True	False	False	False	False	-471.093994140625	-3241.53735351563	9.98227787017822	0.785398185253143	0.931883156299591	1	56.1111106872559	505
True	False	False	False	False	-461.738159179688	-3220.62231445313	15.5279874801636	0.740449011325836	0.946970880031586	0.613905251026154	48.9285697937012	685
True	False	False	False	False	-451.119903564453	-3257.10766601563	11.0914192199707	0.763594925403595	0.936281979084015	0.714360892772675	49.9000015258789	499
True	False	False	False	False	-449.128326416016	-3421.10107421875	199.645553588867	0.671433746814728	0.883280754089355	0.448304355144501	197.066665649414	35472
True	False	False	False	False	-444.477844238281	-3443.583984375	141.970169067383	0.657634496688843	0.927699863910675	0.425183236598969	164.7109375	21083
True	False	False	False	False	-397.435974121094	-3447.73193359375	27.7285480499268	0.81305855512619	0.95841646194458	1	109.76000213623	2744
True	False	False	False	False	-441.6552734375	-3323.96069335938	204.082122802734	0.661707580089569	0.947982490062714	0.431795805692673	95.2445678710938	17525
True	False	False	False	False	-430.662994384766	-3280.33642578125	26.6194076538086	0.718682765960693	0.930371165275574	0.54864364862442	49.6666679382324	1192
True	False	False	False	False	-428.982208251953	-3319.35302734375	55.4570960998535	0.57799905538559	0.943588733673096	0.321112036705017	70.4199981689453	3521
True	False	False	False	False	-419.296081542969	-3224.73754882813	224.046676635742	0.698478758335114	0.935071885585785	0.500746786594391	104.20792388916	21050
True	False	False	False	False	-412.037719726563	-3443.33129882813	209.627822875977	0.466464638710022	0.893455803394318	0.221565678715706	167.338623046875	31627
True	False	False	False	False	-399.465972900391	-3432.54345703125	21.0736961364746	0.698733150959015	0.939309358596802	0.501295566558838	75.4736862182617	1434
True	False	False	False	False	-406.048950195313	-3397.39379882813	227.374099731445	0.684319615364075	0.96083676815033	0.471947759389877	98.9658508300781	20288
True	False	False	False	False	-405.590484619141	-3287.234375	14.4188451766968	0.666414141654968	0.938069105148315	0.43965283036232	53	689
True	False	False	False	False	-391.9931640625	-3269.06494140625	260.648345947266	0.562968194484711	0.933287441730499	0.305336773395538	118.740425109863	27904
True	False	False	False	False	-389.241516113281	-3525.69775390625	99.8227767944336	0.777396082878113	0.951999306678772	0.816632270812988	104.599998474121	9414
True	False	False	False	False	-335.188323974609	-3521.87719726563	105.36848449707	0.646534025669098	0.903127431869507	0.407970190048218	178.894729614258	16995
True	False	False	False	False	-306.813110351563	-3516.41577148438	107.586769104004	0.837860226631165	0.966595351696014	1	192.298965454102	18653
True	False	False	False	False	-335.370422363281	-3459.29516601563	11.0914192199707	0.69836014509201	0.927715241909027	0.500491261482239	44.9000015258789	449
True	False	False	False	False	-380.467071533203	-3459.26904296875	186.335845947266	0.804924726486206	0.959026396274567	1	97.2857131958008	16344
True	False	False	False	False	-339.493347167969	-3323.56689453125	300.577453613281	0.737757563591003	0.952500998973846	0.604765236377716	117.254615783691	31776
True	False	False	False	False	-325.033416748047	-3415.583984375	347.161437988281	0.599312603473663	0.867830336093903	0.345210582017899	191.332275390625	59887
True	False	False	False	False	-292.905151367188	-3312.77270507813	346.052276611328	0.538149654865265	0.914659678936005	0.281167387962341	126.355766296387	39423
True	False	False	False	False	-290.092102050781	-3498.27465820313	210.736968994141	0.499859273433685	0.908532500267029	0.247692659497261	195.300003051758	37107
True	False	False	False	False	-286.271820068359	-3519.36376953125	87.6222152709961	0.82315069437027	0.958927392959595	1	203.202529907227	16053
True	False	False	False	False	-284.188323974609	-3337.86669921875	13.3097038269043	0.80851811170578	0.94014710187912	1	45.5	546
True	False	False	False	False	-280.697052001953	-3531.765625	95.3862075805664	0.742845177650452	0.935239732265472	0.62236750125885	189.279067993164	16278
True	False	False	False	False	-268.273406982422	-3530.63012695313	13.3097038269043	0.743378639221191	0.931919693946838	0.624296009540558	89.4166641235352	1073
True	False	False	False	False	-218.472900390625	-3530.17456054688	259.539215087891	0.460134923458099	0.92679238319397	0.216888800263405	165.179489135742	38652
True	False	False	False	False	-207.820587158203	-3501.71801757813	33.2742576599121	0.745649039745331	0.963647246360779	0.63269704580307	50.3666648864746	1511
True	False	False	False	False	-241.419906616211	-3491.89819335938	110.914192199707	0.837840735912323	0.959837019443512	1	189.169998168945	18917
True	False	False	False	False	-256.917297363281	-3459.501953125	259.539215087891	0.371130555868149	0.738301455974579	0.158570185303688	182.905975341797	42800
True	False	False	False	False	-272.671356201172	-3242.06982421875	42.1473922729492	0.796495378017426	0.954181313514709	1	48.1315803527832	1829
True	False	False	False	False	-252.98112487793	-2948.92114257813	194.099838256836	0.493277132511139	0.882167816162109	0.242337197065353	67.937141418457	11889
True	False	False	False	False	-248.195892333984	-3274.72631835938	44.3656768798828	0.784437417984009	0.953189611434937	0.932413876056671	51.125	2045
True	False	False	False	False	-242.332763671875	-3476.81323242188	138.64274597168	0.722498834133148	0.942433536052704	0.558853149414063	204.048004150391	25506
True	False	False	False	False	-237.150314331055	-3449.6103515625	84.2947845458984	0.755421161651611	0.947039306163788	0.673127472400665	94.3026351928711	7167
True	False	False	False	False	-235.459442138672	-2970.79321289063	86.513069152832	0.707799673080444	0.959975898265839	0.52169132232666	63.2179489135742	4931
True	False	False	False	False	-222.759902954102	-3496.67919921875	15.5279874801636	0.717676758766174	0.938069105148315	0.546022891998291	54.9285697937012	769
True	False	False	False	False	-220.153213500977	-3448.07592773438	186.335845947266	0.548469841480255	0.917932510375977	0.290954083204269	173.773803710938	29194
True	False	False	False	False	-200.836181640625	-3325.68994140625	226.264953613281	0.495319664478302	0.950909614562988	0.243987649679184	92.9264678955078	18957
True	False	False	False	False	-198.341430664063	-3345.5947265625	11.0914192199707	0.763594925403595	0.936281979084015	0.714360892772675	44.7000007629395	447
True	False	False	False	False	-196.525924682617	-3271.5537109375	15.5279874801636	0.800106346607208	0.94487601518631	1	47.4285697937012	664
True	False	False	False	False	-190.433029174805	-3527.9560546875	167.480438232422	0.723474025726318	0.944615483283997	0.561533451080322	148.225158691406	22382
True	False	False	False	False	-113.102554321289	-3529.82568359375	28.8376903533936	0.778573036193848	0.952666342258453	0.82945716381073	63.8076934814453	1659
True	False	False	False	False	-136.908294677734	-3505.44140625	12.2005615234375	0.681430399417877	0.927492141723633	0.46645313501358	52	572
True	False	False	False	False	-175.00602722168	-3419.03833007813	265.084930419922	0.664811551570892	0.940926134586334	0.436950713396072	87.6443481445313	20947
True	False	False	False	False	-176.132675170898	-3300.2421875	217.391815185547	0.702471673488617	0.950459122657776	0.509503602981567	91.5306091308594	17940
True	False	False	False	False	-165.015396118164	-3497.10083007813	25.5102653503418	0.748013913631439	0.942926585674286	0.641803920269012	47.6956520080566	1097
True	False	False	False	False	-126.242576599121	-3387.82373046875	298.359191894531	0.504689574241638	0.907069385051727	0.251691997051239	86.5464706420898	23281
True	False	False	False	False	-150.758148193359	-3376.36474609375	269.521484375	0.66628223657608	0.933547854423523	0.439429402351379	94.9547348022461	23074
True	False	False	False	False	-125.63508605957	-3330.50854492188	228.483245849609	0.718078851699829	0.950707614421844	0.547066926956177	100.131065368652	20627
True	False	False	False	False	-147.317352294922	-3235.39770507813	16.6371288299561	0.76893937587738	0.938069105148315	0.747088372707367	47.9333343505859	719
True	False	False	False	False	-126.536727905273	-3271.21997070313	41.0382537841797	0.760389924049377	0.948474228382111	0.697156250476837	68.1351318359375	2521
True	False	False	False	False	-125.285148620605	-3517.654296875	46.5839614868164	0.786822140216827	0.956683158874512	1	63.7142868041992	2676
True	False	False	False	False	-99.9085311889648	-3454.9599609375	22.1828384399414	0.755204319953918	0.946847438812256	0.672140836715698	58.25	1165
True	False	False	False	False	-118.439193725586	-3449.5205078125	319.432891845703	0.817725658416748	0.953224420547485	1	111.34375	32067
True	False	False	False	False	-123.103080749512	-3290.70727539063	358.252838134766	0.821667492389679	0.962748825550079	1	115.910217285156	37439
True	False	False	False	False	-106.294929504395	-3274.91577148438	41.0382537841797	0.62323272228241	0.935170650482178	0.375141590833664	52.7837829589844	1953
True	False	False	False	False	-99.4669189453125	-3236.30908203125	29.9468326568604	0.764188587665558	0.946757137775421	0.717723667621613	66.1111145019531	1785
True	False	False	False	False	-83.8535995483398	-3443.150390625	29.9468326568604	0.764188587665558	0.939532041549683	0.717723667621613	51.4444427490234	1389
True	False	False	False	False	-83.7309341430664	-3546.7265625	1439.66625976563	0.0565433576703072	0.956940889358521	0.0186768937855959	91.963020324707	119368
True	False	False	False	False	35.6693878173828	-3518.81274414063	35.4925422668457	0.739838838577271	0.938818573951721	0.6118004322052	57.71875	1847
True	False	False	False	False	-0.248432159423828	-3495.03491210938	167.480438232422	0.740312814712524	0.933601558208466	0.61343377828598	131.708602905273	19888
True	False	False	False	False	58.9470252990723	-3524.30908203125	229.592376708984	0.483411252498627	0.926089942455292	0.234505414962769	84.3140106201172	17453
True	False	False	False	False	-7.11351633071899	-3472.73364257813	15.5279874801636	0.800106346607208	0.94487601518631	1	52.7142868041992	738
True	False	False	False	False	-83.702262878418	-3366.728515625	190.772415161133	0.753557503223419	0.955621480941772	0.664797186851501	94.5930252075195	16270
True	False	False	False	False	-80.6991424560547	-3244.935546875	462.512176513672	0.719257712364197	0.960587382316589	0.550154328346252	109.47721862793	45652
True	False	False	False	False	-45.862434387207	-3331.73706054688	93.1679229736328	0.808093369007111	0.963002026081085	1	170.607147216797	14331
True	False	False	False	False	-45.4366226196289	-3457.15551757813	56.5662384033203	0.440524458885193	0.935271739959717	0.202897995710373	51.3333320617676	2618
True	False	False	False	False	-11.3453273773193	-3468.16088867188	14.4188451766968	0.646229147911072	0.896485447883606	0.407513111829758	45.3846168518066	590
True	False	False	False	False	49.685001373291	-3437.150390625	61.0028076171875	0.804323971271515	0.951341331005096	1	52.4363632202148	2884
True	False	False	False	False	35.6660499572754	-3425.875	32.1651153564453	0.759870648384094	0.95572304725647	0.694506108760834	44.4137916564941	1288
True	False	False	False	False	-40.0733947753906	-3410.39916992188	27.7285480499268	0.793351709842682	0.951272964477539	1	50.2799987792969	1257
True	False	False	False	False	61.0190620422363	-3370.76171875	221.828384399414	0.800236463546753	0.958714783191681	1	108.254997253418	21651
True	False	False	False	False	-37.2161254882813	-3331.59594726563	19.9645557403564	0.698131680488586	0.954588770866394	0.5	54.8888893127441	988
True	False	False	False	False	-26.5086288452148	-3319.02563476563	32.1651153564453	0.720794081687927	0.943335175514221	0.554238379001617	48.6896553039551	1412
True	False	False	False	False	61.1966247558594	-3286.20458984375	16.6371288299561	0.714476346969604	0.940302610397339	0.53786963224411	44.466667175293	667
True	False	False	False	False	51.1047248840332	-3199.82348632813	222.937530517578	0.774355828762054	0.950336515903473	0.787992358207703	162.810943603516	32725
True	False	False	False	False	58.5257415771484	-3265.9580078125	51.0205307006836	0.824059367179871	0.963389337062836	1	51.2608680725098	2358
True	False	False	False	False	-1758.25	-2910.46459960938	25.5102653503418	0.688737690448761	0.942156314849854	0.480586379766464	62.7391319274902	1443
True	False	False	False	False	-1689.58715820313	-2907.67504882813	11.0914192199707	0.763594925403595	0.936281979084015	0.714360892772675	55	550
True	False	False	False	False	-1752.68054199219	-2897.4013671875	362.689422607422	0.2904052734375	0.936253786087036	0.114902138710022	145.672775268555	47635
True	False	False	False	False	-1894.31713867188	-2854.93579101563	344.943145751953	0.502565860748291	0.828699827194214	0.249926254153252	192.279739379883	59799
True	False	False	False	False	-1865.53015136719	-2827.7919921875	46.5839614868164	0.839679360389709	0.961324214935303	1	58.4523811340332	2455
True	False	False	False	False	-1863.76342773438	-2895.31103515625	42.1473922729492	0.836018741130829	0.959428310394287	1	57.5789489746094	2188
True	False	False	False	False	-1677.08544921875	-2889.6103515625	33.2742576599121	0.803785860538483	0.962256669998169	1	61.6333351135254	1849
True	False	False	False	False	-1796.80395507813	-2877.31323242188	9.98227787017822	0.754574596881866	0.933233201503754	0.669301986694336	48.4444427490234	436
True	False	False	False	False	-1726.1083984375	-2860.13012695313	45.4748191833496	0.819687008857727	0.961324214935303	1	54.0975608825684	2218
True	False	False	False	False	-1853.41906738281	-2857.01220703125	109.805053710938	0.795083343982697	0.958498001098633	1	167.252517700195	16558
True	False	False	False	False	-1811.96337890625	-2837.65649414063	19.9645557403564	0.798721373081207	0.951427280902863	1	53.3888893127441	961
True	False	False	False	False	-1852.78271484375	-2831.01928710938	35.4925422668457	0.704015791416168	0.93394809961319	0.512974381446838	70.375	2252
True	False	False	False	False	-1835.71765136719	-2830.94482421875	156.389007568359	0.814978718757629	0.948937475681305	1	181.397155761719	25577
True	False	False	False	False	-1695.93432617188	-2872.232421875	90.9496383666992	0.778366804122925	0.933845043182373	0.827120900154114	165.341461181641	13558
True	False	False	False	False	-1651.29382324219	-2866.07421875	22.1828384399414	0.806145071983337	0.95370626449585	1	55.5499992370605	1111
True	False	False	False	False	-1640.78271484375	-2884.0146484375	15.5279874801636	0.800106346607208	0.94487601518631	1	57	798
True	False	False	False	False	-1608.08447265625	-2915.16186523438	17.7462711334229	0.820201992988586	0.947792708873749	1	59.6875	955
True	False	False	False	False	-1497.66564941406	-2900.30346679688	95.3862075805664	0.742845177650452	0.937577843666077	0.62236750125885	161.011627197266	13847
True	False	False	False	False	-1602.72106933594	-2871.85888671875	33.2742576599121	0.745649039745331	0.950105845928192	0.63269704580307	52.5666656494141	1577
True	False	False	False	False	-990.898864746094	-2862.24853515625	104.259346008301	0.864222526550293	0.973772585391998	1	156.393615722656	14701
True	False	False	False	False	-1894.01770019531	-2806.40454101563	106.477630615234	0.829222500324249	0.955228745937347	1	173.08332824707	16616
True	False	False	False	False	-1858.59106445313	-2788.79736328125	22.1828384399414	0.755204319953918	0.938502132892609	0.672140836715698	52.75	1055
True	False	False	False	False	-1811.41271972656	-2756.78344726563	302.795745849609	0.664710223674774	0.933984875679016	0.436780750751495	123.783882141113	33793
True	False	False	False	False	-1894.89331054688	-2693.49072265625	17.7462711334229	0.762108087539673	0.940302610397339	0.706189274787903	52.5625	841
True	False	False	False	False	-1891.23791503906	-2749.43310546875	165.262145996094	0.555797934532166	0.888547658920288	0.298127144575119	172.959732055664	25771
True	False	False	False	False	-1876.525390625	-2743.78515625	13.3097038269043	0.743378639221191	0.942608833312988	0.624296009540558	60.0833320617676	721
True	False	False	False	False	-1880.00537109375	-2624.8427734375	14.4188451766968	0.805326879024506	0.942608833312988	1	45.8461532592773	596
True	False	False	False	False	-1887.724609375	-2528.59936523438	23.2919807434082	0.846452295780182	0.95370626449585	1	46.476188659668	976
True	False	False	False	False	-1879.93701171875	-2728.95166015625	11.0914192199707	0.673765122890472	0.928999543190002	0.452423572540283	52	520
True	False	False	False	False	-1869.78942871094	-2709.65869140625	164.153015136719	0.749946892261505	0.947341620922089	0.649543106555939	176.162155151367	26072
True	False	False	False	False	-1878.80810546875	-2692.72436523438	29.9468326568604	0.565930902957916	0.93037748336792	0.308373481035233	61.3333320617676	1656
True	False	False	False	False	-1873.68701171875	-2665.75537109375	13.3097038269043	0.743378639221191	0.931919693946838	0.624296009540558	46	552
True	False	False	False	False	-1843.03112792969	-2448.3271484375	146.40673828125	0.344845056533813	0.878875315189362	0.143541723489761	61.6515159606934	8138
True	False	False	False	False	-1781.16772460938	-2785.36694335938	117.569046020508	0.816733479499817	0.960910856723785	1	161.283020019531	17096
True	False	False	False	False	-1764.91162109375	-2759.5234375	139.751892089844	0.803734004497528	0.949198961257935	1	173.404754638672	21849
True	False	False	False	False	-1377.17053222656	-2723.8486328125	27.7285480499268	0.621374189853668	0.954072058200836	0.372691035270691	53.4000015258789	1335
True	False	False	False	False	-1597.76892089844	-2298.32592773438	149.734161376953	0.487835139036179	0.928341686725616	0.237988919019699	109.851852416992	14830
True	False	False	False	False	-1426.93371582031	-2258.46508789063	13.3097038269043	0.80851811170578	0.94014710187912	1	44.3333320617676	532
True	False	False	False	False	-1368.95776367188	-2535.08618164063	145.297592163086	0.551645159721375	0.919857621192932	0.294038683176041	150.816787719727	19757
True	False	False	False	False	-1368.2470703125	-2746.79516601563	130.878753662109	0.346094757318497	0.938338577747345	0.144237190485001	57.4152526855469	6775
True	False	False	False	False	-628.259521484375	-2612.88940429688	104.259346008301	0.745750606060028	0.938518106937408	0.63308048248291	141.127655029297	13266
True	False	False	False	False	-758.93310546875	-2465.2568359375	41.0382537841797	0.775534987449646	0.957823514938354	0.798458695411682	38.972972869873	1442
True	False	False	False	False	-1030.10302734375	-2001.33923339844	110.914192199707	0.662379562854767	0.954470753669739	0.432903081178665	138.279998779297	13828
True	False	False	False	False	-1061.45202636719	-1955.61840820313	108.695907592773	0.755093216896057	0.95934933423996	0.671637296676636	153.673461914063	15060
True	False	False	False	False	-1047.03967285156	-1990.50073242188	39.9291114807129	0.754574596881866	0.945388197898865	0.669301986694336	76.3888854980469	2750
True	False	False	False	False	-899.076416015625	-2390.25146484375	41.0382537841797	0.814018249511719	0.959428310394287	1	42.027027130127	1555
True	False	False	False	False	-722.517700195313	-2078.62841796875	18.8554134368896	0.685223281383514	0.927839636802673	0.473690927028656	35.9411773681641	611
True	False	False	False	False	-752.222045898438	-1907.63452148438	9.98227787017822	0.754574596881866	0.933233201503754	0.669301986694336	35.6666679382324	321
True	False	False	False	False	-510.451965332031	-2575.72631835938	90.9496383666992	0.778366804122925	0.938029229640961	0.827120900154114	141	11562
True	False	False	False	False	-362.424011230469	-2389.22998046875	99.8227767944336	0.714016556739807	0.922530174255371	0.536720454692841	146.344451904297	13171
True	False	False	False	False	-235.523529052734	-2188.85888671875	17.7462711334229	0.762108087539673	0.949675559997559	0.706189274787903	33.25	532
True	False	False	False	False	-501.441955566406	-2149.01977539063	80.9673614501953	0.775890290737152	0.937018275260925	0.801759004592896	145.849319458008	10647
True	False	False	False	False	-509.839599609375	-1909.58483886719	107.586769104004	0.717643678188324	0.910974979400635	0.545937120914459	158.731964111328	15397
True	False	False	False	False	-499.567810058594	-2034.25671386719	28.8376903533936	0.84558093547821	0.95841646194458	1	35.0769233703613	912
True	False	False	False	False	-386.893585205078	-2024.19616699219	9.98227787017822	0.785398185253143	0.931883156299591	1	33	297
True	False	False	False	False	-371.630859375	-1974.10607910156	13.3097038269043	0.80851811170578	0.94014710187912	1	30.8333339691162	370
True	False	False	False	False	-280.798187255859	-2162.4951171875	155.279876708984	0.68638277053833	0.894579172134399	0.475945204496384	179.157150268555	25082
True	False	False	False	False	-207.719024658203	-2155.81787109375	129.769607543945	0.851375102996826	0.962012887001038	1	178.153839111328	20844
True	False	False	False	False	-155.664199829102	-1991.78601074219	96.4953460693359	0.775108277797699	0.928418517112732	0.794588387012482	162.091949462891	14102
True	False	False	False	False	-141.226409912109	-2119.55493164063	15.5279874801636	0.800106346607208	0.94487601518631	1	33.4285697937012	468
True	False	False	False	False	-85.7480773925781	-2350.052734375	16.6371288299561	0.76893937587738	0.938069105148315	0.747088372707367	33.8666648864746	508
True	False	False	False	False	-36.2183456420898	-1922.37426757813	86.513069152832	0.775300621986389	0.944144129753113	0.796320915222168	150.115386962891	11709
True	False	False	False	False	-66.805061340332	-1906.83959960938	186.335845947266	0.692521512508392	0.946343660354614	0.48822683095932	173.720245361328	29185
True	False	False	False	False	-1572.71142578125	-1765.0068359375	84.2947845458984	0.791891813278198	0.952727735042572	1	133.855270385742	10173
True	False	False	False	False	-1622.78125	-1022.83453369141	88.7313537597656	0.795180141925812	0.96061897277832	1	126.712501525879	10137
True	False	False	False	False	-1690.23559570313	-497.025756835938	171.917007446289	0.804226338863373	0.968453884124756	1	145.445159912109	22544
True	False	False	False	False	-1699.18920898438	-275.369689941406	126.442184448242	0.746769428253174	0.945735037326813	0.63696414232254	148.061401367188	16879
True	False	False	False	False	-1641.00134277344	-731.753295898438	87.6222152709961	0.851639091968536	0.971599817276001	1	126.759490966797	10014
True	False	False	False	False	-1585.02172851563	-349.526458740234	85.4039306640625	0.593287527561188	0.941794157028198	0.338174492120743	48	3696
True	False	False	False	False	-1639.20190429688	-328.136322021484	33.2742576599121	0.745649039745331	0.950105845928192	0.63269704580307	50.5666656494141	1517
True	False	False	False	False	-1630.66223144531	-323.955352783203	124.223899841309	0.398142725229263	0.917163848876953	0.174957886338234	53.1339302062988	5951
True	False	False	False	False	-1631.90234375	32.0289154052734	16.6371288299561	0.76893937587738	0.938069105148315	0.747088372707367	33.5999984741211	504
True	False	False	False	False	-1621.89709472656	-306.860992431641	28.8376903533936	0.681263327598572	0.938939929008484	0.466138988733292	46.461540222168	1208
True	False	False	False	False	-1609.97937011719	-302.854827880859	42.1473922729492	0.668440997600555	0.949970483779907	0.44311136007309	40.4736824035645	1538
True	False	False	False	False	-1617.8916015625	-14.9370431900024	21.0736961364746	0.819298386573792	0.952117681503296	1	34.4736824035645	655
True	False	False	False	False	-1600.48291015625	-340.117797851563	35.4925422668457	0.627549946308136	0.949666619300842	0.380923300981522	39.53125	1265
True	False	False	False	False	-1588.87426757813	-332.809326171875	14.4188451766968	0.646229147911072	0.939014196395874	0.407513111829758	38.769229888916	504
True	False	False	False	False	-1499.72424316406	-1052.85864257813	125.333038330078	0.790439307689667	0.943756759166718	1	135.106201171875	15267
True	False	False	False	False	-1489.73254394531	-566.06005859375	197.427261352539	0.782779574394226	0.953814685344696	0.890820920467377	144.865173339844	25786
True	False	False	False	False	-1492.17529296875	-542.258117675781	16.6371288299561	0.714476346969604	0.930929720401764	0.53786963224411	39.8666648864746	598
True	False	False	False	False	-1439.44506835938	-174.716171264648	154.17073059082	0.854464650154114	0.971819639205933	1	150.028778076172	20854
True	False	False	False	False	-1467.13305664063	-153.295272827148	133.097030639648	0.825976252555847	0.952907800674438	1	150.158340454102	18019
True	False	False	False	False	-1441.61352539063	-141.908233642578	184.117568969727	0.669985294342041	0.961189031600952	0.445777982473373	150.825302124023	25037
True	False	False	False	False	-1430.18322753906	-74.3197174072266	87.6222152709961	0.785240411758423	0.932955503463745	0.972049474716187	136.810119628906	10808
True	False	False	False	False	-1389.12866210938	-918.748718261719	106.477630615234	0.784542441368103	0.944773375988007	0.936093747615814	134.875	12948
True	False	False	False	False	-1426.06091308594	-296.991241455078	13.3097038269043	0.743378639221191	0.931919693946838	0.624296009540558	42.9166679382324	515
True	False	False	False	False	-1317.09094238281	-1592.84716796875	19.9645557403564	0.705993711948395	0.937323153018951	0.517492473125458	34.7222213745117	625
True	False	False	False	False	-1318.9560546875	-997.237976074219	150.843307495117	0.867522418498993	0.968385815620422	1	141.367645263672	19226
True	False	False	False	False	-1317.94860839844	-761.508911132813	89.8404998779297	0.81622189283371	0.95595395565033	1	126	10206
True	False	False	False	False	-1272.13671875	-722.361206054688	16.6371288299561	0.76893937587738	0.938069105148315	0.747088372707367	34.3333320617676	515
True	False	False	False	False	-1303.06420898438	-712.181884765625	89.8404998779297	0.768874526023865	0.9302978515625	0.74665355682373	133.728393554688	10832
True	False	False	False	False	-1285.69421386719	-196.161148071289	87.6222152709961	0.645613074302673	0.876526296138763	0.406591773033142	124.265823364258	9817
True	False	False	False	False	-1241.48706054688	-1051.91467285156	99.8227767944336	0.838416218757629	0.965309083461761	1	132.633331298828	11937
True	False	False	False	False	-1220.86047363281	-726.165710449219	112.023338317871	0.738515675067902	0.93155038356781	0.60730254650116	134.950500488281	13630
True	False	False	False	False	-1207.42077636719	-1675.45129394531	28.8376903533936	0.778573036193848	0.952666342258453	0.82945716381073	42.1153831481934	1095
True	False	False	False	False	-1201.58776855469	-1660.45471191406	104.259346008301	0.787570297718048	0.955905973911285	1	131.106384277344	12324
True	False	False	False	False	-1194.73596191406	53.1812324523926	120.896469116211	0.839848577976227	0.95934933423996	1	153.880737304688	16773
True	False	False	False	False	-1190.57080078125	-1308.83117675781	104.259346008301	0.811947047710419	0.96260392665863	1	131.510635375977	12362
True	False	False	False	False	-1139.78234863281	-1285.1025390625	98.7136306762695	0.8182532787323	0.947246909141541	1	131.089889526367	11667
True	False	False	False	False	-1150.51477050781	-1212.04919433594	108.695907592773	0.846498012542725	0.963211596012115	1	135.5	13279
True	False	False	False	False	-1150.14135742188	-783.851745605469	83.1856460571289	0.80851811170578	0.958222687244415	1	141.50666809082	10613
True	False	False	False	False	-1165.10375976563	-773.432006835938	231.810668945313	0.542204201221466	0.893030285835266	0.284969806671143	141.220092773438	29515
True	False	False	False	False	-1178.49609375	-282.694152832031	11.0914192199707	0.673765122890472	0.91785192489624	0.452423572540283	35.2000007629395	352
True	False	False	False	False	-1167.29895019531	-407.342376708984	83.1856460571289	0.80851811170578	0.960834741592407	1	129.053329467773	9679
True	False	False	False	False	-1147.20581054688	-232.596099853516	160.825576782227	0.75981467962265	0.950117886066437	0.694222569465637	148.662063598633	21556
True	False	False	False	False	-1164.83337402344	-201.701522827148	12.2005615234375	0.741141617298126	0.928999543190002	0.616318583488464	34.6363639831543	381
True	False	False	False	False	-1136.02026367188	-780.637329101563	116.459907531738	0.81883841753006	0.962896168231964	1	141.933334350586	14903
True	False	False	False	False	-1127.96337890625	-774.413696289063	13.3097038269043	0.743378639221191	0.931919693946838	0.624296009540558	73	876
True	False	False	False	False	-1127.88208007813	-1186.62878417969	134.206176757813	0.792623698711395	0.942096889019012	1	143.22314453125	17330
True	False	False	False	False	-1123.21264648438	-989.041076660156	113.132476806641	0.84398877620697	0.965687274932861	1	132.127456665039	13477
True	False	False	False	False	-1127.86535644531	-948.779602050781	94.2770690917969	0.781477868556976	0.939638018608093	0.868022978305817	121.376472473145	10317
True	False	False	False	False	-1107.54370117188	-778.811279296875	153.061584472656	0.75136935710907	0.942728877067566	0.655422210693359	140.971008300781	19454
True	False	False	False	False	-1097.26818847656	-1270.06372070313	98.7136306762695	0.792926847934723	0.936525881290436	1	123.977531433105	11034
True	False	False	False	False	-1075.59130859375	-1268.01965332031	9.98227787017822	0.785398185253143	0.931883156299591	1	38.5555572509766	347
True	False	False	False	False	-1094.29052734375	-803.237609863281	247.338653564453	0.703527748584747	0.930605173110962	0.511872112751007	145.112106323242	32360
True	False	False	False	False	-1064.88232421875	-1.41060352325439	23.2919807434082	0.772283971309662	0.947545111179352	0.771135985851288	34.9047622680664	733
True	False	False	False	False	-1053.0625	-1030.84619140625	99.8227767944336	0.801836133003235	0.950476765632629	1	128.888885498047	11600
True	False	False	False	False	-983.600280761719	-1349.63513183594	17.7462711334229	0.785398185253143	0.948912382125854	1	35.8125	573
True	False	False	False	False	-991.540405273438	-1149.64111328125	107.586769104004	0.802616775035858	0.960162580013275	1	138.927841186523	13476
True	False	False	False	False	-1038.70629882813	-960.361389160156	86.513069152832	0.812731087207794	0.961495399475098	1	127.346153259277	9933
True	False	False	False	False	-1035.75158691406	-185.652252197266	149.734161376953	0.808782637119293	0.960830867290497	1	148.881484985352	20099
True	False	False	False	False	-1018.484375	-312.767578125	153.061584472656	0.777968525886536	0.92742782831192	0.822720050811768	144.217391967773	19902
True	False	False	False	False	-1015.88562011719	-1033.58679199219	84.2947845458984	0.791891813278198	0.949011325836182	1	125.75	9557
True	False	False	False	False	-993.00927734375	-950.669189453125	115.350761413574	0.769432365894318	0.940065443515778	0.750428736209869	139.423080444336	14500
True	False	False	False	False	-999.264099121094	-684.021850585938	190.772415161133	0.654741525650024	0.904054939746857	0.42058664560318	138.901168823242	23891
True	False	False	False	False	-991.555297851563	-478.932403564453	144.188446044922	0.842221736907959	0.962630152702332	1	140.884613037109	18315
True	False	False	False	False	-974.665100097656	-448.337249755859	139.751892089844	0.825376749038696	0.964554309844971	1	146.825393676758	18500
True	False	False	False	False	-967.635986328125	-250.087203979492	95.3862075805664	0.866605937480927	0.97254204750061	1	144.104644775391	12393
True	False	False	False	False	-927.85888671875	-140.548355102539	14.4188451766968	0.805326879024506	0.942608833312988	1	34	442
True	False	False	False	False	-916.55419921875	-627.137329101563	119.787330627441	0.776787161827087	0.949698507785797	0.810432493686676	135.388885498047	14622
True	False	False	False	False	-912.974060058594	-56.9210662841797	26.6194076538086	0.780536234378815	0.942926585674286	0.854119598865509	35.9166679382324	862
True	False	False	False	False	-910.735778808594	-690.575927734375	92.0587844848633	0.864829242229462	0.972078859806061	1	128.313247680664	10650
True	False	False	False	False	-908.271911621094	-1193.00109863281	11.0914192199707	0.763594925403595	0.936281979084015	0.714360892772675	35	350
True	False	False	False	False	-816.74755859375	-1881.40869140625	90.9496383666992	0.815059661865234	0.962392508983612	1	132.451217651367	10861
True	False	False	False	False	-806.243286132813	-1658.6796875	153.061584472656	0.83928507566452	0.957094371318817	1	151.398544311523	20893
True	False	False	False	False	-851.357238769531	-1025.79089355469	9.98227787017822	0.785398185253143	0.931883156299591	1	31.4444446563721	283
True	False	False	False	False	-897.054931640625	-335.966156005859	151.952453613281	0.728061437606812	0.913039326667786	0.574565887451172	74.71533203125	10236
True	False	False	False	False	-877.123229980469	-629.329650878906	236.24723815918	0.810813665390015	0.947289228439331	1	146.098587036133	31119
True	False	False	False	False	-868.872375488281	-241.659759521484	125.333038330078	0.82226824760437	0.955243647098541	1	143.433624267578	16208
True	False	False	False	False	-865.014099121094	-108.951210021973	99.8227767944336	0.86581426858902	0.973171412944794	1	140.911117553711	12682
True	False	False	False	False	-832.094299316406	-109.790023803711	118.678184509277	0.801031827926636	0.95831960439682	1	145	15515
True	False	False	False	False	-817.015625	-1636.48937988281	105.36848449707	0.664528608322144	0.903276383876801	0.436476469039917	127.747367858887	12136
True	False	False	False	False	-804.976928710938	-1239.72485351563	97.6044921875	0.773984313011169	0.96226441860199	0.784835934638977	128.079544067383	11271
True	False	False	False	False	-806.236145019531	-682.635803222656	109.805053710938	0.732440412044525	0.929545879364014	0.587718963623047	131.434341430664	13012
True	False	False	False	False	-803.650634765625	-1759.11047363281	11.0914192199707	0.619482219219208	0.921230614185333	0.37021940946579	29.7999992370605	298
True	False	False	False	False	-764.446044921875	-1643.77526855469	102.041061401367	0.885054588317871	0.977383673191071	1	139.543472290039	12838
True	False	False	False	False	-793.228515625	-576.681030273438	174.135284423828	0.814603447914124	0.954183161258698	1	143.834396362305	22582
True	False	False	False	False	-796.575866699219	-362.323150634766	9.98227787017822	0.785398185253143	0.931883156299591	1	34.8888893127441	314
True	False	False	False	False	-784.355224609375	-1132.12390136719	85.4039306640625	0.677236258983612	0.901265442371368	0.458681643009186	124.701301574707	9602
True	False	False	False	False	-563.089294433594	-1831.48022460938	12.2005615234375	0.768196105957031	0.939064502716064	0.742168962955475	32.4545440673828	357
True	False	False	False	False	-749.985717773438	-1682.79858398438	137.533599853516	0.782398581504822	0.934935986995697	0.883594453334808	151.766128540039	18819
True	False	False	False	False	-725.583312988281	-1155.15869140625	89.8404998779297	0.779232859611511	0.934042155742645	0.837222635746002	135.740737915039	10995
True	False	False	False	False	-723.370239257813	-1180.70678710938	84.2947845458984	0.59566205739975	0.856164515018463	0.340925335884094	128.407897949219	9759
True	False	False	False	False	-713.512451171875	-447.930084228516	145.297592163086	0.858129799365997	0.970909714698792	1	141.77099609375	18572
True	False	False	False	False	-690.903869628906	-1819.41870117188	14.4188451766968	0.805326879024506	0.942608833312988	1	33.3076934814453	433
True	False	False	False	False	-529.026489257813	-1715.09912109375	87.6222152709961	0.811767578125	0.953055739402771	1	138.759490966797	10962
True	False	False	False	False	-637.296081542969	-1631.80541992188	134.206176757813	0.783914089202881	0.930519282817841	0.916682362556458	150.090911865234	18161
True	False	False	False	False	-630.360778808594	-1427.36889648438	359.361999511719	0.602813243865967	0.918942809104919	0.34938570857048	165.740737915039	53700
True	False	False	False	False	-680.52783203125	-1026.98828125	16.6371288299561	0.714476346969604	0.930929720401764	0.53786963224411	32.3333320617676	485
True	False	False	False	False	-669.209716796875	-1263.40905761719	83.1856460571289	0.820133745670319	0.954116463661194	1	129.080001831055	9681
True	False	False	False	False	-655.420959472656	-1236.96435546875	84.2947845458984	0.791891813278198	0.946443319320679	1	133.368423461914	10136
True	False	False	False	False	-624.447082519531	-675.031799316406	110.914192199707	0.680562138557434	0.918158710002899	0.464824765920639	128.259994506836	12826
True	False	False	False	False	-645.816955566406	-68.6985244750977	12.2005615234375	0.741141617298126	0.94014710187912	0.616318583488464	33	363
True	False	False	False	False	-631.172180175781	-117.773590087891	78.7490768432617	0.705722391605377	0.91228175163269	0.516867816448212	138.450698852539	9830
True	False	False	False	False	-618.084045410156	-1163.05578613281	93.1679229736328	0.875248849391937	0.972078859806061	1	133.91667175293	11249
True	False	False	False	False	-611.295654296875	-1445.46960449219	131.987884521484	0.759082078933716	0.936683297157288	0.690548181533813	158.411758422852	18851
True	False	False	False	False	-608.895202636719	-1426.74694824219	185.226699829102	0.582131862640381	0.910791873931885	0.32561782002449	161.898208618164	27037
True	False	False	False	False	-605.315246582031	-690.092346191406	99.8227767944336	0.714016556739807	0.926355421543121	0.536720454692841	111.511108398438	10036
True	False	False	False	False	-596.099243164063	-1180.857421875	103.150199890137	0.793185532093048	0.941258132457733	1	139.010757446289	12928
True	False	False	False	False	-591.12451171875	-541.416870117188	92.0587844848633	0.864829242229462	0.976462662220001	1	128.927703857422	10701
True	False	False	False	False	-587.894897460938	-1688.92736816406	87.6222152709961	0.73998749256134	0.928291499614716	0.61231142282486	134.050628662109	10590
True	False	False	False	False	-515.424133300781	-1392.83801269531	87.6222152709961	0.785240411758423	0.94591760635376	0.972049474716187	132.860763549805	10496
True	False	False	False	False	-573.232543945313	-473.558776855469	99.8227767944336	0.86581426858902	0.973171412944794	1	135.655548095703	12209
True	False	False	False	False	-531.581420898438	-448.686767578125	122.005615234375	0.883425951004028	0.975487053394318	1	137.890914916992	15168
True	False	False	False	False	-564.352172851563	59.4736938476563	13.3097038269043	0.80851811170578	0.94014710187912	1	30.9166660308838	371
True	False	False	False	False	-563.498229980469	-241.136199951172	99.8227767944336	0.854305028915405	0.971617162227631	1	132.522216796875	11927
True	False	False	False	False	-533.859252929688	-209.670181274414	95.3862075805664	0.816335916519165	0.963248789310455	1	139.569763183594	12003
True	False	False	False	False	-518.9921875	-153.557006835938	92.0587844848633	0.730007886886597	0.910989046096802	0.580321133136749	133.445785522461	11076
True	False	False	False	False	-505.235565185547	-511.560333251953	90.9496383666992	0.826298654079437	0.951642870903015	1	130.695129394531	10717
True	False	False	False	False	-374.654418945313	-1762.2919921875	14.4188451766968	0.805326879024506	0.942608833312988	1	31.384614944458	408
True	False	False	False	False	-474.140319824219	-1423.20776367188	18.8554134368896	0.809739828109741	0.949675559997559	1	32.6470603942871	555
True	False	False	False	False	-467.916900634766	-662.62060546875	100.931915283203	0.752970397472382	0.944429516792297	0.662240564823151	131.725280761719	11987
True	False	False	False	False	-454.545501708984	-1729.53051757813	136.424453735352	0.736890852451324	0.951364576816559	0.601898670196533	141.691055297852	17428
True	False	False	False	False	-426.302551269531	-1695.04113769531	94.2770690917969	0.844878911972046	0.964166045188904	1	150.988235473633	12834
True	False	False	False	False	-447.108795166016	-941.403564453125	87.6222152709961	0.68599146604538	0.901176512241364	0.475182205438614	131.683547973633	10403
True	False	False	False	False	-450.470336914063	-737.187866210938	85.4039306640625	0.77591460943222	0.94554603099823	0.801987648010254	130.68830871582	10063
True	False	False	False	False	-447.464050292969	-491.303009033203	11.0914192199707	0.673765122890472	0.91785192489624	0.452423572540283	34.2999992370605	343
True	False	False	False	False	-446.779357910156	-1685.30102539063	100.931915283203	0.713226974010468	0.90679532289505	0.53475958108902	153.516479492188	13970
True	False	False	False	False	-391.215270996094	-1642.86828613281	148.625015258789	0.823728501796722	0.953496932983398	1	163.395523071289	21895
True	False	False	False	False	-420.437866210938	-1285.65771484375	128.660461425781	0.811424374580383	0.961267530918121	1	152.439651489258	17683
True	False	False	False	False	-444.296478271484	-1263.93432617188	139.751892089844	0.834598243236542	0.956766605377197	1	149.484130859375	18835
True	False	False	False	False	-393.446868896484	-1139.70251464844	73.203369140625	0.802794396877289	0.944058775901794	1	132.818176269531	8766
True	False	False	False	False	-440.821899414063	-833.291564941406	86.513069152832	0.764826476573944	0.937015175819397	0.721405208110809	132.628204345703	10345
True	False	False	False	False	-441.830871582031	-712.691528320313	15.5279874801636	0.774550676345825	0.945763468742371	0.789673984050751	33.5	469
True	False	False	False	False	-438.930084228516	-522.132995605469	148.625015258789	0.755418717861176	0.929316699504852	0.673116326332092	146.888061523438	19683
True	False	False	False	False	-435.922729492188	-48.1535797119141	408.164245605469	0.761244773864746	0.946187257766724	0.701598525047302	79.1114120483398	29113
True	False	False	False	False	-428.420135498047	-649.275573730469	107.586769104004	0.782994866371155	0.945113003253937	0.895165324211121	134.360824584961	13033
True	False	False	False	False	-415.252075195313	-501.293609619141	90.9496383666992	0.854409575462341	0.972078859806061	1	134.085372924805	10995
True	False	False	False	False	-412.343322753906	-27.9526710510254	12.2005615234375	0.681430399417877	0.921230614185333	0.46645313501358	35.6363639831543	392
True	False	False	False	False	-407.225250244141	-734.177490234375	102.041061401367	0.774829864501953	0.936053335666656	0.792114913463593	136.163040161133	12527
True	False	False	False	False	-403.244964599609	-929.642028808594	92.0587844848633	0.763090133666992	0.941423356533051	0.711547255516052	127.759033203125	10604
True	False	False	False	False	-391.059234619141	-499.742767333984	97.6044921875	0.706740736961365	0.945943653583527	0.51922070980072	125.045455932617	11004
True	False	False	False	False	-384.229705810547	-1578.61157226563	114.241622924805	0.827207922935486	0.956829428672791	1	154.718444824219	15936
True	False	False	False	False	-382.621459960938	-164.338226318359	88.7313537597656	0.759382247924805	0.936296045780182	0.692045390605927	138.375	11070
True	False	False	False	False	-377.786529541016	-132.440444946289	100.931915283203	0.810745477676392	0.956287920475006	1	140.857147216797	12818
True	False	False	False	False	-301.309478759766	-1751.91003417969	93.1679229736328	0.808093369007111	0.941825449466705	1	128.107147216797	10761
True	False	False	False	False	-369.701202392578	-1733.52429199219	107.586769104004	0.812705516815186	0.944711327552795	1	142.072158813477	13781
True	False	False	False	False	-329.135070800781	-1708.458984375	95.3862075805664	0.752387344837189	0.925049662590027	0.659731864929199	147.593017578125	12693
True	False	False	False	False	-362.189636230469	-1084.28332519531	125.333038330078	0.812749564647675	0.949698507785797	1	144.371688842773	16314
True	False	False	False	False	-361.65380859375	-1673.02319335938	116.459907531738	0.868812024593353	0.971212029457092	1	162.485717773438	17061
True	False	False	False	False	-328.385894775391	-1641.31323242188	115.350761413574	0.769432365894318	0.933239877223969	0.750428736209869	153.028839111328	15915
True	False	False	False	False	-333.688201904297	-1034.26989746094	87.6222152709961	0.82315069437027	0.958927392959595	1	140.493667602539	11099
True	False	False	False	False	-335.401885986328	-871.764953613281	109.805053710938	0.819165587425232	0.949954271316528	1	140.040405273438	13864
True	False	False	False	False	-359.603637695313	-531.973510742188	104.259346008301	0.864222526550293	0.973772585391998	1	138.765960693359	13044
True	False	False	False	False	-345.134307861328	-752.273376464844	11.0914192199707	0.673765122890472	0.91785192489624	0.452423572540283	31.7999992370605	318
True	False	False	False	False	-345.045318603516	-609.7958984375	26.6194076538086	0.780536234378815	0.942926585674286	0.854119598865509	32.9166679382324	790
True	False	False	False	False	-318.213775634766	-142.338638305664	105.36848449707	0.786068022251129	0.958468914031982	1	141.021057128906	13397
True	False	False	False	False	-311.704040527344	-1022.19439697266	14.4188451766968	0.805326879024506	0.942608833312988	1	32.6923065185547	425
True	False	False	False	False	-299.992797851563	-228.192153930664	87.6222152709961	0.851639091968536	0.967140793800354	1	143.379745483398	11327
True	False	False	False	False	-296.862121582031	-1141.44519042969	102.041061401367	0.8570476770401	0.969454169273376	1	126.086959838867	11600
True	False	False	False	False	-294.939270019531	-1106.62866210938	90.9496383666992	0.815059661865234	0.955602645874023	1	142.146347045898	11656
True	False	False	False	False	-288.242767333984	-46.4761276245117	93.1679229736328	0.772283971309662	0.935520172119141	0.771135985851288	145.202377319336	12197
True	False	False	False	False	-283.978759765625	-858.858581542969	87.6222152709961	0.811767578125	0.94858330488205	1	133.734176635742	10565
True	False	False	False	False	-268.345886230469	-1761.72827148438	87.6222152709961	0.785240411758423	0.932955503463745	0.972049474716187	142.493667602539	11257
True	False	False	False	False	-264.187347412109	-1234.86499023438	11.0914192199707	0.673765122890472	0.91785192489624	0.452423572540283	31.6000003814697	316
True	False	False	False	False	-251.243408203125	-842.133666992188	86.513069152832	0.801492035388947	0.94858330488205	1	137.230773925781	10704
True	False	False	False	False	-256.481292724609	-802.3134765625	16.6371288299561	0.745649039745331	0.948589444160461	0.63269704580307	32.6666679382324	490
True	False	False	False	False	-254.403594970703	-585.572143554688	166.371292114258	0.778283536434174	0.936623871326447	0.826189339160919	157.380004882813	23607
True	False	False	False	False	-246.21760559082	-278.518737792969	112.023338317871	0.661611497402191	0.925842940807343	0.431637853384018	125.782180786133	12704
True	False	False	False	False	-256.361480712891	-208.535369873047	78.7490768432617	0.820758700370789	0.956738173961639	1	141.690139770508	10060
True	False	False	False	False	-244.615493774414	-5.02669811248779	27.7285480499268	0.81305855512619	0.95841646194458	1	34.1199989318848	853
True	False	False	False	False	-227.986282348633	-533.410339355469	181.899276733398	0.727804780006409	0.933990001678467	0.573817431926727	155.451217651367	25494
True	False	False	False	False	-226.000244140625	-1836.97448730469	140.861022949219	0.78069794178009	0.935778915882111	0.856390178203583	180.440948486328	22916
True	False	False	False	False	-205.191848754883	-1404.87341308594	122.005615234375	0.760719418525696	0.931241929531097	0.698856711387634	158.836364746094	17472
True	False	False	False	False	-198.105270385742	-1325.93701171875	79.8582229614258	0.815260469913483	0.953309655189514	1	141.5	10188
True	False	False	False	False	-211.483657836914	-1034.75476074219	85.4039306640625	0.830078601837158	0.962681770324707	1	130.545455932617	10052
True	False	False	False	False	-211.037521362305	-980.479248046875	89.8404998779297	0.873199582099915	0.976058840751648	1	140.222229003906	11358
True	False	False	False	False	-203.683731079102	-636.282592773438	103.150199890137	0.793185532093048	0.937895774841309	1	143.473114013672	13343
True	False	False	False	False	-201.995498657227	-138.245880126953	105.36848449707	0.820584774017334	0.96260392665863	1	146.115783691406	13881
True	False	False	False	False	-199.962203979492	-909.098999023438	98.7136306762695	0.749563694000244	0.92018049955368	0.647986531257629	141.674163818359	12609
True	False	False	False	False	-188.133834838867	-982.337463378906	163.043869018555	0.80851811170578	0.956584572792053	1	159.081634521484	23385
True	False	False	False	False	-180.510940551758	-1038.45666503906	24.401123046875	0.830724716186523	0.955192744731903	1	34.3181800842285	755
True	False	False	False	False	-175.803894042969	-1330.51062011719	14.4188451766968	0.805326879024506	0.942608833312988	1	32.3076934814453	420
True	False	False	False	False	-154.835464477539	-1249.17346191406	118.678184509277	0.801031827926636	0.961469709873199	1	160.626174926758	17187
True	False	False	False	False	-174.4638671875	-782.200439453125	154.17073059082	0.76451712846756	0.945710241794586	0.719610869884491	157.985610961914	21960
True	False	False	False	False	-163.656585693359	-374.443481445313	135.315322875977	0.820987939834595	0.958390712738037	1	158.877044677734	19383
True	False	False	False	False	-159.498626708984	-397.530426025391	119.787330627441	0.767846703529358	0.923041522502899	0.739902198314667	158.722229003906	17142
True	False	False	False	False	-156.695190429688	20.5910797119141	15.5279874801636	0.800106346607208	0.94487601518631	1	32.0714302062988	449
True	False	False	False	False	-157.105865478516	51.9094467163086	15.5279874801636	0.717676758766174	0.938069105148315	0.546022891998291	34.2857131958008	480
True	False	False	False	False	-153.679611206055	-968.392944335938	140.861022949219	0.801327586174011	0.959802567958832	1	160.83464050293	20426
True	False	False	False	False	-141.998229980469	-423.239227294922	14.4188451766968	0.742955923080444	0.934609174728394	0.622766435146332	35.6923065185547	464
True	False	False	False	False	-91.9101257324219	-1825.08801269531	92.0587844848633	0.83637547492981	0.963919818401337	1	154.325302124023	12809
True	False	False	False	False	-123.657051086426	-1517.6181640625	22.1828384399414	0.806145071983337	0.945084035396576	1	33.3499984741211	667
True	False	False	False	False	-128.414093017578	-434.062591552734	9.98227787017822	0.754574596881866	0.933233201503754	0.669301986694336	34.1111106872559	307
True	False	False	False	False	-129.261016845703	-154.666305541992	115.350761413574	0.811039984226227	0.953666865825653	1	158.625	16497
True	False	False	False	False	-127.378639221191	-1072.67883300781	149.734161376953	0.717432796955109	0.954791128635406	0.545391619205475	168.911117553711	22803
True	False	False	False	False	-119.492950439453	-130.986572265625	100.931915283203	0.752970397472382	0.942141115665436	0.662240564823151	145.725280761719	13261
True	False	False	False	False	-126.942153930664	64.5357971191406	133.097030639648	0.807529091835022	0.951344668865204	1	195.04167175293	23405
True	False	False	False	False	-115.514518737793	-1718.97509765625	41.0382537841797	0.791137099266052	0.960002601146698	1	36.8378372192383	1363
True	False	False	False	False	-100.727912902832	-1659.4541015625	139.751892089844	0.754863798618317	0.926627993583679	0.67060112953186	187.206344604492	23588
True	False	False	False	False	-102.635261535645	-585.739868164063	92.0587844848633	0.730007886886597	0.916762828826904	0.580321133136749	148.144577026367	12296
True	False	False	False	False	-114.117202758789	-464.508117675781	90.9496383666992	0.854409575462341	0.972078859806061	1	142.158538818359	11657
True	False	False	False	False	-112.486961364746	-333.714477539063	133.097030639648	0.829875767230988	0.95424747467041	1	163.475006103516	19617
True	False	False	False	False	-105.657516479492	54.6496505737305	9.98227787017822	0.785398185253143	0.931883156299591	1	32.5555572509766	293
True	False	False	False	False	-101.409317016602	-1458.25134277344	87.6222152709961	0.851639091968536	0.969752848148346	1	154.481018066406	12204
True	False	False	False	False	-101.325866699219	-1078.05603027344	9.98227787017822	0.754574596881866	0.933233201503754	0.669301986694336	32.5555572509766	293
True	False	False	False	False	-72.3627243041992	-1628.11755371094	97.6044921875	0.809059381484985	0.956222176551819	1	164.590911865234	14484
True	False	False	False	False	-84.3614349365234	-605.316528320313	100.931915283203	0.825766265392303	0.955772995948792	1	141.428573608398	12870
True	False	False	False	False	-84.7229919433594	-113.509178161621	19.9645557403564	0.776177406311035	0.943199634552002	0.804480254650116	35.7777786254883	644
True	False	False	False	False	-81.0409164428711	-1527.69079589844	34.3833999633789	0.830578744411469	0.955226957798004	1	44.0967750549316	1367
True	False	False	False	False	-78.1974792480469	-1373.50451660156	154.17073059082	0.811846137046814	0.95990252494812	1	177.726623535156	24704
True	False	False	False	False	-80.4077987670898	-442.489929199219	15.5279874801636	0.717676758766174	0.938069105148315	0.546022891998291	34.9285697937012	489
True	False	False	False	False	-79.1014404296875	-383.866546630859	11.0914192199707	0.673765122890472	0.928999543190002	0.452423572540283	30.7999992370605	308
True	False	False	False	False	-77.3475189208984	-534.436096191406	89.8404998779297	0.843989968299866	0.959594786167145	1	141.679016113281	11476
True	False	False	False	False	-72.306037902832	-136.031204223633	106.477630615234	0.761617660522461	0.929283142089844	0.703567922115326	149.27082824707	14330
True	False	False	False	False	-16.1666278839111	-1821.36791992188	115.350761413574	0.681263327598572	0.940752148628235	0.466138988733292	135.990386962891	14143
True	False	False	False	False	40.2849922180176	-1841.70788574219	11.0914192199707	0.763594925403595	0.936281979084015	0.714360892772675	31.1000003814697	311
True	False	False	False	False	54.132640838623	-1825.6259765625	12.2005615234375	0.741141617298126	0.928999543190002	0.616318583488464	33.9090919494629	373
True	False	False	False	False	-57.8761100769043	-1405.17492675781	90.9496383666992	0.788853049278259	0.944408118724823	1	145.585372924805	11938
True	False	False	False	False	-38.4439239501953	-1208.17846679688	12.2005615234375	0.741141617298126	0.94014710187912	0.616318583488464	35.0909080505371	386
True	False	False	False	False	-57.7175598144531	-465.707244873047	18.8554134368896	0.552879810333252	0.931973576545715	0.295247703790665	32.705883026123	556
True	False	False	False	False	-47.8683700561523	-220.033111572266	93.1679229736328	0.797351360321045	0.949600040912628	1	150.976196289063	12682
True	False	False	False	False	-46.2885513305664	-624.575988769531	96.4953460693359	0.864758431911469	0.972729384899139	1	147.701156616211	12850
True	False	False	False	False	-37.9303703308105	-1383.26867675781	9.98227787017822	0.661957681179047	0.925817608833313	0.432207375764847	42.1111106872559	379
True	False	False	False	False	-29.8939342498779	-701.759094238281	19.9645557403564	0.725530564785004	0.941512584686279	0.56728732585907	34.6111106872559	623
True	False	False	False	False	-26.9184703826904	-138.102767944336	113.132476806641	0.795443058013916	0.964467108249664	1	145.088241577148	14799
True	False	False	False	False	-26.8737678527832	-1398.43493652344	149.734161376953	0.808782637119293	0.959389686584473	1	170.392593383789	23003
True	False	False	False	False	52.4327774047852	-1333.77172851563	11.0914192199707	0.763594925403595	0.936281979084015	0.714360892772675	34.5	345
True	False	False	False	False	32.2585105895996	-1289.34814453125	252.884368896484	0.80392974615097	0.945204973220825	1	171.293853759766	39055
True	False	False	False	False	-12.8242378234863	-1226.54846191406	154.17073059082	0.783605933189392	0.933385968208313	0.908817052841187	161.748199462891	22483
True	False	False	False	False	-10.2371578216553	-889.273193359375	126.442184448242	0.878373742103577	0.975989878177643	1	151.526321411133	17274
True	False	False	False	False	-13.8880615234375	-405.48974609375	100.931915283203	0.730834186077118	0.932037770748138	0.582807719707489	134.923080444336	12278
True	False	False	False	False	8.60488414764404	-823.9453125	93.1679229736328	0.782521784305573	0.943497657775879	0.885872364044189	142.142852783203	11940
True	False	False	False	False	57.6037750244141	-802.174377441406	90.9496383666992	0.788853049278259	0.95036518573761	1	137.878051757813	11306
True	False	False	False	False	14.0647888183594	-463.946868896484	25.5102653503418	0.774829864501953	0.949795067310333	0.792114913463593	35.6086959838867	819
True	False	False	False	False	21.3953857421875	-422.576904296875	99.8227767944336	0.86581426858902	0.968959093093872	1	146.588882446289	13193
True	False	False	False	False	35.1925506591797	-258.333038330078	97.6044921875	0.784017562866211	0.948797702789307	0.919521510601044	138.909088134766	12224
True	False	False	False	False	42.6425933837891	-131.647827148438	100.931915283203	0.847731947898865	0.965309083461761	1	142.274719238281	12947
True	False	False	False	False	46.0364837646484	-12.5550031661987	88.7313537597656	0.769612729549408	0.94258189201355	0.751666605472565	155.199996948242	12416
True	False	False	False	False	51.5378723144531	-759.885192871094	153.061584472656	0.789401531219482	0.930969536304474	1	151.050720214844	20845
True	False	False	False	False	52.5441780090332	-422.089996337891	105.36848449707	0.731978118419647	0.92433089017868	0.586294770240784	139.115783691406	13216
True	False	False	False	False	53.5059585571289	-193.63313293457	21.0736961364746	0.765837788581848	0.936461865901947	0.727394282817841	33.3684196472168	634
True	False	False	False	False	56.882022857666	-106.822311401367	15.5279874801636	0.774550676345825	0.945763468742371	0.789673984050751	33.4285697937012	468
True	False	False	False	False	59.6124534606934	-279.00439453125	93.1679229736328	0.772283971309662	0.931402266025543	0.771135985851288	140	11760
True	False	False	False	False	62.5804061889648	-143.579132080078	90.9496383666992	0.815059661865234	0.945148706436157	1	146.963409423828	12051
True	False	False	False	False	-35.903751373291	53.6052589416504	14.4188451766968	0.666414141654968	0.928345501422882	0.43965283036232	32.6153831481934	424
True	False	False	False	False	-1889.6982421875	2023.51184082031	21.0736961364746	0.765837788581848	0.95370626449585	0.727394282817841	46.3684196472168	881
True	False	False	False	False	-1783.17663574219	307.423400878906	231.810668945313	0.795587122440338	0.955456674098969	1	165.985641479492	34691
True	False	False	False	False	-1733.251953125	1778.17944335938	21.0736961364746	0.765837788581848	0.945084035396576	0.727394282817841	37.2105255126953	707
True	False	False	False	False	-1715.01110839844	1963.52551269531	17.7462711334229	0.820201992988586	0.947792708873749	1	39.625	634
True	False	False	False	False	-1702.72473144531	2003.29833984375	191.881561279297	0.868146598339081	0.974538683891296	1	166.132949829102	28741
True	False	False	False	False	-1554.39587402344	462.646179199219	128.660461425781	0.759870648384094	0.952619612216949	0.694506108760834	140.017242431641	16242
True	False	False	False	False	-1599.32897949219	850.543090820313	140.861022949219	0.741758704185486	0.940709412097931	0.618490815162659	140.133865356445	17797
True	False	False	False	False	-1577.64892578125	560.566101074219	96.4953460693359	0.65130627155304	0.887744843959808	0.415231645107269	120.873565673828	10516
True	False	False	False	False	-1559.86669921875	1034.57202148438	183.008422851563	0.646606862545013	0.922248423099518	0.408079504966736	144.199996948242	23793
True	False	False	False	False	-1545.89245605469	80.5149688720703	90.9496383666992	0.883979797363281	0.976058840751648	1	144.17073059082	11822
True	False	False	False	False	-1509.58203125	245.046264648438	90.9496383666992	0.788853049278259	0.946794211864471	1	137.804870605469	11300
True	False	False	False	False	-1462.57946777344	126.751777648926	133.097030639648	0.849098384380341	0.962540864944458	1	155.33332824707	18640
True	False	False	False	False	-1445.72302246094	215.08073425293	124.223899841309	0.733668208122253	0.961078405380249	0.591544389724731	123.044639587402	13781
True	False	False	False	False	-1422.71728515625	498.261749267578	96.4953460693359	0.775108277797699	0.944016098976135	0.794588387012482	128.034484863281	11139
True	False	False	False	False	-1403.67797851563	545.902038574219	88.7313537597656	0.83357036113739	0.959594786167145	1	129.0625	10325
True	False	False	False	False	-1286.34838867188	2021.96936035156	9.98227787017822	0.785398185253143	0.931883156299591	1	36.3333320617676	327
True	False	False	False	False	-1224.79260253906	138.499374389648	120.896469116211	0.80642431974411	0.961696565151215	1	149.568801879883	16303
True	False	False	False	False	-1207.59948730469	150.454528808594	12.2005615234375	0.658792555332184	0.933060109615326	0.427046239376068	36.0909080505371	397
True	False	False	False	False	-1196.90539550781	924.947692871094	12.2005615234375	0.768196105957031	0.939064502716064	0.742168962955475	33.7272720336914	371
True	False	False	False	False	-1141.24816894531	109.75325012207	93.1679229736328	0.863145291805267	0.972272574901581	1	140.988098144531	11843
True	False	False	False	False	-1154.71508789063	718.52490234375	99.8227767944336	0.791574835777283	0.944375455379486	1	132.088882446289	11888
True	False	False	False	False	-1133.10876464844	367.003204345703	17.7462711334229	0.785398185253143	0.948912382125854	1	34.8125	557
True	False	False	False	False	-1129.15588378906	939.892333984375	31.0559749603271	0.838463246822357	0.960098087787628	1	35.8928565979004	1005
True	False	False	False	False	-1127.92761230469	172.848587036133	160.825576782227	0.75981467962265	0.947542488574982	0.694222569465637	158.731033325195	23016
True	False	False	False	False	-1116.77429199219	596.843994140625	106.477630615234	0.794342398643494	0.938829302787781	1	137.51042175293	13201
True	False	False	False	False	-1113.50512695313	144.591217041016	141.970169067383	0.829264461994171	0.962724626064301	1	155.515625	19906
True	False	False	False	False	-1102.97241210938	1006.87908935547	83.1856460571289	0.680576622486115	0.907893300056458	0.464851796627045	128.759994506836	9657
True	False	False	False	False	-1065.09997558594	584.269165039063	134.206176757813	0.880481958389282	0.980330288410187	1	146.438018798828	17719
True	False	False	False	False	-1076.09289550781	1012.36663818359	89.8404998779297	0.843989968299866	0.959594786167145	1	127.728393554688	10346
True	False	False	False	False	-1034.92761230469	547.819885253906	170.807861328125	0.692326605319977	0.920073270797729	0.487827599048615	148.818176269531	22918
True	False	False	False	False	-1027.69689941406	905.018127441406	144.188446044922	0.751398801803589	0.929257929325104	0.655545711517334	138.230773925781	17970
True	False	False	False	False	-1021.06475830078	309.566375732422	154.17073059082	0.749226808547974	0.927226364612579	0.646627426147461	153.136688232422	21286
True	False	False	False	False	-989.3046875	78.1682739257813	106.477630615234	0.829222500324249	0.955228745937347	1	146.92707824707	14105
True	False	False	False	False	-980.471496582031	529.729370117188	117.569046020508	0.826636910438538	0.961251974105835	1	136.471694946289	14466
True	False	False	False	False	-977.140869140625	497.452270507813	16.6371288299561	0.793338239192963	0.946970880031586	1	36.7999992370605	552
True	False	False	False	False	-937.874633789063	69.4370880126953	14.4188451766968	0.719225645065308	0.945763468742371	0.550069808959961	35	455
True	False	False	False	False	-964.059631347656	1088.26135253906	99.8227767944336	0.81229829788208	0.946695864200592	1	123.155555725098	11084
True	False	False	False	False	-962.396545410156	105.590942382813	16.6371288299561	0.714476346969604	0.940302610397339	0.53786963224411	32.9333343505859	494
True	False	False	False	False	-928.313598632813	113.197326660156	134.206176757813	0.814258515834808	0.951344668865204	1	159.07438659668	19248
True	False	False	False	False	-959.540954589844	371.912231445313	104.259346008301	0.826755940914154	0.952430725097656	1	143.053192138672	13447
True	False	False	False	False	-948.870849609375	166.149139404297	17.7462711334229	0.762108087539673	0.940302610397339	0.706189274787903	34.3125	549
True	False	False	False	False	-939.934631347656	196.652053833008	92.0587844848633	0.739471137523651	0.926739454269409	0.610541462898254	133.97590637207	11120
True	False	False	False	False	-924.015380859375	314.360870361328	97.6044921875	0.819784700870514	0.953504860401154	1	129.431823730469	11390
True	False	False	False	False	-924.148132324219	712.811340332031	19.9645557403564	0.776177406311035	0.952117681503296	0.804480254650116	33.9444427490234	611
True	False	False	False	False	-916.258972167969	552.89111328125	120.896469116211	0.864753365516663	0.971811234951019	1	143.770645141602	15671
True	False	False	False	False	-893.574401855469	339.535247802734	90.9496383666992	0.778366804122925	0.953147232532501	0.827120900154114	134.402435302734	11021
True	False	False	False	False	-846.918212890625	199.550979614258	170.807861328125	0.772800981998444	0.95680695772171	0.775180578231812	160.396102905273	24701
True	False	False	False	False	-869.793640136719	677.228942871094	116.459907531738	0.868812024593353	0.975118577480316	1	132.057144165039	13866
True	False	False	False	False	-844.943664550781	1311.43029785156	12.2005615234375	0.768196105957031	0.939064502716064	0.742168962955475	34.2727279663086	377
True	False	False	False	False	-852.431518554688	1402.70324707031	9.98227787017822	0.785398185253143	0.931883156299591	1	33.7777786254883	304
True	False	False	False	False	-844.634460449219	161.889907836914	174.135284423828	0.752221286296844	0.946866929531097	0.659022986888885	162.318466186523	25484
True	False	False	False	False	-844.547058105469	599.057250976563	94.2770690917969	0.806843638420105	0.946397602558136	1	133.70588684082	11365
True	False	False	False	False	-837.419250488281	681.760192871094	105.36848449707	0.762958765029907	0.95690381526947	0.710821866989136	128.747375488281	12231
True	False	False	False	False	-836.601989746094	991.647583007813	138.64274597168	0.818826138973236	0.945572793483734	1	139.608001708984	17451
True	False	False	False	False	-829.850891113281	302.988891601563	133.097030639648	0.757159888744354	0.921197175979614	0.681215405464172	151.316665649414	18158
True	False	False	False	False	-814.459167480469	1130.70715332031	86.513069152832	0.764826476573944	0.933492183685303	0.721405208110809	131.28205871582	10240
True	False	False	False	False	-805.685852050781	968.937805175781	151.952453613281	0.85128265619278	0.966879963874817	1	145.291976928711	19905
True	False	False	False	False	-773.38916015625	323.051574707031	116.459907531738	0.843270182609558	0.963940918445587	1	148.133331298828	15554
True	False	False	False	False	-783.067932128906	943.59716796875	11.0914192199707	0.763594925403595	0.936281979084015	0.714360892772675	32.7000007629395	327
True	False	False	False	False	-754.998901367188	954.645385742188	13.3097038269043	0.80851811170578	0.94014710187912	1	33.0833320617676	397
True	False	False	False	False	-764.795837402344	1162.38659667969	168.589569091797	0.799774885177612	0.949455857276917	1	144.776321411133	22006
True	False	False	False	False	-758.42919921875	1501.73315429688	113.132476806641	0.592108905315399	0.925832986831665	0.336819529533386	118.666664123535	12104
True	False	False	False	False	-743.2451171875	641.977661132813	14.4188451766968	0.805326879024506	0.942608833312988	1	32.3846168518066	421
True	False	False	False	False	-727.925720214844	1188.96716308594	13.3097038269043	0.718682765960693	0.943570137023926	0.54864364862442	33.1666679382324	398
True	False	False	False	False	-727.602233886719	81.1917190551758	147.515884399414	0.871231019496918	0.977861523628235	1	165.526321411133	22015
True	False	False	False	False	-690.234558105469	791.044006347656	27.7285480499268	0.81305855512619	0.95841646194458	1	37.6800003051758	942
True	False	False	False	False	-666.005004882813	81.5912475585938	100.931915283203	0.847731947898865	0.961163997650146	1	153.483520507813	13967
True	False	False	False	False	-635.953674316406	519.868347167969	161.934722900391	0.775890290737152	0.930895745754242	0.801759004592896	150.58219909668	21985
True	False	False	False	False	-640.914916992188	1004.57824707031	102.041061401367	0.809165418148041	0.962955474853516	1	131.15217590332	12066
True	False	False	False	False	-616.419006347656	673.861511230469	78.7490768432617	0.820758700370789	0.959443032741547	1	132.661972045898	9419
True	False	False	False	False	-600.198303222656	609.231872558594	82.0765075683594	0.786518931388855	0.938852250576019	1	132.567565917969	9810
True	False	False	False	False	-594.102844238281	574.2939453125	94.2770690917969	0.703324019908905	0.902540028095245	0.511413395404816	125.952941894531	10706
True	False	False	False	False	-594.041442871094	723.434204101563	100.931915283203	0.810745477676392	0.962020635604858	1	134.527465820313	12242
True	False	False	False	False	-593.847412109375	174.104690551758	136.424453735352	0.764290273189545	0.932047069072723	0.718305766582489	141.715454101563	17431
True	False	False	False	False	-586.177856445313	69.4013214111328	94.2770690917969	0.674348950386047	0.883753418922424	0.453465551137924	133.199996948242	11322
True	False	False	False	False	-575.246826171875	454.98974609375	108.695907592773	0.713117599487305	0.938972055912018	0.534489333629608	123.683670043945	12121
True	False	False	False	False	-566.8408203125	764.414001464844	177.462707519531	0.735508561134338	0.935729026794434	0.597400009632111	147.806243896484	23649
True	False	False	False	False	-565.456481933594	841.027587890625	89.8404998779297	0.843989968299866	0.96769505739212	1	128.66667175293	10422
True	False	False	False	False	-565.233459472656	1458.60144042969	136.424453735352	0.784597456455231	0.954732000827789	0.938117504119873	143.439025878906	17643
True	False	False	False	False	-564.08203125	316.155670166016	16.6371288299561	0.714476346969604	0.930929720401764	0.53786963224411	31.9333324432373	479
True	False	False	False	False	-533.323974609375	278.423309326172	181.899276733398	0.831022262573242	0.956537425518036	1	158.859756469727	26053
True	False	False	False	False	-546.385620117188	908.865356445313	100.931915283203	0.847731947898865	0.961795032024384	1	127.153846740723	11571
True	False	False	False	False	-560.843933105469	1163.01086425781	261.757507324219	0.832137823104858	0.959680140018463	1	155.283905029297	36647
True	False	False	False	False	-545.674194335938	352.776000976563	95.3862075805664	0.742845177650452	0.918151319026947	0.62236750125885	130.337203979492	11209
True	False	False	False	False	-529.837341308594	568.197387695313	89.8404998779297	0.779232859611511	0.929829895496368	0.837222635746002	132.679016113281	10747
True	False	False	False	False	-540.730224609375	947.525512695313	21.0736961364746	0.765837788581848	0.945084035396576	0.727394282817841	33.4736824035645	636
True	False	False	False	False	-545.644287109375	1126.70056152344	114.241622924805	0.793618381023407	0.940397500991821	1	139.106796264648	14328
True	False	False	False	False	-540.023620605469	1249.923828125	115.350761413574	0.748017251491547	0.932112336158752	0.641817271709442	123.644233703613	12859
True	False	False	False	False	-542.030578613281	1288.18225097656	102.041061401367	0.784656643867493	0.941258132457733	0.940379023551941	135.608688354492	12476
True	False	False	False	False	-534.277526855469	806.665222167969	136.424453735352	0.870325863361359	0.973378539085388	1	147.024383544922	18084
True	False	False	False	False	-520.845336914063	1277.50415039063	13.3097038269043	0.743378639221191	0.942608833312988	0.624296009540558	31.8333339691162	382
True	False	False	False	False	-515.55615234375	1540.78002929688	156.389007568359	0.876137614250183	0.975052952766418	1	150.397155761719	21206
True	False	False	False	False	-506.599548339844	1372.88024902344	119.787330627441	0.738457441329956	0.908755719661713	0.607106745243073	137.805557250977	14883
True	False	False	False	False	-502.731506347656	776.106201171875	9.98227787017822	0.785398185253143	0.931883156299591	1	31.1111106872559	280
True	False	False	False	False	-473.232879638672	371.492797851563	18.8554134368896	0.587365925312042	0.913700222969055	0.331435710191727	31.9411773681641	543
True	False	False	False	False	-491.140106201172	1201.82043457031	11.0914192199707	0.763594925403595	0.936281979084015	0.714360892772675	31.3999996185303	314
True	False	False	False	False	-474.453247070313	1440.08544921875	353.816284179688	0.48032221198082	0.855784058570862	0.232099637389183	155.394989013672	49571
True	False	False	False	False	-461.153442382813	1407.23217773438	129.769607543945	0.841519415378571	0.960724711418152	1	142.623931884766	16687
True	False	False	False	False	-465.279815673828	1494.72778320313	95.3862075805664	0.733483374118805	0.925997257232666	0.590964496135712	132.360458374023	11383
True	False	False	False	False	-451.748718261719	360.035552978516	12.2005615234375	0.768196105957031	0.939064502716064	0.742168962955475	30.8181819915771	339
True	False	False	False	False	-437.974456787109	397.732604980469	105.36848449707	0.740853786468506	0.9222292304039	0.61531263589859	118.231582641602	11232
True	False	False	False	False	-444.256072998047	495.201812744141	88.7313537597656	0.769612729549408	0.934042155742645	0.751666605472565	135.225006103516	10818
True	False	False	False	False	-428.737030029297	530.3232421875	105.36848449707	0.683284997940063	0.924757480621338	0.469966500997543	117.642105102539	11176
True	False	False	False	False	-422.376678466797	183.441040039063	13.3097038269043	0.743378639221191	0.931919693946838	0.624296009540558	31.9166660308838	383
True	False	False	False	False	-418.925170898438	315.917327880859	36.6016845703125	0.711495935916901	0.938305974006653	0.530515313148499	35.0606079101563	1157
True	False	False	False	False	-392.967468261719	265.062561035156	120.896469116211	0.802505493164063	0.949769377708435	1	157.357803344727	17152
True	False	False	False	False	-386.905029296875	611.131164550781	18.8554134368896	0.786078751087189	0.950416266918182	1	33.5882339477539	571
True	False	False	False	False	-391.676605224609	1303.69189453125	22.1828384399414	0.775701880455017	0.954588770866394	0.800000011920929	34.5499992370605	691
True	False	False	False	False	-386.366851806641	1337.07604980469	13.3097038269043	0.743378639221191	0.931919693946838	0.624296009540558	33.5	402
True	False	False	False	False	-379.308990478516	1101.53149414063	114.241622924805	0.712310016155243	0.937003076076508	0.532502174377441	138.563110351563	14272
True	False	False	False	False	-377.654205322266	352.111877441406	17.7462711334229	0.762108087539673	0.940302610397339	0.706189274787903	32.0625	513
True	False	False	False	False	-367.395050048828	1423.14624023438	149.734161376953	0.838855147361755	0.962026953697205	1	149.63703918457	20201
True	False	False	False	False	-366.80810546875	1449.904296875	131.987884521484	0.832409501075745	0.968451261520386	1	152.756301879883	18178
True	False	False	False	False	-361.979431152344	1133.52319335938	110.914192199707	0.81305855512619	0.952690541744232	1	137.679992675781	13768
True	False	False	False	False	-358.102569580078	1168.79528808594	329.415161132813	0.653049230575562	0.916522264480591	0.41793492436409	157.498321533203	46777
True	False	False	False	False	-351.513153076172	1388.90856933594	26.6194076538086	0.736015200614929	0.944578170776367	0.599038541316986	32.2916679382324	775
True	False	False	False	False	-350.785186767578	965.191650390625	17.7462711334229	0.762108087539673	0.940302610397339	0.706189274787903	65	1040
True	False	False	False	False	-347.437622070313	974.638244628906	107.586769104004	0.697669982910156	0.896045506000519	0.499009877443314	137.907211303711	13377
True	False	False	False	False	-349.464782714844	1257.07434082031	141.970169067383	0.758784472942352	0.923617720603943	0.689074516296387	149.546875	19142
True	False	False	False	False	-334.338500976563	134.630508422852	156.389007568359	0.866759121417999	0.968452453613281	1	173.631210327148	24482
True	False	False	False	False	-327.274139404297	454.895721435547	105.36848449707	0.810243308544159	0.957231283187866	1	143.505264282227	13633
True	False	False	False	False	-338.797271728516	1062.95532226563	14.4188451766968	0.805326879024506	0.942608833312988	1	31	403
True	False	False	False	False	-331.668365478516	1355.32604980469	15.5279874801636	0.717676758766174	0.928345501422882	0.546022891998291	34.5714302062988	484
True	False	False	False	False	-338.063781738281	1447.15258789063	31.0559749603271	0.792491853237152	0.946757137775421	1	32.8214302062988	919
True	False	False	False	False	-330.776519775391	1334.35217285156	16.6371288299561	0.646814525127411	0.934281527996063	0.408391445875168	32.7999992370605	492
True	False	False	False	False	-327.628479003906	531.250061035156	146.40673828125	0.811434090137482	0.950221836566925	1	160.060607910156	21128
True	False	False	False	False	-322.840454101563	904.355041503906	137.533599853516	0.790976285934448	0.973302900791168	1	148.741928100586	18444
True	False	False	False	False	-319.242706298828	297.149047851563	167.480438232422	0.822150528430939	0.953065872192383	1	169.218536376953	25552
True	False	False	False	False	-316.545440673828	1145.99975585938	18.8554134368896	0.733056426048279	0.934281527996063	0.589630365371704	33.470588684082	569
True	False	False	False	False	-308.741821289063	426.819152832031	33.2742576599121	0.693598926067352	0.949173927307129	0.490445405244827	32.9333343505859	988
True	False	False	False	False	-297.735931396484	928.971618652344	116.459907531738	0.786059260368347	0.953064560890198	1	146.066665649414	15337
True	False	False	False	False	-296.33642578125	814.37646484375	124.223899841309	0.805557072162628	0.949698507785797	1	151.071426391602	16920
True	False	False	False	False	-287.590637207031	661.771423339844	114.241622924805	0.793618381023407	0.937201619148254	1	149.844665527344	15434
True	False	False	False	False	-281.312652587891	1030.24597167969	93.1679229736328	0.772283971309662	0.931402266025543	0.771135985851288	133.523803710938	11216
True	False	False	False	False	-274.534576416016	169.326965332031	96.4953460693359	0.825828194618225	0.950581789016724	1	158.770111083984	13813
True	False	False	False	False	-273.479034423828	881.700561523438	11.0914192199707	0.735508561134338	0.937464773654938	0.597400009632111	33.5	335
True	False	False	False	False	-278.70654296875	961.951232910156	95.3862075805664	0.854818642139435	0.968447744846344	1	141.372085571289	12158
True	False	False	False	False	-274.518127441406	1066.90502929688	119.787330627441	0.699691891670227	0.911803722381592	0.503374934196472	146.962966918945	15872
True	False	False	False	False	-276.740844726563	1149.66516113281	104.259346008301	0.77779358625412	0.93661642074585	0.82083135843277	144	13536
True	False	False	False	False	-270.171569824219	1252.08825683594	115.350761413574	0.825085759162903	0.958751022815704	1	144.336532592773	15011
True	False	False	False	False	-269.212615966797	1311.48278808594	15.5279874801636	0.740449011325836	0.937094211578369	0.613905251026154	33.7142868041992	472
True	False	False	False	False	-268.799591064453	263.746276855469	134.206176757813	0.8463996052742	0.959710299968719	1	160.305786132813	19397
True	False	False	False	False	-268.202423095703	670.071838378906	98.7136306762695	0.727336227893829	0.921372890472412	0.572457194328308	149.831466674805	13335
True	False	False	False	False	-254.518920898438	518.029907226563	146.40673828125	0.85128915309906	0.961314260959625	1	166.287872314453	21950
True	False	False	False	False	-252.234756469727	543.206909179688	22.1828384399414	0.755204319953918	0.938502132892609	0.672140836715698	35.4500007629395	709
True	False	False	False	False	-242.112518310547	762.867797851563	175.244430541992	0.808478236198425	0.950180470943451	1	164.246841430664	25951
True	False	False	False	False	-247.805709838867	786.557006835938	143.079315185547	0.74561882019043	0.9152792096138	0.63258308172226	160.837203979492	20748
True	False	False	False	False	-241.039627075195	435.566009521484	124.223899841309	0.828619480133057	0.952677488327026	1	165.401779174805	18525
True	False	False	False	False	-232.431762695313	2028.90112304688	16.6371288299561	0.793338239192963	0.946970880031586	1	29.3999996185303	441
True	False	False	False	False	-227.355484008789	235.268951416016	114.241622924805	0.693129122257233	0.922237575054169	0.489475697278976	127.97087097168	13181
True	False	False	False	False	-227.897171020508	1082.20361328125	23.2919807434082	0.725569725036621	0.933190703392029	0.567398190498352	32.0476188659668	673
True	False	False	False	False	-207.657165527344	321.957122802734	19.9645557403564	0.776177406311035	0.943199634552002	0.804480254650116	32.7222213745117	589
True	False	False	False	False	-223.698196411133	985.46044921875	15.5279874801636	0.740449011325836	0.946970880031586	0.613905251026154	33.5714302062988	470
True	False	False	False	False	-218.959457397461	338.446624755859	23.2919807434082	0.792964518070221	0.955192744731903	1	35	735
True	False	False	False	False	-210.556381225586	606.570617675781	27.7285480499268	0.566153109073639	0.939448773860931	0.308602601289749	33.3600006103516	834
True	False	False	False	False	-216.155822753906	1344.75024414063	110.914192199707	0.81305855512619	0.963718354701996	1	141.589996337891	14159
True	False	False	False	False	-215.608413696289	907.697692871094	100.931915283203	0.847731947898865	0.965309083461761	1	151.626373291016	13798
True	False	False	False	False	-213.855209350586	1302.28894042969	110.914192199707	0.863773465156555	0.974578142166138	1	148.820007324219	14882
True	False	False	False	False	-202.848022460938	1377.23498535156	105.36848449707	0.786068022251129	0.950655817985535	1	138.378952026367	13146
True	False	False	False	False	-191.578979492188	73.7445373535156	222.937530517578	0.780977606773376	0.934448719024658	0.860425651073456	202.641784667969	40731
True	False	False	False	False	-190.022888183594	168.854766845703	12.2005615234375	0.768196105957031	0.939064502716064	0.742168962955475	32.0909080505371	353
True	False	False	False	False	-187.732452392578	1349.65539550781	18.8554134368896	0.809739828109741	0.949675559997559	1	35.705883026123	607
True	False	False	False	False	-181.693435668945	1411.98303222656	114.241622924805	0.837450325489044	0.963718354701996	1	145.883499145508	15026
True	False	False	False	False	-178.154708862305	607.627075195313	163.043869018555	0.849658668041229	0.966641306877136	1	173.741500854492	25540
True	False	False	False	False	-175.442520141602	1138.78601074219	103.150199890137	0.817960679531097	0.952430725097656	1	146.817199707031	13654
True	False	False	False	False	-170.665267944336	1366.40161132813	123.114753723145	0.776449203491211	0.956187844276428	0.80710357427597	158.486480712891	17592
True	False	False	False	False	-164.976593017578	570.040466308594	120.896469116211	0.80642431974411	0.945289552211761	1	157.211013793945	17136
True	False	False	False	False	-164.262298583984	1267.10229492188	22.1828384399414	0.691018760204315	0.929884076118469	0.485164731740952	34.7999992370605	696
True	False	False	False	False	-149.656539916992	963.649108886719	206.300399780273	0.817960679531097	0.960667490959167	1	174.32795715332	32425
True	False	False	False	False	-129.030227661133	639.205139160156	11.0914192199707	0.763594925403595	0.936281979084015	0.714360892772675	35.9000015258789	359
True	False	False	False	False	-116.568145751953	239.946426391602	140.861022949219	0.831927359104156	0.951995432376862	1	182.527557373047	23181
[truncated: 2,914 more rows]
