# Supplementary material for: Gene Delivery Mediated by Backbone-Degradable RAFT Copolymers
Source: Biomacromolecules. 2026 Feb 12;27(3):1846–56. doi: 10.1021/acs.biomac.5c01662 (PMC12977016; doi:10.1021/acs.biomac.5c01662)
Supplement: Supplementary file 2 [file bm5c01662_si_002.zip › Celigo Raw Data/Object (Cell)-Level Data/Blue/7-15-2024-8-55-08-PM_object_G2.csv]

Plate ID	PM_2024_07_15_PPP41-45_NP_5_10_20_PEIpro_200ngwell_U2OS_6k_Plate2
Plate Name
Plate Description
Scan ID	7/15/2024 8:55:08 PM
Scan Description
Scan Result ID	7/15/2024 8:55:08 PM
Scan Result Description
Software Version	5.1.0.0
Experiment Name
Application Name	Target 1
Plate Type	96-Well BD Falcon™ 353072 Plate
Acquisition Start/End Times	7/15/2024 8:55:08 PM - 7/15/2024 8:56:55 PM
Analysis Start Time	7/15/2024 8:55:08 PM
User ID	Local Administrator
Scan Area Object-Level Data CSV Report
Row	G
Column	2
Total	Class 1	Class 2	Class 3	Class 4	X Position (µm)	Y Position (µm)	Target 1: Area (µm²)	Target 1: Form Factor	Target 1: Smoothness	Target 1: Aspect Ratio	Target 1: Mean Intensity	Target 1: Integrated Intensity
True	False	False	False	False	-2039.29138183594	-2910.5908203125	278.394622802734	0.436436593532562	0.872635543346405	0.200071692466736	184.159362792969	46224
True	False	False	False	False	-2087.390625	-2887.66870117188	9.98227787017822	0.606388568878174	0.928999543190002	0.353718668222427	142.777770996094	1285
True	False	False	False	False	-2096.07885742188	-2871.01513671875	138.64274597168	0.574616074562073	0.934023320674896	0.317479401826859	153.416000366211	19177
True	False	False	False	False	-2132.69995117188	-2853.5439453125	15.5279874801636	0.549106180667877	0.928817808628082	0.291569441556931	144.642852783203	2025
True	False	False	False	False	-2140.5146484375	-2836.4404296875	117.569046020508	0.526806831359863	0.95695686340332	0.270807921886444	161.858489990234	17157
True	False	False	False	False	-2201.4814453125	-2798.14965820313	55.4570960998535	0.569584727287292	0.948673188686371	0.312166571617126	140.139999389648	7007
True	False	False	False	False	-2206.78784179688	-2779.4140625	140.861022949219	0.458926409482956	0.856245934963226	0.216005071997643	135.299209594727	17183
True	False	False	False	False	-2263.23266601563	-2716.42236328125	102.041061401367	0.794671595096588	0.946638286113739	1	78.7173919677734	7242
True	False	False	False	False	-2286.47241210938	-2714.17456054688	171.917007446289	0.459420293569565	0.901755154132843	0.216365873813629	137.012908935547	21237
True	False	False	False	False	-2329.76049804688	-2678.50244140625	340.506591796875	0.293184190988541	0.918312132358551	0.116290800273418	171.166122436523	52548
True	False	False	False	False	-2340.68676757813	-2651.130859375	68.7667999267578	0.668374955654144	0.950069665908813	0.442998021841049	102.193550109863	6336
True	False	False	False	False	-2362.83911132813	-2647.845703125	201.863830566406	0.426195323467255	0.941130518913269	0.193119868636131	163.34065246582	29728
True	False	False	False	False	-2363.19189453125	-2629.58447265625	48.80224609375	0.741141617298126	0.947778403759003	0.616318583488464	85.7272720336914	3772
True	False	False	False	False	-2403.615234375	-2609.40307617188	69.8759460449219	0.703073918819427	0.952956557273865	0.510851562023163	162.158737182617	10216
True	False	False	False	False	-2431.36059570313	-2556.8837890625	25.5102653503418	0.794671595096588	0.94915634393692	1	70.739128112793	1627
True	False	False	False	False	-2460.61108398438	-2551.23901367188	794.145629882813	0.153191894292831	0.820495128631592	0.0541906356811523	158.923187255859	113789
True	False	False	False	False	-2503.08471679688	-2506.92114257813	117.569046020508	0.406933277845383	0.874499678611755	0.180516824126244	117.811317443848	12488
True	False	False	False	False	-2556.88818359375	-2457.51196289063	65.4393768310547	0.424355953931808	0.811404824256897	0.19189028441906	136.135589599609	8032
True	False	False	False	False	-2570.52465820313	-2432.587890625	211.846115112305	0.390228152275085	0.806159198284149	0.170050516724586	133.727752685547	25542
True	False	False	False	False	-2590.95874023438	-2414.5029296875	87.6222152709961	0.568205416202545	0.930533230304718	0.310728371143341	150.848098754883	11917
True	False	False	False	False	-2613.42749023438	-2388.41430664063	130.878753662109	0.642475247383118	0.951778590679169	0.401948988437653	151.211868286133	17843
True	False	False	False	False	-2633.26586914063	-2349.4072265625	62.1119499206543	0.591739177703857	0.948737919330597	0.336395978927612	107.428573608398	6016
True	False	False	False	False	-2647.57006835938	-2346.62670898438	248.447799682617	0.377724915742874	0.915921032428741	0.162478357553482	155.290176391602	34785
True	False	False	False	False	-2671.26416015625	-2319.86157226563	134.206176757813	0.607200801372528	0.935427784919739	0.354712903499603	155.859497070313	18859
True	False	False	False	False	-2690.53662109375	-2310.01000976563	29.9468326568604	0.367503553628922	0.914458572864532	0.15644496679306	142.259262084961	3841
True	False	False	False	False	-2702.3466796875	-2281.97705078125	129.769607543945	0.592863440513611	0.941776394844055	0.337686151266098	163.145294189453	19088
True	False	False	False	False	-2721.15698242188	-2228.21118164063	46.5839614868164	0.823659300804138	0.961694955825806	1	89.2619018554688	3749
True	False	False	False	False	-2717.98413085938	-2242.236328125	27.7285480499268	0.707581996917725	0.932306885719299	0.521181464195251	99.8000030517578	2495
True	False	False	False	False	-2741.5185546875	-2225.96899414063	412.600799560547	0.329811722040176	0.896540760993958	0.135316237807274	167.970428466797	62485
True	False	False	False	False	-2761.48486328125	-2199.30737304688	179.680999755859	0.703358352184296	0.947708308696747	0.511490643024445	170.388885498047	27603
True	False	False	False	False	-2801.11303710938	-2168.90747070313	11.0914192199707	0.55325049161911	0.935661971569061	0.295611768960953	144.300003051758	1443
True	False	False	False	False	-2840.11865234375	-2109.27465820313	108.695907592773	0.580944359302521	0.959100306034088	0.324315339326859	140.938781738281	13812
True	False	False	False	False	-2858.71948242188	-2083.130859375	56.5662384033203	0.524052500724792	0.959212362766266	0.268351674079895	145.019607543945	7396
True	False	False	False	False	-2869.51123046875	-2045.68908691406	199.645553588867	0.48168158531189	0.94164103269577	0.23315566778183	139.544448852539	25118
True	False	False	False	False	-2891.94262695313	-2017.2509765625	108.695907592773	0.634905576705933	0.959267914295197	0.391075670719147	156.938781738281	15380
True	False	False	False	False	-2912.54809570313	-1976.96667480469	146.40673828125	0.64100193977356	0.955757260322571	0.399797111749649	136.325759887695	17995
True	False	False	False	False	-2931.06176757813	-1969.39526367188	56.5662384033203	0.404609382152557	0.914012789726257	0.179035902023315	144.843139648438	7387
True	False	False	False	False	-2962.14282226563	-1918.07580566406	49.9113883972168	0.598902344703674	0.919614017009735	0.344725489616394	149.577774047852	6731
True	False	False	False	False	-2948.146484375	-1941.51611328125	93.1679229736328	0.45277014374733	0.922792553901672	0.211548179388046	147.642852783203	12402
True	False	False	False	False	-2933.00219726563	-1949.03942871094	97.6044921875	0.728147208690643	0.957874178886414	0.574816465377808	114.431816101074	10070
True	False	False	False	False	-2905.83056640625	-1948.00988769531	150.843307495117	0.722747147083282	0.939076781272888	0.559532701969147	114.036766052246	15509
True	False	False	False	False	-2938.46240234375	-1934.08349609375	12.2005615234375	0.741141617298126	0.94014710187912	0.616318583488464	103.272727966309	1136
True	False	False	False	False	-2946.30810546875	-1921.61999511719	89.8404998779297	0.670226395130157	0.923278570175171	0.446196794509888	136.135803222656	11027
True	False	False	False	False	-2899.02319335938	-1999.419921875	97.6044921875	0.669968068599701	0.959592163562775	0.445748090744019	129.556823730469	11401
True	False	False	False	False	-2897.0625	-1912.33605957031	119.787330627441	0.80851811170578	0.952498853206635	1	118.296295166016	12776
True	False	False	False	False	-2889.17797851563	-2036.80944824219	27.7285480499268	0.524010121822357	0.927681803703308	0.268314033746719	142.320007324219	3558
True	False	False	False	False	-2872.47045898438	-2017.23840332031	184.117568969727	0.514114379882813	0.903924822807312	0.259671688079834	95.8072280883789	15904
True	False	False	False	False	-2883.48486328125	-1977.85766601563	190.772415161133	0.61855274438858	0.924008667469025	0.369013637304306	97.0174407958984	16687
True	False	False	False	False	-2854.69970703125	-1970.94689941406	100.931915283203	0.776127755641937	0.954907953739166	0.804006338119507	98.7472534179688	8986
True	False	False	False	False	-2865.28051757813	-1943.78930664063	163.043869018555	0.76271790266037	0.958642601966858	0.709498703479767	98.8163299560547	14526
True	False	False	False	False	-2849.07958984375	-2062.4033203125	151.952453613281	0.511035680770874	0.874346375465393	0.257038831710815	130.94889831543	17940
True	False	False	False	False	-2846.96630859375	-1911.6328125	118.678184509277	0.612072229385376	0.940828800201416	0.360755562782288	72.4205627441406	7749
True	False	False	False	False	-2842.31616210938	-2086.60034179688	173.026138305664	0.537625074386597	0.946851849555969	0.280679374933243	153.448715209961	23938
True	False	False	False	False	-2823.662109375	-2047.03479003906	98.7136306762695	0.706082999706268	0.958751022815704	0.517698526382446	65.2921371459961	5811
True	False	False	False	False	-2840.24780273438	-1978.2412109375	87.6222152709961	0.574860095977783	0.923429250717163	0.317739814519882	106.708862304688	8430
True	False	False	False	False	-2838.33471679688	-1938.63537597656	149.734161376953	0.652987360954285	0.959343791007996	0.417838454246521	84.8740768432617	11458
True	False	False	False	False	-2836.54809570313	-2044.91943359375	54.3479537963867	0.746100842952728	0.953453481197357	0.634407699108124	60.5918350219727	2969
True	False	False	False	False	-2824.109375	-2008.19775390625	179.680999755859	0.690838992595673	0.95621657371521	0.484800934791565	65.1728363037109	10558
True	False	False	False	False	-2825.345703125	-1972.95727539063	86.513069152832	0.410410791635513	0.913057029247284	0.182748422026634	78.9230804443359	6156
True	False	False	False	False	-2823.421875	-2137.86206054688	14.4188451766968	0.619212806224823	0.927047312259674	0.369869381189346	143.307693481445	1863
True	False	False	False	False	-2821.62939453125	-2120.97314453125	92.0587844848633	0.60689902305603	0.897365689277649	0.354343056678772	156.783126831055	13013
True	False	False	False	False	-2821.923828125	-2091.66088867188	127.551322937012	0.753320038318634	0.947174787521362	0.663759410381317	91.8260879516602	10560
True	False	False	False	False	-2821.48999023438	-1935.3515625	127.551322937012	0.741653442382813	0.964829802513123	0.618118822574615	85.2434768676758	9803
True	False	False	False	False	-2816.3212890625	-2066.72265625	153.061584472656	0.716020882129669	0.948080778121948	0.541770160198212	73.0797119140625	10085
True	False	False	False	False	-2815.97045898438	-1957.62414550781	116.459907531738	0.438256472349167	0.907942235469818	0.201326236128807	74.6857147216797	7842
True	False	False	False	False	-2813.94116210938	-2116.771484375	26.6194076538086	0.701955497264862	0.945875704288483	0.508354067802429	109.583335876465	2630
True	False	False	False	False	-2798.9013671875	-2093.10717773438	108.695907592773	0.65948212146759	0.929916322231293	0.428161919116974	68.6530609130859	6728
True	False	False	False	False	-2811.70629882813	-1904.47509765625	306.123168945313	0.854792594909668	0.968047440052032	1	96.1884078979492	26548
True	False	False	False	False	-2798.43701171875	-1980.69995117188	181.899276733398	0.65054839849472	0.905957043170929	0.414064913988113	87.0731735229492	14280
True	False	False	False	False	-2792.13500976563	-2157.09130859375	585.626953125	0.159488841891289	0.760510325431824	0.0566854923963547	149.310607910156	78836
True	False	False	False	False	-2745.00952148438	-2164.6708984375	130.878753662109	0.482166707515717	0.912797093391418	0.233533561229706	59.1440696716309	6979
True	False	False	False	False	-2774.47973632813	-2129.79541015625	129.769607543945	0.774984061717987	0.955318808555603	0.793480038642883	103.102561950684	12063
True	False	False	False	False	-2790.60327148438	-2117.99145507813	89.8404998779297	0.582590401172638	0.917473077774048	0.326122432947159	74.1111145019531	6003
True	False	False	False	False	-2778.88208007813	-2111.62280273438	12.2005615234375	0.768196105957031	0.939064502716064	0.742168962955475	59.9090919494629	659
True	False	False	False	False	-2787.11865234375	-2013.63659667969	230.701522827148	0.748017251491547	0.940627634525299	0.641817271709442	70.475959777832	14659
True	False	False	False	False	-2785.65258789063	-1935.95056152344	124.223899841309	0.805557072162628	0.958591163158417	1	80.7767868041992	9047
True	False	False	False	False	-2777.07983398438	-1951.27868652344	56.5662384033203	0.716889679431915	0.942984759807587	0.543992161750793	75.6470565795898	3858
True	False	False	False	False	-2772.16284179688	-2069.26684570313	214.064392089844	0.734680891036987	0.945767104625702	0.594748139381409	66.6580276489258	12865
True	False	False	False	False	-2769.92065429688	-2025.57849121094	188.554138183594	0.68020099401474	0.931717097759247	0.46415051817894	71.658821105957	12182
True	False	False	False	False	-2765.560546875	-1965.73486328125	86.513069152832	0.750372409820557	0.95036518573761	0.651284754276276	73.0769195556641	5700
True	False	False	False	False	-2758.67993164063	-2145.22729492188	163.043869018555	0.626872420310974	0.962506115436554	0.380007565021515	68.0816345214844	10008
True	False	False	False	False	-2757.88598632813	-2104.49096679688	94.2770690917969	0.69109982252121	0.955033838748932	0.485328912734985	85.3529434204102	7255
True	False	False	False	False	-2746.23071289063	-2072.10693359375	178.571853637695	0.607724726200104	0.945563554763794	0.355356276035309	74.0124206542969	11916
True	False	False	False	False	-2757.416015625	-2001.22692871094	85.4039306640625	0.740752220153809	0.952832698822021	0.614958584308624	53.7662353515625	4140
True	False	False	False	False	-2751.04711914063	-1928.48303222656	201.863830566406	0.707153856754303	0.940984785556793	0.520181596279144	85.9505462646484	15643
True	False	False	False	False	-2753.0166015625	-1904.0029296875	126.442184448242	0.767152667045593	0.95994633436203	0.735483109951019	80.8421020507813	9216
True	False	False	False	False	-2750.00341796875	-1981.5498046875	55.4570960998535	0.731203615665436	0.951341331005096	0.583928167819977	73.9000015258789	3695
True	False	False	False	False	-2745.15283203125	-1954.70202636719	83.1856460571289	0.659645676612854	0.945098757743835	0.428427338600159	69.2933349609375	5197
True	False	False	False	False	-2737.36767578125	-2039.71411132813	150.843307495117	0.682473599910736	0.941073536872864	0.468423426151276	57.735294342041	7852
True	False	False	False	False	-2736.58544921875	-1996.30859375	153.061584472656	0.424158722162247	0.837891101837158	0.191758766770363	71.7753601074219	9905
True	False	False	False	False	-2727.033203125	-1901.17504882813	229.592376708984	0.607132315635681	0.901235520839691	0.354628950357437	91.3188400268555	18903
True	False	False	False	False	-2725.462890625	-2076.88232421875	164.153015136719	0.760389924049377	0.959373652935028	0.697156250476837	68.1081085205078	10080
True	False	False	False	False	-2725.34692382813	-1967.68811035156	12.2005615234375	0.681430399417877	0.921230614185333	0.46645313501358	57.2727279663086	630
True	False	False	False	False	-2722.4375	-2202.17700195313	113.132476806641	0.660820126533508	0.91535496711731	0.430340588092804	74.5588226318359	7605
True	False	False	False	False	-2721.64819335938	-2180.087890625	123.114753723145	0.6284299492836	0.969724357128143	0.382117539644241	55.0450439453125	6110
True	False	False	False	False	-2719.68310546875	-2014.02453613281	86.513069152832	0.775300621986389	0.945265769958496	0.796320915222168	67.1410293579102	5237
True	False	False	False	False	-2720.68505859375	-1955.78479003906	134.206176757813	0.601354956626892	0.937973856925964	0.347638487815857	86.2561950683594	10437
True	False	False	False	False	-2718.4765625	-1998.41247558594	112.023338317871	0.644262969493866	0.9561527967453	0.404584050178528	66.8019790649414	6747
True	False	False	False	False	-2717.40551757813	-2125.17358398438	18.8554134368896	0.445441395044327	0.929108560085297	0.20633764564991	50.705883026123	862
True	False	False	False	False	-2712.97387695313	-2260.2509765625	181.899276733398	0.768088281154633	0.947653114795685	0.741466164588928	165.481704711914	27139
True	False	False	False	False	-2707.06176757813	-2112.43798828125	189.663269042969	0.72921895980835	0.962987244129181	0.577971339225769	79.5614013671875	13605
True	False	False	False	False	-2712.08911132813	-2029.57055664063	72.0942230224609	0.751398801803589	0.940973162651062	0.655545711517334	63.7538452148438	4144
True	False	False	False	False	-2709.19897460938	-2091.99926757813	183.008422851563	0.6886887550354	0.945985913276672	0.480489075183868	70.0363616943359	11556
True	False	False	False	False	-2700.23974609375	-2048.91943359375	198.536407470703	0.590899884700775	0.926622688770294	0.335436791181564	70.9329605102539	12697
True	False	False	False	False	-2704.9267578125	-1970.97680664063	131.987884521484	0.695033729076385	0.948760092258453	0.493430703878403	97.4621810913086	11598
True	False	False	False	False	-2707.7958984375	-1925.4716796875	130.878753662109	0.781607866287231	0.960861563682556	0.870086967945099	82.4067764282227	9724
True	False	False	False	False	-2702.49584960938	-2024.13720703125	62.1119499206543	0.787172973155975	0.952294647693634	1	62.8571434020996	3520
True	False	False	False	False	-2698.37939453125	-1899.00610351563	104.259346008301	0.764275074005127	0.956637859344482	0.718218624591827	87.3297882080078	8209
True	False	False	False	False	-2697.85375976563	-2301.87670898438	14.4188451766968	0.449162185192108	0.91045755147934	0.208970308303833	141.384613037109	1838
True	False	False	False	False	-2683.8232421875	-2303.0498046875	19.9645557403564	0.725530564785004	0.941512584686279	0.56728732585907	117.666664123535	2118
True	False	False	False	False	-2695.30029296875	-2273.6171875	9.98227787017822	0.557533979415894	0.910541534423828	0.29985499382019	93.8888854980469	845
True	False	False	False	False	-2696.41259765625	-2255.47412109375	95.3862075805664	0.742845177650452	0.947323083877563	0.62236750125885	101.523254394531	8731
True	False	False	False	False	-2689.3544921875	-2227.21948242188	217.391815185547	0.746100842952728	0.94266277551651	0.634407699108124	80.5	15778
True	False	False	False	False	-2691.18212890625	-1910.53527832031	34.3833999633789	0.570019125938416	0.948849439620972	0.312621146440506	69.6774215698242	2160
True	False	False	False	False	-2689.68115234375	-2136.64477539063	208.518692016602	0.752222299575806	0.958714783191681	0.659027099609375	79.0957412719727	14870
True	False	False	False	False	-2683.96069335938	-1980.68298339844	188.554138183594	0.771320164203644	0.945584297180176	0.763850271701813	110.505882263184	18786
True	False	False	False	False	-2683.56591796875	-2287.63500976563	120.896469116211	0.695293724536896	0.951890468597412	0.49397537112236	101.944953918457	11112
True	False	False	False	False	-2657.34204101563	-2274.16381835938	125.333038330078	0.748488903045654	0.95037579536438	0.643680155277252	62.6106185913086	7075
True	False	False	False	False	-2668.35131835938	-2162.6025390625	229.592376708984	0.68333113193512	0.938065767288208	0.470054477453232	80.8550720214844	16737
True	False	False	False	False	-2681.15283203125	-2014.79357910156	143.079315185547	0.772836744785309	0.964154958724976	0.775464057922363	65.7674407958984	8484
True	False	False	False	False	-2681.17895507813	-1936.61474609375	116.459907531738	0.833019316196442	0.960335493087769	1	74.1523818969727	7786
True	False	False	False	False	-2676.38647460938	-2085.17529296875	258.430084228516	0.63243567943573	0.955033481121063	0.387622863054276	78.7811126708984	18356
True	False	False	False	False	-2670.62329101563	-2058.29370117188	135.315322875977	0.705158889293671	0.944346129894257	0.515575468540192	62.9098358154297	7675
True	False	False	False	False	-2668.17163085938	-2247.04077148438	102.041061401367	0.761244773864746	0.950061023235321	0.701598525047302	57.9239120483398	5329
True	False	False	False	False	-2649.84228515625	-2215.58618164063	170.807861328125	0.769706130027771	0.968517363071442	0.752311229705811	62.9740257263184	9698
True	False	False	False	False	-2660.693359375	-2030.34777832031	9.98227787017822	0.557533979415894	0.921230614185333	0.29985499382019	60	540
True	False	False	False	False	-2666.75024414063	-1984.7470703125	23.2919807434082	0.772283971309662	0.947545111179352	0.771135985851288	73.2857131958008	1539
True	False	False	False	False	-2660.96362304688	-1905.70910644531	186.335845947266	0.560808300971985	0.899762153625488	0.303144514560699	80.4940490722656	13523
True	False	False	False	False	-2659.36157226563	-2190.61083984375	140.861022949219	0.643535494804382	0.951006829738617	0.403508603572845	54.3149604797363	6898
True	False	False	False	False	-2657.1044921875	-2012.4228515625	217.391815185547	0.683220624923706	0.943031549453735	0.469843715429306	76.4948959350586	14993
True	False	False	False	False	-2656.50463867188	-1979.14233398438	104.259346008301	0.695448517799377	0.934207618236542	0.494300276041031	72.7659606933594	6840
True	False	False	False	False	-2648.81372070313	-2303.62915039063	140.861022949219	0.473733812570572	0.938823878765106	0.227039635181427	79.5826797485352	10107
True	False	False	False	False	-2636.98315429688	-2250.82373046875	100.931915283203	0.681251406669617	0.964284002780914	0.466116547584534	57.0988998413086	5196
True	False	False	False	False	-2647.0712890625	-1955.99035644531	86.513069152832	0.50303453207016	0.923874020576477	0.250314921140671	67.4871826171875	5264
True	False	False	False	False	-2646.51953125	-2132.31469726563	278.394622802734	0.629782617092133	0.935129821300507	0.383963793516159	77.2470092773438	19389
True	False	False	False	False	-2645.02099609375	-2101.24438476563	253.993499755859	0.733696341514587	0.961042463779449	0.591632723808289	83.7685623168945	19183
True	False	False	False	False	-2645.712890625	-2042.03796386719	129.769607543945	0.754551768302917	0.964829802513123	0.66919994354248	71.9658126831055	8420
True	False	False	False	False	-2644.30078125	-1931.42797851563	238.465515136719	0.701910793781281	0.945289015769958	0.508254766464233	92.9302291870117	19980
True	False	False	False	False	-2636.75219726563	-2061.45776367188	206.300399780273	0.735189139842987	0.958502769470215	0.596372902393341	98.8172073364258	18380
True	False	False	False	False	-2635.83056640625	-2330.2568359375	17.7462711334229	0.709974586963654	0.951427280902863	0.52684485912323	74.9375	1199
True	False	False	False	False	-2628.94653320313	-2264.39477539063	119.787330627441	0.588028192520142	0.961346685886383	0.332180917263031	58.3425941467285	6301
True	False	False	False	False	-2632.59838867188	-2195.71435546875	133.097030639648	0.849098384380341	0.968269646167755	1	57.875	6945
True	False	False	False	False	-2630.05908203125	-2081.86157226563	110.914192199707	0.827440023422241	0.971212029457092	1	62.4500007629395	6245
True	False	False	False	False	-2628.90112304688	-1991.69348144531	127.551322937012	0.753320038318634	0.950650691986084	0.663759410381317	61.7391319274902	7100
True	False	False	False	False	-2625.92163085938	-2370.68139648438	136.424453735352	0.818499803543091	0.960169970989227	1	154.292678833008	18978
True	False	False	False	False	-2617.08056640625	-2359.5595703125	23.2919807434082	0.725569725036621	0.94915634393692	0.567398190498352	92.9523773193359	1952
True	False	False	False	False	-2618.89599609375	-2045.75463867188	131.987884521484	0.750850260257721	0.944650769233704	0.653257846832275	67.0924377441406	7984
True	False	False	False	False	-2624.84716796875	-1952.68725585938	82.0765075683594	0.8379065990448	0.957183837890625	1	73.2432403564453	5420
True	False	False	False	False	-2622.14819335938	-1926.63049316406	41.0382537841797	0.760389924049377	0.95463091135025	0.697156250476837	74.3243255615234	2750
True	False	False	False	False	-2620.3076171875	-1967.93432617188	115.350761413574	0.646229147911072	0.95870703458786	0.407513111829758	78.2788467407227	8141
True	False	False	False	False	-2616.54956054688	-2240.38989257813	150.843307495117	0.823476016521454	0.96396404504776	1	60.5661773681641	8237
True	False	False	False	False	-2610.30517578125	-2214.10546875	181.899276733398	0.521393954753876	0.861463606357574	0.266001999378204	65.6219482421875	10762
True	False	False	False	False	-2615.33032226563	-2126.50854492188	220.719253540039	0.751162886619568	0.96299159526825	0.654558777809143	90.3366851806641	17977
True	False	False	False	False	-2615.2236328125	-2019.17700195313	232.919815063477	0.667638599872589	0.947534322738647	0.441736668348312	72.4714279174805	15219
True	False	False	False	False	-2609.52124023438	-1979.57604980469	66.5485153198242	0.816674590110779	0.963077425956726	1	74.7666702270508	4486
True	False	False	False	False	-2609.25170898438	-1934.63232421875	149.734161376953	0.661869049072266	0.934929370880127	0.432061463594437	90.8296279907227	12262
True	False	False	False	False	-2608.9365234375	-2406.99047851563	72.0942230224609	0.494862794876099	0.924212336540222	0.243617579340935	137.507690429688	8938
True	False	False	False	False	-2605.78344726563	-2357.798828125	149.734161376953	0.383308887481689	0.920381128787994	0.165833413600922	73.5703735351563	9932
True	False	False	False	False	-2594.97631835938	-2176.44702148438	107.586769104004	0.645483613014221	0.951712131500244	0.406398594379425	68.8762893676758	6681
True	False	False	False	False	-2608.88012695313	-2095.89721679688	15.5279874801636	0.800106346607208	0.94487601518631	1	59.9285697937012	839
True	False	False	False	False	-2608.19506835938	-2065.95361328125	85.4039306640625	0.71731162071228	0.956013143062592	0.545078694820404	63.2727279663086	4872
True	False	False	False	False	-2605.56567382813	-2085.3984375	128.660461425781	0.538227736949921	0.935987830162048	0.281240075826645	73.3879318237305	8513
True	False	False	False	False	-2600.43212890625	-1917.59362792969	174.135284423828	0.814603447914124	0.962266862392426	1	87.643310546875	13760
True	False	False	False	False	-2599.47387695313	-2162.11987304688	241.792938232422	0.379056483507156	0.829326331615448	0.163274556398392	73.8165130615234	16092
True	False	False	False	False	-2599.41796875	-2047.84106445313	94.2770690917969	0.781477868556976	0.963831067085266	0.868022978305817	65.9529418945313	5606
True	False	False	False	False	-2594.21142578125	-2286.05493164063	197.427261352539	0.721013009548187	0.940875589847565	0.554826080799103	68.0898895263672	12120
True	False	False	False	False	-2592.26245117188	-2104.5888671875	286.158630371094	0.647346317768097	0.918424785137177	0.409191995859146	91.8217086791992	23690
True	False	False	False	False	-2590.107421875	-1896.15490722656	72.0942230224609	0.790630877017975	0.948924779891968	1	75	4875
True	False	False	False	False	-2588.86352539063	-2431.35131835938	21.0736961364746	0.418009370565414	0.897667407989502	0.187690764665604	140.421051025391	2668
True	False	False	False	False	-2586.0849609375	-2394.74975585938	177.462707519531	0.710053443908691	0.948428332805634	0.527033805847168	88.4250030517578	14148
True	False	False	False	False	-2579.19458007813	-2256.53442382813	158.607299804688	0.741963624954224	0.950423657894135	0.619216978549957	56.1328659057617	8027
True	False	False	False	False	-2588.48193359375	-2082.11083984375	54.3479537963867	0.596014022827148	0.92396354675293	0.341335475444794	60	2940
True	False	False	False	False	-2587.06323242188	-1965.97387695313	260.648345947266	0.761238873004913	0.958976626396179	0.70156729221344	87.331916809082	20523
True	False	False	False	False	-2584.71826171875	-2022.24084472656	237.356369018555	0.650750041007996	0.959678292274475	0.414374798536301	74.6588821411133	15977
True	False	False	False	False	-2582.80859375	-2194.86279296875	202.97297668457	0.566764652729034	0.92647123336792	0.309234261512756	65.2568283081055	11942
True	False	False	False	False	-2577.41821289063	-2368.3974609375	168.589569091797	0.432884395122528	0.935427844524384	0.197639867663383	65.3552627563477	9934
True	False	False	False	False	-2571.544921875	-2223.71215820313	210.736968994141	0.464454859495163	0.874639570713043	0.220071822404861	55.3105278015137	10509
True	False	False	False	False	-2576.39331054688	-2065.0986328125	138.64274597168	0.788708209991455	0.931590557098389	1	71.1839981079102	8898
True	False	False	False	False	-2573.99389648438	-2133.958984375	186.335845947266	0.762245774269104	0.953584015369415	0.70693165063858	66.25	11130
True	False	False	False	False	-2572.46801757813	-1984.9326171875	88.7313537597656	0.795180141925812	0.955602645874023	1	76.4625015258789	6117
True	False	False	False	False	-2569.30004882813	-2452.4638671875	21.0736961364746	0.568957209587097	0.912226259708405	0.311511278152466	138.736846923828	2636
True	False	False	False	False	-2547.705078125	-2443.83154296875	97.6044921875	0.746626138687134	0.967571914196014	0.636413872241974	92.4318161010742	8134
True	False	False	False	False	-2555.77075195313	-2370.38110351563	42.1473922729492	0.780941009521484	0.95463091135025	0.859888970851898	48.2105255126953	1832
True	False	False	False	False	-2560.07763671875	-2285.77612304688	160.825576782227	0.786189377307892	0.952482998371124	1	71.2689666748047	10334
True	False	False	False	False	-2565.32666015625	-1953.67102050781	41.0382537841797	0.775534987449646	0.954181313514709	0.798458695411682	70.3783798217773	2604
True	False	False	False	False	-2567.53930664063	-1919.49731445313	215.173538208008	0.70343291759491	0.944554567337036	0.511658430099487	87.4536056518555	16966
True	False	False	False	False	-2564.03857421875	-2186.81518554688	46.5839614868164	0.786822140216827	0.950805008411407	1	45.738094329834	1921
True	False	False	False	False	-2559.52514648438	-2151.5009765625	196.318130493164	0.738775193691254	0.958982527256012	0.608177721500397	67.0903930664063	11875
True	False	False	False	False	-2561.05029296875	-2082.78955078125	189.663269042969	0.579960703849792	0.888732612133026	0.323241204023361	70.7543869018555	12099
True	False	False	False	False	-2563.30859375	-2007.56591796875	177.462707519531	0.614238917827606	0.936400651931763	0.363488018512726	67.2375030517578	10758
True	False	False	False	False	-2560.7724609375	-2114.87060546875	113.132476806641	0.452659070491791	0.837272047996521	0.211468443274498	53.5882339477539	5466
True	False	False	False	False	-2560.7158203125	-2053.58129882813	128.660461425781	0.739945590496063	0.955320537090302	0.612167298793793	70.2672424316406	8151
True	False	False	False	False	-2558.53076171875	-1970.02502441406	117.569046020508	0.750036954879761	0.958051800727844	0.649910449981689	86.4528274536133	9164
True	False	False	False	False	-2556.89794921875	-1939.59851074219	93.1679229736328	0.748380422592163	0.944016098976135	0.643250167369843	78.25	6573
True	False	False	False	False	-2556.64111328125	-2308.98291015625	31.0559749603271	0.647358953952789	0.922874987125397	0.409211099147797	67.25	1883
True	False	False	False	False	-2549.8740234375	-2258.5234375	201.863830566406	0.569790005683899	0.878613889217377	0.312381267547607	92.7966995239258	16889
True	False	False	False	False	-2548.56591796875	-2174.86669921875	108.695907592773	0.474020451307297	0.949658572673798	0.227257817983627	47.3469390869141	4640
True	False	False	False	False	-2553.34985351563	-1986.75866699219	79.8582229614258	0.739838838577271	0.953055739402771	0.6118004322052	78.5416641235352	5655
True	False	False	False	False	-2547.67529296875	-2035.95690917969	100.931915283203	0.810745477676392	0.949859619140625	1	68.0988998413086	6197
True	False	False	False	False	-2546.21069335938	-2211.5771484375	190.772415161133	0.740084707736969	0.953202903270721	0.612646222114563	64.6569747924805	11121
True	False	False	False	False	-2545.69702148438	-2399.30053710938	221.828384399414	0.477794885635376	0.874284982681274	0.230147272348404	69.1350021362305	13827
True	False	False	False	False	-2539.732421875	-2340.97436523438	289.486053466797	0.482744842767715	0.925783455371857	0.23398457467556	68.5823745727539	17900
True	False	False	False	False	-2537.12670898438	-2108.99877929688	144.188446044922	0.690861225128174	0.929598927497864	0.484845846891403	68.6538467407227	8925
True	False	False	False	False	-2542.97729492188	-2054.3251953125	102.041061401367	0.738865315914154	0.958498001098633	0.608482539653778	66.5652160644531	6124
True	False	False	False	False	-2540.39477539063	-1922.97863769531	144.188446044922	0.722330927848816	0.961501479148865	0.558394551277161	75.3692321777344	9798
True	False	False	False	False	-2537.28662109375	-1895.13403320313	167.480438232422	0.655599415302277	0.928362488746643	0.42194128036499	75.291389465332	11369
True	False	False	False	False	-2536.6591796875	-2302.03662109375	418.146514892578	0.705581784248352	0.946258425712585	0.516544759273529	139.480102539063	52584
True	False	False	False	False	-2528.94360351563	-2033.40295410156	160.825576782227	0.410461008548737	0.916378259658813	0.182780802249908	63.7379302978516	9242
True	False	False	False	False	-2528.55883789063	-2478.62475585938	451.420776367188	0.197077795863152	0.761565148830414	0.0721044391393661	143.800979614258	58527
True	False	False	False	False	-2465.58764648438	-2485.94067382813	146.40673828125	0.842007040977478	0.957573533058167	1	74.386360168457	9819
True	False	False	False	False	-2515.19775390625	-2299.11694335938	90.9496383666992	0.699367880821228	0.929963409900665	0.502670288085938	84.5243911743164	6931
True	False	False	False	False	-2527.8349609375	-2263.50634765625	130.878753662109	0.66521942615509	0.959332823753357	0.437635749578476	66.0762710571289	7797
True	False	False	False	False	-2528.5361328125	-2234.27880859375	210.736968994141	0.72940868139267	0.948843657970428	0.578534305095673	59.8210525512695	11366
True	False	False	False	False	-2527.34057617188	-2177.70239257813	87.6222152709961	0.82315069437027	0.965879201889038	1	61.7848091125488	4881
True	False	False	False	False	-2527.50244140625	-2140.56909179688	186.335845947266	0.686474680900574	0.948830723762512	0.476124733686447	62.0476188659668	10424
True	False	False	False	False	-2527.20288085938	-1987.42077636719	158.607299804688	0.548976004123688	0.910144865512848	0.291443437337875	57.461540222168	8217
True	False	False	False	False	-2523.33862304688	-2162.04516601563	97.6044921875	0.68626457452774	0.957532703876495	0.475714534521103	66.2954559326172	5834
True	False	False	False	False	-2522.51831054688	-2280.96704101563	93.1679229736328	0.808093369007111	0.958789765834808	1	93.1904754638672	7828
True	False	False	False	False	-2512.7109375	-2171.1669921875	85.4039306640625	0.730905413627625	0.948963046073914	0.583023309707642	62.3376617431641	4800
True	False	False	False	False	-2519.28588867188	-2076.92749023438	23.2919807434082	0.628847420215607	0.934724569320679	0.382685959339142	48.8571434020996	1026
True	False	False	False	False	-2521.7978515625	-1945.28002929688	232.919815063477	0.783339381217957	0.957514405250549	0.90258914232254	78.0571441650391	16392
True	False	False	False	False	-2518.16552734375	-1917.70959472656	191.881561279297	0.706905424594879	0.943362176418304	0.519603312015533	79.1849746704102	13699
True	False	False	False	False	-2511.19287109375	-2088.8173828125	160.825576782227	0.778323948383331	0.955327868461609	0.826640605926514	62.8689651489258	9116
True	False	False	False	False	-2507.86010742188	-2427.01293945313	109.805053710938	0.762798249721527	0.953371345996857	0.709939241409302	61.5656547546387	6095
True	False	False	False	False	-2458.69091796875	-2420.96704101563	180.790130615234	0.780968606472015	0.963740468025208	0.860293686389923	57.0797538757324	9304
True	False	False	False	False	-2498.96899414063	-2383.29150390625	184.117568969727	0.770222425460815	0.958968818187714	0.755918800830841	66.0060272216797	10957
True	False	False	False	False	-2501.48583984375	-2272.07250976563	136.424453735352	0.784597456455231	0.958162069320679	0.938117504119873	78.4715423583984	9652
True	False	False	False	False	-2502.19165039063	-2121.96337890625	249.556930541992	0.754574596881866	0.9551682472229	0.669301986694336	70.5422210693359	15872
True	False	False	False	False	-2500.6572265625	-1952.11791992188	164.153015136719	0.665352821350098	0.944664359092712	0.437860190868378	74.6621627807617	11050
True	False	False	False	False	-2497.39086914063	-2192.54150390625	170.807861328125	0.82663369178772	0.96921706199646	1	64.8766250610352	9991
True	False	False	False	False	-2496.93188476563	-2328.93505859375	195.208984375	0.570119321346283	0.919074356555939	0.312726080417633	71.4147720336914	12569
True	False	False	False	False	-2496.77026367188	-2234.6552734375	36.6016845703125	0.740985691547394	0.956346571445465	0.61577296257019	54.0303039550781	1783
True	False	False	False	False	-2496.60620117188	-1971.50415039063	116.459907531738	0.734479010105133	0.941820323467255	0.594105780124664	82.476188659668	8660
True	False	False	False	False	-2495.29418945313	-1997.6279296875	154.17073059082	0.563038229942322	0.911150634288788	0.305408209562302	63.3669052124023	8808
True	False	False	False	False	-2494.86645507813	-2417.80053710938	157.498153686523	0.635958850383759	0.932957708835602	0.392561972141266	71.5563354492188	10161
True	False	False	False	False	-2463.73901367188	-2392.61669921875	160.825576782227	0.734745264053345	0.955854713916779	0.594953238964081	55.6689643859863	8072
True	False	False	False	False	-2483.50854492188	-2345.19580078125	23.2919807434082	0.725569725036621	0.933190703392029	0.567398190498352	52.1428565979004	1095
True	False	False	False	False	-2494.33764648438	-2218.513671875	201.863830566406	0.673253357410431	0.920794248580933	0.451513648033142	102.395606994629	18636
True	False	False	False	False	-2494.34887695313	-2061.04565429688	218.500961303711	0.2505704164505	0.8183713555336	0.0957671254873276	67.2994918823242	13258
True	False	False	False	False	-2490.5791015625	-2018.51171875	117.569046020508	0.489934593439102	0.907689988613129	0.239658057689667	57.5094337463379	6096
True	False	False	False	False	-2486.9755859375	-2255.90087890625	181.899276733398	0.44967195391655	0.839588820934296	0.209333032369614	100.969512939453	16559
True	False	False	False	False	-2480.5458984375	-2153.00219726563	255.102645874023	0.759256839752197	0.94498473405838	0.691418409347534	73.0173950195313	16794
True	False	False	False	False	-2484.32495117188	-1901.6220703125	247.338653564453	0.808585226535797	0.953333914279938	1	150.623321533203	33589
True	False	False	False	False	-2484.271484375	-2096.66967773438	99.8227767944336	0.693452954292297	0.950895130634308	0.490143746137619	58.2777786254883	5245
True	False	False	False	False	-2477.80444335938	-2356.54638671875	159.716445922852	0.576170265674591	0.929607152938843	0.319142132997513	57.6597213745117	8303
True	False	False	False	False	-2465.40014648438	-2335.93798828125	161.934722900391	0.622608006000519	0.909294664859772	0.374315321445465	63.2465744018555	9234
True	False	False	False	False	-2470.9658203125	-2310.7626953125	88.7313537597656	0.745258808135986	0.957018911838531	0.631230175495148	54.625	4370
True	False	False	False	False	-2477.59887695313	-2119.47583007813	137.533599853516	0.594111084938049	0.944346785545349	0.339125335216522	63.0241928100586	7815
True	False	False	False	False	-2476.67358398438	-2077.69482421875	147.515884399414	0.80531108379364	0.951170146465302	1	72.5939865112305	9655
True	False	False	False	False	-2471.66479492188	-2041.71875	88.7313537597656	0.71274322271347	0.936604261398315	0.533566176891327	63.8499984741211	5108
True	False	False	False	False	-2476.17553710938	-1976.85070800781	108.695907592773	0.674547255039215	0.960102736949921	0.453820466995239	67.6938781738281	6634
True	False	False	False	False	-2471.27978515625	-2277.2841796875	220.719253540039	0.639630198478699	0.954683899879456	0.397809356451035	72.7638168334961	14480
True	False	False	False	False	-2471.01977539063	-2241.87939453125	148.625015258789	0.390125155448914	0.886692047119141	0.169987246394157	69.164176940918	9268
True	False	False	False	False	-2468.55419921875	-2020.29089355469	146.40673828125	0.701489865779877	0.958681583404541	0.507321655750275	65.7272720336914	8676
True	False	False	False	False	-2465.7080078125	-2206.02197265625	212.955261230469	0.682530403137207	0.944981336593628	0.46853107213974	63.1666679382324	12128
True	False	False	False	False	-2459.83178710938	-2106.8017578125	49.9113883972168	0.685194611549377	0.914017677307129	0.47363543510437	83.0222244262695	3736
True	False	False	False	False	-2462.97583007813	-1991.77478027344	48.80224609375	0.535196304321289	0.938302516937256	0.278431236743927	56.5454559326172	2488
True	False	False	False	False	-2461.65551757813	-2090.822265625	14.4188451766968	0.719225645065308	0.935661971569061	0.550069808959961	61.6153831481934	801
True	False	False	False	False	-2459.60522460938	-2318.283203125	62.1119499206543	0.681158900260925	0.944188296794891	0.465942800045013	59.875	3353
True	False	False	False	False	-2449.3857421875	-2262.0390625	201.863830566406	0.737215578556061	0.966191411018372	0.602968335151672	76.0659332275391	13844
True	False	False	False	False	-2459.53955078125	-1898.50720214844	232.919815063477	0.822954177856445	0.957566976547241	1	81.1857147216797	17049
True	False	False	False	False	-2458.05493164063	-2185.2841796875	183.008422851563	0.528645813465118	0.91242241859436	0.272460520267487	67.0060577392578	11056
True	False	False	False	False	-2451.51806640625	-2134.9033203125	178.571853637695	0.652152240276337	0.957275390625	0.416540175676346	81.0683212280273	13052
True	False	False	False	False	-2457.22436523438	-2118.39697265625	69.8759460449219	0.807386338710785	0.957297146320343	1	72.7142868041992	4581
True	False	False	False	False	-2447.5625	-2094.33740234375	171.917007446289	0.873805224895477	0.96978884935379	1	85.0967712402344	13190
True	False	False	False	False	-2454.080078125	-1975.90734863281	105.36848449707	0.731978118419647	0.947125375270844	0.586294770240784	67.0105285644531	6366
True	False	False	False	False	-2452.72802734375	-2048.71069335938	141.970169067383	0.766845762729645	0.945286691188812	0.733563005924225	78.4296875	10039
True	False	False	False	False	-2450.18115234375	-1922.84057617188	155.279876708984	0.72639799118042	0.927343428134918	0.569756746292114	127.928573608398	17910
True	False	False	False	False	-2447.46484375	-2544.1865234375	36.6016845703125	0.779091417789459	0.951372683048248	0.835518538951874	93.5454559326172	3087
True	False	False	False	False	-2432.15698242188	-2541.09252929688	106.477630615234	0.535675406455994	0.940718770027161	0.278873205184937	64.7708358764648	6218
True	False	False	False	False	-2446.73266601563	-2517.65625	133.097030639648	0.718917906284332	0.948013842105865	0.549260377883911	57.5750007629395	6909
True	False	False	False	False	-2439.89428710938	-2480.54541015625	185.226699829102	0.598534524440765	0.906711220741272	0.344291418790817	68.0898208618164	11371
True	False	False	False	False	-2447.43798828125	-2439.14184570313	239.574661254883	0.805720508098602	0.97433865070343	1	84.5046310424805	18253
True	False	False	False	False	-2440.21362304688	-2396.09912109375	189.663269042969	0.72921895980835	0.952196180820465	0.577971339225769	64.8245620727539	11085
True	False	False	False	False	-2439.45825195313	-2326.1083984375	201.863830566406	0.641733407974243	0.936518549919128	0.400863260030746	70.2637329101563	12788
True	False	False	False	False	-2442.76318359375	-2070.45385742188	139.751892089844	0.73591810464859	0.955324351787567	0.598723590373993	68.0873031616211	8579
True	False	False	False	False	-2444.52954101563	-1940.55895996094	88.7313537597656	0.769612729549408	0.958789765834808	0.751666605472565	68.5374984741211	5483
True	False	False	False	False	-2439.62548828125	-2153.73803710938	266.194061279297	0.706088185310364	0.913895308971405	0.517710447311401	89.470832824707	21473
True	False	False	False	False	-2438.43359375	-2026.73596191406	159.716445922852	0.488387942314148	0.904835164546967	0.238427400588989	56.8125	8181
True	False	False	False	False	-2437.90869140625	-2363.72778320313	183.008422851563	0.701034069061279	0.952338635921478	0.506315171718597	68.8606033325195	11362
True	False	False	False	False	-2433.64135742188	-2287.04321289063	166.371292114258	0.554879128932953	0.901745617389679	0.297217160463333	65.586669921875	9838
True	False	False	False	False	-2431.37451171875	-2225.51977539063	224.046676635742	0.704135537147522	0.911821842193604	0.513245642185211	66.0099029541016	13334
True	False	False	False	False	-2425.97998046875	-2179.11108398438	158.607299804688	0.752419769763947	0.952656269073486	0.659870684146881	70.8951034545898	10138
True	False	False	False	False	-2428.83520507813	-1968.30456542969	240.683807373047	0.730140924453735	0.947552978992462	0.580719590187073	127.534561157227	27675
True	False	False	False	False	-2427.47338867188	-1896.56408691406	192.990692138672	0.662354826927185	0.947962164878845	0.432862222194672	76.6206893920898	13332
True	False	False	False	False	-2424.35400390625	-2507.81176757813	143.079315185547	0.662772297859192	0.944450736045837	0.433552443981171	58.1550369262695	7502
True	False	False	False	False	-2423.76196289063	-2532.03125	21.0736961364746	0.717444062232971	0.946847438812256	0.54542076587677	48.0526313781738	913
True	False	False	False	False	-2418.64501953125	-2407.73413085938	190.772415161133	0.805555999279022	0.957054972648621	1	59.5755805969238	10247
True	False	False	False	False	-2418.55859375	-2595.10424804688	146.40673828125	0.671579599380493	0.952176570892334	0.448560148477554	169.863632202148	22422
True	False	False	False	False	-2398.67700195313	-2593.80883789063	32.1651153564453	0.776993036270142	0.955226957798004	0.812498211860657	76.3103485107422	2213
True	False	False	False	False	-2416.58837890625	-2299.73120117188	125.333038330078	0.790439307689667	0.958291947841644	1	71.2566375732422	8052
True	False	False	False	False	-2417.26708984375	-2258.10913085938	158.607299804688	0.544349074363708	0.863282084465027	0.287003338336945	59.2447547912598	8472
True	False	False	False	False	-2417.68017578125	-2117.55053710938	273.958068847656	0.821827054023743	0.957397520542145	1	78.8906860351563	19486
True	False	False	False	False	-2415.42260742188	-2076.29907226563	208.518692016602	0.834312796592712	0.95819628238678	1	80.4574432373047	15126
True	False	False	False	False	-2415.33911132813	-2053.2109375	145.297592163086	0.776568472385406	0.943044245243073	0.808269858360291	121.870231628418	15965
True	False	False	False	False	-2413.19165039063	-1980.77136230469	109.805053710938	0.69250875711441	0.955316305160522	0.488200724124908	71.2525253295898	7054
True	False	False	False	False	-2410.97290039063	-2209.1943359375	126.442184448242	0.829544961452484	0.958977937698364	1	58.9298248291016	6718
True	False	False	False	False	-2410.71020507813	-2282.56225585938	112.023338317871	0.598728358745575	0.913671433925629	0.34452012181282	61.9603958129883	6258
True	False	False	False	False	-2410.26831054688	-2168.32934570313	156.389007568359	0.724425494670868	0.961923837661743	0.564178287982941	75.9077987670898	10703
True	False	False	False	False	-2409.99780273438	-1906.39331054688	64.3302307128906	0.576505601406097	0.943492233753204	0.319502264261246	56.6724128723145	3287
True	False	False	False	False	-2406.37255859375	-2010.23889160156	159.716445922852	0.647370338439941	0.945102751255035	0.40922823548317	60.7152786254883	8743
True	False	False	False	False	-2405.86767578125	-2565.34545898438	166.371292114258	0.626080632209778	0.946681320667267	0.378941357135773	62.1599998474121	9324
True	False	False	False	False	-2397.43359375	-2523.77612304688	153.061584472656	0.75136935710907	0.949983537197113	0.655422210693359	55.7608680725098	7695
True	False	False	False	False	-2399.64306640625	-2365.00634765625	226.264953613281	0.789839804172516	0.963167130947113	1	58.8578414916992	12007
True	False	False	False	False	-2405.85083007813	-1963.89172363281	106.477630615234	0.794342398643494	0.959492325782776	1	65.9479141235352	6331
True	False	False	False	False	-2403.18579101563	-2329.568359375	158.607299804688	0.806155741214752	0.963892996311188	1	65.3916091918945	9351
True	False	False	False	False	-2397.36499023438	-2235.03784179688	147.515884399414	0.652063608169556	0.957306742668152	0.416402816772461	67.5864639282227	8989
True	False	False	False	False	-2398.09838867188	-2120.51049804688	23.2919807434082	0.682969212532043	0.942926585674286	0.469364792108536	52.2857131958008	1098
True	False	False	False	False	-2396.83447265625	-2047.92639160156	228.483245849609	0.867472589015961	0.969947934150696	1	121.451454162598	25019
True	False	False	False	False	-2396.57373046875	-2159.18627929688	134.206176757813	0.543970882892609	0.931581854820251	0.28664368391037	61.9586791992188	7497
True	False	False	False	False	-2394.8173828125	-2025.85559082031	191.881561279297	0.522124648094177	0.904135406017303	0.266645759344101	97.687858581543	16900
True	False	False	False	False	-2395.67846679688	-1912.76513671875	66.5485153198242	0.76893937587738	0.952435314655304	0.747088372707367	57.716667175293	3463
True	False	False	False	False	-2392.857421875	-2484.759765625	207.409545898438	0.481765061616898	0.918010771274567	0.233220651745796	59.0909080505371	11050
True	False	False	False	False	-2386.970703125	-2286.37670898438	190.772415161133	0.746775507926941	0.944987893104553	0.636987566947937	92.1744155883789	15854
True	False	False	False	False	-2391.93920898438	-2200.25903320313	126.442184448242	0.788381993770599	0.966538786888123	1	59.3771934509277	6769
True	False	False	False	False	-2387.109375	-1894.87316894531	170.807861328125	0.721253633499146	0.970028638839722	0.555473566055298	67.8831176757813	10454
True	False	False	False	False	-2386.2724609375	-2623.22827148438	177.462707519531	0.519967019557953	0.878814339637756	0.264749318361282	158.193756103516	25311
True	False	False	False	False	-2366.56201171875	-2607.22729492188	55.4570960998535	0.793351709842682	0.957894325256348	1	63.0200004577637	3151
True	False	False	False	False	-2378.22045898438	-2592.06762695313	134.206176757813	0.706714987754822	0.95204222202301	0.51916092634201	78.0743789672852	9447
True	False	False	False	False	-2364.01977539063	-2563.21435546875	112.023338317871	0.669003367424011	0.95037579536438	0.444079250097275	51.3762359619141	5189
True	False	False	False	False	-2383.09155273438	-2516.64038085938	11.0914192199707	0.55325049161911	0.89679366350174	0.295611768960953	37.7999992370605	378
True	False	False	False	False	-2384.91015625	-2440.13330078125	229.592376708984	0.797470927238464	0.976586878299713	1	61.4444427490234	12719
True	False	False	False	False	-2385.32958984375	-2306.3701171875	100.931915283203	0.681251406669617	0.954038023948669	0.466116547584534	59.9011001586914	5451
True	False	False	False	False	-2384.64208984375	-2004.96459960938	102.041061401367	0.770813465118408	0.944112837314606	0.760143399238586	55.3043479919434	5088
True	False	False	False	False	-2383.58618164063	-2405.52001953125	178.571853637695	0.600560188293457	0.938844859600067	0.346691012382507	55.8012428283691	8984
True	False	False	False	False	-2375.64184570313	-2345.4833984375	52.1296730041504	0.650069355964661	0.945535778999329	0.413330078125	46.4893608093262	2185
True	False	False	False	False	-2381.43115234375	-2226.40283203125	90.9496383666992	0.788853049278259	0.955300211906433	1	66.1219482421875	5422
True	False	False	False	False	-2375.79858398438	-2163.4169921875	93.1679229736328	0.808093369007111	0.946794211864471	1	75.9880981445313	6383
True	False	False	False	False	-2380.25659179688	-2138.98461914063	261.757507324219	0.779063522815704	0.951983630657196	0.835185289382935	71.3432235717773	16837
True	False	False	False	False	-2379.54907226563	-2080.93774414063	265.084930419922	0.866600334644318	0.968456506729126	1	104.602508544922	25000
True	False	False	False	False	-2375.01782226563	-2477.46508789063	145.297592163086	0.494484126567841	0.922649800777435	0.243311256170273	61.0534362792969	7998
True	False	False	False	False	-2360.58081054688	-2476.77490234375	80.9673614501953	0.786957621574402	0.951916694641113	1	65.8356170654297	4806
True	False	False	False	False	-2364.04174804688	-2365.77514648438	268.412353515625	0.777841806411743	0.957071661949158	0.821349143981934	73.2231369018555	17720
True	False	False	False	False	-2364.84936523438	-2239.91430664063	218.500961303711	0.756281673908234	0.951388239860535	0.677090227603912	87.7055816650391	17278
True	False	False	False	False	-2368.962890625	-2049.5693359375	135.315322875977	0.76977926492691	0.961800873279572	0.752817690372467	61.2131156921387	7468
True	False	False	False	False	-2373.36059570313	-1955.82836914063	55.4570960998535	0.70283305644989	0.927570283412933	0.510311484336853	104.76000213623	5238
True	False	False	False	False	-2369.97729492188	-1975.6376953125	177.462707519531	0.795180141925812	0.960043013095856	1	75.4499969482422	12072
True	False	False	False	False	-2368.61010742188	-2193.32885742188	210.736968994141	0.824926435947418	0.966655373573303	1	69.3842086791992	13183
True	False	False	False	False	-2368.302734375	-2020.93884277344	146.40673828125	0.762958765029907	0.947024881839752	0.710821986198425	55.0681800842285	7269
True	False	False	False	False	-2360.1259765625	-2318.18383789063	198.536407470703	0.731422424316406	0.954396307468414	0.584594190120697	88.2346343994141	15794
True	False	False	False	False	-2359.31689453125	-2269.80126953125	268.412353515625	0.381734788417816	0.883093953132629	0.164883315563202	69.8801651000977	16911
True	False	False	False	False	-2359.01611328125	-2400.21630859375	164.153015136719	0.742691874504089	0.942639470100403	0.621816456317902	59.8175659179688	8853
True	False	False	False	False	-2356.90356445313	-2297.76708984375	68.7667999267578	0.754140198230743	0.946150183677673	0.667366206645966	58.9193534851074	3653
True	False	False	False	False	-2358.89990234375	-1904.07397460938	146.40673828125	0.726016283035278	0.932944655418396	0.568666875362396	86.4318161010742	11409
True	False	False	False	False	-2358.46435546875	-2168.08715820313	108.695907592773	0.685513734817505	0.946900010108948	0.474253714084625	61.4387741088867	6021
True	False	False	False	False	-2356.810546875	-2522.9833984375	151.952453613281	0.745924651622772	0.948670923709869	0.633738994598389	70.2262802124023	9621
True	False	False	False	False	-2353.95751953125	-2461.48266601563	78.7490768432617	0.683031260967255	0.955300211906433	0.469482928514481	55.1408462524414	3915
True	False	False	False	False	-2354.77709960938	-2447.56787109375	125.333038330078	0.684211671352386	0.961195588111877	0.471740275621414	57.5132751464844	6499
True	False	False	False	False	-2354.658203125	-2220.705078125	123.114753723145	0.616759479045868	0.949934899806976	0.366702616214752	54.0900917053223	6004
True	False	False	False	False	-2350.69287109375	-2048.67431640625	72.0942230224609	0.751398801803589	0.939060509204865	0.655545711517334	77.0307693481445	5007
True	False	False	False	False	-2352.79931640625	-1946.52319335938	191.881561279297	0.556060433387756	0.951240599155426	0.298387706279755	80.1734085083008	13870
True	False	False	False	False	-2352.6484375	-2031.36083984375	75.4216537475586	0.786078751087189	0.945590615272522	1	71.8676452636719	4887
True	False	False	False	False	-2350.15966796875	-2131.55004882813	161.934722900391	0.823068141937256	0.958691418170929	1	116.616439819336	17026
True	False	False	False	False	-2348.185546875	-2081.0986328125	311.668884277344	0.71482527256012	0.952188968658447	0.53874534368515	61.3202857971191	17231
True	False	False	False	False	-2345.583984375	-2574.57836914063	117.569046020508	0.784229159355164	0.95800256729126	0.925705969333649	60.6886787414551	6433
True	False	False	False	False	-2345.1552734375	-2604.00903320313	143.079315185547	0.781091213226318	0.952489733695984	0.862106204032898	74.4728698730469	9607
True	False	False	False	False	-2339.27124023438	-2533.99096679688	156.389007568359	0.749318718910217	0.958681583404541	0.646997332572937	58.8085098266602	8292
True	False	False	False	False	-2344.46484375	-2147.35815429688	86.513069152832	0.686031520366669	0.954900205135345	0.475260227918625	58.7179489135742	4580
True	False	False	False	False	-2342.35302734375	-1989.74645996094	255.102645874023	0.494824081659317	0.874855577945709	0.243586242198944	67.6956558227539	15570
True	False	False	False	False	-2338.93896484375	-2422.2998046875	204.082122802734	0.727283895015717	0.959429264068604	0.572305679321289	65.1521759033203	11988
True	False	False	False	False	-2334.96459960938	-2388.94165039063	177.462707519531	0.710053443908691	0.946674227714539	0.527033805847168	65.4312515258789	10469
True	False	False	False	False	-2334.775390625	-2292.91772460938	222.937530517578	0.80423766374588	0.954332590103149	1	79.427864074707	15965
True	False	False	False	False	-2338.0693359375	-2110.61083984375	183.008422851563	0.73224264383316	0.945456743240356	0.587108492851257	68.9575729370117	11378
True	False	False	False	False	-2335.6279296875	-2174.70532226563	168.589569091797	0.788660645484924	0.962266862392426	1	70.3618392944336	10695
True	False	False	False	False	-2334.35034179688	-2360.70385742188	157.498153686523	0.644279181957245	0.939096808433533	0.404608070850372	63.8732376098633	9070
True	False	False	False	False	-2333.82983398438	-2340.35595703125	141.970169067383	0.739838838577271	0.948466539382935	0.6118004322052	69.140625	8850
True	False	False	False	False	-2329.86376953125	-2637.22143554688	214.064392089844	0.367340445518494	0.935230195522308	0.156349807977676	73.4507751464844	14176
True	False	False	False	False	-2318.25024414063	-2629.93530273438	73.203369140625	0.802794396877289	0.958397746086121	1	65.3181838989258	4311
True	False	False	False	False	-2326.80322265625	-2589.63793945313	88.7313537597656	0.795180141925812	0.949547469615936	1	55.8875007629395	4471
True	False	False	False	False	-2325.04516601563	-2236.65771484375	133.097030639648	0.556787312030792	0.915922462940216	0.299110472202301	48.908332824707	5869
True	False	False	False	False	-2327.8583984375	-2197.02001953125	214.064392089844	0.734680891036987	0.946864604949951	0.594748139381409	99.4663238525391	19197
True	False	False	False	False	-2324.94750976563	-1985.79553222656	22.1828384399414	0.650446891784668	0.94746345281601	0.413908988237381	40.5499992370605	811
True	False	False	False	False	-2324.56494140625	-2470.07543945313	102.041061401367	0.636238098144531	0.957916557788849	0.392957359552383	48.5217399597168	4464
True	False	False	False	False	-2323.1787109375	-2450.6689453125	141.970169067383	0.54584813117981	0.943728446960449	0.288433790206909	52.8203125	6761
True	False	False	False	False	-2319.43017578125	-2146.4873046875	109.805053710938	0.819165587425232	0.95396763086319	1	58.3535346984863	5777
True	False	False	False	False	-2322.12329101563	-2012.83093261719	177.462707519531	0.584962904453278	0.923804402351379	0.328748881816864	67.6999969482422	10832
True	False	False	False	False	-2320.47387695313	-2048.26782226563	187.44499206543	0.537290096282959	0.935340225696564	0.28036817908287	48.532543182373	8202
True	False	False	False	False	-2320.39672851563	-1894.70007324219	46.5839614868164	0.580913007259369	0.941351592540741	0.32428103685379	44.1904754638672	1856
True	False	False	False	False	-2314.912109375	-2324.4765625	133.097030639648	0.765460968017578	0.951890468597412	0.725139915943146	65.7416687011719	7889
True	False	False	False	False	-2314.1435546875	-2081.48388671875	171.917007446289	0.785417377948761	0.956596493721008	1	87.3290328979492	13536
True	False	False	False	False	-2311.380859375	-2601.1142578125	36.6016845703125	0.779091417789459	0.948639392852783	0.835518538951874	46.3939399719238	1531
True	False	False	False	False	-2310.21337890625	-2538.92236328125	128.660461425781	0.731921255588531	0.913574039936066	0.586120128631592	80.5344848632813	9342
True	False	False	False	False	-2308.76684570313	-2273.40600585938	231.810668945313	0.764107763767242	0.959460079669952	0.717262506484985	82.2296676635742	17186
True	False	False	False	False	-2308.7568359375	-2674.12622070313	84.2947845458984	0.455314695835114	0.914407968521118	0.213381320238113	84.3684234619141	6412
True	False	False	False	False	-2307.87719726563	-2581.77465820313	129.769607543945	0.727007806301117	0.950534105300903	0.571508407592773	59.2136764526367	6928
True	False	False	False	False	-2307.29760742188	-2252.17333984375	89.8404998779297	0.473090201616287	0.938027620315552	0.226550430059433	55.0740737915039	4461
True	False	False	False	False	-2306.46997070313	-2101.92016601563	289.486053466797	0.748768270015717	0.965041399002075	0.644791126251221	73.4597702026367	19173
True	False	False	False	False	-2305.13549804688	-2349.25512695313	215.173538208008	0.663244187831879	0.931762635707855	0.434334874153137	71.773193359375	13924
True	False	False	False	False	-2304.68139648438	-2187.01293945313	155.279876708984	0.80919873714447	0.958821892738342	1	58.4214286804199	8179
True	False	False	False	False	-2303.546875	-2701.455078125	84.2947845458984	0.531622886657715	0.903892636299133	0.275157600641251	159.763153076172	12142
True	False	False	False	False	-2257.51733398438	-2693.46997070313	185.226699829102	0.846223890781403	0.965243339538574	1	66.1616744995117	11049
True	False	False	False	False	-2297.0146484375	-2655.8583984375	98.7136306762695	0.736421585083008	0.952349483966827	0.600361526012421	64.0224685668945	5698
True	False	False	False	False	-2299.48681640625	-2514.384765625	175.244430541992	0.626747846603394	0.930457592010498	0.379839509725571	61.7531661987305	9757
True	False	False	False	False	-2303.42504882813	-2480.095703125	159.716445922852	0.72967803478241	0.95218950510025	0.579335868358612	57.7916679382324	8322
True	False	False	False	False	-2300.70263671875	-2433.275390625	118.678184509277	0.693213284015656	0.930680632591248	0.489649057388306	49.0280380249023	5246
True	False	False	False	False	-2301.8310546875	-2159.103515625	124.223899841309	0.805557072162628	0.951931655406952	1	65.1696395874023	7299
True	False	False	False	False	-2300.24755859375	-2373.41015625	201.863830566406	0.83343368768692	0.96044135093689	1	62.3791198730469	11353
True	False	False	False	False	-2298.46875	-2602.65625	23.2919807434082	0.580913007259369	0.95154744386673	0.32428103685379	48.238094329834	1013
True	False	False	False	False	-2297.24780273438	-2560.96508789063	109.805053710938	0.648510277271271	0.940127968788147	0.410952866077423	57.0505065917969	5648
True	False	False	False	False	-2297.88403320313	-2308.5419921875	197.427261352539	0.807617545127869	0.961766064167023	1	87.1573028564453	15514
True	False	False	False	False	-2297.6904296875	-2018.91711425781	157.498153686523	0.820758700370789	0.958821892738342	1	60.7957763671875	8633
True	False	False	False	False	-2294.41650390625	-2411.92822265625	159.716445922852	0.747152209281921	0.958642601966858	0.638441383838654	57.6111106872559	8296
True	False	False	False	False	-2294.080078125	-2678.18798828125	96.4953460693359	0.65130627155304	0.949420511722565	0.415231645107269	79.931037902832	6954
True	False	False	False	False	-2263.52709960938	-2667.7587890625	126.442184448242	0.819941997528076	0.958591163158417	1	65.6403503417969	7483
True	False	False	False	False	-2286.96875	-2630.02172851563	136.424453735352	0.793246746063232	0.962809503078461	1	59.991870880127	7379
True	False	False	False	False	-2286.734375	-2291.90356445313	212.955261230469	0.626822650432587	0.94918030500412	0.379940390586853	73.4427108764648	14101
True	False	False	False	False	-2293.34497070313	-2240.31005859375	113.132476806641	0.84398877620697	0.967305481433868	1	61.1176452636719	6234
True	False	False	False	False	-2286.58520507813	-2138.97143554688	247.338653564453	0.747867226600647	0.957587361335754	0.641227960586548	111.789237976074	24929
True	False	False	False	False	-2289.4345703125	-2060.45239257813	261.757507324219	0.424355953931808	0.889943361282349	0.19189028441906	71.6737289428711	16915
True	False	False	False	False	-2289.13403320313	-1941.62084960938	159.716445922852	0.754574596881866	0.960258781909943	0.669301986694336	77.2013854980469	11117
True	False	False	False	False	-2285.330078125	-2597.19360351563	122.005615234375	0.58457487821579	0.917552471160889	0.328317552804947	53.2545471191406	5858
True	False	False	False	False	-2284.3779296875	-2574.29663085938	93.1679229736328	0.772283971309662	0.953889608383179	0.771135985851288	54.9642868041992	4617
True	False	False	False	False	-2278.29614257813	-2259.1494140625	141.970169067383	0.816491663455963	0.97129362821579	1	70.09375	8972
True	False	False	False	False	-2283.6962890625	-2225.51391601563	138.64274597168	0.635965526103973	0.950322926044464	0.39257138967514	60.7120018005371	7589
True	False	False	False	False	-2283.330078125	-2175.39453125	187.44499206543	0.643321633338928	0.925397455692291	0.403193235397339	79.2781066894531	13398
True	False	False	False	False	-2279.67822265625	-2003.73266601563	100.931915283203	0.821323812007904	0.961773693561554	1	60.1428565979004	5473
True	False	False	False	False	-2279.4013671875	-2040.78796386719	88.7313537597656	0.735508561134338	0.949065208435059	0.597400009632111	62.9749984741211	5038
True	False	False	False	False	-2277.82153320313	-2537.68676757813	199.645553588867	0.791574835777283	0.954358398914337	1	57.2888870239258	10312
True	False	False	False	False	-2277.15014648438	-2114.01000976563	231.810668945313	0.711187422275543	0.952943623065948	0.529766499996185	104.727272033691	21888
True	False	False	False	False	-2275.13891601563	-2645.55834960938	118.678184509277	0.765907049179077	0.969590902328491	0.727811515331268	57.5607490539551	6159
True	False	False	False	False	-2244.9501953125	-2638.72436523438	166.371292114258	0.645422697067261	0.945180475711823	0.406307727098465	54.5666656494141	8185
True	False	False	False	False	-2263.59692382813	-2569.48583984375	100.931915283203	0.701157987117767	0.948040068149567	0.506588459014893	56.1318664550781	5108
True	False	False	False	False	-2271.7333984375	-2437.65112304688	138.64274597168	0.827974438667297	0.963757157325745	1	65.9759979248047	8247
True	False	False	False	False	-2272.61108398438	-2354.62670898438	211.846115112305	0.764225840568542	0.93945324420929	0.717936635017395	65.5654449462891	12523
True	False	False	False	False	-2274.23095703125	-2206.45727539063	176.353576660156	0.630714595317841	0.925429046154022	0.385243386030197	76.8050308227539	12212
True	False	False	False	False	-2273.59765625	-1965.05017089844	207.409545898438	0.404880255460739	0.801086604595184	0.179208099842072	74.6149749755859	13953
True	False	False	False	False	-2273.09716796875	-1918.0439453125	129.769607543945	0.766421258449554	0.970909714698792	0.730939626693726	65.2222213745117	7631
True	False	False	False	False	-2269.89721679688	-2397.16162109375	178.571853637695	0.638648152351379	0.939302444458008	0.396395355463028	62.6211166381836	10082
True	False	False	False	False	-2269.3193359375	-2504.68408203125	100.931915283203	0.847731947898865	0.965309083461761	1	49.8131866455078	4533
True	False	False	False	False	-2264.2646484375	-2290.05297851563	175.244430541992	0.61917507648468	0.924336493015289	0.369820356369019	62.7531661987305	9915
True	False	False	False	False	-2266.71484375	-2146.255859375	93.1679229736328	0.725569725036621	0.952967822551727	0.567398190498352	60.238094329834	5060
True	False	False	False	False	-2264.7861328125	-2019.18481445313	169.698715209961	0.793849229812622	0.942339956760406	1	73.0065383911133	11170
True	False	False	False	False	-2263.8525390625	-2180.48779296875	95.3862075805664	0.742845177650452	0.956959247589111	0.62236750125885	64.5232543945313	5549
True	False	False	False	False	-2262.54052734375	-2162.76513671875	109.805053710938	0.795083343982697	0.954649329185486	1	79.1616134643555	7837
True	False	False	False	False	-2262.13427734375	-2615.76171875	160.825576782227	0.781567513942719	0.969152987003326	0.869442224502563	67.2137908935547	9746
True	False	False	False	False	-2254.1875	-2585.62817382813	151.952453613281	0.791858732700348	0.952291786670685	1	61.335765838623	8403
True	False	False	False	False	-2259.26171875	-2461.66821289063	194.099838256836	0.74627673625946	0.939081728458405	0.635077357292175	56.0514297485352	9809
True	False	False	False	False	-2254.28637695313	-2325.892578125	238.465515136719	0.621349036693573	0.947795271873474	0.372657954692841	57.930233001709	12455
True	False	False	False	False	-2260.88232421875	-2270.5751953125	82.0765075683594	0.735541641712189	0.946000397205353	0.597506582736969	57.2162170410156	4234
True	False	False	False	False	-2256.40209960938	-2245.48266601563	145.297592163086	0.689279675483704	0.950075507164001	0.481666713953018	63.3282432556152	8296
True	False	False	False	False	-2255.0458984375	-2093.88647460938	257.320922851563	0.771918535232544	0.954852521419525	0.768335938453674	79.1163787841797	18355
True	False	False	False	False	-2259.291015625	-1938.48754882813	137.533599853516	0.812275528907776	0.956162750720978	1	66.4919357299805	8245
True	False	False	False	False	-2259.12622070313	-2066.31201171875	131.987884521484	0.677805840969086	0.936257123947144	0.459723263978958	63.0840339660645	7507
True	False	False	False	False	-2258.93823242188	-2040.51586914063	195.208984375	0.791230380535126	0.952165901660919	1	79.3920440673828	13973
True	False	False	False	False	-2257.35668945313	-1900.20751953125	136.424453735352	0.64718621969223	0.958352208137512	0.40895077586174	63.2601623535156	7781
True	False	False	False	False	-2254.82934570313	-2225.75952148438	134.206176757813	0.743814587593079	0.94545990228653	0.625884413719177	61.2727279663086	7414
True	False	False	False	False	-2251.83203125	-2416.1259765625	194.099838256836	0.528160810470581	0.927426278591156	0.272023648023605	58.7657127380371	10284
True	False	False	False	False	-2251.11083984375	-2133.3427734375	133.097030639648	0.729813098907471	0.95238471031189	0.579738736152649	62.0499992370605	7446
True	False	False	False	False	-2250.80932617188	-2555.08154296875	122.005615234375	0.701672554016113	0.941506624221802	0.507726192474365	56.0909080505371	6170
True	False	False	False	False	-2247.61572265625	-2533.78051757813	119.787330627441	0.46470433473587	0.91391509771347	0.220256805419922	50.7592582702637	5482
True	False	False	False	False	-2247.73168945313	-2513.298828125	95.3862075805664	0.625797092914581	0.935379445552826	0.378560572862625	52.1860466003418	4488
True	False	False	False	False	-2247.005859375	-2004.94360351563	94.2770690917969	0.757289707660675	0.954608798027039	0.681832194328308	51.9294128417969	4414
True	False	False	False	False	-2244.6611328125	-2749.54931640625	545.697814941406	0.157214149832726	0.815923511981964	0.0557814501225948	147.892272949219	72763
True	False	False	False	False	-2191.84252929688	-2747.08227539063	153.061584472656	0.759016990661621	0.951533854007721	0.690224945545197	64.398551940918	8887
True	False	False	False	False	-2234.08740234375	-2706.9501953125	146.40673828125	0.647160887718201	0.948801398277283	0.408912599086761	59.0984840393066	7801
True	False	False	False	False	-2244.60595703125	-2190.74682617188	316.10546875	0.404603838920593	0.892254173755646	0.179032385349274	73.1859664916992	20858
True	False	False	False	False	-2244.41088867188	-2046.45520019531	21.0736961364746	0.640076875686646	0.934029996395111	0.398454904556274	70.8947372436523	1347
True	False	False	False	False	-2244.15576171875	-1961.89013671875	150.843307495117	0.598078787326813	0.915253221988678	0.343754470348358	63.205883026123	8596
True	False	False	False	False	-2243.34521484375	-2672.01049804688	136.424453735352	0.662984848022461	0.949408888816833	0.433904618024826	63.3414649963379	7791
True	False	False	False	False	-2221.31787109375	-2657.27856445313	185.226699829102	0.646584510803223	0.9689701795578	0.408046007156372	61.3832321166992	10251
True	False	False	False	False	-2243.23583984375	-2486.81494140625	148.625015258789	0.542785108089447	0.876769423484802	0.285519003868103	60.7537307739258	8141
True	False	False	False	False	-2240.22143554688	-2301.93798828125	48.80224609375	0.741141617298126	0.947778403759003	0.616318583488464	49.8636360168457	2194
True	False	False	False	False	-2237.30786132813	-2230.63549804688	93.1679229736328	0.521954357624054	0.937480986118317	0.266495555639267	50.8333320617676	4270
True	False	False	False	False	-2240.4345703125	-2060.02880859375	105.36848449707	0.731978118419647	0.945563912391663	0.586294770240784	67.4421081542969	6407
True	False	False	False	False	-2239.845703125	-1910.87390136719	138.64274597168	0.785167694091797	0.976911425590515	0.96631795167923	60.5359992980957	7567
True	False	False	False	False	-2236.30004882813	-2256.71484375	88.7313537597656	0.725948393344879	0.956507623195648	0.56847357749939	48.3624992370605	3869
True	False	False	False	False	-2235.72094726563	-2151.15161132813	130.878753662109	0.706935942173004	0.956065595149994	0.519674301147461	91.0254211425781	10741
True	False	False	False	False	-2236.26782226563	-1984.05126953125	169.698715209961	0.65004974603653	0.957937300205231	0.413300096988678	69.0653610229492	10567
True	False	False	False	False	-2236.1962890625	-2038.36181640625	119.787330627441	0.818180501461029	0.968716204166412	1	68.6388854980469	7413
True	False	False	False	False	-2234.71240234375	-2434.99853515625	145.297592163086	0.70317542552948	0.962924122810364	0.511079430580139	61.2442741394043	8023
True	False	False	False	False	-2232.345703125	-2362.25268554688	222.937530517578	0.821317911148071	0.957088470458984	1	83.6169128417969	16807
True	False	False	False	False	-2232.72924804688	-2105.17041015625	151.952453613281	0.820764601230621	0.96804940700531	1	71.0510940551758	9734
True	False	False	False	False	-2231.98828125	-2610.59765625	189.663269042969	0.811589777469635	0.966870069503784	1	99.1754379272461	16959
True	False	False	False	False	-2225.7841796875	-2587.33056640625	149.734161376953	0.540159583091736	0.925234019756317	0.283045619726181	55.8222236633301	7536
True	False	False	False	False	-2230.1796875	-2455.65185546875	141.970169067383	0.747599303722382	0.951479077339172	0.640179634094238	63.625	8144
True	False	False	False	False	-2227.5380859375	-2312.6552734375	105.36848449707	0.731978118419647	0.952456653118134	0.586294770240784	57.3894729614258	5452
True	False	False	False	False	-2229.33813476563	-2275.63330078125	146.40673828125	0.59890741109848	0.941366791725159	0.344731509685516	62.1287879943848	8201
True	False	False	False	False	-2227.24926757813	-2336.79443359375	137.533599853516	0.682015299797058	0.957192659378052	0.467555910348892	63.1048393249512	7825
True	False	False	False	False	-2226.59301757813	-2123.71215820313	175.244430541992	0.694826781749725	0.949353456497192	0.492997974157333	68.8417739868164	10877
True	False	False	False	False	-2225.68872070313	-2547.12255859375	143.079315185547	0.653669953346252	0.935603082180023	0.418904364109039	57.2248077392578	7382
True	False	False	False	False	-2225.44189453125	-2513.22583007813	202.97297668457	0.498190551996231	0.912977337837219	0.246324747800827	64.0819702148438	11727
True	False	False	False	False	-2223.90112304688	-2086.30053710938	126.442184448242	0.775840818881989	0.961795568466187	0.801295220851898	60.1140365600586	6853
True	False	False	False	False	-2223.31567382813	-2290.86352539063	90.9496383666992	0.606667816638947	0.913210272789001	0.354060083627701	60.426830291748	4955
True	False	False	False	False	-2221.57421875	-2208.11938476563	119.787330627441	0.842233836650848	0.960674583911896	1	78.8240737915039	8513
True	False	False	False	False	-2222.21142578125	-2176.10131835938	124.223899841309	0.805557072162628	0.968009173870087	1	60.0357131958008	6724
True	False	False	False	False	-2219.2822265625	-2741.64111328125	118.678184509277	0.576742947101593	0.958326935768127	0.319757431745529	67.9813079833984	7274
True	False	False	False	False	-2215.90405273438	-2722.61938476563	144.188446044922	0.725393772125244	0.957111060619354	0.566900193691254	65.476921081543	8512
True	False	False	False	False	-2197.2705078125	-2693.36572265625	85.4039306640625	0.740752220153809	0.952832698822021	0.614958584308624	56.3116874694824	4336
True	False	False	False	False	-2197.47680664063	-2608.77197265625	231.810668945313	0.608478784561157	0.889406859874725	0.356284916400909	68.9282302856445	14406
True	False	False	False	False	-2209.18774414063	-2469.18701171875	127.551322937012	0.77388209104538	0.958487033843994	0.783978283405304	62.0695648193359	7138
True	False	False	False	False	-2219.01245117188	-2395.763671875	195.208984375	0.764142394065857	0.957479298114777	0.717459857463837	82.4090881347656	14504
True	False	False	False	False	-2215.8017578125	-2233.49096679688	100.931915283203	0.636548459529877	0.940234303474426	0.393397599458694	49.6813201904297	4521
True	False	False	False	False	-2218.94360351563	-2060.35302734375	135.315322875977	0.758076548576355	0.959287881851196	0.685611963272095	66.5245895385742	8116
True	False	False	False	False	-2217.47680664063	-2019.87316894531	168.589569091797	0.738123416900635	0.95152485370636	0.60598623752594	75.1644744873047	11425
True	False	False	False	False	-2212.72607421875	-1974.45776367188	176.353576660156	0.520773410797119	0.889256238937378	0.26545649766922	65.4465408325195	10406
True	False	False	False	False	-2211.44213867188	-2350.40551757813	80.9673614501953	0.826583564281464	0.964430749416351	1	59.904109954834	4373
True	False	False	False	False	-2211.11669921875	-2426.09497070313	239.574661254883	0.431033790111542	0.910004615783691	0.196381658315659	62.9444427490234	13596
True	False	False	False	False	-2211.06518554688	-2257.90747070313	164.153015136719	0.775534987449646	0.957683384418488	0.798458695411682	76.7567596435547	11360
True	False	False	False	False	-2210.8427734375	-2146.11547851563	160.825576782227	0.657890737056732	0.929660558700562	0.425594240427017	72.1103439331055	10456
True	False	False	False	False	-2207.28466796875	-2009.06518554688	46.5839614868164	0.666415452957153	0.925288140773773	0.439655065536499	58.4523811340332	2455
True	False	False	False	False	-2210.2890625	-1921.64453125	112.023338317871	0.787644565105438	0.953740179538727	1	53.5544548034668	5409
True	False	False	False	False	-2208.15698242188	-1946.50622558594	107.586769104004	0.670816242694855	0.949225306510925	0.447224259376526	51.432991027832	4989
True	False	False	False	False	-2205.88671875	-2532.84228515625	184.117568969727	0.675850391387939	0.965439975261688	0.456164717674255	76.1927719116211	12648
True	False	False	False	False	-2198.29833984375	-2483.26977539063	138.64274597168	0.748872816562653	0.956129848957062	0.645208597183228	61.7200012207031	7715
True	False	False	False	False	-2202.58569335938	-2363.94604492188	143.079315185547	0.692439913749695	0.952721297740936	0.488059669733047	56.6666679382324	7310
True	False	False	False	False	-2202.97509765625	-2111.60009765625	310.559753417969	0.399563819169998	0.905974328517914	0.175848707556725	67.4642868041992	18890
True	False	False	False	False	-2200.65893554688	-2301.08837890625	214.064392089844	0.743535697460175	0.947670876979828	0.624866902828217	71.103630065918	13723
True	False	False	False	False	-2195.09130859375	-2207.67651367188	148.625015258789	0.737016499042511	0.937448918819427	0.602312028408051	67.3059692382813	9019
True	False	False	False	False	-2199.53149414063	-2173.5908203125	165.262145996094	0.765527665615082	0.961923837661743	0.725537121295929	59.2214775085449	8824
True	False	False	False	False	-2196.11694335938	-2086.498046875	131.987884521484	0.670856893062592	0.922867596149445	0.447295248508453	84.3613433837891	10039
True	False	False	False	False	-2199.39233398438	-2019.93249511719	22.1828384399414	0.735508561134338	0.939309358596802	0.597400009632111	55.75	1115
True	False	False	False	False	-2193.80419921875	-2043.25744628906	247.338653564453	0.471262544393539	0.922659337520599	0.225166097283363	62.9641265869141	14041
True	False	False	False	False	-2193.3125	-2448.87841796875	128.660461425781	0.811424374580383	0.961883783340454	1	61.3965530395508	7122
True	False	False	False	False	-2190.23510742188	-2332.4716796875	249.556930541992	0.485872566699982	0.867637574672699	0.236437931656837	64.1866683959961	14442
True	False	False	False	False	-2193.31225585938	-2229.26000976563	88.7313537597656	0.806145071983337	0.953511893749237	1	70.7375030517578	5659
True	False	False	False	False	-2192.31103515625	-2250.33715820313	45.4748191833496	0.661913216114044	0.900401830673218	0.432134091854095	111.853660583496	4586
True	False	False	False	False	-2191.62036132813	-2142.1142578125	114.241622924805	0.793618381023407	0.961557626724243	1	58.4660186767578	6022
True	False	False	False	False	-2191.06713867188	-1991.78247070313	86.513069152832	0.608280003070831	0.92162150144577	0.356039762496948	49.3846168518066	3852
True	False	False	False	False	-2188.87133789063	-2672.60473632813	188.554138183594	0.724954545497894	0.951714992523193	0.565661549568176	65.8588256835938	11196
True	False	False	False	False	-2186.71264648438	-2272.47314453125	283.940338134766	0.416926056146622	0.856513917446136	0.18698051571846	68.5	17536
True	False	False	False	False	-2186.59130859375	-2700.0556640625	88.7313537597656	0.582136809825897	0.914543330669403	0.325623273849487	55.0875015258789	4407
True	False	False	False	False	-2185.40063476563	-2558.59619140625	237.356369018555	0.650750041007996	0.954941809177399	0.414374798536301	66.733642578125	14281
True	False	False	False	False	-2183.86840820313	-2517.32690429688	161.934722900391	0.803017973899841	0.957418978214264	1	62.2260284423828	9085
True	False	False	False	False	-2183.4091796875	-2470.08715820313	109.805053710938	0.795083343982697	0.946951866149902	1	56.8484840393066	5628
True	False	False	False	False	-2182.72827148438	-2782.54809570313	98.7136306762695	0.829100430011749	0.963592112064362	1	84.9662933349609	7562
True	False	False	False	False	-2173.69482421875	-2722.78051757813	125.333038330078	0.790439307689667	0.951979696750641	1	56.0707969665527	6336
True	False	False	False	False	-2180.25073242188	-2632.29272460938	138.64274597168	0.737775921821594	0.961122155189514	0.604826390743256	66.1600036621094	8270
True	False	False	False	False	-2181.869140625	-2414.0126953125	103.150199890137	0.643153727054596	0.940672159194946	0.402945935726166	56.7419357299805	5277
True	False	False	False	False	-2182.25708007813	-2243.57275390625	93.1679229736328	0.808093369007111	0.958789765834808	1	74.3452377319336	6245
True	False	False	False	False	-2182.05493164063	-1975.81127929688	118.678184509277	0.675134241580963	0.937828004360199	0.454873770475388	62.0934562683105	6644
True	False	False	False	False	-2181.85131835938	-2432.75073242188	88.7313537597656	0.759382247924805	0.948963046073914	0.692045390605927	58.0625	4645
True	False	False	False	False	-2181.599609375	-2388.40844726563	196.318130493164	0.687726557254791	0.958856880664825	0.478583216667175	69.7457656860352	12345
True	False	False	False	False	-2178.92993164063	-2162.22998046875	169.698715209961	0.670315682888031	0.961306750774384	0.446352034807205	62.8823547363281	9621
True	False	False	False	False	-2181.77294921875	-2017.58288574219	106.477630615234	0.596519231796265	0.952517151832581	0.341925352811813	57.5520820617676	5525
True	False	False	False	False	-2180.02099609375	-2107.73901367188	89.8404998779297	0.805119872093201	0.949547469615936	1	71.0740737915039	5757
True	False	False	False	False	-2178.38037109375	-2189.16552734375	133.097030639648	0.807529091835022	0.948522448539734	1	69.1666641235352	8300
True	False	False	False	False	-2177.16430664063	-2649.4541015625	125.333038330078	0.61525171995163	0.938308596611023	0.364775002002716	53.9911499023438	6101
True	False	False	False	False	-2172.35473632813	-2095.46875	136.424453735352	0.686334073543549	0.957661509513855	0.475850194692612	71.2682952880859	8766
True	False	False	False	False	-2171.77587890625	-2810.62377929688	288.376892089844	0.352861106395721	0.937322497367859	0.148034900426865	182.034622192383	47329
True	False	False	False	False	-2129.9306640625	-2816.46020507813	229.592376708984	0.421835541725159	0.906313478946686	0.190214604139328	102.951690673828	21311
True	False	False	False	False	-2160.21997070313	-2786.23852539063	210.736968994141	0.361630499362946	0.808450281620026	0.153039500117302	75.7631607055664	14395
True	False	False	False	False	-2146.47802734375	-2722.77001953125	127.551322937012	0.782646477222443	0.953242182731628	0.888233423233032	56.8347816467285	6536
True	False	False	False	False	-2154.83764648438	-2661.13330078125	104.259346008301	0.599611103534698	0.940179646015167	0.345564007759094	56.0106391906738	5265
True	False	False	False	False	-2159.49682617188	-2621.40893554688	105.36848449707	0.810243308544159	0.96516364812851	1	70.6947402954102	6716
True	False	False	False	False	-2167.24975585938	-2529.9814453125	158.607299804688	0.654840767383575	0.947533309459686	0.420742988586426	62.8461532592773	8987
True	False	False	False	False	-2162.78979492188	-2412.66870117188	96.4953460693359	0.69021600484848	0.927116334438324	0.483544021844864	52.965518951416	4608
True	False	False	False	False	-2171.59985351563	-2310.28344726563	83.1856460571289	0.504705667495728	0.907126247882843	0.251705437898636	53.2799987792969	3996
True	False	False	False	False	-2168.37890625	-2359.95092773438	178.571853637695	0.527324020862579	0.931376278400421	0.271271646022797	61.6708068847656	9929
True	False	False	False	False	-2162.041015625	-2245.10327148438	149.734161376953	0.788483679294586	0.944118440151215	1	71.8888854980469	9705
True	False	False	False	False	-2168.20239257813	-2215.32055664063	148.625015258789	0.823728501796722	0.955561459064484	1	78.5522384643555	10526
True	False	False	False	False	-2161.68530273438	-2182.75805664063	166.371292114258	0.805162727832794	0.966070592403412	1	73.9733352661133	11096
True	False	False	False	False	-2167.35278320313	-2128.86865234375	123.114753723145	0.798364579677582	0.959216058254242	1	53.2972984313965	5916
True	False	False	False	False	-2166.72924804688	-2022.09716796875	108.695907592773	0.704862415790558	0.948289394378662	0.514898300170898	51.326530456543	5030
True	False	False	False	False	-2163.39208984375	-1943.41638183594	102.041061401367	0.770813465118408	0.953679203987122	0.760143399238586	65.1304321289063	5992
True	False	False	False	False	-2159.44018554688	-2482.26708984375	352.707153320313	0.39164212346077	0.841577470302582	0.170920595526695	70.801887512207	22515
True	False	False	False	False	-2159.25732421875	-1967.15625	106.477630615234	0.671523630619049	0.946028470993042	0.448461979627609	57.0729179382324	5479
True	False	False	False	False	-2158.09130859375	-2579.45263671875	160.825576782227	0.679102420806885	0.947524607181549	0.46211040019989	59.151725769043	8577
True	False	False	False	False	-2151.08276367188	-2553.33178710938	102.041061401367	0.729883551597595	0.956510245800018	0.579949259757996	56.25	5175
True	False	False	False	False	-2154.08520507813	-2327.53784179688	168.589569091797	0.752410411834717	0.955766916275024	0.659830510616302	79.2236862182617	12042
True	False	False	False	False	-2157.65771484375	-2113.49096679688	108.695907592773	0.78705221414566	0.953055143356323	1	78.326530456543	7676
True	False	False	False	False	-2156.263671875	-2093.41528320313	59.8936653137207	0.554879128932953	0.951168358325958	0.297217160463333	49.3333320617676	2664
True	False	False	False	False	-2155.14453125	-2297.51391601563	116.459907531738	0.81883841753006	0.957532703876495	1	68.0952377319336	7150
True	False	False	False	False	-2151.6572265625	-1997.11791992188	104.259346008301	0.532183945178986	0.963261544704437	0.275668948888779	43.4361686706543	4083
True	False	False	False	False	-2150.9677734375	-2515.056640625	102.041061401367	0.784656643867493	0.950941801071167	0.940379023551941	64.7282638549805	5955
True	False	False	False	False	-2150.29565429688	-2203.197265625	155.279876708984	0.702546358108521	0.939016401767731	0.509670376777649	70.1928558349609	9827
True	False	False	False	False	-2149.02685546875	-1946.23327636719	19.9645557403564	0.679683864116669	0.923081934452057	0.463188141584396	54.5	981
True	False	False	False	False	-2148.70483398438	-2639.37817382813	109.805053710938	0.819165587425232	0.95396763086319	1	54.0808067321777	5354
True	False	False	False	False	-2147.3291015625	-2361.49536132813	130.878753662109	0.66521942615509	0.956108272075653	0.437635749578476	67.1355895996094	7922
True	False	False	False	False	-2145.7255859375	-1978.77551269531	47.6931037902832	0.770316362380981	0.955260276794434	0.756583452224731	51.6046524047852	2219
True	False	False	False	False	-2145.33203125	-2270.04345703125	183.008422851563	0.654515147209167	0.910277009010315	0.420230358839035	55.9454536437988	9231
True	False	False	False	False	-2145.11767578125	-2675.30859375	120.896469116211	0.714016377925873	0.953530192375183	0.536720037460327	60.4311943054199	6587
True	False	False	False	False	-2143.7734375	-2771.12255859375	119.787330627441	0.699691891670227	0.962724626064301	0.503374934196472	60.1759262084961	6499
True	False	False	False	False	-2142.79052734375	-2749.78955078125	186.335845947266	0.851291060447693	0.973148345947266	1	70.773811340332	11890
True	False	False	False	False	-2142.28344726563	-2604.466796875	214.064392089844	0.740925669670105	0.952490448951721	0.615563333034515	70.2642517089844	13561
True	False	False	False	False	-2141.283203125	-2227.6474609375	246.229507446289	0.407213002443314	0.810496985912323	0.18069563806057	64.2477493286133	14263
True	False	False	False	False	-2142.6748046875	-1919.03308105469	94.2770690917969	0.662869215011597	0.95439088344574	0.433712929487228	53.2235298156738	4524
True	False	False	False	False	-2142.21752929688	-2102.76684570313	21.0736961364746	0.765837788581848	0.945084035396576	0.727394282817841	43.8947372436523	834
True	False	False	False	False	-2140.95336914063	-2420.13037109375	140.861022949219	0.691477596759796	0.942107856273651	0.486095726490021	56.3622055053711	7158
True	False	False	False	False	-2139.78393554688	-2702.56616210938	169.698715209961	0.757360458374023	0.954597949981689	0.682169198989868	73.3333358764648	11220
True	False	False	False	False	-2132.95385742188	-2660.73168945313	112.023338317871	0.714657843112946	0.947833895683289	0.53832471370697	58.1683158874512	5875
True	False	False	False	False	-2138.69506835938	-2568.31274414063	127.551322937012	0.664698958396912	0.949586927890778	0.436761826276779	55.6608695983887	6401
True	False	False	False	False	-2135.77221679688	-2538.63012695313	106.477630615234	0.770989894866943	0.956243515014648	0.761425018310547	59.9375	5754
True	False	False	False	False	-2137.1513671875	-2293.05834960938	95.3862075805664	0.854818642139435	0.964166045188904	1	66.3023223876953	5702
True	False	False	False	False	-2138.6923828125	-2092.12109375	62.1119499206543	0.852686643600464	0.966247379779816	1	48.4821434020996	2715
True	False	False	False	False	-2136.28051757813	-2031.08715820313	173.026138305664	0.457549005746841	0.899500370025635	0.215001404285431	48.4423065185547	7557
True	False	False	False	False	-2135.9736328125	-2171.37866210938	112.023338317871	0.835714399814606	0.965687274932861	1	73.0693054199219	7380
True	False	False	False	False	-2135.94482421875	-2522.11865234375	89.8404998779297	0.682187139987946	0.953558683395386	0.46788090467453	60.8395080566406	4928
True	False	False	False	False	-2135.20361328125	-2387.345703125	317.214599609375	0.398122936487198	0.821526527404785	0.174945503473282	80.2377624511719	22948
True	False	False	False	False	-2134.22631835938	-2335.77270507813	124.223899841309	0.609807014465332	0.942271769046783	0.357928603887558	63.4732131958008	7109
True	False	False	False	False	-2132.97778320313	-2136.0400390625	227.374099731445	0.460801780223846	0.902784705162048	0.217377692461014	58.1560974121094	11922
True	False	False	False	False	-2132.68139648438	-2799.09008789063	70.9850845336914	0.766845762729645	0.954008460044861	0.733563005924225	70.46875	4510
True	False	False	False	False	-2118.76733398438	-2693.27783203125	156.389007568359	0.691285490989685	0.95129257440567	0.485705524682999	68.3687973022461	9640
True	False	False	False	False	-2129.47705078125	-2494.64184570313	187.44499206543	0.589103519916534	0.91586309671402	0.333395451307297	58.3254432678223	9857
True	False	False	False	False	-2126.39477539063	-2348.43359375	44.3656768798828	0.749354422092438	0.939048767089844	0.647141218185425	60.6500015258789	2426
True	False	False	False	False	-2124.11206054688	-2212.03955078125	90.9496383666992	0.788853049278259	0.95210999250412	1	69.5487823486328	5703
True	False	False	False	False	-2130.3984375	-2068.96728515625	190.772415161133	0.594744265079498	0.938030600547791	0.339858740568161	55.0174407958984	9463
True	False	False	False	False	-2131.32421875	-1960.79418945313	57.6753807067871	0.719225645065308	0.945535778999329	0.550069808959961	49.5961532592773	2579
True	False	False	False	False	-2132.447265625	-1944.62463378906	29.9468326568604	0.554879128932953	0.918579041957855	0.297217160463333	48.5555572509766	1311
True	False	False	False	False	-2128.88305664063	-1994.1416015625	137.533599853516	0.454904586076736	0.851772606372833	0.213085025548935	50.1209678649902	6215
True	False	False	False	False	-2126.88696289063	-2195.48876953125	135.315322875977	0.68776923418045	0.950906693935394	0.478667497634888	67.3114776611328	8212
True	False	False	False	False	-2124.57641601563	-1932.16552734375	77.6399383544922	0.833555698394775	0.960778415203094	1	54.0571441650391	3784
True	False	False	False	False	-2123.69287109375	-2312.53295898438	134.206176757813	0.649497926235199	0.947645604610443	0.412456274032593	69.5785140991211	8419
True	False	False	False	False	-2122.87548828125	-2365.55078125	208.518692016602	0.689694046974182	0.941557168960571	0.482495874166489	80.888298034668	15207
True	False	False	False	False	-2120.17163085938	-2285.45532226563	151.952453613281	0.735381960868835	0.955267071723938	0.596992313861847	64.3430633544922	8815
True	False	False	False	False	-2122.13696289063	-2107.70703125	141.970169067383	0.406941622495651	0.872238278388977	0.180522158741951	54.421875	6966
True	False	False	False	False	-2120.21533203125	-2007.49304199219	85.4039306640625	0.750799417495728	0.962751984596252	0.653047025203705	53.4805183410645	4118
True	False	False	False	False	-2117.58178710938	-2642.10205078125	174.135284423828	0.728463411331177	0.951906323432922	0.575742781162262	68.0063705444336	10677
True	False	False	False	False	-2117.3173828125	-2844.27758789063	242.902084350586	0.301131755113602	0.797287821769714	0.120303429663181	107.465751647949	23535
True	False	False	False	False	-2116.10400390625	-2440.3271484375	252.884368896484	0.833572149276733	0.956417798995972	1	81.6885986328125	18625
True	False	False	False	False	-2116.08056640625	-2865.68701171875	80.9673614501953	0.540082335472107	0.951248407363892	0.282973170280457	142.150680541992	10377
True	False	False	False	False	-2084.85571289063	-2866.66259765625	37.7108268737793	0.666771829128265	0.947175443172455	0.44025981426239	87.6470565795898	2980
True	False	False	False	False	-2116.07153320313	-2778.70947265625	174.135284423828	0.495308756828308	0.912268042564392	0.243978813290596	53.407642364502	8385
True	False	False	False	False	-2103.31689453125	-2747.19921875	157.498153686523	0.729563295841217	0.951941967010498	0.57899397611618	64.0633773803711	9097
True	False	False	False	False	-2115.88232421875	-2403.37622070313	49.9113883972168	0.726490080356598	0.957528114318848	0.570020496845245	55.7777786254883	2510
True	False	False	False	False	-2116.04663085938	-2227.88696289063	122.005615234375	0.760719418525696	0.94929438829422	0.698856711387634	72.863639831543	8015
True	False	False	False	False	-2115.10766601563	-1974.47729492188	42.1473922729492	0.546627998352051	0.946589946746826	0.289181053638458	48.0263175964355	1825
True	False	False	False	False	-2113.87329101563	-2244.87548828125	147.515884399414	0.692905366420746	0.939062178134918	0.489015012979507	77.5338363647461	10312
True	False	False	False	False	-2112.96166992188	-2724.49487304688	150.843307495117	0.786078751087189	0.93587726354599	1	62.6985282897949	8527
True	False	False	False	False	-2092.86669921875	-2714.42333984375	113.132476806641	0.785913348197937	0.94491708278656	1	73.4509811401367	7492
True	False	False	False	False	-2109.8203125	-2608.53149414063	156.389007568359	0.691285490989685	0.940296113491058	0.485705524682999	64.8865280151367	9149
True	False	False	False	False	-2112.77978515625	-2579.41381835938	159.716445922852	0.757681429386139	0.937529504299164	0.68370521068573	101.902778625488	14674
True	False	False	False	False	-2106.13452148438	-2558.76049804688	58.7845230102539	0.788068115711212	0.954002916812897	1	56.2264137268066	2980
True	False	False	False	False	-2106.86669921875	-2470.31958007813	185.226699829102	0.764744102954865	0.94703471660614	0.720925807952881	68.6826324462891	11470
True	False	False	False	False	-2109.9423828125	-2309.28076171875	24.401123046875	0.779838144779205	0.948501110076904	0.844782948493958	88.363639831543	1944
True	False	False	False	False	-2111.052734375	-2158.0302734375	61.0028076171875	0.720566987991333	0.963775813579559	0.553630292415619	49.8363647460938	2741
True	False	False	False	False	-2110.78930664063	-2023.09033203125	112.023338317871	0.811145603656769	0.956243515014648	1	50.5346527099609	5104
True	False	False	False	False	-2110.16479492188	-2086.28564453125	202.97297668457	0.556482493877411	0.874455392360687	0.298807144165039	60.0437164306641	10988
True	False	False	False	False	-2109.51000976563	-2177.85327148438	21.0736961364746	0.765837788581848	0.945084035396576	0.727394282817841	52.7368431091309	1002
True	False	False	False	False	-2107.54638671875	-2128.50830078125	177.462707519531	0.742383062839508	0.947267353534698	0.620710372924805	70.9875030517578	11358
True	False	False	False	False	-2108.92333984375	-1989.49047851563	17.7462711334229	0.820201992988586	0.947792708873749	1	52.1875	835
True	False	False	False	False	-2104.67456054688	-2391.08959960938	168.589569091797	0.770215749740601	0.962710738182068	0.755871534347534	77.75	11818
True	False	False	False	False	-2104.06323242188	-2534.37622070313	130.878753662109	0.560044407844543	0.912700831890106	0.302373439073563	56.0254249572754	6611
True	False	False	False	False	-2100.8818359375	-2352.44946289063	64.3302307128906	0.815286338329315	0.962478160858154	1	66.1379318237305	3836
True	False	False	False	False	-2103.04638671875	-2192.28247070313	146.40673828125	0.751851856708527	0.963706493377686	0.657453954219818	70.6818161010742	9330
True	False	False	False	False	-2099.96508789063	-1983.18725585938	35.4925422668457	0.857371628284454	0.962256669998169	1	51.875	1660
True	False	False	False	False	-2099.92211914063	-2683.04907226563	119.787330627441	0.832143545150757	0.965327382087708	1	70.9722213745117	7665
True	False	False	False	False	-2093.3046875	-2646.32055664063	136.424453735352	0.805724918842316	0.960482001304626	1	65.8861770629883	8104
True	False	False	False	False	-2099.54663085938	-2493.61840820313	158.607299804688	0.663504838943481	0.952616155147552	0.434768080711365	67.538459777832	9658
True	False	False	False	False	-2099.75439453125	-2278.90844726563	110.914192199707	0.453717738389969	0.8787761926651	0.212229371070862	55.439998626709	5544
True	False	False	False	False	-2099.74633789063	-2303.529296875	105.36848449707	0.408767700195313	0.832405149936676	0.181691691279411	103.989471435547	9879
True	False	False	False	False	-2099.67333984375	-2214.6689453125	145.297592163086	0.765121161937714	0.959402859210968	0.723130643367767	67.7404556274414	8874
True	False	False	False	False	-2099.47021484375	-2517.03393554688	87.6222152709961	0.63446044921875	0.928263425827026	0.390450000762939	52.8860740661621	4178
True	False	False	False	False	-2086.609375	-2398.68725585938	78.7490768432617	0.705722391605377	0.958110809326172	0.516867816448212	56.2816886901855	3996
True	False	False	False	False	-2098.25561523438	-2158.71826171875	59.8936653137207	0.730168700218201	0.943223476409912	0.580802917480469	59.962963104248	3238
True	False	False	False	False	-2097.79760742188	-2367.54565429688	159.716445922852	0.736840963363647	0.963800668716431	0.601734638214111	70.3888854980469	10136
True	False	False	False	False	-2096.39526367188	-2336.11938476563	161.934722900391	0.692936301231384	0.942368447780609	0.489078670740128	75.3356170654297	10999
True	False	False	False	False	-2097.38134765625	-1930.32775878906	116.459907531738	0.795453250408173	0.950667500495911	1	75.4190444946289	7919
True	False	False	False	False	-2096.77221679688	-2320.12377929688	149.734161376953	0.661869049072266	0.945712089538574	0.432061463594437	80.7629623413086	10903
True	False	False	False	False	-2090.79516601563	-2296.08203125	59.8936653137207	0.789699912071228	0.949190139770508	1	67.685188293457	3655
True	False	False	False	False	-2095.59155273438	-2175.61865234375	84.2947845458984	0.755421161651611	0.950282096862793	0.673127472400665	65.0394744873047	4943
True	False	False	False	False	-2096.59399414063	-2058.69262695313	214.064392089844	0.576339781284332	0.918780028820038	0.319324135780334	56.2849731445313	10863
True	False	False	False	False	-2093.61279296875	-1999.85046386719	59.8936653137207	0.633529365062714	0.95063704252243	0.389146208763123	40.8148155212402	2204
True	False	False	False	False	-2092.17114257813	-2146.42919921875	55.4570960998535	0.807211220264435	0.957528114318848	1	57.1399993896484	2857
True	False	False	False	False	-2091.23876953125	-1961.40185546875	86.513069152832	0.764826476573944	0.945636749267578	0.721405208110809	48.5128211975098	3784
True	False	False	False	False	-2088.02978515625	-2255.34375	192.990692138672	0.446985960006714	0.915032804012299	0.207427352666855	63.6379318237305	11073
True	False	False	False	False	-2085.86157226563	-2765.54345703125	168.589569091797	0.705263912677765	0.952616155147552	0.515815854072571	67.1776351928711	10211
True	False	False	False	False	-2083.58032226563	-2729.59814453125	103.150199890137	0.737817108631134	0.956510245800018	0.604963421821594	61.9462356567383	5761
True	False	False	False	False	-2085.23120117188	-2602.08837890625	329.415161132813	0.392626464366913	0.900711178779602	0.17152801156044	71.9932632446289	21382
True	False	False	False	False	-2084.583984375	-2026.05676269531	148.625015258789	0.77451878786087	0.954996645450592	0.789397180080414	52.0074615478516	6969
True	False	False	False	False	-2084.40966796875	-2695.220703125	166.371292114258	0.767542660236359	0.958183586597443	0.737952947616577	70.9066696166992	10636
True	False	False	False	False	-2081.3427734375	-2663.18627929688	112.023338317871	0.747237205505371	0.954942405223846	0.638770759105682	57.4455451965332	5802
True	False	False	False	False	-2080.892578125	-2557.59228515625	136.424453735352	0.644532442092896	0.948296785354614	0.404983580112457	66.4959335327148	8179
True	False	False	False	False	-2080.89453125	-2478.2587890625	125.333038330078	0.430149972438812	0.896985054016113	0.195782855153084	48.920352935791	5528
True	False	False	False	False	-2084.28588867188	-2086.69458007813	179.680999755859	0.48016831278801	0.845885276794434	0.231980338692665	64.7469100952148	10489
True	False	False	False	False	-2082.54541015625	-2446.8369140625	198.536407470703	0.753774702548981	0.95716780424118	0.665751218795776	65.8435745239258	11786
True	False	False	False	False	-2080.40600585938	-2516.10620117188	99.8227767944336	0.619482219219208	0.949316203594208	0.37021940946579	58.4000015258789	5256
True	False	False	False	False	-2080.234375	-2626.09765625	100.931915283203	0.537100911140442	0.92637312412262	0.28019255399704	62.8681335449219	5721
True	False	False	False	False	-2079.07177734375	-2126.66040039063	109.805053710938	0.566309809684753	0.941323339939117	0.308764308691025	56.7676773071289	5620
True	False	False	False	False	-2078.83081054688	-2836.73657226563	197.427261352539	0.697551608085632	0.945047199726105	0.498756766319275	69.6292114257813	12394
True	False	False	False	False	-2078.31958007813	-2787.7470703125	226.264953613281	0.57502019405365	0.879308640956879	0.317910760641098	65.4852905273438	13359
True	False	False	False	False	-2077.38403320313	-2418.98901367188	178.571853637695	0.789340138435364	0.944548726081848	1	73.739128112793	11872
True	False	False	False	False	-2074.76123046875	-2274.67333984375	113.132476806641	0.763600468635559	0.954675555229187	0.714391827583313	54.3725471496582	5546
True	False	False	False	False	-2077.02099609375	-2146.43725585938	88.7313537597656	0.769612729549408	0.957044959068298	0.751666605472565	55.8875007629395	4471
True	False	False	False	False	-2075.9189453125	-2110.52514648438	151.952453613281	0.532308101654053	0.898297905921936	0.275782287120819	61.4014587402344	8412
True	False	False	False	False	-2076.53247070313	-1998.19543457031	144.188446044922	0.405704617500305	0.872396767139435	0.179732829332352	52.0230751037598	6763
True	False	False	False	False	-2074.40747070313	-2885.46020507813	73.203369140625	0.721717655658722	0.943361163139343	0.556727468967438	128.454544067383	8478
True	False	False	False	False	-2073.56494140625	-2745.9013671875	95.3862075805664	0.776196181774139	0.965853691101074	0.804659724235535	55.2790679931641	4754
True	False	False	False	False	-2065.71655273438	-2558.1328125	83.1856460571289	0.80851811170578	0.95637571811676	1	61.4133338928223	4606
True	False	False	False	False	-2073.1279296875	-2391.00439453125	80.9673614501953	0.680048704147339	0.951867997646332	0.463866710662842	56.6986312866211	4139
True	False	False	False	False	-2073.1376953125	-2192.466796875	185.226699829102	0.682388484477997	0.947715580463409	0.468262076377869	84.5389251708984	14118
True	False	False	False	False	-2073.74560546875	-2170.59838867188	134.206176757813	0.8463996052742	0.963371574878693	1	67.7190093994141	8194
True	False	False	False	False	-2071.37353515625	-2370.65356445313	107.586769104004	0.779021024703979	0.962346732616425	0.834679305553436	59.8453598022461	5805
True	False	False	False	False	-2069.17700195313	-2334.8544921875	236.24723815918	0.817705512046814	0.958458006381989	1	67.5446014404297	14387
True	False	False	False	False	-2066.66333007813	-2526.66748046875	158.607299804688	0.75994735956192	0.951123237609863	0.694895327091217	68.0769195556641	9735
True	False	False	False	False	-2065.0234375	-2613.39428710938	105.36848449707	0.675420701503754	0.962451338768005	0.455389380455017	63.0315780639648	5988
True	False	False	False	False	-2064.48413085938	-2234.94970703125	232.919815063477	0.732022106647491	0.96085000038147	0.58642989397049	70.8523788452148	14879
True	False	False	False	False	-2062.88134765625	-1971.53088378906	61.0028076171875	0.731991708278656	0.943671822547913	0.586336493492126	50.490909576416	2777
True	False	False	False	False	-2062.298828125	-2093.0283203125	136.424453735352	0.644532442092896	0.928804516792297	0.404983580112457	57.6097564697266	7086
True	False	False	False	False	-2062.16284179688	-2890.40478515625	95.3862075805664	0.366741687059402	0.89443826675415	0.156000733375549	106.081398010254	9123
True	False	False	False	False	-2031.65417480469	-2876.099609375	237.356369018555	0.357181459665298	0.835653960704803	0.150488644838333	68.3738327026367	14632
True	False	False	False	False	-2059.32055664063	-2809.18383789063	188.554138183594	0.731479048728943	0.949702262878418	0.584767043590546	67.9529418945313	11552
True	False	False	False	False	-2055.4560546875	-2736.78369140625	119.787330627441	0.653936803340912	0.957280397415161	0.419322341680527	59.7592582702637	6454
True	False	False	False	False	-2061.38061523438	-2660.08666992188	117.569046020508	0.72139585018158	0.941049098968506	0.555857241153717	63.4339637756348	6724
True	False	False	False	False	-2061.46435546875	-2032.16577148438	155.279876708984	0.567088901996613	0.919850468635559	0.309569776058197	46.6571426391602	6532
True	False	False	False	False	-2059.32739257813	-2495.34155273438	261.757507324219	0.3886359333992	0.877024471759796	0.169074147939682	64.3305053710938	15182
True	False	False	False	False	-2057.23046875	-2394.96752929688	75.4216537475586	0.797777712345123	0.952563881874084	1	57.485294342041	3909
True	False	False	False	False	-2058.73046875	-2261.06225585938	76.5307922363281	0.57093358039856	0.913740515708923	0.313580602407455	44.8550720214844	3095
True	False	False	False	False	-2058.20532226563	-2305.93359375	125.333038330078	0.659990012645721	0.958606481552124	0.428986817598343	53.9646034240723	6098
True	False	False	False	False	-2057.0830078125	-2158.40063476563	113.132476806641	0.678755939006805	0.94110631942749	0.46147033572197	55.8529396057129	5697
True	False	False	False	False	-2055.498046875	-2143.22216796875	13.3097038269043	0.743378639221191	0.942608833312988	0.624296009540558	41.5	498
True	False	False	False	False	-2055.05029296875	-2693.64892578125	110.914192199707	0.748627901077271	0.958391427993774	0.644232213497162	55.1599998474121	5516
True	False	False	False	False	-2054.20068359375	-2067.89819335938	160.825576782227	0.72763729095459	0.939597189426422	0.573330342769623	53.9793090820313	7827
True	False	False	False	False	-2053.7763671875	-2778.17749023438	123.114753723145	0.708051383495331	0.955320537090302	0.522282242774963	54.9819831848145	6103
True	False	False	False	False	-2052.20703125	-2632.4716796875	185.226699829102	0.635708332061768	0.910957753658295	0.392207682132721	103.149703979492	17226
True	False	False	False	False	-2050.84545898438	-2547.67041015625	177.462707519531	0.830169141292572	0.959704160690308	1	71.28125	11405
True	False	False	False	False	-2048.28564453125	-2117.78491210938	126.442184448242	0.819941997528076	0.965875566005707	1	53.5789489746094	6108
True	False	False	False	False	-2050.55249023438	-2005.25524902344	133.097030639648	0.500864505767822	0.94233512878418	0.248520061373711	40.9500007629395	4914
True	False	False	False	False	-2047.60546875	-2851.4462890625	160.825576782227	0.688190162181854	0.945441484451294	0.479499697685242	77.3517227172852	11216
True	False	False	False	False	-2033.93505859375	-2814.14477539063	146.40673828125	0.684889554977417	0.957361221313477	0.47304567694664	66.886360168457	8829
True	False	False	False	False	-2038.54370117188	-2690.181640625	84.2947845458984	0.731132090091705	0.960534572601318	0.583710730075836	63.1973686218262	4803
True	False	False	False	False	-2046.53454589844	-2362.86181640625	180.790130615234	0.732787251472473	0.959117710590363	0.588793098926544	75.2822113037109	12271
True	False	False	False	False	-2046.01171875	-1978.13366699219	98.7136306762695	0.685747921466827	0.938866198062897	0.474708467721939	53.8651695251465	4794
True	False	False	False	False	-2045.451171875	-2669.25610351563	124.223899841309	0.624954640865326	0.927922904491425	0.377432435750961	59.0892868041992	6618
True	False	False	False	False	-2040.84350585938	-2468.68115234375	159.716445922852	0.712809860706329	0.951576411724091	0.533730089664459	64.6319427490234	9307
True	False	False	False	False	-2044.28405761719	-2403.07934570313	63.2210922241211	0.703909933567047	0.943633258342743	0.512734949588776	59.0175437927246	3364
True	False	False	False	False	-2045.0458984375	-2241.5205078125	96.4953460693359	0.810468971729279	0.957018911838531	1	71.7931060791016	6246
True	False	False	False	False	-2044.54187011719	-2330.51342773438	225.155807495117	0.81224000453949	0.960306107997894	1	83.2758636474609	16905
True	False	False	False	False	-2044.28881835938	-2215.39819335938	148.625015258789	0.802791655063629	0.956700146198273	1	71.9328384399414	9639
True	False	False	False	False	-2044.16516113281	-2431.6806640625	221.828384399414	0.517360389232635	0.846708655357361	0.262475967407227	58.6150016784668	11723
True	False	False	False	False	-2037.85375976563	-2304.73999023438	128.660461425781	0.739945590496063	0.952722728252411	0.612167298793793	80.7068939208984	9362
True	False	False	False	False	-2043.19567871094	-2179.76196289063	116.459907531738	0.746517598628998	0.964572608470917	0.635997831821442	49.7333335876465	5222
True	False	False	False	False	-2042.1943359375	-1957.57800292969	106.477630615234	0.698564171791077	0.946369886398315	0.500930964946747	54.4270820617676	5225
True	False	False	False	False	-2041.88110351563	-2229.85180664063	70.9850845336914	0.570194602012634	0.947196960449219	0.312804967164993	68.75	4400
True	False	False	False	False	-2036.85668945313	-2794.28393554688	74.3125076293945	0.468667536973953	0.93946099281311	0.223212748765945	48.477611541748	3248
True	False	False	False	False	-2025.52368164063	-2751.18505859375	140.861022949219	0.810112833976746	0.952722728252411	1	58.7637786865234	7463
True	False	False	False	False	-2036.66687011719	-2729.001953125	90.9496383666992	0.678500771522522	0.947494983673096	0.460999995470047	58.365852355957	4786
True	False	False	False	False	-2033.30297851563	-2710.12182617188	148.625015258789	0.650714099407196	0.930517852306366	0.414319545030594	61.2014923095703	8201
True	False	False	False	False	-2035.14221191406	-2615.71850585938	23.2919807434082	0.846452295780182	0.95370626449585	1	43.238094329834	908
True	False	False	False	False	-2035.25854492188	-2522.2734375	288.376892089844	0.429145157337189	0.83877569437027	0.195103719830513	77.3346176147461	20107
True	False	False	False	False	-2035.88439941406	-2147.6708984375	167.480438232422	0.622444927692413	0.942422151565552	0.374100029468536	63.1854286193848	9541
True	False	False	False	False	-2033.64318847656	-2171.70922851563	25.5102653503418	0.616235852241516	0.941167593002319	0.366031587123871	46.6086959838867	1072
True	False	False	False	False	-2032.34985351563	-2577.29125976563	186.335845947266	0.797351360321045	0.947384893894196	1	80.5416641235352	13531
True	False	False	False	False	-2022.73364257813	-2474.88208007813	109.805053710938	0.762798249721527	0.954018115997314	0.709939241409302	70.2525253295898	6955
True	False	False	False	False	-2030.74597167969	-2282.21704101563	97.6044921875	0.715491533279419	0.950391054153442	0.54042637348175	65.8522720336914	5795
True	False	False	False	False	-2029.39599609375	-2103.30932617188	154.17073059082	0.721209406852722	0.960985481739044	0.555354535579681	49.7913665771484	6921
True	False	False	False	False	-2027.80700683594	-2248.93139648438	109.805053710938	0.593107283115387	0.92722499370575	0.337966829538345	63.9393920898438	6330
True	False	False	False	False	-2026.19714355469	-2400.6513671875	179.680999755859	0.705993711948395	0.963757872581482	0.517492473125458	66.0123443603516	10694
True	False	False	False	False	-2022.03173828125	-2293.81420898438	45.4748191833496	0.624288439750671	0.942854642868042	0.376543790102005	54.1951217651367	2222
True	False	False	False	False	-2022.69458007813	-2190.44189453125	144.188446044922	0.559366345405579	0.904826402664185	0.301690876483917	51.538459777832	6700
True	False	False	False	False	-2021.14343261719	-2685.1904296875	93.1679229736328	0.808093369007111	0.95210999250412	1	57.8333320617676	4858
True	False	False	False	False	-2015.84484863281	-2651.78442382813	207.409545898438	0.500413656234741	0.821775317192078	0.248148635029793	77.721923828125	14534
True	False	False	False	False	-2018.42639160156	-2456.07177734375	119.787330627441	0.735007107257843	0.952634334564209	0.595789611339569	77.5740737915039	8378
True	False	False	False	False	-2018.51110839844	-2358.890625	244.01123046875	0.367195904254913	0.8393275141716	0.156265497207642	74.3136367797852	16349
True	False	False	False	False	-2020.25268554688	-2319.89599609375	107.586769104004	0.779021024703979	0.966195464134216	0.834679305553436	49.4536094665527	4797
True	False	False	False	False	-2018.14965820313	-2272.97314453125	75.4216537475586	0.809739828109741	0.960778415203094	1	64.470588684082	4384
True	False	False	False	False	-2018.41931152344	-2132.79736328125	120.896469116211	0.829846799373627	0.961144268512726	1	61.6330261230469	6718
True	False	False	False	False	-2017.96203613281	-2422.05688476563	148.625015258789	0.763243556022644	0.957224071025848	0.712397933006287	67.0895538330078	8990
True	False	False	False	False	-2016.15783691406	-2254.01806640625	79.8582229614258	0.787328362464905	0.96690559387207	1	74.0972213745117	5335
True	False	False	False	False	-2015.51867675781	-2553.19970703125	186.335845947266	0.789884388446808	0.958191215991974	1	66.648811340332	11197
True	False	False	False	False	-2015.40734863281	-2931.197265625	166.371292114258	0.367705047130585	0.947990953922272	0.156562581658363	132.266662597656	19840
True	False	False	False	False	-1946.34155273438	-2966.54467773438	149.734161376953	0.414937883615494	0.884060263633728	0.185681909322739	119.859260559082	16181
True	False	False	False	False	-1978.951171875	-2951.50756835938	89.8404998779297	0.843989968299866	0.972078859806061	1	132.432098388672	10727
True	False	False	False	False	-1996.2119140625	-2917.18676757813	137.533599853516	0.675143480300903	0.938308596611023	0.454890340566635	92.5725784301758	11479
True	False	False	False	False	-1989.47705078125	-2937.05883789063	163.043869018555	0.595443308353424	0.916670083999634	0.340670734643936	117.836730957031	17322
True	False	False	False	False	-1967.02270507813	-2902.92602539063	136.424453735352	0.837091445922852	0.959720134735107	1	78.203254699707	9619
True	False	False	False	False	-1962.99584960938	-2962.56420898438	137.533599853516	0.524094700813293	0.926580786705017	0.268389105796814	142.540328979492	17675
True	False	False	False	False	-1918.52478027344	-2949.94409179688	187.44499206543	0.720690071582794	0.938074469566345	0.553959727287292	94.5147933959961	15973
True	False	False	False	False	-1962.43212890625	-2926.61352539063	103.150199890137	0.817960679531097	0.968651413917542	1	74.4623641967773	6925
True	False	False	False	False	-1943.81701660156	-2938.72778320313	102.041061401367	0.696968555450439	0.958143532276154	0.497513294219971	72.1630401611328	6639
True	False	False	False	False	-1941.85046386719	-2906.82006835938	159.716445922852	0.593589842319489	0.946321606636047	0.338523149490356	75.9583358764648	10938
True	False	False	False	False	-1915.77722167969	-2993.68359375	221.828384399414	0.490273386240005	0.927017331123352	0.239928409457207	142.945007324219	28589
True	False	False	False	False	-1910.96325683594	-2913.5205078125	102.041061401367	0.466183215379715	0.917725801467896	0.221355989575386	62.1847839355469	5721
True	False	False	False	False	-2004.9111328125	-2894.7021484375	116.459907531738	0.635771930217743	0.932438850402832	0.39229753613472	57.9523811340332	6085
True	False	False	False	False	-2009.33166503906	-2777.70922851563	167.480438232422	0.526358783245087	0.918853998184204	0.270406782627106	59.6225166320801	9003
True	False	False	False	False	-2014.90454101563	-2724.42211914063	103.150199890137	0.72525691986084	0.965117812156677	0.566513538360596	54.1290321350098	5034
True	False	False	False	False	-2014.80480957031	-2615.74145507813	188.554138183594	0.731479048728943	0.961654186248779	0.584767043590546	83.8764724731445	14259
True	False	False	False	False	-2014.08666992188	-2592.27270507813	180.790130615234	0.739559888839722	0.956476807594299	0.610844850540161	77.2392654418945	12590
True	False	False	False	False	-2006.89294433594	-2530.06909179688	28.8376903533936	0.778573036193848	0.952666342258453	0.82945716381073	55.769229888916	1450
True	False	False	False	False	-2013.90075683594	-2375.7548828125	88.7313537597656	0.769612729549408	0.963002026081085	0.751666605472565	57.5499992370605	4604
True	False	False	False	False	-2010.44555664063	-2500.3623046875	205.191253662109	0.684350907802582	0.952467203140259	0.472007870674133	74.1567535400391	13719
True	False	False	False	False	-2008.99243164063	-2210.55981445313	165.262145996094	0.614200592041016	0.931812584400177	0.363439470529556	55.0402679443359	8201
True	False	False	False	False	-2005.55993652344	-2869.265625	100.931915283203	0.730834186077118	0.939809560775757	0.582807719707489	59.8241767883301	5444
True	False	False	False	False	-1984.0087890625	-2888.54809570313	108.695907592773	0.704862415790558	0.953440308570862	0.514898300170898	71.4795913696289	7005
True	False	False	False	False	-1955.18774414063	-2859.6708984375	146.40673828125	0.456431657075882	0.903959274291992	0.214190006256104	69.2575759887695	9142
True	False	False	False	False	-1985.822265625	-2855.51953125	80.9673614501953	0.692936301231384	0.955598294734955	0.489078670740128	71.6712341308594	5232
True	False	False	False	False	-1940.82153320313	-2876.11328125	208.518692016602	0.498088836669922	0.898878216743469	0.246241614222527	80.25	15087
True	False	False	False	False	-1908.7333984375	-2867.01098632813	176.353576660156	0.737743198871613	0.957965016365051	0.604717314243317	71	11289
True	False	False	False	False	-1920.15844726563	-2846.87377929688	28.8376903533936	0.797349810600281	0.959619760513306	1	62.961540222168	1637
True	False	False	False	False	-2001.2724609375	-2846.65209960938	141.970169067383	0.673494637012482	0.933123886585236	0.451942265033722	60.0390625	7685
True	False	False	False	False	-2005.37683105469	-2619.43969726563	39.9291114807129	0.567155003547668	0.952653706073761	0.309638231992722	70.5555572509766	2540
True	False	False	False	False	-2005.34008789063	-2655.17895507813	38.8199691772461	0.611065089702606	0.955832540988922	0.359494984149933	68.542854309082	2399
True	False	False	False	False	-2005.25024414063	-2145.1845703125	27.7285480499268	0.707581996917725	0.946757137775421	0.521181464195251	45.4799995422363	1137
True	False	False	False	False	-2003.52722167969	-2798.4853515625	48.80224609375	0.669968068599701	0.942854642868042	0.445748090744019	51.6136360168457	2271
True	False	False	False	False	-1919.44738769531	-2831.94482421875	110.914192199707	0.699503779411316	0.95470005273819	0.502965569496155	77.6100006103516	7761
True	False	False	False	False	-1956.24829101563	-2830.4404296875	147.515884399414	0.826427698135376	0.966879963874817	1	78.8721771240234	10490
True	False	False	False	False	-1994.08972167969	-2823.3427734375	66.5485153198242	0.798536419868469	0.958535254001617	1	74.9333343505859	4496
True	False	False	False	False	-1988.02575683594	-2745.57983398438	154.17073059082	0.746117413043976	0.95209538936615	0.634470880031586	80	11120
True	False	False	False	False	-1990.53955078125	-2721.59936523438	88.7313537597656	0.691018760204315	0.938371777534485	0.485164731740952	82.3125	6585
True	False	False	False	False	-1984.48352050781	-2796.79467773438	96.4953460693359	0.69021600484848	0.95334130525589	0.483544021844864	76.9655151367188	6696
True	False	False	False	False	-1982.58715820313	-2776.25024414063	153.061584472656	0.606874048709869	0.934778273105621	0.354312479496002	77.9565200805664	10758
True	False	False	False	False	-1978.40649414063	-2726.22485351563	98.7136306762695	0.598917424678802	0.936357855796814	0.344743341207504	78.0337066650391	6945
True	False	False	False	False	-1975.95690917969	-2829.25170898438	175.244430541992	0.726314723491669	0.952836036682129	0.569518506526947	86.2721481323242	13631
True	False	False	False	False	-1961.34875488281	-2805.501953125	80.9673614501953	0.702271580696106	0.9486203789711	0.509057402610779	67.1095886230469	4899
True	False	False	False	False	-1959.49560546875	-2765.076171875	148.625015258789	0.656966328620911	0.953054070472717	0.424114376306534	71.1716384887695	9537
True	False	False	False	False	-1954.22973632813	-2743.4130859375	157.498153686523	0.712582767009735	0.940252184867859	0.533171415328979	72.5563354492188	10303
True	False	False	False	False	-1950.21337890625	-2707.01293945313	178.571853637695	0.430837422609329	0.881889879703522	0.19624850153923	90.3478240966797	14546
True	False	False	False	False	-1943.87658691406	-2786.67065429688	200.754699707031	0.571024775505066	0.908657908439636	0.313676416873932	75.0055236816406	13576
True	False	False	False	False	-1936.55554199219	-2814.87475585938	117.569046020508	0.686734616756439	0.943942248821259	0.476633340120316	68.0377349853516	7212
True	False	False	False	False	-1919.19897460938	-2801.39428710938	138.64274597168	0.818826138973236	0.954126596450806	1	75.879997253418	9485
True	False	False	False	False	-1929.17736816406	-2734.19165039063	125.333038330078	0.740218818187714	0.952090442180634	0.61310887336731	73.0088500976563	8250
True	False	False	False	False	-1925.08288574219	-2755.15234375	112.023338317871	0.734947741031647	0.967822372913361	0.595599770545959	74.8019790649414	7555
True	False	False	False	False	-1912.31420898438	-2744.796875	94.2770690917969	0.734207451343536	0.954621136188507	0.593244731426239	70.4352951049805	5987
True	False	False	False	False	-1999.54968261719	-2706.37866210938	88.7313537597656	0.745258808135986	0.953584969043732	0.631230175495148	62.9749984741211	5038
True	False	False	False	False	-2002.76110839844	-2438.6484375	171.917007446289	0.823719143867493	0.959978342056274	1	62.7419357299805	9725
True	False	False	False	False	-2003.16857910156	-2288.0322265625	136.424453735352	0.736890852451324	0.940585672855377	0.601898670196533	85.8048782348633	10554
True	False	False	False	False	-1999.92114257813	-2521.67797851563	77.6399383544922	0.530302166938782	0.934706330299377	0.2739577293396	58.6714286804199	4107
True	False	False	False	False	-1974.10278320313	-2697.54272460938	146.40673828125	0.56797194480896	0.93672913312912	0.310485690832138	88.1439361572266	11635
True	False	False	False	False	-1997.08728027344	-2687.26391601563	87.6222152709961	0.626747846603394	0.938548743724823	0.379839509725571	75.6962051391602	5980
True	False	False	False	False	-1986.68005371094	-2664.85864257813	97.6044921875	0.666665554046631	0.903750836849213	0.440079391002655	155.681823730469	13700
True	False	False	False	False	-1991.81787109375	-2616.19750976563	80.9673614501953	0.650378227233887	0.947196960449219	0.41380363702774	70.0410995483398	5113
True	False	False	False	False	-1989.79479980469	-2465.11010742188	206.300399780273	0.825437128543854	0.966288268566132	1	84.9354858398438	15798
True	False	False	False	False	-1989.09265136719	-2558.60205078125	160.825576782227	0.797517895698547	0.964335501194	1	85.6413803100586	12418
True	False	False	False	False	-1987.62097167969	-2639.0478515625	124.223899841309	0.770911157131195	0.970180511474609	0.760851919651031	79.3125	8883
True	False	False	False	False	-1980.6962890625	-2620.94775390625	18.8554134368896	0.704451441764832	0.95306122303009	0.51396244764328	69.2941207885742	1178
True	False	False	False	False	-1987.13854980469	-2489.23315429688	157.498153686523	0.769923388957977	0.97669643163681	0.753820180892944	75.3098602294922	10694
True	False	False	False	False	-1986.1220703125	-2534.38818359375	135.315322875977	0.430172920227051	0.92409473657608	0.195798397064209	68.9918060302734	8417
True	False	False	False	False	-1979.98596191406	-2682.32104492188	82.0765075683594	0.797737896442413	0.960834741592407	1	84.1351318359375	6226
True	False	False	False	False	-1960.88525390625	-2673.73217773438	113.132476806641	0.81917679309845	0.960092186927795	1	71.0882339477539	7251
True	False	False	False	False	-1978.03967285156	-2581.92578125	212.955261230469	0.688135504722595	0.959420025348663	0.479391545057297	92.59375	17778
True	False	False	False	False	-1976.751953125	-2410.3037109375	207.409545898438	0.641437649726868	0.93888932466507	0.400431662797928	85.5133666992188	15991
True	False	False	False	False	-1973.0322265625	-2441.22875976563	265.084930419922	0.78896689414978	0.945160090923309	1	111.121337890625	26558
True	False	False	False	False	-1972.85388183594	-2657.65991210938	49.9113883972168	0.744696021080017	0.945949792861938	0.629131495952606	74.6666641235352	3360
True	False	False	False	False	-1958.33801269531	-2632.60278320313	145.297592163086	0.765121161937714	0.948760092258453	0.723130643367767	77.9923629760742	10217
True	False	False	False	False	-1969.01379394531	-2510.39013671875	272.848907470703	0.767718017101288	0.952319622039795	0.739074528217316	97.8780517578125	24078
True	False	False	False	False	-1967.74645996094	-2610.38427734375	66.5485153198242	0.693598926067352	0.920464336872101	0.490445405244827	72.0500030517578	4323
True	False	False	False	False	-1954.86694335938	-2590.55737304688	36.6016845703125	0.779091417789459	0.94477391242981	0.835518538951874	59.2424240112305	1955
True	False	False	False	False	-1964.13610839844	-2473.65942382813	135.315322875977	0.639292359352112	0.943145930767059	0.397322028875351	69.7131118774414	8505
True	False	False	False	False	-1963.19958496094	-2557.65991210938	168.589569091797	0.788660645484924	0.960454761981964	1	85.0789489746094	12932
True	False	False	False	False	-1945.18688964844	-2555.71069335938	170.807861328125	0.855684340000153	0.966805577278137	1	79.636360168457	12264
True	False	False	False	False	-1956.84838867188	-2458.93017578125	57.6753807067871	0.560572564601898	0.928417682647705	0.302906334400177	75.1153869628906	3906
True	False	False	False	False	-1952.412109375	-2422.31323242188	35.4925422668457	0.739838838577271	0.938818573951721	0.6118004322052	71.5625	2290
True	False	False	False	False	-1951.58312988281	-2408.48291015625	97.6044921875	0.728147208690643	0.950731337070465	0.574816465377808	70.6022720336914	6213
True	False	False	False	False	-1949.09069824219	-2440.11840820313	201.863830566406	0.507775604724884	0.909671902656555	0.254278779029846	85.7252731323242	15602
True	False	False	False	False	-1941.04370117188	-2468.35302734375	32.1651153564453	0.519515693187714	0.949512124061584	0.264354318380356	75.8620681762695	2200
True	False	False	False	False	-1939.85766601563	-2690.69140625	77.6399383544922	0.425724297761917	0.894111752510071	0.192804470658302	72.6857147216797	5088
True	False	False	False	False	-1937.04296875	-2661.97412109375	180.790130615234	0.528008222579956	0.906671106815338	0.271886378526688	75.9754638671875	12384
True	False	False	False	False	-1939.37023925781	-2500.41577148438	197.427261352539	0.736421585083008	0.955730497837067	0.600361526012421	90.8483123779297	16171
True	False	False	False	False	-1935.99255371094	-2638.64721679688	105.36848449707	0.762958765029907	0.948546051979065	0.710821866989136	70.8105239868164	6727
True	False	False	False	False	-1929.37084960938	-2589.95678710938	224.046676635742	0.527717411518097	0.851138710975647	0.27162492275238	72.9356460571289	14733
True	False	False	False	False	-1928.18359375	-2462.69091796875	150.843307495117	0.774635255336761	0.963150382041931	0.790409028530121	144.095581054688	19597
True	False	False	False	False	-1931.63500976563	-2438.943359375	64.3302307128906	0.771918535232544	0.948626279830933	0.768335938453674	70.0862045288086	4065
True	False	False	False	False	-1928.49914550781	-2420.58471679688	107.586769104004	0.837860226631165	0.96260392665863	1	76.1546401977539	7387
True	False	False	False	False	-1931.49084472656	-2400.41918945313	104.259346008301	0.754927635192871	0.964601218700409	0.670888781547546	68.1914901733398	6410
True	False	False	False	False	-1924.73266601563	-2523.0322265625	244.01123046875	0.813822686672211	0.940865695476532	1	156.413635253906	34411
True	False	False	False	False	-1921.36120605469	-2488.65747070313	216.282684326172	0.789873778820038	0.947452485561371	1	155.907699584961	30402
True	False	False	False	False	-1920.79418945313	-2698.8828125	293.922607421875	0.417075544595718	0.87863290309906	0.187078401446342	80.0566024780273	21215
True	False	False	False	False	-1919.69055175781	-2548.775390625	110.914192199707	0.842206358909607	0.96307373046875	1	97.6999969482422	9770
True	False	False	False	False	-1912.27392578125	-2652.86987304688	157.498153686523	0.540542423725128	0.916835427284241	0.28340482711792	69.6338043212891	9888
True	False	False	False	False	-1910.30407714844	-2612.52587890625	176.353576660156	0.824980556964874	0.957892000675201	1	77.6100616455078	12340
True	False	False	False	False	-1908.896484375	-2508.24145507813	130.878753662109	0.696460485458374	0.939004600048065	0.496434777975082	143.076278686523	16883
True	False	False	False	False	-1908.67712402344	-2442.92993164063	278.394622802734	0.493563532829285	0.90867006778717	0.242568016052246	72.6095581054688	18225
True	False	False	False	False	-1999.67358398438	-2397.00952148438	169.698715209961	0.801735460758209	0.966476440429688	1	62.9542465209961	9632
True	False	False	False	False	-1962.00915527344	-2381.6748046875	88.7313537597656	0.745258808135986	0.953584969043732	0.631230175495148	70.7624969482422	5661
True	False	False	False	False	-1985.76599121094	-2363.75952148438	147.515884399414	0.706804156303406	0.94539886713028	0.51936799287796	94.7744369506836	12605
True	False	False	False	False	-1995.56518554688	-2330.64990234375	194.099838256836	0.819606363773346	0.965367913246155	1	92.5257110595703	16192
True	False	False	False	False	-1983.95861816406	-2305.14428710938	98.7136306762695	0.759070038795471	0.96516364812851	0.690488159656525	77.8876419067383	6932
True	False	False	False	False	-1992.49914550781	-2259.85107421875	215.173538208008	0.744764685630798	0.953136086463928	0.629386484622955	88.5360794067383	17176
True	False	False	False	False	-1994.11364746094	-2067.57641601563	135.315322875977	0.654865682125092	0.949574828147888	0.420782208442688	56.5245895385742	6896
True	False	False	False	False	-1994.3203125	-2043.07934570313	160.825576782227	0.679102420806885	0.947020351886749	0.46211040019989	64.5034484863281	9353
True	False	False	False	False	-1993.78942871094	-2159.57495117188	208.518692016602	0.76819783449173	0.953259170055389	0.742179989814758	68.1595764160156	12814
True	False	False	False	False	-1989.84155273438	-2124.01171875	131.987884521484	0.767450094223022	0.962809503078461	0.737363755702972	74.050422668457	8812
True	False	False	False	False	-1981.03796386719	-2281.89453125	125.333038330078	0.845949530601501	0.962107300758362	1	80.3805313110352	9083
True	False	False	False	False	-1976.61547851563	-2221.48120117188	151.952453613281	0.621593296527863	0.95293802022934	0.372978746891022	66.2554779052734	9077
True	False	False	False	False	-1977.01037597656	-2144.2763671875	43.256534576416	0.764826476573944	0.949666619300842	0.721405208110809	54.1538467407227	2112
True	False	False	False	False	-1975.23620605469	-2133.51000976563	12.2005615234375	0.741141617298126	0.94014710187912	0.616318583488464	56.0909080505371	617
True	False	False	False	False	-1976.18115234375	-1895.97155761719	131.987884521484	0.647919952869415	0.951296150684357	0.410058319568634	58.4453773498535	6955
True	False	False	False	False	-1972.68298339844	-2371.24829101563	47.6931037902832	0.737339556217194	0.956228375434875	0.603378236293793	71.0465087890625	3055
True	False	False	False	False	-1958.30651855469	-2350.87255859375	164.153015136719	0.472034245729446	0.852298080921173	0.225749745965004	83.4864883422852	12356
True	False	False	False	False	-1971.24658203125	-2330.84155273438	98.7136306762695	0.8182532787323	0.955595314502716	1	70.7191009521484	6294
True	False	False	False	False	-1964.06298828125	-2309.68188476563	120.896469116211	0.750261783599854	0.958015561103821	0.650830626487732	76.2018356323242	8306
True	False	False	False	False	-1963.88073730469	-2245.37060546875	126.442184448242	0.71930193901062	0.933003604412079	0.550270855426788	65.7719268798828	7498
True	False	False	False	False	-1961.70300292969	-2107.21655273438	174.135284423828	0.728463411331177	0.940124928951263	0.575742781162262	61.3248405456543	9628
True	False	False	False	False	-1968.01257324219	-2019.11450195313	69.8759460449219	0.713352918624878	0.939563274383545	0.535071432590485	79.8730163574219	5032
True	False	False	False	False	-1957.56774902344	-1912.73828125	99.8227767944336	0.777396082878113	0.951314508914948	0.816632270812988	65.7555541992188	5918
True	False	False	False	False	-1954.58435058594	-2144.08056640625	155.279876708984	0.374641239643097	0.771075069904327	0.160643622279167	61.771427154541	8648
True	False	False	False	False	-1952.53967285156	-2268.2314453125	94.2770690917969	0.791837513446808	0.967737257480621	1	67.3764724731445	5727
True	False	False	False	False	-1951.09777832031	-2389.09350585938	62.1119499206543	0.717676758766174	0.952435314655304	0.546022891998291	62.25	3486
True	False	False	False	False	-1918.29846191406	-2385.65698242188	98.7136306762695	0.674241304397583	0.945279002189636	0.453273147344589	71.8876419067383	6398
True	False	False	False	False	-1938.3154296875	-2352.39135742188	73.203369140625	0.711495935916901	0.932111620903015	0.530515313148499	72.8787841796875	4810
True	False	False	False	False	-1950.63598632813	-2214.53076171875	133.097030639648	0.693598926067352	0.933875381946564	0.490445405244827	77.6750030517578	9321
True	False	False	False	False	-1947.74291992188	-2338.79223632813	24.401123046875	0.830724716186523	0.955192744731903	1	72.5454559326172	1596
True	False	False	False	False	-1944.96655273438	-2325.43359375	88.7313537597656	0.642491579055786	0.955309629440308	0.401972979307175	58.0625	4645
True	False	False	False	False	-1947.306640625	-2300.83032226563	102.041061401367	0.738865315914154	0.950800597667694	0.608482539653778	72.9130401611328	6708
True	False	False	False	False	-1936.67053222656	-2284.95654296875	119.787330627441	0.594013333320618	0.90786224603653	0.339012265205383	67.1666641235352	7254
True	False	False	False	False	-1946.74682617188	-2233.53857421875	107.586769104004	0.726169049739838	0.95831960439682	0.56910252571106	74.206184387207	7198
True	False	False	False	False	-1941.26306152344	-2046.93774414063	43.256534576416	0.686031520366669	0.932726919651031	0.475260227918625	54.4102554321289	2122
True	False	False	False	False	-1946.9287109375	-1928.48266601563	184.117568969727	0.770222425460815	0.947210788726807	0.755918800830841	91.156623840332	15132
True	False	False	False	False	-1941.94006347656	-2032.8671875	122.005615234375	0.515181183815002	0.916722476482391	0.260590076446533	57.981819152832	6378
True	False	False	False	False	-1941.0595703125	-2199.86572265625	98.7136306762695	0.655256748199463	0.93868488073349	0.421399354934692	66.9325866699219	5957
True	False	False	False	False	-1940.33898925781	-2167.357421875	155.279876708984	0.702546358108521	0.954169034957886	0.509670376777649	60.3499984741211	8449
True	False	False	False	False	-1940.82666015625	-2094.37841796875	122.005615234375	0.62011981010437	0.94565224647522	0.371049791574478	56.8727264404297	6256
True	False	False	False	False	-1936.62805175781	-1954.08325195313	114.241622924805	0.771086752414703	0.959930598735809	0.762132465839386	50.9320373535156	5246
True	False	False	False	False	-1936.5859375	-2130.98828125	113.132476806641	0.81917679309845	0.958498001098633	1	62.294116973877	6354
True	False	False	False	False	-1935.17517089844	-2249.54467773438	114.241622924805	0.617071211338043	0.951428830623627	0.367102921009064	66.1650466918945	6815
True	False	False	False	False	-1933.44018554688	-2374.20385742188	59.8936653137207	0.75905966758728	0.955277323722839	0.690436720848083	76.6481475830078	4139
True	False	False	False	False	-1923.45935058594	-2308.96411132813	143.079315185547	0.632452666759491	0.932920098304749	0.387646466493607	68.6899261474609	8861
True	False	False	False	False	-1929.82202148438	-2004.07934570313	177.462707519531	0.759382247924805	0.952076733112335	0.692045390605927	59.4375	9510
True	False	False	False	False	-1926.25146484375	-2184.70385742188	131.987884521484	0.462369829416275	0.928687214851379	0.218530789017677	57.5546226501465	6849
True	False	False	False	False	-1922.96154785156	-2104.2001953125	138.64274597168	0.715037643909454	0.966319501399994	0.539279878139496	62.5439987182617	7818
True	False	False	False	False	-1925.85534667969	-2049.75366210938	114.241622924805	0.749501168727875	0.966304898262024	0.647733688354492	60.3883476257324	6220
True	False	False	False	False	-1922.21166992188	-1895.88098144531	160.825576782227	0.419049322605133	0.868024230003357	0.188374385237694	56.124137878418	8138
True	False	False	False	False	-1920.55212402344	-2360.19921875	156.389007568359	0.413553893566132	0.924693405628204	0.184781685471535	78	10998
True	False	False	False	False	-1919.73596191406	-2333.12377929688	67.6576614379883	0.811845362186432	0.963489770889282	1	56.2622947692871	3432
True	False	False	False	False	-1920.09228515625	-2266.83764648438	100.931915283203	0.776127755641937	0.945332765579224	0.804006338119507	81.1977996826172	7389
True	False	False	False	False	-1912.34204101563	-2236.3310546875	134.206176757813	0.561427175998688	0.935954689979553	0.303770869970322	58.6115684509277	7092
True	False	False	False	False	-1917.06750488281	-2032.36437988281	83.1856460571289	0.80851811170578	0.960834741592407	1	57.7866668701172	4334
True	False	False	False	False	-1916.64880371094	-1945.50463867188	105.36848449707	0.749891936779022	0.962670564651489	0.649319112300873	55.5578956604004	5278
True	False	False	False	False	-1916.62072753906	-2144.126953125	117.569046020508	0.840952813625336	0.958751022815704	1	67.198112487793	7123
True	False	False	False	False	-1913.33459472656	-1969.53527832031	140.861022949219	0.652496755123138	0.958098590373993	0.417074978351593	53.8818893432617	6843
True	False	False	False	False	-2975.6630859375	-1866.97766113281	180.790130615234	0.595930933952332	0.940510749816895	0.341238617897034	143.453994750977	23383
True	False	False	False	False	-3017.65454101563	-1794.33679199219	360.471130371094	0.31569367647171	0.927108824253082	0.127818778157234	143.704620361328	46704
True	False	False	False	False	-3047.18286132813	-1743.603515625	72.0942230224609	0.820256590843201	0.964448213577271	1	135.307693481445	8795
True	False	False	False	False	-3066.28466796875	-1685.47338867188	195.208984375	0.398195445537567	0.89933168888092	0.174990877509117	119.806816101074	21086
True	False	False	False	False	-3083.8134765625	-1671.58862304688	14.4188451766968	0.805326879024506	0.942608833312988	1	114.461540222168	1488
True	False	False	False	False	-3091.97119140625	-1652.89038085938	25.5102653503418	0.705347895622253	0.944578170776367	0.516008198261261	111.34782409668	2561
True	False	False	False	False	-3100.689453125	-1607.42565917969	97.6044921875	0.728147208690643	0.95396763086319	0.574816465377808	109.897727966309	9671
True	False	False	False	False	-3135.29516601563	-1541.21350097656	139.751892089844	0.514855980873108	0.93119090795517	0.260309815406799	142.134918212891	17909
True	False	False	False	False	-3165.9130859375	-1475.60607910156	669.921752929688	0.23949022591114	0.882729411125183	0.0906852930784225	157.286422729492	95001
True	False	False	False	False	-3186.98510742188	-1428.55615234375	86.513069152832	0.740397691726685	0.959064602851868	0.613727450370789	148.730773925781	11601
True	False	False	False	False	-3196.3271484375	-1403.47265625	165.262145996094	0.723555207252502	0.957510352134705	0.561758041381836	158.973159790039	23687
True	False	False	False	False	-3208.66357421875	-1362.9794921875	246.229507446289	0.608702301979065	0.915838241577148	0.356560796499252	145.756759643555	32358
True	False	False	False	False	-3219.94750976563	-1320.78051757813	368.235137939453	0.453250527381897	0.938317835330963	0.211893305182457	137.734939575195	45728
True	False	False	False	False	-3264.97094726563	-1185.44482421875	647.738891601563	0.189575865864754	0.784039735794067	0.0689524933695793	147.013702392578	85856
True	False	False	False	False	-3302.71923828125	-1048.02844238281	954.97119140625	0.201150938868523	0.913796544075012	0.0738320499658585	152.59001159668	131380
True	False	False	False	False	-3303.91064453125	-982.262512207031	37.7108268737793	0.666771829128265	0.93867015838623	0.44025981426239	105.676467895508	3593
True	False	False	False	False	-3340.7958984375	-884.313842773438	329.415161132813	0.388280212879181	0.964400887489319	0.168856501579285	145.262619018555	43143
True	False	False	False	False	-3353.62768554688	-762.119262695313	605.591491699219	0.196518406271935	0.664242625236511	0.0718680769205093	137.28938293457	74960
True	False	False	False	False	-3374.81396484375	-639.625671386719	565.662414550781	0.209139868617058	0.886632204055786	0.0772544592618942	139.33332824707	71060
True	False	False	False	False	-3380.06030273438	-584.729736328125	249.556930541992	0.454535782337189	0.87636524438858	0.212818831205368	138.933334350586	31260
True	False	False	False	False	-3385.76220703125	-509.329925537109	205.191253662109	0.33185350894928	0.936324119567871	0.136418431997299	119.070266723633	22028
True	False	False	False	False	-3391.337890625	-350.198150634766	1324.3154296875	0.109308898448944	0.851212322711945	0.0374489016830921	144.304016113281	172299
True	False	False	False	False	-3391.53930664063	-228.984527587891	188.554138183594	0.652628839015961	0.942876160144806	0.417280316352844	152.5	25925
True	False	False	False	False	-3391.79321289063	-198.302215576172	158.607299804688	0.544349074363708	0.940922319889069	0.287003338336945	132.342651367188	18925
True	False	False	False	False	-3388.8583984375	-252.408569335938	110.914192199707	0.803114473819733	0.95690381526947	1	149.070007324219	14907
True	False	False	False	False	-3385.85693359375	-130.100601196289	261.757507324219	0.423337429761887	0.86768102645874	0.191211849451065	147.224578857422	34745
True	False	False	False	False	-3385.79125976563	-465.632568359375	505.768737792969	0.262886881828308	0.81974995136261	0.101534962654114	142.29167175293	64885
True	False	False	False	False	-3379.9130859375	-268.983245849609	36.6016845703125	0.576147079467773	0.961507141590118	0.319117277860641	95.363639831543	3147
True	False	False	False	False	-3381.96728515625	-167.428314208984	319.432891845703	0.251399666070938	0.661396503448486	0.0961514785885811	125.232635498047	36067
True	False	False	False	False	-3381.63427734375	-47.5788726806641	913.932983398438	0.126926600933075	0.879943490028381	0.0440388657152653	136.873779296875	112784
True	False	False	False	False	-3378.31787109375	-242.216644287109	73.203369140625	0.774313688278198	0.9591423869133	0.787631273269653	123.272727966309	8136
True	False	False	False	False	-3377.76171875	-557.984985351563	189.663269042969	0.367890924215317	0.847020447254181	0.156671151518822	111.374267578125	19045
True	False	False	False	False	-3370.943359375	-495.841339111328	55.4570960998535	0.807211220264435	0.959788382053375	1	99.1600036621094	4958
True	False	False	False	False	-3376.95581054688	-408.101257324219	55.4570960998535	0.655060887336731	0.963775813579559	0.421090096235275	102.019996643066	5101
True	False	False	False	False	-3376.62573242188	-426.133148193359	61.0028076171875	0.704861104488373	0.950421512126923	0.51489520072937	99.4545440673828	5470
True	False	False	False	False	-3368.93603515625	-379.117919921875	140.861022949219	0.534801065921783	0.865794539451599	0.278067201375961	95.6614151000977	12149
True	False	False	False	False	-3376.2626953125	-323.503265380859	59.8936653137207	0.692045450210571	0.930841386318207	0.487252771854401	93.185188293457	5032
True	False	False	False	False	-3368.2626953125	-226.127502441406	196.318130493164	0.43684783577919	0.852984666824341	0.200354680418968	108.887008666992	19273
True	False	False	False	False	-3376.0537109375	25.3623733520508	114.241622924805	0.623661994934082	0.954511940479279	0.375710815191269	134.398056030273	13843
True	False	False	False	False	-3367.47875976563	-201.511444091797	120.896469116211	0.793161451816559	0.953068256378174	1	96.8256912231445	10554
True	False	False	False	False	-3365.90063476563	-600.950988769531	97.6044921875	0.598894655704498	0.951166808605194	0.344716459512711	100.613639831543	8854
True	False	False	False	False	-3365.63720703125	-155.337036132813	51.0205307006836	0.824059367179871	0.963389337062836	1	99.4782638549805	4576
True	False	False	False	False	-3364.86645507813	-736.11376953125	18.8554134368896	0.481155753135681	0.933546543121338	0.232746690511703	121	2057
True	False	False	False	False	-3364.34057617188	-717.446838378906	107.586769104004	0.697669982910156	0.957707405090332	0.499009877443314	131.494842529297	12755
True	False	False	False	False	-3364.75122070313	-520.658508300781	57.6753807067871	0.805326879024506	0.965959846973419	1	99	5148
True	False	False	False	False	-3364.49731445313	-445.447082519531	139.751892089844	0.669603943824768	0.947455286979675	0.445116937160492	99.8968276977539	12587
True	False	False	False	False	-3363.1376953125	-400.715637207031	94.2770690917969	0.636333703994751	0.943527936935425	0.393092930316925	88.3294143676758	7508
True	False	False	False	False	-3363.29125976563	-43.6629638671875	54.3479537963867	0.825362265110016	0.964499771595001	1	97.8979568481445	4797
True	False	False	False	False	-3362.28369140625	-698.16650390625	158.607299804688	0.431582808494568	0.839748620986938	0.196754321455956	133.80419921875	19134
True	False	False	False	False	-3355.7880859375	-685.276977539063	52.1296730041504	0.676092565059662	0.954758107662201	0.45660275220871	116.42552947998	5472
True	False	False	False	False	-3358.4990234375	-626.914001464844	64.3302307128906	0.802213251590729	0.952678680419922	1	107.103446960449	6212
True	False	False	False	False	-3361.41528320313	-24.8871440887451	133.097030639648	0.765460968017578	0.953311264514923	0.725139915943146	94.1166687011719	11294
True	False	False	False	False	-3361.13159179688	-546.422607421875	32.1651153564453	0.705485999584198	0.937241673469543	0.516324877738953	93.6896514892578	2717
True	False	False	False	False	-3358.70874023438	-461.150177001953	105.36848449707	0.711196482181549	0.952498853206635	0.529788494110107	94.9368438720703	9019
True	False	False	False	False	-3360.962890625	-286.8603515625	110.914192199707	0.605497062206268	0.955085337162018	0.352631598711014	87.0100021362305	8701
True	False	False	False	False	-3360.88110351563	-59.6950645446777	70.9850845336914	0.680232584476471	0.921816051006317	0.4642094373703	93.5625	5988
True	False	False	False	False	-3360.4365234375	24.680793762207	59.8936653137207	0.656831800937653	0.944188296794891	0.42389965057373	102.907409667969	5557
True	False	False	False	False	-3358.53857421875	10.7231140136719	9.98227787017822	0.687235474586487	0.9244145154953	0.47761595249176	90.4444427490234	814
True	False	False	False	False	-3357.63989257813	-667.976379394531	67.6576614379883	0.73089987039566	0.951254665851593	0.583006620407104	106.754096984863	6512
True	False	False	False	False	-3355.5341796875	-637.910278320313	70.9850845336914	0.807637214660645	0.964448213577271	1	103.953125	6653
True	False	False	False	False	-3355.25439453125	-256.067565917969	135.315322875977	0.76977926492691	0.949568450450897	0.752817690372467	90.2704925537109	11013
True	False	False	False	False	-3357.302734375	-125.007987976074	207.409545898438	0.657148897647858	0.960184693336487	0.424405932426453	101.732620239258	19024
True	False	False	False	False	-3353.33740234375	-83.7836837768555	164.153015136719	0.814018249511719	0.962469756603241	1	107.337837219238	15886
True	False	False	False	False	-3356.0615234375	50.5954627990723	56.5662384033203	0.789839804172516	0.960615336894989	1	97.8823547363281	4992
True	False	False	False	False	-3352.31567382813	-537.012268066406	135.315322875977	0.474026203155518	0.906861424446106	0.227262198925018	95.7622985839844	11683
True	False	False	False	False	-3349.04638671875	-823.089294433594	707.632568359375	0.276682585477829	0.855974972248077	0.108150787651539	149.028213500977	95080
True	False	False	False	False	-3331.65600585938	-822.264892578125	97.6044921875	0.479134082794189	0.887135326862335	0.231180027127266	104.75	9218
True	False	False	False	False	-3335.423828125	-727.451110839844	55.4570960998535	0.761327385902405	0.94504976272583	0.702032923698425	79.3600006103516	3968
True	False	False	False	False	-3340.96826171875	-625.403137207031	86.513069152832	0.561012983322144	0.928499281406403	0.303351491689682	88.2307662963867	6882
True	False	False	False	False	-3343.681640625	-299.922180175781	160.825576782227	0.789482295513153	0.962659299373627	1	102.393104553223	14847
True	False	False	False	False	-3348.6435546875	-161.652328491211	76.5307922363281	0.809509754180908	0.956417441368103	1	79.9565200805664	5517
True	False	False	False	False	-3342.21948242188	-602.489990234375	175.244430541992	0.782110810279846	0.961892664432526	0.878470003604889	105.620254516602	16688
True	False	False	False	False	-3340.77221679688	-484.133544921875	159.716445922852	0.488387942314148	0.877615630626678	0.238427400588989	83.5763854980469	12035
True	False	False	False	False	-3339.66088867188	-69.1647491455078	63.2210922241211	0.833572149276733	0.966921865940094	1	81.7543869018555	4660
True	False	False	False	False	-3338.51904296875	-416.282104492188	256.211791992188	0.492542624473572	0.809250056743622	0.241746172308922	118.012985229492	27261
True	False	False	False	False	-3338.09985351563	-326.438293457031	92.0587844848633	0.543700516223907	0.94777113199234	0.286386847496033	84.0120468139648	6973
True	False	False	False	False	-3337.90405273438	-695.441101074219	109.805053710938	0.648510277271271	0.939312398433685	0.410952866077423	88.636360168457	8775
True	False	False	False	False	-3337.7734375	-347.549011230469	158.607299804688	0.75994735956192	0.955490291118622	0.694895327091217	84.8251724243164	12130
True	False	False	False	False	-3336.97119140625	32.3416595458984	53.2388153076172	0.718682765960693	0.950765013694763	0.54864364862442	81.5416641235352	3914
True	False	False	False	False	-3335.4150390625	-239.8095703125	19.9645557403564	0.798721373081207	0.951427280902863	1	72	1296
True	False	False	False	False	-3335.30053710938	-750.709289550781	126.442184448242	0.746769428253174	0.950650691986084	0.63696414232254	111.37718963623	12697
True	False	False	False	False	-3334.60815429688	-680.571899414063	26.6194076538086	0.761617660522461	0.943622469902039	0.703567922115326	76.375	1833
True	False	False	False	False	-3332.14624023438	-92.9749603271484	156.389007568359	0.482048630714417	0.87405401468277	0.233441516757011	86.638298034668	12216
True	False	False	False	False	-3331.70825195313	0.456571578979492	153.061584472656	0.654967188835144	0.952076733112335	0.42094224691391	78.4492721557617	10826
True	False	False	False	False	-3330.7978515625	-574.84423828125	157.498153686523	0.500693082809448	0.908216774463654	0.248378768563271	84.8943634033203	12055
True	False	False	False	False	-3330.58935546875	-517.917846679688	115.350761413574	0.678147494792938	0.956263065338135	0.460350126028061	84.4423065185547	8782
True	False	False	False	False	-3330.49145507813	-127.065185546875	47.6931037902832	0.756393730640411	0.952329814434052	0.677612125873566	70.2093048095703	3019
True	False	False	False	False	-3329.9814453125	-275.368041992188	89.8404998779297	0.670226395130157	0.947772622108459	0.446196794509888	85.2716064453125	6907
True	False	False	False	False	-3329.87329101563	-194.729385375977	145.297592163086	0.72051614522934	0.950276136398315	0.553494393825531	85.7480926513672	11233
True	False	False	False	False	-3326.60620117188	-945.957092285156	626.665222167969	0.231694176793098	0.883330881595612	0.087168350815773	149.725662231445	84595
True	False	False	False	False	-3309.84985351563	-968.716125488281	66.5485153198242	0.76893937587738	0.957297146320343	0.747088372707367	123.366668701172	7402
True	False	False	False	False	-3310.09423828125	-921.123046875	110.914192199707	0.599098265171051	0.930016398429871	0.344957053661346	105.110000610352	10511
True	False	False	False	False	-3323.0263671875	-884.133972167969	125.333038330078	0.769035220146179	0.966805994510651	0.747732698917389	112.858406066895	12753
True	False	False	False	False	-3326.12890625	-795.985534667969	62.1119499206543	0.407495766878128	0.908675134181976	0.180876538157463	87.4821395874023	4899
True	False	False	False	False	-3324.54907226563	-650.030517578125	212.955261230469	0.569088339805603	0.900155425071716	0.31164813041687	101.833335876465	19552
True	False	False	False	False	-3319.72509765625	-369.094787597656	117.569046020508	0.58301305770874	0.947637557983398	0.326588481664658	78.6603775024414	8338
True	False	False	False	False	-3323.91162109375	-156.174835205078	128.660461425781	0.484169036149979	0.932503998279572	0.235098913311958	74.0517272949219	8590
True	False	False	False	False	-3323.48657226563	-46.0704574584961	179.680999755859	0.661957681179047	0.94061690568924	0.432207375764847	83.685188293457	13557
True	False	False	False	False	-3322.95678710938	-294.531402587891	122.005615234375	0.701672554016113	0.947283446788788	0.507726192474365	84.1909103393555	9261
True	False	False	False	False	-3321.8310546875	29.4777145385742	94.2770690917969	0.491299211978912	0.911771297454834	0.2407486140728	78.1176452636719	6640
True	False	False	False	False	-3319.3291015625	-548.382507324219	72.0942230224609	0.506899952888489	0.935324430465698	0.253542274236679	81.1538467407227	5275
True	False	False	False	False	-3317.40844726563	-419.061004638672	55.4570960998535	0.640782833099365	0.95444917678833	0.399478584527969	78.0999984741211	3905
True	False	False	False	False	-3318.888671875	-258.242553710938	173.026138305664	0.44618347287178	0.923300206661224	0.206860646605492	86.6410293579102	13516
True	False	False	False	False	-3318.49682617188	-234.101181030273	83.1856460571289	0.711920857429504	0.94651198387146	0.531550288200378	86.1333312988281	6460
True	False	False	False	False	-3318.11987304688	-385.619995117188	97.6044921875	0.640350520610809	0.934851050376892	0.398851245641708	77.3181838989258	6804
True	False	False	False	False	-3316.40991210938	-211.894393920898	66.5485153198242	0.798536419868469	0.956483066082001	1	72.4333343505859	4346
True	False	False	False	False	-3317.69091796875	-117.784675598145	45.4748191833496	0.703044712543488	0.927955865859985	0.51078599691391	66.7560958862305	2737
True	False	False	False	False	-3317.00708007813	-84.3603591918945	65.4393768310547	0.744540572166443	0.95962381362915	0.628555476665497	80.6779632568359	4760
True	False	False	False	False	-3316.31958007813	-719.635864257813	123.114753723145	0.855258643627167	0.960910856723785	1	86.8378372192383	9639
True	False	False	False	False	-3316.21142578125	-849.040405273438	154.17073059082	0.499876946210861	0.937427282333374	0.247707158327103	104.633094787598	14544
True	False	False	False	False	-3315.90087890625	-614.847229003906	180.790130615234	0.773620665073395	0.96513694524765	0.781806230545044	93.4785308837891	15237
True	False	False	False	False	-3315.1552734375	-475.016296386719	89.8404998779297	0.658577442169189	0.964382767677307	0.426699191331863	73.4197540283203	5947
True	False	False	False	False	-3315.642578125	-451.042419433594	114.241622924805	0.827207922935486	0.958498001098633	1	95.8252410888672	9870
True	False	False	False	False	-3312.53442382813	-516.930847167969	139.751892089844	0.717676758766174	0.933660626411438	0.546022891998291	108.468254089355	13667
True	False	False	False	False	-3310.8115234375	-902.496704101563	144.188446044922	0.603186249732971	0.923704445362091	0.349834442138672	104.938461303711	13642
True	False	False	False	False	-3309.93237304688	-944.591186523438	38.8199691772461	0.68638277053833	0.949666619300842	0.475945204496384	107.085716247559	3748
True	False	False	False	False	-3298.0390625	-876.675964355469	206.300399780273	0.40529265999794	0.845581889152527	0.179470479488373	92.1021499633789	17131
True	False	False	False	False	-3305.609375	-678.469482421875	275.067199707031	0.794570684432983	0.952325761318207	1	105.104835510254	26066
True	False	False	False	False	-3309.50634765625	-539.946899414063	115.350761413574	0.639311671257019	0.932384788990021	0.397349894046783	84.961540222168	8836
True	False	False	False	False	-3309.60400390625	-20.0892086029053	224.046676635742	0.747237205505371	0.958088934421539	0.638770759105682	85.3663330078125	17244
True	False	False	False	False	-3309.12524414063	-97.305419921875	98.7136306762695	0.768758356571198	0.960950613021851	0.745877683162689	80.5168533325195	7166
True	False	False	False	False	-3307.39208984375	-563.794250488281	87.6222152709961	0.75999253988266	0.955300211906433	0.695125102996826	77.7974700927734	6146
True	False	False	False	False	-3307.25415039063	-174.441101074219	88.7313537597656	0.735508561134338	0.945653796195984	0.597400009632111	81.125	6490
True	False	False	False	False	-3305.2109375	-812.5283203125	85.4039306640625	0.563026785850525	0.9404456615448	0.305396527051926	82.2207794189453	6331
True	False	False	False	False	-3304.52294921875	-782.054504394531	122.005615234375	0.635798990726471	0.941704392433167	0.392335802316666	86.1636352539063	9478
True	False	False	False	False	-3305.0400390625	-491.713195800781	102.041061401367	0.819654762744904	0.962716162204742	1	75.4673919677734	6943
True	False	False	False	False	-3304.26953125	-439.545501708984	112.023338317871	0.549915254116058	0.933247447013855	0.29235377907753	77.6138610839844	7839
True	False	False	False	False	-3302.796875	-226.651489257813	63.2210922241211	0.814393997192383	0.957037746906281	1	78.5614013671875	4478
True	False	False	False	False	-3303.0498046875	34.4138145446777	159.716445922852	0.462848007678986	0.857307016849518	0.218883410096169	78.8055572509766	11348
True	False	False	False	False	-3299.8642578125	-160.607452392578	96.4953460693359	0.799865543842316	0.953889608383179	1	85.6436767578125	7451
True	False	False	False	False	-3298.88598632813	-759.105712890625	139.751892089844	0.803734004497528	0.9561527967453	1	84.3809509277344	10632
True	False	False	False	False	-3296.04638671875	-408.049591064453	147.515884399414	0.713910937309265	0.95402455329895	0.536457240581512	75.5639114379883	10050
True	False	False	False	False	-3298.80419921875	-281.535339355469	105.36848449707	0.835551202297211	0.966292083263397	1	86.1789474487305	8187
True	False	False	False	False	-3295.83349609375	5.69033622741699	75.4216537475586	0.769968271255493	0.93770694732666	0.754133403301239	72	4896
True	False	False	False	False	-3295.42504882813	-139.410430908203	149.734161376953	0.546835720539093	0.924401044845581	0.289380431175232	75.9777755737305	10257
True	False	False	False	False	-3295.33911132813	-364.770874023438	97.6044921875	0.535196304321289	0.958573222160339	0.278431236743927	78.988639831543	6951
True	False	False	False	False	-3289.96313476563	-320.939910888672	113.132476806641	0.650641798973083	0.942927420139313	0.414208441972733	82	8364
True	False	False	False	False	-3289.48266601563	-246.991516113281	114.241622924805	0.784167170524597	0.954292714595795	0.923836290836334	74.5145645141602	7675
True	False	False	False	False	-3287.96923828125	-57.578742980957	62.1119499206543	0.656993448734283	0.945985317230225	0.424157619476318	84.6785736083984	4742
True	False	False	False	False	-3287.79736328125	-1044.18041992188	73.203369140625	0.546110391616821	0.947772622108459	0.288684874773026	99.636360168457	6576
True	False	False	False	False	-3282.32763671875	-967.7490234375	140.861022949219	0.741758704185486	0.957247018814087	0.618490815162659	84.0393676757813	10673
True	False	False	False	False	-3286.25537109375	-819.142578125	95.3862075805664	0.636261403560638	0.961696565151215	0.392990410327911	83.0232543945313	7140
True	False	False	False	False	-3286.29736328125	-699.756042480469	151.952453613281	0.602476418018341	0.946916282176971	0.348981082439423	83.1678848266602	11394
True	False	False	False	False	-3286.25830078125	-645.659912109375	113.132476806641	0.589559078216553	0.92245876789093	0.333911657333374	73	7446
True	False	False	False	False	-3285.79443359375	-789.294494628906	115.350761413574	0.860537588596344	0.975118577480316	1	86.336540222168	8979
True	False	False	False	False	-3285.3369140625	-599.836975097656	122.005615234375	0.676195085048676	0.962295830249786	0.456788390874863	73.4000015258789	8074
True	False	False	False	False	-3284.0908203125	-350.921508789063	177.462707519531	0.710053443908691	0.95770537853241	0.527033805847168	86.7687530517578	13883
True	False	False	False	False	-3285.166015625	-273.524536132813	89.8404998779297	0.670226395130157	0.948442876338959	0.446196794509888	83.5061721801758	6764
True	False	False	False	False	-3285.1787109375	-198.274139404297	188.554138183594	0.796189069747925	0.943520188331604	1	83.782356262207	14243
True	False	False	False	False	-3284.3642578125	-42.22607421875	179.680999755859	0.758721351623535	0.959489762783051	0.688763201236725	101.08024597168	16375
True	False	False	False	False	-3283.81494140625	-306.561462402344	124.223899841309	0.549106180667877	0.90276700258255	0.291569441556931	83.125	9310
True	False	False	False	False	-3283.26928710938	-33.3144073486328	25.5102653503418	0.554607450962067	0.950855851173401	0.296948730945587	66.6956558227539	1534
True	False	False	False	False	-3282.689453125	-542.092590332031	156.389007568359	0.593755483627319	0.917539656162262	0.338714361190796	88.078010559082	12419
True	False	False	False	False	-3281.61572265625	-835.711486816406	115.350761413574	0.656205236911774	0.948089420795441	0.422902166843414	83.0576934814453	8638
True	False	False	False	False	-3281.25830078125	-502.615753173828	173.026138305664	0.550057172775269	0.902299523353577	0.292491644620895	75.2948684692383	11746
True	False	False	False	False	-3281.14916992188	-70.8460845947266	157.498153686523	0.362263739109039	0.878135859966278	0.153404593467712	78.521125793457	11150
True	False	False	False	False	-3280.33447265625	-1124.34729003906	534.6064453125	0.244804263114929	0.800647139549255	0.0931101366877556	147.296676635742	70997
True	False	False	False	False	-3249.45751953125	-1147.00244140625	134.206176757813	0.792623698711395	0.96743381023407	1	97.5454559326172	11803
True	False	False	False	False	-3273.63720703125	-1080.205078125	44.3656768798828	0.609061896800995	0.932110965251923	0.357005268335342	99.25	3970
True	False	False	False	False	-3277.765625	-572.156799316406	176.353576660156	0.581306874752045	0.902766227722168	0.32471227645874	86.7043991088867	13786
True	False	False	False	False	-3278.58349609375	26.8813362121582	154.17073059082	0.728374063968658	0.94955962896347	0.575480759143829	80.4172668457031	11178
True	False	False	False	False	-3278.17578125	-162.185134887695	96.4953460693359	0.836953818798065	0.963002026081085	1	85.3563232421875	7426
True	False	False	False	False	-3277.45654296875	-1016.18981933594	177.462707519531	0.431209653615952	0.908992171287537	0.196500986814499	96.5500030517578	15448
True	False	False	False	False	-3271.55078125	-949.049621582031	66.5485153198242	0.84339964389801	0.962478160858154	1	87.5	5250
True	False	False	False	False	-3271.41040039063	-686.9755859375	122.005615234375	0.720566987991333	0.952090442180634	0.553630292415619	80.8272705078125	8891
True	False	False	False	False	-3276.37231445313	-8.38285636901855	133.097030639648	0.676494359970093	0.950441598892212	0.45733118057251	92.5666656494141	11108
True	False	False	False	False	-3273.13134765625	-446.349609375	143.079315185547	0.792992413043976	0.958350896835327	1	78.031005859375	10066
True	False	False	False	False	-3271.51245117188	8.58706283569336	74.3125076293945	0.589283525943756	0.934651851654053	0.333599299192429	75.6865692138672	5071
True	False	False	False	False	-3271.32690429688	-878.252746582031	97.6044921875	0.773984313011169	0.936320126056671	0.784835934638977	81.0795440673828	7135
True	False	False	False	False	-3268.365234375	-803.957763671875	123.114753723145	0.776449203491211	0.954083800315857	0.80710357427597	81.9009017944336	9091
True	False	False	False	False	-3271.02514648438	-731.758972167969	222.937530517578	0.787684738636017	0.95528781414032	1	91.7512435913086	18442
True	False	False	False	False	-3271.3115234375	-235.027130126953	145.297592163086	0.651053726673126	0.938766956329346	0.414842307567596	83.3816757202148	10923
True	False	False	False	False	-3270.21313476563	-762.298706054688	96.4953460693359	0.810468971729279	0.965309083461761	1	75.1954040527344	6542
True	False	False	False	False	-3263.75268554688	-600.639282226563	122.005615234375	0.690947592258453	0.946768939495087	0.485020607709885	82.7272720336914	9100
True	False	False	False	False	-3269.2607421875	-472.658172607422	153.061584472656	0.520906925201416	0.894314646720886	0.265573769807816	77.9275360107422	10754
True	False	False	False	False	-3269.13061523438	-265.304504394531	129.769607543945	0.70094496011734	0.938041508197784	0.506118953227997	81.8803405761719	9580
True	False	False	False	False	-3264.796875	-132.71647644043	161.934722900391	0.706193745136261	0.94731479883194	0.517954051494598	86.5479431152344	12636
True	False	False	False	False	-3266.365234375	-106.517669677734	155.279876708984	0.615669310092926	0.920026957988739	0.365307509899139	77.8214263916016	10895
True	False	False	False	False	-3264.5068359375	-202.321044921875	32.1651153564453	0.776993036270142	0.948197305202484	0.812498211860657	64.3103485107422	1865
True	False	False	False	False	-3264.50024414063	-153.562850952148	61.0028076171875	0.731991708278656	0.939567387104034	0.586336493492126	78.5818176269531	4322
True	False	False	False	False	-3263.8955078125	-48.9790420532227	117.569046020508	0.803029000759125	0.956595182418823	1	94.2075500488281	9986
True	False	False	False	False	-3263.51098632813	-1107.55969238281	159.716445922852	0.692651450634003	0.950463652610779	0.488493382930756	112.659721374512	16223
True	False	False	False	False	-3257.28735351563	-1080.52844238281	55.4570960998535	0.761327385902405	0.942854642868042	0.702032923698425	80.0599975585938	4003
True	False	False	False	False	-3256.814453125	-1003.50512695313	146.40673828125	0.580488204956055	0.933242857456207	0.32381671667099	86.9393920898438	11476
True	False	False	False	False	-3260.77075195313	-935.845642089844	120.896469116211	0.636627554893494	0.931463360786438	0.393509924411774	90.055046081543	9816
True	False	False	False	False	-3262.78686523438	-891.529541015625	64.3302307128906	0.815286338329315	0.967569947242737	1	78.7068939208984	4565
True	False	False	False	False	-3263.39624023438	43.4049377441406	102.041061401367	0.794671595096588	0.952967822551727	1	71	6532
True	False	False	False	False	-3261.96166992188	-914.910339355469	163.043869018555	0.828705549240112	0.965228617191315	1	95.9659881591797	14107
True	False	False	False	False	-3260.73364257813	-958.55224609375	29.9468326568604	0.764188587665558	0.939532041549683	0.717723667621613	77.8888854980469	2103
True	False	False	False	False	-3257.44482421875	-851.934387207031	145.297592163086	0.738506317138672	0.946434617042542	0.607271134853363	75.9618301391602	9951
True	False	False	False	False	-3260.53002929688	-636.198669433594	123.114753723145	0.664999067783356	0.960024297237396	0.437265396118164	82.1441421508789	9118
True	False	False	False	False	-3259.55517578125	-373.016357421875	138.64274597168	0.704681634902954	0.94565224647522	0.514486134052277	80.7600021362305	10095
True	False	False	False	False	-3259.11059570313	-659.827331542969	190.772415161133	0.528661608695984	0.912819087505341	0.272474706172943	83.2209320068359	14314
True	False	False	False	False	-3257.05517578125	-531.149169921875	159.716445922852	0.689935445785522	0.953081011772156	0.482980132102966	87.7638854980469	12638
True	False	False	False	False	-3256.02734375	-162.093521118164	26.6194076538086	0.67927873134613	0.93653929233551	0.462436705827713	69.0416641235352	1657
True	False	False	False	False	-3257.71069335938	-30.4420585632324	124.223899841309	0.792491853237152	0.956555426120758	1	90.0089263916016	10081
True	False	False	False	False	-3255.40942382813	-419.028991699219	177.462707519531	0.609061896800995	0.953737437725067	0.357005268335342	82.90625	13265
True	False	False	False	False	-3255.32006835938	-220.102249145508	117.569046020508	0.568981647491455	0.92791736125946	0.31153678894043	76.8962249755859	8151
True	False	False	False	False	-3251.67407226563	-1058.9716796875	54.3479537963867	0.791067004203796	0.948874831199646	1	80.6530609130859	3952
True	False	False	False	False	-3244.03173828125	-1039.35913085938	167.480438232422	0.622444927692413	0.908010065555573	0.374100029468536	98.9536437988281	14942
True	False	False	False	False	-3250.97265625	-709.980834960938	136.424453735352	0.517956912517548	0.912390112876892	0.262994527816772	80.1463394165039	9858
True	False	False	False	False	-3251.4814453125	-552.642333984375	171.917007446289	0.812215685844421	0.957683384418488	1	94.7870941162109	14692
True	False	False	False	False	-3247	-980.441162109375	175.244430541992	0.58447265625	0.95093709230423	0.328204065561295	87.9050598144531	13889
True	False	False	False	False	-3246.705078125	-830.07275390625	125.333038330078	0.845949530601501	0.957753896713257	1	80.4336318969727	9089
True	False	False	False	False	-3245.04272460938	-762.902709960938	88.7313537597656	0.769612729549408	0.954577445983887	0.751666605472565	79.9499969482422	6396
True	False	False	False	False	-3244.30322265625	-680.223937988281	83.1856460571289	0.711920857429504	0.950696170330048	0.531550288200378	77	5775
True	False	False	False	False	-3245.27465820313	-262.647674560547	155.279876708984	0.615669310092926	0.946916282176971	0.365307509899139	73.8142852783203	10334
True	False	False	False	False	-3245.9970703125	-95.0401458740234	113.132476806641	0.611080229282379	0.933340489864349	0.359513878822327	74.3921585083008	7588
True	False	False	False	False	-3245.28076171875	-137.333038330078	64.3302307128906	0.771918535232544	0.946574091911316	0.768335938453674	72.2413787841797	4190
True	False	False	False	False	-3245.19287109375	-464.468933105469	145.297592163086	0.696175515651703	0.942942142486572	0.495831906795502	79.4885482788086	10413
True	False	False	False	False	-3243.44311523438	-440.681213378906	158.607299804688	0.589467704296112	0.955142021179199	0.333808064460754	82.2307662963867	11759
True	False	False	False	False	-3244.11059570313	-391.886108398438	169.698715209961	0.658331155776978	0.922512114048004	0.426302343606949	84.1111145019531	12869
True	False	False	False	False	-3243.62060546875	-200.484817504883	175.244430541992	0.507847130298615	0.92921370267868	0.254339009523392	76.5316467285156	12092
True	False	False	False	False	-3243.61157226563	28.1386375427246	116.459907531738	0.795453250408173	0.950667500495911	1	102.371429443359	10749
True	False	False	False	False	-3243.39965820313	-738.803344726563	169.698715209961	0.554769217967987	0.928938269615173	0.29710853099823	80.8431396484375	12369
True	False	False	False	False	-3243.24487304688	-805.302917480469	128.660461425781	0.739945590496063	0.939497351646423	0.612167298793793	82.9396514892578	9621
True	False	False	False	False	-3242.60571289063	-581.774658203125	136.424453735352	0.534031331539154	0.949475407600403	0.27735960483551	82.4878082275391	10146
True	False	False	False	False	-3242.98950195313	-307.901977539063	168.589569091797	0.634428381919861	0.918608963489532	0.390405029058456	78.3552627563477	11910
True	False	False	False	False	-3242.013671875	-1261.74829101563	733.142822265625	0.283887147903442	0.902859449386597	0.111673578619957	157.102874755859	103845
True	False	False	False	False	-3207.05639648438	-1289.23657226563	126.442184448242	0.775840818881989	0.948231756687164	0.801295220851898	105.324562072754	12007
True	False	False	False	False	-3212.72583007813	-1235.61499023438	94.2770690917969	0.479183495044708	0.937867522239685	0.231218218803406	86.658821105957	7366
True	False	False	False	False	-3241.60205078125	-1195.50524902344	169.698715209961	0.486422419548035	0.926590979099274	0.236871555447578	107.614379882813	16465
True	False	False	False	False	-3229.109375	-1103.4921875	128.660461425781	0.751520931720734	0.947399020195007	0.656058371067047	86.2758636474609	10008
True	False	False	False	False	-3241.63720703125	-905.473571777344	139.751892089844	0.746928453445435	0.935061454772949	0.637576758861542	91.7142868041992	11556
True	False	False	False	False	-3241.47143554688	-177.167587280273	139.751892089844	0.847905576229095	0.965533077716827	1	86.476188659668	10896
True	False	False	False	False	-3241.37377929688	-14.4699211120605	144.188446044922	0.690861225128174	0.941670417785645	0.484845846891403	84.9230804443359	11040
True	False	False	False	False	-3240.67016601563	-116.255165100098	115.350761413574	0.699858546257019	0.949913620948792	0.503738164901733	76.2403869628906	7929
True	False	False	False	False	-3238.77758789063	-779.013610839844	167.480438232422	0.783472120761871	0.957892000675201	0.905631244182587	88.291389465332	13332
True	False	False	False	False	-3237.90966796875	50.5445022583008	143.079315185547	0.822870492935181	0.954732000827789	1	83.2093048095703	10734
True	False	False	False	False	-3237.67138671875	-958.8935546875	96.4953460693359	0.719872772693634	0.949113190174103	0.551781058311462	81.9885025024414	7133
True	False	False	False	False	-3230.15454101563	-937.393798828125	117.569046020508	0.72139585018158	0.954709708690643	0.555857241153717	82.2075500488281	8714
True	False	False	False	False	-3236.16845703125	-870.354309082031	195.208984375	0.689713954925537	0.936877846717834	0.482535779476166	99.6477279663086	17538
True	False	False	False	False	-3233.62060546875	-700.32958984375	96.4953460693359	0.799865543842316	0.956301808357239	1	82.7931060791016	7203
True	False	False	False	False	-3237.28491210938	-492.164276123047	144.188446044922	0.748169958591461	0.960259974002838	0.642418682575226	93.7153854370117	12183
True	False	False	False	False	-3236.43432617188	-671.505798339844	13.3097038269043	0.414611250162125	0.902474701404572	0.185469180345535	67.8333358764648	814
True	False	False	False	False	-3230.95922851563	-566.730285644531	145.297592163086	0.713256418704987	0.958116471767426	0.53483247756958	91.4045791625977	11974
True	False	False	False	False	-3235.16381835938	-55.4878692626953	219.610107421875	0.33766758441925	0.778464913368225	0.13958252966404	87.7121200561523	17367
True	False	False	False	False	-3232.16137695313	-39.6490097045898	53.2388153076172	0.774922788143158	0.959788382053375	0.792935788631439	76.3333358764648	3664
True	False	False	False	False	-3229.84375	-856.308288574219	94.2770690917969	0.757289707660675	0.946390628814697	0.681832194328308	91.2588272094727	7757
True	False	False	False	False	-3227.71020507813	-603.86083984375	205.191253662109	0.779040932655334	0.953704714775085	0.834915578365326	87.0216217041016	16099
True	False	False	False	False	-3228.19653320313	-160.367309570313	70.9850845336914	0.820201992988586	0.957297146320343	1	69.25	4432
True	False	False	False	False	-3226.05053710938	-898.061218261719	97.6044921875	0.846573948860168	0.964746832847595	1	86.2159118652344	7587
True	False	False	False	False	-3224.4365234375	-723.351013183594	108.695907592773	0.810891211032867	0.954637885093689	1	87.8571395874023	8610
True	False	False	False	False	-3225.52221679688	-629.15673828125	180.790130615234	0.67191070318222	0.945923864841461	0.449141800403595	84.8773040771484	13835
True	False	False	False	False	-3223.94995117188	-99.7568359375	108.695907592773	0.810891211032867	0.958544433116913	1	81.4591827392578	7983
True	False	False	False	False	-3224.01000976563	26.6021499633789	163.043869018555	0.734719455242157	0.967780649662018	0.594870984554291	92.8979568481445	13656
True	False	False	False	False	-3223.17333984375	-1186.83288574219	110.914192199707	0.739838838577271	0.95430862903595	0.6118004322052	90.0699996948242	9007
True	False	False	False	False	-3215.95190429688	-1076.970703125	120.896469116211	0.359821707010269	0.832817435264587	0.151999458670616	76.1100921630859	8296
True	False	False	False	False	-3220.951171875	-949.366333007813	18.8554134368896	0.733056426048279	0.934281527996063	0.589630365371704	83.4117660522461	1418
True	False	False	False	False	-3221.10498046875	-814.801696777344	62.1119499206543	0.564301550388336	0.899485409259796	0.306699156761169	73.8214263916016	4134
True	False	False	False	False	-3222.52978515625	-317.299835205078	104.259346008301	0.456471055746078	0.850351989269257	0.214218571782112	73.5319137573242	6912
True	False	False	False	False	-3220.22705078125	-290.596893310547	112.023338317871	0.734947741031647	0.952208697795868	0.595599770545959	79.2673263549805	8006
True	False	False	False	False	-3219.76000976563	-346.602752685547	202.97297668457	0.705010533332825	0.95084536075592	0.51523631811142	84.4590148925781	15456
True	False	False	False	False	-3219.494140625	-838.191833496094	104.259346008301	0.657533586025238	0.95470005273819	0.425021469593048	81.4680862426758	7658
True	False	False	False	False	-3218.89013671875	-1000.37286376953	149.734161376953	0.710326373577118	0.95706182718277	0.527688682079315	83.4888916015625	11271
True	False	False	False	False	-3218.80029296875	-743.903015136719	131.987884521484	0.750850260257721	0.951566755771637	0.653257846832275	81.3781509399414	9684
True	False	False	False	False	-3218.27221679688	-529.877258300781	137.533599853516	0.843897044658661	0.961795568466187	1	83.379035949707	10339
True	False	False	False	False	-3215.98193359375	-485.160369873047	175.244430541992	0.401930212974548	0.874005496501923	0.177338764071465	91.3797454833984	14438
True	False	False	False	False	-3216.71704101563	-229.417327880859	316.10546875	0.78942459821701	0.964713215827942	1	99.0070190429688	28217
True	False	False	False	False	-3215.73364257813	-1222.22924804688	23.2919807434082	0.628847420215607	0.919861137866974	0.382685959339142	80.1904754638672	1684
True	False	False	False	False	-3214.98388671875	-1150.20922851563	146.40673828125	0.820213973522186	0.962092399597168	1	84.8333358764648	11198
True	False	False	False	False	-3211.54931640625	-821.092102050781	46.5839614868164	0.650456309318542	0.932492434978485	0.413923501968384	73.8809509277344	3103
True	False	False	False	False	-3215.22631835938	-377.089447021484	135.315322875977	0.73089987039566	0.933340489864349	0.583006620407104	85.7622985839844	10463
True	False	False	False	False	-3214.89990234375	-679.226379394531	155.279876708984	0.702546358108521	0.950722396373749	0.509670376777649	81.5285720825195	11414
True	False	False	False	False	-3212.89208984375	-200.654144287109	140.861022949219	0.691477596759796	0.936452269554138	0.486095726490021	88.2204742431641	11204
True	False	False	False	False	-3212.51147460938	-47.6508140563965	29.9468326568604	0.707465767860413	0.941819429397583	0.520909607410431	78.2222213745117	2112
True	False	False	False	False	-3212.48901367188	-14.4742126464844	244.01123046875	0.788488626480103	0.957290053367615	1	85.0500030517578	18711
True	False	False	False	False	-3211.7529296875	60.5030059814453	144.188446044922	0.751398801803589	0.958261728286743	0.655545711517334	85.3923110961914	11101
True	False	False	False	False	-3210.69702148438	-961.631530761719	61.0028076171875	0.731991708278656	0.953580796718597	0.586336493492126	84.8363647460938	4666
True	False	False	False	False	-3210.63403320313	-74.3571548461914	209.627822875977	0.469653278589249	0.91179370880127	0.223953068256378	90.862434387207	17173
True	False	False	False	False	-3210.4091796875	-1269.9267578125	147.515884399414	0.565075933933258	0.942704617977142	0.307493597269058	106.060150146484	14106
True	False	False	False	False	-3202.76684570313	-1019.02819824219	150.843307495117	0.705643773078918	0.95661062002182	0.516687095165253	86.5514678955078	11771
True	False	False	False	False	-3208.9453125	-947.390808105469	69.8759460449219	0.458432763814926	0.846480846405029	0.215644925832748	84.1904754638672	5304
True	False	False	False	False	-3208.052734375	-590.143859863281	134.206176757813	0.682131826877594	0.948235392570496	0.467776149511337	77.6528930664063	9396
True	False	False	False	False	-3208.50415039063	-123.26318359375	198.536407470703	0.607093334197998	0.94127744436264	0.354581147432327	83.3687133789063	14923
True	False	False	False	False	-3209.00952148438	14.4436950683594	67.6576614379883	0.690706789493561	0.953397989273071	0.484533697366714	72.836067199707	4443
True	False	False	False	False	-3207.49194335938	-437.345977783203	149.734161376953	0.800280511379242	0.961037278175354	1	83.9407424926758	11332
True	False	False	False	False	-3206.35034179688	-263.684814453125	161.934722900391	0.768204808235168	0.943784892559052	0.742225527763367	82.8424682617188	12095
True	False	False	False	False	-3205.99291992188	-872.985534667969	97.6044921875	0.784017562866211	0.962020635604858	0.919521510601044	91.636360168457	8064
True	False	False	False	False	-3205.74584960938	-978.329895019531	173.026138305664	0.75456315279007	0.967791855335236	0.669250965118408	93.1153869628906	14526
True	False	False	False	False	-3203.86083984375	-752.935546875	143.079315185547	0.604166984558105	0.945298671722412	0.351018011569977	87.4728698730469	11284
True	False	False	False	False	-3205.6123046875	-553.385375976563	43.256534576416	0.779702305793762	0.95525187253952	0.843046307563782	74.5128173828125	2906
True	False	False	False	False	-3204.10107421875	-510.404052734375	66.5485153198242	0.757159888744354	0.95479941368103	0.681215405464172	73.283332824707	4397
True	False	False	False	False	-3202.0400390625	-311.074066162109	29.9468326568604	0.764188587665558	0.939532041549683	0.717723667621613	68.7777786254883	1857
True	False	False	False	False	-3204.26586914063	-42.8623542785645	96.4953460693359	0.563640713691711	0.873926401138306	0.306023061275482	82.2988510131836	7160
True	False	False	False	False	-3202.5966796875	30.6277866363525	38.8199691772461	0.484094202518463	0.937526345252991	0.235040232539177	70.4857177734375	2467
True	False	False	False	False	-3202.03247070313	-150.628265380859	214.064392089844	0.740925669670105	0.950858950614929	0.615563333034515	88.2538833618164	17033
True	False	False	False	False	-3201.83911132813	-395.708801269531	99.8227767944336	0.629553437232971	0.943854987621307	0.383650004863739	85.0999984741211	7659
True	False	False	False	False	-3201.26586914063	-1339.83154296875	98.7136306762695	0.714771866798401	0.967789649963379	0.538611173629761	105.65168762207	9403
True	False	False	False	False	-3192.12963867188	-1303.77319335938	136.424453735352	0.796871304512024	0.943914532661438	1	113.82926940918	14001
True	False	False	False	False	-3195.029296875	-937.233703613281	43.256534576416	0.435236245393753	0.875898480415344	0.199247464537621	77.8717956542969	3037
True	False	False	False	False	-3196.19873046875	-894.228759765625	201.863830566406	0.589555203914642	0.925394773483276	0.333907276391983	96.1483535766602	17499
True	False	False	False	False	-3199.67895507813	-781.810485839844	184.117568969727	0.558540940284729	0.892737329006195	0.300862342119217	79.6626510620117	13224
True	False	False	False	False	-3199.96826171875	-658.025268554688	89.8404998779297	0.843989968299866	0.963311195373535	1	75.456787109375	6112
True	False	False	False	False	-3198.50122070313	-292.489654541016	86.513069152832	0.750372409820557	0.954577445983887	0.651284754276276	80.6923065185547	6294
True	False	False	False	False	-3200.50146484375	-187.259017944336	100.931915283203	0.689392805099487	0.937803030014038	0.481892853975296	87.4065933227539	7954
True	False	False	False	False	-3197.91748046875	-75.9053802490234	31.0559749603271	0.750200152397156	0.941167593002319	0.650578022003174	80	2240
True	False	False	False	False	-3198.080078125	46.0212249755859	65.4393768310547	0.692189514636993	0.954490661621094	0.487547129392624	72.8305053710938	4297
True	False	False	False	False	-3195.97705078125	-561.629638671875	108.695907592773	0.713117599487305	0.930198490619659	0.534489333629608	79.3061218261719	7772
True	False	False	False	False	-3195.50952148438	-704.7109375	158.607299804688	0.663504838943481	0.952616155147552	0.434768080711365	83.9510498046875	12005
True	False	False	False	False	-3195.27416992188	-850.726806640625	106.477630615234	0.653339624404907	0.948134899139404	0.418388038873672	86.59375	8313
True	False	False	False	False	-3194.2568359375	-920.512329101563	70.9850845336914	0.750849604606628	0.949838936328888	0.653255343437195	82.875	5304
True	False	False	False	False	-3193.80493164063	-459.615661621094	165.262145996094	0.63540130853653	0.920480966567993	0.391774117946625	85.8657684326172	12794
True	False	False	False	False	-3192.421875	-1211.67028808594	153.061584472656	0.581122398376465	0.90755569934845	0.324510216712952	90.1666641235352	12443
True	False	False	False	False	-3185.859375	-1165.07849121094	141.970169067383	0.766845762729645	0.959453940391541	0.733563005924225	93.9140625	12021
True	False	False	False	False	-3187.23388671875	-1054.18640136719	177.462707519531	0.673765122890472	0.941773176193237	0.452423572540283	83.7249984741211	13396
True	False	False	False	False	-3191.765625	-488.286865234375	85.4039306640625	0.648498892784119	0.947984874248505	0.410935580730438	75.1948089599609	5790
True	False	False	False	False	-3191.57568359375	-343.481414794922	112.023338317871	0.611552000045776	0.950505435466766	0.360103696584702	86.1287155151367	8699
True	False	False	False	False	-3191.8271484375	-34.9214668273926	24.401123046875	0.760120630264282	0.94915634393692	0.695777595043182	73.4090881347656	1615
True	False	False	False	False	-3189.82177734375	-300.517211914063	28.8376903533936	0.735885262489319	0.932306885719299	0.598617315292358	74.1153869628906	1927
True	False	False	False	False	-3188.2353515625	-384.545440673828	150.843307495117	0.689140379428864	0.955330193042755	0.481388688087463	97.875	13311
True	False	False	False	False	-3187.71484375	-323.850402832031	98.7136306762695	0.666278839111328	0.94634222984314	0.439423590898514	80.8426971435547	7195
True	False	False	False	False	-3186.32446289063	-873.09814453125	92.0587844848633	0.787859082221985	0.954880356788635	1	90.4457855224609	7507
True	False	False	False	False	-3184.8193359375	-632.399658203125	192.990692138672	0.789468884468079	0.949548840522766	1	89.2701187133789	15533
True	False	False	False	False	-3185.53100585938	-360.177825927734	122.005615234375	0.778340220451355	0.937774062156677	0.826822757720947	87.6090927124023	9637
True	False	False	False	False	-3184.92700195313	-197.161071777344	32.1651153564453	0.820795118808746	0.95398223400116	1	71.6896514892578	2079
True	False	False	False	False	-3184.560546875	-103.121879577637	179.680999755859	0.564702749252319	0.924540400505066	0.307110488414764	85.8395080566406	13906
True	False	False	False	False	-3184.33862304688	-1083.93676757813	138.64274597168	0.748872816562653	0.960830867290497	0.645208597183228	85.8720016479492	10734
True	False	False	False	False	-3184.17333984375	-813.505065917969	97.6044921875	0.346084386110306	0.849800229072571	0.144231423735619	75.5568161010742	6649
True	False	False	False	False	-3184.29052734375	-416.709197998047	139.751892089844	0.559167087078094	0.921157777309418	0.301490634679794	82.1190490722656	10347
True	False	False	False	False	-3184.16088867188	-521.367431640625	133.097030639648	0.816674590110779	0.963263034820557	1	78.125	9375
True	False	False	False	False	-3183.74975585938	1.56068801879883	86.513069152832	0.686031520366669	0.958236813545227	0.475260227918625	72.3717956542969	5645
True	False	False	False	False	-3183.330078125	16.027271270752	96.4953460693359	0.670337855815887	0.925965249538422	0.44639065861702	75.8850555419922	6602
True	False	False	False	False	-3182.79614257813	-1381.01220703125	202.97297668457	0.732216358184814	0.947602927684784	0.587027549743652	110.770492553711	20271
True	False	False	False	False	-3179.408203125	-1101.81115722656	135.315322875977	0.723216474056244	0.939737677574158	0.560822665691376	83.7786865234375	10221
True	False	False	False	False	-3182.65454101563	-991.895935058594	180.790130615234	0.586186647415161	0.930950820446014	0.330113708972931	90.9325180053711	14822
True	False	False	False	False	-3182.13403320313	-837.295837402344	171.917007446289	0.767260611057281	0.946702241897583	0.736163318157196	95.780647277832	14846
True	False	False	False	False	-3181.56860351563	-666.080444335938	77.6399383544922	0.597021341323853	0.895475447177887	0.342512905597687	73.457145690918	5142
True	False	False	False	False	-3180.14013671875	-181.603729248047	89.8404998779297	0.589413523674011	0.925646066665649	0.333746671676636	86.2222213745117	6984
True	False	False	False	False	-3178.88305664063	-146.522048950195	145.297592163086	0.679700970649719	0.948551714420319	0.463219910860062	86.3664093017578	11314
True	False	False	False	False	-3178.548828125	-1412.03833007813	87.6222152709961	0.673781275749207	0.947579443454742	0.452452331781387	100.822784423828	7965
True	False	False	False	False	-3158.212890625	-1393.50695800781	119.787330627441	0.776787161827087	0.962233364582062	0.810432493686676	93.6574096679688	10115
True	False	False	False	False	-3174.55151367188	-1247.42358398438	149.734161376953	0.753293514251709	0.951245367527008	0.663643836975098	84.7777786254883	11445
True	False	False	False	False	-3172.45434570313	-1021.99731445313	164.153015136719	0.709100365638733	0.928415656089783	0.5247603058815	86.3310775756836	12777
True	False	False	False	False	-3177.849609375	-802.778076171875	18.8554134368896	0.809739828109741	0.949675559997559	1	73.4117660522461	1248
True	False	False	False	False	-3177.9716796875	-269.859558105469	56.5662384033203	0.429525256156921	0.955867409706116	0.195360422134399	77.1960754394531	3937
True	False	False	False	False	-3177.45727539063	-968.276611328125	179.680999755859	0.758721351623535	0.952337384223938	0.688763201236725	105.876541137695	17152
True	False	False	False	False	-3176.55004882813	-946.087707519531	108.695907592773	0.821083903312683	0.955307483673096	1	104.010200500488	10193
True	False	False	False	False	-3175.255859375	-913.922790527344	114.241622924805	0.660006284713745	0.939360082149506	0.429013282060623	81.3203887939453	8376
True	False	False	False	False	-3174.61254882813	-890.696350097656	85.4039306640625	0.765360891819	0.955602645874023	0.724545955657959	82.2337646484375	6332
True	False	False	False	False	-3174.5869140625	-588.179870605469	164.153015136719	0.767906427383423	0.951704978942871	0.740287721157074	93.1689224243164	13789
True	False	False	False	False	-3174.75415039063	-67.6295166015625	136.424453735352	0.492145419120789	0.929616153240204	0.241427108645439	79.4796752929688	9776
True	False	False	False	False	-3174.14892578125	-169.921401977539	63.2210922241211	0.801229655742645	0.957386434078217	1	81.6315765380859	4653
True	False	False	False	False	-3173.96240234375	-727.92919921875	156.389007568359	0.60669732093811	0.944068014621735	0.354096174240112	86.5319137573242	12201
True	False	False	False	False	-3172.78247070313	-227.162841796875	119.787330627441	0.764188587665558	0.948710501194	0.717723667621613	80.7037048339844	8716
True	False	False	False	False	-3172.36987304688	-1180.2607421875	92.0587844848633	0.739471137523651	0.956287920475006	0.610541462898254	84.1686782836914	6986
True	False	False	False	False	-3171.49780273438	-857.003967285156	118.678184509277	0.728201508522034	0.959720134735107	0.574975252151489	91.551399230957	9796
True	False	False	False	False	-3171.49755859375	-562.259460449219	112.023338317871	0.747237205505371	0.951248407363892	0.638770759105682	75.5742568969727	7633
True	False	False	False	False	-3171.55224609375	-258.447418212891	116.459907531738	0.58589494228363	0.938351154327393	0.329787790775299	88.533332824707	9296
True	False	False	False	False	-3170.35668945313	-43.680965423584	170.807861328125	0.683426439762115	0.955335319042206	0.470236390829086	97.4740295410156	15011
True	False	False	False	False	-3170.13037109375	-744.236206054688	159.716445922852	0.388088703155518	0.910142779350281	0.168739393353462	82.8194427490234	11926
True	False	False	False	False	-3167.51000976563	-498.983825683594	65.4393768310547	0.785227477550507	0.953580796718597	0.970944821834564	81.2881393432617	4796
True	False	False	False	False	-3168.7470703125	-376.045471191406	21.0736961364746	0.765837788581848	0.945084035396576	0.727394282817841	69.9473648071289	1329
True	False	False	False	False	-3169.51098632813	-286.167755126953	45.4748191833496	0.859376609325409	0.966616570949554	1	75.4878082275391	3095
True	False	False	False	False	-3169.09130859375	-338.638061523438	168.589569091797	0.519655227661133	0.907444775104523	0.264476388692856	90.9802627563477	13829
True	False	False	False	False	-3168.87060546875	43.1780204772949	116.459907531738	0.786059260368347	0.954675555229187	1	77.0761871337891	8093
True	False	False	False	False	-3168.95263671875	59.9767570495605	113.132476806641	0.733632326126099	0.955573856830597	0.591431677341461	86.7549057006836	8849
True	False	False	False	False	-3168.37817382813	-482.422668457031	120.896469116211	0.714016377925873	0.951247036457062	0.536720037460327	89.5963287353516	9766
True	False	False	False	False	-3167.6318359375	-393.854095458984	51.0205307006836	0.824059367179871	0.963389337062836	1	76.3478240966797	3512
True	False	False	False	False	-3168.32763671875	-111.500259399414	83.1856460571289	0.639665722846985	0.953265130519867	0.397860646247864	71.4000015258789	5355
True	False	False	False	False	-3168.21362304688	-241.273101806641	22.1828384399414	0.755204319953918	0.946847438812256	0.672140836715698	81.1500015258789	1623
True	False	False	False	False	-3167.31982421875	-1342.14086914063	153.061584472656	0.786026954650879	0.942272007465363	1	106.246376037598	14662
True	False	False	False	False	-3166.58764648438	-1315.98217773438	187.44499206543	0.690560817718506	0.943340182304382	0.484238892793655	103.165679931641	17435
True	False	False	False	False	-3165.60400390625	-1156.33447265625	151.952453613281	0.772331058979034	0.958779573440552	0.771500051021576	92.7372283935547	12705
True	False	False	False	False	-3161.01171875	-802.982543945313	99.8227767944336	0.787382066249847	0.960700631141663	1	84.7777786254883	7630
True	False	False	False	False	-3166.71459960938	-692.965148925781	146.40673828125	0.698599100112915	0.974388301372528	0.501006245613098	82.3409118652344	10869
True	False	False	False	False	-3165.591796875	-616.722351074219	170.807861328125	0.82663369178772	0.959777653217316	1	97.3506469726563	14992
True	False	False	False	False	-3166.28759765625	-451.555358886719	125.333038330078	0.82226824760437	0.956831932067871	1	90.7964630126953	10260
True	False	False	False	False	-3166.6611328125	-302.225891113281	108.695907592773	0.746100842952728	0.968638777732849	0.634407699108124	82.7857131958008	8113
True	False	False	False	False	-3166.29956054688	-16.4840812683105	192.990692138672	0.401022225618362	0.826651096343994	0.176766037940979	84.8218383789063	14759
True	False	False	False	False	-3163.66235351563	-428.454223632813	176.353576660156	0.853472471237183	0.964767277240753	1	95.0251541137695	15109
True	False	False	False	False	-3160.36108398438	-542.078674316406	103.150199890137	0.769519209861755	0.959492325782776	0.751023590564728	71.6989212036133	6668
True	False	False	False	False	-3159.857421875	-936.180114746094	78.7490768432617	0.739793658256531	0.949096083641052	0.611645519733429	81.6056365966797	5794
True	False	False	False	False	-3159.39184570313	-188.708786010742	150.843307495117	0.823476016521454	0.969263434410095	1	97.3823547363281	13244
True	False	False	False	False	-3159.22802734375	-1224.66821289063	212.955261230469	0.69047749042511	0.952691495418549	0.484070807695389	95.6197891235352	18359
True	False	False	False	False	-3155.57446289063	-1125.64501953125	208.518692016602	0.745750606060028	0.959356844425201	0.63308048248291	91.7606353759766	17251
True	False	False	False	False	-3155.40234375	-174.376541137695	33.2742576599121	0.660014808177948	0.93394809961319	0.429027110338211	78.8333358764648	2365
True	False	False	False	False	-3158.20166015625	-90.4187545776367	120.896469116211	0.783979654312134	0.955573856830597	0.918468296527863	74.1376113891602	8081
True	False	False	False	False	-3156.6787109375	-68.3441162109375	82.0765075683594	0.8379065990448	0.966323673725128	1	78.8648681640625	5836
True	False	False	False	False	-3155.35791015625	-669.381286621094	160.825576782227	0.75981467962265	0.971406400203705	0.694222569465637	84.5931015014648	12266
True	False	False	False	False	-3153.64331054688	-210.462692260742	122.005615234375	0.607565879821777	0.938664734363556	0.355161041021347	75.7454528808594	8332
True	False	False	False	False	-3153.64233398438	-1468.70764160156	35.4925422668457	0.739838838577271	0.958408892154694	0.6118004322052	104.0625	3330
True	False	False	False	False	-3146.13598632813	-1439.70385742188	98.7136306762695	0.856194138526917	0.973171412944794	1	84.9325866699219	7559
True	False	False	False	False	-3151.19287109375	-1288.07922363281	222.937530517578	0.681708157062531	0.922625482082367	0.466976225376129	83.5970153808594	16803
True	False	False	False	False	-3153.61108398438	9.02384567260742	198.536407470703	0.780079424381256	0.948839604854584	0.847929775714874	83.6927337646484	14981
True	False	False	False	False	-3153.37670898438	-1006.71160888672	120.896469116211	0.714016377925873	0.955566346645355	0.536720037460327	89.1467895507813	9717
True	False	False	False	False	-3147.90209960938	-843.1689453125	156.389007568359	0.707564532756805	0.950722396373749	0.52114063501358	86.219856262207	12157
True	False	False	False	False	-3153.09301757813	-787.119689941406	161.934722900391	0.356896877288818	0.825254440307617	0.150326311588287	80.7534255981445	11790
True	False	False	False	False	-3151.7236328125	-709.850341796875	120.896469116211	0.695293724536896	0.956741273403168	0.49397537112236	79.7522964477539	8693
True	False	False	False	False	-3152.63891601563	-502.144348144531	106.477630615234	0.646023273468018	0.942331254482269	0.407204866409302	78.25	7512
True	False	False	False	False	-3151.91430664063	-355.047698974609	76.5307922363281	0.70901221036911	0.921322405338287	0.524551153182983	78.9275360107422	5446
True	False	False	False	False	-3150.69970703125	-242.134750366211	139.751892089844	0.566449046134949	0.920748949050903	0.308908075094223	77.9920654296875	9827
True	False	False	False	False	-3150.24584960938	-304.183532714844	65.4393768310547	0.82934296131134	0.957386434078217	1	81.5084762573242	4809
True	False	False	False	False	-3149.94262695313	-282.706573486328	77.6399383544922	0.539352297782898	0.918322682380676	0.282289624214172	76.2571411132813	5338
True	False	False	False	False	-3149.3466796875	-460.48681640625	179.680999755859	0.616675138473511	0.917375922203064	0.366594463586807	103.191360473633	16717
True	False	False	False	False	-3149.23803710938	-579.149353027344	238.465515136719	0.522028088569641	0.910642385482788	0.266560584306717	101.493026733398	21821
True	False	False	False	False	-3147.65283203125	-324.965545654297	83.1856460571289	0.755760967731476	0.951726198196411	0.674683451652527	70.533332824707	5290
True	False	False	False	False	-3146.96020507813	-1409.17834472656	118.678184509277	0.778608024120331	0.953796982765198	0.829857766628265	87.4018707275391	9352
True	False	False	False	False	-3146.02563476563	-1171.65185546875	160.825576782227	0.540877163410187	0.926600396633148	0.2837193608284	84.1103439331055	12196
True	False	False	False	False	-3146.84399414063	-1030.4443359375	103.150199890137	0.688050091266632	0.949084520339966	0.479222506284714	80.0537643432617	7445
True	False	False	False	False	-3146.52416992188	-270.872009277344	21.0736961364746	0.602947294712067	0.901991903781891	0.349546879529953	69.0526351928711	1312
True	False	False	False	False	-3145.73291015625	-1525.31811523438	191.881561279297	0.737747848033905	0.957378268241882	0.604732811450958	161.855484008789	28001
True	False	False	False	False	-3136.306640625	-1369.93823242188	138.64274597168	0.741000473499298	0.941674649715424	0.615824639797211	85.7440032958984	10718
True	False	False	False	False	-3141.91284179688	-1255.45642089844	149.734161376953	0.72464644908905	0.947645604610443	0.564796566963196	99.4148178100586	13421
True	False	False	False	False	-3138.98193359375	-1087.11596679688	265.084930419922	0.721316695213318	0.949324071407318	0.555643737316132	108.90795135498	26029
True	False	False	False	False	-3144.76684570313	-884.765441894531	90.9496383666992	0.708294212818146	0.957644045352936	0.52285373210907	81.7560958862305	6704
True	False	False	False	False	-3145.62890625	-392.295654296875	291.704345703125	0.489320635795593	0.92709892988205	0.239168867468834	100.022811889648	26306
True	False	False	False	False	-3145.46752929688	57.8648452758789	115.350761413574	0.78787750005722	0.961881518363953	1	86.7692337036133	9024
True	False	False	False	False	-3145.4501953125	-751.1376953125	215.173538208008	0.535762667655945	0.898080289363861	0.278953790664673	81.8711318969727	15883
True	False	False	False	False	-3145.13208007813	-618.384643554688	161.934722900391	0.715799152851105	0.940296113491058	0.541206359863281	108.445205688477	15833
True	False	False	False	False	-3144.62231445313	-975.317626953125	138.64274597168	0.607009410858154	0.907894849777222	0.354478299617767	90.0960006713867	11262
True	False	False	False	False	-3144.50439453125	-921.3984375	112.023338317871	0.765150249004364	0.95595383644104	0.723301768302917	85.7425765991211	8660
True	False	False	False	False	-3142.81469726563	-527.590759277344	109.805053710938	0.809059381484985	0.951978206634521	1	73.4141387939453	7268
True	False	False	False	False	-3143.21899414063	-132.431869506836	318.32373046875	0.361807197332382	0.916271150112152	0.153141334652901	100.452964782715	28830
True	False	False	False	False	-3142.12890625	-905.555908203125	42.1473922729492	0.796495378017426	0.947963654994965	1	82.5789489746094	3138
True	False	False	False	False	-3135.97509765625	-642.497497558594	138.64274597168	0.704681634902954	0.946372330188751	0.514486134052277	85.3600006103516	10670
True	False	False	False	False	-3141.32739257813	-174.496231079102	87.6222152709961	0.749889969825745	0.956613540649414	0.649311125278473	88.2278518676758	6970
True	False	False	False	False	-3141.4951171875	36.8948593139648	136.424453735352	0.71093887090683	0.947611212730408	0.529164910316467	83.6178894042969	10285
True	False	False	False	False	-3141.26440429688	-23.5509281158447	69.8759460449219	0.703073918819427	0.945439577102661	0.510851562023163	79.4444427490234	5005
True	False	False	False	False	-3139.54296875	-602.442321777344	16.6371288299561	0.76893937587738	0.947792708873749	0.747088372707367	80.533332824707	1208
True	False	False	False	False	-3137.49194335938	-415.320922851563	54.3479537963867	0.716579556465149	0.915735840797424	0.543196678161621	78.5306091308594	3848
True	False	False	False	False	-3139.21362304688	-52.6419296264648	173.026138305664	0.730620563030243	0.949879050254822	0.582162261009216	102.85897064209	16046
True	False	False	False	False	-3136.8720703125	-299.453735351563	79.8582229614258	0.739838838577271	0.954858958721161	0.6118004322052	86.9722213745117	6262
True	False	False	False	False	-3135.75048828125	-1231.70104980469	140.861022949219	0.726478219032288	0.966319501399994	0.569986522197723	95.2677154541016	12099
True	False	False	False	False	-3132.7197265625	-1126.9140625	98.7136306762695	0.736421585083008	0.943866074085236	0.600361526012421	82.269660949707	7322
True	False	False	False	False	-3135.5498046875	-351.391967773438	122.005615234375	0.642468154430389	0.93086302280426	0.401938647031784	79.9363632202148	8793
True	False	False	False	False	-3135.201171875	-865.890625	58.7845230102539	0.762402236461639	0.956891655921936	0.707778513431549	71.7169799804688	3801
True	False	False	False	False	-3133.05444335938	-715.78515625	12.2005615234375	0.546809315681458	0.877335011959076	0.28935506939888	66.636360168457	733
True	False	False	False	False	-3134.53759765625	-487.612609863281	28.8376903533936	0.572012841701508	0.93877249956131	0.314717352390289	66.2692337036133	1723
True	False	False	False	False	-3134.51733398438	-200.29997253418	176.353576660156	0.511061310768127	0.891196668148041	0.257060676813126	80.301887512207	12768
True	False	False	False	False	-3134.0224609375	-71.6242828369141	128.660461425781	0.789452075958252	0.953242182731628	1	91.1982727050781	10579
True	False	False	False	False	-3132.81909179688	-683.59423828125	116.459907531738	0.662514925003052	0.922676205635071	0.433126717805862	74.5999984741211	7833
True	False	False	False	False	-3130.45825195313	-160.005218505859	128.660461425781	0.811424374580383	0.954083800315857	1	100.689651489258	11680
True	False	False	False	False	-3132.19262695313	-92.752815246582	104.259346008301	0.684010803699493	0.952208697795868	0.47135466337204	74.5957412719727	7012
True	False	False	False	False	-3130.56469726563	-12.1193523406982	64.3302307128906	0.771918535232544	0.956483066082001	0.768335938453674	75.6206893920898	4386
True	False	False	False	False	-3129.90502929688	-1300.7431640625	165.262145996094	0.661237299442291	0.942160248756409	0.431023597717285	84.3691253662109	12571
True	False	False	False	False	-3129.884765625	-812.148803710938	123.114753723145	0.755423963069916	0.94615638256073	0.673140406608582	84.3693695068359	9365
True	False	False	False	False	-3129.5185546875	-773.064147949219	70.9850845336914	0.624041080474854	0.943916440010071	0.376214534044266	76.703125	4909
True	False	False	False	False	-3126.99926757813	-1567.26123046875	265.084930419922	0.549332976341248	0.920305669307709	0.291789025068283	133.033477783203	31795
True	False	False	False	False	-3104.861328125	-1575.86254882813	35.4925422668457	0.75548255443573	0.957971453666687	0.673407912254333	94.5625	3026
True	False	False	False	False	-3125.91430664063	-1502.37683105469	54.3479537963867	0.791067004203796	0.954331636428833	1	92.5102005004883	4533
True	False	False	False	False	-3125.28466796875	-1245.08923339844	49.9113883972168	0.806145071983337	0.963389337062836	1	94.466667175293	4251
True	False	False	False	False	-3125.82373046875	-611.023681640625	56.5662384033203	0.705394387245178	0.950586557388306	0.516114771366119	76.9607849121094	3925
True	False	False	False	False	-3126.93359375	-236.650466918945	186.335845947266	0.590379774570465	0.933461666107178	0.334844142198563	81.7559509277344	13735
True	False	False	False	False	-3125.99194335938	-547.361145019531	125.333038330078	0.799567699432373	0.962540864944458	1	80.3716812133789	9082
True	False	False	False	False	-3125.64794921875	-1049.70434570313	159.716445922852	0.614079117774963	0.917730629444122	0.363285541534424	90.2222213745117	12992
True	False	False	False	False	-3123.44848632813	-890.677917480469	117.569046020508	0.816733479499817	0.955579578876495	1	95.0471725463867	10075
True	False	False	False	False	-3125.07788085938	-442.944458007813	92.0587844848633	0.695407807826996	0.967100620269775	0.494214832782745	72.2530136108398	5997
True	False	False	False	False	-3125.43920898438	-110.862907409668	123.114753723145	0.708051383495331	0.949787437915802	0.522282242774963	92.8648681640625	10308
True	False	False	False	False	-3122.95092773438	-787.971740722656	75.4216537475586	0.708534777164459	0.955295741558075	0.523421168327332	79.8970565795898	5433
True	False	False	False	False	-3122.90893554688	63.2667541503906	105.36848449707	0.656984984874725	0.943630814552307	0.424144089221954	77.2631607055664	7340
True	False	False	False	False	-3122.46655273438	-1489.99169921875	52.1296730041504	0.639728426933289	0.888506591320038	0.397951126098633	100.148933410645	4707
True	False	False	False	False	-3119.888671875	-1447.89978027344	184.117568969727	0.672405421733856	0.938589334487915	0.450013130903244	89.3493957519531	14832
True	False	False	False	False	-3118.1318359375	-1329.419921875	190.772415161133	0.756393730640411	0.944068253040314	0.677612125873566	90.6337203979492	15589
True	False	False	False	False	-3120.67211914063	-715.957641601563	80.9673614501953	0.478194445371628	0.919801712036133	0.230454996228218	72.1643829345703	5268
True	False	False	False	False	-3122.36254882813	-577.285827636719	66.5485153198242	0.656107008457184	0.952343046665192	0.422746062278748	75.9833297729492	4559
True	False	False	False	False	-3122.3203125	-319.518615722656	161.934722900391	0.65636157989502	0.934605360031128	0.423150688409805	103.636985778809	15131
True	False	False	False	False	-3121.45654296875	35.8068923950195	126.442184448242	0.585705757141113	0.92717170715332	0.329576551914215	81.684211730957	9312
True	False	False	False	False	-3121.38037109375	-478.168579101563	82.0765075683594	0.523610711097717	0.94350278377533	0.267959743738174	72.2027053833008	5343
True	False	False	False	False	-3121.2685546875	-35.239875793457	163.043869018555	0.463760435581207	0.893580079078674	0.219557583332062	84.8707504272461	12476
True	False	False	False	False	-3120.76391601563	-629.598388671875	61.0028076171875	0.77311635017395	0.952294647693634	0.777697443962097	77.9636383056641	4288
True	False	False	False	False	-3120.11157226563	-1267.70385742188	287.267761230469	0.328764945268631	0.77934056520462	0.134752944111824	108.65251159668	28141
True	False	False	False	False	-3116.74560546875	-1204.96472167969	230.701522827148	0.521891593933105	0.899472653865814	0.266440242528915	89.4711532592773	18610
True	False	False	False	False	-3118.529296875	-513.124145507813	171.917007446289	0.804226338863373	0.953517138957977	1	100.167739868164	15526
True	False	False	False	False	-3117.23364257813	-995.761779785156	155.279876708984	0.621296763420105	0.891554534435272	0.372589409351349	84.0571441650391	11768
True	False	False	False	False	-3116.96484375	-375.009582519531	177.462707519531	0.645768940448761	0.949145376682281	0.406824588775635	87.7874984741211	14046
True	False	False	False	False	-3116.5927734375	-1360.38110351563	184.117568969727	0.74627411365509	0.959062039852142	0.635067462921143	93.0240936279297	15442
True	False	False	False	False	-3113.12768554688	-1104.8232421875	221.828384399414	0.761327385902405	0.957081258296967	0.702032923698425	88.9400024414063	17788
True	False	False	False	False	-3116.49291992188	-923.453186035156	256.211791992188	0.383408397436142	0.779459714889526	0.165893569588661	94.5627670288086	21844
True	False	False	False	False	-3116.02270507813	-840.807250976563	171.917007446289	0.68163388967514	0.927469074726105	0.466836243867874	87.4387130737305	13553
True	False	False	False	False	-3115.69848632813	-128.142532348633	139.751892089844	0.693015515804291	0.94645756483078	0.489241719245911	94.7142868041992	11934
True	False	False	False	False	-3114.63159179688	-1022.92443847656	107.586769104004	0.422724604606628	0.866973221302032	0.190804496407509	82.7628860473633	8028
True	False	False	False	False	-3113.12158203125	-167.194061279297	64.3302307128906	0.680457472801208	0.9591423869133	0.464629203081131	74.568962097168	4325
True	False	False	False	False	-3112.67065429688	-1529.08178710938	97.6044921875	0.773984313011169	0.960596144199371	0.784835934638977	90.2045440673828	7938
True	False	False	False	False	-3103.40673828125	-1499.58752441406	127.551322937012	0.782646477222443	0.953781545162201	0.888233423233032	87.9478225708008	10114
True	False	False	False	False	-3112.42358398438	-403.165588378906	204.082122802734	0.661707580089569	0.937348365783691	0.431795805692673	93.8532638549805	17269
True	False	False	False	False	-3112.607421875	-288.673583984375	174.135284423828	0.842736959457397	0.96921706199646	1	134.242034912109	21076
True	False	False	False	False	-3112.29956054688	-1406.03759765625	215.173538208008	0.684045493602753	0.950375020503998	0.471421241760254	98.773193359375	19162
True	False	False	False	False	-3103.57836914063	-1247.05322265625	140.861022949219	0.583809912204742	0.922819435596466	0.327469259500504	84.4803161621094	10729
True	False	False	False	False	-3110.46215820313	-973.608703613281	153.061584472656	0.606874048709869	0.951400279998779	0.354312479496002	82.9710159301758	11450
True	False	False	False	False	-3110.8359375	-747.991577148438	59.8936653137207	0.822233557701111	0.958752870559692	1	75.0740737915039	4054
True	False	False	False	False	-3111.65991210938	-250.037841796875	100.931915283203	0.721950054168701	0.939624786376953	0.557357847690582	109.098899841309	9928
True	False	False	False	False	-3112.16528320313	-1.65051221847534	184.117568969727	0.644986510276794	0.933850944042206	0.405658066272736	82.7951812744141	13744
True	False	False	False	False	-3111.09448242188	-267.405578613281	116.459907531738	0.74296110868454	0.961044549942017	0.622785210609436	105.542854309082	11082
True	False	False	False	False	-3109.94018554688	-763.887145996094	68.7667999267578	0.716718852519989	0.952120721340179	0.543553650379181	84.9032287597656	5264
True	False	False	False	False	-3108.55615234375	-352.9560546875	179.680999755859	0.524768888950348	0.929823935031891	0.268988370895386	88.3888854980469	14319
True	False	False	False	False	-3107.6396484375	-1161.5146484375	158.607299804688	0.71760094165802	0.948202073574066	0.545826494693756	79.7692337036133	11407
True	False	False	False	False	-3104.68530273438	-1038.03100585938	74.3125076293945	0.786045730113983	0.954490661621094	1	82.223876953125	5509
True	False	False	False	False	-3107.23974609375	-429.940521240234	140.861022949219	0.78069794178009	0.963690519332886	0.856390178203583	86.5984268188477	10998
True	False	False	False	False	-3106.9619140625	-810.066589355469	136.424453735352	0.644532442092896	0.956395626068115	0.404983580112457	79.6504058837891	9797
True	False	False	False	False	-3106.14184570313	-782.076721191406	126.442184448242	0.767152667045593	0.959091484546661	0.735483109951019	86.5789489746094	9870
True	False	False	False	False	-3101.92529296875	-696.133850097656	116.459907531738	0.613265097141266	0.945477962493896	0.362256407737732	78.6952362060547	8263
True	False	False	False	False	-3105.34985351563	-662.184204101563	143.079315185547	0.810293078422546	0.958483040332794	1	83.1550369262695	10727
True	False	False	False	False	-3103.22607421875	-639.675231933594	151.952453613281	0.742813408374786	0.960117518901825	0.622253179550171	109.021896362305	14936
True	False	False	False	False	-3104.46362304688	-563.022399902344	43.256534576416	0.817455768585205	0.966616570949554	1	75.9230804443359	2961
True	False	False	False	False	-3104.99169921875	-179.517501831055	43.256534576416	0.764826476573944	0.947175443172455	0.721405208110809	79.4358978271484	3098
True	False	False	False	False	-3104.72094726563	-465.320556640625	155.279876708984	0.80919873714447	0.971321940422058	1	90.1214294433594	12617
True	False	False	False	False	-3104.1318359375	-600.423583984375	143.079315185547	0.638558804988861	0.952094852924347	0.396267145872116	79.9147262573242	10309
True	False	False	False	False	-3102.37158203125	-74.4512710571289	159.716445922852	0.841049253940582	0.964607656002045	1	88.375	12726
True	False	False	False	False	-3102.58764648438	58.4551696777344	98.7136306762695	0.856194138526917	0.964746832847595	1	78.1235961914063	6953
True	False	False	False	False	-3100.94799804688	-728.00439453125	140.861022949219	0.715956509113312	0.945881366729736	0.541606366634369	89.9606323242188	11425
True	False	False	False	False	-3100.73510742188	-323.407897949219	148.625015258789	0.755418717861176	0.94312196969986	0.673116326332092	98.9776153564453	13263
True	False	False	False	False	-3099.52294921875	21.2694396972656	126.442184448242	0.71930193901062	0.953565120697021	0.550270855426788	78.6578979492188	8967
True	False	False	False	False	-3097.501953125	-1629.74133300781	181.899276733398	0.656193912029266	0.943954169750214	0.42288413643837	133.237808227539	21851
True	False	False	False	False	-3083.40673828125	-1616.39318847656	67.6576614379883	0.758076548576355	0.953161239624023	0.685611963272095	104.55738067627	6378
True	False	False	False	False	-3095.05297851563	-1550.03344726563	69.8759460449219	0.838463246822357	0.958535254001617	1	83.7619018554688	5277
True	False	False	False	False	-3094.53344726563	-960.543640136719	131.987884521484	0.767450094223022	0.963401257991791	0.737363755702972	80.689079284668	9602
True	False	False	False	False	-3096.66064453125	-575.918823242188	82.0765075683594	0.62323272228241	0.96307373046875	0.375141590833664	80.1351318359375	5930
True	False	False	False	False	-3097.3544921875	-141.679702758789	159.716445922852	0.683444023132324	0.9388547539711	0.470269948244095	86.8194427490234	12502
True	False	False	False	False	-3096.873046875	-112.196090698242	171.917007446289	0.804226338863373	0.952986359596252	1	96.1612930297852	14905
True	False	False	False	False	-3096.47290039063	-936.631164550781	44.3656768798828	0.749354422092438	0.936613917350769	0.647141218185425	76.1999969482422	3048
True	False	False	False	False	-3096.44653320313	-889.11669921875	109.805053710938	0.809059381484985	0.958134829998016	1	86.5656585693359	8570
True	False	False	False	False	-3095.10327148438	-494.035949707031	156.389007568359	0.767703473567963	0.949983537197113	0.738981306552887	86.1773071289063	12151
True	False	False	False	False	-3093.7451171875	-1347.45849609375	110.914192199707	0.691563129425049	0.942053854465485	0.486269682645798	83.2699966430664	8327
True	False	False	False	False	-3093.35327148438	-866.472839355469	130.878753662109	0.706935942173004	0.940015375614166	0.519674301147461	84.5423736572266	9976
True	False	False	False	False	-3092.92333984375	-1583.67663574219	125.333038330078	0.740218818187714	0.940752148628235	0.61310887336731	97.5752182006836	11026
True	False	False	False	False	-3091.34985351563	-1568.23071289063	14.4188451766968	0.666414141654968	0.947792708873749	0.43965283036232	87.7692337036133	1141
True	False	False	False	False	-3084.57250976563	-1522.83666992188	84.2947845458984	0.621096134185791	0.944213390350342	0.372326284646988	74.2236862182617	5641
True	False	False	False	False	-3089.20239257813	-1438.35021972656	116.459907531738	0.659540891647339	0.959066987037659	0.42825722694397	79.7047653198242	8369
True	False	False	False	False	-3091.12182617188	-273.976501464844	117.569046020508	0.668824553489685	0.937000274658203	0.443771183490753	96.9622650146484	10278
True	False	False	False	False	-3092.30126953125	-194.784576416016	169.698715209961	0.606914043426514	0.920632362365723	0.35436150431633	89.8169937133789	13742
True	False	False	False	False	-3091.6240234375	-261.611694335938	98.7136306762695	0.749563694000244	0.96307373046875	0.647986531257629	93.5617980957031	8327
True	False	False	False	False	-3091.21826171875	37.729679107666	108.695907592773	0.796797394752502	0.96985924243927	1	82.4591827392578	8081
True	False	False	False	False	-3090.54296875	-1310.98510742188	194.099838256836	0.655049383640289	0.962644934654236	0.421071976423264	107.942855834961	18890
True	False	False	False	False	-3086.57836914063	-1224.08020019531	201.863830566406	0.707153856754303	0.950825870037079	0.520181596279144	99.038459777832	18025
True	False	False	False	False	-3086.6962890625	-920.152893066406	100.931915283203	0.596105396747589	0.933677494525909	0.341442078351974	79.2857131958008	7215
True	False	False	False	False	-3089.94213867188	-381.571960449219	99.8227767944336	0.735508561134338	0.952644288539886	0.597400009632111	71.966667175293	6477
True	False	False	False	False	-3089.76782226563	-170.191589355469	156.389007568359	0.571139514446259	0.932322919368744	0.313797116279602	84.780143737793	11954
True	False	False	False	False	-3089.37646484375	-830.087280273438	138.64274597168	0.704681634902954	0.941812098026276	0.514486134052277	77.3759994506836	9672
True	False	False	False	False	-3086.8779296875	-809.048583984375	100.931915283203	0.821323812007904	0.958393692970276	1	78.6703262329102	7159
True	False	False	False	False	-3088.28100585938	-21.5284233093262	107.586769104004	0.802616775035858	0.956256031990051	1	78.1134033203125	7577
True	False	False	False	False	-3087.83959960938	-527.312133789063	131.987884521484	0.750850260257721	0.936414957046509	0.653257846832275	83.6218490600586	9951
True	False	False	False	False	-3086.400390625	-1072.54125976563	205.191253662109	0.779040932655334	0.954182863235474	0.834915578365326	121.72972869873	22520
True	False	False	False	False	-3085.65747070313	-1044.36682128906	92.0587844848633	0.441088318824768	0.861221194267273	0.203290194272995	79.638557434082	6610
True	False	False	False	False	-3086.02978515625	-935.935302734375	49.9113883972168	0.791574835777283	0.952329814434052	1	78.8666687011719	3549
True	False	False	False	False	-3085.67993164063	-342.130249023438	124.223899841309	0.733668208122253	0.948614537715912	0.591544389724731	83.6785736083984	9372
True	False	False	False	False	-3085.98413085938	-228.666244506836	134.206176757813	0.792623698711395	0.955566346645355	1	118.561981201172	14346
True	False	False	False	False	-3085.06616210938	-752.993835449219	198.536407470703	0.43461874127388	0.902574598789215	0.198824420571327	82.5251388549805	14772
True	False	False	False	False	-3084.5908203125	-617.809875488281	31.0559749603271	0.695939123630524	0.926989257335663	0.495332807302475	65.1428604125977	1824
True	False	False	False	False	-3084.32934570313	-1006.03594970703	78.7490768432617	0.803937435150146	0.966323673725128	1	82.9859161376953	5892
True	False	False	False	False	-3083.87231445313	-554.730285644531	217.391815185547	0.537412822246552	0.875921487808228	0.280482143163681	95.2142868041992	18662
True	False	False	False	False	-3084.23364257813	-50.3293266296387	120.896469116211	0.505748450756073	0.887456119060516	0.252576768398285	77.7706451416016	8477
True	False	False	False	False	-3083.65161132813	-1484.6474609375	97.6044921875	0.846573948860168	0.968959093093872	1	92.5	8140
True	False	False	False	False	-3081.2197265625	-1462.94055175781	167.480438232422	0.747460305690765	0.962411105632782	0.639637768268585	110.152320861816	16633
True	False	False	False	False	-3083.34985351563	-1197.59899902344	147.515884399414	0.699802994728088	0.953946650028229	0.503616988658905	89.315788269043	11879
True	False	False	False	False	-3082.76831054688	-430.317169189453	140.861022949219	0.810112833976746	0.96301281452179	1	87.968505859375	11172
True	False	False	False	False	-3082.4443359375	-314.941345214844	184.117568969727	0.396569758653641	0.831621587276459	0.173975318670273	89.1987915039063	14807
True	False	False	False	False	-3082.40454101563	-290.048553466797	103.150199890137	0.760025501251221	0.958134829998016	0.695292770862579	95.6128997802734	8892
True	False	False	False	False	-3081.58520507813	-455.118225097656	177.462707519531	0.653785407543182	0.94150584936142	0.419085085391998	92.53125	14805
True	False	False	False	False	-3081.03662109375	-1250.17199707031	102.041061401367	0.661707580089569	0.943068146705627	0.431795805692673	82.3043441772461	7572
True	False	False	False	False	-3079.43530273438	-1161.70593261719	137.533599853516	0.754140198230743	0.934224605560303	0.667366206645966	82.4193572998047	10220
True	False	False	False	False	-3080.75610351563	-781.470458984375	134.206176757813	0.593230783939362	0.926424026489258	0.338109105825424	80.7024765014648	9765
True	False	False	False	False	-3079.64233398438	-717.393188476563	114.241622924805	0.827207922935486	0.966195464134216	1	82.7184448242188	8520
True	False	False	False	False	-3079.39477539063	-1119.73303222656	258.430084228516	0.477767676115036	0.845493257045746	0.230126336216927	95.0772552490234	22153
True	False	False	False	False	-3078.45678710938	-1544.4814453125	62.1119499206543	0.586891353130341	0.926091074943542	0.330902904272079	76.4464263916016	4281
True	False	False	False	False	-3077.66455078125	-1366.61328125	281.722045898438	0.784180402755737	0.963155686855316	0.924230217933655	105.968505859375	26916
True	False	False	False	False	-3077.90258789063	-890.5595703125	120.896469116211	0.816004395484924	0.956214725971222	1	87.2935791015625	9515
True	False	False	False	False	-3077.28491210938	-364.184631347656	77.6399383544922	0.719287753105164	0.945095837116241	0.550233483314514	71.1142883300781	4978
True	False	False	False	False	-3076.541015625	-500.886901855469	95.3862075805664	0.827333629131317	0.963002026081085	1	77.4302291870117	6659
True	False	False	False	False	-3076.248046875	-155.975814819336	168.589569091797	0.696054518222809	0.951017618179321	0.495576351881027	91.8355255126953	13959
True	False	False	False	False	-3075.78515625	-987.5771484375	171.917007446289	0.55741673707962	0.923334002494812	0.299737930297852	86.7225799560547	13442
True	False	False	False	False	-3073.83520507813	-861.073364257813	122.005615234375	0.720566987991333	0.947174787521362	0.553630292415619	87.1636352539063	9588
True	False	False	False	False	-3074.65747070313	-525.10986328125	64.3302307128906	0.716259241104126	0.953308761119843	0.542377769947052	76.6551742553711	4446
True	False	False	False	False	-3075.609375	-67.7919998168945	131.987884521484	0.677805840969086	0.953894257545471	0.459723263978958	84.2773132324219	10029
True	False	False	False	False	-3074.94262695313	-406.762115478516	63.2210922241211	0.819941997528076	0.967193424701691	1	71.1754379272461	4057
True	False	False	False	False	-3074.3154296875	-135.834045410156	103.150199890137	0.817960679531097	0.954900205135345	1	86.6666641235352	8060
True	False	False	False	False	-3074.07641601563	-585.961669921875	198.536407470703	0.431701749563217	0.888368248939514	0.19683513045311	83.7430191040039	14990
True	False	False	False	False	-3073.78295898438	-3.83549928665161	178.571853637695	0.723796010017395	0.963189959526062	0.562425196170807	93.1863327026367	15003
True	False	False	False	False	-3073.54956054688	-1653.16870117188	136.424453735352	0.707883894443512	0.960818946361542	0.521888911724091	107.983741760254	13282
True	False	False	False	False	-3069.05688476563	-1631.61083984375	183.008422851563	0.620659351348877	0.941192269325256	0.371754497289658	104.151512145996	17185
True	False	False	False	False	-3072.15649414063	-1303.93518066406	68.7667999267578	0.782398581504822	0.94997501373291	0.883594453334808	84.9193572998047	5265
True	False	False	False	False	-3072.31909179688	-659.763244628906	212.955261230469	0.746008455753326	0.944632112979889	0.634056925773621	86.3802108764648	16585
True	False	False	False	False	-3072.2841796875	54.489315032959	170.807861328125	0.440463185310364	0.859215438365936	0.202855408191681	78.9610366821289	12160
True	False	False	False	False	-3072.2421875	-96.1161880493164	116.459907531738	0.706587970256805	0.949913620948792	0.518866300582886	82.2857131958008	8640
True	False	False	False	False	-3071.82348632813	-949.620666503906	138.64274597168	0.722498834133148	0.942496657371521	0.558853149414063	87.3840026855469	10923
True	False	False	False	False	-3070.50024414063	17.4548034667969	94.2770690917969	0.757289707660675	0.957966983318329	0.681832194328308	78.0705871582031	6636
True	False	False	False	False	-3070.05834960938	-1504.69641113281	122.005615234375	0.652080416679382	0.957730650901794	0.416428864002228	86.8454513549805	9553
True	False	False	False	False	-3068.69482421875	-1482.04089355469	66.5485153198242	0.729813098907471	0.960359692573547	0.579738736152649	88.1999969482422	5292
True	False	False	False	False	-3069.99096679688	-477.089569091797	102.041061401367	0.819654762744904	0.960341572761536	1	75.5760879516602	6953
True	False	False	False	False	-3069.85717773438	-1339.97473144531	86.513069152832	0.567583382129669	0.933891296386719	0.310082316398621	76.3205108642578	5953
True	False	False	False	False	-3067.23974609375	-1086.11938476563	173.026138305664	0.747430086135864	0.952359735965729	0.639520108699799	101.756408691406	15874
True	False	False	False	False	-3069.1240234375	-21.4590435028076	55.4570960998535	0.731203615665436	0.96172833442688	0.583928167819977	72.2200012207031	3611
True	False	False	False	False	-3067.7626953125	-838.486450195313	144.188446044922	0.759280562400818	0.953964829444885	0.691536962985992	82.0769195556641	10670
True	False	False	False	False	-3066.69018554688	-278.316070556641	112.023338317871	0.734947741031647	0.962641417980194	0.595599770545959	80.7425765991211	8155
True	False	False	False	False	-3065.93579101563	-1669.59790039063	122.005615234375	0.800438165664673	0.964158892631531	1	114.118179321289	12553
True	False	False	False	False	-3056.32983398438	-1586.234375	173.026138305664	0.600992560386658	0.936310052871704	0.347206056118011	88.1794891357422	13756
True	False	False	False	False	-3063.72680664063	-1438.29479980469	216.282684326172	0.394936889410019	0.791019976139069	0.172959193587303	106.569229125977	20781
True	False	False	False	False	-3065.26782226563	-1015.82312011719	166.371292114258	0.441305130720139	0.895422577857971	0.20344115793705	81.2933349609375	12194
True	False	False	False	False	-3065.72314453125	-707.491516113281	113.132476806641	0.633801698684692	0.957304775714874	0.389526873826981	86.470588684082	8820
True	False	False	False	False	-3065.51977539063	-231.223587036133	622.228637695313	0.18338680267334	0.705577611923218	0.0663808584213257	106.156860351563	59554
True	False	False	False	False	-3065.85278320313	-116.005416870117	124.223899841309	0.678156733512878	0.939669072628021	0.4603670835495	86.1875	9653
True	False	False	False	False	-3065.38720703125	-620.483520507813	74.3125076293945	0.71211850643158	0.938852250576019	0.532033205032349	78.8059692382813	5280
True	False	False	False	False	-3065.38330078125	-788.537231445313	69.8759460449219	0.739117622375488	0.947912156581879	0.609337687492371	73.2698440551758	4616
True	False	False	False	False	-3063.7177734375	-1409.19482421875	137.533599853516	0.658975303173065	0.952420055866241	0.427341461181641	84.8225784301758	10518
True	False	False	False	False	-3057.68310546875	-1326.5390625	89.8404998779297	0.735022723674774	0.961670458316803	0.595839619636536	83.8024673461914	6788
True	False	False	False	False	-3061.96435546875	-1050.07556152344	125.333038330078	0.461735934019089	0.915168344974518	0.218064025044441	77.6460189819336	8774
True	False	False	False	False	-3062.2998046875	-338.628295898438	150.843307495117	0.794324278831482	0.956120729446411	1	88.3970565795898	12022
True	False	False	False	False	-3061.36694335938	-733.986083984375	82.0765075683594	0.639192342758179	0.947214007377625	0.397177994251251	70.7027053833008	5232
True	False	False	False	False	-3061.19921875	-1284.5859375	177.462707519531	0.773910939693451	0.948551952838898	0.784220159053802	94.3687515258789	15099
True	False	False	False	False	-3059.45263671875	-1257.70666503906	218.500961303711	0.822252631187439	0.96730625629425	1	103.208122253418	20332
True	False	False	False	False	-3059.29150390625	-809.624938964844	109.805053710938	0.663123369216919	0.964157164096832	0.434134274721146	75.0909118652344	7434
True	False	False	False	False	-3059.12182617188	-169.39372253418	130.878753662109	0.507732510566711	0.896858394145966	0.254242479801178	84.7627105712891	10002
True	False	False	False	False	-3060.33666992188	-51.0170440673828	89.8404998779297	0.805119872093201	0.959884345531464	1	76.3456802368164	6184
True	False	False	False	False	-3058.46630859375	-494.936584472656	73.203369140625	0.815053641796112	0.960058152675629	1	77.3030319213867	5102
True	False	False	False	False	-3058.20971679688	-919.548095703125	147.515884399414	0.391290545463562	0.930675625801086	0.170703992247581	79.8120269775391	10615
True	False	False	False	False	-3057.83764648438	-441.608184814453	150.843307495117	0.758873462677002	0.966735243797302	0.689513981342316	84.3602905273438	11473
True	False	False	False	False	-3057.29760742188	-103.557586669922	94.2770690917969	0.802404582500458	0.965078413486481	1	88.0941162109375	7488
True	False	False	False	False	-3057.2060546875	-381.976898193359	146.40673828125	0.684889554977417	0.93980199098587	0.47304567694664	81.5378799438477	10763
True	False	False	False	False	-3057.10791015625	-1523.05151367188	61.0028076171875	0.645261406898499	0.935756623744965	0.406067341566086	91.6727294921875	5042
True	False	False	False	False	-3055.76000976563	-1464.86706542969	97.6044921875	0.68626457452774	0.946051418781281	0.475714534521103	93.9090881347656	8264
True	False	False	False	False	-3056.86108398438	-694.4384765625	104.259346008301	0.676092565059662	0.919577419757843	0.45660275220871	83.5957412719727	7858
True	False	False	False	False	-3056.1328125	-1210.40344238281	127.551322937012	0.596684038639069	0.939717411994934	0.342118054628372	85.8782577514648	9876
True	False	False	False	False	-3055.73120117188	-1714.322265625	219.610107421875	0.346254378557205	0.872549712657928	0.144326150417328	118.25252532959	23414
True	False	False	False	False	-3042.16748046875	-1629.16088867188	13.3097038269043	0.743378639221191	0.942608833312988	0.624296009540558	66.6666641235352	800
True	False	False	False	False	-3055.71118164063	-1557.7138671875	55.4570960998535	0.807211220264435	0.959788382053375	1	83.120002746582	4156
True	False	False	False	False	-3055.5400390625	-1177.24768066406	207.409545898438	0.530953824520111	0.930152595043182	0.274549096822739	86.6737976074219	16208
True	False	False	False	False	-3055.10278320313	-184.450210571289	34.3833999633789	0.812275528907776	0.962674856185913	1	72.1612930297852	2237
True	False	False	False	False	-3055.46435546875	43.2181968688965	109.805053710938	0.829462349414825	0.965472340583801	1	80.5050506591797	7970
True	False	False	False	False	-3055.0966796875	-400.595489501953	78.7490768432617	0.69618821144104	0.9523805975914	0.495858699083328	77.2676086425781	5486
True	False	False	False	False	-3054.67822265625	19.1993713378906	94.2770690917969	0.587828636169434	0.931980907917023	0.331956177949905	77.6352920532227	6599
True	False	False	False	False	-3054.51391601563	-1537.75793457031	143.079315185547	0.702367007732391	0.928801774978638	0.509270012378693	150.403106689453	19402
True	False	False	False	False	-3051.658203125	-1307.03369140625	94.2770690917969	0.747598469257355	0.950181484222412	0.640176296234131	83.9411773681641	7135
True	False	False	False	False	-3051.61254882813	-1071.63879394531	80.9673614501953	0.786957621574402	0.954442501068115	1	87.1506881713867	6362
True	False	False	False	False	-3054.30737304688	-861.50146484375	82.0765075683594	0.631136894226074	0.93564909696579	0.385825216770172	77.0675659179688	5703
True	False	False	False	False	-3052.470703125	-764.000183105469	184.117568969727	0.730007886886597	0.946994125843048	0.580321133136749	90.5361480712891	15029
True	False	False	False	False	-3052.96557617188	-544.895080566406	148.625015258789	0.665963351726532	0.942338287830353	0.438889920711517	80.8582077026367	10835
True	False	False	False	False	-3051.86352539063	-303.623382568359	215.173538208008	0.510382652282715	0.8707155585289	0.256483674049377	85.5773162841797	16602
True	False	False	False	False	-3051.0693359375	-1227.2529296875	113.132476806641	0.809218764305115	0.955582082271576	1	102.735290527344	10479
True	False	False	False	False	-3049.3251953125	-1148.04565429688	186.335845947266	0.565270364284515	0.937987565994263	0.30769345164299	86.5654754638672	14543
True	False	False	False	False	-3051.04516601563	-882.465393066406	104.259346008301	0.577839434146881	0.956956207752228	0.32093945145607	78.1063842773438	7342
True	False	False	False	False	-3050.6806640625	-510.766571044922	93.1679229736328	0.782521784305573	0.959447026252747	0.885872364044189	76.4047622680664	6418
True	False	False	False	False	-3050.44213867188	-1099.71911621094	116.459907531738	0.776830792427063	0.938564956188202	0.810867488384247	86.4380950927734	9076
True	False	False	False	False	-3049.55151367188	-943.9208984375	116.459907531738	0.764054596424103	0.955314457416534	0.716959476470947	88.8571395874023	9330
True	False	False	False	False	-3050.05639648438	-675.072814941406	76.5307922363281	0.516553223133087	0.918648362159729	0.26177591085434	70.2173919677734	4845
True	False	False	False	False	-3049.25366210938	-646.739990234375	127.551322937012	0.804429352283478	0.951108157634735	1	83.1478271484375	9562
True	False	False	False	False	-3049.77026367188	-27.0215873718262	216.282684326172	0.499495953321457	0.923214852809906	0.247394233942032	86.9282073974609	16951
True	False	False	False	False	-3049.22998046875	-135.338607788086	103.150199890137	0.511511445045471	0.879296362400055	0.257444024085999	79.5053787231445	7394
True	False	False	False	False	-3049.21997070313	-80.0161361694336	118.678184509277	0.787780582904816	0.956578373908997	1	74.6635513305664	7989
True	False	False	False	False	-3047.51953125	-1608.33911132813	153.061584472656	0.770033359527588	0.963527202606201	0.754589080810547	101.710144042969	14036
True	False	False	False	False	-3042.68896484375	-1498.17700195313	166.371292114258	0.680576622486115	0.950747132301331	0.464851796627045	95.7399978637695	14361
True	False	False	False	False	-3043.39599609375	-1399.52587890625	155.279876708984	0.781193256378174	0.966735243797302	0.863637804985046	94.7428588867188	13264
True	False	False	False	False	-3044.72119140625	-1350.52099609375	136.424453735352	0.764290273189545	0.964896857738495	0.718305766582489	93	11439
True	False	False	False	False	-3044.81323242188	-837.158386230469	118.678184509277	0.609455645084381	0.949955224990845	0.357492834329605	72.8411178588867	7794
True	False	False	False	False	-3046.8701171875	-570.180236816406	110.914192199707	0.803114473819733	0.950800597667694	1	80.7600021362305	8076
True	False	False	False	False	-3044.3369140625	-524.821655273438	51.0205307006836	0.621995568275452	0.947005689144135	0.373507797718048	71.8478240966797	3305
True	False	False	False	False	-3046.47973632813	-417.239837646484	133.097030639648	0.516338169574738	0.899675488471985	0.261589676141739	79.0666656494141	9488
True	False	False	False	False	-3046.30224609375	-264.385162353516	272.848907470703	0.441275477409363	0.887611865997314	0.203420504927635	100.699188232422	24772
True	False	False	False	False	-3046.26245117188	-152.816589355469	86.513069152832	0.656920969486237	0.959132492542267	0.424041956663132	74.1025619506836	5780
True	False	False	False	False	-3044.3193359375	-1117.20642089844	76.5307922363281	0.74383670091629	0.954528748989105	0.625965297222137	77.3043441772461	5334
True	False	False	False	False	-3041.18530273438	-1033.7412109375	72.0942230224609	0.725393772125244	0.938157379627228	0.566900193691254	77.461540222168	5035
True	False	False	False	False	-3044.25732421875	-622.091003417969	112.023338317871	0.726439833641052	0.949798047542572	0.569876611232758	85.4455413818359	8630
True	False	False	False	False	-3044.228515625	-1000.28356933594	123.114753723145	0.473352670669556	0.896180212497711	0.226749822497368	73.0180206298828	8105
True	False	False	False	False	-3042.1708984375	-792.664428710938	139.751892089844	0.623708605766296	0.951576411724091	0.375772744417191	81.5793685913086	10279
True	False	False	False	False	-3043.45874023438	-596.239318847656	198.536407470703	0.703967094421387	0.95632392168045	0.512864232063293	89.1061477661133	15950
True	False	False	False	False	-3041.9091796875	-485.926025390625	145.297592163086	0.757178783416748	0.950379192829132	0.681305050849915	80.8778610229492	10595
True	False	False	False	False	-3042.3388671875	-460.082824707031	69.8759460449219	0.778005719184875	0.953308761119843	0.823125541210175	71.3809509277344	4497
True	False	False	False	False	-3041.32690429688	-361.232940673828	103.150199890137	0.658051252365112	0.939890205860138	0.42585214972496	79.5591430664063	7399
True	False	False	False	False	-3041.26806640625	-116.873382568359	138.64274597168	0.621234476566315	0.953987777233124	0.372507721185684	91.2559967041016	11407
True	False	False	False	False	-3040.98193359375	-1372.24768066406	160.825576782227	0.770576000213623	0.961275160312653	0.758433282375336	92.3586196899414	13392
True	False	False	False	False	-3040.84936523438	-972.150085449219	158.607299804688	0.620865702629089	0.943939507007599	0.372024446725845	85.5244750976563	12230
True	False	False	False	False	-3040.46557617188	-1468.2109375	13.3097038269043	0.66390061378479	0.890795469284058	0.435427129268646	79.5833358764648	955
True	False	False	False	False	-3038.16674804688	-1448.85864257813	144.188446044922	0.49070942401886	0.927977919578552	0.240276739001274	112.061538696289	14568
True	False	False	False	False	-3039.97827148438	-904.983581542969	200.754699707031	0.332006990909576	0.741074919700623	0.136501476168633	87.1767959594727	15779
True	False	False	False	False	-3039.94873046875	-1071.86157226563	38.8199691772461	0.503473162651062	0.924637079238892	0.250679224729538	80.3714294433594	2813
True	False	False	False	False	-3037.666015625	-337.202423095703	154.17073059082	0.63897305727005	0.951573669910431	0.396862357854843	83.2518005371094	11572
True	False	False	False	False	-3039.53784179688	-63.9835586547852	80.9673614501953	0.725601851940155	0.947773933410645	0.567489385604858	74.7671203613281	5458
True	False	False	False	False	-3037.56420898438	-1762.98718261719	95.3862075805664	0.71159839630127	0.951679229736328	0.53076446056366	131.046508789063	11270
True	False	False	False	False	-3008.32495117188	-1760.21936035156	88.7313537597656	0.759382247924805	0.954880356788635	0.692045390605927	90.7249984741211	7258
True	False	False	False	False	-3028.85278320313	-1722.03234863281	115.350761413574	0.493598461151123	0.94906085729599	0.242596164345741	87.0096130371094	9049
True	False	False	False	False	-3037.29028320313	-1296.45080566406	72.0942230224609	0.735999047756195	0.953397989273071	0.598986208438873	81.5692291259766	5302
True	False	False	False	False	-3037.41577148438	29.0538063049316	130.878753662109	0.52366441488266	0.915459811687469	0.26800736784935	79.6864395141602	9403
True	False	False	False	False	-3036.837890625	-1571.99340820313	120.896469116211	0.517329156398773	0.913959860801697	0.262448847293854	81.1926574707031	8850
True	False	False	False	False	-3033.259765625	-1534.17102050781	107.586769104004	0.827301025390625	0.961877942085266	1	88.7525787353516	8609
True	False	False	False	False	-3036.17309570313	-723.078491210938	266.194061279297	0.544461309909821	0.865227103233337	0.287110149860382	90.9375	21825
True	False	False	False	False	-3035.28930664063	-288.260772705078	49.9113883972168	0.806145071983337	0.963389337062836	1	73.8666687011719	3324
True	False	False	False	False	-3034.837890625	-1515.37585449219	79.8582229614258	0.776177406311035	0.95637571811676	0.804480254650116	85.5138854980469	6157
True	False	False	False	False	-3034.2001953125	-1430.20434570313	129.769607543945	0.766421258449554	0.940724313259125	0.730939626693726	90.1196594238281	10544
True	False	False	False	False	-3033.49829101563	-390.758209228516	143.079315185547	0.764712512493134	0.954991400241852	0.720741987228394	85.0155029296875	10967
True	False	False	False	False	-3034.61083984375	-95.934928894043	54.3479537963867	0.840224146842957	0.969805300235748	1	74.6122436523438	3656
True	False	False	False	False	-3033.34936523438	-192.300201416016	137.533599853516	0.40482297539711	0.875400722026825	0.179171666502953	79.4758071899414	9855
True	False	False	False	False	-3033.14282226563	-1320.84509277344	135.315322875977	0.790392696857452	0.942510426044464	1	101.172134399414	12343
True	False	False	False	False	-3031.6875	-1282.7607421875	86.513069152832	0.775300621986389	0.95633727312088	0.796320915222168	87.2307662963867	6804
True	False	False	False	False	-3029.54858398438	-1200.01782226563	150.843307495117	0.513357579708099	0.883069157600403	0.259022057056427	94.7941207885742	12892
True	False	False	False	False	-3032.24877929688	-748.916015625	153.061584472656	0.759016990661621	0.94645756483078	0.690224945545197	97.6739120483398	13479
True	False	False	False	False	-3032.88818359375	-214.263793945313	155.279876708984	0.68638277053833	0.957224488258362	0.475945204496384	78.0214309692383	10923
True	False	False	False	False	-3032.65942382813	-38.2322654724121	87.6222152709961	0.796068251132965	0.949200809001923	1	77.9746856689453	6160
True	False	False	False	False	-3031.96142578125	-1041.4169921875	56.5662384033203	0.620341122150421	0.895415127277374	0.37133863568306	76.0588226318359	3879
True	False	False	False	False	-3031.6416015625	-687.706604003906	196.318130493164	0.821261286735535	0.969666481018066	1	92.0508499145508	16293
True	False	False	False	False	-3031.3740234375	-449.603851318359	64.3302307128906	0.815286338329315	0.957386434078217	1	72.2931060791016	4193
True	False	False	False	False	-3029.40405273438	-552.189331054688	123.114753723145	0.625757277011871	0.948323547840118	0.378507137298584	80.5585556030273	8942
True	False	False	False	False	-3029.142578125	-1235.73706054688	155.279876708984	0.777894854545593	0.959626257419586	0.821921348571777	94.4928588867188	13229
True	False	False	False	False	-3028.89282226563	-1168.85119628906	94.2770690917969	0.654927790164948	0.931943297386169	0.420880168676376	76.8823547363281	6535
True	False	False	False	False	-3028.9208984375	-529.848693847656	115.350761413574	0.78787750005722	0.968716204166412	1	88.3076934814453	9184
True	False	False	False	False	-3029.1064453125	-85.2315444946289	41.0382537841797	0.775534987449646	0.945388197898865	0.798458695411682	79.8108139038086	2953
True	False	False	False	False	-3028.47680664063	-1095.52758789063	106.477630615234	0.748652279376984	0.966688752174377	0.644329190254211	82.6979141235352	7939
True	False	False	False	False	-3028.244140625	-13.7792224884033	134.206176757813	0.743814587593079	0.96508526802063	0.625884413719177	84.9752044677734	10282
True	False	False	False	False	-3028.072265625	-1749.14135742188	74.3125076293945	0.525123119354248	0.956773817539215	0.269303768873215	98.9253768920898	6628
True	False	False	False	False	-3018.068359375	-1739.78234863281	109.805053710938	0.712054908275604	0.953440308570862	0.531877756118774	101.414138793945	10040
True	False	False	False	False	-3018.1533203125	-1692.19091796875	192.990692138672	0.58545857667923	0.935875713825226	0.329300910234451	92.2643661499023	16054
True	False	False	False	False	-3026.8525390625	-1260.31958007813	133.097030639648	0.79485547542572	0.957366287708282	1	95.8833312988281	11506
True	False	False	False	False	-3027.43139648438	-858.900146484375	138.64274597168	0.776717782020569	0.965477705001831	0.809742450714111	84.1520004272461	10519
True	False	False	False	False	-3027.21484375	-262.638519287109	88.7313537597656	0.83357036113739	0.958927392959595	1	79.75	6380
True	False	False	False	False	-3027.19384765625	-650.892517089844	90.9496383666992	0.708294212818146	0.951314508914948	0.52285373210907	74.4146347045898	6102
True	False	False	False	False	-3026.22924804688	-1145.9150390625	86.513069152832	0.703991889953613	0.950233638286591	0.512920200824738	79.7307662963867	6219
True	False	False	False	False	-3025.2802734375	-765.60693359375	123.114753723145	0.776449203491211	0.956187844276428	0.80710357427597	95.6666641235352	10619
True	False	False	False	False	-3026.01391601563	-622.148620605469	135.315322875977	0.778218626976013	0.950713515281677	0.825467169284821	94.1147537231445	11482
True	False	False	False	False	-3025.328125	14.0755767822266	73.203369140625	0.73655366897583	0.952956557273865	0.60079300403595	72.3333358764648	4774
True	False	False	False	False	-3024.98559570313	-1651.80541992188	198.536407470703	0.770204424858093	0.962821066379547	0.755791664123535	94.1843566894531	16859
True	False	False	False	False	-3002.90454101563	-1644.24963378906	204.082122802734	0.729883551597595	0.952310383319855	0.579949259757996	91.9293441772461	16915
True	False	False	False	False	-3024.61303710938	-1596.36181640625	131.987884521484	0.739435315132141	0.960109293460846	0.61041921377182	84.6050415039063	10068
True	False	False	False	False	-3017.91284179688	-1478.80407714844	49.9113883972168	0.757985770702362	0.942204594612122	0.685172200202942	85.2666702270508	3837
True	False	False	False	False	-3024.37036132813	-1465.18273925781	53.2388153076172	0.730874300003052	0.93975031375885	0.582929074764252	95.9375	4605
True	False	False	False	False	-3020.30639648438	-1331.38256835938	77.6399383544922	0.695782601833344	0.934928894042969	0.495003014802933	90.4428558349609	6331
True	False	False	False	False	-3023.56811523438	-1061.37976074219	72.0942230224609	0.751398801803589	0.93431681394577	0.655545711517334	74.1692276000977	4821
True	False	False	False	False	-3022.61157226563	-374.544799804688	110.914192199707	0.827440023422241	0.967305481433868	1	78.3499984741211	7835
True	False	False	False	False	-3020.80444335938	-293.851684570313	67.6576614379883	0.586829662322998	0.957044959068298	0.33083376288414	71.9180297851563	4387
True	False	False	False	False	-3022.34741210938	-244.163513183594	73.203369140625	0.774313688278198	0.956417441368103	0.787631273269653	74.2424240112305	4900
True	False	False	False	False	-3022.251953125	-177.942993164063	96.4953460693359	0.728921413421631	0.959238529205322	0.57709127664566	94.287353515625	8203
True	False	False	False	False	-3020.40258789063	-1118.57861328125	130.878753662109	0.547507524490356	0.943783521652222	0.290026247501373	78.0932235717773	9215
True	False	False	False	False	-3019.07055664063	-952.38330078125	204.082122802734	0.751853168010712	0.952735066413879	0.657459616661072	99.1847839355469	18250
True	False	False	False	False	-3019.607421875	-809.790222167969	149.734161376953	0.677455425262451	0.941951155662537	0.45908197760582	84.0666656494141	11349
True	False	False	False	False	-3019.07641601563	-137.069641113281	241.792938232422	0.254549890756607	0.75613534450531	0.0976167917251587	79.1972503662109	17265
True	False	False	False	False	-3019.017578125	-884.750122070313	83.1856460571289	0.620580017566681	0.938904821872711	0.371650695800781	81.8666687011719	6140
True	False	False	False	False	-3018.1416015625	-836.728515625	97.6044921875	0.605715930461884	0.93776261806488	0.352898061275482	76.25	6710
True	False	False	False	False	-3018.42456054688	-57.510196685791	197.427261352539	0.789934456348419	0.944326996803284	1	90.5898895263672	16125
True	False	False	False	False	-3018.01806640625	-95.5951843261719	15.5279874801636	0.740449011325836	0.946970880031586	0.613905251026154	81.1428604125977	1136
True	False	False	False	False	-3017.26123046875	-1567.01086425781	72.0942230224609	0.48089525103569	0.902648866176605	0.232544288039207	73.2461547851563	4761
True	False	False	False	False	-2998.84033203125	-1549.1376953125	197.427261352539	0.555503249168396	0.914559483528137	0.29783496260643	92.8258438110352	16523
True	False	False	False	False	-3005.36450195313	-1472.29345703125	90.9496383666992	0.815059661865234	0.95633727312088	1	107.097564697266	8782
True	False	False	False	False	-3016.39038085938	-1396.99438476563	107.586769104004	0.747388184070587	0.954018115997314	0.639357089996338	77.4020614624023	7508
True	False	False	False	False	-3016.3486328125	-793.222961425781	103.150199890137	0.708034455776215	0.929511725902557	0.522242486476898	83.752685546875	7789
True	False	False	False	False	-3016.98657226563	-76.2763595581055	90.9496383666992	0.826298654079437	0.962134122848511	1	88.4024353027344	7249
True	False	False	False	False	-3016.75366210938	-320.883453369141	55.4570960998535	0.807211220264435	0.957528114318848	1	80.7799987792969	4039
True	False	False	False	False	-3015.25366210938	-1291.79846191406	99.8227767944336	0.722803056240082	0.95690381526947	0.559686005115509	86.6888885498047	7802
True	False	False	False	False	-3012.43212890625	-1215.60412597656	158.607299804688	0.481152772903442	0.898244261741638	0.232744351029396	101.230766296387	14476
True	False	False	False	False	-3012.19995117188	-591.869873046875	94.2770690917969	0.791837513446808	0.963592112064362	1	83.9647064208984	7137
True	False	False	False	False	-3014.609375	-164.315994262695	124.223899841309	0.722305953502655	0.964829802513123	0.558326542377472	90.8214263916016	10172
True	False	False	False	False	-3013.82983398438	37.6718635559082	79.8582229614258	0.803513050079346	0.957493424415588	1	70.8055572509766	5098
True	False	False	False	False	-3013.171875	-575.384643554688	108.695907592773	0.733655333518982	0.9509596824646	0.591503977775574	83.5612258911133	8189
True	False	False	False	False	-3012.24755859375	-463.20849609375	210.736968994141	0.513572156429291	0.893604040145874	0.259206146001816	82.1157913208008	15602
True	False	False	False	False	-3012.54614257813	57.3130264282227	143.079315185547	0.772836744785309	0.962778031826019	0.775464057922363	78.6899261474609	10151
True	False	False	False	False	-3011.83276367188	-347.428253173828	115.350761413574	0.801323413848877	0.96468061208725	1	75.9038467407227	7894
True	False	False	False	False	-3011.76318359375	-1.30146741867065	97.6044921875	0.809059381484985	0.962125420570374	1	73.6704559326172	6483
True	False	False	False	False	-3011.70434570313	-1179.8583984375	122.005615234375	0.712649166584015	0.945967137813568	0.533334612846375	88.0636367797852	9687
True	False	False	False	False	-3011.57373046875	-900.649108886719	198.536407470703	0.770204424858093	0.952036023139954	0.755791664123535	107.117317199707	19174
True	False	False	False	False	-3011.50512695313	-644.196044921875	128.660461425781	0.613920390605927	0.961891055107117	0.363084584474564	78.5086212158203	9107
True	False	False	False	False	-3010.31909179688	-499.622222900391	160.825576782227	0.563391804695129	0.890089273452759	0.305768877267838	78.4344863891602	11373
True	False	False	False	False	-3011.2119140625	-102.955039978027	35.4925422668457	0.670732975006104	0.95160585641861	0.447078943252563	85.5625	2738
True	False	False	False	False	-3011.01611328125	-410.638275146484	187.44499206543	0.791505575180054	0.949902594089508	1	96.0473403930664	16232
True	False	False	False	False	-3010.26879882813	-1451.77087402344	217.391815185547	0.580944359302521	0.910305321216583	0.324315339326859	110.142860412598	21588
True	False	False	False	False	-3004.81396484375	-1420.05578613281	160.825576782227	0.592492997646332	0.94227808713913	0.337260365486145	89.3724136352539	12959
True	False	False	False	False	-3008.67333984375	-1341.28063964844	78.7490768432617	0.832973837852478	0.965720891952515	1	89.6478881835938	6365
True	False	False	False	False	-3009.1064453125	-1241.98132324219	58.7845230102539	0.644668221473694	0.938302516937256	0.405185103416443	102.792449951172	5448
True	False	False	False	False	-3008.3125	-616.711059570313	119.787330627441	0.785884737968445	0.97514933347702	1	86.1481475830078	9304
True	False	False	False	False	-3010.126953125	-31.9112548828125	123.114753723145	0.807714879512787	0.955314457416534	1	78.1531524658203	8675
True	False	False	False	False	-3008.59912109375	-310.294921875	112.023338317871	0.598728358745575	0.927880942821503	0.34452012181282	91.5643539428711	9248
True	False	False	False	False	-3007.89990234375	-1154.38146972656	133.097030639648	0.737667322158813	0.952194273471832	0.604465067386627	92.7249984741211	11127
True	False	False	False	False	-3007.70678710938	-1140.58093261719	45.4748191833496	0.690609216690063	0.942204594612122	0.484336644411087	80.1219482421875	3285
True	False	False	False	False	-3007.72094726563	-544.769897460938	117.569046020508	0.686734616756439	0.94048547744751	0.476633340120316	85.2075500488281	9032
True	False	False	False	False	-3007.43286132813	-936.176025390625	129.769607543945	0.766421258449554	0.957006096839905	0.730939626693726	91.9059829711914	10753
True	False	False	False	False	-3007.41748046875	-1306.34228515625	114.241622924805	0.771086752414703	0.954675555229187	0.762132465839386	90.2038803100586	9291
True	False	False	False	False	-3006.54931640625	-1358.88916015625	131.987884521484	0.712926924228668	0.952805697917938	0.534018695354462	84.6554641723633	10074
True	False	False	False	False	-3001.42797851563	-1322.45642089844	99.8227767944336	0.395787417888641	0.801319897174835	0.173487991094589	86.1222229003906	7751
True	False	False	False	False	-3006.01806640625	-1260.19897460938	53.2388153076172	0.859888076782227	0.969137489795685	1	92.9375	4461
True	False	False	False	False	-2998.890625	-1104.72204589844	73.203369140625	0.774313688278198	0.965720891952515	0.787631273269653	83.7575759887695	5528
True	False	False	False	False	-3002.92944335938	-1049.57507324219	119.787330627441	0.485527753829956	0.885855555534363	0.236166343092918	78.4907379150391	8477
True	False	False	False	False	-3002.45776367188	-785.182373046875	68.7667999267578	0.433692336082458	0.923397362232208	0.198191046714783	75.3064498901367	4669
True	False	False	False	False	-3004.83032226563	-438.569427490234	39.9291114807129	0.71972519159317	0.95525187253952	0.551389634609222	73.9722213745117	2663
True	False	False	False	False	-3005.74169921875	-195.849960327148	134.206176757813	0.399435102939606	0.818994998931885	0.17576789855957	77.1652908325195	9337
True	False	False	False	False	-3005.720703125	-279.911224365234	109.805053710938	0.772047638893127	0.966688752174377	0.769319832324982	77.4646453857422	7669
True	False	False	False	False	-3004.46899414063	-257.367736816406	184.117568969727	0.770222425460815	0.947769284248352	0.755918800830841	103.048194885254	17106
True	False	False	False	False	-3004.427734375	-729.63671875	100.931915283203	0.580474555492401	0.90361624956131	0.323801785707474	71.2747268676758	6486
True	False	False	False	False	-3003.0126953125	-523.487182617188	99.8227767944336	0.722803056240082	0.95690381526947	0.559686005115509	72.5444412231445	6529
True	False	False	False	False	-3002.9306640625	-385.231506347656	66.5485153198242	0.729813098907471	0.944188296794891	0.579738736152649	74.9333343505859	4496
True	False	False	False	False	-3001.87133789063	-331.436859130859	85.4039306640625	0.802311480045319	0.952727735042572	1	83.8701324462891	6458
True	False	False	False	False	-3002.13842773438	-92.7700424194336	129.769607543945	0.587128043174744	0.934192001819611	0.331168472766876	97.7948684692383	11442
True	False	False	False	False	-3001.9287109375	-118.897499084473	109.805053710938	0.819165587425232	0.965687274932861	1	87.6060638427734	8673
True	False	False	False	False	-3000.65747070313	-861.0810546875	19.9645557403564	0.798721373081207	0.951427280902863	1	75.8888854980469	1366
True	False	False	False	False	-3000.01586914063	-748.446594238281	167.480438232422	0.565214037895203	0.944652378559113	0.307635545730591	80.0794677734375	12092
True	False	False	False	False	-2998.77856445313	-1086.5986328125	341.61572265625	0.321388065814972	0.86423522233963	0.130817145109177	95.532470703125	29424
True	False	False	False	False	-2998.73046875	-697.347778320313	125.333038330078	0.643630743026733	0.947967946529388	0.403649151325226	73.5752182006836	8314
True	False	False	False	False	-2998.14477539063	-560.221923828125	88.7313537597656	0.691018760204315	0.951314508914948	0.485164731740952	77.6125030517578	6209
True	False	False	False	False	-2997.552734375	-1523.93627929688	17.7462711334229	0.762108087539673	0.940302610397339	0.706189274787903	74.125	1186
True	False	False	False	False	-2996.34423828125	-1509.0576171875	98.7136306762695	0.768758356571198	0.941678404808044	0.745877683162689	96.6516876220703	8602
True	False	False	False	False	-2997.33911132813	-667.991271972656	154.17073059082	0.659713327884674	0.950343608856201	0.428537100553513	87.3453216552734	12141
True	False	False	False	False	-2997.4208984375	-427.171051025391	36.6016845703125	0.779091417789459	0.951372683048248	0.835518538951874	78.2727279663086	2583
True	False	False	False	False	-2997.27563476563	-1273.09387207031	96.4953460693359	0.785221695899963	0.964163720607758	0.970463275909424	90.2758636474609	7854
True	False	False	False	False	-2996.48583984375	-848.362487792969	183.008422851563	0.514932811260223	0.909846007823944	0.2603759765625	89.1697006225586	14713
True	False	False	False	False	-2995.94165039063	-1611.9951171875	160.825576782227	0.809093058109283	0.954453468322754	1	92.0827560424805	13352
True	False	False	False	False	-2988.02368164063	-1490.36840820313	174.135284423828	0.745143830776215	0.931735575199127	0.63079971075058	109.044586181641	17120
True	False	False	False	False	-2994.5185546875	-1383.49670410156	43.256534576416	0.817455768585205	0.957823514938354	1	77.7948684692383	3034
True	False	False	False	False	-2995.34716796875	-1238.70935058594	173.026138305664	0.462384283542633	0.882737517356873	0.218541443347931	127.429489135742	19879
True	False	False	False	False	-2994.93994140625	-771.775146484375	94.2770690917969	0.682647287845612	0.942094922065735	0.468752950429916	74.6352920532227	6344
True	False	False	False	False	-2994.98022460938	-71.0801467895508	109.805053710938	0.762798249721527	0.940500557422638	0.709939241409302	95.9494934082031	9499
True	False	False	False	False	-2994.87329101563	-165.700973510742	179.680999755859	0.549436450004578	0.919088423252106	0.291889309883118	89.4876556396484	14497
True	False	False	False	False	-2994.71411132813	-961.377380371094	212.955261230469	0.833609879016876	0.953477323055267	1	116.447914123535	22358
True	False	False	False	False	-2993.89013671875	-317.785278320313	100.931915283203	0.721950054168701	0.943450033664703	0.557357847690582	85.7033004760742	7799
True	False	False	False	False	-2993.7626953125	-1373.21447753906	64.3302307128906	0.716259241104126	0.956104457378387	0.542377769947052	80.3103485107422	4658
True	False	False	False	False	-2989.32983398438	-1288.41943359375	95.3862075805664	0.71159839630127	0.942842662334442	0.53076446056366	86.0581359863281	7401
True	False	False	False	False	-2992.82763671875	-997.661010742188	302.795745849609	0.701305568218231	0.932184755802155	0.50691419839859	112.64835357666	30753
True	False	False	False	False	-2993.48486328125	-13.9483814239502	104.259346008301	0.77779358625412	0.956256031990051	0.82083135843277	70.3297882080078	6611
True	False	False	False	False	-2993.224609375	-884.780578613281	127.551322937012	0.817614555358887	0.964572608470917	1	92.0695648193359	10588
True	False	False	False	False	-2992.58764648438	-1176.21606445313	130.878753662109	0.655654191970825	0.951260924339294	0.422028034925461	88.6271209716797	10458
True	False	False	False	False	-2990.56884765625	-593.611694335938	110.914192199707	0.827440023422241	0.965687274932861	1	78.6699981689453	7867
True	False	False	False	False	-2992.17260742188	-218.250518798828	228.483245849609	0.454664796590805	0.874656200408936	0.212911918759346	87.9902877807617	18126
True	False	False	False	False	-2992.05737304688	-501.2509765625	87.6222152709961	0.53764408826828	0.934571146965027	0.280697017908096	77.5316467285156	6125
True	False	False	False	False	-2989.54809570313	-396.668548583984	90.9496383666992	0.753896296024323	0.947359502315521	0.666286945343018	83.0609741210938	6811
True	False	False	False	False	-2989.9140625	41.8559913635254	208.518692016602	0.463996559381485	0.852601528167725	0.219732329249382	81.7074432373047	15361
True	False	False	False	False	-2988.96118164063	-1457.8017578125	128.660461425781	0.677511870861053	0.934182345867157	0.459185183048248	95.1724166870117	11040
True	False	False	False	False	-2988.30834960938	-1037.63537597656	70.9850845336914	0.552815020084381	0.94487589597702	0.295184105634689	81.03125	5186
True	False	False	False	False	-2988.85961914063	-803.506652832031	157.498153686523	0.592689692974091	0.945954501628876	0.337486356496811	80.4507064819336	11424
True	False	False	False	False	-2987.62475585938	-1720.9677734375	177.462707519531	0.623876869678497	0.957673251628876	0.375996291637421	88.0812530517578	14093
True	False	False	False	False	-2987.45434570313	-1842.75463867188	209.627822875977	0.424836784601212	0.809946119785309	0.192211151123047	140.682540893555	26589
True	False	False	False	False	-2961.86303710938	-1833.86206054688	115.350761413574	0.756777882575989	0.953168451786041	0.679410755634308	91.961540222168	9564
True	False	False	False	False	-2986.54858398438	-1153.67321777344	93.1679229736328	0.703786194324493	0.9543536901474	0.51245528459549	84.4880981445313	7097
True	False	False	False	False	-2986.58227539063	-1068.45336914063	148.625015258789	0.621745824813843	0.918345928192139	0.373179197311401	84.8134307861328	11365
True	False	False	False	False	-2986.41284179688	-1819.88354492188	70.9850845336914	0.724676012992859	0.948044002056122	0.564879477024078	95.109375	6087
True	False	False	False	False	-2974.7646484375	-1805.15698242188	180.790130615234	0.686398208141327	0.94853287935257	0.475975394248962	90.7607345581055	14794
True	False	False	False	False	-2986.0947265625	-1771.08410644531	154.17073059082	0.524681627750397	0.885967373847961	0.268910706043243	89.3309326171875	12417
True	False	False	False	False	-2973.59790039063	-1701.74047851563	140.861022949219	0.614291787147522	0.958106637001038	0.363555103540421	84.7716522216797	10766
True	False	False	False	False	-2964.6904296875	-1633.24230957031	120.896469116211	0.702958464622498	0.959360659122467	0.510592579841614	87.0275192260742	9486
True	False	False	False	False	-2975.59594726563	-1580.98889160156	160.825576782227	0.809093058109283	0.952574193477631	1	87.3448257446289	12665
True	False	False	False	False	-2986.0830078125	-1518.2822265625	44.3656768798828	0.716573357582092	0.949512124061584	0.543180823326111	82.5	3300
True	False	False	False	False	-2981.89111328125	-1481.99462890625	19.9645557403564	0.725530564785004	0.936461865901947	0.56728732585907	87.4444427490234	1574
True	False	False	False	False	-2980.79833984375	-1382.45129394531	21.0736961364746	0.617924511432648	0.913125932216644	0.368201732635498	71.7368392944336	1363
True	False	False	False	False	-2984.90771484375	-1221.58923339844	11.0914192199707	0.735508561134338	0.937464773654938	0.597400009632111	92.8000030517578	928
True	False	False	False	False	-2981.98217773438	-1130.98669433594	115.350761413574	0.572012841701508	0.944452524185181	0.314717352390289	78.2596130371094	8139
True	False	False	False	False	-2984.962890625	-574.100952148438	14.4188451766968	0.560572564601898	0.921669483184814	0.302906334400177	66.2307662963867	861
True	False	False	False	False	-2984.71264648438	-126.168014526367	98.7136306762695	0.666278839111328	0.955313086509705	0.439423590898514	78.1797790527344	6958
True	False	False	False	False	-2985.21215820313	14.5005588531494	153.061584472656	0.348641604185104	0.759960353374481	0.145660236477852	78.6884078979492	10859
True	False	False	False	False	-2983.92553710938	-547.529907226563	104.259346008301	0.77779358625412	0.960162580013275	0.82083135843277	79.7978744506836	7501
True	False	False	False	False	-2983.89892578125	-616.037719726563	141.970169067383	0.732198536396027	0.956575036048889	0.586972653865814	83.859375	10734
True	False	False	False	False	-2983.21606445313	-468.150573730469	153.061584472656	0.500380098819733	0.924837350845337	0.248121008276939	70.9420318603516	9790
True	False	False	False	False	-2983.17138671875	-294.864105224609	130.878753662109	0.603800237178802	0.958710670471191	0.350574761629105	79.5423736572266	9386
True	False	False	False	False	-2982.32470703125	-413.7216796875	123.114753723145	0.764028012752533	0.960102736949921	0.716808378696442	80.1981964111328	8902
True	False	False	False	False	-2981.94262695313	-57.6506843566895	119.787330627441	0.75546407699585	0.947516262531281	0.673323512077332	86.0925903320313	9298
True	False	False	False	False	-2981.43676757813	-1199.8359375	174.135284423828	0.705813467502594	0.959062039852142	0.517077386379242	98.394905090332	15448
True	False	False	False	False	-2980.6591796875	-1311.40710449219	144.188446044922	0.740460157394409	0.952640354633331	0.613943874835968	109.961540222168	14295
True	False	False	False	False	-2980.59252929688	-830.096252441406	139.751892089844	0.782931506633759	0.963494658470154	0.893864810466766	86.5	10899
True	False	False	False	False	-2980.216796875	-644.302856445313	104.259346008301	0.811947047710419	0.96260392665863	1	77.9042587280273	7323
True	False	False	False	False	-2980.53051757813	-369.219360351563	253.993499755859	0.698545932769775	0.947709500789642	0.50089156627655	93.9650650024414	21518
True	False	False	False	False	-2978.85595703125	-255.691345214844	173.026138305664	0.513300538063049	0.886362969875336	0.258973181247711	79.5064086914063	12403
True	False	False	False	False	-2977.8974609375	-677.522033691406	164.153015136719	0.65679943561554	0.943813264369965	0.423848032951355	87.1621627807617	12900
True	False	False	False	False	-2977.88232421875	-77.186882019043	128.660461425781	0.616460800170898	0.946574628353119	0.366319626569748	90.2758636474609	10472
True	False	False	False	False	-2977.70239257813	-1428.78649902344	220.719253540039	0.38103261590004	0.806216299533844	0.164460614323616	90.8542709350586	18080
True	False	False	False	False	-2977.54052734375	-1271.84741210938	127.551322937012	0.678753852844238	0.957022190093994	0.461466491222382	89.5391311645508	10297
True	False	False	False	False	-2977.25805664063	-706.957092285156	106.477630615234	0.710245251655579	0.934841394424438	0.527493894100189	78.8645858764648	7571
True	False	False	False	False	-2976.78173828125	-513.312072753906	120.896469116211	0.733505606651306	0.958487033843994	0.591034114360809	77.357795715332	8432
True	False	False	False	False	-2976.33349609375	-1504.58459472656	31.0559749603271	0.603693544864655	0.935693919658661	0.350445985794067	78.7857131958008	2206
True	False	False	False	False	-2975.71142578125	-1405.75	98.7136306762695	0.736421585083008	0.934998273849487	0.600361526012421	80.0674133300781	7126
True	False	False	False	False	-2976.3212890625	-936.027465820313	148.625015258789	0.802791655063629	0.946066617965698	1	92.664176940918	12417
True	False	False	False	False	-2976.2919921875	-195.329971313477	136.424453735352	0.340699046850204	0.798834919929504	0.141247481107712	79.3821105957031	9764
True	False	False	False	False	-2974.71069335938	-1347.29125976563	236.24723815918	0.481906980276108	0.838860750198364	0.233331173658371	94.2629089355469	20078
True	False	False	False	False	-2973.232421875	-1108.74035644531	80.9673614501953	0.760632932186127	0.946528077125549	0.698408961296082	88.4246597290039	6455
True	False	False	False	False	-2973.193359375	-955.144165039063	114.241622924805	0.749501168727875	0.958977937698364	0.647733688354492	84.7184448242188	8726
True	False	False	False	False	-2973.18872070313	-1546.91479492188	135.315322875977	0.778218626976013	0.941011905670166	0.825467169284821	86.0245895385742	10495
True	False	False	False	False	-2973.06323242188	-1248.97827148438	146.40673828125	0.715703427791595	0.970371782779694	0.540963351726532	96.7651519775391	12773
True	False	False	False	False	-2973.11499023438	-341.550994873047	122.005615234375	0.527034044265747	0.900613963603973	0.271011531352997	76.7545471191406	8443
True	False	False	False	False	-2972.478515625	-1216.22241210938	75.4216537475586	0.781308114528656	0.970679998397827	0.865386784076691	93.1764678955078	6336
True	False	False	False	False	-2972.13720703125	-570.434631347656	63.2210922241211	0.524049818515778	0.949065208435059	0.268349319696426	68.2631607055664	3891
True	False	False	False	False	-2972.34057617188	-93.8971633911133	87.6222152709961	0.568205416202545	0.947664499282837	0.310728371143341	71.4810104370117	5647
True	False	False	False	False	-2972.134765625	-532.077880859375	63.2210922241211	0.730492413043976	0.943545877933502	0.581776022911072	69.4736862182617	3960
True	False	False	False	False	-2971.83959960938	-1615.30615234375	131.987884521484	0.680715799331665	0.947856366634369	0.465112239122391	84.3529434204102	10038
True	False	False	False	False	-2964.95263671875	-1458.64440917969	120.896469116211	0.793161451816559	0.953796982765198	1	89.1284408569336	9715
True	False	False	False	False	-2970.517578125	-1040.17919921875	120.896469116211	0.706170499324799	0.948897659778595	0.517900466918945	89.6789016723633	9775
True	False	False	False	False	-2971.67211914063	-437.316955566406	56.5662384033203	0.678755939006805	0.949476361274719	0.46147033572197	74.0196075439453	3775
True	False	False	False	False	-2971.5166015625	-121.452690124512	115.350761413574	0.552688956260681	0.885253489017487	0.295060455799103	83.125	8645
True	False	False	False	False	-2971.42651367188	-20.5197925567627	72.0942230224609	0.492423444986343	0.933962821960449	0.241650387644768	68.1692276000977	4431
True	False	False	False	False	-2969.9951171875	-884.950134277344	96.4953460693359	0.74201226234436	0.947656095027924	0.619389593601227	89.6781616210938	7802
True	False	False	False	False	-2969.62475585938	-865.616821289063	173.026138305664	0.651123881340027	0.920212030410767	0.414950400590897	92.3076934814453	14400
True	False	False	False	False	-2968.63598632813	-729.819763183594	116.459907531738	0.509887874126434	0.917225420475006	0.256063848733902	73.0857162475586	7674
True	False	False	False	False	-2968.79760742188	-2.35825777053833	57.6753807067871	0.395890235900879	0.907598733901978	0.173551976680756	62.3076934814453	3240
True	False	False	False	False	-2966.41748046875	-752.856384277344	82.0765075683594	0.771052539348602	0.946443319320679	0.761882483959198	74.1081085205078	5484
True	False	False	False	False	-2965.93286132813	-1181.00231933594	29.9468326568604	0.594013333320618	0.922300934791565	0.339012265205383	73.7407379150391	1991
True	False	False	False	False	-2965.29418945313	-1150.95227050781	165.262145996094	0.495758026838303	0.893084228038788	0.244343191385269	88.5973129272461	13201
True	False	False	False	False	-2964.5791015625	-305.439758300781	118.678184509277	0.618459045886993	0.94569855928421	0.368892341852188	71.8785018920898	7691
True	False	False	False	False	-2965.31518554688	17.3204536437988	103.150199890137	0.716568052768707	0.957141101360321	0.543167233467102	81.4516143798828	7575
True	False	False	False	False	-2964.29467773438	-783.521789550781	143.079315185547	0.638558804988861	0.966684222221375	0.396267145872116	75.1550369262695	9695
True	False	False	False	False	-2964.09814453125	-1668.38134765625	226.264953613281	0.631803214550018	0.92705112695694	0.386745929718018	93.2009811401367	19013
True	False	False	False	False	-2961.71069335938	-1282.46875	93.1679229736328	0.748380422592163	0.960341572761536	0.643250167369843	84.5952377319336	7106
True	False	False	False	False	-2963.3583984375	-1099.91345214844	34.3833999633789	0.619763374328613	0.934519469738007	0.370585262775421	83.1935501098633	2579
True	False	False	False	False	-2963.28173828125	-816.402770996094	103.150199890137	0.793185532093048	0.970772683620453	1	79.1612930297852	7362
True	False	False	False	False	-2963.78369140625	56.0346260070801	239.574661254883	0.401875495910645	0.800585865974426	0.177304208278656	84.8472213745117	18327
True	False	False	False	False	-2963.25463867188	-39.0143394470215	198.536407470703	0.544318914413452	0.924209475517273	0.286974668502808	86.9664840698242	15567
True	False	False	False	False	-2963.12939453125	-1058.12841796875	113.132476806641	0.660820126533508	0.920215904712677	0.430340588092804	83.8921585083008	8557
True	False	False	False	False	-2961.60229492188	-834.566833496094	77.6399383544922	0.695782601833344	0.936585366725922	0.495003014802933	75.5285720825195	5287
True	False	False	False	False	-2962.44189453125	-599.736450195313	138.64274597168	0.585433125495911	0.926780641078949	0.329272508621216	79.2080001831055	9901
True	False	False	False	False	-2962.81396484375	-222.869033813477	161.934722900391	0.692936301231384	0.928834080696106	0.489078670740128	89.3561630249023	13046
True	False	False	False	False	-2962.08154296875	-655.471984863281	130.878753662109	0.66521942615509	0.944483399391174	0.437635749578476	87.0254211425781	10269
True	False	False	False	False	-2960.97143554688	-630.251281738281	139.751892089844	0.728278815746307	0.953084051609039	0.575201690196991	83.0793685913086	10468
True	False	False	False	False	-2961.501953125	-447.678558349609	103.150199890137	0.676734089851379	0.952279508113861	0.457766741514206	78.4085998535156	7292
True	False	False	False	False	-2961.33447265625	-181.721740722656	83.1856460571289	0.735410094261169	0.922379434108734	0.597082853317261	109.053337097168	8179
True	False	False	False	False	-2960.78857421875	-1196.13671875	80.9673614501953	0.775890290737152	0.961111128330231	0.801759004592896	83.2191772460938	6075
True	False	False	False	False	-2960.57739257813	-1894.19250488281	212.955261230469	0.62194836139679	0.942638456821442	0.373445630073547	119.427085876465	22930
True	False	False	False	False	-2958.513671875	-1856.4150390625	79.8582229614258	0.739838838577271	0.963565766811371	0.6118004322052	94.5277786254883	6806
True	False	False	False	False	-2954.6435546875	-1719.94262695313	192.990692138672	0.641445636749268	0.946182548999786	0.400443345308304	90.0804595947266	15674
True	False	False	False	False	-2955.931640625	-1112.85046386719	102.041061401367	0.688737690448761	0.941087186336517	0.480586379766464	83.4782638549805	7680
True	False	False	False	False	-2959.41674804688	-711.02392578125	74.3125076293945	0.698115170001984	0.950159788131714	0.499964475631714	71.9253768920898	4819
True	False	False	False	False	-2959.78076171875	-326.830810546875	97.6044921875	0.612654387950897	0.962843418121338	0.361486971378326	76.0227279663086	6690
True	False	False	False	False	-2958.41528320313	-157.149078369141	283.940338134766	0.271206974983215	0.796862900257111	0.105504803359509	93.25390625	23873
True	False	False	False	False	-2957.58618164063	-256.941741943359	83.1856460571289	0.781472206115723	0.957111597061157	0.867934346199036	72.4800033569336	5436
True	False	False	False	False	-2957.18212890625	-583.482116699219	70.9850845336914	0.778467297554016	0.960359692573547	0.828254580497742	76.421875	4891
True	False	False	False	False	-2955.84716796875	-404.563659667969	200.754699707031	0.739594697952271	0.948710680007935	0.610963881015778	84.4861907958984	15292
True	False	False	False	False	-2956.92602539063	-284.712005615234	120.896469116211	0.620847344398499	0.940143048763275	0.372000455856323	68.9174346923828	7512
True	False	False	False	False	-2955.27758789063	-131.45458984375	98.7136306762695	0.598917424678802	0.922141253948212	0.344743341207504	82.9101104736328	7379
True	False	False	False	False	-2956.48803710938	27.0801773071289	64.3302307128906	0.743308067321777	0.955283284187317	0.624039947986603	79.2413787841797	4596
True	False	False	False	False	-2954.32788085938	-950.094848632813	136.424453735352	0.700589239597321	0.954539000988007	0.505336821079254	85.3495941162109	10498
True	False	False	False	False	-2953.56787109375	-552.654846191406	178.571853637695	0.497059226036072	0.906667351722717	0.245401337742805	88.0683212280273	14179
True	False	False	False	False	-2953.71606445313	-362.755249023438	118.678184509277	0.708746135234833	0.956766605377197	0.523920714855194	78.1121520996094	8358
True	False	False	False	False	-2952.82788085938	-1242.14514160156	79.8582229614258	0.490004748106003	0.925313055515289	0.23971401154995	78.5138854980469	5653
True	False	False	False	False	-2952.58422851563	-343.59521484375	42.1473922729492	0.759709894657135	0.95525187253952	0.693692982196808	75.5	2869
True	False	False	False	False	-2952.78491210938	41.9431343078613	56.5662384033203	0.758329689502716	0.964476585388184	0.686843395233154	87.0784301757813	4441
True	False	False	False	False	-2952.19799804688	-1743.43322753906	149.734161376953	0.700455188751221	0.942364692687988	0.505042791366577	83.1259231567383	11222
True	False	False	False	False	-2949.17846679688	-1592.30712890625	135.315322875977	0.654865682125092	0.943760931491852	0.420782208442688	80.0983581542969	9772
True	False	False	False	False	-2952.19482421875	-1518.73999023438	120.896469116211	0.741812705993652	0.944688856601715	0.618682026863098	79.7614669799805	8694
True	False	False	False	False	-2949.83129882813	-1381.26416015625	212.955261230469	0.682530403137207	0.951651930809021	0.46853107213974	101.708335876465	19528
True	False	False	False	False	-2952.10375976563	-525.222778320313	99.8227767944336	0.408345967531204	0.906336724758148	0.181421130895615	68.1222229003906	6131
True	False	False	False	False	-2951.22216796875	-883.825378417969	167.480438232422	0.822150528430939	0.959490358829498	1	103.549667358398	15636
True	False	False	False	False	-2949.14697265625	-769.737731933594	88.7313537597656	0.722042918205261	0.969933748245239	0.557610213756561	77.1750030517578	6174
True	False	False	False	False	-2949.69555664063	-381.628265380859	128.660461425781	0.731921255588531	0.966625332832336	0.586120128631592	78.318962097168	9085
True	False	False	False	False	-2951.02978515625	-239.822387695313	119.787330627441	0.735007107257843	0.960328042507172	0.595789611339569	87.1018524169922	9407
True	False	False	False	False	-2950.7958984375	-97.7190704345703	196.318130493164	0.738775193691254	0.949509561061859	0.608177721500397	90.6892623901367	16052
True	False	False	False	False	-2949.24096679688	-676.784973144531	76.5307922363281	0.781291306018829	0.955290913581848	0.865128993988037	94.2753601074219	6505
True	False	False	False	False	-2948.86328125	-569.978393554688	51.0205307006836	0.729883551597595	0.957894325256348	0.579949259757996	76.3478240966797	3512
True	False	False	False	False	-2948.36279296875	-463.608551025391	108.695907592773	0.704862415790558	0.959216058254242	0.514898300170898	80.4795913696289	7887
True	False	False	False	False	-2947.32153320313	-1767.44555664063	194.099838256836	0.811981499195099	0.952616155147552	1	103.577140808105	18126
True	False	False	False	False	-2947.76806640625	-1268.92944335938	99.8227767944336	0.801836133003235	0.956287920475006	1	91.8888854980469	8270
True	False	False	False	False	-2947.54663085938	-1141.7607421875	44.3656768798828	0.673765122890472	0.951043426990509	0.452423572540283	73.6750030517578	2947
True	False	False	False	False	-2946.82446289063	-1049.82507324219	94.2770690917969	0.491299211978912	0.943288862705231	0.2407486140728	80.9882354736328	6884
True	False	False	False	False	-2946.76831054688	-967.657409667969	128.660461425781	0.705485999584198	0.965271651744843	0.516324877738953	85.6551742553711	9936
True	False	False	False	False	-2946.52807617188	-1543.85754394531	16.6371288299561	0.76893937587738	0.947792708873749	0.747088372707367	72.6666641235352	1090
True	False	False	False	False	-2906.60424804688	-1889.46411132813	138.64274597168	0.797355175018311	0.958162069320679	1	82.2799987792969	10285
True	False	False	False	False	-2939.53686523438	-1855.08630371094	107.586769104004	0.642508149147034	0.934755802154541	0.401997298002243	84.7010345458984	8216
True	False	False	False	False	-2944.59521484375	-1806.76550292969	180.790130615234	0.674363613128662	0.946223676204681	0.453491747379303	84.9631881713867	13849
True	False	False	False	False	-2932.56958007813	-1673.880859375	168.589569091797	0.621096134185791	0.929463744163513	0.372326284646988	89.2434234619141	13565
True	False	False	False	False	-2940.69018554688	-1617.59069824219	150.843307495117	0.464954704046249	0.882058322429657	0.220442563295364	83.1029434204102	11302
True	False	False	False	False	-2946.24560546875	-1167.95922851563	94.2770690917969	0.647128283977509	0.952097654342651	0.408863484859467	77.6823501586914	6603
True	False	False	False	False	-2946.0390625	-488.766357421875	224.046676635742	0.346444934606552	0.737354218959808	0.14443239569664	84.2524719238281	17019
True	False	False	False	False	-2946.14868164063	-57.58154296875	97.6044921875	0.737299859523773	0.944188833236694	0.603246867656708	85.9545440673828	7564
True	False	False	False	False	-2945.89379882813	-906.0361328125	99.8227767944336	0.673765122890472	0.944165527820587	0.452423572540283	81.1555557250977	7304
True	False	False	False	False	-2945.56640625	-1479.15905761719	220.719253540039	0.337462484836578	0.764154314994812	0.139470264315605	95.1608047485352	18937
True	False	False	False	False	-2941.3857421875	-1444.12341308594	68.7667999267578	0.754140198230743	0.946962833404541	0.667366206645966	87.8225784301758	5445
True	False	False	False	False	-2942.95361328125	-1191.10119628906	118.678184509277	0.791627526283264	0.95430862903595	1	87.0186920166016	9311
True	False	False	False	False	-2944.47338867188	-1036.62231445313	128.660461425781	0.694953978061676	0.95193487405777	0.493263840675354	85.7155151367188	9943
True	False	False	False	False	-2943.85864257813	-742.209106445313	78.7490768432617	0.739793658256531	0.944712281227112	0.611645519733429	77.7887344360352	5523
True	False	False	False	False	-2943.95922851563	-186.116455078125	56.5662384033203	0.462792098522186	0.950020134449005	0.218842163681984	76.9803924560547	3926
True	False	False	False	False	-2943.96997070313	-11.5471477508545	225.155807495117	0.562291920185089	0.903622388839722	0.304648458957672	76.0492630004883	15438
True	False	False	False	False	-2943.7705078125	-339.563262939453	43.256534576416	0.779702305793762	0.949179470539093	0.843046307563782	71.8205108642578	2801
True	False	False	False	False	-2942.2353515625	-311.691772460938	138.64274597168	0.827974438667297	0.96435683965683	1	77.4960021972656	9687
True	False	False	False	False	-2943.36352539063	-207.253997802734	76.5307922363281	0.435366958379745	0.885362029075623	0.19933708012104	72.9855041503906	5036
True	False	False	False	False	-2941.97900390625	-1295.79296875	218.500961303711	0.700304627418518	0.95997542142868	0.504712879657745	110.558372497559	21780
True	False	False	False	False	-2941.00219726563	-1220.82189941406	170.807861328125	0.747835576534271	0.945995032787323	0.641103804111481	80.3181838989258	12369
True	False	False	False	False	-2940.84228515625	-844.651062011719	118.678184509277	0.720046758651733	0.954041063785553	0.552243173122406	81.3364486694336	8703
True	False	False	False	False	-2941.451171875	-716.990661621094	24.401123046875	0.474330633878708	0.928305923938751	0.227494090795517	66.2727279663086	1458
True	False	False	False	False	-2941.109375	-732.453735351563	25.5102653503418	0.748013913631439	0.950671494007111	0.641803920269012	73.7826080322266	1697
True	False	False	False	False	-2940.71752929688	-641.708557128906	108.695907592773	0.526039659976959	0.913967370986938	0.270121484994888	78.1224517822266	7656
True	False	False	False	False	-2940.92749023438	-224.343597412109	77.6399383544922	0.555346190929413	0.894751369953156	0.297679364681244	82.6714248657227	5787
True	False	False	False	False	-2940.349609375	-929.176513671875	237.356369018555	0.37946081161499	0.815799176692963	0.16351680457592	90.7850494384766	19428
True	False	False	False	False	-2940.27075195313	48.4796752929688	117.569046020508	0.793545544147491	0.954675555229187	1	82.3490600585938	8729
True	False	False	False	False	-2939.533203125	-1651.20629882813	131.987884521484	0.720541477203369	0.957280397415161	0.553562164306641	81.9831924438477	9756
True	False	False	False	False	-2935.98120117188	-1571.52746582031	187.44499206543	0.705384194850922	0.960131824016571	0.516091406345367	86.6923065185547	14651
True	False	False	False	False	-2934.72680664063	-1353.80810546875	80.9673614501953	0.760632932186127	0.946528077125549	0.698408961296082	77.8356170654297	5682
True	False	False	False	False	-2931.8544921875	-1127.40209960938	168.589569091797	0.705263912677765	0.936697602272034	0.515815854072571	95.2039489746094	14471
True	False	False	False	False	-2934.73999023438	-1082.99267578125	185.226699829102	0.697036445140839	0.95276015996933	0.497657805681229	80.9760513305664	13523
True	False	False	False	False	-2937.5146484375	-815.216796875	128.660461425781	0.499126881361008	0.944697141647339	0.247091427445412	83.068962097168	9636
True	False	False	False	False	-2939.38696289063	-425.161193847656	72.0942230224609	0.790630877017975	0.948924779891968	1	73.523078918457	4779
True	False	False	False	False	-2939.38208007813	-117.21044921875	166.371292114258	0.587824404239655	0.935794711112976	0.331951409578323	86.7399978637695	13011
True	False	False	False	False	-2938.48510742188	-794.129638671875	113.132476806641	0.686399757862091	0.962010085582733	0.475978404283524	73.1470565795898	7461
True	False	False	False	False	-2934.07104492188	-764.558166503906	102.041061401367	0.488917171955109	0.921563982963562	0.238847866654396	85.0326080322266	7823
True	False	False	False	False	-2937.78979492188	-607.068664550781	93.1679229736328	0.748380422592163	0.952234208583832	0.643250167369843	78.5357131958008	6597
True	False	False	False	False	-2936.74609375	-174.839080810547	66.5485153198242	0.616532325744629	0.940742433071136	0.366411358118057	74.6166687011719	4477
True	False	False	False	False	-2937.251953125	-153.147216796875	113.132476806641	0.742224454879761	0.958977937698364	0.620144486427307	87.4803924560547	8923
True	False	False	False	False	-2936.701171875	-556.449768066406	28.8376903533936	0.797349810600281	0.952098965644836	1	84.5	2197
True	False	False	False	False	-2936.6044921875	-39.9506072998047	130.878753662109	0.560044407844543	0.927470505237579	0.302373439073563	75.6440658569336	8926
True	False	False	False	False	-2936.40014648438	-678.156982421875	42.1473922729492	0.445816963911057	0.900011956691742	0.206602200865746	76.0789489746094	2891
True	False	False	False	False	-2935.83666992188	-660.404296875	82.0765075683594	0.725604593753815	0.960156261920929	0.567497134208679	77.8243255615234	5759
True	False	False	False	False	-2936.03686523438	-262.100463867188	74.3125076293945	0.786045730113983	0.963794112205505	1	70.9701461791992	4755
True	False	False	False	False	-2935.85131835938	-77.8152313232422	108.695907592773	0.764249205589294	0.957532703876495	0.718070447444916	80.7551040649414	7914
True	False	False	False	False	-2933.37329101563	-985.780395507813	122.005615234375	0.58457487821579	0.939051747322083	0.328317552804947	80.518180847168	8857
True	False	False	False	False	-2933.361328125	-537.546020507813	105.36848449707	0.563160359859467	0.946377336978912	0.305532723665237	74.6736831665039	7094
True	False	False	False	False	-2931.927734375	-1105.61181640625	89.8404998779297	0.735022723674774	0.965761482715607	0.595839619636536	78.9506149291992	6395
True	False	False	False	False	-2931.79931640625	-1158.37084960938	84.2947845458984	0.592683076858521	0.944584131240845	0.33747872710228	79.4078979492188	6035
True	False	False	False	False	-2930.27172851563	-591.121337890625	94.2770690917969	0.781477868556976	0.959713160991669	0.868022978305817	79.4823532104492	6756
True	False	False	False	False	-2930.38696289063	-467.709259033203	115.350761413574	0.552688956260681	0.905445575714111	0.295060455799103	79.6153869628906	8280
True	False	False	False	False	-2930.72241210938	-281.072570800781	116.459907531738	0.706587970256805	0.953408420085907	0.518866300582886	70.4857177734375	7401
True	False	False	False	False	-2930.33764648438	-509.113800048828	99.8227767944336	0.777396082878113	0.954621136188507	0.816632270812988	81.5	7335
True	False	False	False	False	-2929.28759765625	-1400.15405273438	185.226699829102	0.622941315174103	0.928281307220459	0.374755829572678	90.4131698608398	15099
True	False	False	False	False	-2929.126953125	20.8198432922363	231.810668945313	0.495971530675888	0.89471697807312	0.244516506791115	89.8755950927734	18784
True	False	False	False	False	-2928.6201171875	-1711.29907226563	116.459907531738	0.795453250408173	0.959691882133484	1	87.8380966186523	9223
True	False	False	False	False	-2927.35375976563	-1694.77587890625	144.188446044922	0.547434151172638	0.958124101161957	0.289955645799637	90.8846130371094	11815
True	False	False	False	False	-2928.3583984375	-1025.14501953125	104.259346008301	0.487724363803864	0.929130792617798	0.237901121377945	76.7765960693359	7217
True	False	False	False	False	-2928.10693359375	-1453.37585449219	138.64274597168	0.677749454975128	0.946925640106201	0.459619969129562	105.575996398926	13197
True	False	False	False	False	-2927.92333984375	-1267.29235839844	149.734161376953	0.788483679294586	0.956683874130249	1	98.9333343505859	13356
True	False	False	False	False	-2927.15454101563	-754.638549804688	99.8227767944336	0.654903948307037	0.960495412349701	0.420842528343201	90.6888885498047	8162
True	False	False	False	False	-2927.37670898438	-699.418212890625	129.769607543945	0.708431541919708	0.962579786777496	0.52317750453949	85.5897445678711	10014
True	False	False	False	False	-2927.07104492188	-890.818054199219	120.896469116211	0.7624591588974	0.951979696750641	0.708087503910065	89.2293548583984	9726
True	False	False	False	False	-2926.6201171875	-859.205322265625	183.008422851563	0.471924841403961	0.878191411495209	0.225666910409927	87.3878784179688	14419
True	False	False	False	False	-2926.91967773438	-134.547119140625	124.223899841309	0.654149413108826	0.940746605396271	0.419655740261078	84.5714263916016	9472
True	False	False	False	False	-2925.51708984375	-250.236694335938	49.9113883972168	0.806145071983337	0.963389337062836	1	76.2888870239258	3433
True	False	False	False	False	-2925.15209960938	-1835.85717773438	198.536407470703	0.777167558670044	0.972314953804016	0.814273357391357	96.7262573242188	17314
True	False	False	False	False	-2919.0224609375	-1791.34802246094	149.734161376953	0.808782637119293	0.960830867290497	1	84.7111129760742	11436
True	False	False	False	False	-2924.62622070313	-1536.23864746094	228.483245849609	0.532881200313568	0.904730618000031	0.276305824518204	95.8786392211914	19751
True	False	False	False	False	-2924.16333007813	-1332.10888671875	299.468322753906	0.506565749645233	0.848158955574036	0.253261655569077	90.8740768432617	24536
True	False	False	False	False	-2924.64868164063	-565.461059570313	80.9673614501953	0.786957621574402	0.95637571811676	1	72.3561630249023	5282
True	False	False	False	False	-2924.92895507813	-435.768432617188	74.3125076293945	0.758645176887512	0.94693511724472	0.688388466835022	76.2089538574219	5106
True	False	False	False	False	-2924.85205078125	-235.34440612793	39.9291114807129	0.595756769180298	0.923699915409088	0.341035664081573	74.7222213745117	2690
True	False	False	False	False	-2922.91772460938	-1204.25415039063	107.586769104004	0.663244187831879	0.931728184223175	0.434334874153137	77.8556671142578	7552
True	False	False	False	False	-2922.021484375	-824.624328613281	130.878753662109	0.454596936702728	0.951440632343292	0.212862968444824	84.2118606567383	9937
True	False	False	False	False	-2922.5537109375	-398.09619140625	99.8227767944336	0.735508561134338	0.948761940002441	0.597400009632111	67.1555557250977	6044
True	False	False	False	False	-2921.01000976563	-1371.87475585938	120.896469116211	0.721993744373322	0.955318808555603	0.557476460933685	78.7706451416016	8586
True	False	False	False	False	-2920.5771484375	-1004.60766601563	160.825576782227	0.657890737056732	0.928644716739655	0.425594240427017	78.6068954467773	11398
True	False	False	False	False	-2920.01489257813	-1654.49035644531	63.2210922241211	0.730492413043976	0.952435314655304	0.581776022911072	71.6140365600586	4082
True	False	False	False	False	-2916.529296875	-1632.29760742188	135.315322875977	0.749961793422699	0.950129747390747	0.649603843688965	94.336067199707	11509
True	False	False	False	False	-2914.40258789063	-1556.86926269531	26.6194076538086	0.718682765960693	0.945234656333923	0.54864364862442	70.0416641235352	1681
True	False	False	False	False	-2919.88647460938	-1471.51806640625	173.026138305664	0.492153942584991	0.855758726596832	0.241433933377266	100.051284790039	15608
True	False	False	False	False	-2915.36962890625	-1430.40185546875	221.828384399414	0.364717066287994	0.869166016578674	0.154823765158653	92.9100036621094	18582
True	False	False	False	False	-2917.58764648438	-1149.62231445313	75.4216537475586	0.733056426048279	0.960834741592407	0.589630365371704	82.4411773681641	5606
True	False	False	False	False	-2918.55737304688	-635.230651855469	15.5279874801636	0.800106346607208	0.94487601518631	1	65.3571395874023	915
True	False	False	False	False	-2919.16943359375	-163.811676025391	65.4393768310547	0.744540572166443	0.947976648807526	0.628555476665497	69.0677947998047	4075
True	False	False	False	False	-2919.07666015625	-616.604614257813	80.9673614501953	0.73981249332428	0.968140244483948	0.611710011959076	78.9315032958984	5762
True	False	False	False	False	-2917.90185546875	-586.297302246094	49.9113883972168	0.589554786682129	0.956824004650116	0.333906829357147	72.1555557250977	3247
True	False	False	False	False	-2917.69116210938	-719.15185546875	174.135284423828	0.787855565547943	0.949462234973907	1	97.0636978149414	15239
True	False	False	False	False	-2917.25659179688	-258.715454101563	36.6016845703125	0.740985691547394	0.956346571445465	0.61577296257019	68.5454559326172	2262
True	False	False	False	False	-2916.57592773438	-53.4233436584473	35.4925422668457	0.403818607330322	0.869954168796539	0.178533852100372	61.03125	1953
True	False	False	False	False	-2916.47534179688	-1293.79663085938	189.663269042969	0.670119822025299	0.943829655647278	0.446011602878571	98.1695938110352	16787
True	False	False	False	False	-2915.3974609375	-1136.28063964844	62.1119499206543	0.681158900260925	0.937489867210388	0.465942800045013	82.1071395874023	4598
True	False	False	False	False	-2915.666015625	-965.490295410156	141.970169067383	0.687072157859802	0.932392358779907	0.477295190095901	82.9765625	10621
True	False	False	False	False	-2915.076171875	-674.284484863281	114.241622924805	0.732298254966736	0.950087785720825	0.587279975414276	76.2524261474609	7854
True	False	False	False	False	-2915.9580078125	-422.686462402344	82.0765075683594	0.735541641712189	0.946000397205353	0.597506582736969	77.2432403564453	5716
True	False	False	False	False	-2915.955078125	-107.038024902344	34.3833999633789	0.812275528907776	0.95572304725647	1	72.2903213500977	2241
True	False	False	False	False	-2915.06713867188	-938.009765625	99.8227767944336	0.754056692123413	0.952050924301147	0.666995942592621	86.6333312988281	7797
True	False	False	False	False	-2914.50903320313	-913.657470703125	118.678184509277	0.618459045886993	0.941704392433167	0.368892341852188	79.7383193969727	8532
True	False	False	False	False	-2914.12890625	-232.412399291992	11.0914192199707	0.763594925403595	0.936281979084015	0.714360892772675	73.9000015258789	739
True	False	False	False	False	-2913.98193359375	-1050.49682617188	145.297592163086	0.613533914089203	0.938650548458099	0.362595856189728	85.3358764648438	11179
True	False	False	False	False	-2913.453125	-335.238800048828	190.772415161133	0.567792057991028	0.921612083911896	0.310298830270767	75.0058135986328	12901
True	False	False	False	False	-2913.86987304688	-18.6187629699707	150.843307495117	0.609087347984314	0.952749788761139	0.357036799192429	79.3602905273438	10793
True	False	False	False	False	-2913.48803710938	46.5320930480957	167.480438232422	0.622444927692413	0.934118926525116	0.374100029468536	84.9139099121094	12822
True	False	False	False	False	-2913.14965820313	-220.234390258789	116.459907531738	0.480827152729034	0.945125758647919	0.23249140381813	76.4857177734375	8031
True	False	False	False	False	-2913.04052734375	-1595.001953125	197.427261352539	0.677581369876862	0.949514329433441	0.459312260150909	87.9382019042969	15653
True	False	False	False	False	-2912.0615234375	-1252.74609375	105.36848449707	0.583986639976501	0.937778353691101	0.327665001153946	76.8421020507813	7300
True	False	False	False	False	-2911.56787109375	-1082.88012695313	66.5485153198242	0.551631391048431	0.932141721248627	0.294025242328644	68.783332824707	4127
True	False	False	False	False	-2911.68139648438	-543.5068359375	112.023338317871	0.726439833641052	0.955573856830597	0.569876611232758	76.1287155151367	7689
True	False	False	False	False	-2912.46484375	-186.215454101563	95.3862075805664	0.742845177650452	0.955305933952332	0.62236750125885	73.9883728027344	6363
True	False	False	False	False	-2912.07250976563	-521.759399414063	122.005615234375	0.748618364334106	0.955317556858063	0.64419424533844	83.8181838989258	9220
True	False	False	False	False	-2911.00561523438	-795.675231933594	147.515884399414	0.617105901241302	0.922412753105164	0.367147535085678	87.1127853393555	11586
True	False	False	False	False	-2910.66821289063	-456.987487792969	107.586769104004	0.812705516815186	0.959238529205322	1	76.979377746582	7467
True	False	False	False	False	-2910.6328125	-1223.47973632813	139.751892089844	0.493772506713867	0.859728634357452	0.242736548185349	77.7698440551758	9799
True	False	False	False	False	-2908.83154296875	-771.189086914063	89.8404998779297	0.670226395130157	0.938904821872711	0.446196794509888	80.1604919433594	6493
True	False	False	False	False	-2910.60009765625	-757.84228515625	69.8759460449219	0.795017898082733	0.95479941368103	1	86.2222213745117	5432
True	False	False	False	False	-2909.74755859375	-304.941009521484	139.751892089844	0.754863798618317	0.959453940391541	0.67060112953186	78.7063522338867	9917
True	False	False	False	False	-2909.77661132813	-149.095596313477	130.878753662109	0.66521942615509	0.929895758628845	0.437635749578476	86.7542343139648	10237
True	False	False	False	False	-2909.76733398438	-204.172912597656	33.2742576599121	0.786073088645935	0.948771238327026	1	63.5999984741211	1908
True	False	False	False	False	-2908.57543945313	-118.180450439453	134.206176757813	0.792623698711395	0.954126596450806	1	81.9917373657227	9921
True	False	False	False	False	-2908.3349609375	-1862.953125	145.297592163086	0.706105828285217	0.96284693479538	0.517751157283783	78.2061080932617	10245
True	False	False	False	False	-2905.8515625	-1767.28894042969	136.424453735352	0.748058438301086	0.949610114097595	0.641979157924652	86.3902435302734	10626
True	False	False	False	False	-2905.85986328125	-1707.783203125	137.533599853516	0.790976285934448	0.953311264514923	1	81.1048355102539	10057
True	False	False	False	False	-2904.65747070313	-1497.1337890625	138.64274597168	0.533054769039154	0.914444983005524	0.276464611291885	87.6240005493164	10953
True	False	False	False	False	-2908.23852539063	-81.5303344726563	159.716445922852	0.633259892463684	0.928593695163727	0.388770014047623	86.1041641235352	12399
True	False	False	False	False	-2906.91796875	-1171.25219726563	125.333038330078	0.760423243045807	0.952900290489197	0.697327613830566	84.5132751464844	9550
True	False	False	False	False	-2904.08032226563	-865.657104492188	130.878753662109	0.468077510595322	0.889378786087036	0.222770601511002	81.2118606567383	9583
True	False	False	False	False	-2905.81176757813	-740.438232421875	77.6399383544922	0.719287753105164	0.950505554676056	0.550233483314514	82.7142868041992	5790
True	False	False	False	False	-2905.78588867188	-653.077697753906	119.787330627441	0.699691891670227	0.94107860326767	0.503374934196472	81.9166641235352	8847
True	False	False	False	False	-2906.64721679688	-489.531463623047	141.970169067383	0.642328083515167	0.931647300720215	0.401733309030533	92.453125	11834
True	False	False	False	False	-2906.26245117188	-414.969757080078	31.0559749603271	0.750200152397156	0.948197305202484	0.650578022003174	74.5714263916016	2088
True	False	False	False	False	-2905.55102539063	-567.579162597656	48.80224609375	0.741141617298126	0.951043426990509	0.616318583488464	69.886360168457	3075
True	False	False	False	False	-2904.52856445313	-693.009094238281	57.6753807067871	0.839499652385712	0.959788382053375	1	71.0576934814453	3695
True	False	False	False	False	-2902.03271484375	-612.1015625	138.64274597168	0.377257704734802	0.903562903404236	0.162199556827545	75.9599990844727	9495
True	False	False	False	False	-2903.74096679688	18.9768676757813	129.769607543945	0.727007806301117	0.955902516841888	0.571508407592773	85.1111145019531	9958
True	False	False	False	False	-2902.0654296875	-270.179504394531	143.079315185547	0.481194168329239	0.883701086044312	0.232776552438736	70.2325592041016	9060
True	False	False	False	False	-2901.61767578125	-831.093078613281	135.315322875977	0.76977926492691	0.961800873279572	0.752817690372467	89.5573806762695	10926
True	False	False	False	False	-2901.58276367188	-1638.3759765625	135.315322875977	0.749961793422699	0.952129185199738	0.649603843688965	100.836067199707	12302
True	False	False	False	False	-2901.56005859375	-1399.24853515625	171.917007446289	0.703262507915497	0.946159720420837	0.511275053024292	83.1999969482422	12896
True	False	False	False	False	-2901.14526367188	-1741.10925292969	200.754699707031	0.746109485626221	0.953526854515076	0.634440541267395	105.359115600586	19070
[truncated: 34,222 more rows]
