# Supplementary material for: Gene Delivery Mediated by Backbone-Degradable RAFT Copolymers
Source: Biomacromolecules. 2026 Feb 12;27(3):1846–56. doi: 10.1021/acs.biomac.5c01662 (PMC12977016; doi:10.1021/acs.biomac.5c01662)
Supplement: Supplementary file 2 [file bm5c01662_si_002.zip › Celigo Raw Data/Object (Cell)-Level Data/Blue/7-15-2024-9-10-53-PM_object_E7.csv]

Plate ID	PM_2024_07_15_PPP41-45_NP_5_10_20_PEIpro_200ngwell_U2OS_6k_Plate2
Plate Name
Plate Description
Scan ID	7/15/2024 9:10:53 PM
Scan Description
Scan Result ID	7/15/2024 9:10:53 PM
Scan Result Description
Software Version	5.1.0.0
Experiment Name
Application Name	Target 1
Plate Type	96-Well BD Falcon™ 353072 Plate
Acquisition Start/End Times	7/15/2024 9:10:53 PM - 7/15/2024 9:12:42 PM
Analysis Start Time	7/15/2024 9:10:53 PM
User ID	Local Administrator
Scan Area Object-Level Data CSV Report
Row	E
Column	7
Total	Class 1	Class 2	Class 3	Class 4	X Position (µm)	Y Position (µm)	Target 1: Area (µm²)	Target 1: Form Factor	Target 1: Smoothness	Target 1: Aspect Ratio	Target 1: Mean Intensity	Target 1: Integrated Intensity
True	False	False	False	False	-1991.13745117188	-2949.15747070313	270.630645751953	0.749961793422699	0.934339761734009	0.649603843688965	182.704925537109	44580
True	False	False	False	False	-1969.85424804688	-2970.74389648438	59.8936653137207	0.789699912071228	0.959577143192291	1	98.185188293457	5302
True	False	False	False	False	-2026.95458984375	-2929.404296875	372.671691894531	0.289772897958755	0.901064515113831	0.114587157964706	144.988098144531	48716
True	False	False	False	False	-2056.88500976563	-2903.95556640625	237.356369018555	0.430760025978088	0.898798406124115	0.196196049451828	130.439254760742	27914
True	False	False	False	False	-2108.80126953125	-2882.48583984375	68.7667999267578	0.371440917253494	0.906915545463562	0.158752843737602	137.048385620117	8497
True	False	False	False	False	-2132.27416992188	-2850.13793945313	154.17073059082	0.471430033445358	0.906943738460541	0.225292652845383	151.985610961914	21126
True	False	False	False	False	-2174.32836914063	-2829.23388671875	89.8404998779297	0.430459678173065	0.913064420223236	0.195992544293404	130.345672607422	10558
True	False	False	False	False	-2207.30419921875	-2800.97924804688	23.2919807434082	0.35372668504715	0.846074521541595	0.148524671792984	129.095245361328	2711
True	False	False	False	False	-2222.21313476563	-2775.08813476563	255.102645874023	0.449536323547363	0.906758725643158	0.209236487746239	141.843475341797	32624
True	False	False	False	False	-2248.09130859375	-2768.78125	26.6194076538086	0.571581065654755	0.876285195350647	0.314262002706528	131.5	3156
True	False	False	False	False	-2273.2919921875	-2745.53076171875	29.9468326568604	0.496468275785446	0.937202274799347	0.244920253753662	129.962966918945	3509
True	False	False	False	False	-2309.97216796875	-2701.94702148438	92.0587844848633	0.739471137523651	0.930793106555939	0.610541462898254	145.542175292969	12080
True	False	False	False	False	-2341.3974609375	-2684.47705078125	38.8199691772461	0.524039506912231	0.940254926681519	0.268340140581131	130.800003051758	4578
True	False	False	False	False	-2362.72680664063	-2663.44848632813	18.8554134368896	0.625182271003723	0.939309358596802	0.377736806869507	127.764709472656	2172
True	False	False	False	False	-2378.38671875	-2631.76000976563	105.36848449707	0.810243308544159	0.957231283187866	1	161.473678588867	15340
True	False	False	False	False	-2410.85083007813	-2617.06396484375	16.6371288299561	0.714476346969604	0.940302610397339	0.53786963224411	128.066665649414	1921
True	False	False	False	False	-2431.2060546875	-2596.36474609375	75.4216537475586	0.698736667633057	0.953055739402771	0.501303195953369	125.926467895508	8563
True	False	False	False	False	-2458.21362304688	-2570.02514648438	33.2742576599121	0.616532325744629	0.93721729516983	0.366411358118057	129.733337402344	3892
True	False	False	False	False	-2477.01171875	-2538.390625	104.259346008301	0.754927635192871	0.938246190547943	0.670888781547546	136.031921386719	12787
True	False	False	False	False	-2508.28735351563	-2515.88403320313	166.371292114258	0.427188545465469	0.908586502075195	0.193786188960075	123.49333190918	18524
True	False	False	False	False	-2535.00024414063	-2487.046875	74.3125076293945	0.547545254230499	0.907131612300873	0.290062576532364	125.194030761719	8388
True	False	False	False	False	-2556.27856445313	-2449.0361328125	84.2947845458984	0.731132090091705	0.952832698822021	0.583710730075836	135.289474487305	10282
True	False	False	False	False	-2576.38891601563	-2417.45849609375	154.17073059082	0.775613307952881	0.957661509513855	0.799180150032043	112.827339172363	15683
True	False	False	False	False	-2605.63696289063	-2390.50341796875	273.958068847656	0.328159064054489	0.867657780647278	0.134427472949028	146.684204101563	36231
True	False	False	False	False	-2660.14819335938	-2342.47387695313	85.4039306640625	0.296643763780594	0.895908772945404	0.118029952049255	130.75325012207	10068
True	False	False	False	False	-2680.79663085938	-2317.51513671875	22.1828384399414	0.524048745632172	0.915070593357086	0.268348306417465	135.399993896484	2708
True	False	False	False	False	-2660.88110351563	-2314.0126953125	139.751892089844	0.46065828204155	0.893140494823456	0.217272400856018	120.611114501953	15197
True	False	False	False	False	-2682.70263671875	-2296.83325195313	130.878753662109	0.658434331417084	0.957111060619354	0.426468521356583	167.169494628906	19726
True	False	False	False	False	-2710.16870117188	-2255.24194335938	107.586769104004	0.538969993591309	0.953223705291748	0.281932353973389	130.494842529297	12658
True	False	False	False	False	-2731.29443359375	-2234.71875	56.5662384033203	0.776553928852081	0.953453481197357	0.808126747608185	122.411766052246	6243
True	False	False	False	False	-2754.1845703125	-2192.98706054688	332.742584228516	0.564810931682587	0.922339498996735	0.307221502065659	159.853332519531	47956
True	False	False	False	False	-2795.71118164063	-2161.62939453125	163.043869018555	0.418644785881042	0.893474400043488	0.18810823559761	131	19257
True	False	False	False	False	-2785.12231445313	-2137.39013671875	145.297592163086	0.70317542552948	0.947645604610443	0.511079430580139	108.091606140137	14160
True	False	False	False	False	-2830.66015625	-2112.60815429688	28.8376903533936	0.560572564601898	0.922959923744202	0.302906334400177	137.961532592773	3587
True	False	False	False	False	-2875.36669921875	-2041.69799804688	83.1856460571289	0.418496400117874	0.910491764545441	0.188010692596436	135.679992675781	10176
True	False	False	False	False	-2877.66967773438	-2013.00146484375	180.790130615234	0.633330106735229	0.920821726322174	0.388868004083633	155.214721679688	25300
True	False	False	False	False	-2908.01806640625	-1990.791015625	19.9645557403564	0.585402190685272	0.935181617736816	0.329237997531891	142.555557250977	2566
True	False	False	False	False	-2949.20092773438	-1919.68054199219	54.3479537963867	0.503501415252686	0.948702335357666	0.250702679157257	145.653060913086	7137
True	False	False	False	False	-2959.67456054688	-1901.75256347656	15.5279874801636	0.564301550388336	0.924268186092377	0.306699156761169	148.5	2079
True	False	False	False	False	-2940.86083984375	-1904.54431152344	137.533599853516	0.643381059169769	0.95661062002182	0.403280854225159	107.475807189941	13327
True	False	False	False	False	-2931.3564453125	-1951.42529296875	16.6371288299561	0.476011037826538	0.935971975326538	0.228777781128883	143.800003051758	2157
True	False	False	False	False	-2893.67016601563	-1972.31274414063	100.931915283203	0.752970397472382	0.961780726909637	0.662240564823151	123.131866455078	11205
True	False	False	False	False	-2928.21630859375	-1929.53881835938	206.300399780273	0.571692168712616	0.947465062141418	0.314379096031189	131.467742919922	24453
True	False	False	False	False	-2909.40991210938	-1959.7998046875	244.01123046875	0.598917603492737	0.941936075687408	0.344743520021439	148.831817626953	32743
True	False	False	False	False	-2908.11962890625	-1936.67602539063	100.931915283203	0.752970397472382	0.95396763086319	0.662240564823151	114.428573608398	10413
True	False	False	False	False	-2899.92846679688	-1907.16479492188	236.24723815918	0.468348443508148	0.821823596954346	0.222973540425301	96.2065734863281	20492
True	False	False	False	False	-2886.92504882813	-1994.08239746094	147.515884399414	0.603444576263428	0.884617745876312	0.350145697593689	162.872177124023	21662
True	False	False	False	False	-2876.86499023438	-1918.88903808594	224.046676635742	0.732440412044525	0.936211287975311	0.587718963623047	103.698020935059	20947
True	False	False	False	False	-2885.8330078125	-1901.072265625	39.9291114807129	0.754574596881866	0.945388197898865	0.669301986694336	85.75	3087
True	False	False	False	False	-2869.642578125	-2030.17468261719	37.7108268737793	0.748016774654388	0.93394809961319	0.64181524515152	103.14705657959	3507
True	False	False	False	False	-2863.47338867188	-1969.57177734375	179.680999755859	0.735022723674774	0.947152376174927	0.595839619636536	95.2839508056641	15436
True	False	False	False	False	-2863.46435546875	-1945.02575683594	202.97297668457	0.608884036540985	0.932758450508118	0.356785327196121	86.5355224609375	15836
True	False	False	False	False	-2841.203125	-2073.10302734375	414.819091796875	0.205589577555656	0.901739954948425	0.0757279321551323	141.941177368164	53086
True	False	False	False	False	-2806.37133789063	-2034.32751464844	208.518692016602	0.736739933490753	0.944943249225616	0.601403117179871	77.6489334106445	14598
True	False	False	False	False	-2833.39672851563	-2032.96472167969	404.836822509766	0.82580304145813	0.963098168373108	1	135.08219909668	49305
True	False	False	False	False	-2833.26953125	-1992.2666015625	242.902084350586	0.604804217815399	0.897214651107788	0.351789861917496	118.552513122559	25963
True	False	False	False	False	-2828.91528320313	-1939.60168457031	271.739776611328	0.778911709785461	0.955346703529358	0.833385527133942	94.1469421386719	23066
True	False	False	False	False	-2819.69897460938	-1911.73352050781	133.097030639648	0.683501660823822	0.946095287799835	0.47038009762764	85.8000030517578	10296
True	False	False	False	False	-2805.60327148438	-2127.91772460938	289.486053466797	0.409476339817047	0.931388199329376	0.182146921753883	165.896545410156	43299
True	False	False	False	False	-2790.10131835938	-2004.46228027344	230.701522827148	0.769432365894318	0.946089804172516	0.750428736209869	68.9519195556641	14342
True	False	False	False	False	-2801.798828125	-1951.12524414063	205.191253662109	0.684350907802582	0.941334784030914	0.472007870674133	101.632431030273	18802
True	False	False	False	False	-2791.95458984375	-1991.54443359375	24.401123046875	0.622672140598297	0.914666414260864	0.374400079250336	61.8181800842285	1360
True	False	False	False	False	-2778.9951171875	-1974.17663574219	210.736968994141	0.68892914056778	0.939726173877716	0.480967491865158	114.389472961426	21734
True	False	False	False	False	-2781.1513671875	-1949.53491210938	155.279876708984	0.762258768081665	0.947840750217438	0.707001686096191	153.142852783203	21440
True	False	False	False	False	-2778.86450195313	-1909.89501953125	269.521484375	0.69501656293869	0.940555095672607	0.493394792079926	108.691360473633	26412
True	False	False	False	False	-2776.77783203125	-2155.40502929688	123.114753723145	0.519864618778229	0.932748854160309	0.264659643173218	87.1351318359375	9672
True	False	False	False	False	-2772.82006835938	-2050.94921875	201.863830566406	0.773261785507202	0.963055670261383	0.778871893882751	70.7033004760742	12868
True	False	False	False	False	-2772.63598632813	-2175.46752929688	82.0765075683594	0.735541641712189	0.937437057495117	0.597506582736969	139.47297668457	10321
True	False	False	False	False	-2748.71264648438	-2149.49755859375	205.191253662109	0.566835224628448	0.912936866283417	0.309307247400284	71.059455871582	13146
True	False	False	False	False	-2767.13720703125	-1943.44372558594	88.7313537597656	0.83357036113739	0.963311195373535	1	80.875	6470
True	False	False	False	False	-2764.35205078125	-2119.19921875	262.866638183594	0.697262108325958	0.938910841941833	0.498138546943665	99.2194061279297	23515
True	False	False	False	False	-2737.53100585938	-2123.19921875	187.44499206543	0.584370851516724	0.921460568904877	0.328091025352478	61.5976333618164	10410
True	False	False	False	False	-2756.91333007813	-2013.15808105469	216.282684326172	0.803819596767426	0.968651533126831	1	65.8769226074219	12846
True	False	False	False	False	-2762.19799804688	-1970.37817382813	27.7285480499268	0.81305855512619	0.950671494007111	1	65.5199966430664	1638
True	False	False	False	False	-2756.75537109375	-2089.67578125	248.447799682617	0.595203518867493	0.846876859664917	0.340391874313354	109.5	24528
True	False	False	False	False	-2751.3623046875	-2061.39599609375	143.079315185547	0.669323861598969	0.942339956760406	0.444632470607758	103.883720397949	13401
True	False	False	False	False	-2740.63256835938	-1967.958984375	221.828384399414	0.725188553333282	0.944998264312744	0.566320717334747	77.2850036621094	15457
True	False	False	False	False	-2736.08471679688	-1905.37377929688	229.592376708984	0.688737690448761	0.949296951293945	0.480586379766464	88.1207733154297	18241
True	False	False	False	False	-2735.05517578125	-2219.376953125	222.937530517578	0.381622344255447	0.886537313461304	0.164815589785576	124.940299987793	25113
True	False	False	False	False	-2722.66259765625	-2184.18579101563	199.645553588867	0.671433746814728	0.945864379405975	0.448304355144501	83.8222198486328	15088
True	False	False	False	False	-2730.0390625	-2050.150390625	131.987884521484	0.602997839450836	0.93433678150177	0.349607676267624	83.6554641723633	9955
True	False	False	False	False	-2733.63989257813	-2037.7177734375	146.40673828125	0.711495935916901	0.954693913459778	0.530515313148499	87.8030319213867	11590
True	False	False	False	False	-2721.6416015625	-2004.9970703125	214.064392089844	0.740925669670105	0.947095811367035	0.615563333034515	84.0880813598633	16229
True	False	False	False	False	-2721.50927734375	-2152.94799804688	154.17073059082	0.728374063968658	0.957683384418488	0.575480759143829	67.6402893066406	9402
True	False	False	False	False	-2718.75317382813	-2244.34497070313	85.4039306640625	0.791216492652893	0.959959328174591	1	129.545455932617	9975
True	False	False	False	False	-2715.4541015625	-2087.88549804688	222.937530517578	0.525104939937592	0.826056838035583	0.269287556409836	110.990051269531	22309
True	False	False	False	False	-2717.62939453125	-2039.07775878906	35.4925422668457	0.795358955860138	0.954072058200836	1	62.5625	2002
True	False	False	False	False	-2701.95703125	-2013.15734863281	158.607299804688	0.669735491275787	0.948237717151642	0.445344775915146	82.2097930908203	11756
True	False	False	False	False	-2713.40258789063	-1961.61669921875	137.533599853516	0.790976285934448	0.959582805633545	1	80.6371002197266	9999
True	False	False	False	False	-2707.0576171875	-1932.9716796875	140.861022949219	0.658946752548218	0.94364607334137	0.427295297384262	91.7559051513672	11653
True	False	False	False	False	-2695.33984375	-2268.94897460938	230.701522827148	0.474958270788193	0.863030076026917	0.227972820401192	119.100959777832	24773
True	False	False	False	False	-2688.2783203125	-2225.84521484375	177.462707519531	0.634681344032288	0.941902697086334	0.390760332345963	96.7312469482422	15477
True	False	False	False	False	-2693.96264648438	-2124.67236328125	209.627822875977	0.554338216781616	0.909620523452759	0.296682894229889	78.2539672851563	14790
True	False	False	False	False	-2694.85083007813	-1967.94799804688	133.097030639648	0.816674590110779	0.963870942592621	1	85.6416702270508	10277
True	False	False	False	False	-2694.15112304688	-1941.70471191406	92.0587844848633	0.749119520187378	0.960083663463593	0.646196484565735	105.060241699219	8720
True	False	False	False	False	-2692.57006835938	-1897.24584960938	195.208984375	0.656512975692749	0.945414364337921	0.423391610383987	78.113639831543	13748
True	False	False	False	False	-2691.693359375	-2199.81616210938	130.878753662109	0.733221530914307	0.948458433151245	0.590145409107208	89.3813552856445	10547
True	False	False	False	False	-2684.33129882813	-2164.24194335938	177.462707519531	0.640189170837402	0.937343299388885	0.398617506027222	85.5625	13690
True	False	False	False	False	-2679.92944335938	-2104.80981445313	179.680999755859	0.703358352184296	0.94830322265625	0.511490643024445	76.6728363037109	12421
True	False	False	False	False	-2689.11303710938	-2064.64916992188	196.318130493164	0.761598765850067	0.962337732315063	0.703467845916748	70.9378509521484	12556
True	False	False	False	False	-2674.93383789063	-2037.02160644531	199.645553588867	0.665854930877686	0.937619864940643	0.438706755638123	67.4222259521484	12136
True	False	False	False	False	-2680.8984375	-1952.08911132813	138.64274597168	0.756871342658997	0.936327278614044	0.679850697517395	94.4720001220703	11809
True	False	False	False	False	-2679.6396484375	-1994.16784667969	199.645553588867	0.751296818256378	0.944382786750793	0.655118405818939	83.9000015258789	15102
True	False	False	False	False	-2667.75952148438	-2133.61108398438	180.790130615234	0.716814994812012	0.944579720497131	0.543800354003906	69.6625747680664	11355
True	False	False	False	False	-2667.63037109375	-2299.34228515625	159.716445922852	0.601037442684174	0.920212030410767	0.347259551286697	135.85417175293	19563
True	False	False	False	False	-2646.15502929688	-2196.34521484375	141.970169067383	0.648602724075317	0.934895873069763	0.411093205213547	84.53125	10820
True	False	False	False	False	-2657.314453125	-2002.63598632813	114.241622924805	0.720488905906677	0.912592947483063	0.55342161655426	108.553398132324	11181
True	False	False	False	False	-2657.2802734375	-1970.87646484375	136.424453735352	0.623266696929932	0.934895873069763	0.375186562538147	77.8211364746094	9572
True	False	False	False	False	-2650.59716796875	-1941.36767578125	194.099838256836	0.700206875801086	0.945523738861084	0.504499018192291	85.9714279174805	15045
True	False	False	False	False	-2642.6484375	-2096.27783203125	180.790130615234	0.620481789112091	0.930293500423431	0.37152236700058	74.5828247070313	12157
True	False	False	False	False	-2642.24609375	-2337.6640625	112.023338317871	0.787644565105438	0.964467108249664	1	125.821784973145	12708
True	False	False	False	False	-2636.4580078125	-2238.23852539063	289.486053466797	0.710534036159515	0.943879008293152	0.528188228607178	95.4980850219727	24925
True	False	False	False	False	-2640.86596679688	-2025.02868652344	155.279876708984	0.664459466934204	0.933942854404449	0.436360716819763	71.4928588867188	10009
True	False	False	False	False	-2638.18627929688	-2173.91333007813	155.279876708984	0.789243400096893	0.95744389295578	1	72.4857177734375	10148
True	False	False	False	False	-2636.90209960938	-2069.93017578125	219.610107421875	0.792234122753143	0.958248674869537	1	74.797981262207	14810
True	False	False	False	False	-2636.533203125	-1914.21118164063	156.389007568359	0.741896390914917	0.946365594863892	0.618978500366211	76.3049621582031	10759
True	False	False	False	False	-2635.38330078125	-1983.42712402344	232.919815063477	0.467737764120102	0.862437307834625	0.222516342997551	68.6380920410156	14414
True	False	False	False	False	-2635.1572265625	-2374.17358398438	24.401123046875	0.535196304321289	0.875018060207367	0.278431236743927	133.227279663086	2931
True	False	False	False	False	-2633.1767578125	-2356.90966796875	55.4570960998535	0.506720900535583	0.934211194515228	0.253391861915588	110.800003051758	5540
True	False	False	False	False	-2634.27465820313	-2294.029296875	217.391815185547	0.602428317070007	0.917218506336212	0.34892338514328	104.408164978027	20464
True	False	False	False	False	-2632.11450195313	-2133.46020507813	344.943145751953	0.351144701242447	0.810864329338074	0.147066354751587	82.6945343017578	25718
True	False	False	False	False	-2621.14916992188	-2048.533203125	266.194061279297	0.716691970825195	0.937269568443298	0.543484687805176	65.2125015258789	15651
True	False	False	False	False	-2620.3642578125	-1960.97521972656	92.0587844848633	0.83637547492981	0.968230903148651	1	73.7831344604492	6124
True	False	False	False	False	-2622.021484375	-1896.86511230469	159.716445922852	0.65335351228714	0.943684160709381	0.418409734964371	69.2708358764648	9975
True	False	False	False	False	-2619.96240234375	-2009.16748046875	126.442184448242	0.727187871932983	0.947778165340424	0.572028160095215	77.7543869018555	8864
True	False	False	False	False	-2619.8056640625	-2344.52392578125	129.769607543945	0.652854382991791	0.901304662227631	0.417631298303604	136.521362304688	15973
True	False	False	False	False	-2618.76049804688	-2309.103515625	265.084930419922	0.494395405054092	0.860195338726044	0.243239536881447	75.4937210083008	18043
True	False	False	False	False	-2613.66137695313	-1972.40490722656	93.1679229736328	0.666415452957153	0.945690810680389	0.439655065536499	70.3571395874023	5910
True	False	False	False	False	-2618.26293945313	-1945.04138183594	123.114753723145	0.610513687133789	0.942499697208405	0.358807295560837	66.7657623291016	7411
True	False	False	False	False	-2611.16918945313	-2194.78051757813	232.919815063477	0.789930105209351	0.952971935272217	1	79.2619018554688	16645
True	False	False	False	False	-2608.24877929688	-2161.16333007813	218.500961303711	0.847655117511749	0.969622194766998	1	76.573600769043	15085
True	False	False	False	False	-2604.19409179688	-1920.16577148438	124.223899841309	0.765807747840881	0.954603552818298	0.727213442325592	71.5357131958008	8012
True	False	False	False	False	-2602.14697265625	-2087.69677734375	206.300399780273	0.817960679531097	0.956717729568481	1	68.6505355834961	12769
True	False	False	False	False	-2598.90600585938	-1991.01354980469	166.371292114258	0.639665722846985	0.928544163703918	0.397860646247864	77.2133331298828	11582
True	False	False	False	False	-2597.390625	-2417.44091796875	46.5839614868164	0.604167819023132	0.951740801334381	0.351018995046616	129.404754638672	5435
True	False	False	False	False	-2585.3203125	-2373.66723632813	134.206176757813	0.763469576835632	0.958389520645142	0.713658273220062	96.4545440673828	11671
True	False	False	False	False	-2585.15063476563	-2299.70458984375	163.043869018555	0.691148817539215	0.914283156394958	0.485428273677826	102.979591369629	15138
True	False	False	False	False	-2594.39233398438	-2258.96655273438	232.919815063477	0.674986660480499	0.946150898933411	0.454608529806137	74.6095275878906	15668
True	False	False	False	False	-2586.86791992188	-2219.67944335938	175.244430541992	0.836201906204224	0.965015411376953	1	80.3544311523438	12696
True	False	False	False	False	-2592.1337890625	-2119.0888671875	255.102645874023	0.694154143333435	0.954042732715607	0.49159649014473	72.1956558227539	16605
True	False	False	False	False	-2583.61157226563	-2093.53491210938	160.825576782227	0.694726705551147	0.957073748111725	0.492788851261139	73.4965515136719	10657
True	False	False	False	False	-2584.28686523438	-2018.943359375	302.795745849609	0.470880955457687	0.832324862480164	0.224877968430519	127.69596862793	34861
True	False	False	False	False	-2590.83544921875	-1938.7060546875	158.607299804688	0.685144245624542	0.935592353343964	0.47353795170784	78.8251724243164	11272
True	False	False	False	False	-2583.98876953125	-2055.31982421875	184.117568969727	0.77745521068573	0.946435689926147	0.817248582839966	77.0903625488281	12797
True	False	False	False	False	-2582.50439453125	-1964.15380859375	178.571853637695	0.699016630649567	0.950084626674652	0.501908600330353	76.0434799194336	12243
True	False	False	False	False	-2582.5859375	-1906.60192871094	171.917007446289	0.852519094944	0.964335501194	1	78.0129013061523	12092
True	False	False	False	False	-2578.93481445313	-2343.29028320313	159.716445922852	0.633259892463684	0.912373006343842	0.388770014047623	89.5902786254883	12901
True	False	False	False	False	-2569.97924804688	-2280.63793945313	159.716445922852	0.699274837970734	0.943002283573151	0.502468287944794	78.7916641235352	11346
True	False	False	False	False	-2567.94897460938	-2181.48193359375	154.17073059082	0.697528183460236	0.916840255260468	0.498706638813019	81.2949676513672	11300
True	False	False	False	False	-2572.43823242188	-1990.53405761719	144.188446044922	0.589833080768585	0.934926688671112	0.334222614765167	57.2615394592285	7444
True	False	False	False	False	-2572.20434570313	-1892.28039550781	95.3862075805664	0.742845177650452	0.953652620315552	0.62236750125885	64.4767456054688	5545
True	False	False	False	False	-2565.67163085938	-2240.41943359375	149.734161376953	0.551631391048431	0.919415593147278	0.294025242328644	62.466667175293	8433
True	False	False	False	False	-2565.3095703125	-2137.4951171875	221.828384399414	0.731203615665436	0.959389090538025	0.583928167819977	79.995002746582	15999
True	False	False	False	False	-2565.63061523438	-1931.28369140625	174.135284423828	0.690429151058197	0.933566331863403	0.483973413705826	76.1656036376953	11958
True	False	False	False	False	-2565.14331054688	-2435.32299804688	116.459907531738	0.795453250408173	0.964978158473969	1	144.209518432617	15142
True	False	False	False	False	-2549.73071289063	-2412.62963867188	204.082122802734	0.700421154499054	0.938885509967804	0.504968225955963	74.9619598388672	13793
True	False	False	False	False	-2551.28857421875	-2315.72607421875	190.772415161133	0.636261403560638	0.924856305122375	0.392990410327911	99.8662796020508	17177
True	False	False	False	False	-2559.88500976563	-1961.51928710938	118.678184509277	0.824438512325287	0.96468061208725	1	71.4672927856445	7647
True	False	False	False	False	-2559.61962890625	-2254.13330078125	113.132476806641	0.733632326126099	0.946155846118927	0.591431677341461	78.4901962280273	8006
True	False	False	False	False	-2557.19970703125	-2109.5537109375	210.736968994141	0.59941828250885	0.931264400482178	0.345335632562637	56.7631568908691	10785
True	False	False	False	False	-2558.98779296875	-2075.32836914063	149.734161376953	0.693598926067352	0.959373652935028	0.490445405244827	70.4074096679688	9505
True	False	False	False	False	-2556.85546875	-2029.86193847656	9.98227787017822	0.785398185253143	0.931883156299591	1	33.2222213745117	299
True	False	False	False	False	-2550.779296875	-2379.43701171875	244.01123046875	0.578784465789795	0.899703681468964	0.32196244597435	103.181816101074	22700
True	False	False	False	False	-2546.71044921875	-2204.61791992188	206.300399780273	0.666631281375885	0.950571537017822	0.440021187067032	66.6666641235352	12400
True	False	False	False	False	-2548.8544921875	-1932.54016113281	72.0942230224609	0.820256590843201	0.957625508308411	1	68.6307678222656	4461
True	False	False	False	False	-2543.63208007813	-1980.56481933594	148.625015258789	0.755418717861176	0.958779573440552	0.673116326332092	77.3208923339844	10361
True	False	False	False	False	-2540.53271484375	-2463.31396484375	163.043869018555	0.605956315994263	0.919565796852112	0.353191018104553	155.129257202148	22804
True	False	False	False	False	-2525.88842773438	-2454.55419921875	124.223899841309	0.753693819046021	0.94998174905777	0.665395557880402	81.9910736083984	9183
True	False	False	False	False	-2524.48706054688	-2310.4423828125	194.099838256836	0.752993166446686	0.937796473503113	0.662339091300964	98.8514251708984	17299
True	False	False	False	False	-2538.86572265625	-2242.24829101563	177.462707519531	0.710053443908691	0.953604102134705	0.527033805847168	84.5187530517578	13523
True	False	False	False	False	-2526.76806640625	-2170.36938476563	159.716445922852	0.674418985843658	0.945218324661255	0.453590780496597	78.2916641235352	11274
True	False	False	False	False	-2535.27905273438	-2083.68579101563	198.536407470703	0.675669133663177	0.948705852031708	0.455837398767471	63.4748611450195	11362
True	False	False	False	False	-2537.47143554688	-1955.46533203125	163.043869018555	0.638232588768005	0.934786140918732	0.395799338817596	71.7959213256836	10554
True	False	False	False	False	-2535.61450195313	-2035.45764160156	153.061584472656	0.70901221036911	0.938762724399567	0.524551153182983	90.8115921020508	12532
True	False	False	False	False	-2533.0380859375	-2001.42260742188	179.680999755859	0.670226395130157	0.933359801769257	0.446196794509888	73.7037048339844	11940
True	False	False	False	False	-2524.46337890625	-2146.21484375	156.389007568359	0.691285490989685	0.952324450016022	0.485705524682999	68.6028366088867	9673
True	False	False	False	False	-2518.14111328125	-2117.78686523438	159.716445922852	0.633259892463684	0.925722897052765	0.388770014047623	59.8819427490234	8623
True	False	False	False	False	-2517.65869140625	-2342.90087890625	160.825576782227	0.744976580142975	0.93310958147049	0.630175292491913	110.558624267578	16031
True	False	False	False	False	-2516.59790039063	-2245.5673828125	189.663269042969	0.735781848430634	0.961170852184296	0.598282516002655	67.6140365600586	11562
True	False	False	False	False	-2516.1201171875	-2491.41625976563	158.607299804688	0.81450617313385	0.97477263212204	1	134.314682006836	19207
True	False	False	False	False	-2491.20971679688	-2464.61767578125	178.571853637695	0.727703452110291	0.964782059192657	0.573522567749023	61.7453422546387	9941
True	False	False	False	False	-2514.74951171875	-2206.66430664063	192.990692138672	0.643659770488739	0.927100300788879	0.403692007064819	69.9597702026367	12173
True	False	False	False	False	-2511.27954101563	-2441.48364257813	164.153015136719	0.665352821350098	0.945102751255035	0.437860190868378	73.1486511230469	10826
True	False	False	False	False	-2510.083984375	-2382.21166992188	204.082122802734	0.614218592643738	0.902737021446228	0.363462299108505	117.510871887207	21622
True	False	False	False	False	-2501.76708984375	-2164.27026367188	164.153015136719	0.686704337596893	0.941336631774902	0.476574003696442	70.1824340820313	10387
True	False	False	False	False	-2510.49951171875	-2097.97875976563	124.223899841309	0.792491853237152	0.962540864944458	1	61.5267868041992	6891
True	False	False	False	False	-2503.13427734375	-2071.64721679688	171.917007446289	0.694180488586426	0.949326992034912	0.491651117801666	73.8322601318359	11444
True	False	False	False	False	-2499.17626953125	-2018.57995605469	171.917007446289	0.687864303588867	0.934448480606079	0.478855133056641	67.4129028320313	10449
True	False	False	False	False	-2507.64990234375	-1986.4501953125	151.952453613281	0.521509230136871	0.923369467258453	0.266103476285934	65.3357696533203	8951
True	False	False	False	False	-2505.783203125	-1960.52966308594	134.206176757813	0.792623698711395	0.959638595581055	1	70.1652908325195	8490
True	False	False	False	False	-2493.4130859375	-2043.21667480469	128.660461425781	0.739945590496063	0.959582805633545	0.612167298793793	72.6551742553711	8428
True	False	False	False	False	-2489.03930664063	-2325.94921875	552.352661132813	0.293083131313324	0.753177523612976	0.116240166127682	76.259033203125	37977
True	False	False	False	False	-2485.51293945313	-2524.06030273438	86.513069152832	0.740397691726685	0.961515605449677	0.613727450370789	128.538467407227	10026
True	False	False	False	False	-2481.3125	-2418.28076171875	229.592376708984	0.670538067817688	0.951889395713806	0.446739196777344	65.5748825073242	13574
True	False	False	False	False	-2483.26538085938	-2230.54370117188	196.318130493164	0.616990089416504	0.941386342048645	0.366998672485352	64.8022613525391	11470
True	False	False	False	False	-2482.21044921875	-2261.44116210938	224.046676635742	0.690594494342804	0.941855549812317	0.484306842088699	70.7178192138672	14285
True	False	False	False	False	-2480.75952148438	-2172.43627929688	177.462707519531	0.703622102737427	0.933653652667999	0.512084782123566	80.8812484741211	12941
True	False	False	False	False	-2480.23461914063	-2117.39208984375	161.934722900391	0.683785915374756	0.941061854362488	0.470923721790314	68.0137023925781	9930
True	False	False	False	False	-2479.59790039063	-2136.55053710938	188.554138183594	0.570123016834259	0.945578753948212	0.312729954719543	73.9823532104492	12577
True	False	False	False	False	-2474.83276367188	-2089.22485351563	181.899276733398	0.778366804122925	0.953302264213562	0.827120900154114	61.2621955871582	10047
True	False	False	False	False	-2472.0107421875	-2555.04516601563	69.8759460449219	0.479636251926422	0.888493716716766	0.231568306684494	125.333335876465	7896
True	False	False	False	False	-2454.38232421875	-2555.24560546875	105.36848449707	0.762958765029907	0.958498001098633	0.710821866989136	130.726318359375	12419
True	False	False	False	False	-2461.49682617188	-2510.142578125	245.120376586914	0.776630520820618	0.959199786186218	0.808879733085632	95.2036209106445	21040
True	False	False	False	False	-2468.43896484375	-2380.96875	226.264953613281	0.733632326126099	0.963385283946991	0.591431677341461	61.205883026123	12486
True	False	False	False	False	-2469.97583007813	-2187.783203125	164.153015136719	0.786518931388855	0.956847608089447	1	79.4324340820313	11756
True	False	False	False	False	-2463.97509765625	-2066.87426757813	181.899276733398	0.714709639549255	0.949991226196289	0.538454830646515	74.7012176513672	12251
True	False	False	False	False	-2469.41528320313	-1961.32153320313	136.424453735352	0.736890852451324	0.948911309242249	0.601898670196533	75.7479705810547	9317
True	False	False	False	False	-2464.58325195313	-2036.60034179688	176.353576660156	0.699224472045898	0.961233973503113	0.502358973026276	63.1635208129883	10043
True	False	False	False	False	-2457.42431640625	-2469.14306640625	260.648345947266	0.799660503864288	0.954411149024963	1	76.3063812255859	17932
True	False	False	False	False	-2452.65893554688	-2219.6083984375	99.8227767944336	0.744696021080017	0.940629780292511	0.629131495952606	80.8222198486328	7274
True	False	False	False	False	-2451.11669921875	-2150.50561523438	147.515884399414	0.731516420841217	0.956646144390106	0.584881007671356	71.0601501464844	9451
True	False	False	False	False	-2450.54370117188	-2529.31103515625	155.279876708984	0.72639799118042	0.946799397468567	0.569756746292114	81.4071426391602	11397
True	False	False	False	False	-2440.1513671875	-2442.37670898438	185.226699829102	0.712161183357239	0.965310573577881	0.532137751579285	55.3652687072754	9246
True	False	False	False	False	-2446.86376953125	-2283.6484375	206.300399780273	0.674425363540649	0.953827559947968	0.453602224588394	62.5645179748535	11637
True	False	False	False	False	-2450.25268554688	-2122.97216796875	110.914192199707	0.770503282546997	0.947125375270844	0.75791335105896	60.8600006103516	6086
True	False	False	False	False	-2444.65747070313	-2168.5419921875	208.518692016602	0.655334115028381	0.930095672607422	0.421521544456482	65.2234039306641	12262
True	False	False	False	False	-2444.4658203125	-2402.17016601563	220.719253540039	0.757520735263824	0.957081258296967	0.682934701442719	66.1608047485352	13166
True	False	False	False	False	-2440.46411132813	-2371.4365234375	196.318130493164	0.803080379962921	0.960127413272858	1	63.5819206237793	11254
True	False	False	False	False	-2440.70922851563	-2253.0751953125	215.173538208008	0.697669982910156	0.948978841304779	0.499009877443314	66.4690704345703	12895
True	False	False	False	False	-2438.48291015625	-2101.1435546875	102.041061401367	0.643543481826782	0.95252650976181	0.403520375490189	60.6195640563965	5577
True	False	False	False	False	-2437.60961914063	-2575.583984375	163.043869018555	0.561538457870483	0.933852553367615	0.303883612155914	158.108840942383	23242
True	False	False	False	False	-2416.02075195313	-2503.50073242188	287.267761230469	0.686196863651276	0.950334310531616	0.475582450628281	76.1930465698242	19734
True	False	False	False	False	-2422.53295898438	-2339.75708007813	271.739776611328	0.815172612667084	0.952868044376373	1	73.4938812255859	18006
True	False	False	False	False	-2434.52001953125	-2194.83813476563	165.262145996094	0.811261117458344	0.968997180461884	1	64.0872497558594	9549
True	False	False	False	False	-2428.02954101563	-2281.1767578125	64.3302307128906	0.802213251590729	0.955637335777283	1	64.3448257446289	3732
True	False	False	False	False	-2423.75561523438	-2236.458984375	177.462707519531	0.784437417984009	0.96031379699707	0.932413876056671	60.9249992370605	9748
True	False	False	False	False	-2425.58471679688	-2127.05541992188	200.754699707031	0.739594697952271	0.953259170055389	0.610963881015778	68.4640884399414	12392
True	False	False	False	False	-2420.18701171875	-2396.51684570313	247.338653564453	0.756322979927063	0.956987500190735	0.677282512187958	66.322868347168	14790
True	False	False	False	False	-2415.86279296875	-2283.9931640625	144.188446044922	0.584431529045105	0.932918548583984	0.328158408403397	85.538459777832	11120
True	False	False	False	False	-2417.50048828125	-2148.4140625	174.135284423828	0.814603447914124	0.957892000675201	1	63.038215637207	9897
True	False	False	False	False	-2413.74926757813	-2600.27075195313	146.40673828125	0.626490354537964	0.9305100440979	0.379492491483688	129.303024291992	17068
True	False	False	False	False	-2413.4013671875	-2459.95068359375	174.135284423828	0.814603447914124	0.968453884124756	1	61.159236907959	9602
True	False	False	False	False	-2413.60888671875	-2303.34838867188	133.097030639648	0.569536685943604	0.926890671253204	0.312116354703903	50.9583320617676	6115
True	False	False	False	False	-2408.06811523438	-2431.306640625	12.2005615234375	0.681430399417877	0.921230614185333	0.46645313501358	33.5454559326172	369
True	False	False	False	False	-2393.80419921875	-2276.97045898438	27.7285480499268	0.793351709842682	0.951272964477539	1	40.6800003051758	1017
True	False	False	False	False	-2403.1748046875	-2172.47241210938	180.790130615234	0.763404786586761	0.952898442745209	0.713296294212341	61.1533737182617	9968
True	False	False	False	False	-2401.1015625	-1902.6884765625	362.689422607422	0.483558177947998	0.904212772846222	0.234620377421379	90.1192626953125	29469
True	False	False	False	False	-2400.34057617188	-2242.30810546875	186.335845947266	0.779502213001251	0.957757115364075	0.840531468391418	65.8928604125977	11070
True	False	False	False	False	-2392.0869140625	-2208.61743164063	279.503784179688	0.61186546087265	0.908012747764587	0.360496282577515	71.8650817871094	18110
True	False	False	False	False	-2391.63134765625	-2623.02807617188	102.041061401367	0.729883551597595	0.925457894802094	0.579949259757996	157.956527709961	14532
True	False	False	False	False	-2387.2119140625	-2487.43872070313	116.459907531738	0.776830792427063	0.936371505260468	0.810867488384247	85.0190505981445	8927
True	False	False	False	False	-2390.50659179688	-2442.69506835938	183.008422851563	0.772771716117859	0.96242880821228	0.774948835372925	61.1636352539063	10092
True	False	False	False	False	-2383.56616210938	-2420.43286132813	125.333038330078	0.720809042453766	0.956741273403168	0.554278552532196	63.1858406066895	7140
True	False	False	False	False	-2387.44702148438	-2400.55322265625	250.666076660156	0.809992849826813	0.953030169010162	1	84.7610626220703	19156
True	False	False	False	False	-2378.55126953125	-2329.16357421875	352.707153320313	0.730911612510681	0.943462252616882	0.583042144775391	75.7358474731445	24084
True	False	False	False	False	-2380.94995117188	-2115.97265625	173.026138305664	0.598882913589478	0.950858950614929	0.344702571630478	48.8141021728516	7615
True	False	False	False	False	-2376.22412109375	-2271.78393554688	299.468322753906	0.682124853134155	0.936677634716034	0.467763066291809	91.5925903320313	24730
True	False	False	False	False	-2375.6171875	-2651.6279296875	57.6753807067871	0.419749826192856	0.937395989894867	0.188835844397545	128.480773925781	6681
True	False	False	False	False	-2362.11181640625	-2640.27978515625	141.970169067383	0.613275945186615	0.943360388278961	0.362270176410675	116.9140625	14965
True	False	False	False	False	-2366.24853515625	-2478.98046875	353.816284179688	0.618184983730316	0.936040043830872	0.368538051843643	79.6865234375	25420
True	False	False	False	False	-2373.505859375	-2235.18090820313	150.843307495117	0.794324278831482	0.945324778556824	1	162.720581054688	22130
True	False	False	False	False	-2366.14477539063	-2569.91650390625	409.273376464844	0.43288916349411	0.791310429573059	0.197643116116524	82.5203247070313	30450
True	False	False	False	False	-2346.48999023438	-2445.8046875	306.123168945313	0.628528833389282	0.937357008457184	0.382252067327499	79.7862319946289	22021
True	False	False	False	False	-2356.97924804688	-2277.90063476563	113.132476806641	0.627017259597778	0.9466153383255	0.380203008651733	63.6372566223145	6491
True	False	False	False	False	-2359.931640625	-2228.23120117188	49.9113883972168	0.843023717403412	0.96843945980072	1	69.0444412231445	3107
True	False	False	False	False	-2365.85131835938	-2133.46728515625	153.061584472656	0.702105939388275	0.958303153514862	0.508688569068909	51.601448059082	7121
True	False	False	False	False	-2351.06127929688	-2210.37353515625	232.919815063477	0.472040861845016	0.913538157939911	0.225754752755165	61.3380966186523	12881
True	False	False	False	False	-2342.5537109375	-2234.32275390625	178.571853637695	0.607724726200104	0.944419622421265	0.355356276035309	66.1118011474609	10644
True	False	False	False	False	-2342.40014648438	-2396.60083007813	280.612915039063	0.592458307743073	0.958024680614471	0.337220519781113	71.6719360351563	18133
True	False	False	False	False	-2339.12158203125	-2260.38354492188	179.680999755859	0.656202852725983	0.944025039672852	0.422898352146149	85.7901229858398	13898
True	False	False	False	False	-2338.74267578125	-2666.64501953125	201.863830566406	0.50412380695343	0.914191782474518	0.251220464706421	117.950546264648	21467
True	False	False	False	False	-2334.36669921875	-2650.84130859375	115.350761413574	0.727483928203583	0.951108157634735	0.572885155677795	86.961540222168	9044
True	False	False	False	False	-2334.20239257813	-2490.73706054688	231.810668945313	0.491326868534088	0.932562589645386	0.240770772099495	56.253589630127	11757
True	False	False	False	False	-2337.21020507813	-2302.7392578125	229.592376708984	0.772148787975311	0.948487341403961	0.770094633102417	65.6859893798828	13597
True	False	False	False	False	-2334.00146484375	-2192.95385742188	199.645553588867	0.629553437232971	0.954167723655701	0.383650004863739	55	9900
True	False	False	False	False	-2325.77099609375	-2545.44311523438	168.589569091797	0.540336549282074	0.908210575580597	0.283211588859558	73.6513137817383	11195
True	False	False	False	False	-2322.74853515625	-2689.22729492188	103.150199890137	0.793185532093048	0.957231283187866	1	144.66667175293	13454
True	False	False	False	False	-2294.66772460938	-2687.85424804688	118.678184509277	0.708746135234833	0.925525367259979	0.523920714855194	112.551399230957	12043
True	False	False	False	False	-2316.28515625	-2591.04711914063	173.026138305664	0.6188143491745	0.961133539676666	0.369352430105209	80.3782043457031	12539
True	False	False	False	False	-2315.64526367188	-2464.83935546875	459.184753417969	0.25045645236969	0.686144948005676	0.095714345574379	59.2391319274902	24525
True	False	False	False	False	-2314.57373046875	-2672.23950195313	130.878753662109	0.66521942615509	0.926671206951141	0.437635749578476	79.5423736572266	9386
True	False	False	False	False	-2300.59497070313	-2601.91284179688	176.353576660156	0.690333187580109	0.951819658279419	0.483779966831207	77.5220108032227	12326
True	False	False	False	False	-2313.72924804688	-2524.74096679688	139.751892089844	0.693015515804291	0.933516621589661	0.489241719245911	68.6507949829102	8650
True	False	False	False	False	-2309.83471679688	-2353.4345703125	330.524291992188	0.645210266113281	0.92123806476593	0.405991107225418	85.5436248779297	25492
True	False	False	False	False	-2313.64453125	-2282.78442382813	196.318130493164	0.673774719238281	0.941110610961914	0.452440679073334	86.4915237426758	15309
True	False	False	False	False	-2308.83642578125	-2415.43627929688	297.250030517578	0.740125715732574	0.95380687713623	0.61278760433197	82.5820922851563	22132
True	False	False	False	False	-2307.64379882813	-2381.9013671875	272.848907470703	0.390162885189056	0.797864735126495	0.170010432600975	88.8455276489258	21856
True	False	False	False	False	-2303.29028320313	-2247.9814453125	161.934722900391	0.706193745136261	0.961093425750732	0.517954051494598	57.9109573364258	8455
True	False	False	False	False	-2294.3759765625	-2526.85205078125	120.896469116211	0.816004395484924	0.961469709873199	1	72.6789016723633	7922
True	False	False	False	False	-2290.83056640625	-2345.3564453125	24.401123046875	0.779838144779205	0.956586837768555	0.844782948493958	42.7727279663086	941
True	False	False	False	False	-2292.13525390625	-2299.1337890625	272.848907470703	0.627583682537079	0.939495027065277	0.38096895813942	67.552848815918	16618
True	False	False	False	False	-2284.86987304688	-2721.36376953125	151.952453613281	0.428907841444016	0.874651730060577	0.194943562150002	124.78832244873	17096
True	False	False	False	False	-2276.94653320313	-2701.63110351563	110.914192199707	0.803114473819733	0.960092186927795	1	67.3099975585938	6731
True	False	False	False	False	-2280.880859375	-2514.50341796875	139.751892089844	0.660252749919891	0.96829754114151	0.429414510726929	68.5	8631
True	False	False	False	False	-2280.20483398438	-2466.92114257813	178.571853637695	0.740105509757996	0.949844658374786	0.612717866897583	60.4596290588379	9734
True	False	False	False	False	-2277.6279296875	-2662.19213867188	190.772415161133	0.702819287776947	0.953259170055389	0.510280728340149	72.1627883911133	12412
True	False	False	False	False	-2269.42700195313	-2638.27783203125	146.40673828125	0.762958765029907	0.960174322128296	0.710821986198425	73.4848480224609	9700
True	False	False	False	False	-2275.88037109375	-2576.62573242188	167.480438232422	0.765148520469666	0.951006829738617	0.723291516304016	65.5231781005859	9894
True	False	False	False	False	-2277.3046875	-2489.02734375	180.790130615234	0.799145638942719	0.95129257440567	1	63.4846611022949	10348
True	False	False	False	False	-2274.31201171875	-2375.77099609375	231.810668945313	0.736935615539551	0.956969201564789	0.602045714855194	87.8181838989258	18354
True	False	False	False	False	-2273.61157226563	-2603.0478515625	174.135284423828	0.752221286296844	0.954101085662842	0.659022986888885	68.9363021850586	10823
True	False	False	False	False	-2261.59326171875	-2535.92578125	135.315322875977	0.863250076770782	0.968269646167755	1	64.9836044311523	7928
True	False	False	False	False	-2272.69946289063	-2443.20581054688	145.297592163086	0.746155977249146	0.947411894798279	0.634617507457733	79.2671737670898	10384
True	False	False	False	False	-2272.32080078125	-2275.18505859375	149.734161376953	0.677455425262451	0.930815875530243	0.45908197760582	66.6666641235352	9000
True	False	False	False	False	-2257.24536132813	-2474.04541015625	163.043869018555	0.789059460163116	0.952721297740936	1	64.7891159057617	9524
True	False	False	False	False	-2256.14111328125	-2394.92700195313	148.625015258789	0.823728501796722	0.956956207752228	1	81.7910461425781	10960
True	False	False	False	False	-2257.06811523438	-2262.83642578125	131.987884521484	0.770956814289093	0.955811142921448	0.761183798313141	57.9075622558594	6891
True	False	False	False	False	-2255.17993164063	-2345.83032226563	208.518692016602	0.620609939098358	0.910304844379425	0.371689826250076	54.1223411560059	10175
True	False	False	False	False	-2254.33081054688	-2750.86157226563	114.241622924805	0.64989560842514	0.937855303287506	0.413064062595367	144.165054321289	14849
True	False	False	False	False	-2242.33032226563	-2741.20825195313	137.533599853516	0.699044167995453	0.95744389295578	0.501968204975128	94.1612930297852	11676
True	False	False	False	False	-2248.57958984375	-2696.77905273438	261.757507324219	0.742174923419952	0.94924920797348	0.619967937469482	95.898307800293	22632
True	False	False	False	False	-2222.37963867188	-2696.6005859375	194.099838256836	0.488245785236359	0.916593670845032	0.238314583897591	72.2228546142578	12639
True	False	False	False	False	-2233.72778320313	-2626.40600585938	230.701522827148	0.547214388847351	0.914031982421875	0.289744257926941	85.0625	17693
True	False	False	False	False	-2250.98461914063	-2582.53076171875	201.863830566406	0.499026209115982	0.914012134075165	0.247008889913559	83.1098937988281	15126
True	False	False	False	False	-2233.49438476563	-2550.3837890625	238.465515136719	0.543173491954803	0.897314131259918	0.285886913537979	86.9441833496094	18693
True	False	False	False	False	-2245.06811523438	-2305.564453125	98.7136306762695	0.706082999706268	0.967985987663269	0.517698526382446	72.2134857177734	6427
True	False	False	False	False	-2248.36865234375	-2292.16552734375	123.114753723145	0.798364579677582	0.959216058254242	1	82.6576614379883	9175
True	False	False	False	False	-2241.64721679688	-2527.60522460938	165.262145996094	0.839980483055115	0.96978884935379	1	64.4295272827148	9600
True	False	False	False	False	-2227.72998046875	-2501.33764648438	262.866638183594	0.776247143745422	0.947236359119415	0.805149078369141	85.7468338012695	20322
True	False	False	False	False	-2241.03125	-2441.31274414063	283.940338134766	0.406023174524307	0.808179199695587	0.179935872554779	80.71484375	20663
True	False	False	False	False	-2239.103515625	-2318.447265625	168.589569091797	0.698733150959015	0.949138164520264	0.501295566558838	95.2763137817383	14482
True	False	False	False	False	-2238.51025390625	-2256.14819335938	135.315322875977	0.68776923418045	0.949659168720245	0.478667497634888	60.5737686157227	7390
True	False	False	False	False	-2237.74682617188	-2404.43725585938	148.625015258789	0.77451878786087	0.948466539382935	0.789397180080414	80.6194000244141	10803
True	False	False	False	False	-2236.80346679688	-2373.6015625	164.153015136719	0.592175006866455	0.929690420627594	0.336895346641541	75.1081085205078	11116
True	False	False	False	False	-2235.22802734375	-2464.49072265625	135.315322875977	0.78679758310318	0.943233013153076	1	60.6721305847168	7402
True	False	False	False	False	-2222.55834960938	-2422.84252929688	246.229507446289	0.483736425638199	0.855316340923309	0.234759926795959	166.256759643555	36909
True	False	False	False	False	-2224.89404296875	-2352.49194335938	144.188446044922	0.740460157394409	0.956437647342682	0.613943874835968	90.1615371704102	11721
True	False	False	False	False	-2219.6298828125	-2389.82080078125	133.097030639648	0.693598926067352	0.953084051609039	0.490445405244827	72.5666656494141	8708
True	False	False	False	False	-2216.95849609375	-2639.56127929688	201.863830566406	0.629322469234467	0.924231350421906	0.383334219455719	82.6043930053711	15034
True	False	False	False	False	-2216.44311523438	-2733.0732421875	262.866638183594	0.541178405284882	0.882223129272461	0.284002691507339	78.2025299072266	18534
True	False	False	False	False	-2206.32055664063	-2767.3740234375	82.0765075683594	0.781941115856171	0.967467725276947	0.87556529045105	82.8378372192383	6130
True	False	False	False	False	-2203.9228515625	-2680.63549804688	228.483245849609	0.740824818611145	0.962368309497833	0.615211486816406	74.6990280151367	15388
True	False	False	False	False	-2203.82177734375	-2603.63012695313	186.335845947266	0.713780105113983	0.968654334545135	0.536131680011749	61.5357131958008	10338
True	False	False	False	False	-2202.61499023438	-2662.63354492188	27.7285480499268	0.731203615665436	0.953220427036285	0.583928167819977	49.0400009155273	1226
True	False	False	False	False	-2200.72021484375	-2344.732421875	131.987884521484	0.641424357891083	0.950775861740112	0.400412321090698	62.4285697937012	7429
True	False	False	False	False	-2199.94116210938	-2793.04809570313	14.4188451766968	0.666414141654968	0.928345501422882	0.43965283036232	88	1144
True	False	False	False	False	-2193.92993164063	-2704.95385742188	157.498153686523	0.551735401153564	0.916524827480316	0.294126868247986	52.8028182983398	7498
True	False	False	False	False	-2198.59643554688	-2574.24365234375	225.155807495117	0.591010510921478	0.920437514781952	0.335563004016876	79.7586212158203	16191
True	False	False	False	False	-2199.15209960938	-2492.8388671875	164.153015136719	0.568170964717865	0.91324108839035	0.310692548751831	61.1418914794922	9049
True	False	False	False	False	-2196.29907226563	-2449.58642578125	272.848907470703	0.408305048942566	0.823556303977966	0.181394889950752	72.5081329345703	17837
True	False	False	False	False	-2198.31787109375	-2367.62084960938	145.297592163086	0.805286824703217	0.950129747390747	1	97.5496215820313	12779
True	False	False	False	False	-2188.64624023438	-2658.80102539063	177.462707519531	0.742383062839508	0.953118085861206	0.620710372924805	68.9375	11030
True	False	False	False	False	-2188.412109375	-2531.478515625	113.132476806641	0.772725999355316	0.945308923721313	0.774587631225586	94.7156829833984	9661
True	False	False	False	False	-2187.95336914063	-2808.7080078125	99.8227767944336	0.665854930877686	0.924321830272675	0.438706755638123	161.800003051758	14562
True	False	False	False	False	-2169.16137695313	-2809.49267578125	158.607299804688	0.615302979946136	0.9366295337677	0.36484032869339	99.1118850708008	14173
True	False	False	False	False	-2183.49169921875	-2635.68212890625	269.521484375	0.439490288496017	0.87963455915451	0.202180162072182	73.5185165405273	17865
True	False	False	False	False	-2184.48120117188	-2485.90380859375	120.896469116211	0.593472898006439	0.94860965013504	0.338388204574585	67.4220199584961	7349
True	False	False	False	False	-2176.435546875	-2591.97119140625	56.5662384033203	0.678755939006805	0.953580796718597	0.46147033572197	77.4313735961914	3949
True	False	False	False	False	-2173.64111328125	-2772.85522460938	290.595184326172	0.45297384262085	0.900432586669922	0.211694464087486	78.0190811157227	20441
True	False	False	False	False	-2153.34301757813	-2743.86059570313	147.515884399414	0.749781250953674	0.959332823753357	0.648868799209595	61.5864677429199	8191
True	False	False	False	False	-2170.02392578125	-2602.03466796875	202.97297668457	0.59279453754425	0.946114778518677	0.337606877088547	84.2841567993164	15424
True	False	False	False	False	-2169.29565429688	-2368.26049804688	92.0587844848633	0.824999392032623	0.955602645874023	1	58.0481910705566	4818
True	False	False	False	False	-2169.1416015625	-2510.68530273438	165.262145996094	0.430609315633774	0.853981614112854	0.196093916893005	63.9597320556641	9530
True	False	False	False	False	-2168.86303710938	-2480.9189453125	186.335845947266	0.576264798641205	0.87483811378479	0.319243639707565	68.5416641235352	11515
True	False	False	False	False	-2167.99438476563	-2414.17651367188	190.772415161133	0.641592264175415	0.935186147689819	0.400657176971436	75.7383728027344	13027
True	False	False	False	False	-2167.177734375	-2725.39184570313	51.0205307006836	0.774829864501953	0.947778403759003	0.792114913463593	41.7608680725098	1921
True	False	False	False	False	-2147.12744140625	-2718.67578125	267.30322265625	0.665560841560364	0.929306507110596	0.438210517168045	78.5767669677734	18937
True	False	False	False	False	-2164.18505859375	-2566.31518554688	230.701522827148	0.719225645065308	0.953610897064209	0.550069808959961	75.9182662963867	15791
True	False	False	False	False	-2164.9619140625	-2435.06909179688	124.223899841309	0.733668208122253	0.957602500915527	0.591544389724731	60.8928565979004	6820
True	False	False	False	False	-2162.84716796875	-2393.03540039063	317.214599609375	0.384592682123184	0.810053169727325	0.166610792279243	73.5664367675781	21040
True	False	False	False	False	-2161.76708984375	-2530.27368164063	122.005615234375	0.728617489337921	0.957366287708282	0.57619571685791	68.0363616943359	7484
True	False	False	False	False	-2157.13745117188	-2454.26147460938	125.333038330078	0.740218818187714	0.952090442180634	0.61310887336731	75.2566375732422	8504
True	False	False	False	False	-2153.26293945313	-2672.88452148438	236.24723815918	0.722407162189484	0.944433748722076	0.558602631092072	66.0892028808594	14077
True	False	False	False	False	-2150.49951171875	-2640.08984375	191.881561279297	0.706905424594879	0.937871634960175	0.519603312015533	60.8901748657227	10534
True	False	False	False	False	-2151.04443359375	-2068.91577148438	124.223899841309	0.762229561805725	0.955249071121216	0.70684415102005	94.4642868041992	10580
True	False	False	False	False	-2150.43139648438	-2375.02807617188	93.1679229736328	0.808093369007111	0.964746832847595	1	50.5714302062988	4248
True	False	False	False	False	-2146.34838867188	-2834.79223632813	177.462707519531	0.426908254623413	0.929092526435852	0.193597972393036	123.287498474121	19726
True	False	False	False	False	-2122.43994140625	-2814.1513671875	183.008422851563	0.719067633152008	0.945949673652649	0.549653828144073	88.5999984741211	14619
True	False	False	False	False	-2143.46362304688	-2607.71362304688	208.518692016602	0.76819783449173	0.945023357868195	0.742179989814758	83.8085098266602	15756
True	False	False	False	False	-2145.0458984375	-2521.84936523438	108.695907592773	0.733655333518982	0.950322151184082	0.591503977775574	75.6836700439453	7417
True	False	False	False	False	-2145.314453125	-2422.345703125	164.153015136719	0.665352821350098	0.958419024944305	0.437860190868378	86.8716201782227	12857
True	False	False	False	False	-2143.18090820313	-2505.19946289063	119.787330627441	0.72677618265152	0.952900290489197	0.570841550827026	63.8703689575195	6898
True	False	False	False	False	-2142.11010742188	-2546.966796875	104.259346008301	0.801714420318604	0.951622247695923	1	67.2021255493164	6317
True	False	False	False	False	-2140.22314453125	-2464.58642578125	154.17073059082	0.561011791229248	0.947427809238434	0.303350299596786	62.4964027404785	8687
True	False	False	False	False	-2138.5361328125	-2785.27783203125	33.2742576599121	0.414937883615494	0.898577213287354	0.185681909322739	38.7333335876465	1162
True	False	False	False	False	-2119.81909179688	-2773.63793945313	200.754699707031	0.778810083866119	0.950869143009186	0.832194209098816	69.7292785644531	12621
True	False	False	False	False	-2126.26831054688	-2677.87133789063	209.627822875977	0.630909323692322	0.958733260631561	0.385511517524719	69.4391555786133	13124
True	False	False	False	False	-2133.4765625	-2564.00659179688	184.117568969727	0.644986510276794	0.916723966598511	0.405658066272736	84.861442565918	14087
True	False	False	False	False	-2128.21435546875	-2443.7265625	108.695907592773	0.777484655380249	0.95334130525589	0.817557096481323	74.1326522827148	7265
True	False	False	False	False	-2128.74169921875	-2405.9873046875	124.223899841309	0.581118404865265	0.942364692687988	0.324505805969238	50.2053565979004	5623
True	False	False	False	False	-2126.0390625	-2748.04443359375	145.297592163086	0.730973720550537	0.967285692691803	0.583230257034302	55.8625946044922	7318
True	False	False	False	False	-2116.78686523438	-2579.4560546875	137.533599853516	0.821350634098053	0.958814084529877	1	66.7903213500977	8282
True	False	False	False	False	-2122.71337890625	-2482.10888671875	179.680999755859	0.684704303741455	0.914103507995605	0.472688376903534	78.5246887207031	12721
True	False	False	False	False	-2122.19287109375	-2544.92700195313	119.787330627441	0.79902595281601	0.965390563011169	1	69.1666641235352	7470
True	False	False	False	False	-2119.06298828125	-2512.00732421875	198.536407470703	0.71621161699295	0.956464290618896	0.542256295681	66.7597732543945	11950
True	False	False	False	False	-2115.22680664063	-2864.07641601563	74.3125076293945	0.786045730113983	0.965720891952515	1	119.492538452148	8006
True	False	False	False	False	-2107.71313476563	-2839.25561523438	206.300399780273	0.559614837169647	0.900926411151886	0.301940828561783	79.4032287597656	14769
True	False	False	False	False	-2102.74072265625	-2696.17895507813	247.338653564453	0.572861313819885	0.915927231311798	0.315614461898804	66.9730911254883	14935
True	False	False	False	False	-2113.9658203125	-2627.25634765625	278.394622802734	0.700283944606781	0.956451535224915	0.504667699337006	72.4422302246094	18183
True	False	False	False	False	-2111.29711914063	-2399.51049804688	154.17073059082	0.665979385375977	0.960046470165253	0.438916981220245	60.8633079528809	8460
True	False	False	False	False	-2110.12475585938	-2447.7294921875	115.350761413574	0.566249370574951	0.939621210098267	0.308701932430267	62.3269233703613	6482
True	False	False	False	False	-2107.29077148438	-2644.09057617188	19.9645557403564	0.725530564785004	0.93289041519165	0.56728732585907	44.1111106872559	794
True	False	False	False	False	-2094.12744140625	-2588.71533203125	219.610107421875	0.769321203231812	0.953962206840515	0.749670028686523	67.8939361572266	13443
True	False	False	False	False	-2102.18505859375	-2540.47192382813	125.333038330078	0.740218818187714	0.953530192375183	0.61310887336731	77.0177001953125	8703
True	False	False	False	False	-2103.37939453125	-2478.0849609375	115.350761413574	0.6888747215271	0.93834662437439	0.480859190225601	65.9326934814453	6857
True	False	False	False	False	-2095.89575195313	-2561.572265625	163.043869018555	0.697682440280914	0.941894292831421	0.499036550521851	75.29931640625	11069
True	False	False	False	False	-2091.75927734375	-2526.6337890625	127.551322937012	0.804429352283478	0.963371574878693	1	64.2260894775391	7386
True	False	False	False	False	-2094.45458984375	-2458.25537109375	159.716445922852	0.543555080890656	0.941089868545532	0.286248743534088	60.1736106872559	8665
True	False	False	False	False	-2089.41723632813	-2747.03540039063	161.934722900391	0.642055153846741	0.923819959163666	0.401333630084991	79.0479431152344	11541
True	False	False	False	False	-2086.66333007813	-2493.52294921875	87.6222152709961	0.661894202232361	0.944863319396973	0.432102799415588	63.4683532714844	5014
True	False	False	False	False	-2085.81469726563	-2885.6318359375	174.135284423828	0.599738359451294	0.963414192199707	0.345714837312698	156.038223266602	24498
True	False	False	False	False	-2041.58972167969	-2892.0166015625	31.0559749603271	0.792491853237152	0.946757137775421	1	61.1428565979004	1712
True	False	False	False	False	-2083.39233398438	-2797.97729492188	184.117568969727	0.787859082221985	0.952076733112335	1	79.6927719116211	13229
True	False	False	False	False	-2081.81079101563	-2730.52905273438	197.427261352539	0.683340787887573	0.940047383308411	0.470072865486145	77.1404495239258	13731
True	False	False	False	False	-2083.17260742188	-1924.05749511719	85.4039306640625	0.85931259393692	0.969224810600281	1	148.766235351563	11455
True	False	False	False	False	-2080.2802734375	-2765.32739257813	228.483245849609	0.800404906272888	0.950583875179291	1	76.8689346313477	15835
True	False	False	False	False	-2080.15844726563	-2630.06372070313	226.264953613281	0.653598487377167	0.945800721645355	0.418792575597763	71.0098037719727	14486
True	False	False	False	False	-2076.45654296875	-2504.24462890625	120.896469116211	0.80642431974411	0.967554450035095	1	67.9816513061523	7410
True	False	False	False	False	-2075.78247070313	-2483.95678710938	55.4570960998535	0.731203615665436	0.951341331005096	0.583928167819977	52.3400001525879	2617
True	False	False	False	False	-2071.47290039063	-2871.76513671875	153.061584472656	0.652416050434113	0.965711534023285	0.41694962978363	73.9927520751953	10211
True	False	False	False	False	-2056.0009765625	-2849.27392578125	149.734161376953	0.753293514251709	0.962748765945435	0.663643836975098	77.7111129760742	10491
True	False	False	False	False	-2060.23022460938	-2812.07446289063	191.881561279297	0.828880786895752	0.965481817722321	1	88.1676330566406	15253
True	False	False	False	False	-2067.96044921875	-2682.94555664063	16.6371288299561	0.693598926067352	0.931946337223053	0.490445405244827	38.466667175293	577
True	False	False	False	False	-2071.32006835938	-2610.29614257813	176.353576660156	0.737743198871613	0.949690818786621	0.604717314243317	85.3710708618164	13574
True	False	False	False	False	-2067.771484375	-2663.97509765625	234.028945922852	0.765073895454407	0.948655486106873	0.722852826118469	70.1137466430664	14794
True	False	False	False	False	-2065.720703125	-2586.53662109375	122.005615234375	0.694063246250153	0.934416592121124	0.491407632827759	82.0272750854492	9023
True	False	False	False	False	-2064.39916992188	-2532.38452148438	179.680999755859	0.667788565158844	0.943564236164093	0.441993087530136	65.7839508056641	10657
True	False	False	False	False	-2062.00415039063	-2490.2705078125	180.790130615234	0.478080034255981	0.942527651786804	0.230366855859756	62.9447860717773	10260
True	False	False	False	False	-2055.39990234375	-2560.56469726563	135.315322875977	0.712555587291718	0.955887496471405	0.533104717731476	73.6475372314453	8985
True	False	False	False	False	-2051.1650390625	-2782.5146484375	150.843307495117	0.748016774654388	0.951595425605774	0.64181524515152	74.845588684082	10179
True	False	False	False	False	-2050.94213867188	-2750.71362304688	155.279876708984	0.751485168933868	0.926099419593811	0.655908226966858	87.1785736083984	12205
True	False	False	False	False	-2041.04418945313	-2536.384765625	188.554138183594	0.599421322345734	0.939535140991211	0.345339208841324	83.0176467895508	14113
True	False	False	False	False	-2039.42724609375	-2605.29516601563	189.663269042969	0.698733150959015	0.953730165958405	0.501295566558838	99.2690048217773	16975
True	False	False	False	False	-2039.20886230469	-2842.47192382813	47.6931037902832	0.71159839630127	0.940425097942352	0.53076446056366	49.8139533996582	2142
True	False	False	False	False	-2035.69311523438	-2722.56567382813	237.356369018555	0.592760920524597	0.914191782474518	0.337568283081055	81.182243347168	17373
True	False	False	False	False	-2034.33422851563	-2588.0947265625	9.98227787017822	0.606388568878174	0.94014710187912	0.353718668222427	53.5555572509766	482
True	False	False	False	False	-2034.10412597656	-2676.85668945313	240.683807373047	0.505378663539886	0.914979517459869	0.252267420291901	72.5529937744141	15744
True	False	False	False	False	-2031.41357421875	-2912.328125	49.9113883972168	0.757985770702362	0.953352153301239	0.685172200202942	87.3555526733398	3931
True	False	False	False	False	-1997.18884277344	-2897.39038085938	80.9673614501953	0.562467396259308	0.922842264175415	0.30482691526413	73.8493118286133	5391
True	False	False	False	False	-1987.00598144531	-2890.13159179688	28.8376903533936	0.778573036193848	0.952666342258453	0.82945716381073	63.8846168518066	1661
True	False	False	False	False	-2015.4443359375	-2861.11157226563	205.191253662109	0.534649133682251	0.885204017162323	0.277927398681641	80.3675689697266	14868
True	False	False	False	False	-2024.6201171875	-2805.34155273438	103.150199890137	0.668900072574615	0.900995850563049	0.443901211023331	105.096771240234	9774
True	False	False	False	False	-2028.47790527344	-2641.5771484375	551.243530273438	0.249336212873459	0.807030439376831	0.0951961278915405	77.3078460693359	38422
True	False	False	False	False	-2031.38232421875	-2497.74536132813	359.361999511719	0.51785808801651	0.875615358352661	0.262908548116684	62.7191352844238	20321
True	False	False	False	False	-2026.37170410156	-2777.3466796875	174.135284423828	0.795551776885986	0.953539371490479	1	67.3057327270508	10567
True	False	False	False	False	-2026.05419921875	-2594.6396484375	56.5662384033203	0.776553928852081	0.950349152088165	0.808126747608185	65.6666641235352	3349
True	False	False	False	False	-2022.80834960938	-2826.169921875	151.952453613281	0.61028641462326	0.896186351776123	0.35852438211441	105.058395385742	14393
True	False	False	False	False	-1984.23522949219	-2817.45434570313	140.861022949219	0.616721570491791	0.968967854976654	0.366653949022293	85.7716522216797	10893
True	False	False	False	False	-1994.16162109375	-2793.7880859375	176.353576660156	0.663645505905151	0.938811421394348	0.435002118349075	93.7169799804688	14901
True	False	False	False	False	-1985.46508789063	-2767.10571289063	181.899276733398	0.582994699478149	0.910973608493805	0.326568216085434	81.2743911743164	13329
True	False	False	False	False	-1981.87634277344	-2859.11279296875	194.099838256836	0.708861112594604	0.937531888484955	0.524192929267883	71.3600006103516	12488
True	False	False	False	False	-1971.05102539063	-2834.2841796875	160.825576782227	0.547329723834991	0.900304138660431	0.28985521197319	78.6551742553711	11405
True	False	False	False	False	-1966.33703613281	-2792.509765625	166.371292114258	0.770665466785431	0.965002179145813	0.759075462818146	74.620002746582	11193
True	False	False	False	False	-2022.685546875	-2757.55541992188	229.592376708984	0.413074046373367	0.870906710624695	0.184470251202583	65.3478240966797	13527
True	False	False	False	False	-2010.90832519531	-2683.83276367188	333.851715087891	0.368930727243423	0.719960808753967	0.157279178500175	78.1162796020508	23513
True	False	False	False	False	-2021.93139648438	-2544.26000976563	105.36848449707	0.683284997940063	0.954065203666687	0.469966500997543	55.7684211730957	5298
True	False	False	False	False	-2008.98486328125	-2596.67724609375	130.878753662109	0.682038903236389	0.933172404766083	0.467600554227829	83.0762710571289	9803
True	False	False	False	False	-2005.02917480469	-2579.60180664063	113.132476806641	0.785913348197937	0.961557626724243	1	61.2156867980957	6244
True	False	False	False	False	-2004.4033203125	-2558.98315429688	137.533599853516	0.724236845970154	0.948696672916412	0.563651561737061	67.5645141601563	8378
True	False	False	False	False	-2003.60388183594	-2532.31860351563	116.459907531738	0.734479010105133	0.954083800315857	0.594105780124664	52.3333320617676	5495
True	False	False	False	False	-2000.29113769531	-2731.83178710938	251.77522277832	0.749353468418121	0.951009273529053	0.647137463092804	71.3568267822266	16198
True	False	False	False	False	-1971.529296875	-2705.22387695313	184.117568969727	0.619211137294769	0.949009120464325	0.36986717581749	80.6927719116211	13395
True	False	False	False	False	-1988.13293457031	-2609.99340820313	157.498153686523	0.69618821144104	0.942729115486145	0.495858699083328	94.4225387573242	13408
True	False	False	False	False	-1993.32043457031	-2515.2939453125	129.769607543945	0.766421258449554	0.949143707752228	0.730939626693726	68.6495742797852	8032
True	False	False	False	False	-1982.82690429688	-2684.9228515625	146.40673828125	0.56797194480896	0.937103569507599	0.310485690832138	84.9772720336914	11217
True	False	False	False	False	-1963.36840820313	-2679.46459960938	175.244430541992	0.665343046188354	0.96091103553772	0.437843710184097	111.94303894043	17687
True	False	False	False	False	-1971.48291015625	-2629.79248046875	119.787330627441	0.785884737968445	0.958977937698364	1	92.7592620849609	10018
True	False	False	False	False	-1973.07043457031	-2063.0390625	22.1828384399414	0.735508561134338	0.939309358596802	0.597400009632111	39.1500015258789	783
True	False	False	False	False	-1972.05895996094	-2586.1982421875	137.533599853516	0.799695909023285	0.959885716438293	1	68.3225784301758	8472
True	False	False	False	False	-1965.90698242188	-2650.56030273438	308.341461181641	0.309597849845886	0.777292132377625	0.12464651465416	101.41007232666	28192
True	False	False	False	False	-1964.3193359375	-2474.06494140625	109.805053710938	0.741141617298126	0.943527936935425	0.616318583488464	70.9696960449219	7026
True	False	False	False	False	-1962.60766601563	-2986.04833984375	62.1119499206543	0.706682562828064	0.952801048755646	0.519085705280304	134.339279174805	7523
True	False	False	False	False	-1920.18640136719	-2998.37255859375	88.7313537597656	0.769612729549408	0.958789765834808	0.751666605472565	120.025001525879	9602
True	False	False	False	False	-1959.43859863281	-2955.60034179688	128.660461425781	0.759870648384094	0.937248408794403	0.694506108760834	81.5948257446289	9465
True	False	False	False	False	-1961.63989257813	-2763.31005859375	148.625015258789	0.71211850643158	0.944776117801666	0.532033205032349	90.5149230957031	12129
True	False	False	False	False	-1959.71203613281	-2899.60229492188	153.061584472656	0.676577270030975	0.939780175685883	0.457481801509857	69.4710159301758	9587
True	False	False	False	False	-1947.00427246094	-2826.77709960938	190.772415161133	0.746775507926941	0.952305197715759	0.636987566947937	83.5348815917969	14368
True	False	False	False	False	-1959.54479980469	-2732.47094726563	191.881561279297	0.571093201637268	0.899509489536285	0.313748359680176	79.2716751098633	13714
True	False	False	False	False	-1940.83337402344	-2714.98046875	226.264953613281	0.583470702171326	0.933044612407684	0.327093958854675	80.5637283325195	16435
True	False	False	False	False	-1952.93518066406	-2609.80737304688	99.8227767944336	0.801836133003235	0.956287920475006	1	80.9000015258789	7281
True	False	False	False	False	-1953.38562011719	-2461.7607421875	90.9496383666992	0.854409575462341	0.96769505739212	1	68.7317047119141	5636
True	False	False	False	False	-1953.265625	-2572.8974609375	130.878753662109	0.848711907863617	0.965875566005707	1	62.5762710571289	7384
True	False	False	False	False	-1945.34069824219	-2662.57055664063	232.919815063477	0.77040296792984	0.965670347213745	0.757198095321655	124.957145690918	26241
True	False	False	False	False	-1939.95349121094	-2645.64135742188	107.586769104004	0.484814882278442	0.869019210338593	0.235605776309967	102.03092956543	9897
True	False	False	False	False	-1942.6865234375	-2627.47241210938	163.043869018555	0.74487966299057	0.957121014595032	0.629814207553864	121.326530456543	17835
True	False	False	False	False	-1939.57446289063	-2988.7763671875	181.899276733398	0.65054839849472	0.947312414646149	0.414064913988113	134.841461181641	22114
True	False	False	False	False	-1910.4736328125	-2982.55297851563	147.515884399414	0.472794502973557	0.796034395694733	0.226325958967209	161.518798828125	21482
True	False	False	False	False	-1938.99108886719	-2956.3173828125	34.3833999633789	0.770503997802734	0.943335175514221	0.757918477058411	62.0967750549316	1925
True	False	False	False	False	-1939.37329101563	-2789.66821289063	262.866638183594	0.60882568359375	0.927754402160645	0.356713235378265	89.3417739868164	21174
True	False	False	False	False	-1939.0849609375	-2930.91455078125	189.663269042969	0.670119822025299	0.948387980461121	0.446011602878571	80.2923965454102	13730
True	False	False	False	False	-1921.90246582031	-2900.22998046875	301.686614990234	0.585183262825012	0.894558608531952	0.328994125127792	104.055145263672	28303
True	False	False	False	False	-1937.35510253906	-2754.95532226563	184.117568969727	0.787859082221985	0.957994103431702	1	87.361442565918	14502
True	False	False	False	False	-1936.66772460938	-2868.8447265625	292.8134765625	0.491181164979935	0.909456312656403	0.240654110908508	103.299240112305	27271
True	False	False	False	False	-1922.16162109375	-2820.74731445313	195.208984375	0.781058788299561	0.953659415245056	0.86162406206131	90.5227279663086	15932
True	False	False	False	False	-1934.01135253906	-2602.41162109375	125.333038330078	0.790439307689667	0.947516262531281	1	62.3893814086914	7050
True	False	False	False	False	-1931.46081542969	-1932.69189453125	96.4953460693359	0.74201226234436	0.939615309238434	0.619389593601227	85.7586212158203	7461
True	False	False	False	False	-1919.34155273438	-2682.9892578125	167.480438232422	0.604178547859192	0.935040295124054	0.351031959056854	78.9205322265625	11917
True	False	False	False	False	-1916.47668457031	-2958.37475585938	135.315322875977	0.78679758310318	0.94749116897583	1	105.803276062012	12908
True	False	False	False	False	-1905.83837890625	-2848.373046875	184.117568969727	0.656136572360992	0.935981631278992	0.422793030738831	73.6807250976563	12231
True	False	False	False	False	-1916.3828125	-2709.31591796875	239.574661254883	0.66390061378479	0.922026455402374	0.435427129268646	100.037040710449	21608
True	False	False	False	False	-1916.11987304688	-2665.35522460938	166.371292114258	0.728411257266998	0.954517602920532	0.575589895248413	84.7799987792969	12717
True	False	False	False	False	-1914.4892578125	-2613.369140625	98.7136306762695	0.792926847934723	0.957966983318329	1	68.8876419067383	6131
True	False	False	False	False	-1912.41296386719	-2589.2294921875	109.805053710938	0.795083343982697	0.963940918445587	1	60.3131294250488	5971
True	False	False	False	False	-1911.93933105469	-2765.23388671875	143.079315185547	0.792992413043976	0.963690519332886	1	92.5426330566406	11938
True	False	False	False	False	-1908.79895019531	-2734.98413085938	175.244430541992	0.757012546062469	0.946414351463318	0.680517315864563	102.031646728516	16121
True	False	False	False	False	-1905.2451171875	-2630.27416992188	166.371292114258	0.76008129119873	0.958387315273285	0.695577025413513	74.413330078125	11162
True	False	False	False	False	-1903.19702148438	-3014.1298828125	154.17073059082	0.714149951934814	0.958845496177673	0.537053406238556	146.064743041992	20303
True	False	False	False	False	-2973.70947265625	-1834.908203125	383.763122558594	0.38039568066597	0.786599159240723	0.164077743887901	123.855491638184	42854
True	False	False	False	False	-3012.68286132813	-1771.33813476563	251.77522277832	0.430986434221268	0.927780032157898	0.196349546313286	115.123344421387	26133
True	False	False	False	False	-3036.34106445313	-1726.11755371094	93.1679229736328	0.834939122200012	0.968447744846344	1	133.154754638672	11185
True	False	False	False	False	-3056.3916015625	-1678.97277832031	135.315322875977	0.541415750980377	0.91243189573288	0.284226149320602	105.303276062012	12847
True	False	False	False	False	-3068.18530273438	-1642.84057617188	214.064392089844	0.625187635421753	0.91892021894455	0.377744019031525	106.948188781738	20641
True	False	False	False	False	-3106.87622070313	-1569.1669921875	134.206176757813	0.71416711807251	0.951790034770966	0.537096202373505	134.396697998047	16262
True	False	False	False	False	-3136.85107421875	-1507.10693359375	51.0205307006836	0.774829864501953	0.953352153301239	0.792114913463593	115.195655822754	5299
True	False	False	False	False	-3150.5400390625	-1460.07287597656	170.807861328125	0.616182088851929	0.947084307670593	0.365962773561478	128.077926635742	19724
True	False	False	False	False	-3177.044921875	-1424.64245605469	12.2005615234375	0.474330633878708	0.885753393173218	0.227494090795517	112.818183898926	1241
True	False	False	False	False	-3175.84985351563	-1385.33361816406	112.023338317871	0.811145603656769	0.963940918445587	1	119.148513793945	12034
True	False	False	False	False	-3200.93139648438	-1322.71350097656	115.350761413574	0.727483928203583	0.950393676757813	0.572885155677795	136.798080444336	14227
True	False	False	False	False	-3228.943359375	-1271.08898925781	42.1473922729492	0.513822436332703	0.947005689144135	0.259420901536942	110.973686218262	4217
True	False	False	False	False	-3245.52661132813	-1168.25512695313	123.114753723145	0.700372934341431	0.940747320652008	0.504862487316132	135.657653808594	15058
True	False	False	False	False	-3264.89697265625	-1105.37377929688	190.772415161133	0.366741687059402	0.920520603656769	0.156000733375549	133.104644775391	22894
True	False	False	False	False	-3274.02392578125	-1043.39709472656	353.816284179688	0.343149721622467	0.831604838371277	0.142601191997528	133.586212158203	42614
True	False	False	False	False	-3293.30249023438	-995.130798339844	70.9850845336914	0.750849604606628	0.935756623744965	0.653255343437195	129.359375	8279
True	False	False	False	False	-3305.43334960938	-929.692932128906	103.150199890137	0.665694892406464	0.955680429935455	0.438436627388	140.989242553711	13112
True	False	False	False	False	-3315.419921875	-869.186645507813	69.8759460449219	0.739117622375488	0.952563881874084	0.609337687492371	135.571426391602	8541
True	False	False	False	False	-3320.16333007813	-812.287658691406	397.072814941406	0.372878164052963	0.827638864517212	0.159600302577019	123.751396179199	44303
True	False	False	False	False	-3341.17163085938	-679.135070800781	291.704345703125	0.408553540706635	0.919895648956299	0.18155425786972	102.54753112793	26970
True	False	False	False	False	-3347.89282226563	-631.844421386719	11.0914192199707	0.763594925403595	0.936281979084015	0.714360892772675	82.5999984741211	826
True	False	False	False	False	-3354.91528320313	-563.842102050781	115.350761413574	0.663399517536163	0.96301281452179	0.434592872858047	121.990386962891	12687
True	False	False	False	False	-3358.24096679688	-498.230773925781	45.4748191833496	0.448339760303497	0.927905321121216	0.208386167883873	95.7073135375977	3924
True	False	False	False	False	-3357.19091796875	-447.243927001953	125.333038330078	0.659990012645721	0.954761266708374	0.428986817598343	95.0088500976563	10736
True	False	False	False	False	-3362.7666015625	-393.039093017578	83.1856460571289	0.708003997802734	0.961621642112732	0.522170960903168	105.839996337891	7938
True	False	False	False	False	-3362.44091796875	-370.744354248047	136.424453735352	0.683436155319214	0.953772962093353	0.470254987478256	138.967483520508	17093
True	False	False	False	False	-3361.73364257813	-416.320678710938	108.695907592773	0.78705221414566	0.960092186927795	1	132.346939086914	12970
True	False	False	False	False	-3360.12426757813	-342.329742431641	178.571853637695	0.768367409706116	0.968516290187836	0.743290603160858	119.490684509277	19238
True	False	False	False	False	-3358.587890625	-255.894546508789	143.079315185547	0.692439913749695	0.95586770772934	0.488059669733047	101.488372802734	13092
True	False	False	False	False	-3357.90795898438	-311.801788330078	156.389007568359	0.775517404079437	0.942586779594421	0.798297166824341	103.503547668457	14594
True	False	False	False	False	-3356.884765625	-205.129867553711	109.805053710938	0.741141617298126	0.967362284660339	0.616318583488464	90.7878799438477	8988
True	False	False	False	False	-3354.59838867188	-477.8779296875	113.132476806641	0.569155097007751	0.910918176174164	0.31171777844429	100.362747192383	10237
True	False	False	False	False	-3353.2236328125	-527.604431152344	242.902084350586	0.50336366891861	0.905097246170044	0.250588238239288	127.182647705078	27853
True	False	False	False	False	-3352.13940429688	-126.114669799805	105.36848449707	0.753684103488922	0.946347117424011	0.665352880954742	126.684211730957	12035
True	False	False	False	False	-3351.63134765625	-98.139045715332	76.5307922363281	0.70901221036911	0.945095837116241	0.524551153182983	94.5362319946289	6523
True	False	False	False	False	-3351.29125976563	-593.651489257813	196.318130493164	0.524628341197968	0.924799084663391	0.268863320350647	118.836158752441	21034
True	False	False	False	False	-3349.54760742188	-287.629608154297	120.896469116211	0.695293724536896	0.948460459709167	0.49397537112236	88.7981643676758	9679
True	False	False	False	False	-3347.169921875	-646.326171875	83.1856460571289	0.770665466785431	0.953055739402771	0.759075462818146	123.773330688477	9283
True	False	False	False	False	-3343.09692382813	-491.377166748047	161.934722900391	0.852730453014374	0.967889785766602	1	102.376708984375	14947
True	False	False	False	False	-3346.96997070313	-390.804901123047	28.8376903533936	0.797349810600281	0.959619760513306	1	63.8461532592773	1660
True	False	False	False	False	-3339.833984375	-219.511566162109	181.899276733398	0.76094263792038	0.960890352725983	0.700016915798187	80.7987823486328	13251
True	False	False	False	False	-3345.22998046875	-53.8790817260742	116.459907531738	0.786059260368347	0.94868141412735	1	144.542861938477	15177
True	False	False	False	False	-3340.11596679688	18.3936958312988	12.2005615234375	0.768196105957031	0.939064502716064	0.742168962955475	84.0909118652344	925
True	False	False	False	False	-3340.06372070313	-95.6567535400391	24.401123046875	0.779838144779205	0.956586837768555	0.844782948493958	67.9545440673828	1495
True	False	False	False	False	-3338.37744140625	66.7216796875	103.150199890137	0.668900072574615	0.932737231254578	0.443901211023331	121.806449890137	11328
True	False	False	False	False	-3337.8603515625	-369.321838378906	128.660461425781	0.647274434566498	0.963527202606201	0.409083664417267	70.1896514892578	8142
True	False	False	False	False	-3337.32177734375	-138.238662719727	139.751892089844	0.676336646080017	0.946367502212524	0.457045078277588	80.9126968383789	10195
True	False	False	False	False	-3336.4033203125	34.1230621337891	190.772415161133	0.702819287776947	0.929312646389008	0.510280728340149	154.395355224609	26556
True	False	False	False	False	-3335.236328125	-442.679412841797	204.082122802734	0.798876106739044	0.962653398513794	1	88.6467361450195	16311
True	False	False	False	False	-3334.93896484375	-20.0515975952148	179.680999755859	0.768874526023865	0.956260919570923	0.74665355682373	121.907409667969	19749
True	False	False	False	False	-3329.81909179688	-745.92236328125	229.592376708984	0.744421064853668	0.943203091621399	0.628113448619843	131.734298706055	27269
True	False	False	False	False	-3322.74536132813	-554.78515625	164.153015136719	0.786518931388855	0.963109135627747	1	71.5	10582
True	False	False	False	False	-3318.255859375	-23.2409248352051	9.98227787017822	0.754574596881866	0.933233201503754	0.669301986694336	58.7777786254883	529
True	False	False	False	False	-3317.18408203125	-429.933197021484	37.7108268737793	0.827121496200562	0.964035332202911	1	64.8529434204102	2205
True	False	False	False	False	-3313.330078125	-243.498565673828	146.40673828125	0.668871581554413	0.962710738182068	0.443852096796036	86.9318161010742	11475
True	False	False	False	False	-3313.07250976563	-851.103820800781	253.993499755859	0.536256730556488	0.957123637199402	0.279410481452942	129.751098632813	29713
True	False	False	False	False	-3312.59716796875	-682.771911621094	190.772415161133	0.72429746389389	0.949763417243958	0.563820719718933	83.110466003418	14295
True	False	False	False	False	-3310.99951171875	-411.053344726563	187.44499206543	0.784142136573792	0.955039620399475	0.923094153404236	81.8461532592773	13832
True	False	False	False	False	-3309.99560546875	-896.361877441406	285.049468994141	0.407609194517136	0.927029550075531	0.180949121713638	140.743194580078	36171
True	False	False	False	False	-3300.98779296875	-844.786499023438	38.8199691772461	0.68638277053833	0.935147106647491	0.475945204496384	84.8000030517578	2968
True	False	False	False	False	-3308.2578125	-506.342651367188	198.536407470703	0.819695770740509	0.968661367893219	1	80.0335159301758	14326
True	False	False	False	False	-3309.72631835938	-199.174880981445	181.899276733398	0.661913216114044	0.952416479587555	0.432134091854095	79.9085388183594	13105
True	False	False	False	False	-3309.67797851563	-487.298431396484	129.769607543945	0.774984061717987	0.952423274517059	0.793480038642883	76.7606811523438	8981
True	False	False	False	False	-3308.08862304688	-623.591430664063	119.787330627441	0.72677618265152	0.932270288467407	0.570841550827026	74.3333358764648	8028
True	False	False	False	False	-3299.04565429688	-121.354103088379	62.1119499206543	0.717676758766174	0.942711710929871	0.546022891998291	125.25	7014
True	False	False	False	False	-3304.14770507813	50.6815299987793	26.6194076538086	0.718682765960693	0.930371165275574	0.54864364862442	52.9166679382324	1270
True	False	False	False	False	-3295.32861328125	-959.828918457031	317.214599609375	0.367350518703461	0.910439431667328	0.156355679035187	137.597900390625	39353
True	False	False	False	False	-3287.54174804688	-651.276977539063	216.282684326172	0.813904881477356	0.962233126163483	1	84.6410293579102	16505
True	False	False	False	False	-3294.93383789063	-546.243041992188	164.153015136719	0.735541641712189	0.961297035217285	0.597506582736969	74.5608139038086	11035
True	False	False	False	False	-3289.63403320313	-340.863098144531	211.846115112305	0.79429692029953	0.96115505695343	1	78.5392684936523	15001
True	False	False	False	False	-3294.57080078125	-307.153350830078	161.934722900391	0.699517905712128	0.954101085662842	0.502996265888214	101.527397155762	14823
True	False	False	False	False	-3289.7431640625	-156.211441040039	163.043869018555	0.849658668041229	0.962879180908203	1	75.9319763183594	11162
True	False	False	False	False	-3287.67651367188	-39.3588562011719	189.663269042969	0.658780336380005	0.956823408603668	0.427026480436325	108.426902770996	18541
True	False	False	False	False	-3287.06225585938	-1013.73468017578	74.3125076293945	0.71211850643158	0.93259072303772	0.532033205032349	137.940292358398	9242
True	False	False	False	False	-3277.34448242188	-991.331909179688	136.424453735352	0.744761407375336	0.961195588111877	0.629374265670776	90.918701171875	11183
True	False	False	False	False	-3285.763671875	-582.01220703125	157.498153686523	0.729563295841217	0.952688872814178	0.57899397611618	73.9295806884766	10498
True	False	False	False	False	-3285.88232421875	-110.039176940918	84.2947845458984	0.731132090091705	0.928200244903564	0.583710730075836	109.552635192871	8326
True	False	False	False	False	-3285.59741210938	-74.7750396728516	221.828384399414	0.783765912055969	0.964518785476685	0.912798941135406	90.4700012207031	18094
True	False	False	False	False	-3283.94482421875	-939.086120605469	11.0914192199707	0.735508561134338	0.937464773654938	0.597400009632111	69.1999969482422	692
True	False	False	False	False	-3276.44653320313	-742.685119628906	330.524291992188	0.740511536598206	0.938127398490906	0.614121973514557	88.9731521606445	26514
True	False	False	False	False	-3274.62963867188	-466.370178222656	218.500961303711	0.741029679775238	0.946110129356384	0.615926742553711	84.4873123168945	16644
True	False	False	False	False	-3282.9521484375	-369.140563964844	160.825576782227	0.637657523155212	0.952201426029205	0.394976794719696	76.5448303222656	11099
True	False	False	False	False	-3280.82641601563	-185.131378173828	263.975769042969	0.490536063909531	0.914632856845856	0.240138188004494	115.554618835449	27502
True	False	False	False	False	-3280.40869140625	-397.516967773438	184.117568969727	0.650525689125061	0.950350642204285	0.414030015468597	89.2349395751953	14813
True	False	False	False	False	-3270.69213867188	-699.175354003906	255.102645874023	0.795297622680664	0.955090224742889	1	93.9739151000977	21614
True	False	False	False	False	-3269.2431640625	-1075.58862304688	118.678184509277	0.801031827926636	0.9509596824646	1	143.121490478516	15314
True	False	False	False	False	-3266.083984375	-1017.86730957031	221.828384399414	0.686029553413391	0.948155999183655	0.475256383419037	137.149993896484	27430
True	False	False	False	False	-3265.65698242188	-573.959106445313	186.335845947266	0.604167819023132	0.950999796390533	0.351018995046616	76.1190490722656	12788
True	False	False	False	False	-3263.88452148438	-196.274337768555	138.64274597168	0.748872816562653	0.959453940391541	0.645208597183228	79.3759994506836	9922
True	False	False	False	False	-3262.248046875	-946.606323242188	16.6371288299561	0.604608774185181	0.919217467308044	0.351552903652191	60.0666656494141	901
True	False	False	False	False	-3259.7119140625	-527.743835449219	224.046676635742	0.692889869213104	0.954228401184082	0.488983154296875	96.1732635498047	19427
True	False	False	False	False	-3258.86962890625	-249.916381835938	236.24723815918	0.58823424577713	0.932436525821686	0.332413226366043	94.5352096557617	20136
True	False	False	False	False	-3255.30053710938	-1139.72900390625	159.716445922852	0.51785808801651	0.932206034660339	0.262908548116684	140.152770996094	20182
True	False	False	False	False	-3244.9169921875	-1121.470703125	123.114753723145	0.776449203491211	0.956187844276428	0.80710357427597	127.405403137207	14142
True	False	False	False	False	-3251.13427734375	-1043.89465332031	25.5102653503418	0.636238098144531	0.901352107524872	0.392957359552383	72.8695678710938	1676
True	False	False	False	False	-3253.48754882813	-275.869476318359	204.082122802734	0.781759202480316	0.956297516822815	0.872539520263672	87.510871887207	16102
True	False	False	False	False	-3252.39794921875	32.5205917358398	192.990692138672	0.69021600484848	0.94690066576004	0.483544021844864	112.431037902832	19563
True	False	False	False	False	-3251.6455078125	-473.060668945313	218.500961303711	0.812063872814178	0.965225219726563	1	84.0050735473633	16549
True	False	False	False	False	-3250.4306640625	-108.09391784668	217.391815185547	0.825362265110016	0.955337226390839	1	97.7040786743164	19150
True	False	False	False	False	-3250.24487304688	-1064.45178222656	160.825576782227	0.455997288227081	0.838207006454468	0.213875234127045	90.7517242431641	13159
True	False	False	False	False	-3245.8173828125	-944.451538085938	166.371292114258	0.695984125137329	0.949690818786621	0.495427757501602	104.786666870117	15718
True	False	False	False	False	-3249.91430664063	-874.172241210938	278.394622802734	0.797987103462219	0.958183705806732	1	90.5258941650391	22722
True	False	False	False	False	-3246.52392578125	-645.010986328125	289.486053466797	0.46659642457962	0.889632761478424	0.221663936972618	78.2490386962891	20423
True	False	False	False	False	-3249.2177734375	-391.984344482422	170.807861328125	0.76231050491333	0.964395821094513	0.707281649112701	74.1948089599609	11426
True	False	False	False	False	-3248.22607421875	-311.6171875	168.589569091797	0.807776212692261	0.955550789833069	1	102.256576538086	15543
True	False	False	False	False	-3248.13110351563	-208.432800292969	150.843307495117	0.737391412258148	0.955645322799683	0.603549718856812	84.5367660522461	11497
True	False	False	False	False	-3247.21826171875	-501.496185302734	174.135284423828	0.752221286296844	0.957795083522797	0.659022986888885	81.1146469116211	12735
True	False	False	False	False	-3244.87817382813	62.1054763793945	154.17073059082	0.756814062595367	0.96397191286087	0.679580926895142	79.2949676513672	11022
True	False	False	False	False	-3244.8154296875	-1217.53332519531	14.4188451766968	0.478080570697784	0.879435300827026	0.230367243289948	110.615386962891	1438
True	False	False	False	False	-3228.173828125	-1199.55847167969	185.226699829102	0.741118311882019	0.945076525211334	0.616236865520477	108.167663574219	18064
True	False	False	False	False	-3244.1943359375	-1188.65393066406	97.6044921875	0.605715930461884	0.957150995731354	0.352898061275482	118.954544067383	10468
True	False	False	False	False	-3221.21752929688	-1150.20397949219	163.043869018555	0.737673699855804	0.95680695772171	0.604486227035522	99.523811340332	14630
True	False	False	False	False	-3235.6064453125	-822.640441894531	302.795745849609	0.803175330162048	0.953350782394409	1	91.2417602539063	24909
True	False	False	False	False	-3242.24291992188	-432.2685546875	154.17073059082	0.756814062595367	0.951839864253998	0.679580926895142	76.9640274047852	10698
True	False	False	False	False	-3241.09155273438	-71.6503829956055	156.389007568359	0.738854289054871	0.954489529132843	0.608445107936859	118.751770019531	16744
True	False	False	False	False	-3237.37622070313	-364.250305175781	195.208984375	0.725498676300049	0.950296401977539	0.567197144031525	82.6193161010742	14541
True	False	False	False	False	-3237.12670898438	-134.021759033203	187.44499206543	0.533166766166687	0.910702884197235	0.276567071676254	71.4674530029297	12078
True	False	False	False	False	-3235.8212890625	-569.155334472656	204.082122802734	0.71492475271225	0.954880774021149	0.538995683193207	77.9184799194336	14337
True	False	False	False	False	-3235.076171875	-1093.58044433594	138.64274597168	0.756871342658997	0.965921640396118	0.679850697517395	85.2080001831055	10651
True	False	False	False	False	-3225.6259765625	-601.211975097656	197.427261352539	0.645417809486389	0.949910461902618	0.406300455331802	77.1741561889648	13737
True	False	False	False	False	-3223.79028320313	-465.734893798828	197.427261352539	0.765901625156403	0.953148424625397	0.727778673171997	84.494384765625	15040
True	False	False	False	False	-3221.76342773438	-437.517761230469	155.279876708984	0.789243400096893	0.954219400882721	1	84.6714248657227	11854
True	False	False	False	False	-3222.84765625	-393.731597900391	130.878753662109	0.834946751594543	0.96615344285965	1	73.8728790283203	8717
True	False	False	False	False	-3221.318359375	-228.859069824219	171.917007446289	0.703262507915497	0.933807492256165	0.511275053024292	116.909675598145	18121
True	False	False	False	False	-3221.83569335938	-16.9647941589355	209.627822875977	0.699147701263428	0.93753981590271	0.502192556858063	135.576721191406	25624
True	False	False	False	False	-3221.5234375	-54.3414344787598	133.097030639648	0.644130170345306	0.924821317195892	0.404387384653091	87.1500015258789	10458
True	False	False	False	False	-3220.48095703125	-1296.96142578125	124.223899841309	0.201389268040657	0.910622656345367	0.0739334896206856	110.821426391602	12412
True	False	False	False	False	-3219.3623046875	-1244.79418945313	158.607299804688	0.741963624954224	0.959173381328583	0.619216978549957	127.951049804688	18297
True	False	False	False	False	-3217.93603515625	-1117.6318359375	106.477630615234	0.794342398643494	0.95396763086319	1	100.9375	9690
True	False	False	False	False	-3219.00390625	-902.416809082031	268.412353515625	0.836791396141052	0.970242500305176	1	104.690086364746	25335
True	False	False	False	False	-3220.40649414063	-511.177429199219	123.114753723145	0.524769425392151	0.951453685760498	0.268988847732544	70.1351318359375	7785
True	False	False	False	False	-3220.34912109375	-175.3974609375	180.790130615234	0.688930869102478	0.928338408470154	0.480971038341522	132.030670166016	21521
True	False	False	False	False	-3219.86157226563	30.1765804290771	194.099838256836	0.700206875801086	0.950372040271759	0.504499018192291	77.9657135009766	13644
True	False	False	False	False	-3217.41064453125	-1019.07788085938	303.904907226563	0.791858732700348	0.956073939800262	1	90.1569366455078	24703
True	False	False	False	False	-3203.42260742188	-953.851379394531	307.232330322266	0.556156754493713	0.913947343826294	0.298483371734619	103.155235290527	28574
True	False	False	False	False	-3206.65380859375	-673.002136230469	178.571853637695	0.771386206150055	0.96199905872345	0.76433938741684	78.8012390136719	12687
True	False	False	False	False	-3209.24926757813	-494.679870605469	128.660461425781	0.677511870861053	0.950682699680328	0.459185183048248	71.818962097168	8331
True	False	False	False	False	-3217.14013671875	-333.822082519531	186.335845947266	0.745556116104126	0.951289296150208	0.63234680891037	85.0714263916016	14292
True	False	False	False	False	-3208.86547851563	59.9600067138672	159.716445922852	0.689935445785522	0.948074400424957	0.482980132102966	81.9513854980469	11801
True	False	False	False	False	-3207.34741210938	-538.097961425781	241.792938232422	0.739365100860596	0.958023488521576	0.610179662704468	100.853210449219	21986
True	False	False	False	False	-3206.134765625	-292.762817382813	215.173538208008	0.753779411315918	0.950176358222961	0.665771782398224	92.5876312255859	17962
True	False	False	False	False	-3204.43212890625	-113.040924072266	143.079315185547	0.772836744785309	0.965531826019287	0.775464057922363	87.9534912109375	11346
True	False	False	False	False	-3204.24267578125	-703.501159667969	210.736968994141	0.680967450141907	0.963056027889252	0.465583592653275	76.3473663330078	14506
True	False	False	False	False	-3202.49877929688	-621.970031738281	159.716445922852	0.811793208122253	0.958779573440552	1	73.1388854980469	10532
True	False	False	False	False	-3201.40283203125	-595.556884765625	148.625015258789	0.648150444030762	0.946671724319458	0.410407185554504	70.3805999755859	9431
True	False	False	False	False	-3200.01000976563	-1204.10302734375	244.01123046875	0.766880333423615	0.959364652633667	0.733778059482574	101.822731018066	22401
True	False	False	False	False	-3195.32104492188	-1189.97644042969	16.6371288299561	0.76893937587738	0.938069105148315	0.747088372707367	74.3333358764648	1115
True	False	False	False	False	-3199.17211914063	-773.519165039063	15.5279874801636	0.740449011325836	0.946970880031586	0.613905251026154	61.1428565979004	856
True	False	False	False	False	-3196.79174804688	-65.3516082763672	146.40673828125	0.708543181419373	0.943160235881805	0.523440957069397	82.8484878540039	10936
True	False	False	False	False	-3195.12231445313	-1156.47692871094	133.097030639648	0.745649039745331	0.956723928451538	0.63269704580307	90.6333312988281	10876
True	False	False	False	False	-3193.87475585938	-755.239562988281	258.430084228516	0.740760922431946	0.931414604187012	0.614988923072815	95.8240356445313	22327
True	False	False	False	False	-3193.54956054688	-1377.51684570313	46.5839614868164	0.423226147890091	0.9438436627388	0.191137835383415	111.357139587402	4677
True	False	False	False	False	-3192.18579101563	-1350.81982421875	156.389007568359	0.697959661483765	0.963144242763519	0.499630570411682	150.496459960938	21220
True	False	False	False	False	-3192.03149414063	-1291.12365722656	256.211791992188	0.720905900001526	0.959151864051819	0.554538428783417	94.9696960449219	21938
True	False	False	False	False	-3190.17114257813	-1083.7568359375	128.660461425781	0.739945590496063	0.952722728252411	0.612167298793793	101.965515136719	11828
True	False	False	False	False	-3190.9150390625	-87.7846450805664	163.043869018555	0.789059460163116	0.944524347782135	1	84.7346954345703	12456
True	False	False	False	False	-3187.55004882813	5.24646043777466	146.40673828125	0.718701124191284	0.961890399456024	0.548691689968109	80.0227279663086	10563
True	False	False	False	False	-3189.55053710938	36.4688034057617	144.188446044922	0.77064049243927	0.959603726863861	0.758896112442017	81.3538436889648	10576
True	False	False	False	False	-3186.9599609375	-1118.97033691406	302.795745849609	0.678388059139252	0.953947782516479	0.460792452096939	143.956039428711	39300
True	False	False	False	False	-3173.45751953125	-1106.52209472656	21.0736961364746	0.765837788581848	0.945084035396576	0.727394282817841	72.5789489746094	1379
True	False	False	False	False	-3184.837890625	-856.997314453125	260.648345947266	0.835388779640198	0.956843078136444	1	106.910636901855	25124
True	False	False	False	False	-3186.03149414063	-824.646179199219	205.191253662109	0.733850359916687	0.950314104557037	0.592117309570313	92.3567581176758	17086
True	False	False	False	False	-3175.65185546875	-666.417724609375	259.539215087891	0.664402067661285	0.94485604763031	0.436264753341675	81.9230804443359	19170
True	False	False	False	False	-3185.53540039063	-384.528228759766	190.772415161133	0.609371542930603	0.966702282428741	0.357388615608215	87.1802291870117	14995
True	False	False	False	False	-3185.46435546875	-229.218475341797	59.8936653137207	0.656831800937653	0.927887380123138	0.42389965057373	107.518516540527	5806
True	False	False	False	False	-3185.25903320313	-452.377014160156	341.61572265625	0.681604623794556	0.93387633562088	0.466781109571457	95.7370147705078	29487
True	False	False	False	False	-3176.32763671875	-365.798645019531	168.589569091797	0.721413135528564	0.941894292831421	0.555903851985931	99.6578979492188	15148
True	False	False	False	False	-3181.35717773438	-185.9814453125	196.318130493164	0.778381943702698	0.95022064447403	0.827291071414948	80.8248596191406	14306
True	False	False	False	False	-3182.95385742188	-138.891464233398	188.554138183594	0.715875446796417	0.9508416056633	0.541400134563446	83.4411773681641	14185
True	False	False	False	False	-3176.82788085938	-30.8040390014648	197.427261352539	0.775721430778503	0.932903051376343	0.800181686878204	110.269660949707	19628
True	False	False	False	False	-3181.455078125	68.2350997924805	166.371292114258	0.786015152931213	0.958971083164215	1	78.7733306884766	11816
True	False	False	False	False	-3176.15258789063	-321.735870361328	206.300399780273	0.760025501251221	0.957066476345062	0.695292770862579	84.5914001464844	15734
True	False	False	False	False	-3173.24072265625	-220.215789794922	55.4570960998535	0.719247400760651	0.946589946746826	0.55012708902359	106.620002746582	5331
True	False	False	False	False	-3172.64672851563	-994.816711425781	173.026138305664	0.470817625522614	0.844126999378204	0.224830165505409	81.3333358764648	12688
True	False	False	False	False	-3171.90234375	24.6335868835449	141.970169067383	0.758784472942352	0.949747860431671	0.689074516296387	81.28125	10404
True	False	False	False	False	-3170.87231445313	-1332.990234375	247.338653564453	0.582579135894775	0.908990919589996	0.326110064983368	95.7354278564453	21349
True	False	False	False	False	-3169.75512695313	-291.823516845703	157.498153686523	0.789007604122162	0.968680799007416	1	95.2676086425781	13528
True	False	False	False	False	-3170.11401367188	-254.148834228516	248.447799682617	0.759714543819427	0.954418063163757	0.693716466426849	99.0758895874023	22193
True	False	False	False	False	-3169.6337890625	-104.838790893555	157.498153686523	0.736775100231171	0.946714818477631	0.601518452167511	81.5352096557617	11578
True	False	False	False	False	-3168.65942382813	-1410.17309570313	85.4039306640625	0.830078601837158	0.962681770324707	1	134.883117675781	10386
True	False	False	False	False	-3164.26538085938	-885.697326660156	279.503784179688	0.545614004135132	0.91194885969162	0.288209944963455	81.8769836425781	20633
True	False	False	False	False	-3167.16943359375	-762.536193847656	179.680999755859	0.768874526023865	0.944853007793427	0.74665355682373	83.314811706543	13497
True	False	False	False	False	-3160.70361328125	-539.388671875	146.40673828125	0.790809690952301	0.962207734584808	1	74.3333358764648	9812
True	False	False	False	False	-3164.431640625	-424.707000732422	330.524291992188	0.702482223510742	0.970038294792175	0.509527146816254	91.1107406616211	27151
True	False	False	False	False	-3160.33203125	-1433.57470703125	117.569046020508	0.713317394256592	0.94998174905777	0.534983396530151	131.01887512207	13888
True	False	False	False	False	-3151.94018554688	-1391.20959472656	166.371292114258	0.718682765960693	0.957795083522797	0.54864364862442	96.5800018310547	14487
True	False	False	False	False	-3157.3701171875	-1374.57165527344	134.206176757813	0.771839797496796	0.956741273403168	0.76773864030838	104.289253234863	12619
True	False	False	False	False	-3153.49340820313	-1334.85461425781	44.3656768798828	0.749354422092438	0.956683158874512	0.647141218185425	70.9749984741211	2839
True	False	False	False	False	-3157.197265625	-78.3818969726563	122.005615234375	0.6835116147995	0.951355516910553	0.470399111509323	85.4545440673828	9400
True	False	False	False	False	-3156.84887695313	-1182.28198242188	207.409545898438	0.822358310222626	0.956229090690613	1	84.1016006469727	15727
True	False	False	False	False	-3148.20654296875	-1117.53649902344	224.046676635742	0.791603565216064	0.959603130817413	1	91.9603958129883	18576
True	False	False	False	False	-3154.921875	-952.050109863281	241.792938232422	0.58752316236496	0.896755218505859	0.331612437963486	85.7064208984375	18684
True	False	False	False	False	-3156.4375	-628.894775390625	339.397430419922	0.703330039978027	0.929620206356049	0.511426985263824	94.0359497070313	28775
True	False	False	False	False	-3156.8466796875	45.0965766906738	204.082122802734	0.75847589969635	0.959710538387299	0.687557995319366	74.5380401611328	13715
True	False	False	False	False	-3156.65283203125	-565.6689453125	337.179138183594	0.628854393959045	0.931636154651642	0.382695436477661	90.6940765380859	27571
True	False	False	False	False	-3150.61083984375	-681.06591796875	174.135284423828	0.863519370555878	0.97015905380249	1	88.356689453125	13872
True	False	False	False	False	-3150.33471679688	-1071.01086425781	334.960876464844	0.698714375495911	0.930251002311707	0.501255095005035	106.427154541016	32141
True	False	False	False	False	-3149.27416992188	-1020.66851806641	311.668884277344	0.519736766815186	0.862334012985229	0.26454770565033	96.302490234375	27061
True	False	False	False	False	-3150.3173828125	-782.72607421875	253.993499755859	0.548594534397125	0.896748960018158	0.29107454419136	89.2969436645508	20449
True	False	False	False	False	-3150.12768554688	-511.420593261719	198.536407470703	0.770204424858093	0.950331330299377	0.755791664123535	99.8659210205078	17876
True	False	False	False	False	-3146.04272460938	-360.000305175781	241.792938232422	0.655892670154572	0.963627934455872	0.422405898571014	85.1055068969727	18553
True	False	False	False	False	-3145.99829101563	-1480.21264648438	107.586769104004	0.660145282745361	0.939678430557251	0.429239451885223	133.443298339844	12944
True	False	False	False	False	-3141.23950195313	-1449.17077636719	15.5279874801636	0.774550676345825	0.945763468742371	0.789673984050751	74.8571395874023	1048
True	False	False	False	False	-3134.96118164063	-1379.98364257813	44.3656768798828	0.784437417984009	0.949666619300842	0.932413876056671	73.0250015258789	2921
True	False	False	False	False	-3141.64624023438	-898.605346679688	192.990692138672	0.676070153713226	0.94209361076355	0.456562250852585	77.005744934082	13399
True	False	False	False	False	-3142.73608398438	-404.646575927734	163.043869018555	0.789059460163116	0.959777653217316	1	73.7891159057617	10847
True	False	False	False	False	-3141.88134765625	-153.545318603516	180.790130615234	0.780968606472015	0.972148478031158	0.860293686389923	92.3190155029297	15048
True	False	False	False	False	-3141.35302734375	65.6548767089844	205.191253662109	0.608721792697906	0.958479404449463	0.356584846973419	81.4540557861328	15069
True	False	False	False	False	-3141.14599609375	-728.494018554688	341.61572265625	0.514074265956879	0.921285450458527	0.259637236595154	101.048698425293	31123
True	False	False	False	False	-3135.16723632813	-531.891479492188	119.787330627441	0.80851811170578	0.959930598735809	1	79.9629592895508	8636
True	False	False	False	False	-3137.02905273438	-58.4280471801758	117.569046020508	0.758749008178711	0.964452385902405	0.68889969587326	83.0283050537109	8801
True	False	False	False	False	-3135.2373046875	-134.459320068359	178.571853637695	0.730485558509827	0.957730948925018	0.581755340099335	76.6086959838867	12334
True	False	False	False	False	-3134.43334960938	-1155.01599121094	207.409545898438	0.732821106910706	0.968782126903534	0.588898241519928	80.5080184936523	15055
True	False	False	False	False	-3134.03442382813	-0.375509262084961	137.533599853516	0.830578744411469	0.969127893447876	1	81.4032287597656	10094
True	False	False	False	False	-3133.443359375	-1401.84069824219	139.751892089844	0.803734004497528	0.960171282291412	1	92.1269836425781	11608
True	False	False	False	False	-3131.65942382813	-1224.52587890625	337.179138183594	0.619507253170013	0.905610024929047	0.370252013206482	103.582237243652	31489
True	False	False	False	False	-3127.3193359375	-437.917877197266	202.97297668457	0.812123656272888	0.962242305278778	1	91.1693954467773	16684
True	False	False	False	False	-3132.048828125	-106.54467010498	115.350761413574	0.601119041442871	0.912140429019928	0.347356885671616	64.5576934814453	6714
True	False	False	False	False	-3127.03393554688	-637.647277832031	197.427261352539	0.775721430778503	0.937476456165314	0.800181686878204	88.0674133300781	15676
True	False	False	False	False	-3125.37622070313	-175.073806762695	148.625015258789	0.656966328620911	0.94218909740448	0.424114376306534	76.5373153686523	10256
True	False	False	False	False	-3124.95434570313	-1530.00598144531	231.810668945313	0.325394839048386	0.893773317337036	0.132947579026222	142.889953613281	29864
True	False	False	False	False	-3104.91259765625	-1544.4052734375	85.4039306640625	0.730905413627625	0.954880356788635	0.583023309707642	88.7792205810547	6836
True	False	False	False	False	-3112.7705078125	-1455.2490234375	156.389007568359	0.633883416652679	0.955045402050018	0.389641255140305	97.4042587280273	13734
True	False	False	False	False	-3122.14453125	-1316.31481933594	288.376892089844	0.725393772125244	0.950424611568451	0.566900193691254	97.6807708740234	25397
True	False	False	False	False	-3124.06103515625	-967.982727050781	298.359191894531	0.599149823188782	0.915468215942383	0.345017969608307	95.5836410522461	25712
True	False	False	False	False	-3122.55346679688	-335.458404541016	149.734161376953	0.655570149421692	0.935753166675568	0.421894937753677	72.8074111938477	9829
True	False	False	False	False	-3124.40771484375	-84.3037948608398	107.586769104004	0.678518652915955	0.948934674263	0.461032927036285	67.8247451782227	6579
True	False	False	False	False	-3124.14086914063	-28.3728828430176	139.751892089844	0.683171451091766	0.96906191110611	0.469749957323074	73.1428604125977	9216
True	False	False	False	False	-3121.57275390625	-938.55322265625	23.2919807434082	0.772283971309662	0.955780923366547	0.771135985851288	71.2380981445313	1496
True	False	False	False	False	-3121.32275390625	-356.948791503906	143.079315185547	0.678756296634674	0.958352208137512	0.46147096157074	74.06201171875	9554
True	False	False	False	False	-3118.240234375	-1131.35168457031	199.645553588867	0.705389320850372	0.953112602233887	0.516103088855743	81.3944473266602	14651
True	False	False	False	False	-3116.47509765625	-830.580139160156	236.24723815918	0.642847120761871	0.933767020702362	0.402494966983795	95.9859161376953	20445
True	False	False	False	False	-3116.26098632813	-690.47607421875	210.736968994141	0.669941425323486	0.949269354343414	0.445701867341995	75.6421051025391	14372
True	False	False	False	False	-3114.92163085938	30.4476013183594	148.625015258789	0.679005980491638	0.952797591686249	0.461932063102722	71.1044769287109	9528
True	False	False	False	False	-3114.57055664063	-1379.94006347656	68.7667999267578	0.637083411216736	0.945095837116241	0.394158184528351	69.5806427001953	4314
True	False	False	False	False	-3113.41577148438	-951.022277832031	123.114753723145	0.638822078704834	0.952394425868988	0.396645218133926	99.1621627807617	11007
True	False	False	False	False	-3114.13037109375	-244.901123046875	227.374099731445	0.837662518024445	0.961023926734924	1	85.5512161254883	17538
True	False	False	False	False	-3114.01489257813	-759.765380859375	169.698715209961	0.821265935897827	0.967373907566071	1	78.0196075439453	11937
True	False	False	False	False	-3110.96240234375	-592.43798828125	119.787330627441	0.746888160705566	0.947202265262604	0.637421369552612	100.722221374512	10878
True	False	False	False	False	-3113.16284179688	-418.178619384766	148.625015258789	0.782643020153046	0.945477962493896	0.888168036937714	72.1417922973633	9667
True	False	False	False	False	-3112.47094726563	-286.343566894531	149.734161376953	0.717432796955109	0.940348565578461	0.545391619205475	110.251853942871	14884
True	False	False	False	False	-3110.7470703125	-208.203964233398	171.917007446289	0.742638885974884	0.946356892585754	0.621626198291779	99.1935501098633	15375
True	False	False	False	False	-3107.75048828125	-1519.28784179688	120.896469116211	0.643340647220612	0.949767112731934	0.403221249580383	86.4587173461914	9424
True	False	False	False	False	-3096.02319335938	-1504.33996582031	89.8404998779297	0.779232859611511	0.946875631809235	0.837222635746002	89.7160491943359	7267
True	False	False	False	False	-3106.29345703125	-1173.66638183594	222.937530517578	0.780977606773376	0.953962206840515	0.860425651073456	89.0696487426758	17903
True	False	False	False	False	-3106.73071289063	-540.778381347656	156.389007568359	0.669205605983734	0.956260919570923	0.444428205490112	83.4680862426758	11769
True	False	False	False	False	-3107.52319335938	8.13078880310059	149.734161376953	0.717432796955109	0.952957212924957	0.545391619205475	73.4000015258789	9909
True	False	False	False	False	-3105.78930664063	-142.897308349609	150.843307495117	0.636951267719269	0.946459233760834	0.393970042467117	77.029411315918	10476
True	False	False	False	False	-3104.634765625	-1039.00378417969	237.356369018555	0.725798726081848	0.940269827842712	0.568048059940338	98.0093460083008	20974
True	False	False	False	False	-3103.10693359375	-323.780181884766	145.297592163086	0.776568472385406	0.956361055374146	0.808269858360291	69.9160308837891	9159
True	False	False	False	False	-3104.55444335938	-95.0511703491211	123.114753723145	0.755423963069916	0.956177234649658	0.673140406608582	73.6936950683594	8180
True	False	False	False	False	-3102.169921875	-1481.80627441406	197.427261352539	0.765901625156403	0.951498210430145	0.727778673171997	92.8033676147461	16519
True	False	False	False	False	-3093.83422851563	-1405.37438964844	332.742584228516	0.577877461910248	0.897620558738708	0.320980578660965	96.7966690063477	29039
True	False	False	False	False	-3099.693359375	-1078.90734863281	157.498153686523	0.658864974975586	0.928446829319	0.427163183689117	98.7535247802734	14023
True	False	False	False	False	-3100.96215820313	-935.386047363281	151.952453613281	0.761225640773773	0.973208129405975	0.701497912406921	90.9635009765625	12462
True	False	False	False	False	-3097.76171875	-496.688842773438	177.462707519531	0.792010962963104	0.955331146717072	1	85.1624984741211	13626
True	False	False	False	False	-3093.97998046875	-1359.77746582031	210.736968994141	0.683284997940063	0.954641997814178	0.469966500997543	81.726318359375	15528
True	False	False	False	False	-3093.86840820313	-391.107391357422	150.843307495117	0.625182271003723	0.942838311195374	0.377736806869507	70.6102905273438	9603
True	False	False	False	False	-3092.37866210938	-1632.53466796875	56.5662384033203	0.302328199148178	0.922402381896973	0.120912857353687	107.411766052246	5478
True	False	False	False	False	-3090.90014648438	-1608.18505859375	118.678184509277	0.693213284015656	0.930087566375732	0.489649057388306	119.16822052002	12751
True	False	False	False	False	-3090.77685546875	-1581.33898925781	145.297592163086	0.822855770587921	0.961886703968048	1	106.412216186523	13940
True	False	False	False	False	-3092.34008789063	-1384.69177246094	23.2919807434082	0.792964518070221	0.955192744731903	1	70	1470
True	False	False	False	False	-3087.53588867188	-892.823364257813	328.306030273438	0.700492262840271	0.95851993560791	0.505124092102051	95.9594573974609	28404
True	False	False	False	False	-3092.14135742188	-620.992797851563	228.483245849609	0.564831852912903	0.944995164871216	0.307242959737778	89.3155364990234	18399
True	False	False	False	False	-3092.07739257813	-348.916778564453	137.533599853516	0.742881834506989	0.959453940391541	0.622499585151672	74.9112930297852	9289
True	False	False	False	False	-3089.58740234375	-12.8047466278076	219.610107421875	0.717936635017395	0.934068977832794	0.54669725894928	107.489898681641	21283
True	False	False	False	False	-3088.2490234375	-37.6051063537598	138.64274597168	0.655012667179108	0.953286826610565	0.421013981103897	80.1279983520508	10016
True	False	False	False	False	-3088.07983398438	-474.793243408203	180.790130615234	0.730009138584137	0.966133892536163	0.580324828624725	92.0429458618164	15003
True	False	False	False	False	-3087.13012695313	46.0900077819824	131.987884521484	0.809868931770325	0.956785082817078	1	105.672271728516	12575
True	False	False	False	False	-3083.23828125	-652.698303222656	198.536407470703	0.819695770740509	0.961146533489227	1	82.9888305664063	14855
True	False	False	False	False	-3081.03857421875	-1295.81848144531	285.049468994141	0.795948147773743	0.953537464141846	1	90.4591445922852	23248
True	False	False	False	False	-3077.75122070313	-1123.79528808594	199.645553588867	0.547359824180603	0.922875821590424	0.289884150028229	82.2222213745117	14800
True	False	False	False	False	-3078.33251953125	-698.249145507813	252.884368896484	0.656914949417114	0.944884121417999	0.424032300710678	80.5131607055664	18357
True	False	False	False	False	-3078.46411132813	-442.083190917969	137.533599853516	0.812275528907776	0.961078405380249	1	72.3064498901367	8966
True	False	False	False	False	-3080.81298828125	-210.168182373047	185.226699829102	0.712161183357239	0.933627128601074	0.532137751579285	81.6646728515625	13638
True	False	False	False	False	-3079.56176757813	-137.274688720703	83.1856460571289	0.631654798984528	0.945676147937775	0.386540561914444	73.3066635131836	5498
True	False	False	False	False	-3078.94775390625	-411.302093505859	131.987884521484	0.759082078933716	0.951301991939545	0.690548181533813	70.8403396606445	8430
True	False	False	False	False	-3077.61279296875	-543.621398925781	164.153015136719	0.805816411972046	0.961346685886383	1	80.8513488769531	11966
True	False	False	False	False	-3077.587890625	-1025.72216796875	168.589569091797	0.788660645484924	0.967172503471375	1	81.4736862182617	12384
True	False	False	False	False	-3077.453125	-1534.86889648438	196.318130493164	0.605124890804291	0.898371875286102	0.352179080247879	109.932205200195	19458
True	False	False	False	False	-3072.83154296875	-1468.43371582031	98.7136306762695	0.772825837135315	0.968851387500763	0.775377213954926	83.0561828613281	7392
True	False	False	False	False	-3074.92919921875	-1236.88012695313	190.772415161133	0.567792057991028	0.950162529945374	0.310298830270767	100.872093200684	17350
True	False	False	False	False	-3076.77099609375	-800.9306640625	140.861022949219	0.652496755123138	0.950547873973846	0.417074978351593	74.0866165161133	9409
True	False	False	False	False	-3076.623046875	-775.74560546875	197.427261352539	0.697551608085632	0.950885415077209	0.498756766319275	81.0337066650391	14424
True	False	False	False	False	-3074.77734375	-1259.48645019531	230.701522827148	0.769432365894318	0.965527415275574	0.750428736209869	86.7067337036133	18035
True	False	False	False	False	-3074.55737304688	-841.64697265625	171.917007446289	0.774704217910767	0.961187362670898	0.791011273860931	85.2838745117188	13219
True	False	False	False	False	-3072.03637695313	-167.858062744141	146.40673828125	0.593422770500183	0.937768220901489	0.338330417871475	71.8939361572266	9490
True	False	False	False	False	-3074.44116210938	-85.5359420776367	150.843307495117	0.657824277877808	0.94960081577301	0.425487667322159	82.3602905273438	11201
True	False	False	False	False	-3071.60791015625	-311.271423339844	140.861022949219	0.810112833976746	0.9561527967453	1	79.5748062133789	10106
True	False	False	False	False	-3071.17358398438	-1593.46655273438	159.716445922852	0.754574596881866	0.956395626068115	0.669301986694336	89.8194427490234	12934
True	False	False	False	False	-3070.88354492188	-1482.40209960938	97.6044921875	0.71916389465332	0.954252421855927	0.549907207489014	81.375	7161
True	False	False	False	False	-3070.67529296875	-1346.27624511719	267.30322265625	0.75450211763382	0.945035099983215	0.668977856636047	93.0995864868164	22437
True	False	False	False	False	-3068.8359375	-1195.58117675781	178.571853637695	0.843656301498413	0.964655339717865	1	86.8198776245117	13978
True	False	False	False	False	-3070.02563476563	-970.109313964844	214.064392089844	0.778958797454834	0.957405090332031	0.833941400051117	92.0725402832031	17770
True	False	False	False	False	-3070.11962890625	-237.64013671875	112.023338317871	0.811145603656769	0.950800597667694	1	70.5742568969727	7128
True	False	False	False	False	-3068.09619140625	-146.673446655273	89.8404998779297	0.843989968299866	0.963311195373535	1	78.6543197631836	6371
True	False	False	False	False	-3068.11401367188	-122.025489807129	194.099838256836	0.593527019023895	0.953450441360474	0.338450640439987	82.8399963378906	14497
True	False	False	False	False	-3067.8017578125	-1099.61694335938	209.627822875977	0.685303151607513	0.947069883346558	0.473845601081848	82.5555572509766	15603
True	False	False	False	False	-3067.72192382813	-1665.12963867188	77.6399383544922	0.781193256378174	0.946540415287018	0.863637804985046	126.671424865723	8867
True	False	False	False	False	-3060.74609375	-1629.41650390625	11.0914192199707	0.673765122890472	0.928999543190002	0.452423572540283	70.8000030517578	708
True	False	False	False	False	-3061.71337890625	-1452.75	93.1679229736328	0.797351360321045	0.954880356788635	1	74.1547622680664	6229
True	False	False	False	False	-3064.78564453125	-1144.81799316406	239.574661254883	0.79902595281601	0.963997304439545	1	88.5370407104492	19124
True	False	False	False	False	-3067.29272460938	-59.9986915588379	115.350761413574	0.6888747215271	0.957298755645752	0.480859190225601	86	8944
True	False	False	False	False	-3065.34301757813	-468.185150146484	112.023338317871	0.835714399814606	0.965687274932861	1	78.9504928588867	7974
True	False	False	False	False	-3064.33642578125	-350.096832275391	222.937530517578	0.695020914077759	0.958000063896179	0.493403911590576	79.572135925293	15994
True	False	False	False	False	-3061.86401367188	-185.757278442383	122.005615234375	0.676195085048676	0.960323333740234	0.456788390874863	66.5	7315
True	False	False	False	False	-3060.24975585938	-1427.59143066406	201.863830566406	0.73456221818924	0.962861895561218	0.594370305538177	84.2857131958008	15340
True	False	False	False	False	-3058.1142578125	-608.028930664063	181.899276733398	0.551811575889587	0.911888062953949	0.294201284646988	85.2195129394531	13976
True	False	False	False	False	-3058.35180664063	-388.499725341797	155.279876708984	0.829920530319214	0.964343845844269	1	102.199996948242	14308
True	False	False	False	False	-3059.23974609375	-252.951446533203	116.459907531738	0.662514925003052	0.949325978755951	0.433126717805862	72.0666656494141	7567
True	False	False	False	False	-3057.8544921875	-566.556701660156	190.772415161133	0.68820333480835	0.935123562812805	0.479525864124298	79.6220932006836	13695
True	False	False	False	False	-3057.60522460938	-1503.01574707031	215.173538208008	0.451813161373138	0.884617328643799	0.210861995816231	83.0463943481445	16111
True	False	False	False	False	-3056.74951171875	-1179.25769042969	178.571853637695	0.747022986412048	0.959678649902344	0.637941479682922	83.42236328125	13431
True	False	False	False	False	-3057.46826171875	-668.275451660156	151.952453613281	0.67167454957962	0.956577062606812	0.448726803064346	76.9489059448242	10542
True	False	False	False	False	-3055.2578125	-934.530883789063	246.229507446289	0.814426004886627	0.96459287405014	1	98.6126098632813	21892
True	False	False	False	False	-3053.57250976563	-909.278015136719	157.498153686523	0.762220680713654	0.957710921764374	0.706796109676361	84.3028182983398	11971
True	False	False	False	False	-3054.86572265625	-886.875183105469	171.917007446289	0.638933539390564	0.954668939113617	0.396805465221405	82.4193572998047	12775
True	False	False	False	False	-3052.46264648438	-452.775543212891	120.896469116211	0.816004395484924	0.957753896713257	1	76.4587173461914	8334
True	False	False	False	False	-3051.59936523438	-1700.32360839844	80.9673614501953	0.725601851940155	0.955602645874023	0.567489385604858	106.931503295898	7806
True	False	False	False	False	-3036.70532226563	-1579.80590820313	327.196868896484	0.843744397163391	0.96374899148941	1	97.1254272460938	28652
True	False	False	False	False	-3049.3232421875	-1253.69104003906	156.389007568359	0.628104984760284	0.958061754703522	0.381675899028778	79.1985778808594	11167
True	False	False	False	False	-3049.76953125	-758.465209960938	240.683807373047	0.622539103031158	0.964646756649017	0.374224364757538	87.2442398071289	18932
True	False	False	False	False	-3049.70092773438	12.2641925811768	206.300399780273	0.722695708274841	0.947499334812164	0.559391796588898	77.7096786499023	14454
True	False	False	False	False	-3050.55224609375	46.6008796691895	192.990692138672	0.574394285678864	0.92119687795639	0.317242980003357	82.5172424316406	14358
True	False	False	False	False	-3049.4453125	-421.949401855469	197.427261352539	0.749563694000244	0.959278523921967	0.647986531257629	88.7808990478516	15803
True	False	False	False	False	-3049.0771484375	-78.7018508911133	209.627822875977	0.605539739131927	0.956114172935486	0.352683573961258	79.9629592895508	15113
True	False	False	False	False	-3046.49047851563	-809.880676269531	146.40673828125	0.638476550579071	0.946802318096161	0.396149098873138	76.5530319213867	10105
True	False	False	False	False	-3044.71240234375	-481.101959228516	139.751892089844	0.825376749038696	0.960482001304626	1	77.4444427490234	9758
True	False	False	False	False	-3045.76538085938	-296.167846679688	144.188446044922	0.62285840511322	0.934918701648712	0.374646186828613	75.6230773925781	9831
True	False	False	False	False	-3043.93969726563	-1544.76147460938	198.536407470703	0.56908243894577	0.884439468383789	0.311641931533813	104.642456054688	18731
True	False	False	False	False	-3029.44580078125	-1491.33581542969	185.226699829102	0.838037431240082	0.970236241817474	1	116.67066192627	19484
True	False	False	False	False	-3030.98364257813	-1413.04223632813	222.937530517578	0.668774247169495	0.91742205619812	0.44368451833725	81.9303512573242	16468
True	False	False	False	False	-3039.23583984375	-1328.61804199219	117.569046020508	0.793545544147491	0.95685225725174	1	83.4339599609375	8844
True	False	False	False	False	-3040.62915039063	-1304.48510742188	164.153015136719	0.778728127479553	0.949541032314301	0.831242144107819	83.5202713012695	12361
True	False	False	False	False	-3039.93627929688	-1082.54663085938	302.795745849609	0.836464941501617	0.975350320339203	1	95.2307662963867	25998
True	False	False	False	False	-3040.09790039063	-648.866271972656	232.919815063477	0.761447966098785	0.94450455904007	0.702669262886047	79.3571395874023	16665
True	False	False	False	False	-3038.9873046875	-1378.83630371094	249.556930541992	0.748627901077271	0.944362342357635	0.644232213497162	94.0933303833008	21171
True	False	False	False	False	-3030.24682617188	-1237.44812011719	158.607299804688	0.701090931892395	0.945794343948364	0.506440579891205	80.1748275756836	11465
True	False	False	False	False	-3038.60913085938	-727.569641113281	199.645553588867	0.816691935062408	0.965913057327271	1	82.1500015258789	14787
True	False	False	False	False	-3038.330078125	-1032.46179199219	209.627822875977	0.623911023139954	0.952582359313965	0.376041650772095	94.3492050170898	17832
True	False	False	False	False	-3029.21411132813	-996.252624511719	225.155807495117	0.645384013652802	0.937867641448975	0.406250029802322	85.4581298828125	17348
True	False	False	False	False	-3036.70532226563	-692.43896484375	159.716445922852	0.680781960487366	0.961535513401031	0.465236067771912	76.9722213745117	11084
True	False	False	False	False	-3036.51489257813	-561.654357910156	157.498153686523	0.781017482280731	0.959197640419006	0.861013054847717	68.521125793457	9730
True	False	False	False	False	-3033.90991210938	-437.496429443359	176.353576660156	0.85702919960022	0.967846930027008	1	90.698112487793	14421
True	False	False	False	False	-3035.09765625	-113.670524597168	118.678184509277	0.657753348350525	0.955496370792389	0.42537385225296	69.1962585449219	7404
True	False	False	False	False	-3032.8134765625	-871.99853515625	178.571853637695	0.684039294719696	0.961896121501923	0.471409350633621	79.0310592651367	12724
True	False	False	False	False	-3028.81982421875	-1457.82995605469	181.899276733398	0.768088281154633	0.958776593208313	0.741466164588928	93.3109741210938	15303
True	False	False	False	False	-3027.10107421875	-1748.86804199219	63.2210922241211	0.758609592914581	0.958535254001617	0.688213586807251	107.526313781738	6129
True	False	False	False	False	-3007.73413085938	-1746.78234863281	130.878753662109	0.674995541572571	0.961725950241089	0.454624444246292	97.9152526855469	11554
True	False	False	False	False	-3025.86303710938	-1704.47399902344	183.008422851563	0.801252424716949	0.953278005123138	1	102.87272644043	16974
True	False	False	False	False	-3026.85034179688	-1515.82641601563	176.353576660156	0.699224472045898	0.948662400245667	0.502358973026276	110.874214172363	17629
True	False	False	False	False	-3024.95629882813	-1204.32653808594	199.645553588867	0.647322654724121	0.949491143226624	0.40915635228157	85.4222259521484	15376
True	False	False	False	False	-3024.09619140625	-1661.29553222656	174.135284423828	0.705813467502594	0.931874811649323	0.517077386379242	88.5414047241211	13901
True	False	False	False	False	-3021.83349609375	-1626.04248046875	214.064392089844	0.82303661108017	0.965310573577881	1	95.3886032104492	18410
True	False	False	False	False	-3023.99536132813	-1135.89379882813	197.427261352539	0.82590115070343	0.952616155147552	1	96.6292114257813	17200
True	False	False	False	False	-3023.794921875	-364.238433837891	229.592376708984	0.702057659626007	0.961382806301117	0.508581161499023	85.2512054443359	17647
True	False	False	False	False	-3023.39331054688	-129.984024047852	141.970169067383	0.775036215782166	0.945870757102966	0.793944418430328	86.6015625	11085
True	False	False	False	False	-3021.95727539063	-59.269905090332	160.825576782227	0.694726705551147	0.942129075527191	0.492788851261139	70.1655197143555	10174
True	False	False	False	False	-3020.2734375	-1726.59326171875	96.4953460693359	0.775108277797699	0.950555145740509	0.794588387012482	93.6896514892578	8151
True	False	False	False	False	-2999.05615234375	-1532.40258789063	154.17073059082	0.791722774505615	0.952084243297577	1	98.3597106933594	13672
True	False	False	False	False	-3007.99340820313	-1485.78100585938	119.787330627441	0.653936803340912	0.964537382125854	0.419322341680527	73.1574096679688	7901
True	False	False	False	False	-3019.67919921875	-1273.81420898438	168.589569091797	0.788660645484924	0.958642601966858	1	73.2565765380859	11135
True	False	False	False	False	-3017.5791015625	-1171.10778808594	196.318130493164	0.803080379962921	0.950250804424286	1	84.0734481811523	14881
True	False	False	False	False	-3013.66943359375	-813.765075683594	147.515884399414	0.757547676563263	0.946095287799835	0.683063745498657	72.1203002929688	9592
True	False	False	False	False	-3016.34985351563	41.1446075439453	176.353576660156	0.554245293140411	0.937275767326355	0.296591252088547	79.3207550048828	12612
True	False	False	False	False	-3013.61083984375	-1333.43249511719	277.285491943359	0.662352204322815	0.936888873577118	0.432857900857925	91.5800018310547	22895
True	False	False	False	False	-3003.43701171875	-1100.6552734375	257.320922851563	0.698014199733734	0.961272299289703	0.499747633934021	83.0991363525391	19279
True	False	False	False	False	-3012.22827148438	-871.898315429688	127.551322937012	0.577091634273529	0.955546796321869	0.320132791996002	77.6347808837891	8928
True	False	False	False	False	-3009.24609375	-941.162658691406	167.480438232422	0.67883974313736	0.953279912471771	0.461624920368195	82.3245010375977	12431
True	False	False	False	False	-3001.49194335938	-853.389587402344	170.807861328125	0.810298204421997	0.958886682987213	1	92.4870147705078	14243
True	False	False	False	False	-3007.44799804688	-734.354858398438	115.350761413574	0.760451793670654	0.969265520572662	0.697474420070648	86.75	9022
True	False	False	False	False	-3000.267578125	-75.9092559814453	139.751892089844	0.65375816822052	0.947330117225647	0.419042497873306	76.4206314086914	9629
True	False	False	False	False	-2998.6904296875	-1516.65612792969	87.6222152709961	0.694826781749725	0.956568479537964	0.492997974157333	77.5316467285156	6125
True	False	False	False	False	-2996.43017578125	-1211.60620117188	137.533599853516	0.599780976772308	0.953882575035095	0.34576541185379	75.7822570800781	9397
True	False	False	False	False	-2995.59228515625	-1804.54846191406	103.150199890137	0.737817108631134	0.956510245800018	0.604963421821594	119.419357299805	11106
True	False	False	False	False	-2962.08618164063	-1764.4365234375	143.079315185547	0.653669953346252	0.938660144805908	0.418904364109039	88.2325592041016	11382
True	False	False	False	False	-2982.9267578125	-1617.77880859375	126.442184448242	0.797434329986572	0.957675635814667	1	79.2280731201172	9032
True	False	False	False	False	-2993.16552734375	-1396.35229492188	148.625015258789	0.802791655063629	0.954182624816895	1	96.6716384887695	12954
True	False	False	False	False	-2992.01977539063	-1266.86486816406	174.135284423828	0.721717774868011	0.954485476016998	0.556727707386017	86.5414047241211	13587
True	False	False	False	False	-2991.86328125	-1500.66687011719	85.4039306640625	0.740752220153809	0.9486203789711	0.614958584308624	77.8181838989258	5992
True	False	False	False	False	-2979.36401367188	-1483.70336914063	257.320922851563	0.453445345163345	0.84006005525589	0.212033376097679	98.2241363525391	22788
True	False	False	False	False	-2991.79248046875	-912.153076171875	125.333038330078	0.740218818187714	0.955566346645355	0.61310887336731	77.2654876708984	8731
True	False	False	False	False	-2991.42211914063	-1441.90795898438	248.447799682617	0.745300650596619	0.950991868972778	0.631386935710907	96.4464263916016	21604
True	False	False	False	False	-2982.45654296875	-1365.0283203125	271.739776611328	0.758783280849457	0.951557457447052	0.689068496227264	79.9836730957031	19596
True	False	False	False	False	-2990.29565429688	-1163.94799804688	149.734161376953	0.750112891197205	0.948696434497833	0.650220811367035	72.1925888061523	9746
True	False	False	False	False	-2989.5224609375	-832.604431152344	135.315322875977	0.509212255477905	0.933230876922607	0.255491584539413	65.2377014160156	7959
True	False	False	False	False	-2986.89794921875	-1041.88659667969	208.518692016602	0.743094384670258	0.956265985965729	0.623266398906708	98.4095764160156	18501
True	False	False	False	False	-2979.10473632813	-888.359069824219	88.7313537597656	0.795180141925812	0.945148706436157	1	103.112503051758	8249
True	False	False	False	False	-2978.228515625	-1298.88000488281	216.282684326172	0.73606413602829	0.957261741161346	0.599197506904602	92.3692321777344	18012
True	False	False	False	False	-2977.24487304688	-1224.70178222656	247.338653564453	0.665926277637482	0.950252294540405	0.438827276229858	82.4439468383789	18385
True	False	False	False	False	-2976.28344726563	-1705.32604980469	205.191253662109	0.72498345375061	0.951537728309631	0.565742909908295	88.8378372192383	16435
True	False	False	False	False	-2970.05493164063	-1673.3232421875	190.772415161133	0.763307452201843	0.954150259494781	0.712753474712372	92.5697708129883	15922
True	False	False	False	False	-2974.82080078125	-1658.73095703125	17.7462711334229	0.762108087539673	0.949675559997559	0.706189274787903	62.5	1000
True	False	False	False	False	-2968.44555664063	-1603.37805175781	215.173538208008	0.792714774608612	0.958278656005859	1	93.7989654541016	18197
True	False	False	False	False	-2973.107421875	-1557.59143066406	329.415161132813	0.392626464366913	0.799109697341919	0.17152801156044	91.0404052734375	27039
True	False	False	False	False	-2961.03637695313	-1212.28747558594	128.660461425781	0.647274434566498	0.962198376655579	0.409083664417267	77.1551742553711	8950
True	False	False	False	False	-2967.66650390625	-1115.08715820313	158.607299804688	0.560392618179321	0.948196947574615	0.302724659442902	84.1888122558594	12039
True	False	False	False	False	-2972.025390625	-965.396911621094	178.571853637695	0.771386206150055	0.95953643321991	0.76433938741684	82.3291931152344	13255
True	False	False	False	False	-2971.50244140625	-1085.53491210938	187.44499206543	0.828562021255493	0.953783690929413	1	83.0591735839844	14037
True	False	False	False	False	-2966.3681640625	-931.046936035156	161.934722900391	0.628211438655853	0.949218928813934	0.381820470094681	68.2328796386719	9962
True	False	False	False	False	-2963.69799804688	-1165.62634277344	140.861022949219	0.752856492996216	0.972326695919037	0.661748111248016	72.2440948486328	9175
True	False	False	False	False	-2957.44384765625	-1875.71862792969	105.36848449707	0.723260998725891	0.926334977149963	0.560945451259613	142.094741821289	13499
True	False	False	False	False	-2957.44189453125	-1414.71606445313	153.061584472656	0.706139206886292	0.955111503601074	0.517828226089478	87.1956558227539	12033
True	False	False	False	False	-2954.46069335938	-1707.82043457031	164.153015136719	0.725604593753815	0.938452363014221	0.567497134208679	76.594596862793	11336
True	False	False	False	False	-2953.86376953125	-1276.29565429688	167.480438232422	0.67883974313736	0.956732213497162	0.461624920368195	78.7947006225586	11898
True	False	False	False	False	-2952.19311523438	-1891.22705078125	32.1651153564453	0.820795118808746	0.95398223400116	1	100.068962097168	2902
True	False	False	False	False	-2935.462890625	-1832.89514160156	147.515884399414	0.77680242061615	0.958606481552124	0.810584485530853	86.5939865112305	11517
True	False	False	False	False	-2938.82861328125	-1744.19299316406	115.350761413574	0.801323413848877	0.960910856723785	1	79.3653869628906	8254
True	False	False	False	False	-2943.94750976563	-1580.31481933594	165.262145996094	0.621906816959381	0.943960428237915	0.373390942811966	78.1073837280273	11638
True	False	False	False	False	-2951.48559570313	-1336.59716796875	229.592376708984	0.787973821163177	0.965030372142792	1	91.0869598388672	18855
True	False	False	False	False	-2949.9951171875	-1183.34887695313	153.061584472656	0.72611141204834	0.958352208137512	0.568937957286835	74.4347839355469	10272
True	False	False	False	False	-2949.24169921875	-1507.59729003906	196.318130493164	0.785496652126312	0.95819628238678	1	97.9717483520508	17341
True	False	False	False	False	-2946.59741210938	-1454.75317382813	225.155807495117	0.721633672714233	0.952273190021515	0.55650007724762	82.8719177246094	16823
True	False	False	False	False	-2942.291015625	-1671.39025878906	263.975769042969	0.698055505752563	0.95472127199173	0.499836385250092	92.6176452636719	22043
True	False	False	False	False	-2939.28686523438	-1548.39929199219	148.625015258789	0.782643020153046	0.959966003894806	0.888168036937714	77.0223846435547	10321
True	False	False	False	False	-2940.44482421875	-1076.01635742188	199.645553588867	0.774507224559784	0.953202903270721	0.789297342300415	83.0999984741211	14958
True	False	False	False	False	-2939.63720703125	-1406.57824707031	149.734161376953	0.684073209762573	0.951748609542847	0.471474379301071	80.0222244262695	10803
True	False	False	False	False	-2939.51513671875	-1309.46887207031	166.371292114258	0.686895906925201	0.94873708486557	0.476949363946915	78.4199981689453	11763
True	False	False	False	False	-2936.03344726563	-1220.62072753906	157.498153686523	0.59052437543869	0.951148509979248	0.335008829832077	70.7816925048828	10051
True	False	False	False	False	-2935.6298828125	-1789.19177246094	28.8376903533936	0.778573036193848	0.945234656333923	0.82945716381073	63.961540222168	1663
True	False	False	False	False	-2931.728515625	-1262.275390625	130.878753662109	0.620877861976624	0.942434310913086	0.372040390968323	70.3050842285156	8296
True	False	False	False	False	-2933.40551757813	-1158.68054199219	250.666076660156	0.79687774181366	0.966344058513641	1	83.9292068481445	18968
True	False	False	False	False	-2932.03002929688	-450.722442626953	11.0914192199707	0.763594925403595	0.936281979084015	0.714360892772675	50.7999992370605	508
True	False	False	False	False	-2928.97216796875	-1726.4912109375	100.931915283203	0.800370097160339	0.96226441860199	1	70.1758270263672	6386
True	False	False	False	False	-2929.66723632813	-1445.58715820313	63.2210922241211	0.530996918678284	0.939319372177124	0.274588257074356	77.4210510253906	4413
True	False	False	False	False	-2926.47021484375	-1496.20629882813	169.698715209961	0.726159274578094	0.963403820991516	0.56907457113266	85.1830062866211	13033
True	False	False	False	False	-2926.42626953125	-1874.88037109375	236.24723815918	0.579861104488373	0.929811418056488	0.32313272356987	95.8967132568359	20426
True	False	False	False	False	-2912.02709960938	-1879.20043945313	79.8582229614258	0.670732975006104	0.949439883232117	0.447078943252563	81.1944427490234	5846
True	False	False	False	False	-2922.69677734375	-1760.89819335938	165.262145996094	0.477383196353912	0.92179536819458	0.229830592870712	97.671142578125	14553
True	False	False	False	False	-2925.091796875	-1570.91479492188	141.970169067383	0.729068458080292	0.946157932281494	0.577525734901428	77.625	9936
True	False	False	False	False	-2923.62768554688	-1612.025390625	163.043869018555	0.626872420310974	0.947803020477295	0.380007565021515	77.027214050293	11323
True	False	False	False	False	-2918.5087890625	-1520.70642089844	149.734161376953	0.632267773151398	0.951681077480316	0.387389779090881	86.8000030517578	11718
True	False	False	False	False	-2921.91479492188	-1473.50024414063	183.008422851563	0.548993766307831	0.913221895694733	0.291460633277893	94.1272735595703	15531
True	False	False	False	False	-2921.90991210938	-1379.57580566406	218.500961303711	0.720235586166382	0.949964106082916	0.552745699882507	89.9289321899414	17716
True	False	False	False	False	-2920.88720703125	-1129.92272949219	242.902084350586	0.77219569683075	0.955524623394012	0.770454943180084	84.7534255981445	18561
True	False	False	False	False	-2919.73681640625	-1322.85266113281	95.3862075805664	0.827333629131317	0.958789765834808	1	79.6976776123047	6854
True	False	False	False	False	-2917.63208007813	-1790.23718261719	228.483245849609	0.800404906272888	0.951285183429718	1	104.713592529297	21571
True	False	False	False	False	-2914.61694335938	-1659.23815917969	184.117568969727	0.664196252822876	0.957589566707611	0.435920625925064	83.1867446899414	13809
True	False	False	False	False	-2917.43334960938	-1275.92407226563	150.843307495117	0.705643773078918	0.960454761981964	0.516687095165253	77.7058792114258	10568
True	False	False	False	False	-2916.95434570313	-1542.42395019531	140.861022949219	0.741758704185486	0.918181598186493	0.618490815162659	134.850387573242	17126
True	False	False	False	False	-2912.45141601563	-1413.60693359375	147.515884399414	0.796800673007965	0.970803201198578	1	81.1729354858398	10796
True	False	False	False	False	-2912.76440429688	-1300.3486328125	145.297592163086	0.689279675483704	0.95448112487793	0.481666713953018	75.8167953491211	9932
True	False	False	False	False	-2908.40869140625	-1835.61755371094	211.846115112305	0.684551477432251	0.947376668453217	0.472393840551376	83.7068099975586	15988
True	False	False	False	False	-2906.6650390625	-1615.37060546875	131.987884521484	0.779522478580475	0.950650691986084	0.840783715248108	75.4789886474609	8982
True	False	False	False	False	-2909.18237304688	-1439.65258789063	224.046676635742	0.411646276712418	0.82015997171402	0.183545798063278	98.5346527099609	19904
True	False	False	False	False	-2907.81494140625	-1345.83935546875	105.36848449707	0.762958765029907	0.942169308662415	0.710821866989136	78.1157913208008	7421
True	False	False	False	False	-2903.30981445313	-1710.83044433594	248.447799682617	0.61861252784729	0.900566756725311	0.369091033935547	81.8839263916016	18342
True	False	False	False	False	-2902.06616210938	-1233.96276855469	257.320922851563	0.815286338329315	0.962363421916962	1	89.7155151367188	20814
True	False	False	False	False	-2898.36206054688	-1728.07189941406	107.586769104004	0.837860226631165	0.960950613021851	1	99.0618591308594	9609
True	False	False	False	False	-2899.86352539063	-1463.08642578125	151.952453613281	0.728061437606812	0.935946047306061	0.574565887451172	93.5839385986328	12821
True	False	False	False	False	-2894.05200195313	-1685.78955078125	286.158630371094	0.725047051906586	0.965790808200836	0.565921902656555	89.0813980102539	22983
True	False	False	False	False	-2887.55615234375	-1593.02746582031	150.843307495117	0.71558803319931	0.958352208137512	0.54067075252533	76.6323547363281	10422
True	False	False	False	False	-2893.541015625	-1364.27587890625	212.955261230469	0.784542441368103	0.967651605606079	0.936093747615814	79.5572891235352	15275
True	False	False	False	False	-2893.046875	-1282.92370605469	157.498153686523	0.762220680713654	0.963463962078094	0.706796109676361	80.2323913574219	11393
True	False	False	False	False	-2892.09350585938	-1570.0869140625	150.843307495117	0.774635255336761	0.955881536006927	0.790409028530121	73.5661773681641	10005
True	False	False	False	False	-2890.09033203125	-1489.50817871094	161.934722900391	0.70898699760437	0.954517602920532	0.524491310119629	84.3630142211914	12317
True	False	False	False	False	-2887.63940429688	-1314.10852050781	159.716445922852	0.739838838577271	0.960648775100708	0.6118004322052	77.9097213745117	11219
True	False	False	False	False	-2884.04467773438	-1763.94909667969	139.751892089844	0.660252749919891	0.965722143650055	0.429414510726929	73.8492050170898	9305
True	False	False	False	False	-2884.0810546875	-1469.86437988281	67.6576614379883	0.560825288295746	0.930887937545776	0.303161680698395	67.4918060302734	4117
True	False	False	False	False	-2881.826171875	-1744.07153320313	116.459907531738	0.764054596424103	0.948616027832031	0.716959476470947	93.0571441650391	9771
True	False	False	False	False	-2878.603515625	-1621.11547851563	150.843307495117	0.628595292568207	0.952627658843994	0.382342517375946	77.2867660522461	10511
True	False	False	False	False	-2881.24609375	-1537.90759277344	128.660461425781	0.7023766040802	0.939669072628021	0.509291410446167	114.568962097168	13290
True	False	False	False	False	-2873.4169921875	-1521.72802734375	73.203369140625	0.726016283035278	0.940430998802185	0.568666875362396	78.5606079101563	5185
True	False	False	False	False	-2876.50854492188	-1503.87890625	113.132476806641	0.611080229282379	0.933340489864349	0.359513878822327	74.6176452636719	7611
True	False	False	False	False	-2872.37182617188	-1347.48937988281	128.660461425781	0.811424374580383	0.955571591854095	1	80.6896514892578	9360
True	False	False	False	False	-2866.99536132813	-1537.60852050781	29.9468326568604	0.72340726852417	0.955226957798004	0.561349153518677	79.5185165405273	2147
True	False	False	False	False	-2854.087890625	-1817.57165527344	220.719253540039	0.721562623977661	0.95338386297226	0.556307733058929	84.5025100708008	16816
True	False	False	False	False	-2861.87817382813	-1794.376953125	209.627822875977	0.728125631809235	0.965924382209778	0.574753403663635	88.5132293701172	16729
True	False	False	False	False	-2860.81591796875	-1733.61682128906	146.40673828125	0.799256145954132	0.958664655685425	1	73.9848480224609	9766
True	False	False	False	False	-2857.15112304688	-1647.18237304688	201.863830566406	0.776127755641937	0.952930867671967	0.804006338119507	72.7912063598633	13248
True	False	False	False	False	-2859.22534179688	-1490.65234375	95.3862075805664	0.733483374118805	0.96119749546051	0.590964496135712	72.3720932006836	6224
True	False	False	False	False	-2858.61010742188	-1600.39453125	138.64274597168	0.680588185787201	0.949153363704681	0.464873433113098	71.015998840332	8877
True	False	False	False	False	-2853.96801757813	-1561.35632324219	29.9468326568604	0.764188587665558	0.946757137775421	0.717723667621613	72.8518524169922	1967
True	False	False	False	False	-2857.57055664063	-1461.09594726563	234.028945922852	0.584451198577881	0.91409295797348	0.328180223703384	131.289093017578	27702
True	False	False	False	False	-2856.07666015625	-1301.0205078125	149.734161376953	0.54486757516861	0.943569302558899	0.287497252225876	78.6962966918945	10624
True	False	False	False	False	-2851.42919921875	-1381.97827148438	292.8134765625	0.723862171173096	0.948157489299774	0.562608957290649	95.0075759887695	25082
True	False	False	False	False	-2851.29931640625	-1534.49853515625	119.787330627441	0.746888160705566	0.924740433692932	0.637421369552612	124.509262084961	13447
True	False	False	False	False	-2851.21948242188	-1673.23254394531	174.135284423828	0.712336838245392	0.946024715900421	0.532567918300629	86.7898101806641	13626
True	False	False	False	False	-2842.55688476563	-1355.46484375	115.350761413574	0.778573036193848	0.956214725971222	0.82945716381073	71.2403869628906	7409
True	False	False	False	False	-2845.8369140625	-1313.28649902344	150.843307495117	0.636951267719269	0.945722579956055	0.393970042467117	82.904411315918	11275
True	False	False	False	False	-2836.9697265625	-1781.12292480469	136.424453735352	0.736890852451324	0.952235400676727	0.601898670196533	75.2357711791992	9254
True	False	False	False	False	-2840.1201171875	-1588.12231445313	208.518692016602	0.709641337394714	0.929638922214508	0.526048123836517	80.4042587280273	15116
True	False	False	False	False	-2835.72973632813	-1558.65356445313	301.686614990234	0.80023330450058	0.960339069366455	1	128.150741577148	34857
True	False	False	False	False	-2829.52880859375	-1855.67102050781	390.41796875	0.71291172504425	0.949977338314056	0.533981204032898	127.732955932617	44962
True	False	False	False	False	-2833.21923828125	-1695.99536132813	290.595184326172	0.651053726673126	0.940091848373413	0.414842307567596	92.1564865112305	24145
True	False	False	False	False	-2830.28759765625	-1521.71154785156	113.132476806641	0.805147111415863	0.964251041412354	1	98.1568603515625	10012
True	False	False	False	False	-2830.4375	-1483.28991699219	188.554138183594	0.561189830303192	0.903277993202209	0.30353045463562	93.1764678955078	15840
True	False	False	False	False	-2829.57421875	-1618.49133300781	246.229507446289	0.613089203834534	0.948745429515839	0.362034618854523	78.8738708496094	17510
True	False	False	False	False	-2829.37646484375	-1405.75048828125	309.450592041016	0.425533413887024	0.867478251457214	0.19267675280571	81.7347640991211	22804
True	False	False	False	False	-2829.02807617188	-1340.78173828125	97.6044921875	0.819784700870514	0.955301940441132	1	76.7840881347656	6757
True	False	False	False	False	-2827.02368164063	-1743.93969726563	247.338653564453	0.673027753829956	0.939340949058533	0.45111358165741	85.7937240600586	19132
True	False	False	False	False	-2825.86083984375	-1426.111328125	51.0205307006836	0.824059367179871	0.957641243934631	1	62.347827911377	2868
True	False	False	False	False	-2824.08935546875	-1327.98876953125	88.7313537597656	0.682310163974762	0.950941801071167	0.468113631010056	83.75	6700
True	False	False	False	False	-2817.95581054688	-1821.00219726563	161.934722900391	0.757529318332672	0.954798519611359	0.682975828647614	89.2260284423828	13027
True	False	False	False	False	-2815.94458007813	-1537.26403808594	166.371292114258	0.825018525123596	0.954780399799347	1	81.9800033569336	12297
True	False	False	False	False	-2810.77319335938	-1786.25769042969	119.787330627441	0.832143545150757	0.95934933423996	1	74.0092620849609	7993
True	False	False	False	False	-2809.03442382813	-1661.41491699219	170.807861328125	0.791216492652893	0.959373652935028	1	76.3181838989258	11753
True	False	False	False	False	-2808.31518554688	-1449.46728515625	192.990692138672	0.563640713691711	0.919932663440704	0.306023061275482	96.0172424316406	16707
True	False	False	False	False	-2808.19458007813	-1573.11840820313	183.008422851563	0.748634278774261	0.947357952594757	0.644257545471191	75.6121215820313	12476
True	False	False	False	False	-2805.21630859375	-1711.07958984375	240.683807373047	0.80272513628006	0.953997313976288	1	99.0184326171875	21487
True	False	False	False	False	-2803.85986328125	-1414.11511230469	55.4570960998535	0.655060887336731	0.958860158920288	0.421090096235275	58.7599983215332	2938
True	False	False	False	False	-2800.57177734375	-1616.25720214844	256.211791992188	0.691958487033844	0.955233931541443	0.48707526922226	75.6666641235352	17479
True	False	False	False	False	-2792.36987304688	-1766.57116699219	221.828384399414	0.739838838577271	0.95660936832428	0.6118004322052	86.8649978637695	17373
True	False	False	False	False	-2791.86865234375	-1825.95080566406	164.153015136719	0.775534987449646	0.957683384418488	0.798458695411682	79.0743255615234	11703
True	False	False	False	False	-2791.8095703125	-1506.94018554688	186.335845947266	0.769323408603668	0.950020372867584	0.749684989452362	89.4583358764648	15029
True	False	False	False	False	-2783.10009765625	-1543.0419921875	161.934722900391	0.823068141937256	0.962004125118256	1	80.9657516479492	11821
True	False	False	False	False	-2776.162109375	-1586.271484375	136.424453735352	0.529246628284454	0.911727070808411	0.273002624511719	58.6097564697266	7209
True	False	False	False	False	-2774.74658203125	-1646.01123046875	161.934722900391	0.757529318332672	0.967923104763031	0.682975828647614	75.4383544921875	11014
True	False	False	False	False	-2768.65649414063	-1561.23608398438	174.135284423828	0.769729197025299	0.966327965259552	0.752471208572388	75.0573272705078	11784
True	False	False	False	False	-2770.01782226563	-1448.45202636719	105.36848449707	0.762958765029907	0.943103194236755	0.710821866989136	108.06315612793	10266
True	False	False	False	False	-2766.02172851563	-1787.70397949219	242.902084350586	0.673121452331543	0.946505784988403	0.451279699802399	86.684928894043	18984
True	False	False	False	False	-2761.564453125	-1841.99499511719	269.521484375	0.741251766681671	0.946681141853333	0.616704761981964	103.641975402832	25185
True	False	False	False	False	-2760.7412109375	-1671.466796875	263.975769042969	0.643316745758057	0.919735729694366	0.403186053037643	106.30672454834	25301
True	False	False	False	False	-2760.38720703125	-1749.76232910156	219.610107421875	0.732440412044525	0.935570180416107	0.587718963623047	79.2474746704102	15691
True	False	False	False	False	-2758.14331054688	-1714.50671386719	138.64274597168	0.680588185787201	0.940128982067108	0.464873433113098	79.2959976196289	9912
True	False	False	False	False	-2746.59985351563	-1805.54248046875	158.607299804688	0.691682934761047	0.946077585220337	0.486513465642929	89.6014022827148	12813
True	False	False	False	False	-2751.21557617188	-1596.71398925781	183.008422851563	0.856111884117126	0.971016585826874	1	74.4969711303711	12292
True	False	False	False	False	-2745.62890625	-1622.19519042969	192.990692138672	0.732719540596008	0.954182863235474	0.588583052158356	72.6264343261719	12637
True	False	False	False	False	-2740.13256835938	-1720.10424804688	127.551322937012	0.725611567497253	0.954978168010712	0.5675168633461	74.3652191162109	8552
True	False	False	False	False	-2729.70971679688	-1746.13305664063	208.518692016602	0.576027154922485	0.898004829883575	0.318988591432571	93.7074432373047	17617
True	False	False	False	False	-2726.86962890625	-1867.99719238281	146.40673828125	0.842007040977478	0.959582805633545	1	97.5303039550781	12874
True	False	False	False	False	-2721.517578125	-1827.24816894531	217.391815185547	0.725042045116425	0.957243144512177	0.565907895565033	92.1989822387695	18071
True	False	False	False	False	-2719.66918945313	-1797.03625488281	222.937530517578	0.728814482688904	0.950797855854034	0.576775729656219	90.9950256347656	18290
True	False	False	False	False	-2716.60229492188	-1622.27038574219	164.153015136719	0.86441171169281	0.965967118740082	1	75.8243255615234	11222
True	False	False	False	False	-2701.00219726563	-1794.39331054688	102.041061401367	0.794671595096588	0.964942038059235	1	77.8043441772461	7158
True	False	False	False	False	-2708.5537109375	-1711.93957519531	285.049468994141	0.577688097953796	0.908112168312073	0.320776015520096	88.4241256713867	22725
True	False	False	False	False	-2711.45385742188	-1667.46142578125	119.787330627441	0.79902595281601	0.956472516059875	1	71.0555572509766	7674
True	False	False	False	False	-2704.65161132813	-1757.625	108.695907592773	0.764249205589294	0.935354828834534	0.718070447444916	96.7040786743164	9477
True	False	False	False	False	-2700.44189453125	-1652.01245117188	126.442184448242	0.67285168170929	0.960321545600891	0.450801759958267	68.5263137817383	7812
True	False	False	False	False	-2700.39135742188	-1872.94848632813	219.610107421875	0.631505310535431	0.95586371421814	0.386333853006363	77.8181838989258	15408
True	False	False	False	False	-2690.50805664063	-1681.94250488281	186.335845947266	0.732141613960266	0.956426858901978	0.58679735660553	65.6369018554688	11027
True	False	False	False	False	-2687.703125	-1746.76342773438	126.442184448242	0.806643486022949	0.954439222812653	1	92.3859634399414	10532
True	False	False	False	False	-2684.427734375	-1825.80212402344	207.409545898438	0.787462949752808	0.955337226390839	1	88.7165756225586	16590
True	False	False	False	False	-2681.61352539063	-1779.36486816406	242.902084350586	0.47719943523407	0.922138035297394	0.229689359664917	78.484016418457	17188
True	False	False	False	False	-2682.33056640625	-1619.47668457031	166.371292114258	0.745481371879578	0.948451995849609	0.63206559419632	75.4800033569336	11322
True	False	False	False	False	-2676.75854492188	-1870.39733886719	127.551322937012	0.664698958396912	0.966144263744354	0.436761826276779	76.8869552612305	8842
True	False	False	False	False	-2677.01171875	-1727.78527832031	137.533599853516	0.643381059169769	0.935486912727356	0.403280854225159	69.5	8618
True	False	False	False	False	-2662.68017578125	-1827.9443359375	136.424453735352	0.756108999252319	0.946854650974274	0.676289081573486	76.6747970581055	9431
True	False	False	False	False	-2665.4912109375	-1751.87316894531	120.896469116211	0.793161451816559	0.951580166816711	1	79.5963287353516	8676
True	False	False	False	False	-2656.2880859375	-1848.16357421875	129.769607543945	0.708431541919708	0.949785888195038	0.52317750453949	71.9829025268555	8422
True	False	False	False	False	-2655.21655273438	-1891.7646484375	215.173538208008	0.799697458744049	0.966367304325104	1	88.3144302368164	17133
True	False	False	False	False	-2644.42553710938	-1872.41931152344	96.4953460693359	0.69021600484848	0.967985987663269	0.483544021844864	70.9425277709961	6172
True	False	False	False	False	-2652.365234375	-1805.00158691406	118.678184509277	0.757112741470337	0.95954817533493	0.680991768836975	65.1028060913086	6966
True	False	False	False	False	-2643.2216796875	-684.276489257813	227.374099731445	0.834634482860565	0.9649698138237	1	74	15170
True	False	False	False	False	-2635.56103515625	-756.145690917969	188.554138183594	0.674348950386047	0.953947126865387	0.453465551137924	84.4294128417969	14353
True	False	False	False	False	-2627.380859375	-1871.03527832031	125.333038330078	0.524308025836945	0.92544150352478	0.268578588962555	68.0088500976563	7685
True	False	False	False	False	-2627.91625976563	-1842.29821777344	159.716445922852	0.792017757892609	0.957418978214264	1	70.6527786254883	10174
True	False	False	False	False	-2619.19580078125	-1806.56103515625	151.952453613281	0.641634702682495	0.942198872566223	0.400719165802002	64.5839385986328	8848
True	False	False	False	False	-2607.17041015625	-259.706207275391	43.256534576416	0.730620563030243	0.93317061662674	0.582162261009216	43.2564086914063	1687
True	False	False	False	False	-2591.61059570313	-1877.29907226563	165.262145996094	0.848681271076202	0.968290209770203	1	72.7516784667969	10840
True	False	False	False	False	-2586.86865234375	-214.287460327148	17.7462711334229	0.820201992988586	0.947792708873749	1	39	624
True	False	False	False	False	-2580.92211914063	-672.781799316406	167.480438232422	0.783472120761871	0.964829623699188	0.905631244182587	69	10419
True	False	False	False	False	-2477.4794921875	-954.062683105469	49.9113883972168	0.714016556739807	0.923047363758087	0.536720454692841	98.6666641235352	4440
True	False	False	False	False	-2377.49658203125	-961.101684570313	164.153015136719	0.842985391616821	0.972873985767365	1	63.5608100891113	9407
True	False	False	False	False	-2345.03759765625	-960.567932128906	170.807861328125	0.799037754535675	0.95607990026474	1	63.2142868041992	9735
True	False	False	False	False	-2326.43481445313	-933.223999023438	208.518692016602	0.721730709075928	0.954694867134094	0.556762754917145	61.6276588439941	11586
True	False	False	False	False	-2280.10595703125	-1019.26446533203	165.262145996094	0.811261117458344	0.960034072399139	1	58.6778526306152	8743
True	False	False	False	False	-2258.86450195313	-628.273742675781	220.719253540039	0.742307305335999	0.957964479923248	0.620439887046814	67.1959762573242	13372
True	False	False	False	False	-2266.97583007813	-306.187805175781	275.067199707031	0.78844940662384	0.957352757453918	1	59.2943534851074	14705
True	False	False	False	False	-2250.94848632813	-974.6884765625	161.934722900391	0.715799152851105	0.949964761734009	0.541206359863281	54.5273971557617	7961
True	False	False	False	False	-2248.6337890625	-239.603637695313	155.279876708984	0.68638277053833	0.950776636600494	0.475945204496384	53.1500015258789	7441
True	False	False	False	False	-2246.06860351563	30.4512977600098	271.739776611328	0.68851363658905	0.944295525550842	0.480141192674637	71.9183654785156	17620
True	False	False	False	False	-2238.83740234375	-19.5498466491699	250.666076660156	0.843022346496582	0.956878006458282	1	68.1017684936523	15391
True	False	False	False	False	-2236.19091796875	-1074.11254882813	199.645553588867	0.827447116374969	0.956953942775726	1	55.8888893127441	10060
True	False	False	False	False	-2228.56762695313	-618.679077148438	344.943145751953	0.745034456253052	0.968054592609406	0.630391240119934	98.0353698730469	30489
True	False	False	False	False	-2220.77612304688	-1883.86279296875	234.028945922852	0.803200364112854	0.954886198043823	1	68.3981018066406	14432
True	False	False	False	False	-2216.00537109375	-1505.96472167969	155.279876708984	0.838737607002258	0.966102182865143	1	73.707145690918	10319
True	False	False	False	False	-2210.35595703125	-38.6773338317871	189.663269042969	0.726526200771332	0.959577083587646	0.570123970508575	59.5087738037109	10176
True	False	False	False	False	-2207.568359375	-31.0571193695068	34.3833999633789	0.51834625005722	0.964629888534546	0.263333529233932	45.6451606750488	1415
True	False	False	False	False	-2203.37841796875	-795.241088867188	73.203369140625	0.762958765029907	0.954825580120087	0.710821986198425	44.2121200561523	2918
True	False	False	False	False	-2196.64086914063	-1485.49890136719	196.318130493164	0.828973293304443	0.969524383544922	1	66.9152526855469	11844
True	False	False	False	False	-2191.01782226563	-98.4663391113281	220.719253540039	0.600594282150269	0.925055861473083	0.346731573343277	50.6331672668457	10076
True	False	False	False	False	-2183.62817382813	-67.9353485107422	145.297592163086	0.738506317138672	0.953374624252319	0.607271134853363	49.5954208374023	6497
True	False	False	False	False	-2172.21215820313	-1521.33435058594	224.046676635742	0.791603565216064	0.954226195812225	1	65.1039581298828	13151
True	False	False	False	False	-2169.98999023438	-300.941162109375	138.64274597168	0.827974438667297	0.958814084529877	1	67.2320022583008	8404
True	False	False	False	False	-2171.08129882813	-33.5070495605469	214.064392089844	0.756334066390991	0.958489537239075	0.677334189414978	52.2124366760254	10077
True	False	False	False	False	-2162.50366210938	-121.90013885498	205.191253662109	0.644876599311829	0.934760510921478	0.405494719743729	53.2918930053711	9859
True	False	False	False	False	-2155.56225585938	-413.312744140625	151.952453613281	0.772331058979034	0.971677720546722	0.771500051021576	57.6861305236816	7903
True	False	False	False	False	-2151.2041015625	-78.1685104370117	221.828384399414	0.748627901077271	0.958529055118561	0.644232213497162	54.1800003051758	10836
True	False	False	False	False	-2148.41552734375	-1760.81298828125	171.917007446289	0.832001447677612	0.962924122810364	1	72.8193511962891	11287
True	False	False	False	False	-2149.65087890625	-248.352294921875	187.44499206543	0.749993979930878	0.95770537853241	0.649735033512115	60.5798797607422	10238
True	False	False	False	False	-2147.22680664063	-1698.53845214844	189.663269042969	0.793421924114227	0.95846688747406	1	68.0877227783203	11643
True	False	False	False	False	-2146.548828125	-209.34211730957	156.389007568359	0.675561785697937	0.93867015838623	0.455643743276596	47.9787216186523	6765
True	False	False	False	False	-2142.2744140625	-34.1342697143555	246.229507446289	0.698147594928741	0.959992647171021	0.500034153461456	56.8243255615234	12615
True	False	False	False	False	-2134.32495117188	-1788.89318847656	242.902084350586	0.683456242084503	0.952882528305054	0.470293372869492	63.1643829345703	13833
True	False	False	False	False	-2137.60595703125	-138.496932983398	190.772415161133	0.709010124206543	0.955811083316803	0.524546146392822	56.1918601989746	9665
True	False	False	False	False	-2132.64599609375	-171.783569335938	238.465515136719	0.723411500453949	0.949636697769165	0.561360776424408	58.5767440795898	12594
True	False	False	False	False	-2133.30712890625	59.4097366333008	214.064392089844	0.691719591617584	0.961367249488831	0.48658812046051	61.3989639282227	11850
True	False	False	False	False	-2128.02612304688	-974.196228027344	178.571853637695	0.843656301498413	0.966476440429688	1	59.1428565979004	9522
True	False	False	False	False	-2126.96069335938	-114.021125793457	191.881561279297	0.713132262229919	0.949100971221924	0.534525454044342	52.942195892334	9159
True	False	False	False	False	-2122.8232421875	-193.598922729492	128.660461425781	0.731921255588531	0.961800873279572	0.586120128631592	48.5603446960449	5633
True	False	False	False	False	-2121.44360351563	-1468.05505371094	219.610107421875	0.785418212413788	0.949657797813416	1	63.0656547546387	12487
True	False	False	False	False	-2118.53002929688	-809.866088867188	163.043869018555	0.858571112155914	0.965967118740082	1	58.3197288513184	8573
True	False	False	False	False	-2117.71826171875	-415.764343261719	169.698715209961	0.726159274578094	0.950851202011108	0.56907457113266	52.8888893127441	8092
True	False	False	False	False	-2114.2939453125	-1254.95971679688	109.805053710938	0.795083343982697	0.94535768032074	1	74.3030319213867	7356
True	False	False	False	False	-2111.47729492188	-1008.953125	154.17073059082	0.68147999048233	0.945712089538574	0.466546475887299	56.2589912414551	7820
True	False	False	False	False	-2113.58032226563	-7.61401653289795	246.229507446289	0.555440127849579	0.954311370849609	0.297772437334061	65.1531524658203	14464
True	False	False	False	False	-2112.57641601563	-237.768417358398	175.244430541992	0.673781275749207	0.943728446960449	0.452452331781387	48.6772155761719	7691
True	False	False	False	False	-2107.40087890625	-1043.96276855469	190.772415161133	0.740084707736969	0.953686237335205	0.612646222114563	52.5988388061523	9047
True	False	False	False	False	-2097.72216796875	-27.7824993133545	125.333038330078	0.702152848243713	0.95870703458786	0.50879293680191	83.9203567504883	9483
True	False	False	False	False	-2091.92260742188	-1848.76684570313	214.064392089844	0.837951600551605	0.970657289028168	1	70.9585494995117	13695
True	False	False	False	False	-2090.41918945313	-185.159927368164	168.589569091797	0.628854393959045	0.939080834388733	0.382695436477661	51.5394744873047	7834
True	False	False	False	False	-2087.59497070313	-226.963226318359	181.899276733398	0.737282872200012	0.956732213497162	0.603190720081329	65.8719482421875	10803
True	False	False	False	False	-2083.29418945313	-1242.38989257813	120.896469116211	0.636627554893494	0.963811278343201	0.393509924411774	74.6880722045898	8141
True	False	False	False	False	-2082.05493164063	-786.9462890625	154.17073059082	0.832746565341949	0.960830867290497	1	58.280574798584	8101
True	False	False	False	False	-2079.43017578125	-942.227478027344	158.607299804688	0.75994735956192	0.953716814517975	0.694895327091217	49.671329498291	7103
True	False	False	False	False	-2075.58349609375	-1755.88537597656	113.132476806641	0.785913348197937	0.953371345996857	1	64.3039245605469	6559
True	False	False	False	False	-2072.82006835938	-696.140930175781	135.315322875977	0.853394627571106	0.966347217559814	1	58.6803283691406	7159
True	False	False	False	False	-2068.1884765625	-1.04761123657227	143.079315185547	0.822870492935181	0.967031359672546	1	70.7596893310547	9128
True	False	False	False	False	-2065.36499023438	-1620.07543945313	127.551322937012	0.86092209815979	0.972617328166962	1	71.5217361450195	8225
True	False	False	False	False	-2067.4248046875	-847.965698242188	232.919815063477	0.822954177856445	0.964518785476685	1	73.7142868041992	15480
True	False	False	False	False	-2066.50024414063	-1245.29907226563	195.208984375	0.74776965379715	0.957457005977631	0.640845537185669	66.3181838989258	11672
True	False	False	False	False	-2064.287109375	-1008.58544921875	149.734161376953	0.761056125164032	0.949659168720245	0.700609505176544	51.8370361328125	6998
True	False	False	False	False	-2065.83715820313	-738.127807617188	29.9468326568604	0.80851811170578	0.952666342258453	1	41.8518524169922	1130
True	False	False	False	False	-2064.48950195313	-146.868881225586	220.719253540039	0.83799535036087	0.960432887077332	1	76.8693466186523	15297
True	False	False	False	False	-2062.18237304688	59.5336570739746	9.98227787017822	0.557533979415894	0.873754441738129	0.29985499382019	37.5555572509766	338
True	False	False	False	False	-2061.9140625	-1068.78039550781	221.828384399414	0.725188553333282	0.951819002628326	0.566320717334747	73.3050003051758	14661
True	False	False	False	False	-2061.86743164063	-753.60107421875	136.424453735352	0.71093887090683	0.937752902507782	0.529164910316467	46.1300811767578	5674
True	False	False	False	False	-2057.1494140625	-184.288375854492	140.861022949219	0.760854780673981	0.955559492111206	0.699559509754181	60.8110237121582	7723
True	False	False	False	False	-2058.48876953125	-50.1722106933594	155.279876708984	0.695782601833344	0.950960159301758	0.495003014802933	70.5714263916016	9880
True	False	False	False	False	-2056.67333984375	68.3207550048828	69.8759460449219	0.679155230522156	0.923958659172058	0.462208092212677	42.761905670166	2694
True	False	False	False	False	-2053.26928710938	-1777.66516113281	148.625015258789	0.802791655063629	0.966102182865143	1	57.7388076782227	7737
True	False	False	False	False	-2055.25219726563	-916.267700195313	184.117568969727	0.631901741027832	0.946864604949951	0.386882334947586	54.1084327697754	8982
True	False	False	False	False	-2055.05151367188	-1745.33801269531	136.424453735352	0.837091445922852	0.956177234649658	1	71.1219482421875	8748
True	False	False	False	False	-2054.59301757813	-1636.45483398438	147.515884399414	0.603444576263428	0.932520568370819	0.350145697593689	57.9323310852051	7705
True	False	False	False	False	-2052.3388671875	-970.315185546875	153.061584472656	0.620396554470062	0.939343690872192	0.371410995721817	48.1594200134277	6646
True	False	False	False	False	-2051.91162109375	-280.541473388672	177.462707519531	0.759382247924805	0.957994103431702	0.692045390605927	55.6624984741211	8906
True	False	False	False	False	-2050.83911132813	-445.659271240234	113.132476806641	0.785913348197937	0.955579578876495	1	50.2843132019043	5129
True	False	False	False	False	-2050.48071289063	-1805.78393554688	146.40673828125	0.662400841712952	0.94633674621582	0.432938277721405	66.4621200561523	8773
True	False	False	False	False	-2047.60913085938	-1666.37512207031	131.987884521484	0.788231670856476	0.943385243415833	1	65.4873962402344	7793
True	False	False	False	False	-2047.32104492188	-881.5380859375	139.751892089844	0.81259423494339	0.964238107204437	1	58.4444427490234	7364
True	False	False	False	False	-2047.65771484375	-806.880737304688	147.515884399414	0.826427698135376	0.963494658470154	1	55.6090240478516	7396
True	False	False	False	False	-2046.6025390625	-674.379150390625	112.023338317871	0.687367737293243	0.940538048744202	0.47787618637085	43.9405937194824	4438
True	False	False	False	False	-2044.25244140625	-1287.82458496094	169.698715209961	0.81309050321579	0.947992444038391	1	71.2941207885742	10908
True	False	False	False	False	-2040.29821777344	-778.689697265625	148.625015258789	0.794352531433105	0.962974190711975	1	48.5522384643555	6506
True	False	False	False	False	-2042.62561035156	-607.8056640625	224.046676635742	0.718078851699829	0.941918969154358	0.547066926956177	56.1930694580078	11351
True	False	False	False	False	-2042.12377929688	-111.064613342285	201.863830566406	0.632300555706024	0.962508916854858	0.387435257434845	66.5769195556641	12117
True	False	False	False	False	-2039.31286621094	-189.927932739258	145.297592163086	0.757178783416748	0.950316071510315	0.681305050849915	60.4122123718262	7914
True	False	False	False	False	-2035.91638183594	-47.7431411743164	39.9291114807129	0.849917888641357	0.964570224285126	1	38.4444427490234	1384
True	False	False	False	False	-2035.35961914063	-1006.30560302734	139.751892089844	0.825376749038696	0.955566346645355	1	52.4603157043457	6610
True	False	False	False	False	-2033.55029296875	-550.211364746094	263.975769042969	0.675759375095367	0.962889075279236	0.456000357866287	60.373950958252	14369
True	False	False	False	False	-2031.40380859375	-501.538024902344	248.447799682617	0.6639364361763	0.956884682178497	0.435486882925034	58.625	13132
True	False	False	False	False	-2029.07104492188	-947.117492675781	133.097030639648	0.718917906284332	0.951428830623627	0.549260377883911	53.1749992370605	6381
True	False	False	False	False	-2027.59387207031	-403.375610351563	201.863830566406	0.800370097160339	0.961233973503113	1	56.6428565979004	10309
True	False	False	False	False	-2025.31408691406	-356.118377685547	146.40673828125	0.647160887718201	0.945736169815063	0.408912599086761	56.6439399719238	7477
True	False	False	False	False	-2025.42687988281	51.6695976257324	166.371292114258	0.825018525123596	0.949729681015015	1	63.8533325195313	9578
True	False	False	False	False	-2024.3310546875	-247.241790771484	135.315322875977	0.799174308776855	0.96743381023407	1	53.4836082458496	6525
True	False	False	False	False	-2023.88696289063	-850.83544921875	17.7462711334229	0.820201992988586	0.947792708873749	1	36.0625	577
True	False	False	False	False	-2022.22985839844	-1582.81750488281	90.9496383666992	0.826298654079437	0.97254204750061	1	68.1829299926758	5591
True	False	False	False	False	-2020.22216796875	-659.11865234375	125.333038330078	0.790439307689667	0.956187844276428	1	48.8938064575195	5525
True	False	False	False	False	-2020.17456054688	-899.331787109375	145.297592163086	0.757178783416748	0.956349074840546	0.681305050849915	53.900764465332	7061
True	False	False	False	False	-2016.69592285156	-760.291564941406	216.282684326172	0.569460451602936	0.966651856899261	0.312036663293839	52.0153846740723	10143
True	False	False	False	False	-2016.763671875	-76.3334655761719	170.807861328125	0.547446250915527	0.894268572330475	0.28996729850769	49.5909080505371	7637
True	False	False	False	False	-2017.57482910156	25.8169174194336	169.698715209961	0.833039939403534	0.966371953487396	1	61.228759765625	9368
True	False	False	False	False	-2015.30932617188	-727.563598632813	113.132476806641	0.694173395633698	0.940538048744202	0.491636395454407	49.8529396057129	5085
True	False	False	False	False	-2014.89807128906	-1664.369140625	137.533599853516	0.742881834506989	0.949481606483459	0.622499585151672	57.7661285400391	7163
True	False	False	False	False	-2012.44738769531	-1643.55114746094	119.787330627441	0.715369939804077	0.955918490886688	0.540118634700775	58.8981475830078	6361
True	False	False	False	False	-2012.75732421875	-371.054962158203	130.878753662109	0.825414478778839	0.948387801647186	1	68.161018371582	8043
True	False	False	False	False	-2014.74304199219	-128.751449584961	259.539215087891	0.8156818151474	0.969071984291077	1	59.3290596008301	13883
True	False	False	False	False	-2012.05920410156	-707.05224609375	127.551322937012	0.699404239654541	0.951062142848969	0.50274920463562	49.2521743774414	5664
True	False	False	False	False	-2010.00695800781	-220.432998657227	158.607299804688	0.734701037406921	0.963727056980133	0.594812333583832	50.6293716430664	7240
True	False	False	False	False	-2006.07800292969	-1813.43603515625	124.223899841309	0.714430212974548	0.954143524169922	0.537754118442535	56.8571434020996	6368
True	False	False	False	False	-2005.22229003906	-1302.90344238281	226.264953613281	0.327850669622421	0.696987509727478	0.134261935949326	55.2892150878906	11279
True	False	False	False	False	-2006.39147949219	-454.188690185547	160.825576782227	0.507140278816223	0.884895741939545	0.253744155168533	48.5172424316406	7035
True	False	False	False	False	-2008.06494140625	-188.332504272461	123.114753723145	0.746964454650879	0.944394946098328	0.637715458869934	53.0090103149414	5884
True	False	False	False	False	-2004.9658203125	-866.966735839844	175.244430541992	0.757012546062469	0.957285046577454	0.680517315864563	54.7848091125488	8656
True	False	False	False	False	-2004.86083984375	-1588.37341308594	112.023338317871	0.835714399814606	0.957874178886414	1	66.0495071411133	6671
True	False	False	False	False	-2004.25024414063	-996.236694335938	169.698715209961	0.666771829128265	0.943834602832794	0.44025981426239	51.2875823974609	7847
True	False	False	False	False	-2003.9560546875	-595.9384765625	255.102645874023	0.817614555358887	0.966206729412079	1	66.9000015258789	15387
True	False	False	False	False	-1996.27709960938	-532.583129882813	228.483245849609	0.709940850734711	0.9656822681427	0.526764094829559	61.8009719848633	12731
True	False	False	False	False	-1999.25939941406	-95.5521469116211	157.498153686523	0.650261461734772	0.957535147666931	0.413624554872513	52.6901397705078	7482
True	False	False	False	False	-1998.96337890625	-323.570373535156	183.008422851563	0.622823476791382	0.948253154754639	0.374600052833557	56.975757598877	9401
True	False	False	False	False	-1991.46752929688	-1626.95446777344	217.391815185547	0.746100842952728	0.946482479572296	0.634407699108124	65.5153045654297	12841
True	False	False	False	False	-1986.845703125	-933.437927246094	257.320922851563	0.72959566116333	0.966220200061798	0.579090416431427	59.0258636474609	13694
True	False	False	False	False	-1990.3955078125	-157.71418762207	146.40673828125	0.726016283035278	0.942499697208405	0.568666875362396	54.5075759887695	7195
True	False	False	False	False	-1987.46423339844	-49.7762565612793	141.970169067383	0.657634496688843	0.959314167499542	0.425183236598969	51.6484375	6611
True	False	False	False	False	-1987.943359375	44.4979057312012	265.084930419922	0.81708949804306	0.954304277896881	1	77.8619232177734	18609
True	False	False	False	False	-1986.28381347656	-1586.76196289063	115.350761413574	0.699858546257019	0.952045440673828	0.503738164901733	53.8076934814453	5596
True	False	False	False	False	-1984.15710449219	17.3723697662354	160.825576782227	0.663999378681183	0.952109038829803	0.43559193611145	56.5793113708496	8204
True	False	False	False	False	-1982.10241699219	-1555.49206542969	123.114753723145	0.855258643627167	0.963119089603424	1	63.4234237670898	7040
True	False	False	False	False	-1980.55285644531	-270.69384765625	126.442184448242	0.797434329986572	0.957675635814667	1	53.596492767334	6110
True	False	False	False	False	-1979.267578125	-207.50617980957	195.208984375	0.625652849674225	0.948233187198639	0.378367096185684	58.0284080505371	10213
True	False	False	False	False	-1977.58239746094	-68.079948425293	110.914192199707	0.710969150066376	0.932504117488861	0.529238104820251	54.2999992370605	5430
True	False	False	False	False	-1977.43005371094	-83.9681625366211	112.023338317871	0.811145603656769	0.952394783496857	1	57.138614654541	5771
True	False	False	False	False	-1976.67529296875	-1670.41748046875	158.607299804688	0.71760094165802	0.943840801715851	0.545826494693756	51.5944061279297	7378
True	False	False	False	False	-1972.26135253906	-1603.40478515625	119.787330627441	0.735007107257843	0.960935890674591	0.595789611339569	51.0648155212402	5515
True	False	False	False	False	-1975.05236816406	-762.436279296875	179.680999755859	0.840546250343323	0.963548243045807	1	60.4753074645996	9797
True	False	False	False	False	-1976.50427246094	-666.692016601563	272.848907470703	0.698473989963531	0.946914434432983	0.50073653459549	79.7439041137695	19617
True	False	False	False	False	-1975.70324707031	-501.915588378906	258.430084228516	0.619117915630341	0.953990161418915	0.369746208190918	74.5064392089844	17360
True	False	False	False	False	-1973.26904296875	-1541.07080078125	129.769607543945	0.766421258449554	0.954126596450806	0.730939626693726	68.7264938354492	8041
True	False	False	False	False	-1970.58154296875	-1430.03759765625	160.825576782227	0.797517895698547	0.963789045810699	1	50.3655166625977	7303
True	False	False	False	False	-1970.83666992188	-242.624938964844	157.498153686523	0.726607024669647	0.950766921043396	0.570355772972107	50.8591537475586	7222
True	False	False	False	False	-1971.25048828125	-17.1653022766113	241.792938232422	0.74529504776001	0.950684428215027	0.631365835666656	68.2798156738281	14885
True	False	False	False	False	-1969.08923339844	-303.162506103516	184.117568969727	0.658481895923615	0.950314104557037	0.426545202732086	57.6927719116211	9577
True	False	False	False	False	-1965.74426269531	-190.256774902344	161.934722900391	0.73981249332428	0.955330193042755	0.611710011959076	57.6095886230469	8411
True	False	False	False	False	-1964.240234375	-809.177368164063	207.409545898438	0.654036045074463	0.96135151386261	0.419477880001068	49.2139053344727	9203
True	False	False	False	False	-1962.01989746094	-142.159042358398	168.589569091797	0.696054518222809	0.95051896572113	0.495576351881027	69.1776351928711	10515
True	False	False	False	False	-1961.7919921875	-1627.12097167969	216.282684326172	0.540132641792297	0.908197224140167	0.283020317554474	56.707691192627	11058
True	False	False	False	False	-1960.8359375	-453.407104492188	220.719253540039	0.751162886619568	0.965177416801453	0.654558777809143	54.939697265625	10933
True	False	False	False	False	-1956.95239257813	36.989688873291	287.267761230469	0.727857291698456	0.953464448451996	0.573970317840576	71.5135116577148	18522
True	False	False	False	False	-1955.4833984375	-961.925598144531	167.480438232422	0.617009937763214	0.926096320152283	0.367024213075638	48.2847671508789	7291
True	False	False	False	False	-1948.73205566406	-1578.38317871094	232.919815063477	0.680256009101868	0.939114928245544	0.464253097772598	60.4000015258789	12684
True	False	False	False	False	-1949.10632324219	-322.675537109375	148.625015258789	0.672437250614166	0.95680695772171	0.450069338083267	53.7313423156738	7200
True	False	False	False	False	-1952.44409179688	-275.281005859375	168.589569091797	0.674550771713257	0.949535191059113	0.453826725482941	55.625	8455
True	False	False	False	False	-1947.50048828125	-175.163024902344	150.843307495117	0.794324278831482	0.958043396472931	1	56.1323547363281	7634
True	False	False	False	False	-1951.078125	-99.6384582519531	143.079315185547	0.813946902751923	0.961215615272522	1	53.4573631286621	6896
True	False	False	False	False	-1950.74841308594	-126.360717773438	179.680999755859	0.682187139987946	0.948130905628204	0.46788090467453	61.0432090759277	9889
True	False	False	False	False	-1949.46569824219	66.1946563720703	114.241622924805	0.6822509765625	0.960861563682556	0.468001574277878	45.7864074707031	4716
True	False	False	False	False	-1946.77453613281	-585.2060546875	196.318130493164	0.696101546287537	0.953682720661163	0.495675653219223	55.5706214904785	9836
True	False	False	False	False	-1944.05053710938	-663.91064453125	187.44499206543	0.60076892375946	0.940348982810974	0.346939533948898	53.8639068603516	9103
True	False	False	False	False	-1943.02563476563	-542.256469726563	129.769607543945	0.659582018852234	0.93718957901001	0.428323924541473	61.538459777832	7200
True	False	False	False	False	-1940.23022460938	-765.84619140625	166.371292114258	0.752728283405304	0.937697410583496	0.66119509935379	52.3066673278809	7846
True	False	False	False	False	-1939.86535644531	-226.627410888672	130.878753662109	0.651752471923828	0.96690446138382	0.415921062231064	51.9491539001465	6130
True	False	False	False	False	-1937.72631835938	-901.718566894531	259.539215087891	0.738230884075165	0.97157609462738	0.606346130371094	57.790599822998	13523
True	False	False	False	False	-1933.15673828125	-1400.4912109375	143.079315185547	0.801572740077972	0.954740822315216	1	61.6434097290039	7952
True	False	False	False	False	-1932.51647949219	-805.463623046875	156.389007568359	0.814978718757629	0.958821892738342	1	51.3971633911133	7247
True	False	False	False	False	-1936.50170898438	-496.716217041016	272.848907470703	0.603036284446716	0.961305975914001	0.34965392947197	60.0894317626953	14782
True	False	False	False	False	-1936.3427734375	-206.332153320313	119.787330627441	0.707465767860413	0.952619612216949	0.520909607410431	52.212963104248	5639
True	False	False	False	False	-1935.23413085938	-62.9580001831055	252.884368896484	0.693322420120239	0.955348134040833	0.489874273538589	59.4078941345215	13545
True	False	False	False	False	-1931.49609375	-852.754943847656	271.739776611328	0.702866733074188	0.959838271141052	0.510387003421783	56.4571418762207	13832
True	False	False	False	False	-1926.10571289063	-1616.6201171875	259.539215087891	0.738230884075165	0.956517577171326	0.606346130371094	67.461540222168	15786
True	False	False	False	False	-1931.21960449219	-1084.58959960938	134.206176757813	0.801479279994965	0.946880519390106	1	50.5041313171387	6111
True	False	False	False	False	-1930.55456542969	-971.191772460938	160.825576782227	0.71089643239975	0.943974673748016	0.529062271118164	47.3862075805664	6871
True	False	False	False	False	-1929.62280273438	-705.441345214844	185.226699829102	0.774862349033356	0.953118085861206	0.792401194572449	81.3892211914063	13592
True	False	False	False	False	-1929.51318359375	-254.968109130859	140.861022949219	0.698515653610229	0.952688336372375	0.500826358795166	47.6692924499512	6054
True	False	False	False	False	-1928.50305175781	-1353.46655273438	136.424453735352	0.784597456455231	0.948460459709167	0.938117504119873	64.0650405883789	7880
True	False	False	False	False	-1923.486328125	-576.422729492188	164.153015136719	0.767906427383423	0.944987237453461	0.740287721157074	52.0135116577148	7698
True	False	False	False	False	-1925.28625488281	-314.982757568359	31.0559749603271	0.792491853237152	0.946757137775421	1	40.5	1134
True	False	False	False	False	-1923.45373535156	-298.589874267578	187.44499206543	0.500916302204132	0.918250679969788	0.248562768101692	48.9171600341797	8267
True	False	False	False	False	-1920.58679199219	-175.491683959961	120.896469116211	0.630019009113312	0.93125981092453	0.384287714958191	48.9082565307617	5331
True	False	False	False	False	-1914.18371582031	-194.725814819336	176.353576660156	0.675541877746582	0.953421652317047	0.455607861280441	61.8364791870117	9832
True	False	False	False	False	-1914.53637695313	-146.919494628906	214.064392089844	0.719926178455353	0.958600878715515	0.551922738552094	54.0310897827148	10428
True	False	False	False	False	-1905.87048339844	-1018.08441162109	295.031768798828	0.515477120876312	0.857092022895813	0.260845422744751	63.7142868041992	16948
True	False	False	False	False	-1908.14099121094	-427.416564941406	151.952453613281	0.753516912460327	0.947637557983398	0.664619505405426	55.0072975158691	7536
True	False	False	False	False	-1911.63940429688	48.4802703857422	141.970169067383	0.696922302246094	0.944128096103668	0.497414886951447	50.046875	6406
True	False	False	False	False	-1910.8291015625	-330.178192138672	178.571853637695	0.807928323745728	0.955546796321869	1	59.5031051635742	9580
True	False	False	False	False	-1905.41479492188	-747.774658203125	141.970169067383	0.747599303722382	0.956683874130249	0.640179634094238	55.453125	7098
True	False	False	False	False	-1905.08898925781	-245.964767456055	128.660461425781	0.694953978061676	0.934717416763306	0.493263840675354	49.6896553039551	5764
True	False	False	False	False	-3334.71313476563	166.589920043945	15.5279874801636	0.528643012046814	0.931588590145111	0.272457957267761	101.642860412598	1423
True	False	False	False	False	-3331.45190429688	98.3306198120117	134.206176757813	0.751862764358521	0.972248435020447	0.657500267028809	129.322311401367	15648
True	False	False	False	False	-3325.97192382813	141.230102539063	159.716445922852	0.744109809398651	0.975971281528473	0.626966774463654	118.868057250977	17117
True	False	False	False	False	-3320.0908203125	190.663284301758	113.132476806641	0.763600468635559	0.9509596824646	0.714391827583313	147.137252807617	15008
True	False	False	False	False	-3314.41284179688	215.92658996582	220.719253540039	0.518376529216766	0.938293933868408	0.263359904289246	135.457290649414	26956
True	False	False	False	False	-3313.33056640625	172.806198120117	107.586769104004	0.802616775035858	0.956256031990051	1	87.432991027832	8481
True	False	False	False	False	-3311.04907226563	75.8954849243164	218.500961303711	0.749907433986664	0.949586749076843	0.649382352828979	103.269035339355	20344
True	False	False	False	False	-3310.84448242188	242.509002685547	122.005615234375	0.712649166584015	0.959267914295197	0.533334612846375	141.481811523438	15563
True	False	False	False	False	-3308.31420898438	329.416229248047	92.0587844848633	0.393929541110992	0.895916700363159	0.172334238886833	108.409637451172	8998
True	False	False	False	False	-3303.43969726563	281.940460205078	214.064392089844	0.347036868333817	0.924879014492035	0.144762694835663	116.388603210449	22463
True	False	False	False	False	-3303.33178710938	308.198455810547	83.1856460571289	0.80851811170578	0.958987772464752	1	116.973335266113	8773
True	False	False	False	False	-3299.92163085938	370.633056640625	64.3302307128906	0.293898105621338	0.892394661903381	0.116648748517036	110.586204528809	6414
True	False	False	False	False	-3291.86450195313	170.77326965332	106.477630615234	0.829222500324249	0.956959247589111	1	85.5104141235352	8209
True	False	False	False	False	-3285.927734375	352.524871826172	191.881561279297	0.666485369205475	0.956823408603668	0.439773589372635	119.572257995605	20686
True	False	False	False	False	-3282.47534179688	72.685302734375	239.574661254883	0.738457441329956	0.939441561698914	0.607106745243073	120.847221374512	26103
True	False	False	False	False	-3281.70385742188	152.749481201172	154.17073059082	0.772338449954987	0.957750976085663	0.771557331085205	98.5827331542969	13703
True	False	False	False	False	-3283.3134765625	392.794921875	104.259346008301	0.787570297718048	0.9543536901474	1	146.659576416016	13786
True	False	False	False	False	-3281.58837890625	128.25846862793	138.64274597168	0.797355175018311	0.957573533058167	1	93.4560012817383	11682
True	False	False	False	False	-3278.19848632813	219.330139160156	198.536407470703	0.753774702548981	0.943035304546356	0.665751218795776	89.7653656005859	16068
True	False	False	False	False	-3279.396484375	414.044067382813	114.241622924805	0.780301749706268	0.961881518363953	0.850902378559113	124.398056030273	12813
True	False	False	False	False	-3274.08325195313	296.330200195313	148.625015258789	0.854764699935913	0.97129362821579	1	80.8208923339844	10830
True	False	False	False	False	-3264.6533203125	189.508193969727	206.300399780273	0.766720235347748	0.963609993457794	0.732783198356628	77.5752716064453	14429
True	False	False	False	False	-3268.4814453125	445.511505126953	195.208984375	0.555250585079193	0.921389520168304	0.297584682703018	124.9375	21989
True	False	False	False	False	-3267.42822265625	469.544067382813	143.079315185547	0.604166984558105	0.944505155086517	0.351018011569977	138.542633056641	17872
True	False	False	False	False	-3256.33203125	248.731552124023	194.099838256836	0.776620984077454	0.95819628238678	0.808785676956177	104.245712280273	18243
True	False	False	False	False	-3255.56762695313	499.021575927734	217.391815185547	0.465121626853943	0.867415189743042	0.220566496253014	130.780609130859	25633
True	False	False	False	False	-3252.67797851563	434.111602783203	115.350761413574	0.748017251491547	0.926891028881073	0.641817271709442	146.721160888672	15259
True	False	False	False	False	-3254.8916015625	551.914184570313	67.6576614379883	0.357826769351959	0.874893546104431	0.150857105851173	114.065574645996	6958
True	False	False	False	False	-3251.3759765625	567.1708984375	23.2919807434082	0.562650084495544	0.952315151691437	0.305012822151184	115.238098144531	2420
True	False	False	False	False	-3250.96240234375	336.44091796875	157.498153686523	0.77314817905426	0.964515626430511	0.777953743934631	82.5633773803711	11724
True	False	False	False	False	-3248.60888671875	409.568481445313	217.391815185547	0.777484655380249	0.968127727508545	0.817557096481323	103.433670043945	20273
True	False	False	False	False	-3239.62939453125	162.779037475586	190.772415161133	0.68820333480835	0.955532133579254	0.479525864124298	86.7732543945313	14925
True	False	False	False	False	-3241.46801757813	598.445495605469	55.4570960998535	0.439763814210892	0.913426220417023	0.202369824051857	116.720001220703	5836
True	False	False	False	False	-3239.3974609375	542.612731933594	154.17073059082	0.728374063968658	0.948356866836548	0.575480759143829	112.625900268555	15655
True	False	False	False	False	-3237.79809570313	93.8776702880859	271.739776611328	0.784958958625793	0.972362756729126	0.953797042369843	89.7020416259766	21977
True	False	False	False	False	-3236.2421875	200.257843017578	186.335845947266	0.716425657272339	0.966953456401825	0.542802810668945	81.1547622680664	13634
True	False	False	False	False	-3228.07592773438	123.433471679688	253.993499755859	0.621578395366669	0.952571153640747	0.372959166765213	102.829696655273	23548
True	False	False	False	False	-3231.26391601563	472.503356933594	215.173538208008	0.670816242694855	0.952564835548401	0.447224259376526	93.8865966796875	18214
True	False	False	False	False	-3231.74829101563	580.477416992188	173.026138305664	0.79824435710907	0.962528169155121	1	122.692306518555	19140
True	False	False	False	False	-3230.1044921875	269.667266845703	167.480438232422	0.700623989105225	0.956753253936768	0.505413234233856	82.4701995849609	12453
True	False	False	False	False	-3224.85498046875	447.582000732422	153.061584472656	0.740749657154083	0.943821728229523	0.614949762821198	87.3913040161133	12060
True	False	False	False	False	-3227.23608398438	518.47802734375	283.940338134766	0.822840869426727	0.9556924700737	1	97.65234375	24999
True	False	False	False	False	-3225.51489257813	606.788208007813	90.9496383666992	0.788853049278259	0.954577445983887	1	114.292686462402	9372
True	False	False	False	False	-3226.94165039063	649.613830566406	37.7108268737793	0.497218459844589	0.920929372310638	0.245531126856804	120.058822631836	4082
True	False	False	False	False	-3223.16918945313	629.5205078125	113.132476806641	0.785913348197937	0.942605793476105	1	145.843139648438	14876
True	False	False	False	False	-3217.533203125	340.751647949219	246.229507446289	0.789175748825073	0.950221955776215	1	86.405403137207	19182
True	False	False	False	False	-3213.6279296875	649.949523925781	22.1828384399414	0.806145071983337	0.95370626449585	1	96.1999969482422	1924
True	False	False	False	False	-3212.49755859375	415.171691894531	137.533599853516	0.682015299797058	0.938855290412903	0.467555910348892	85.0403213500977	10545
True	False	False	False	False	-3204.65649414063	94.3854446411133	144.188446044922	0.820256590843201	0.958389520645142	1	77.1769256591797	10033
True	False	False	False	False	-3207.13842773438	167.841552734375	230.701522827148	0.616512417793274	0.925245463848114	0.366385787725449	87.8413467407227	18271
True	False	False	False	False	-3204.927734375	213.328369140625	197.427261352539	0.782779574394226	0.949353456497192	0.890820920467377	81.8202209472656	14564
True	False	False	False	False	-3205.80493164063	665.559997558594	186.335845947266	0.664041817188263	0.960547685623169	0.435662716627121	115.041664123535	19327
True	False	False	False	False	-3203.23559570313	288.419555664063	252.884368896484	0.758609592914581	0.950390815734863	0.688213586807251	106.657897949219	24318
True	False	False	False	False	-3201.79321289063	589.484069824219	106.477630615234	0.829222500324249	0.954621136188507	1	90.0520858764648	8645
True	False	False	False	False	-3200.51733398438	726.69873046875	63.2210922241211	0.566565871238708	0.944226861000061	0.309028744697571	119.684211730957	6822
True	False	False	False	False	-3199.72900390625	444.036254882813	144.188446044922	0.829249382019043	0.959582805633545	1	83.1461563110352	10809
True	False	False	False	False	-3199.42236328125	608.717102050781	155.279876708984	0.448547959327698	0.912858963012695	0.208533927798271	88.0285720825195	12324
True	False	False	False	False	-3197.76293945313	703.314208984375	258.430084228516	0.685493946075439	0.942013204097748	0.474215418100357	149.871246337891	34920
True	False	False	False	False	-3192.64282226563	641.979797363281	205.191253662109	0.605931341648102	0.948321640491486	0.353160560131073	94.5189208984375	17486
True	False	False	False	False	-3190.43359375	340.920501708984	307.232330322266	0.679028630256653	0.949735462665558	0.461973965167999	96.754508972168	26801
True	False	False	False	False	-3187.41967773438	409.168365478516	141.970169067383	0.816491663455963	0.96301281452179	1	86.3203125	11049
True	False	False	False	False	-3188.65380859375	506.879211425781	256.211791992188	0.72876638174057	0.925506770610809	0.576633989810944	89.2770538330078	20623
True	False	False	False	False	-3187.35180664063	742.112731933594	51.0205307006836	0.729883551597595	0.939424395561218	0.579949259757996	117.34782409668	5398
True	False	False	False	False	-3183.6962890625	697.1083984375	9.98227787017822	0.754574596881866	0.933233201503754	0.669301986694336	73.8888854980469	665
True	False	False	False	False	-3182.603515625	132.673736572266	212.955261230469	0.710245251655579	0.957691311836243	0.527493894100189	94.484375	18141
True	False	False	False	False	-3179.63208007813	205.433731079102	228.483245849609	0.685410439968109	0.957822501659393	0.474053412675858	115.237861633301	23739
True	False	False	False	False	-3180.38159179688	374.374450683594	229.592376708984	0.787973821163177	0.959276378154755	1	88.5169067382813	18323
True	False	False	False	False	-3177.86840820313	469.788482666016	176.353576660156	0.744670927524567	0.96293306350708	0.629038512706757	81.2578582763672	12920
True	False	False	False	False	-3175.70068359375	617.258666992188	96.4953460693359	0.775108277797699	0.952929735183716	0.794588387012482	104.183906555176	9064
True	False	False	False	False	-3175.37231445313	753.403259277344	175.244430541992	0.471822202205658	0.905614614486694	0.225589245557785	117.075950622559	18498
True	False	False	False	False	-3173.40576171875	258.508728027344	157.498153686523	0.789007604122162	0.960952281951904	1	101.387321472168	14397
True	False	False	False	False	-3171.40551757813	95.6134796142578	143.079315185547	0.822870492935181	0.965022087097168	1	78.6821670532227	10150
True	False	False	False	False	-3168.79956054688	783.094604492188	179.680999755859	0.582590401172638	0.944290459156036	0.326122432947159	140.030868530273	22685
True	False	False	False	False	-3163.9404296875	436.898773193359	227.374099731445	0.743318259716034	0.972113728523254	0.624076902866364	80.9073181152344	16586
True	False	False	False	False	-3161.16748046875	556.976501464844	108.695907592773	0.65213805437088	0.921754002571106	0.416518241167068	132.183670043945	12954
True	False	False	False	False	-3159.75512695313	299.845825195313	70.9850845336914	0.657634496688843	0.902070701122284	0.425183236598969	85.125	5448
True	False	False	False	False	-3159.86352539063	809.843322753906	166.371292114258	0.668196797370911	0.930998742580414	0.442692250013351	144.860000610352	21729
True	False	False	False	False	-3159.78784179688	334.107208251953	27.7285480499268	0.793351709842682	0.951272964477539	1	63.0800018310547	1577
True	False	False	False	False	-3159.67944335938	347.944030761719	66.5485153198242	0.703921556472778	0.938518762588501	0.512761116027832	82.466667175293	4948
True	False	False	False	False	-3158.52465820313	666.299682617188	146.40673828125	0.691693365573883	0.945187985897064	0.486534744501114	88.5303039550781	11686
True	False	False	False	False	-3158.32958984375	600.307800292969	115.350761413574	0.811039984226227	0.955311119556427	1	98.7596130371094	10271
True	False	False	False	False	-3152.19677734375	187.470733642578	225.155807495117	0.779315590858459	0.957355797290802	0.838229954242706	85.694580078125	17396
True	False	False	False	False	-3151.1552734375	453.850738525391	135.315322875977	0.694893360137939	0.957224071025848	0.493137061595917	71.5573806762695	8730
True	False	False	False	False	-3148.90112304688	135.346237182617	227.374099731445	0.708852231502533	0.947285771369934	0.524171829223633	87.3609771728516	17909
True	False	False	False	False	-3148.94677734375	685.746154785156	127.551322937012	0.782646477222443	0.948231756687164	0.888233423233032	82.0173950195313	9432
True	False	False	False	False	-3148.37573242188	344.687652587891	57.6753807067871	0.692064881324768	0.936529695987701	0.487292498350143	84.9807662963867	4419
True	False	False	False	False	-3146.71459960938	749.159240722656	185.226699829102	0.727783620357513	0.975098252296448	0.57375580072403	92.9461059570313	15522
True	False	False	False	False	-3144.89477539063	257.859283447266	135.315322875977	0.778218626976013	0.958162069320679	0.825467169284821	83.9836044311523	10246
True	False	False	False	False	-3143.55688476563	399.564697265625	232.919815063477	0.833019316196442	0.964302480220795	1	78.2142868041992	16425
True	False	False	False	False	-3143.34326171875	308.238739013672	77.6399383544922	0.754616916179657	0.953763663768768	0.669491648674011	84.957145690918	5947
True	False	False	False	False	-3141.5146484375	855.030151367188	419.255645751953	0.296517342329025	0.896210432052612	0.117966197431087	139.224868774414	52627
True	False	False	False	False	-3137.02099609375	277.910217285156	154.17073059082	0.60897958278656	0.948681056499481	0.356903463602066	82.8777008056641	11520
True	False	False	False	False	-3139.93115234375	527.411682128906	227.374099731445	0.837662518024445	0.974279224872589	1	90.5121917724609	18555
True	False	False	False	False	-3137.71313476563	892.542419433594	39.9291114807129	0.548155725002289	0.932255864143372	0.290650874376297	118.416664123535	4263
True	False	False	False	False	-3136.56005859375	109.249351501465	155.279876708984	0.63520485162735	0.938679575920105	0.391497045755386	90.7428588867188	12704
True	False	False	False	False	-3132.64624023438	581.152770996094	161.934722900391	0.775890290737152	0.952420055866241	0.801759004592896	102.417808532715	14953
True	False	False	False	False	-3132.322265625	801.693054199219	226.264953613281	0.792634010314941	0.950176358222961	1	85.9166641235352	17527
True	False	False	False	False	-3129.62231445313	158.329956054688	176.353576660156	0.684148073196411	0.942417800426483	0.471618115901947	81.6477966308594	12982
True	False	False	False	False	-3131.7236328125	460.558654785156	135.315322875977	0.68776923418045	0.947770297527313	0.478667497634888	75.6147537231445	9225
True	False	False	False	False	-3126.64599609375	374.019805908203	75.4216537475586	0.722747147083282	0.954089939594269	0.559532701969147	75.5	5134
True	False	False	False	False	-3125.50024414063	492.921813964844	290.595184326172	0.574561834335327	0.914433479309082	0.317421585321426	96.9770965576172	25408
True	False	False	False	False	-3126.31420898438	632.486999511719	228.483245849609	0.790832579135895	0.958458006381989	1	90.7766952514648	18700
True	False	False	False	False	-3122.748046875	425.695953369141	210.736968994141	0.776370167732239	0.960552930831909	0.80633556842804	87.457893371582	16617
True	False	False	False	False	-3122.59399414063	219.450836181641	237.356369018555	0.687843561172485	0.941368222236633	0.478814214468002	89.8878479003906	19236
True	False	False	False	False	-3122.2080078125	337.826782226563	167.480438232422	0.747460305690765	0.967935800552368	0.639637768268585	93.3841094970703	14101
True	False	False	False	False	-3121.73266601563	599.486328125	215.173538208008	0.49979904294014	0.964318037033081	0.247643142938614	77.2525787353516	14987
True	False	False	False	False	-3119.99487304688	909.496154785156	191.881561279297	0.420050501823425	0.867878198623657	0.189034163951874	130.97688293457	22659
True	False	False	False	False	-3120.0166015625	936.623474121094	16.6371288299561	0.476011037826538	0.935971975326538	0.228777781128883	121.333335876465	1820
True	False	False	False	False	-3118.85375976563	74.9247665405273	160.825576782227	0.720632016658783	0.960043013095856	0.553804218769073	95.6068954467773	13863
True	False	False	False	False	-3117.42041015625	728.480590820313	276.176330566406	0.73256653547287	0.957210302352905	0.588108897209167	85.6224899291992	21320
True	False	False	False	False	-3114.81372070313	193.102005004883	174.135284423828	0.532478511333466	0.904304981231689	0.27593782544136	75.5668792724609	11864
True	False	False	False	False	-3114.47436523438	381.558410644531	79.8582229614258	0.844705820083618	0.97037261724472	1	79.0416641235352	5691
True	False	False	False	False	-3109.35864257813	301.628753662109	183.008422851563	0.633433878421783	0.932159662246704	0.389012813568115	80.5939407348633	13298
True	False	False	False	False	-3107.255859375	655.308227539063	230.701522827148	0.697562277317047	0.958258807659149	0.498779505491257	96.7548065185547	20125
True	False	False	False	False	-3102.34301757813	436.609313964844	148.625015258789	0.702173590660095	0.960792183876038	0.508839070796967	81.7313461303711	10952
True	False	False	False	False	-3104.02001953125	972.850158691406	253.993499755859	0.290684074163437	0.9345822930336	0.115041129291058	114.572052001953	26237
True	False	False	False	False	-3101.6328125	477.568511962891	163.043869018555	0.605956315994263	0.936403155326843	0.353191018104553	78.5306091308594	11544
True	False	False	False	False	-3101.50341796875	939.7822265625	122.005615234375	0.70940762758255	0.971727609634399	0.525491058826447	102.454544067383	11270
True	False	False	False	False	-3100.93701171875	888.096313476563	186.335845947266	0.769323408603668	0.964052736759186	0.749684989452362	90.9107131958008	15273
True	False	False	False	False	-3097.36889648438	160.987976074219	175.244430541992	0.733103275299072	0.947977185249329	0.589776337146759	76.962028503418	12160
True	False	False	False	False	-3097.06274414063	261.968902587891	309.450592041016	0.364438533782959	0.849499464035034	0.154662251472473	82.0215072631836	22884
True	False	False	False	False	-3096.8681640625	454.740570068359	147.515884399414	0.567170321941376	0.951714992523193	0.309654086828232	76.2406005859375	10140
True	False	False	False	False	-3095.8720703125	545.742858886719	253.993499755859	0.659796118736267	0.950971007347107	0.428671628236771	86.1703033447266	19733
True	False	False	False	False	-3093.85815429688	365.718292236328	180.790130615234	0.799145638942719	0.964566469192505	1	83.8711624145508	13671
True	False	False	False	False	-3093.83813476563	134.282470703125	149.734161376953	0.78029876947403	0.950379192829132	0.850861847400665	89.9407424926758	12142
True	False	False	False	False	-3093.380859375	321.636627197266	139.751892089844	0.803734004497528	0.958162069320679	1	78.0873031616211	9839
True	False	False	False	False	-3093.64404296875	807.191589355469	124.223899841309	0.695939123630524	0.947056174278259	0.495332807302475	81.7410736083984	9155
True	False	False	False	False	-3092.01684570313	772.920043945313	271.739776611328	0.35218933224678	0.79508638381958	0.14765539765358	84.3183670043945	20658
True	False	False	False	False	-3088.85693359375	826.294677734375	68.7667999267578	0.727385580539703	0.938608705997467	0.572600066661835	97.9838714599609	6075
True	False	False	False	False	-3091.39013671875	854.867004394531	131.987884521484	0.750850260257721	0.951566755771637	0.653257846832275	91.5966415405273	10900
True	False	False	False	False	-3088.06811523438	101.757827758789	212.955261230469	0.658588349819183	0.945975065231323	0.426716774702072	75.296875	14457
True	False	False	False	False	-3086.86791992188	600.5390625	232.919815063477	0.732022106647491	0.945132076740265	0.58642989397049	91.4095230102539	19196
True	False	False	False	False	-3087.92919921875	720.164916992188	178.571853637695	0.669538199901581	0.960007846355438	0.445003151893616	88.3975143432617	14232
True	False	False	False	False	-3082.21655273438	407.992004394531	188.554138183594	0.788782000541687	0.958968818187714	1	81.029411315918	13775
True	False	False	False	False	-3081.34155273438	993.842041015625	98.7136306762695	0.759070038795471	0.950941801071167	0.690488159656525	128.831466674805	11466
True	False	False	False	False	-3080.00830078125	188.553451538086	170.807861328125	0.648498892784119	0.926630437374115	0.410935580730438	75.8181838989258	11676
True	False	False	False	False	-3076.83276367188	817.079467773438	62.1119499206543	0.706682562828064	0.943020343780518	0.519085705280304	95.2678604125977	5335
True	False	False	False	False	-3075.79809570313	973.083435058594	204.082122802734	0.555323362350464	0.928430259227753	0.297656714916229	95.0597839355469	17491
True	False	False	False	False	-3073.03369140625	1041.37329101563	296.140899658203	0.25090417265892	0.928267359733582	0.0959217548370361	115.973785400391	30965
True	False	False	False	False	-3071.50390625	529.76904296875	242.902084350586	0.728664457798004	0.945861339569092	0.5763338804245	100.484016418457	22006
True	False	False	False	False	-3070.2666015625	306.561767578125	160.825576782227	0.72763729095459	0.95680695772171	0.573330342769623	79.5862045288086	11540
True	False	False	False	False	-3069.89453125	336.758483886719	177.462707519531	0.802910149097443	0.95858907699585	1	77.8375015258789	12454
True	False	False	False	False	-3067.73876953125	1013.16668701172	230.701522827148	0.443501591682434	0.905198872089386	0.204975351691246	103.754806518555	21581
True	False	False	False	False	-3064.45629882813	440.055145263672	122.005615234375	0.813822686672211	0.960166454315186	1	75.4909057617188	8304
True	False	False	False	False	-3062.56787109375	905.781677246094	224.046676635742	0.598728358745575	0.945550084114075	0.34452012181282	84.0247497558594	16973
True	False	False	False	False	-3061.50708007813	256.17431640625	161.934722900391	0.803017973899841	0.962469756603241	1	82.3698654174805	12026
True	False	False	False	False	-3061.7265625	494.0205078125	255.102645874023	0.712327122688293	0.944294989109039	0.532544136047363	103.543479919434	23815
True	False	False	False	False	-3057.3310546875	718.566101074219	168.589569091797	0.827595233917236	0.955008804798126	1	88.4605255126953	13446
True	False	False	False	False	-3056.30053710938	934.999328613281	201.863830566406	0.707153856754303	0.934500455856323	0.520181596279144	102.093406677246	18581
True	False	False	False	False	-3055.53295898438	682.785400390625	268.412353515625	0.675174176692963	0.945410847663879	0.454945594072342	92.2892532348633	22334
True	False	False	False	False	-3055.28173828125	790.381652832031	154.17073059082	0.738690078258514	0.951123237609863	0.60789030790329	87.3525161743164	12142
True	False	False	False	False	-3055.21606445313	125.321868896484	255.102645874023	0.706931173801422	0.961434364318848	0.519663214683533	93.5130462646484	21508
True	False	False	False	False	-3054.21264648438	406.287780761719	235.138092041016	0.612679004669189	0.948102116584778	0.361517995595932	89.7075500488281	19018
True	False	False	False	False	-3052.24365234375	555.220275878906	224.046676635742	0.762486934661865	0.941358268260956	0.70823872089386	101.638610839844	20531
True	False	False	False	False	-3051.97485351563	74.8957366943359	209.627822875977	0.740658760070801	0.960716724395752	0.61463338136673	81.7936477661133	15459
True	False	False	False	False	-3049.85961914063	452.823883056641	136.424453735352	0.827717363834381	0.965533077716827	1	73.2113800048828	9005
True	False	False	False	False	-3050.0244140625	764.929626464844	140.861022949219	0.78069794178009	0.963690519332886	0.856390178203583	84.858268737793	10777
True	False	False	False	False	-3048.68872070313	371.883331298828	263.975769042969	0.675759375095367	0.947307050228119	0.456000357866287	83.1680679321289	19794
True	False	False	False	False	-3048.27368164063	1075.61450195313	187.44499206543	0.54320353269577	0.939066529273987	0.285915374755859	135.763320922852	22944
True	False	False	False	False	-3044.5869140625	1101.35498046875	136.424453735352	0.524525940418243	0.937011957168579	0.26877224445343	116.439025878906	14322
True	False	False	False	False	-3042.93359375	208.999038696289	331.633453369141	0.737951993942261	0.956348359584808	0.605413198471069	96.4381256103516	28835
True	False	False	False	False	-3041.0185546875	289.520965576172	144.188446044922	0.829249382019043	0.96301281452179	1	80.984619140625	10528
True	False	False	False	False	-3039.38549804688	154.181182861328	222.937530517578	0.720391869544983	0.954719007015228	0.553162455558777	96.0646743774414	19309
True	False	False	False	False	-3038.71704101563	101.610305786133	133.097030639648	0.54951673746109	0.94221955537796	0.291967153549194	75.25	9030
True	False	False	False	False	-3038.40844726563	650.701416015625	250.666076660156	0.669864416122437	0.941797137260437	0.445568263530731	99.0752182006836	22391
True	False	False	False	False	-3036.64233398438	808.056091308594	92.0587844848633	0.798473179340363	0.957044959068298	1	80.240966796875	6660
True	False	False	False	False	-3037.78051757813	834.687072753906	378.217407226563	0.313507825136185	0.746572196483612	0.126676842570305	95.7184753417969	32640
True	False	False	False	False	-3036.43432617188	307.539520263672	153.061584472656	0.540798485279083	0.938944399356842	0.283645361661911	77.6811599731445	10720
True	False	False	False	False	-3036.31274414063	588.02880859375	178.571853637695	0.747022986412048	0.953827917575836	0.637941479682922	99.1428604125977	15962
True	False	False	False	False	-3033.75439453125	701.474792480469	170.807861328125	0.799037754535675	0.963548243045807	1	85.3571395874023	13145
True	False	False	False	False	-3033.80615234375	906.513122558594	248.447799682617	0.579443633556366	0.930096924304962	0.322678357362747	84.7276763916016	18979
True	False	False	False	False	-3033.29711914063	739.990844726563	187.44499206543	0.766782999038696	0.957730948925018	0.733172476291656	81.2662734985352	13734
True	False	False	False	False	-3030.16284179688	86.0188598632813	105.36848449707	0.683284997940063	0.944576799869537	0.469966500997543	83.1578979492188	7900
True	False	False	False	False	-3032.76025390625	242.525283813477	179.680999755859	0.832318663597107	0.957570433616638	1	81.3703689575195	13182
True	False	False	False	False	-3029.9541015625	348.254730224609	107.586769104004	0.864201188087463	0.966074287891388	1	99.7835083007813	9679
True	False	False	False	False	-3031.189453125	788.088134765625	146.40673828125	0.770961821079254	0.961888611316681	0.761220216751099	83.3030319213867	10996
True	False	False	False	False	-3032.37060546875	869.820739746094	167.480438232422	0.635865807533264	0.929448902606964	0.392430305480957	89.7350997924805	13550
True	False	False	False	False	-3029.927734375	610.798461914063	253.993499755859	0.691136121749878	0.946991443634033	0.485402494668961	98.9301300048828	22655
True	False	False	False	False	-3029.04052734375	1117.83837890625	114.241622924805	0.580657660961151	0.915636122226715	0.32400181889534	115.427185058594	11889
True	False	False	False	False	-3027.16821289063	96.1371078491211	15.5279874801636	0.800106346607208	0.94487601518631	1	73.5714263916016	1030
True	False	False	False	False	-3025.43481445313	1077.04943847656	250.666076660156	0.746052384376526	0.955520868301392	0.634223520755768	91.4380493164063	20665
True	False	False	False	False	-3024.24145507813	442.383636474609	139.751892089844	0.686032891273499	0.951778590679169	0.475262850522995	72.8333358764648	9177
True	False	False	False	False	-3022.69702148438	759.096496582031	166.371292114258	0.626080632209778	0.94710373878479	0.378941357135773	76.5599975585938	11484
True	False	False	False	False	-3022.60131835938	1011.83959960938	215.173538208008	0.531929016113281	0.889432311058044	0.275436520576477	84.6546401977539	16423
True	False	False	False	False	-3021.00122070313	415.431854248047	141.970169067383	0.739838838577271	0.966704428195953	0.6118004322052	75.171875	9622
True	False	False	False	False	-3020.09887695313	531.10205078125	137.533599853516	0.799695909023285	0.964829802513123	1	86.9919357299805	10787
True	False	False	False	False	-3016.73803710938	267.585144042969	153.061584472656	0.826755583286285	0.956129848957062	1	79.0289840698242	10906
True	False	False	False	False	-3016.73999023438	1140.21130371094	115.350761413574	0.778573036193848	0.949420511722565	0.82945716381073	131.480773925781	13674
True	False	False	False	False	-3014.1552734375	183.501953125	215.173538208008	0.52284175157547	0.940449178218842	0.267278999090195	77.067008972168	14951
True	False	False	False	False	-3014.71557617188	975.453308105469	314.996307373047	0.582343399524689	0.925327241420746	0.325850546360016	98.2570419311523	27905
True	False	False	False	False	-3012.08764648438	324.098571777344	141.970169067383	0.775036215782166	0.960622191429138	0.793944418430328	77.2421875	9887
True	False	False	False	False	-3010.99462890625	782.610046386719	73.203369140625	0.701489865779877	0.954089939594269	0.507321655750275	69.2272720336914	4569
True	False	False	False	False	-3009.05493164063	384.510589599609	155.279876708984	0.797418594360352	0.956667959690094	1	76.0357131958008	10645
True	False	False	False	False	-3009.12036132813	660.897827148438	167.480438232422	0.86007297039032	0.968290209770203	1	86.4370880126953	13052
True	False	False	False	False	-3007.6220703125	471.369873046875	236.24723815918	0.615568995475769	0.946442842483521	0.365179508924484	100.521125793457	21411
True	False	False	False	False	-3005.22216796875	503.813629150391	145.297592163086	0.814000189304352	0.962092399597168	1	82.4045791625977	10795
True	False	False	False	False	-3006.95678710938	1176.41040039063	36.6016845703125	0.474703282117844	0.916427612304688	0.227778226137161	119.696968078613	3950
True	False	False	False	False	-3006.35302734375	800.96337890625	126.442184448242	0.73520427942276	0.952960312366486	0.596421539783478	77.192985534668	8800
True	False	False	False	False	-3005.7451171875	1158.880859375	103.150199890137	0.828564047813416	0.964395225048065	1	134.849456787109	12541
True	False	False	False	False	-3002.80297851563	293.210266113281	144.188446044922	0.684017956256866	0.947716176509857	0.471368461847305	76.8692321777344	9993
True	False	False	False	False	-2998.78442382813	310.159851074219	120.896469116211	0.793161451816559	0.960495412349701	1	78.5596313476563	8563
True	False	False	False	False	-3001.53344726563	424.471862792969	139.751892089844	0.617744445800781	0.925096213817596	0.367969512939453	68.2222213745117	8596
True	False	False	False	False	-2998.79541015625	781.350952148438	45.4748191833496	0.804048359394073	0.955680787563324	1	66.4146347045898	2723
True	False	False	False	False	-2999.50659179688	839.324096679688	196.318130493164	0.723250091075897	0.943340182304382	0.560915350914001	91.2090377807617	16144
True	False	False	False	False	-2998.06298828125	594.107055664063	122.005615234375	0.598917603492737	0.908871293067932	0.344743520021439	85.7181854248047	9429
True	False	False	False	False	-2997.23559570313	260.842742919922	153.061584472656	0.70901221036911	0.943982064723969	0.524551153182983	83.2681121826172	11491
True	False	False	False	False	-2994.41381835938	151.5576171875	214.064392089844	0.649388015270233	0.937947690486908	0.412288516759872	129.865280151367	25064
True	False	False	False	False	-2995.0712890625	196.067993164063	164.153015136719	0.64257425069809	0.960309088230133	0.402094274759293	75.4256744384766	11163
True	False	False	False	False	-2994.90600585938	708.167297363281	220.719253540039	0.674924969673157	0.946805417537689	0.454497784376144	92.6432189941406	18436
True	False	False	False	False	-2994.09790039063	1003.3662109375	216.282684326172	0.780230522155762	0.961431324481964	0.849942266941071	87.6871795654297	17099
True	False	False	False	False	-2992.56713867188	880.766296386719	154.17073059082	0.721209406852722	0.947210550308228	0.555354535579681	89.8273391723633	12486
True	False	False	False	False	-2991.33276367188	1205.35925292969	58.7845230102539	0.612679004669189	0.945590615272522	0.361517995595932	119.113204956055	6313
True	False	False	False	False	-2990.603515625	378.136871337891	131.987884521484	0.654514670372009	0.94390606880188	0.420229583978653	74.5042037963867	8866
True	False	False	False	False	-2986.99584960938	521.550354003906	128.660461425781	0.820795118808746	0.961044549942017	1	83.0517272949219	9634
True	False	False	False	False	-2990.05151367188	625.037780761719	246.229507446289	0.533918797969818	0.880600333213806	0.277256339788437	104.058555603027	23101
True	False	False	False	False	-2989.60180664063	539.81640625	127.551322937012	0.782646477222443	0.963870942592621	0.888233423233032	81.8260879516602	9410
True	False	False	False	False	-2987.92700195313	1048.48010253906	270.630645751953	0.761476397514343	0.968336880207062	0.702819466590881	86.2254104614258	21039
True	False	False	False	False	-2988.4375	1187.7021484375	120.896469116211	0.80642431974411	0.967554450035095	1	137.72477722168	15012
True	False	False	False	False	-2984.88818359375	405.686370849609	106.477630615234	0.66390061378479	0.920527637004852	0.435427129268646	69.84375	6705
True	False	False	False	False	-2985.96435546875	761.912841796875	183.008422851563	0.808951079845428	0.964566469192505	1	80.4787902832031	13279
True	False	False	False	False	-2983.59985351563	278.515563964844	119.787330627441	0.785884737968445	0.951650977134705	1	82.9629592895508	8960
True	False	False	False	False	-2980.99487304688	795.388488769531	197.427261352539	0.663973391056061	0.945792675018311	0.435548514127731	88.5617980957031	15764
True	False	False	False	False	-2978.283203125	924.301025390625	168.589569091797	0.728265225887299	0.956053674221039	0.575161814689636	96.5131607055664	14670
True	False	False	False	False	-2978.23706054688	951.170471191406	246.229507446289	0.502269268035889	0.868664622306824	0.249680563807487	92.0810775756836	20442
True	False	False	False	False	-2976.291015625	428.990966796875	134.206176757813	0.699378907680511	0.966144263744354	0.502694189548492	71.0165252685547	8593
True	False	False	False	False	-2976.17065429688	363.674285888672	202.97297668457	0.604104340076447	0.929090201854706	0.350942254066467	78.6666641235352	14396
True	False	False	False	False	-2974.82641601563	1217.04296875	119.787330627441	0.743378639221191	0.961578607559204	0.624296009540558	136.138885498047	14703
True	False	False	False	False	-2974.07080078125	699.443725585938	218.500961303711	0.741029679775238	0.957285165786743	0.615926742553711	95.3502502441406	18784
True	False	False	False	False	-2973.58154296875	821.536560058594	146.40673828125	0.811434090137482	0.950799524784088	1	90.3560638427734	11927
True	False	False	False	False	-2972.96435546875	567.845703125	236.24723815918	0.834710657596588	0.959141850471497	1	93.8075103759766	19981
True	False	False	False	False	-2972.486328125	610.170471191406	127.551322937012	0.725611567497253	0.960387885570526	0.5675168633461	75.3565216064453	8666
True	False	False	False	False	-2967.14672851563	395.069549560547	145.297592163086	0.738506317138672	0.954219400882721	0.607271134853363	75.6335906982422	9908
True	False	False	False	False	-2970.85522460938	483.631958007813	151.952453613281	0.772331058979034	0.94959682226181	0.771500051021576	80.4890518188477	11027
True	False	False	False	False	-2966.57446289063	852.702026367188	186.335845947266	0.797351360321045	0.959727227687836	1	87.8095245361328	14752
True	False	False	False	False	-2969.11279296875	1119.58862304688	278.394622802734	0.712670624256134	0.957408607006073	0.533387422561646	90.7171325683594	22770
True	False	False	False	False	-2965.20263671875	277.083984375	201.863830566406	0.657674074172974	0.959695994853973	0.425246626138687	91.0769195556641	16576
True	False	False	False	False	-2963.75439453125	1152.25170898438	210.736968994141	0.744577586650848	0.955801069736481	0.628692507743835	79.5157928466797	15108
True	False	False	False	False	-2960.30444335938	538.26513671875	155.279876708984	0.64958518743515	0.956753253936768	0.412589520215988	80.8071441650391	11313
True	False	False	False	False	-2961.26293945313	653.92236328125	159.716445922852	0.722619116306305	0.952504515647888	0.559182107448578	83.4652786254883	12019
True	False	False	False	False	-2958.521484375	736.895141601563	221.828384399414	0.697163939476013	0.940516233444214	0.497929245233536	97.1399993896484	19428
True	False	False	False	False	-2957.63330078125	454.819366455078	131.987884521484	0.695033729076385	0.940746605396271	0.493430703878403	79.529411315918	9464
True	False	False	False	False	-2955.85522460938	1230.43542480469	367.1259765625	0.493137747049332	0.916638016700745	0.242224931716919	119.909362792969	39690
True	False	False	False	False	-2955.90356445313	1270.44702148438	123.114753723145	0.300034284591675	0.923337519168854	0.119745656847954	116.558555603027	12938
True	False	False	False	False	-2953.26147460938	426.820404052734	126.442184448242	0.591495513916016	0.926812648773193	0.336117118597031	68.807014465332	7844
True	False	False	False	False	-2952.79956054688	879.97705078125	181.899276733398	0.670130014419556	0.950513899326324	0.446029275655746	78.0609741210938	12802
True	False	False	False	False	-2948.71826171875	507.163299560547	186.335845947266	0.614211022853851	0.915770769119263	0.363452702760696	93.4285736083984	15696
True	False	False	False	False	-2948.20629882813	637.338989257813	104.259346008301	0.764275074005127	0.962114334106445	0.718218624591827	80.2340393066406	7542
True	False	False	False	False	-2948.15771484375	987.746459960938	266.194061279297	0.538027882575989	0.877742290496826	0.281053990125656	97.0041656494141	23281
True	False	False	False	False	-2947.5107421875	391.841278076172	135.315322875977	0.648346662521362	0.957384765148163	0.410704642534256	82.6967239379883	10089
True	False	False	False	False	-2946.94604492188	817.709228515625	231.810668945313	0.764107763767242	0.951669812202454	0.717262506484985	92.1818161010742	19266
True	False	False	False	False	-2946.39819335938	931.145080566406	196.318130493164	0.761598765850067	0.964471280574799	0.703467845916748	84.4406814575195	14946
True	False	False	False	False	-2945.80126953125	1069.99597167969	280.612915039063	0.700787484645844	0.956996202468872	0.505772411823273	89.7075119018555	22696
True	False	False	False	False	-2943.71899414063	1256.88696289063	154.17073059082	0.832746565341949	0.962778031826019	1	104.597122192383	14539
True	False	False	False	False	-2941.11938476563	754.323608398438	208.518692016602	0.620609939098358	0.919192254543304	0.371689826250076	100.398933410645	18875
True	False	False	False	False	-2942.1865234375	1208.86059570313	22.1828384399414	0.806145071983337	0.95370626449585	1	58.3499984741211	1167
True	False	False	False	False	-2939.69287109375	623.726135253906	164.153015136719	0.693152844905853	0.958272337913513	0.489524483680725	79.1891860961914	11720
True	False	False	False	False	-2936.8447265625	681.304870605469	226.264953613281	0.678755939006805	0.943937301635742	0.46147033572197	96.4362716674805	19673
True	False	False	False	False	-2937.873046875	855.756408691406	177.462707519531	0.688450872898102	0.951069355010986	0.480016618967056	78.7062530517578	12593
True	False	False	False	False	-2932.22192382813	1285.048828125	170.807861328125	0.799037754535675	0.954798519611359	1	128.896102905273	19850
True	False	False	False	False	-2931.52001953125	898.216552734375	225.155807495117	0.715779542922974	0.95974987745285	0.541156589984894	92.9556655883789	18870
True	False	False	False	False	-2927.0546875	1101.90246582031	280.612915039063	0.810590267181396	0.966911137104034	1	91.5138320922852	23153
True	False	False	False	False	-2926.11767578125	918.831420898438	128.660461425781	0.811424374580383	0.95916348695755	1	81.9482727050781	9506
True	False	False	False	False	-2925.70361328125	1029.6748046875	354.925415039063	0.373651206493378	0.812910854816437	0.160057261586189	113.199996948242	36224
True	False	False	False	False	-2925.33740234375	1322.33740234375	333.851715087891	0.226609706878662	0.937640070915222	0.0849000811576843	113.571426391602	34185
True	False	False	False	False	-2925.31494140625	539.0166015625	179.680999755859	0.71892911195755	0.942137360572815	0.549289762973785	93.3024673461914	15115
True	False	False	False	False	-2924.65283203125	577.376220703125	175.244430541992	0.782110810279846	0.957619547843933	0.878470003604889	90.1582260131836	14245
True	False	False	False	False	-2923.38696289063	651.753784179688	137.533599853516	0.607939004898071	0.935363054275513	0.355619817972183	78.0241928100586	9675
True	False	False	False	False	-2922.92944335938	777.278381347656	240.683807373047	0.786829590797424	0.952312707901001	1	85.5345611572266	18561
True	False	False	False	False	-2919.78051757813	729.739562988281	144.188446044922	0.751398801803589	0.947114109992981	0.655545711517334	79.2384643554688	10301
True	False	False	False	False	-2919.04833984375	1151.00329589844	200.754699707031	0.821229100227356	0.960127413272858	1	84.0331497192383	15210
True	False	False	False	False	-2916.841796875	596.967468261719	171.917007446289	0.555526077747345	0.943740606307983	0.297857582569122	74.8000030517578	11594
True	False	False	False	False	-2916.41333007813	701.927917480469	116.459907531738	0.669778347015381	0.944936692714691	0.445418983697891	81.2285690307617	8529
True	False	False	False	False	-2914.32055664063	620.735900878906	167.480438232422	0.747460305690765	0.964914262294769	0.639637768268585	89.3841094970703	13497
True	False	False	False	False	-2913.556640625	850.761779785156	249.556930541992	0.784309387207031	0.963385581970215	0.928208410739899	88.857780456543	19993
True	False	False	False	False	-2912.298828125	933.691955566406	135.315322875977	0.677879810333252	0.959626257419586	0.4598588347435	84.7540969848633	10340
True	False	False	False	False	-2903.32104492188	1273.67419433594	175.244430541992	0.632186830043793	0.938306212425232	0.387277454137802	91.3037948608398	14426
True	False	False	False	False	-2902.908203125	1212.85424804688	271.739776611328	0.593210577964783	0.931857764720917	0.338085800409317	80.2816314697266	19669
True	False	False	False	False	-2902.55590820313	663.843872070313	189.663269042969	0.598075747489929	0.936110138893127	0.343750923871994	91.9649124145508	15726
True	False	False	False	False	-2901.34594726563	1107.39440917969	191.881561279297	0.669815123081207	0.956067264080048	0.445482790470123	85.9826583862305	14875
True	False	False	False	False	-2898.90356445313	711.882934570313	105.36848449707	0.653897881507874	0.925488412380219	0.419261276721954	75.6421051025391	7186
True	False	False	False	False	-2896.61352539063	731.609802246094	133.097030639648	0.683501660823822	0.941511511802673	0.47038009762764	80.1833343505859	9622
True	False	False	False	False	-2898.13256835938	756.909545898438	108.695907592773	0.796797394752502	0.958241879940033	1	75.1530609130859	7365
True	False	False	False	False	-2893.41333007813	1050.79919433594	238.465515136719	0.773190915584564	0.950487494468689	0.778298676013947	104.972091674805	22569
True	False	False	False	False	-2887.67260742188	687.464599609375	112.023338317871	0.637276232242584	0.951500833034515	0.394432842731476	78.3366317749023	7912
True	False	False	False	False	-2891.75415039063	1358.82592773438	115.350761413574	0.756777882575989	0.966304898262024	0.679410755634308	121.528846740723	12639
True	False	False	False	False	-2888.40234375	880.553405761719	181.899276733398	0.778366804122925	0.959219574928284	0.827120900154114	85.2073135375977	13974
True	False	False	False	False	-2887.23803710938	993.280395507813	307.232330322266	0.821028530597687	0.962529420852661	1	104.64981842041	28988
True	False	False	False	False	-2886.49584960938	821.145141601563	268.412353515625	0.749492049217224	0.959887385368347	0.647696793079376	92.2272720336914	22319
True	False	False	False	False	-2886.38305664063	1177.38195800781	194.099838256836	0.759800672531128	0.956993758678436	0.694151699542999	76.0285720825195	13305
True	False	False	False	False	-2884.25927734375	608.982482910156	159.716445922852	0.680781960487366	0.951453685760498	0.465236067771912	91.3125	13149
True	False	False	False	False	-2882.61938476563	750.203063964844	116.459907531738	0.726141273975372	0.959395885467529	0.569023251533508	73.7428588867188	7743
True	False	False	False	False	-2882.98071289063	917.370849609375	256.211791992188	0.740104138851166	0.95618063211441	0.612713277339935	89.1255416870117	20588
True	False	False	False	False	-2881.2607421875	698.979797363281	93.1679229736328	0.819053888320923	0.962751984596252	1	82.5714263916016	6936
True	False	False	False	False	-2875.14599609375	781.518615722656	171.917007446289	0.767260611057281	0.967417418956757	0.736163318157196	81.2322616577148	12591
True	False	False	False	False	-2873.3203125	650.325012207031	177.462707519531	0.609061896800995	0.932921946048737	0.357005268335342	83.3562469482422	13337
True	False	False	False	False	-2872.0400390625	1134.75451660156	302.795745849609	0.772799015045166	0.958256900310516	0.775164723396301	102.205131530762	27902
True	False	False	False	False	-2872.0888671875	1408.0068359375	523.515014648438	0.161942183971405	0.933533430099487	0.0576641224324703	111.25	52510
True	False	False	False	False	-2869.00268554688	861.4013671875	204.082122802734	0.842592298984528	0.967956185340881	1	86.8206558227539	15975
True	False	False	False	False	-2864.439453125	1068.51721191406	214.064392089844	0.680519461631775	0.961243748664856	0.46474501490593	88.3108825683594	17044
True	False	False	False	False	-2863.94091796875	1198.98876953125	257.320922851563	0.576505601406097	0.921611130237579	0.319502264261246	94.0732727050781	21825
True	False	False	False	False	-2863.80908203125	666.965393066406	153.061584472656	0.75136935710907	0.94860965013504	0.655422210693359	84.3840560913086	11645
True	False	False	False	False	-2862.251953125	968.187072753906	292.8134765625	0.554412722587585	0.863110840320587	0.296756446361542	101.147727966309	26703
True	False	False	False	False	-2862.0576171875	1246.07482910156	192.990692138672	0.833672046661377	0.959026396274567	1	86.0114974975586	14966
True	False	False	False	False	-2854.90478515625	891.39404296875	53.2388153076172	0.605727910995483	0.883731603622437	0.352912664413452	106.916664123535	5132
True	False	False	False	False	-2856.85791015625	1367.474609375	153.061584472656	0.826755583286285	0.968855977058411	1	83.9782638549805	11589
True	False	False	False	False	-2853.17041015625	1024.53771972656	226.264953613281	0.79944121837616	0.95868057012558	1	81.25	16575
True	False	False	False	False	-2852.1064453125	712.068176269531	145.297592163086	0.679700970649719	0.938460826873779	0.463219910860062	71.5648880004883	9375
True	False	False	False	False	-2851.80004882813	780.366271972656	184.117568969727	0.486879050731659	0.919506907463074	0.237232208251953	77.0662612915039	12793
True	False	False	False	False	-2846.84790039063	762.202514648438	187.44499206543	0.525061190128326	0.950977683067322	0.269248574972153	73.1242599487305	12358
True	False	False	False	False	-2844.85546875	690.117736816406	145.297592163086	0.642258167266846	0.948801398277283	0.401630789041519	79.6717529296875	10437
True	False	False	False	False	-2841.84643554688	1400.46911621094	187.44499206543	0.773902714252472	0.963347613811493	0.784151375293732	84.6212997436523	14301
True	False	False	False	False	-2841.78002929688	1174.53674316406	220.719253540039	0.757520735263824	0.952691078186035	0.682934701442719	85.8140716552734	17077
True	False	False	False	False	-2840.98828125	892.128601074219	76.5307922363281	0.74383670091629	0.947457671165466	0.625965297222137	106.956520080566	7380
True	False	False	False	False	-2840.47192382813	937.136169433594	255.102645874023	0.567655384540558	0.906349658966064	0.310156971216202	87.169563293457	20049
True	False	False	False	False	-2839.310546875	835.325866699219	173.026138305664	0.772210657596588	0.961892664432526	0.770570337772369	98.8717956542969	15424
True	False	False	False	False	-2839.54028320313	1287.21337890625	222.937530517578	0.708727538585663	0.953593254089355	0.52387672662735	78.0298538208008	15684
True	False	False	False	False	-2839.25805664063	1378.62512207031	38.8199691772461	0.826309084892273	0.964570224285126	1	58.3142852783203	2041
True	False	False	False	False	-2836.18579101563	810.466735839844	183.008422851563	0.598280549049377	0.952312707901001	0.343992054462433	84.9575729370117	14018
True	False	False	False	False	-2834.05029296875	1144.24621582031	225.155807495117	0.847295820713043	0.959458589553833	1	90.61083984375	18394
True	False	False	False	False	-2830.96142578125	915.071105957031	189.663269042969	0.575364470481873	0.910856187343597	0.318278819322586	78.8537979125977	13484
True	False	False	False	False	-2831.31323242188	1090.1689453125	237.356369018555	0.791627526283264	0.94724315404892	1	96.5186920166016	20655
True	False	False	False	False	-2826.84326171875	961.628051757813	144.188446044922	0.77064049243927	0.962974190711975	0.758896112442017	75.2769241333008	9786
True	False	False	False	False	-2826.9599609375	1454.84704589844	231.810668945313	0.61947637796402	0.945761442184448	0.370211869478226	139.468902587891	29149
True	False	False	False	False	-2824.79223632813	1018.10894775391	221.828384399414	0.699503779411316	0.951578795909882	0.502965569496155	87.4899978637695	17498
True	False	False	False	False	-2823.68823242188	862.788696289063	217.391815185547	0.784231722354889	0.947774231433868	0.925784826278687	92.1938781738281	18070
True	False	False	False	False	-2823.623046875	1049.20275878906	204.082122802734	0.721064627170563	0.956914663314819	0.554964780807495	85.125	15663
True	False	False	False	False	-2822.59985351563	1252.67834472656	235.138092041016	0.840952813625336	0.960477232933044	1	74.9858474731445	15897
True	False	False	False	False	-2821.35888671875	1329.56359863281	206.300399780273	0.817960679531097	0.960745334625244	1	81.2849426269531	15119
True	False	False	False	False	-2818.90991210938	1489.33483886719	231.810668945313	0.281633824110031	0.922050654888153	0.110566660761833	109.181816101074	22819
True	False	False	False	False	-2815.55419921875	1215.43005371094	234.028945922852	0.699755966663361	0.967359840869904	0.503514468669891	87.9526062011719	18558
True	False	False	False	False	-2813.8583984375	1417.236328125	272.848907470703	0.767718017101288	0.956170558929443	0.739074528217316	86.4715423583984	21272
True	False	False	False	False	-2805.75830078125	934.706237792969	147.515884399414	0.667419075965881	0.953242719173431	0.44136181473732	73.0827102661133	9720
True	False	False	False	False	-2805.79638671875	1085.26379394531	164.153015136719	0.590056657791138	0.965800583362579	0.3344766497612	78.0270233154297	11548
True	False	False	False	False	-2804.232421875	954.874267578125	136.424453735352	0.693406701087952	0.94910591840744	0.490048199892044	78	9594
True	False	False	False	False	-2798.26098632813	885.898681640625	257.320922851563	0.627098679542542	0.917467176914215	0.380312979221344	91.0517272949219	21124
True	False	False	False	False	-2799.38647460938	1301.54821777344	206.300399780273	0.744219899177551	0.9521564245224	0.627371728420258	81.4301071166992	15146
True	False	False	False	False	-2800.0380859375	1488.00109863281	89.8404998779297	0.616675138473511	0.946725785732269	0.366594463586807	78.4938278198242	6358
True	False	False	False	False	-2794.978515625	1143.93640136719	178.571853637695	0.714491307735443	0.951289296150208	0.537907063961029	76.6149063110352	12335
True	False	False	False	False	-2794.0283203125	1511.08044433594	89.8404998779297	0.794242918491364	0.962647378444672	1	112.123458862305	9082
True	False	False	False	False	-2792.26733398438	1347.33557128906	237.356369018555	0.798260092735291	0.954840779304504	1	84.2757034301758	18035
True	False	False	False	False	-2791.49780273438	1390.81164550781	12.2005615234375	0.681430399417877	0.942608833312988	0.46645313501358	50	550
True	False	False	False	False	-2788.32861328125	991.563781738281	157.498153686523	0.705722391605377	0.914189636707306	0.516867816448212	124.5	17679
True	False	False	False	False	-2784.51245117188	1462.71508789063	260.648345947266	0.761238873004913	0.946534156799316	0.70156729221344	91.2042541503906	21433
True	False	False	False	False	-2782.3349609375	849.340209960938	140.861022949219	0.789145231246948	0.951936304569244	1	72.3307113647461	9186
True	False	False	False	False	-2782.27880859375	1274.25891113281	245.120376586914	0.666991591453552	0.948033213615417	0.440633535385132	92.8642501831055	20523
True	False	False	False	False	-2782.88134765625	1423.10095214844	268.412353515625	0.738201379776001	0.939139366149902	0.606247127056122	85.6735534667969	20733
True	False	False	False	False	-2781.41943359375	1082.85827636719	422.583068847656	0.755667507648468	0.949757993221283	0.674254298210144	103.569557189941	39460
True	False	False	False	False	-2779.716796875	911.926513671875	183.008422851563	0.738966286182404	0.947620391845703	0.60882443189621	84.9272689819336	14013
True	False	False	False	False	-2777.01391601563	1404.43859863281	14.4188451766968	0.696614444255829	0.946622848510742	0.496761053800583	58.461540222168	760
True	False	False	False	False	-2776.21899414063	1534.68151855469	129.769607543945	0.693576455116272	0.944413900375366	0.490398943424225	133.01708984375	15563
True	False	False	False	False	-2774.58618164063	1502.9248046875	181.899276733398	0.78575986623764	0.950618326663971	1	88.2195129394531	14468
True	False	False	False	False	-2767.92822265625	951.240417480469	164.153015136719	0.665352821350098	0.946406841278076	0.437860190868378	72.7297286987305	10764
True	False	False	False	False	-2769.26977539063	1559.94470214844	131.987884521484	0.449187844991684	0.941191852092743	0.208988562226295	106.201683044434	12638
True	False	False	False	False	-2769.22290039063	981.0625	88.7313537597656	0.83357036113739	0.96769505739212	1	84.9499969482422	6796
True	False	False	False	False	-2764.55883789063	1003.1796875	146.40673828125	0.708543181419373	0.945888519287109	0.523440957069397	79.0378799438477	10433
True	False	False	False	False	-2761.99755859375	1143.5791015625	199.645553588867	0.744696021080017	0.948587656021118	0.629131495952606	93.966667175293	16914
True	False	False	False	False	-2761.46484375	1200.74865722656	256.211791992188	0.570123434066772	0.909525692462921	0.312730401754379	89.9523773193359	20779
True	False	False	False	False	-2760.00390625	1338.96520996094	265.084930419922	0.67165207862854	0.9277184009552	0.448687374591827	83.7280349731445	20011
True	False	False	False	False	-2755.88891601563	1484.572265625	28.8376903533936	0.735885262489319	0.939532041549683	0.598617315292358	52.3461532592773	1361
True	False	False	False	False	-2755.2197265625	979.563415527344	102.041061401367	0.830349385738373	0.969933748245239	1	75.2717361450195	6925
True	False	False	False	False	-2754.7548828125	1030.58447265625	205.191253662109	0.740218698978424	0.949439823627472	0.613108575344086	74.405403137207	13765
True	False	False	False	False	-2752.158203125	1235.57202148438	181.899276733398	0.599586963653564	0.915770769119263	0.345535457134247	91.7256088256836	15043
True	False	False	False	False	-2750.87353515625	1100.41552734375	148.625015258789	0.832641422748566	0.960109293460846	1	86.1791076660156	11548
True	False	False	False	False	-2748.61010742188	1514.50708007813	231.810668945313	0.61947637796402	0.922059834003448	0.370211869478226	92.363639831543	19304
True	False	False	False	False	-2746.14526367188	1572.66979980469	146.40673828125	0.73655366897583	0.943500459194183	0.60079300403595	141.257568359375	18646
True	False	False	False	False	-2741.13427734375	835.898498535156	103.150199890137	0.769519209861755	0.945206582546234	0.751023590564728	69.3118286132813	6446
True	False	False	False	False	-2744.56176757813	1075.51501464844	159.716445922852	0.543555080890656	0.903395414352417	0.286248743534088	69.1805572509766	9962
True	False	False	False	False	-2744.13842773438	1284.35668945313	210.736968994141	0.615469694137573	0.920418918132782	0.365052849054337	104.605262756348	19875
True	False	False	False	False	-2741.01123046875	1552.41320800781	49.9113883972168	0.647322654724121	0.898741900920868	0.40915635228157	87.9111099243164	3956
True	False	False	False	False	-2735.55078125	79.1991348266602	14.4188451766968	0.805326879024506	0.942608833312988	1	41.1538467407227	535
True	False	False	False	False	-2739.9814453125	1403.25561523438	249.556930541992	0.572368979454041	0.932894647121429	0.315093547105789	93.3733367919922	21009
True	False	False	False	False	-2739.56958007813	1052.15185546875	170.807861328125	0.621552646160126	0.957873225212097	0.372925311326981	74.4935073852539	11472
True	False	False	False	False	-2737.294921875	1127.03967285156	137.533599853516	0.742881834506989	0.950858533382416	0.622499585151672	80.8225784301758	10022
True	False	False	False	False	-2738.63208007813	1175.3916015625	147.515884399414	0.637232065200806	0.948819518089294	0.394369870424271	71.5413513183594	9515
True	False	False	False	False	-2731.447265625	935.958435058594	191.881561279297	0.767745316028595	0.95819628238678	0.739249765872955	77.6820831298828	13439
True	False	False	False	False	-2730.3740234375	1200.01879882813	167.480438232422	0.586704552173615	0.935579001903534	0.330693513154984	72.9933776855469	11022
True	False	False	False	False	-2730.72802734375	1598.7412109375	138.64274597168	0.715037643909454	0.971470355987549	0.539279878139496	132.304000854492	16538
True	False	False	False	False	-2727.24462890625	1542.29187011719	49.9113883972168	0.580424427986145	0.863647043704987	0.32374706864357	90.466667175293	4071
True	False	False	False	False	-2720.16040039063	1109.27819824219	196.318130493164	0.538237154483795	0.9046431183815	0.281248897314072	76.3220367431641	13509
True	False	False	False	False	-2717.67944335938	1441.47583007813	19.9645557403564	0.725530564785004	0.941512584686279	0.56728732585907	63.8888893127441	1150
True	False	False	False	False	-2716.58422851563	1511.50817871094	265.084930419922	0.567163586616516	0.909069776535034	0.309647142887115	93.635986328125	22379
True	False	False	False	False	-2715.99829101563	1300.31384277344	208.518692016602	0.71564769744873	0.94306617975235	0.54082202911377	82.2180862426758	15457
True	False	False	False	False	-2713.86376953125	1622.57678222656	177.462707519531	0.495531916618347	0.936351001262665	0.244159743189812	125.618751525879	20099
True	False	False	False	False	-2710.27514648438	1070.03601074219	165.262145996094	0.691344201564789	0.957198619842529	0.485824793577194	76.1073837280273	11340
True	False	False	False	False	-2710.17309570313	1420.19189453125	135.315322875977	0.680754125118256	0.955782294273376	0.465183943510056	67.8852462768555	8282
True	False	False	False	False	-2710.66455078125	1465.75036621094	109.805053710938	0.819165587425232	0.95396763086319	1	81.3838348388672	8057
True	False	False	False	False	-2709.08447265625	1448.94506835938	135.315322875977	0.808103084564209	0.955318808555603	1	78.2131118774414	9542
True	False	False	False	False	-2707.517578125	1163.96337890625	139.751892089844	0.632291734218597	0.929068207740784	0.387423008680344	81.6349182128906	10286
True	False	False	False	False	-2705.59838867188	1372.84460449219	165.262145996094	0.819518387317657	0.959284722805023	1	72.651008605957	10825
True	False	False	False	False	-2703.81762695313	1031.16796875	45.4748191833496	0.804048359394073	0.967709124088287	1	55.1219520568848	2260
True	False	False	False	False	-2700.81420898438	1568.31457519531	105.36848449707	0.820584774017334	0.956959247589111	1	68.315788269043	6490
True	False	False	False	False	-2695.83178710938	1323.99926757813	160.825576782227	0.770576000213623	0.956847608089447	0.758433282375336	77.7379302978516	11272
True	False	False	False	False	-2700.3251953125	1347.94201660156	171.917007446289	0.666936814785004	0.9366295337677	0.440540254116058	74.651611328125	11571
True	False	False	False	False	-2699.30786132813	1549.23486328125	127.551322937012	0.77388209104538	0.963469326496124	0.783978283405304	72.8608703613281	8379
True	False	False	False	False	-2695.7578125	1643.00463867188	89.8404998779297	0.779232859611511	0.945130825042725	0.837222635746002	129.555557250977	10494
True	False	False	False	False	-2695.00854492188	1224.84228515625	145.297592163086	0.858129799365997	0.96599406003952	1	81.7175598144531	10705
True	False	False	False	False	-2694.61987304688	1266.75085449219	122.005615234375	0.769454181194305	0.973530948162079	0.750577867031097	86.636360168457	9530
True	False	False	False	False	-2694.26025390625	1405.55090332031	161.934722900391	0.757529318332672	0.962207078933716	0.682975828647614	71.3424682617188	10416
True	False	False	False	False	-2693.10473632813	1663.35034179688	37.7108268737793	0.562659204006195	0.945949792861938	0.305022060871124	105.64705657959	3592
True	False	False	False	False	-2686.05517578125	1243.86401367188	129.769607543945	0.727007806301117	0.946567893028259	0.571508407592773	78.1880340576172	9148
True	False	False	False	False	-2684.7080078125	1025.45251464844	189.663269042969	0.690165579319	0.967188537120819	0.483442604541779	72.7251434326172	12436
True	False	False	False	False	-2683.91284179688	1625.46350097656	195.208984375	0.69566285610199	0.97022944688797	0.49475085735321	86.1818161010742	15168
True	False	False	False	False	-2680.74096679688	1139.94396972656	134.206176757813	0.792623698711395	0.94777113199234	1	92.0247955322266	11135
True	False	False	False	False	-2681.18188476563	1187.68151855469	236.24723815918	0.547172486782074	0.904490888118744	0.289703965187073	86.6338043212891	18453
True	False	False	False	False	-2669.580078125	1100.35949707031	207.409545898438	0.672496318817139	0.958234429359436	0.450173586606979	88.0534744262695	16466
True	False	False	False	False	-2677.01098632813	1373.4423828125	194.099838256836	0.603105068206787	0.963161051273346	0.349736750125885	71.9942855834961	12599
True	False	False	False	False	-2673.92114257813	1480.18664550781	158.607299804688	0.75994735956192	0.952420055866241	0.694895327091217	84.3776245117188	12066
True	False	False	False	False	-2670.1875	1578.29357910156	167.480438232422	0.700623989105225	0.95019268989563	0.505413234233856	84.238410949707	12720
True	False	False	False	False	-2673.03515625	1671.20483398438	122.005615234375	0.740235030651093	0.93433403968811	0.613164842128754	118.518180847168	13037
True	False	False	False	False	-2668.63891601563	1509.45434570313	112.023338317871	0.778208315372467	0.95934933423996	0.825352907180786	73.9405975341797	7468
True	False	False	False	False	-2666.33349609375	1224.90283203125	147.515884399414	0.706804156303406	0.95235949754715	0.51936799287796	78.5864639282227	10452
True	False	False	False	False	-2666.80102539063	1455.76159667969	151.952453613281	0.745924651622772	0.959490358829498	0.633738994598389	72.5839385986328	9944
True	False	False	False	False	-2666.78662109375	1406.96667480469	216.282684326172	0.721342861652374	0.941385269165039	0.555714190006256	85.4102554321289	16655
True	False	False	False	False	-2658.19750976563	1250.54309082031	186.335845947266	0.67219865322113	0.933457970619202	0.449648559093475	76.8333358764648	12908
True	False	False	False	False	-2664.22094726563	1687.77685546875	77.6399383544922	0.821241796016693	0.956417441368103	1	113.31428527832	7932
True	False	False	False	False	-2663.69970703125	1291.16870117188	224.046676635742	0.818228244781494	0.96666032075882	1	114.272277832031	23083
True	False	False	False	False	-2658.50634765625	1322.25463867188	166.371292114258	0.645422697067261	0.952519357204437	0.406307727098465	73.3666687011719	11005
True	False	False	False	False	-2663.25268554688	1432.91748046875	143.079315185547	0.727231442928314	0.947770297527313	0.572153985500336	75.8139572143555	9780
True	False	False	False	False	-2659.2890625	1489.78356933594	76.5307922363281	0.781291306018829	0.946846783161163	0.865128993988037	138.144927978516	9532
True	False	False	False	False	-2660.41162109375	1525.66223144531	128.660461425781	0.713078439235687	0.955561459064484	0.534392535686493	72.3534469604492	8393
True	False	False	False	False	-2655.55151367188	1548.79943847656	207.409545898438	0.764111638069153	0.956670522689819	0.717284619808197	76.7326202392578	14349
True	False	False	False	False	-2653.826171875	1373.02209472656	125.333038330078	0.769035220146179	0.960328042507172	0.747732698917389	84.1858444213867	9513
True	False	False	False	False	-2653.7060546875	1613.68420410156	189.663269042969	0.564490914344788	0.929157674312592	0.30689325928688	91.9649124145508	15726
True	False	False	False	False	-2649.6337890625	1651.81298828125	169.698715209961	0.733056426048279	0.950560867786407	0.589630365371704	100.85620880127	15431
True	False	False	False	False	-2649.5927734375	1193.1044921875	130.878753662109	0.825414478778839	0.957675635814667	1	69.7288131713867	8228
True	False	False	False	False	-2644.29663085938	1460.10949707031	144.188446044922	0.778827726840973	0.954182624816895	0.832400798797607	79.4076919555664	10323
True	False	False	False	False	-2647.4443359375	1502.79370117188	186.335845947266	0.692521512508392	0.937402665615082	0.48822683095932	98.9523773193359	16624
True	False	False	False	False	-2644.43383789063	1703.26501464844	231.810668945313	0.559285819530487	0.944315791130066	0.301609963178635	134.086120605469	28024
True	False	False	False	False	-2641.46728515625	1045.32897949219	180.790130615234	0.780968606472015	0.96076774597168	0.860293686389923	67.5337448120117	11008
True	False	False	False	False	-2640.46069335938	1216.5458984375	171.917007446289	0.568630754947662	0.949381589889526	0.311171025037766	70.6903228759766	10957
True	False	False	False	False	-2636.28076171875	1482.46813964844	136.424453735352	0.756108999252319	0.958928644657135	0.676289081573486	78.8211364746094	9695
True	False	False	False	False	-2635.31127929688	1427.24609375	146.40673828125	0.701489865779877	0.951062679290771	0.507321655750275	75.1893920898438	9925
True	False	False	False	False	-2632.404296875	1726.37756347656	90.9496383666992	0.753896296024323	0.949065208435059	0.666286945343018	128.719512939453	10555
True	False	False	False	False	-2628.19018554688	1365.74670410156	141.970169067383	0.795358955860138	0.95333856344223	1	87.6796875	11223
True	False	False	False	False	-2629.51440429688	1592.44848632813	188.554138183594	0.666200995445251	0.967207252979279	0.439291834831238	73.2647094726563	12455
True	False	False	False	False	-2623.0986328125	1307.59423828125	166.371292114258	0.665675103664398	0.946674227714539	0.438403218984604	80.6266632080078	12094
True	False	False	False	False	-2624.52807617188	1539.46606445313	178.571853637695	0.764128386974335	0.959670007228851	0.717379927635193	77.8322982788086	12531
True	False	False	False	False	-2621.57202148438	1116.81420898438	112.023338317871	0.726439833641052	0.944647192955017	0.569876611232758	85.9603958129883	8682
True	False	False	False	False	-2620.64404296875	1209.89636230469	180.790130615234	0.695103466510773	0.957324028015137	0.493576645851135	72.0184020996094	11739
True	False	False	False	False	-2620.4892578125	1339.50500488281	205.191253662109	0.796021342277527	0.956019997596741	1	90.9891891479492	16833
True	False	False	False	False	-2618.87231445313	1740.40393066406	128.660461425781	0.670478940010071	0.958261728286743	0.446636199951172	120.732757568359	14005
True	False	False	False	False	-2617.09545898438	1271.54553222656	174.135284423828	0.728463411331177	0.95846688747406	0.575742781162262	80.6942672729492	12669
True	False	False	False	False	-2618.15600585938	1418.50122070313	174.135284423828	0.610017359256744	0.946390509605408	0.358189851045609	81.7834396362305	12840
True	False	False	False	False	-2615.52709960938	1492.96801757813	188.554138183594	0.688607931137085	0.953462779521942	0.480328500270844	84.4529418945313	14357
True	False	False	False	False	-2616.42700195313	1719.77282714844	128.660461425781	0.789452075958252	0.949699282646179	1	88.568962097168	10274
True	False	False	False	False	-2606.1533203125	1677.31909179688	161.934722900391	0.584172606468201	0.95805561542511	0.327871143817902	67.7465744018555	9891
True	False	False	False	False	-2600.08544921875	1404.17419433594	167.480438232422	0.802461862564087	0.954193472862244	1	85.2582778930664	12874
True	False	False	False	False	-2597.4921875	1652.19982910156	208.518692016602	0.826755940914154	0.955538034439087	1	98.0744705200195	18438
True	False	False	False	False	-2599.57055664063	1764.79431152344	72.0942230224609	0.778827726840973	0.958709478378296	0.832400798797607	103.707695007324	6741
True	False	False	False	False	-2599.13989257813	1745.69482421875	146.40673828125	0.684889554977417	0.954798519611359	0.47304567694664	97.6818161010742	12894
True	False	False	False	False	-2596.45458984375	1564.80187988281	226.264953613281	0.620341122150421	0.941480219364166	0.37133863568306	83.9411773681641	17124
True	False	False	False	False	-2592.9052734375	1455.29309082031	218.500961303711	0.567597568035126	0.949061274528503	0.310096979141235	70.5989837646484	13908
True	False	False	False	False	-2589.921875	1533.14233398438	169.698715209961	0.694188117980957	0.949437022209167	0.491667062044144	74.4052276611328	11384
True	False	False	False	False	-2589.29272460938	1191.8203125	128.660461425781	0.731921255588531	0.954392850399017	0.586120128631592	79.8448257446289	9262
True	False	False	False	False	-2584.26245117188	1321.04333496094	194.099838256836	0.652782797813416	0.937728703022003	0.417519867420197	88.8285751342773	15545
True	False	False	False	False	-2588.57958984375	1619.12341308594	228.483245849609	0.768418610095978	0.953804969787598	0.74362725019455	88.6601943969727	18264
True	False	False	False	False	-2584.39965820313	1366.78820800781	224.046676635742	0.603215754032135	0.93587601184845	0.349869966506958	92.9851455688477	18783
True	False	False	False	False	-2581.75122070313	1504.52416992188	183.008422851563	0.703632354736328	0.958966851234436	0.512107908725739	78.4060592651367	12937
True	False	False	False	False	-2572.98803710938	1687.40539550781	144.188446044922	0.778827726840973	0.968855977058411	0.832400798797607	73.2230758666992	9519
True	False	False	False	False	-2577.49731445313	1784.29077148438	208.518692016602	0.576027154922485	0.953209578990936	0.318988591432571	111.622337341309	20985
True	False	False	False	False	-2572.61010742188	1719.02856445313	180.790130615234	0.756302773952484	0.964317619800568	0.677188336849213	93.5705490112305	15252
True	False	False	False	False	-2571.55541992188	1451.97351074219	158.607299804688	0.596863567829132	0.919789612293243	0.342328101396561	73.7342681884766	10544
True	False	False	False	False	-2571.64428710938	1808.43469238281	13.3097038269043	0.414611250162125	0.841133177280426	0.185469180345535	98	1176
True	False	False	False	False	-2570.4228515625	1163.12353515625	113.132476806641	0.81917679309845	0.955309629440308	1	99.2549057006836	10124
True	False	False	False	False	-2566.47338867188	1278.419921875	114.241622924805	0.852263212203979	0.967975735664368	1	71.1165084838867	7325
True	False	False	False	False	-2569.88842773438	1591.51147460938	200.754699707031	0.656295657157898	0.939755439758301	0.423045814037323	79.0773468017578	14313
True	False	False	False	False	-2568.443359375	1476.70581054688	163.043869018555	0.548337578773499	0.917810499668121	0.290826350450516	67.4829940795898	9920
True	False	False	False	False	-2564.15283203125	1246.0302734375	12.2005615234375	0.768196105957031	0.939064502716064	0.742168962955475	45	495
True	False	False	False	False	-2562.56567382813	1648.95739746094	148.625015258789	0.702173590660095	0.958971083164215	0.508839070796967	77.0895538330078	10330
True	False	False	False	False	-2562.56225585938	1776.11999511719	45.4748191833496	0.768088281154633	0.950805008411407	0.741466164588928	61.9024391174316	2538
True	False	False	False	False	-2559.4150390625	1568.56469726563	220.719253540039	0.707414329051971	0.939909696578979	0.520789325237274	84.5628128051758	16828
True	False	False	False	False	-2558.93896484375	1353.86511230469	14.4188451766968	0.742955923080444	0.94487601518631	0.622766435146332	55.9230766296387	727
True	False	False	False	False	-2558.73803710938	1369.75549316406	161.934722900391	0.642055153846741	0.931985318660736	0.401333630084991	74.6095886230469	10893
True	False	False	False	False	-2556.32958984375	1547.21948242188	199.645553588867	0.557473421096802	0.907323956489563	0.299794524908066	94.3333358764648	16980
True	False	False	False	False	-2555.87231445313	1216.9072265625	249.556930541992	0.715327084064484	0.963614284992218	0.540010273456573	84.8488922119141	19091
True	False	False	False	False	-2553.16015625	1805.90344238281	37.7108268737793	0.666771829128265	0.941161274909973	0.44025981426239	78.1176452636719	2656
True	False	False	False	False	-2548.71264648438	1301.93103027344	168.589569091797	0.745215535163879	0.954241514205933	0.631068110466003	87.8223648071289	13349
True	False	False	False	False	-2546.53393554688	1404.88671875	217.391815185547	0.739838838577271	0.924814522266388	0.6118004322052	94.1581649780273	18455
True	False	False	False	False	-2548.52075195313	1633.98913574219	163.043869018555	0.682064414024353	0.960890352725983	0.467648804187775	70.5374145507813	10369
True	False	False	False	False	-2546.42260742188	1676.46337890625	136.424453735352	0.756108999252319	0.950221836566925	0.676289081573486	80.7642288208008	9934
True	False	False	False	False	-2544.7685546875	1759.42077636719	118.678184509277	0.778608024120331	0.955942988395691	0.829857766628265	71.1028060913086	7608
True	False	False	False	False	-2540.74877929688	1786.08532714844	110.914192199707	0.793351709842682	0.964160740375519	1	74.6999969482422	7470
True	False	False	False	False	-2540.50854492188	556.117797851563	109.805053710938	0.819165587425232	0.967305481433868	1	50.141414642334	4964
True	False	False	False	False	-2540.48999023438	1816.04907226563	139.751892089844	0.795017898082733	0.954978168010712	1	112.682540893555	14198
True	False	False	False	False	-2540.29052734375	1345.69091796875	174.135284423828	0.675542414188385	0.944697141647339	0.455608785152435	70.5286636352539	11073
True	False	False	False	False	-2535.94580078125	1847.04162597656	42.1473922729492	0.367607712745667	0.880198180675507	0.156505763530731	94.815788269043	3603
True	False	False	False	False	-2533.13012695313	1691.20068359375	166.371292114258	0.825018525123596	0.961150467395782	1	79.1933364868164	11879
True	False	False	False	False	-2531.14477539063	1739.98327636719	205.191253662109	0.603969752788544	0.936088681221008	0.350779563188553	84.2378387451172	15584
True	False	False	False	False	-2529.22338867188	1446.36633300781	210.736968994141	0.753684103488922	0.955015242099762	0.665352880954742	83.4368438720703	15853
True	False	False	False	False	-2524.67114257813	1524.30529785156	252.884368896484	0.544686138629913	0.906123518943787	0.287324339151382	90.7894744873047	20700
True	False	False	False	False	-2522.505859375	1583.29455566406	216.282684326172	0.661358654499054	0.935648381710052	0.431222677230835	109.574356079102	21367
True	False	False	False	False	-2523.40185546875	1622.88671875	236.24723815918	0.827603161334991	0.963102042675018	1	132.920181274414	28312
True	False	False	False	False	-2518.48803710938	1804.20825195313	220.719253540039	0.639630198478699	0.931057691574097	0.397809356451035	87.060302734375	17325
True	False	False	False	False	-2518.2001953125	1474.21911621094	18.8554134368896	0.625182271003723	0.915855765342712	0.377736806869507	46.8235282897949	796
True	False	False	False	False	-2517.06665039063	1858.1357421875	76.5307922363281	0.809509754180908	0.965720891952515	1	99.2028961181641	6845
True	False	False	False	False	-2516.0673828125	1546.04138183594	113.132476806641	0.772725999355316	0.964978158473969	0.774587631225586	135.225494384766	13793
True	False	False	False	False	-2511.623046875	1670.49389648438	149.734161376953	0.66825920343399	0.957619547843933	0.44279932975769	79.5111083984375	10734
True	False	False	False	False	-2508.40185546875	1765.98547363281	230.701522827148	0.705449223518372	0.95486718416214	0.516240537166595	79.9663467407227	16633
True	False	False	False	False	-2503.27319335938	1370.20434570313	295.031768798828	0.760800063610077	0.960894882678986	0.699274897575378	74.2706756591797	19756
True	False	False	False	False	-2506.5322265625	1491.771484375	206.300399780273	0.81058531999588	0.962583482265472	1	73.9462356567383	13754
True	False	False	False	False	-2505.58129882813	1715.0478515625	140.861022949219	0.741758704185486	0.939387083053589	0.618490815162659	83.3149642944336	10581
True	False	False	False	False	-2504.63305664063	1418.29467773438	133.097030639648	0.718917906284332	0.908539712429047	0.549260377883911	96.0666656494141	11528
True	False	False	False	False	-2499.59130859375	1527.74450683594	226.264953613281	0.611080229282379	0.931984841823578	0.359513878822327	82.720588684082	16875
True	False	False	False	False	-2498.40600585938	1822.67651367188	171.917007446289	0.696822226047516	0.960310459136963	0.497202187776566	103.167739868164	15991
True	False	False	False	False	-2502.20068359375	1844.31030273438	145.297592163086	0.730973720550537	0.951795816421509	0.583230257034302	91.3587799072266	11968
True	False	False	False	False	-2496.54370117188	1875.97326660156	119.787330627441	0.80851811170578	0.965185582637787	1	113.555557250977	12264
True	False	False	False	False	-2495.82202148438	1678.12609863281	24.401123046875	0.779838144779205	0.948501110076904	0.844782948493958	52.0909080505371	1146
True	False	False	False	False	-2494.68359375	179.427795410156	270.630645751953	0.799174308776855	0.963665008544922	1	92.4836044311523	22566
True	False	False	False	False	-2490.30981445313	1450.39501953125	242.902084350586	0.658901333808899	0.947009444236755	0.427221924066544	84.0593643188477	18409
True	False	False	False	False	-2493.04760742188	1573.60998535156	218.500961303711	0.579580724239349	0.91704273223877	0.322827458381653	85.9086303710938	16924
True	False	False	False	False	-2489.56225585938	1644.49816894531	137.533599853516	0.724236845970154	0.953401744365692	0.563651561737061	76.4919357299805	9485
True	False	False	False	False	-2487.33471679688	1613.20068359375	133.097030639648	0.726596474647522	0.948401689529419	0.570325434207916	80.8083343505859	9697
True	False	False	False	False	-2488.53881835938	1789.62463378906	155.279876708984	0.789243400096893	0.942656874656677	1	90.7571411132813	12706
True	False	False	False	False	-2482.47143554688	1687.19812011719	119.787330627441	0.79902595281601	0.95430862903595	1	85.1388854980469	9195
True	False	False	False	False	-2481.84228515625	1891.7021484375	115.350761413574	0.756777882575989	0.952279508113861	0.679410755634308	159.990386962891	16639
True	False	False	False	False	-2479.52221679688	1742.99255371094	196.318130493164	0.72962087392807	0.951911628246307	0.579165399074554	98.0451965332031	17354
True	False	False	False	False	-2474.08837890625	1854.29064941406	195.208984375	0.512403190135956	0.870205998420715	0.258205115795135	86.176139831543	15167
True	False	False	False	False	-2466.32788085938	1911.88977050781	100.931915283203	0.673253357410431	0.95430862903595	0.451513648033142	150.186813354492	13667
True	False	False	False	False	-2465.64770507813	1390.69189453125	186.335845947266	0.686474680900574	0.93389219045639	0.476124733686447	67.4821395874023	11337
True	False	False	False	False	-2465.31665039063	1645.23571777344	84.2947845458984	0.765837788581848	0.936923801898956	0.727394282817841	116.368423461914	8844
True	False	False	False	False	-2464.30639648438	1485.87817382813	267.30322265625	0.817371487617493	0.953450441360474	1	85.0539398193359	20498
True	False	False	False	False	-2464.58056640625	1771.93872070313	215.173538208008	0.70343291759491	0.949099183082581	0.511658430099487	93.5257720947266	18144
True	False	False	False	False	-2462.11499023438	1811.37902832031	183.008422851563	0.808951079845428	0.957822680473328	1	82.6848449707031	13643
True	False	False	False	False	-2461.96215820313	1703.20556640625	236.24723815918	0.781408727169037	0.957816421985626	0.866941511631012	102.417839050293	21815
True	False	False	False	False	-2452.07104492188	1447.09118652344	130.878753662109	0.812209963798523	0.958015561103821	1	81.338981628418	9598
True	False	False	False	False	-2455.03198242188	1624.74658203125	298.359191894531	0.347216427326202	0.862838923931122	0.144862979650497	87.7100372314453	23594
True	False	False	False	False	-2454.92358398438	1898.583984375	167.480438232422	0.586704552173615	0.909559845924377	0.330693513154984	95.052978515625	14353
True	False	False	False	False	-2454.455078125	1516.88330078125	237.356369018555	0.597054839134216	0.917478799819946	0.342552155256271	83.8971939086914	17954
True	False	False	False	False	-2452.5908203125	1655.77258300781	94.2770690917969	0.781477868556976	0.951477408409119	0.868022978305817	75.2117614746094	6393
True	False	False	False	False	-2453.58544921875	1924.68005371094	72.0942230224609	0.762581646442413	0.92917811870575	0.708754479885101	125.784614562988	8176
True	False	False	False	False	-2450.91528320313	1546.68884277344	181.899276733398	0.76094263792038	0.962603986263275	0.700016915798187	76.7682952880859	12590
True	False	False	False	False	-2450.32397460938	1586.58581542969	179.680999755859	0.597208023071289	0.948810994625092	0.342731654644012	66.8456802368164	10829
True	False	False	False	False	-2445.5888671875	1860.91430664063	197.427261352539	0.663973391056061	0.898741602897644	0.435548514127731	83.8764038085938	14930
True	False	False	False	False	-2445.12426757813	1943.55261230469	95.3862075805664	0.452504187822342	0.906206965446472	0.211357310414314	114.09302520752	9812
True	False	False	False	False	-2434.01000976563	1475.61596679688	154.17073059082	0.783605933189392	0.953436970710754	0.908817052841187	69.9712219238281	9726
True	False	False	False	False	-2435.0712890625	1631.96728515625	153.061584472656	0.75136935710907	0.941502869129181	0.655422210693359	76.3695678710938	10539
True	False	False	False	False	-2433.435546875	1446.259765625	115.350761413574	0.835239052772522	0.958498001098633	1	90.375	9399
True	False	False	False	False	-2429.34252929688	1671.58374023438	144.188446044922	0.759280562400818	0.960529148578644	0.691536962985992	82.8307723999023	10768
True	False	False	False	False	-2431.36254882813	1699.39611816406	199.645553588867	0.634681344032288	0.955037772655487	0.390760332345963	69.3444442749023	12482
True	False	False	False	False	-2428.263671875	1886.04895019531	135.315322875977	0.76977926492691	0.956976473331451	0.752817690372467	96.2622985839844	11744
True	False	False	False	False	-2425.96264648438	1599.50012207031	215.173538208008	0.717643678188324	0.946508347988129	0.545937120914459	73.4587631225586	14251
True	False	False	False	False	-2427.55737304688	1950.35571289063	70.9850845336914	0.762108087539673	0.961582481861115	0.706189274787903	97.5	6240
True	False	False	False	False	-2424.01977539063	1553.15661621094	204.082122802734	0.545376360416412	0.904895603656769	0.287982791662216	72.1793441772461	13281
True	False	False	False	False	-2421.31469726563	1746.82055664063	159.716445922852	0.811793208122253	0.950994849205017	1	83.5555572509766	12032
True	False	False	False	False	-2413.08813476563	1968.51037597656	161.934722900391	0.664965271949768	0.967048346996307	0.43720868229866	126.801368713379	18513
True	False	False	False	False	-2412.11279296875	1764.93676757813	166.371292114258	0.742510259151459	0.955849528312683	0.62116527557373	76.2600021362305	11439
True	False	False	False	False	-2411.25415039063	1815.80407714844	225.155807495117	0.736066401004791	0.920461237430573	0.599204778671265	127.950736999512	25974
True	False	False	False	False	-2403.97045898438	1665.96215820313	163.043869018555	0.72070187330246	0.95129257440567	0.553991317749023	73.4489822387695	10797
True	False	False	False	False	-2405.841796875	1939.57263183594	173.026138305664	0.764826476573944	0.961559414863586	0.721405208110809	78.2948684692383	12214
True	False	False	False	False	-2405.49877929688	1916.15393066406	165.262145996094	0.525375127792358	0.936130344867706	0.269528359174728	66.979866027832	9980
True	False	False	False	False	-2399.23706054688	1787.15014648438	217.391815185547	0.520803093910217	0.899922788143158	0.265482544898987	70.4591827392578	13810
True	False	False	False	False	-2399.62646484375	1855.98547363281	129.769607543945	0.818419456481934	0.949004113674164	1	87.3247833251953	10217
True	False	False	False	False	-2395.35180664063	1645.02258300781	219.610107421875	0.641384243965149	0.935131907463074	0.400353789329529	100.5	19899
True	False	False	False	False	-2393.88940429688	1984.36694335938	125.333038330078	0.790439307689667	0.949004113674164	1	124.34513092041	14051
True	False	False	False	False	-2390.6123046875	1625.10107421875	139.751892089844	0.644735813140869	0.959983170032501	0.405285477638245	68.5873031616211	8642
True	False	False	False	False	-2389.55419921875	1708.31469726563	292.8134765625	0.817627668380737	0.944491922855377	1	93.1969680786133	24604
True	False	False	False	False	-2389.23779296875	2003.62634277344	47.6931037902832	0.47301059961319	0.940467059612274	0.226489990949631	119.90697479248	5156
True	False	False	False	False	-2377.58471679688	646.491149902344	107.586769104004	0.779021024703979	0.959158360958099	0.834679305553436	62.577320098877	6070
True	False	False	False	False	-2386.98901367188	1553.38928222656	180.790130615234	0.613136231899261	0.931057393550873	0.362093865871429	67.6012268066406	11019
True	False	False	False	False	-2386.6123046875	1880.77001953125	299.468322753906	0.492368042469025	0.879961490631104	0.241605877876282	80.792594909668	21814
True	False	False	False	False	-2385.90234375	1480.83898925781	106.477630615234	0.739683151245117	0.93350476026535	0.611266613006592	116.135414123535	11149
True	False	False	False	False	-2378.63305664063	1531.86706542969	158.607299804688	0.81450617313385	0.96236389875412	1	81.7202835083008	11686
True	False	False	False	False	-2385.40161132813	1763.6044921875	218.500961303711	0.575301051139832	0.946516036987305	0.318210959434509	73.0558395385742	14392
True	False	False	False	False	-2383.0576171875	1975.67321777344	47.6931037902832	0.737339556217194	0.956228375434875	0.603378236293793	61.930233001709	2663
True	False	False	False	False	-2381.82543945313	1588.677734375	169.698715209961	0.646665215492249	0.955932378768921	0.408167123794556	73.300651550293	11215
True	False	False	False	False	-2379.61328125	1810.48303222656	128.660461425781	0.728635609149933	0.973507702350616	0.576249003410339	71.1034469604492	8248
True	False	False	False	False	-2377.84399414063	1831.79406738281	83.1856460571289	0.6895392537117	0.953183054924011	0.482185840606689	62.3866653442383	4679
True	False	False	False	False	-2373.7509765625	1604.56750488281	115.350761413574	0.801323413848877	0.960910856723785	1	70.4519195556641	7327
True	False	False	False	False	-2372.17724609375	1670.73937988281	153.061584472656	0.777968525886536	0.93527489900589	0.822720050811768	124.971015930176	17246
True	False	False	False	False	-2371.64672851563	1941.33422851563	236.24723815918	0.67934662103653	0.965149164199829	0.462562412023544	71.9859161376953	15333
True	False	False	False	False	-2369.20556640625	2001.84802246094	179.680999755859	0.656202852725983	0.944793879985809	0.422898352146149	130.611114501953	21159
True	False	False	False	False	-2368.33325195313	2023.43469238281	52.1296730041504	0.216055631637573	0.86310213804245	0.0802541747689247	121.765960693359	5723
True	False	False	False	False	-2366.56103515625	1784.8291015625	120.896469116211	0.67004781961441	0.943973124027252	0.445886552333832	66.0825653076172	7203
True	False	False	False	False	-2365.04467773438	1503.87353515625	140.861022949219	0.658946752548218	0.952235758304596	0.427295297384262	70.0944900512695	8902
True	False	False	False	False	-2355.77392578125	1630.25329589844	153.061584472656	0.652416050434113	0.966934680938721	0.41694962978363	75.7028961181641	10447
True	False	False	False	False	-2363.44750976563	1745.22424316406	122.005615234375	0.809867918491364	0.95810478925705	1	66.8727264404297	7356
True	False	False	False	False	-2357.06079101563	1694.69787597656	212.955261230469	0.535675406455994	0.922485053539276	0.278873205184937	64.359375	12357
True	False	False	False	False	-2355.1396484375	1722.93078613281	13.3097038269043	0.80851811170578	0.94014710187912	1	44.5	534
True	False	False	False	False	-2356.81274414063	1762.2685546875	113.132476806641	0.657814383506775	0.958523809909821	0.425471693277359	64.6960754394531	6599
True	False	False	False	False	-2351.1171875	1806.13049316406	108.695907592773	0.704862415790558	0.937263190746307	0.514898300170898	67.4081649780273	6606
True	False	False	False	False	-2355.13305664063	1952.35168457031	93.1679229736328	0.808093369007111	0.954577445983887	1	82.6071395874023	6939
True	False	False	False	False	-2352.48608398438	1844.33459472656	441.438507080078	0.34544163942337	0.682582557201385	0.143873497843742	88.6884384155273	35298
True	False	False	False	False	-2348.2646484375	1597.19848632813	144.188446044922	0.778827726840973	0.960830867290497	0.832400798797607	73.7461547851563	9587
True	False	False	False	False	-2347.65454101563	1559.29333496094	122.005615234375	0.642468154430389	0.940746605396271	0.401938647031784	58.1363639831543	6395
True	False	False	False	False	-2344.53784179688	1902.27014160156	225.155807495117	0.772747278213501	0.937363386154175	0.774755537509918	99.3448257446289	20167
True	False	False	False	False	-2341.740234375	1618.77160644531	126.442184448242	0.71930193901062	0.948155403137207	0.550270855426788	70.2105255126953	8004
True	False	False	False	False	-2341.47729492188	1962.51965332031	204.082122802734	0.781759202480316	0.959577083587646	0.872539520263672	77.9184799194336	14337
True	False	False	False	False	-2338.70947265625	1989.02575683594	129.769607543945	0.766421258449554	0.950650691986084	0.730939626693726	82.7094039916992	9677
True	False	False	False	False	-2328.2255859375	1562.39624023438	102.041061401367	0.680651724338531	0.956472516059875	0.46499228477478	66.9673919677734	6161
True	False	False	False	False	-2335.27612304688	2012.91491699219	194.099838256836	0.617051362991333	0.927263677120209	0.367077380418777	93.1371459960938	16299
True	False	False	False	False	-2334.06884765625	1756.94799804688	122.005615234375	0.79117214679718	0.953440308570862	1	79.0545425415039	8696
True	False	False	False	False	-2333.26904296875	1808.70385742188	179.680999755859	0.776177406311035	0.933851003646851	0.804480254650116	81.641975402832	13226
True	False	False	False	False	-2326.21215820313	1695.40466308594	167.480438232422	0.783472120761871	0.958642601966858	0.905631244182587	66.7350997924805	10077
True	False	False	False	False	-2322.92041015625	1734.22216796875	145.297592163086	0.784818708896637	0.952235400676727	0.947113275527954	74.3587799072266	9741
True	False	False	False	False	-2317.220703125	1595.14978027344	163.043869018555	0.682064414024353	0.944261968135834	0.467648804187775	64.9387741088867	9546
True	False	False	False	False	-2322.64721679688	1673.24609375	154.17073059082	0.76451712846756	0.956646144390106	0.719610869884491	68.3165435791016	9496
True	False	False	False	False	-2313.818359375	1759.373046875	108.695907592773	0.733655333518982	0.962107300758362	0.591503977775574	74.0102005004883	7253
True	False	False	False	False	-2312.87475585938	87.9859313964844	247.338653564453	0.777337789535522	0.961465239524841	0.816026508808136	65.0358734130859	14503
True	False	False	False	False	-2313.2578125	1641.20556640625	178.571853637695	0.546044826507568	0.927599310874939	0.288622111082077	67.1180114746094	10806
True	False	False	False	False	-2310.00244140625	1566.83361816406	131.987884521484	0.687818884849548	0.950379192829132	0.478765517473221	68.2184906005859	8118
True	False	False	False	False	-2304.55590820313	1788.71057128906	174.135284423828	0.669516801834106	0.951714992523193	0.44496613740921	75.6942672729492	11884
True	False	False	False	False	-2307.17431640625	1826.54565429688	180.790130615234	0.674363613128662	0.943009495735168	0.453491747379303	74.0858917236328	12076
True	False	False	False	False	-2300.833984375	1617.1142578125	178.571853637695	0.781828105449677	0.959263443946838	0.87367570400238	76.3850936889648	12298
True	False	False	False	False	-2295.44116210938	1928.00939941406	221.828384399414	0.807211220264435	0.948037087917328	1	88.0749969482422	17615
True	False	False	False	False	-2300.01538085938	1964.96826171875	210.736968994141	0.747227668762207	0.961300373077393	0.638733744621277	70.7473678588867	13442
True	False	False	False	False	-2295.34814453125	1870.51293945313	235.138092041016	0.762402236461639	0.955525755882263	0.707778513431549	87.7075500488281	18594
True	False	False	False	False	-2287.2177734375	1687.59130859375	235.138092041016	0.705373823642731	0.939813017845154	0.516067683696747	92.9669799804688	19709
True	False	False	False	False	-2290.82568359375	1742.87866210938	133.097030639648	0.786073088645935	0.959042251110077	1	73.8833312988281	8866
True	False	False	False	False	-2281.861328125	1836.70617675781	197.427261352539	0.637959003448486	0.953583717346191	0.395407676696777	70.2191009521484	12499
True	False	False	False	False	-2279.201171875	1606.53601074219	129.769607543945	0.727007806301117	0.950534105300903	0.571508407592773	61.9145317077637	7244
True	False	False	False	False	-2274.64697265625	1894.30285644531	148.625015258789	0.576577603816986	0.935024440288544	0.319579660892487	76.1791076660156	10208
True	False	False	False	False	-2271.62060546875	123.498916625977	255.102645874023	0.725611567497253	0.96334034204483	0.5675168633461	75.3043441772461	17320
True	False	False	False	False	-2270.69604492188	2014.44384765625	43.256534576416	0.645403206348419	0.907125771045685	0.406278669834137	40.9487190246582	1597
True	False	False	False	False	-2270.49291992188	1644.08337402344	134.206176757813	0.675174176692963	0.953903019428253	0.454945594072342	63.2066116333008	7648
True	False	False	False	False	-2262.25537109375	1625.42053222656	115.350761413574	0.801323413848877	0.957787871360779	1	68.4903869628906	7123
True	False	False	False	False	-2266.49291992188	1867.63586425781	154.17073059082	0.551379442214966	0.903843522071838	0.293779164552689	70.1366882324219	9749
True	False	False	False	False	-2265.27783203125	1670.09497070313	170.807861328125	0.63712877035141	0.957544982433319	0.394222766160965	67.6558456420898	10419
True	False	False	False	False	-2264.90112304688	1789.50280761719	238.465515136719	0.670973062515259	0.938382685184479	0.447498112916946	99.0511627197266	21296
True	False	False	False	False	-2260.95288085938	1983.63134765625	170.807861328125	0.818404853343964	0.959218680858612	1	84.6233749389648	13032
True	False	False	False	False	-2257.06787109375	87.2184066772461	194.099838256836	0.811981499195099	0.954831719398499	1	84.2571411132813	14745
True	False	False	False	False	-2256.62377929688	1910.10327148438	128.660461425781	0.720794081687927	0.949066400527954	0.554238379001617	70.9741363525391	8233
True	False	False	False	False	-2253.38500976563	1756.84997558594	170.807861328125	0.755021035671234	0.970580637454987	0.671310603618622	72.4025955200195	11150
True	False	False	False	False	-2253.06372070313	1950.77905273438	133.097030639648	0.79485547542572	0.955318808555603	1	81.7249984741211	9807
True	False	False	False	False	-2247.9248046875	1711.30285644531	265.084930419922	0.780263602733612	0.96169102191925	0.850387275218964	84.9916305541992	20313
True	False	False	False	False	-2241.95336914063	1611.80517578125	197.427261352539	0.653008222579956	0.945206344127655	0.417870968580246	65.3258438110352	11628
True	False	False	False	False	-2240.85888671875	1891.76965332031	158.607299804688	0.634610295295715	0.936906278133392	0.390660405158997	73.097900390625	10453
True	False	False	False	False	-2240.34497070313	1583.78857421875	135.315322875977	0.671015024185181	0.93538236618042	0.447571516036987	82.0901641845703	10015
True	False	False	False	False	-2237.6494140625	1666.43359375	187.44499206543	0.625163793563843	0.930181384086609	0.377712100744247	96.1301803588867	16246
True	False	False	False	False	-2236.48999023438	1917.15307617188	167.480438232422	0.638212084770203	0.924313545227051	0.395769953727722	72.2052993774414	10903
True	False	False	False	False	-2235.43408203125	1855.7548828125	183.008422851563	0.633433878421783	0.940641641616821	0.389012813568115	74.7818145751953	12339
True	False	False	False	False	-2233.12036132813	1976.43005371094	249.556930541992	0.754574596881866	0.9551682472229	0.669301986694336	85.7244415283203	19288
True	False	False	False	False	-2225.048828125	1490.81335449219	328.306030273438	0.765693366527557	0.958441913127899	0.726527214050293	74.4594573974609	22040
True	False	False	False	False	-2223.15747070313	1807.21997070313	275.067199707031	0.762256264686584	0.939362943172455	0.706988096237183	84.8508071899414	21043
True	False	False	False	False	-2216.57202148438	1764.40844726563	214.064392089844	0.734680891036987	0.939370155334473	0.594748139381409	111.181350708008	21458
True	False	False	False	False	-2214.58959960938	1710.26184082031	183.008422851563	0.564099431037903	0.945052921772003	0.306492239236832	66.5636367797852	10983
True	False	False	False	False	-2212.65087890625	1900.96215820313	151.952453613281	0.650221049785614	0.931711912155151	0.413562566041946	76.5255508422852	10484
True	False	False	False	False	-2208.27685546875	112.782539367676	258.430084228516	0.763145923614502	0.967562615871429	0.711856365203857	62.6995697021484	14609
True	False	False	False	False	-2208.146484375	1861.6943359375	123.114753723145	0.789175748825073	0.952209055423737	1	77.3333358764648	8584
True	False	False	False	False	-2206.59448242188	2028.1962890625	150.843307495117	0.774635255336761	0.949310541152954	0.790409028530121	67.2647094726563	9148
True	False	False	False	False	-2203.21020507813	1993.318359375	336.070007324219	0.747824251651764	0.937988817691803	0.641059398651123	84.2112197875977	25516
True	False	False	False	False	-2202.19897460938	1677.3876953125	155.279876708984	0.615669310092926	0.900935471057892	0.365307509899139	95.5857162475586	13382
True	False	False	False	False	-2202.16772460938	1650.44689941406	130.878753662109	0.706935942173004	0.955559492111206	0.519674301147461	66.2288131713867	7815
True	False	False	False	False	-2199.4521484375	1940.76940917969	194.099838256836	0.730427443981171	0.940036594867706	0.581580340862274	104.502853393555	18288
True	False	False	False	False	-2193.9306640625	1838.95056152344	129.769607543945	0.643514454364777	0.92387443780899	0.403477519750595	68.2393188476563	7984
True	False	False	False	False	-2193.5673828125	1913.48547363281	156.389007568359	0.731586515903473	0.958642601966858	0.585095226764679	72.9503555297852	10286
True	False	False	False	False	-2188.51611328125	2020.69116210938	136.424453735352	0.756108999252319	0.942000687122345	0.676289081573486	67.284553527832	8276
True	False	False	False	False	-2185.27880859375	1730.24682617188	189.663269042969	0.678315699100494	0.933744847774506	0.460659354925156	62.9239768981934	10760
True	False	False	False	False	-2182.94946289063	1821.09020996094	119.787330627441	0.681443929672241	0.928764462471008	0.466478526592255	74.3055572509766	8025
True	False	False	False	False	-2179.96826171875	1877.43334960938	234.028945922852	0.630091667175293	0.940561950206757	0.3843874335289	85.8530807495117	18115
True	False	False	False	False	-2176.43212890625	141.047302246094	184.117568969727	0.619211137294769	0.946764469146729	0.36986717581749	56.578311920166	9392
True	False	False	False	False	-2176.23901367188	1699.93811035156	167.480438232422	0.664043366909027	0.941676676273346	0.435665279626846	66.291389465332	10010
True	False	False	False	False	-2173.32885742188	1329.35620117188	185.226699829102	0.500247061252594	0.954260349273682	0.248011529445648	79.0838317871094	13207
True	False	False	False	False	-2171.17431640625	1784.71826171875	250.666076660156	0.79687774181366	0.950424313545227	1	103.938049316406	23490
True	False	False	False	False	-2171.9091796875	1903.27026367188	124.223899841309	0.695939123630524	0.955902516841888	0.495332807302475	78.8571395874023	8832
True	False	False	False	False	-2168.86108398438	69.7433929443359	188.554138183594	0.647128283977509	0.944690763950348	0.408863484859467	66.9647064208984	11384
True	False	False	False	False	-2168.00854492188	1963.001953125	112.023338317871	0.835714399814606	0.960162580013275	1	79.2376251220703	8003
True	False	False	False	False	-2164.6982421875	2001.51916503906	143.079315185547	0.662772297859192	0.952688872814178	0.433552443981171	82.0232543945313	10581
True	False	False	False	False	-2154.56005859375	2015.69079589844	138.64274597168	0.741000473499298	0.962406873703003	0.615824639797211	70.3359985351563	8792
True	False	False	False	False	-2152.55639648438	1949.10717773438	136.424453735352	0.703597009181976	0.957132339477539	0.512028276920319	75.796745300293	9323
True	False	False	False	False	-2150.94091796875	1803.26293945313	266.194061279297	0.614764273166656	0.934786558151245	0.364154815673828	82.6708297729492	19841
True	False	False	False	False	-2146.96826171875	1894.37170410156	173.026138305664	0.747430086135864	0.95953643321991	0.639520108699799	107.673080444336	16797
True	False	False	False	False	-2140.34106445313	1751.69323730469	145.297592163086	0.738506317138672	0.956045925617218	0.607271134853363	84.099235534668	11017
True	False	False	False	False	-2138.02197265625	128.124237060547	216.282684326172	0.523355782032013	0.970255196094513	0.267733871936798	51.8307685852051	10107
True	False	False	False	False	-2134.05053710938	170.142593383789	170.807861328125	0.660176157951355	0.967349112033844	0.429289728403091	66.5454559326172	10248
True	False	False	False	False	-2137.00830078125	1777.5302734375	157.498153686523	0.545137047767639	0.940671741962433	0.28775429725647	75.4647903442383	10716
True	False	False	False	False	-2132.14306640625	1843.78149414063	246.229507446289	0.695018529891968	0.960035979747772	0.493398904800415	88.7207183837891	19696
True	False	False	False	False	-2130.8310546875	1904.478515625	134.206176757813	0.601354956626892	0.935004770755768	0.347638487815857	73.0743789672852	8842
True	False	False	False	False	-2130.51000976563	1990.46728515625	212.955261230469	0.651183903217316	0.924110591411591	0.41504293680191	77.421875	14865
True	False	False	False	False	-2125.18237304688	91.6906585693359	191.881561279297	0.62003880739212	0.946823060512543	0.370944112539291	63.1734085083008	10929
True	False	False	False	False	-2124.28735351563	1929.26721191406	155.279876708984	0.503473162651062	0.887649357318878	0.250679224729538	64.0714263916016	8970
True	False	False	False	False	-2119.9912109375	1799.26098632813	156.389007568359	0.654225051403046	0.948422491550446	0.419774502515793	80.8014221191406	11393
True	False	False	False	False	-2120.27587890625	1963.4189453125	214.064392089844	0.552009046077728	0.91000634431839	0.294394433498383	78.849739074707	15218
True	False	False	False	False	-2114.5205078125	568.857543945313	153.061584472656	0.588492512702942	0.938632309436798	0.332704663276672	50.601448059082	6983
True	False	False	False	False	-2115.14233398438	1402.95861816406	186.335845947266	0.366070806980133	0.931833803653717	0.155610144138336	62.6964302062988	10533
True	False	False	False	False	-2114.3564453125	1822.56481933594	261.757507324219	0.592146217823029	0.89085054397583	0.336862355470657	97.3050842285156	22964
True	False	False	False	False	-2114.37231445313	1864.97314453125	211.846115112305	0.546288728713989	0.892752289772034	0.288855731487274	74.5811538696289	14245
True	False	False	False	False	-2110.56469726563	1772.89794921875	52.1296730041504	0.841973721981049	0.969137489795685	1	59.7021293640137	2806
True	False	False	False	False	-2109.51806640625	2012.2451171875	214.064392089844	0.772228181362152	0.966864466667175	0.770705342292786	71.663215637207	13831
True	False	False	False	False	-2108.00512695313	1785.82141113281	86.513069152832	0.84085887670517	0.962681770324707	1	77.3974380493164	6037
True	False	False	False	False	-2105.80883789063	1876.82397460938	53.2388153076172	0.730874300003052	0.950349152088165	0.582929074764252	67.75	3252
True	False	False	False	False	-2105.14453125	1984.54638671875	145.297592163086	0.738506317138672	0.95744389295578	0.607271134853363	68.786262512207	9011
True	False	False	False	False	-2101.62573242188	599.001770019531	181.899276733398	0.744097054004669	0.942068696022034	0.626919984817505	58.0792694091797	9525
True	False	False	False	False	-2102.42309570313	1901.47143554688	185.226699829102	0.682388484477997	0.93777459859848	0.468262076377869	89.3113784790039	14915
True	False	False	False	False	-2101.27783203125	101.114990234375	287.267761230469	0.773430109024048	0.966680288314819	0.780241250991821	65.030891418457	16843
True	False	False	False	False	-2098.28515625	625.815063476563	185.226699829102	0.750769734382629	0.970141768455505	0.652924239635468	70.9281463623047	11845
True	False	False	False	False	-2092.70434570313	1775.76635742188	102.041061401367	0.761244773864746	0.959492325782776	0.701598525047302	92.2934799194336	8491
True	False	False	False	False	-2092.10107421875	1938.20495605469	239.574661254883	0.805720508098602	0.951632082462311	1	74.3009262084961	16049
True	False	False	False	False	-2086.29565429688	1790.56689453125	116.459907531738	0.81883841753006	0.960674583911896	1	75.0476226806641	7880
True	False	False	False	False	-2083.1328125	1877.97766113281	16.6371288299561	0.646814525127411	0.925363481044769	0.408391445875168	51.2000007629395	768
True	False	False	False	False	-2081.3681640625	1862.73376464844	120.896469116211	0.614482343196869	0.953666150569916	0.363796830177307	66.5779800415039	7257
True	False	False	False	False	-2079.40161132813	1913.20495605469	118.678184509277	0.801031827926636	0.958391427993774	1	71.2803726196289	7627
True	False	False	False	False	-2077.966796875	1997.48974609375	215.173538208008	0.753779411315918	0.950124621391296	0.665771782398224	80.6804122924805	15652
True	False	False	False	False	-2077.82177734375	1768.84680175781	112.023338317871	0.620869994163513	0.933871567249298	0.372030109167099	68.4455413818359	6913
True	False	False	False	False	-2075.70654296875	164.832122802734	267.30322265625	0.795569121837616	0.96352207660675	1	68.2365112304688	16445
True	False	False	False	False	-2073.23461914063	1898.59631347656	117.569046020508	0.72139585018158	0.955317556858063	0.555857241153717	72.1132049560547	7644
True	False	False	False	False	-2072.63330078125	659.94140625	247.338653564453	0.777337789535522	0.955778777599335	0.816026508808136	70.1165924072266	15636
True	False	False	False	False	-2070.26684570313	556.444396972656	240.683807373047	0.793355941772461	0.96098119020462	1	61.2350234985352	13288
True	False	False	False	False	-2069.767578125	1837.61657714844	415.92822265625	0.272942036390305	0.787888467311859	0.10634034126997	79.1439971923828	29679
True	False	False	False	False	-2064.71166992188	1881.2109375	109.805053710938	0.819165587425232	0.95396763086319	1	71.080810546875	7037
True	False	False	False	False	-2059.12255859375	206.747467041016	113.132476806641	0.763600468635559	0.9509596824646	0.714391827583313	67.6470565795898	6900
True	False	False	False	False	-2059.75903320313	1965.02001953125	198.536407470703	0.770204424858093	0.950869143009186	0.755791664123535	87.8212280273438	15720
True	False	False	False	False	-2059.091796875	246.92463684082	176.353576660156	0.728109657764435	0.94465035200119	0.574706792831421	79.0880508422852	12575
True	False	False	False	False	-2057.44677734375	104.64274597168	221.828384399414	0.608177602291107	0.930907905101776	0.355913579463959	60.7900009155273	12158
True	False	False	False	False	-2054.6884765625	222.696548461914	124.223899841309	0.838463246822357	0.965185582637787	1	63.3839302062988	7099
True	False	False	False	False	-2054.72094726563	500.670959472656	219.610107421875	0.679169237613678	0.959690451622009	0.462234050035477	58.575756072998	11598
True	False	False	False	False	-2051.10546875	2002.16027832031	190.772415161133	0.66829925775528	0.958856880664825	0.442867994308472	76.8372116088867	13216
True	False	False	False	False	-2049.3046875	1934.01599121094	260.648345947266	0.410958468914032	0.86891120672226	0.183101609349251	76.0595779418945	17874
True	False	False	False	False	-2048.16479492188	2025.97521972656	154.17073059082	0.863710165023804	0.966879963874817	1	72.9064712524414	10134
True	False	False	False	False	-2047.65563964844	1895.99060058594	108.695907592773	0.810891211032867	0.957874178886414	1	66.3061218261719	6498
True	False	False	False	False	-2041.33605957031	273.698638916016	215.173538208008	0.70343291759491	0.944554567337036	0.511658430099487	66.3608245849609	12874
True	False	False	False	False	-2030.48486328125	78.3218765258789	102.041061401367	0.636238098144531	0.939192831516266	0.392957359552383	43.9565200805664	4044
True	False	False	False	False	-2031.2880859375	567.723815917969	183.008422851563	0.772771716117859	0.96242880821228	0.774948835372925	65.5999984741211	10824
True	False	False	False	False	-2030.8837890625	1823.44030761719	255.102645874023	0.594964444637299	0.89404708147049	0.340114206075668	64.9826049804688	14946
True	False	False	False	False	-2030.4443359375	1966.98791503906	177.462707519531	0.656161606311798	0.954980790615082	0.422832816839218	93.5062484741211	14961
True	False	False	False	False	-2026.91003417969	656.249328613281	245.120376586914	0.721499025821686	0.959658205509186	0.556135773658752	62.0361976623535	13710
True	False	False	False	False	-2026.46655273438	1853.62072753906	208.518692016602	0.51547759771347	0.913957297801971	0.260845839977264	69.9521255493164	13151
True	False	False	False	False	-2024.6591796875	1879.13293457031	190.772415161133	0.72429746389389	0.955337226390839	0.563820719718933	65.8953475952148	11334
True	False	False	False	False	-2024.09216308594	1911.36889648438	210.736968994141	0.610702216625214	0.906643092632294	0.359042227268219	81.3315811157227	15453
True	False	False	False	False	-2018.40454101563	600.296630859375	235.138092041016	0.823717653751373	0.963102042675018	1	59.7028312683105	12657
True	False	False	False	False	-2015.38586425781	510.685150146484	206.300399780273	0.576055884361267	0.952137410640717	0.31901940703392	59.0322570800781	10980
True	False	False	False	False	-2017.56689453125	1938.70751953125	192.990692138672	0.755458950996399	0.956307172775269	0.67330002784729	88.8448257446289	15459
True	False	False	False	False	-2017.13415527344	2005.8818359375	173.026138305664	0.767872214317322	0.940309107303619	0.740066766738892	93.5769195556641	14598
True	False	False	False	False	-2013.18188476563	112.857643127441	220.719253540039	0.680338144302368	0.951614737510681	0.464406341314316	57.8492469787598	11512
True	False	False	False	False	-2014.4951171875	542.97900390625	214.064392089844	0.812729179859161	0.960432887077332	1	62.9274597167969	12145
True	False	False	False	False	-2011.16918945313	304.570922851563	206.300399780273	0.77350378036499	0.96736603975296	0.780844688415527	57.8709678649902	10764
True	False	False	False	False	-2010.826171875	166.292373657227	231.810668945313	0.64728856086731	0.955927491188049	0.409105002880096	58.746410369873	12278
True	False	False	False	False	-2004.29919433594	72.3141403198242	158.607299804688	0.724610865116119	0.952797591686249	0.564696907997131	57.7832183837891	8263
True	False	False	False	False	-2002.77185058594	303.434143066406	16.6371288299561	0.46000948548317	0.819893598556519	0.216796934604645	40.2000007629395	603
True	False	False	False	False	-2002.84033203125	542.7685546875	17.7462711334229	0.663013100624084	0.944318890571594	0.433951437473297	37.5625	601
True	False	False	False	False	-2001.52258300781	1996.51159667969	214.064392089844	0.662018537521362	0.955653190612793	0.432307571172714	86.1658020019531	16630
True	False	False	False	False	-2001.21447753906	331.747222900391	227.374099731445	0.84504109621048	0.965894222259521	1	65.5512161254883	13438
True	False	False	False	False	-2000.67236328125	647.091064453125	219.610107421875	0.732440412044525	0.957691311836243	0.587718963623047	61.4090919494629	12159
True	False	False	False	False	-1995.68103027344	241.844833374023	212.955261230469	0.716196000576019	0.959500968456268	0.542216360569	67.703125	12999
True	False	False	False	False	-1991.02563476563	1861.13732910156	226.264953613281	0.583470702171326	0.91404265165329	0.327093958854675	74.8578414916992	15271
True	False	False	False	False	-1987.63989257813	268.461639404297	225.155807495117	0.688491344451904	0.965526759624481	0.480096906423569	63.645320892334	12920
True	False	False	False	False	-1987.16638183594	1890.30126953125	167.480438232422	0.512129008769989	0.896822690963745	0.257970869541168	64.5827789306641	9752
True	False	False	False	False	-1984.83374023438	94.5348739624023	125.333038330078	0.845949530601501	0.965185582637787	1	64.5840682983398	7298
True	False	False	False	False	-1979.06591796875	1912.07702636719	205.191253662109	0.820999324321747	0.966288268566132	1	72.594596862793	13430
True	False	False	False	False	-1976.94018554688	129.56982421875	164.153015136719	0.767906427383423	0.957892000675201	0.740287721157074	57.4864883422852	8508
True	False	False	False	False	-1976.76391601563	157.258514404297	219.610107421875	0.671533405780792	0.95034247636795	0.448479145765305	55.4494934082031	10979
True	False	False	False	False	-1970.49694824219	596.746704101563	184.117568969727	0.813853800296783	0.963320910930634	1	67.2349395751953	11161
True	False	False	False	False	-1968.2939453125	1862.87353515625	135.315322875977	0.654865682125092	0.933670461177826	0.420782208442688	75.6393432617188	9228
True	False	False	False	False	-1965.93347167969	1947.20556640625	176.353576660156	0.649699211120605	0.930084884166718	0.412763774394989	81.6163558959961	12977
True	False	False	False	False	-1965.83752441406	309.052062988281	262.866638183594	0.767717480659485	0.959395945072174	0.739071309566498	65.5485229492188	15535
True	False	False	False	False	-1963.92016601563	2012.81188964844	248.447799682617	0.859934449195862	0.965984284877777	1	76.3125	17094
True	False	False	False	False	-1961.77868652344	487.595855712891	383.763122558594	0.711299955844879	0.937865972518921	0.530039370059967	71.7716751098633	24833
True	False	False	False	False	-1959.79455566406	643.32470703125	242.902084350586	0.709409832954407	0.954460144042969	0.525496244430542	66.7899551391602	14627
True	False	False	False	False	-1961.05834960938	1981.77819824219	216.282684326172	0.608556926250458	0.930576741695404	0.356381356716156	78.0512847900391	15220
True	False	False	False	False	-1960.98754882813	1891.99609375	147.515884399414	0.706804156303406	0.952420055866241	0.51936799287796	73.1804504394531	9733
True	False	False	False	False	-1954.36499023438	157.207077026367	15.5279874801636	0.717676758766174	0.928345501422882	0.546022891998291	37.2857131958008	522
True	False	False	False	False	-1950.03198242188	1928.12036132813	199.645553588867	0.791574835777283	0.959077060222626	1	70.8222198486328	12748
True	False	False	False	False	-1944.14660644531	189.549499511719	136.424453735352	0.744761407375336	0.9578537940979	0.629374265670776	50.6504058837891	6230
True	False	False	False	False	-1939.93212890625	112.27774810791	113.132476806641	0.627017259597778	0.95416671037674	0.380203008651733	47.9019622802734	4886
True	False	False	False	False	-1940.3505859375	130.845306396484	150.843307495117	0.705643773078918	0.9405277967453	0.516687095165253	60.0073547363281	8161
True	False	False	False	False	-1939.96765136719	798.980712890625	218.500961303711	0.812063872814178	0.954195857048035	1	70.8934020996094	13966
True	False	False	False	False	-1939.77624511719	216.689117431641	168.589569091797	0.738123416900635	0.962982356548309	0.60598623752594	61.0328941345215	9277
True	False	False	False	False	-1935.13781738281	2001.46154785156	184.117568969727	0.644986510276794	0.943713486194611	0.405658066272736	85.5602416992188	14203
[truncated: 20,667 more rows]
