# Supplementary material for: Gene Delivery Mediated by Backbone-Degradable RAFT Copolymers
Source: Biomacromolecules. 2026 Feb 12;27(3):1846–56. doi: 10.1021/acs.biomac.5c01662 (PMC12977016; doi:10.1021/acs.biomac.5c01662)
Supplement: Supplementary file 2 [file bm5c01662_si_002.zip › Celigo Raw Data/Object (Cell)-Level Data/Blue/7-15-2024-9-04-32-PM_object_C5.csv]

Plate ID	PM_2024_07_15_PPP41-45_NP_5_10_20_PEIpro_200ngwell_U2OS_6k_Plate2
Plate Name
Plate Description
Scan ID	7/15/2024 9:04:32 PM
Scan Description
Scan Result ID	7/15/2024 9:04:32 PM
Scan Result Description
Software Version	5.1.0.0
Experiment Name
Application Name	Target 1
Plate Type	96-Well BD Falcon™ 353072 Plate
Acquisition Start/End Times	7/15/2024 9:04:32 PM - 7/15/2024 9:06:20 PM
Analysis Start Time	7/15/2024 9:04:32 PM
User ID	Local Administrator
Scan Area Object-Level Data CSV Report
Row	C
Column	5
Total	Class 1	Class 2	Class 3	Class 4	X Position (µm)	Y Position (µm)	Target 1: Area (µm²)	Target 1: Form Factor	Target 1: Smoothness	Target 1: Aspect Ratio	Target 1: Mean Intensity	Target 1: Integrated Intensity
True	False	False	False	False	-1937.08898925781	-3074.72241210938	222.937530517578	0.132120028138161	0.761779546737671	0.0460144430398941	135.51741027832	27239
True	False	False	False	False	-2003.63879394531	-3029.85180664063	154.17073059082	0.157241955399513	0.799235999584198	0.0557924807071686	138.17985534668	19207
True	False	False	False	False	-2059.02490234375	-2990.15380859375	21.0736961364746	0.555714786052704	0.910211443901062	0.29804465174675	137.842102050781	2619
True	False	False	False	False	-2088.82202148438	-2966.94873046875	59.8936653137207	0.353732883930206	0.847986102104187	0.148528188467026	133.370376586914	7202
True	False	False	False	False	-2115.2822265625	-2946.79956054688	66.5485153198242	0.255866289138794	0.81074059009552	0.0982315614819527	132.91667175293	7975
True	False	False	False	False	-2151.41650390625	-2919.65600585938	13.3097038269043	0.359341382980347	0.785999715328217	0.151723966002464	135	1620
True	False	False	False	False	-2171.02001953125	-2903.16381835938	9.98227787017822	0.388088703155518	0.829908728599548	0.168739393353462	131	1179
True	False	False	False	False	-2210.13891601563	-2873.03759765625	16.6371288299561	0.263858288526535	0.702656745910645	0.101995356380939	136.466659545898	2047
True	False	False	False	False	-2234.00561523438	-2851.92553710938	17.7462711334229	0.397679477930069	0.805034399032593	0.174668148159981	131.5	2104
True	False	False	False	False	-2273.69677734375	-2817.57763671875	22.1828384399414	0.317340672016144	0.760096430778503	0.128682494163513	130.5	2610
True	False	False	False	False	-2285.982421875	-2805.6826171875	29.9468326568604	0.359341382980347	0.811444818973541	0.151723966002464	128.33332824707	3465
True	False	False	False	False	-2293.93408203125	-2799.4560546875	11.0914192199707	0.325223445892334	0.776980757713318	0.132856085896492	129.800003051758	1298
True	False	False	False	False	-2312.5009765625	-2782.27685546875	38.8199691772461	0.441676616668701	0.810665428638458	0.203700020909309	126.142860412598	4415
True	False	False	False	False	-2336.31567382813	-2760.24829101563	52.1296730041504	0.482950329780579	0.841224014759064	0.23414508998394	123.936172485352	5825
True	False	False	False	False	-2384.7822265625	-2715.6845703125	360.471130371094	0.128249675035477	0.888769626617432	0.044540710747242	126.396926879883	41079
True	False	False	False	False	-2371.47900390625	-2681.14184570313	250.666076660156	0.527782320976257	0.864004671573639	0.271683275699615	161.681411743164	36540
True	False	False	False	False	-2442.251953125	-2660.00122070313	180.790130615234	0.344093829393387	0.913704693317413	0.143124535679817	127.208587646484	20735
True	False	False	False	False	-2474.67553710938	-2627.22705078125	108.695907592773	0.477781444787979	0.876776278018951	0.230136916041374	126.642860412598	12411
True	False	False	False	False	-2506.13745117188	-2594.86645507813	35.4925422668457	0.5884068608284	0.903100728988647	0.332607984542847	128.71875	4119
True	False	False	False	False	-2547.80493164063	-2520.9384765625	46.5839614868164	0.707453370094299	0.937587141990662	0.520880579948425	64.0952377319336	2692
True	False	False	False	False	-2722.92993164063	-2313.47607421875	95.3862075805664	0.71159839630127	0.957874178886414	0.53076446056366	91.9069747924805	7904
True	False	False	False	False	-2751.93725585938	-2273.3662109375	155.279876708984	0.719287753105164	0.958845496177673	0.550233483314514	114.557144165039	16038
True	False	False	False	False	-2722.82104492188	-2254.48828125	73.203369140625	0.701489865779877	0.953015625476837	0.507321655750275	85.6212158203125	5651
True	False	False	False	False	-2809.99731445313	-2226.953125	27.7285480499268	0.748627901077271	0.952666342258453	0.644232213497162	135.839996337891	3396
True	False	False	False	False	-2845.0693359375	-2141.59912109375	116.459907531738	0.755209743976593	0.948914349079132	0.672165632247925	123.752380371094	12994
True	False	False	False	False	-2888.45068359375	-2078.99096679688	72.0942230224609	0.735999047756195	0.959860801696777	0.598986208438873	106.061538696289	6894
True	False	False	False	False	-2863.33911132813	-2115.75390625	134.206176757813	0.728101015090942	0.95603334903717	0.574681460857391	124.157028198242	15023
True	False	False	False	False	-2857.30224609375	-2095.77197265625	18.8554134368896	0.445441395044327	0.887017667293549	0.20633764564991	53.764705657959	914
True	False	False	False	False	-2852.73291015625	-2069.31103515625	202.97297668457	0.643092215061188	0.955599367618561	0.402855426073074	81.5355224609375	14921
True	False	False	False	False	-2835.25610351563	-2158.62280273438	61.0028076171875	0.645261406898499	0.949838936328888	0.406067341566086	72.6727294921875	3997
True	False	False	False	False	-2825.14672851563	-2133.42358398438	183.008422851563	0.73224264383316	0.946752429008484	0.587108492851257	79.5757598876953	13130
True	False	False	False	False	-2822.31494140625	-2096.28784179688	333.851715087891	0.707604765892029	0.962107598781586	0.521234631538391	79.8837203979492	24045
True	False	False	False	False	-2922.7822265625	-2053.24267578125	2301.46948242188	0.0385787338018417	0.869922757148743	0.0125911775976419	131.210113525391	272261
True	False	False	False	False	-2911.95874023438	-2036.40625	148.625015258789	0.695266664028168	0.955329239368439	0.493918627500534	132.641784667969	17774
True	False	False	False	False	-2968.70849609375	-1943.57971191406	143.079315185547	0.727231442928314	0.960115194320679	0.572153985500336	102.90697479248	13275
True	False	False	False	False	-2953.07592773438	-1970.06042480469	159.716445922852	0.72967803478241	0.956596493721008	0.579335868358612	109.409721374512	15755
True	False	False	False	False	-2934.91967773438	-1916.93725585938	21.0736961364746	0.765837788581848	0.945084035396576	0.727394282817841	44.4210510253906	844
True	False	False	False	False	-2989.15869140625	-1901.55676269531	137.533599853516	0.821350634098053	0.956766605377197	1	107.685485839844	13353
True	False	False	False	False	-2978.90087890625	-1916.49084472656	144.188446044922	0.740460157394409	0.959122717380524	0.613943874835968	100.584617614746	13076
True	False	False	False	False	-2928.7861328125	-2014.52661132813	107.586769104004	0.652752697467804	0.937857091426849	0.417472988367081	124.237113952637	12051
True	False	False	False	False	-2927.26171875	-1983.14111328125	217.391815185547	0.746100842952728	0.953788638114929	0.634407699108124	112.668365478516	22083
True	False	False	False	False	-2925.76416015625	-1956.86242675781	69.8759460449219	0.807386338710785	0.95444917678833	1	70.9841232299805	4472
True	False	False	False	False	-2913.8447265625	-1913.32885742188	308.341461181641	0.709220588207245	0.952593922615051	0.525045931339264	90.9352493286133	25280
True	False	False	False	False	-2896.22412109375	-1966.58972167969	208.518692016602	0.709641337394714	0.953530251979828	0.526048123836517	80.6595764160156	15164
True	False	False	False	False	-2892.39697265625	-2040.923828125	565.662414550781	0.333088964223862	0.840656578540802	0.137087628245354	173.394119262695	88431
True	False	False	False	False	-2844.88598632813	-2034.73303222656	180.790130615234	0.666043877601624	0.943340182304382	0.43902599811554	70.9386520385742	11563
True	False	False	False	False	-2882.91918945313	-1938.05859375	127.551322937012	0.725611567497253	0.937093496322632	0.5675168633461	89.7826080322266	10325
True	False	False	False	False	-2877.43530273438	-1906.95068359375	133.097030639648	0.765460968017578	0.952722728252411	0.725139915943146	78.1416702270508	9377
True	False	False	False	False	-2863.65161132813	-2022.16979980469	168.589569091797	0.651602447032928	0.965701997280121	0.415688991546631	61.0986824035645	9287
True	False	False	False	False	-2853.4521484375	-2000.14208984375	190.772415161133	0.780394494533539	0.959425508975983	0.852164566516876	74.9593048095703	12893
True	False	False	False	False	-2854.90502929688	-1955.39318847656	197.427261352539	0.685747921466827	0.949930667877197	0.474708467721939	79.9101104736328	14224
True	False	False	False	False	-2854.43188476563	-1915.85815429688	148.625015258789	0.832641422748566	0.964896857738495	1	75.5074615478516	10118
True	False	False	False	False	-2833.35815429688	-1939.40014648438	165.262145996094	0.723555207252502	0.964735507965088	0.561758041381836	71.1812057495117	10606
True	False	False	False	False	-2817.35913085938	-1974.74816894531	191.881561279297	0.692204535007477	0.952815532684326	0.487577885389328	72.6473999023438	12568
True	False	False	False	False	-2815.62890625	-2219.2216796875	21.0736961364746	0.568957209587097	0.868767321109772	0.311511278152466	135.368423461914	2572
True	False	False	False	False	-2803.52465820313	-2201.25390625	402.618530273438	0.291690677404404	0.863307595252991	0.115543559193611	124.939392089844	45353
True	False	False	False	False	-2792.10961914063	-2173.31494140625	32.1651153564453	0.720794081687927	0.936564445495605	0.554238379001617	47.6551742553711	1382
True	False	False	False	False	-2815.23779296875	-2046.55627441406	177.462707519531	0.679790616035461	0.960256338119507	0.463386476039886	69.3187484741211	11091
True	False	False	False	False	-2811.7607421875	-1900.53430175781	130.878753662109	0.803063333034515	0.955317556858063	1	73.8050842285156	8709
True	False	False	False	False	-2806.73706054688	-1925.56640625	220.719253540039	0.367173850536346	0.811632573604584	0.156252637505531	129.944717407227	25859
True	False	False	False	False	-2801.87866210938	-2152.09204101563	22.1828384399414	0.735508561134338	0.939309358596802	0.597400009632111	41.25	825
True	False	False	False	False	-2800.21533203125	-2018.13269042969	234.028945922852	0.721363544464111	0.964779496192932	0.555769979953766	70.3933639526367	14853
True	False	False	False	False	-2787.84130859375	-2187.037109375	54.3479537963867	0.791067004203796	0.954331636428833	1	66.0816345214844	3238
True	False	False	False	False	-2780.06689453125	-1934.74938964844	181.899276733398	0.737282872200012	0.951671838760376	0.603190720081329	79.5	13038
True	False	False	False	False	-2779.16625976563	-2235.86157226563	124.223899841309	0.6639364361763	0.93175482749939	0.435486882925034	107.294639587402	12017
True	False	False	False	False	-2724.90673828125	-2211.96752929688	246.229507446289	0.533918797969818	0.950120568275452	0.277256339788437	73.2792816162109	16268
True	False	False	False	False	-2766.4931640625	-2184.30224609375	44.3656768798828	0.703622102737427	0.958025753498077	0.512084782123566	61.9500007629395	2478
True	False	False	False	False	-2776.78662109375	-2032.1455078125	218.500961303711	0.650319993495941	0.946074247360229	0.413714289665222	81.4467010498047	16045
True	False	False	False	False	-2778.9345703125	-1902.56750488281	122.005615234375	0.800438165664673	0.956831932067871	1	70.5727310180664	7763
True	False	False	False	False	-2769.0439453125	-2107.23291015625	217.391815185547	0.722548007965088	0.948625683784485	0.558987438678741	73.6071395874023	14427
True	False	False	False	False	-2767.33349609375	-1980.73803710938	200.754699707031	0.771863341331482	0.965310573577881	0.767917037010193	73.1381225585938	13238
True	False	False	False	False	-2758.58422851563	-2201.50708007813	148.625015258789	0.45963978767395	0.943735778331757	0.216526389122009	66.3208923339844	8887
True	False	False	False	False	-2740.95581054688	-2185.15771484375	373.780822753906	0.610971331596375	0.901348829269409	0.359377920627594	175.540054321289	59157
True	False	False	False	False	-2754.48974609375	-2171.11865234375	83.1856460571289	0.745481371879578	0.947773933410645	0.63206559419632	97.7866668701172	7334
True	False	False	False	False	-2727.20922851563	-2147.99658203125	215.173538208008	0.638335287570953	0.967910647392273	0.395946532487869	67.6546401977539	13125
True	False	False	False	False	-2752.2392578125	-2093.52075195313	185.226699829102	0.757708609104156	0.949548840522766	0.683835804462433	78.5449066162109	13117
True	False	False	False	False	-2754.44506835938	-2071.16625976563	197.427261352539	0.640130162239075	0.961926460266113	0.398532092571259	78.8089904785156	14028
True	False	False	False	False	-2750.36889648438	-2131.67895507813	292.8134765625	0.564996063709259	0.961376845836639	0.307411551475525	69.1287841796875	18250
True	False	False	False	False	-2721.82788085938	-2063.09033203125	211.846115112305	0.712465822696686	0.951182067394257	0.532884180545807	84.3141326904297	16104
True	False	False	False	False	-2745.31225585938	-1945.58337402344	292.8134765625	0.421958476305008	0.821838200092316	0.190296083688736	83.3522720336914	22005
True	False	False	False	False	-2738.25830078125	-2023.52648925781	201.863830566406	0.673253357410431	0.959221422672272	0.451513648033142	76.5439529418945	13931
True	False	False	False	False	-2733.3310546875	-1999.7548828125	206.300399780273	0.625835061073303	0.947572946548462	0.378611505031586	65.4623641967773	12176
True	False	False	False	False	-2726.28002929688	-1916.80334472656	134.206176757813	0.621670126914978	0.948863625526428	0.373079687356949	68	8228
True	False	False	False	False	-2721.57299804688	-1971.45141601563	165.262145996094	0.75501412153244	0.947949707508087	0.67127937078476	79	11771
True	False	False	False	False	-2720.82299804688	-2271.87866210938	292.8134765625	0.805310547351837	0.943864285945892	1	171.58332824707	45298
True	False	False	False	False	-2720.642578125	-2295.0048828125	84.2947845458984	0.755421161651611	0.932303667068481	0.673127472400665	78.7763137817383	5987
True	False	False	False	False	-2705.474609375	-2285.0576171875	119.787330627441	0.767846703529358	0.955830276012421	0.739902198314667	164.91667175293	17811
True	False	False	False	False	-2709.32006835938	-2229.08935546875	143.079315185547	0.805167675018311	0.956534266471863	1	152.93798828125	19729
True	False	False	False	False	-2699.7958984375	-2176.17041015625	217.391815185547	0.570630848407745	0.900078177452087	0.313262552022934	96.8928604125977	18991
True	False	False	False	False	-2703.90625	-2098.2353515625	188.554138183594	0.570123016834259	0.951047599315643	0.312729954719543	66.8941192626953	11372
True	False	False	False	False	-2696.55517578125	-2372.89624023438	2456.74951171875	0.0371626652777195	0.833846390247345	0.0121176671236753	125.474494934082	277926
True	False	False	False	False	-2560.806640625	-2507.7001953125	124.223899841309	0.624954640865326	0.943438470363617	0.377432435750961	93.4553604125977	10467
True	False	False	False	False	-2595.666015625	-2467.94213867188	180.790130615234	0.451495498418808	0.913061857223511	0.210634589195251	99.4846649169922	16216
True	False	False	False	False	-2627.52905273438	-2418.5927734375	77.6399383544922	0.781193256378174	0.946540415287018	0.863637804985046	61.1571426391602	4281
True	False	False	False	False	-2635.25854492188	-2396.47631835938	260.648345947266	0.665229916572571	0.969844102859497	0.437653362751007	82.8595733642578	19472
True	False	False	False	False	-2619.45361328125	-2372.3095703125	268.412353515625	0.331074714660645	0.783374428749084	0.135997474193573	155.892562866211	37726
True	False	False	False	False	-2682.22290039063	-2335.4892578125	577.862976074219	0.394584894180298	0.753049552440643	0.172740638256073	164.656433105469	85786
True	False	False	False	False	-2696.18920898438	-2304.40405273438	255.102645874023	0.840884149074554	0.956863343715668	1	90.5695648193359	20831
True	False	False	False	False	-2679.171875	-2278.56665039063	33.2742576599121	0.803785860538483	0.948197305202484	1	50.6333351135254	1519
True	False	False	False	False	-2692.69360351563	-2222.08203125	125.333038330078	0.82226824760437	0.955314457416534	1	63.4690246582031	7172
True	False	False	False	False	-2692.95043945313	-2055.51635742188	217.391815185547	0.761550307273865	0.946390509605408	0.703210771083832	74.2704086303711	14557
True	False	False	False	False	-2692.90454101563	-2120.44848632813	276.176330566406	0.669098973274231	0.958025515079498	0.444244146347046	85.763053894043	21355
True	False	False	False	False	-2689.49096679688	-1946.06091308594	301.686614990234	0.611405313014984	0.915254771709442	0.359920114278793	181.639709472656	49406
True	False	False	False	False	-2683.001953125	-2264.4140625	171.917007446289	0.756915509700775	0.965151607990265	0.680059134960175	57.1612892150879	8860
True	False	False	False	False	-2682.00512695313	-2013.35766601563	224.046676635742	0.672101497650146	0.941372513771057	0.449477463960648	77.9554443359375	15747
True	False	False	False	False	-2677.09619140625	-2369.21166992188	112.023338317871	0.687367737293243	0.951774656772614	0.47787618637085	79.8019790649414	8060
True	False	False	False	False	-2620.03002929688	-2348.60961914063	307.232330322266	0.651184439659119	0.922110974788666	0.415043741464615	164.808670043945	45652
True	False	False	False	False	-2629.00170898438	-2293.7314453125	208.518692016602	0.434961289167404	0.94145792722702	0.199059009552002	51.9893608093262	9774
True	False	False	False	False	-2675.26831054688	-2191.31567382813	380.435699462891	0.466883480548859	0.849666237831116	0.221878066658974	81.9300308227539	28102
True	False	False	False	False	-2660.35327148438	-2083.39453125	155.279876708984	0.838737607002258	0.965531826019287	1	73.4285736083984	10280
True	False	False	False	False	-2672.61547851563	-1950.06005859375	86.513069152832	0.577074289321899	0.94692063331604	0.320114076137543	87.0769195556641	6792
True	False	False	False	False	-2664.24438476563	-1964.24853515625	144.188446044922	0.751398801803589	0.95690929889679	0.655545711517334	92.0769195556641	11970
True	False	False	False	False	-2657.2548828125	-2154.2900390625	174.135284423828	0.66357147693634	0.96267294883728	0.434878915548325	60.1910820007324	9450
True	False	False	False	False	-2656.45947265625	-2002.93542480469	202.97297668457	0.73859828710556	0.95573228597641	0.607580721378326	72.3224029541016	13235
True	False	False	False	False	-2655.98217773438	-2286.81567382813	282.831207275391	0.593878149986267	0.954202711582184	0.338856041431427	83.8588256835938	21384
True	False	False	False	False	-2617.92309570313	-2272.10278320313	19.9645557403564	0.725530564785004	0.945084035396576	0.56728732585907	47.6111106872559	857
True	False	False	False	False	-2634.93188476563	-2106.30151367188	137.533599853516	0.790976285934448	0.959582805633545	1	63.8306465148926	7915
True	False	False	False	False	-2638.90283203125	-2060.41235351563	151.952453613281	0.780331075191498	0.953982889652252	0.851300001144409	67.8978118896484	9302
True	False	False	False	False	-2635.06567382813	-2084.10522460938	115.350761413574	0.811039984226227	0.956881999969482	1	64.4711532592773	6705
True	False	False	False	False	-2633.00830078125	-2233.9130859375	268.412353515625	0.487121164798737	0.857114553451538	0.237423628568649	73.7231369018555	17841
True	False	False	False	False	-2615.07275390625	-2090.40991210938	176.353576660156	0.425485402345657	0.887192606925964	0.192644625902176	84.8679275512695	13494
True	False	False	False	False	-2620.37719726563	-2032.28759765625	156.389007568359	0.691285490989685	0.936690866947174	0.485705524682999	67.9077987670898	9575
True	False	False	False	False	-2631.54516601563	-1953.67456054688	222.937530517578	0.797318458557129	0.961597621440887	1	80.6268692016602	16206
True	False	False	False	False	-2629.1435546875	-1994.77233886719	212.955261230469	0.743378639221191	0.965839385986328	0.624296009540558	66.2395858764648	12718
True	False	False	False	False	-2619.80908203125	-2053.1962890625	123.114753723145	0.865629196166992	0.972052216529846	1	74.9009017944336	8314
True	False	False	False	False	-2612.72119140625	-2326.91284179688	174.135284423828	0.806629836559296	0.945173025131226	1	163.171981811523	25618
True	False	False	False	False	-2606.18237304688	-2225.00634765625	94.2770690917969	0.674348950386047	0.943345487117767	0.453465551137924	57.5647048950195	4893
True	False	False	False	False	-2611.04443359375	-2205.3212890625	230.701522827148	0.748017251491547	0.942578196525574	0.641817271709442	68.6923065185547	14288
True	False	False	False	False	-2608.22290039063	-2178.35131835938	246.229507446289	0.613089203834534	0.966475129127502	0.362034618854523	69.9279251098633	15524
True	False	False	False	False	-2605.19140625	-2145.591796875	177.462707519531	0.682310163974762	0.953357815742493	0.468113631010056	71.40625	11425
True	False	False	False	False	-2599.38061523438	-2089.12231445313	155.279876708984	0.548636138439178	0.942820012569427	0.291114747524261	60.3214302062988	8445
True	False	False	False	False	-2598.71240234375	-2387.501953125	143.079315185547	0.692439913749695	0.946846544742584	0.488059669733047	59.790699005127	7713
True	False	False	False	False	-2598.14526367188	-2412.62231445313	39.9291114807129	0.849917888641357	0.964570224285126	1	44.7222213745117	1610
True	False	False	False	False	-2595.58374023438	-2299.50952148438	147.515884399414	0.80531108379364	0.960622191429138	1	83.5413513183594	11111
True	False	False	False	False	-2592.51489257813	-2268.80126953125	344.943145751953	0.577213644981384	0.931825876235962	0.320264250040054	89.0160751342773	27684
True	False	False	False	False	-2591.35595703125	-2434.47119140625	146.40673828125	0.718701124191284	0.943645656108856	0.548691689968109	59.9621200561523	7915
True	False	False	False	False	-2586.89331054688	-2327.53344726563	97.6044921875	0.798543214797974	0.947590887546539	1	149.113632202148	13122
True	False	False	False	False	-2581.21606445313	-2137.20947265625	332.742584228516	0.458577781915665	0.820840299129486	0.215750679373741	77.3466644287109	23204
True	False	False	False	False	-2588.70556640625	-1992.13952636719	156.389007568359	0.70075249671936	0.958269476890564	0.505695521831512	62.6028366088867	8827
True	False	False	False	False	-2577.5849609375	-2308.12280273438	145.297592163086	0.730973720550537	0.952574193477631	0.583230257034302	82.0076370239258	10743
True	False	False	False	False	-2577.23828125	-2489.31909179688	35.4925422668457	0.704015791416168	0.937679588794708	0.512974381446838	62.21875	1991
True	False	False	False	False	-2571.80224609375	-2463.6650390625	149.734161376953	0.661869049072266	0.934199690818787	0.432061463594437	66.3333358764648	8955
True	False	False	False	False	-2560.53442382813	-2398.69140625	9.98227787017822	0.754574596881866	0.933233201503754	0.669301986694336	44	396
True	False	False	False	False	-2575.9580078125	-2339.81030273438	144.188446044922	0.62285840511322	0.965424358844757	0.374646186828613	76.6692276000977	9967
True	False	False	False	False	-2571.55493164063	-2232.96264648438	125.333038330078	0.694636762142181	0.948827087879181	0.492601156234741	66.2920379638672	7491
True	False	False	False	False	-2571.19995117188	-2108.4833984375	164.153015136719	0.636817038059235	0.956019997596741	0.393779218196869	59.6081085205078	8822
True	False	False	False	False	-2573.10815429688	-2066.47631835938	177.462707519531	0.673765122890472	0.951594054698944	0.452423572540283	56.0750007629395	8972
True	False	False	False	False	-2568.177734375	-2088.462890625	97.6044921875	0.750541150569916	0.93740040063858	0.651979506015778	60.4772720336914	5322
True	False	False	False	False	-2561.91064453125	-2211.99755859375	242.902084350586	0.751202344894409	0.960300743579865	0.654723584651947	70.2191772460938	15378
True	False	False	False	False	-2559.51782226563	-2425.59350585938	150.843307495117	0.748016774654388	0.954007625579834	0.64181524515152	67.3602905273438	9161
True	False	False	False	False	-2555.7939453125	-2383.44165039063	212.955261230469	0.777721881866455	0.957991480827332	0.820064544677734	59.3229179382324	11390
True	False	False	False	False	-2557.54443359375	-2337.20556640625	158.607299804688	0.835208594799042	0.953837931156158	1	157.699295043945	22551
True	False	False	False	False	-2554.18896484375	-2244.6796875	143.079315185547	0.822870492935181	0.954732000827789	1	64.5503845214844	8327
True	False	False	False	False	-2552.90942382813	-2088.927734375	110.914192199707	0.719247400760651	0.943138539791107	0.55012708902359	64.0999984741211	6410
True	False	False	False	False	-2546.13305664063	-2070.04711914063	124.223899841309	0.814991533756256	0.956831932067871	1	71.0714263916016	7960
True	False	False	False	False	-2544.10522460938	-2171.65698242188	163.043869018555	0.467347025871277	0.941061019897461	0.222224205732346	67.1700668334961	9874
True	False	False	False	False	-2543.32250976563	-2554.99975585938	537.933837890625	0.143610775470734	0.893752157688141	0.0504405908286572	127.837112426758	62001
True	False	False	False	False	-2508.92919921875	-2563.12036132813	99.8227767944336	0.827447116374969	0.953809976577759	1	114.044441223145	10264
True	False	False	False	False	-2532.91186523438	-2502.98510742188	160.825576782227	0.75981467962265	0.953286826610565	0.694222569465637	85.3655166625977	12378
True	False	False	False	False	-2536.52368164063	-2436.013671875	266.194061279297	0.548028767108917	0.904155433177948	0.290528416633606	72.0708312988281	17297
True	False	False	False	False	-2537.15185546875	-2148.45434570313	140.861022949219	0.801327586174011	0.954978168010712	1	71.6377944946289	9098
True	False	False	False	False	-2536.64477539063	-2132.59497070313	108.695907592773	0.78705221414566	0.942094922065735	1	159.795913696289	15660
True	False	False	False	False	-2535.56127929688	-2299.22045898438	212.955261230469	0.716196000576019	0.954891443252563	0.542216360569	70.2604141235352	13490
True	False	False	False	False	-2533.8095703125	-2104.00659179688	139.751892089844	0.81259423494339	0.964829802513123	1	66.5873031616211	8390
True	False	False	False	False	-2532.13012695313	-2477.3125	296.140899658203	0.600166261196136	0.933645188808441	0.346222639083862	162.764038085938	43458
True	False	False	False	False	-2526.22265625	-2357.80712890625	214.064392089844	0.686085224151611	0.943551361560822	0.475364863872528	65.7668380737305	12693
True	False	False	False	False	-2532.04443359375	-2276.24365234375	112.023338317871	0.756114184856415	0.954038023948669	0.676312983036041	58.4059410095215	5899
True	False	False	False	False	-2523.66577148438	-2259.80615234375	124.223899841309	0.805557072162628	0.953440308570862	1	67.25	7532
True	False	False	False	False	-2528.68090820313	-2178.42578125	166.371292114258	0.735410094261169	0.947555840015411	0.597082853317261	73.4866638183594	11023
True	False	False	False	False	-2527.2734375	-2229.96337890625	179.680999755859	0.776177406311035	0.962509095668793	0.804480254650116	58.7037048339844	9510
True	False	False	False	False	-2520.33715820313	-2545.896484375	208.518692016602	0.604273796081543	0.926141023635864	0.351147204637527	93.1276626586914	17508
True	False	False	False	False	-2498.66821289063	-2495.078125	221.828384399414	0.635846316814423	0.954798877239227	0.392402678728104	72.0350036621094	14407
True	False	False	False	False	-2507.90966796875	-2402.5458984375	139.751892089844	0.803734004497528	0.964433610439301	1	60.2142868041992	7587
True	False	False	False	False	-2511.84765625	-2205.10375976563	199.645553588867	0.720212817192078	0.945523738861084	0.552685022354126	58.966667175293	10614
True	False	False	False	False	-2516.65893554688	-2123.2802734375	206.300399780273	0.760025501251221	0.953730165958405	0.695292770862579	157.510757446289	29297
True	False	False	False	False	-2516.60302734375	-2089.31176757813	138.64274597168	0.797355175018311	0.967863619327545	1	56.8639984130859	7108
True	False	False	False	False	-2509.5166015625	-2374.87573242188	201.863830566406	0.78311288356781	0.954853117465973	0.897637963294983	62.4011001586914	11357
True	False	False	False	False	-2503.52880859375	-2259.59765625	110.914192199707	0.748627901077271	0.929128646850586	0.644232213497162	149.910003662109	14991
True	False	False	False	False	-2502.06274414063	-2437.20336914063	163.043869018555	0.638232588768005	0.955134987831116	0.395799338817596	67.027214050293	9853
True	False	False	False	False	-2498.0419921875	-2172.2529296875	159.716445922852	0.633259892463684	0.929750561714172	0.388770014047623	62.1736106872559	8953
True	False	False	False	False	-2493.40112304688	-2607.125	147.515884399414	0.324741184711456	0.830039978027344	0.132598832249641	124.17293548584	16515
True	False	False	False	False	-2464.951171875	-2601.14111328125	278.394622802734	0.621233582496643	0.917151987552643	0.372506529092789	108.143424987793	27144
True	False	False	False	False	-2491.470703125	-2455.60278320313	140.861022949219	0.841222047805786	0.96284145116806	1	163.818893432617	20805
True	False	False	False	False	-2491.77734375	-2265.93969726563	86.513069152832	0.6188143491745	0.932526051998138	0.369352430105209	67.3974380493164	5257
True	False	False	False	False	-2491.42895507813	-2137.42602539063	180.790130615234	0.641042709350586	0.934050798416138	0.399856388568878	67.9509201049805	11076
True	False	False	False	False	-2490.52954101563	-2311.458984375	310.559753417969	0.43593567609787	0.824247121810913	0.199727430939674	95.3785705566406	26706
True	False	False	False	False	-2488.14086914063	-2581.24072265625	250.666076660156	0.420480847358704	0.810977756977081	0.189318269491196	111.539825439453	25208
True	False	False	False	False	-2452.82885742188	-2534.58740234375	161.934722900391	0.715799152851105	0.949259221553802	0.541206359863281	62.7397270202637	9160
True	False	False	False	False	-2484.58911132813	-2478.0380859375	13.3097038269043	0.314429223537445	0.873114049434662	0.127157598733902	66.5833358764648	799
True	False	False	False	False	-2482.37573242188	-2385.6025390625	168.589569091797	0.683335363864899	0.952864587306976	0.470062524080276	69.6381607055664	10585
True	False	False	False	False	-2483.53125	-2231.64233398438	181.899276733398	0.684514880180359	0.950461626052856	0.472323328256607	61.8902435302734	10150
True	False	False	False	False	-2481.60888671875	-2467.46752929688	46.5839614868164	0.639514982700348	0.940659582614899	0.397643029689789	84.4047622680664	3545
True	False	False	False	False	-2480.45922851563	-2160.3037109375	134.206176757813	0.71416711807251	0.959755480289459	0.537096202373505	68.5702514648438	8297
True	False	False	False	False	-2479.97534179688	-2493.97900390625	141.970169067383	0.422542929649353	0.894187211990356	0.190683841705322	63.578125	8138
True	False	False	False	False	-2463.7822265625	-2482.89721679688	32.1651153564453	0.759870648384094	0.941819429397583	0.694506108760834	75.1379318237305	2179
True	False	False	False	False	-2474.46362304688	-2443.29858398438	127.551322937012	0.836821675300598	0.967822372913361	1	163.017395019531	18747
True	False	False	False	False	-2470.30395507813	-2248.65014648438	96.4953460693359	0.707360982894897	0.956637859344482	0.520664751529694	58.6436767578125	5102
True	False	False	False	False	-2470.82739257813	-2193.7060546875	207.409545898438	0.583590507507324	0.944279670715332	0.327226459980011	71.1069488525391	13297
True	False	False	False	False	-2467.498046875	-2270.90771484375	28.8376903533936	0.735885262489319	0.932306885719299	0.598617315292358	50.3846168518066	1310
True	False	False	False	False	-2461.93603515625	-2469.04565429688	220.719253540039	0.751162886619568	0.944449543952942	0.654558777809143	148.929641723633	29637
True	False	False	False	False	-2459.72143554688	-2449.19750976563	63.2210922241211	0.801229655742645	0.957386434078217	1	105.614036560059	6020
True	False	False	False	False	-2456.51245117188	-2414.6953125	557.898376464844	0.287144243717194	0.842570006847382	0.113281898200512	95.3976135253906	47985
True	False	False	False	False	-2457.85205078125	-2343.07958984375	249.556930541992	0.517154455184937	0.852592468261719	0.262297183275223	67.0444412231445	15085
True	False	False	False	False	-2456.67333984375	-2291.9560546875	115.350761413574	0.791780471801758	0.935351610183716	1	146.105773925781	15195
True	False	False	False	False	-2451.8125	-2210.36962890625	139.751892089844	0.782931506633759	0.957304775714874	0.893864810466766	62.1428565979004	7830
True	False	False	False	False	-2451.44482421875	-2377.34497070313	192.990692138672	0.81492292881012	0.96293306350708	1	71.068962097168	12366
True	False	False	False	False	-2451.10986328125	-2270.29223632813	184.117568969727	0.770222425460815	0.952616155147552	0.755918800830841	73.8855438232422	12265
True	False	False	False	False	-2450.982421875	-2235.20947265625	126.442184448242	0.767152667045593	0.957027733325958	0.735483109951019	62.1491241455078	7085
True	False	False	False	False	-2449.35546875	-2438.48486328125	225.155807495117	0.623943626880646	0.931504249572754	0.376084983348846	107.729064941406	21869
True	False	False	False	False	-2445.40161132813	-2625.1806640625	283.940338134766	0.829264461994171	0.951576888561249	1	169.3984375	43366
True	False	False	False	False	-2425.68237304688	-2568.53662109375	110.914192199707	0.757574498653412	0.958143532276154	0.683192253112793	148.020004272461	14802
True	False	False	False	False	-2444.76171875	-2565.53442382813	109.805053710938	0.741141617298126	0.925412774085999	0.616318583488464	150.565658569336	14906
True	False	False	False	False	-2434.68920898438	-2549.63232421875	124.223899841309	0.814991533756256	0.965676367282867	1	75.375	8442
True	False	False	False	False	-2442.99462890625	-2319.39599609375	150.843307495117	0.786078751087189	0.94305682182312	1	67.279411315918	9150
True	False	False	False	False	-2440.61157226563	-2529.65161132813	9.98227787017822	0.785398185253143	0.931883156299591	1	50.3333320617676	453
True	False	False	False	False	-2436.49389648438	-2493.62426757813	34.3833999633789	0.513012826442719	0.913598358631134	0.25872665643692	43.8709678649902	1360
True	False	False	False	False	-2437.26831054688	-2455.24780273438	147.515884399414	0.658359110355377	0.955849528312683	0.426347345113754	87.9473648071289	11697
True	False	False	False	False	-2432.22973632813	-2254.34252929688	136.424453735352	0.805724918842316	0.942096889019012	1	150.66667175293	18532
True	False	False	False	False	-2431.89990234375	-2355.55346679688	184.117568969727	0.714267790317535	0.949109971523285	0.537347733974457	65.3554229736328	10849
True	False	False	False	False	-2431.26977539063	-1948.98022460938	106.477630615234	0.794342398643494	0.94604766368866	1	154.04167175293	14788
True	False	False	False	False	-2427.63793945313	-2469.27270507813	122.005615234375	0.748618364334106	0.946764230728149	0.64419424533844	91.1454544067383	10026
True	False	False	False	False	-2427.61401367188	-2295.49829101563	197.427261352539	0.677581369876862	0.94474196434021	0.459312260150909	55.0730323791504	9803
True	False	False	False	False	-2426.73583984375	-2201.59301757813	120.896469116211	0.67004781961441	0.944065153598785	0.445886552333832	68.6972503662109	7488
True	False	False	False	False	-2423.45483398438	-2678.6181640625	68.7667999267578	0.515669167041779	0.957765281200409	0.261011242866516	127.612899780273	7912
True	False	False	False	False	-2387.61987304688	-2675.89428710938	112.023338317871	0.698478758335114	0.902278542518616	0.500746786594391	165.326736450195	16698
True	False	False	False	False	-2411.349609375	-2645.43676757813	520.187561035156	0.432674705982208	0.846233189105988	0.197497010231018	133.805969238281	62755
True	False	False	False	False	-2422.1162109375	-2623.732421875	108.695907592773	0.666950881481171	0.942516624927521	0.44056424498558	74.6326522827148	7314
True	False	False	False	False	-2408.10400390625	-2566.7705078125	126.442184448242	0.727187871932983	0.946451187133789	0.572028160095215	82.4385986328125	9398
True	False	False	False	False	-2415.181640625	-2483.38134765625	135.315322875977	0.677879810333252	0.95189768075943	0.4598588347435	82.7540969848633	10096
True	False	False	False	False	-2415.22265625	-2331.61669921875	226.264953613281	0.620341122150421	0.951998889446259	0.37133863568306	62.8431358337402	12820
True	False	False	False	False	-2413.6953125	-2514.61987304688	251.77522277832	0.5438032746315	0.955762565135956	0.286484450101852	78.1718063354492	17745
True	False	False	False	False	-2401.146484375	-2270.50048828125	160.825576782227	0.717759907245636	0.952827990055084	0.546238422393799	58.0689659118652	8420
True	False	False	False	False	-2401.994140625	-2235.13159179688	258.430084228516	0.680432200431824	0.934285342693329	0.464581966400146	67.321891784668	15686
True	False	False	False	False	-2400.28344726563	-2672.67333984375	15.5279874801636	0.455312818288803	0.925557494163513	0.213379964232445	87.5	1225
True	False	False	False	False	-2379.64819335938	-2661.91479492188	66.5485153198242	0.76893937587738	0.94757354259491	0.747088372707367	75.6833343505859	4541
True	False	False	False	False	-2396.33325195313	-2599.486328125	202.97297668457	0.577334403991699	0.894317507743835	0.320394426584244	65.5136642456055	11989
True	False	False	False	False	-2394.41870117188	-2548.73413085938	17.7462711334229	0.689935445785522	0.934281527996063	0.482980132102966	42.25	676
True	False	False	False	False	-2398.95727539063	-2378.74829101563	676.576599121094	0.360192596912384	0.800955891609192	0.152212381362915	144.491806030273	88140
True	False	False	False	False	-2397.55444335938	-2500.27075195313	195.208984375	0.487504333257675	0.877557098865509	0.237726852297783	67.8579559326172	11943
True	False	False	False	False	-2388.9150390625	-2472.26611328125	143.079315185547	0.784549057483673	0.940922975540161	0.936333775520325	156.968994140625	20249
True	False	False	False	False	-2388.4521484375	-2574.49829101563	153.061584472656	0.699274837970734	0.944809019565582	0.502468228340149	66.4927520751953	9176
True	False	False	False	False	-2387.93286132813	-2529.3623046875	27.7285480499268	0.766682505607605	0.944578170776367	0.732549428939819	47.560001373291	1189
True	False	False	False	False	-2386.61181640625	-2367.23095703125	54.3479537963867	0.716579556465149	0.940954327583313	0.543196678161621	113.755104064941	5574
True	False	False	False	False	-2385.517578125	-2635.38427734375	96.4953460693359	0.710991621017456	0.955860614776611	0.529292404651642	57.2298851013184	4979
True	False	False	False	False	-2375.84399414063	-2602.05932617188	35.4925422668457	0.795358955860138	0.954072058200836	1	49.25	1576
True	False	False	False	False	-2383.23852539063	-2557.45263671875	72.0942230224609	0.751398801803589	0.961355686187744	0.655545711517334	54.1538467407227	3520
True	False	False	False	False	-2373.7666015625	-2491.53173828125	202.97297668457	0.70253574848175	0.945153295993805	0.509646594524384	71.4972686767578	13084
True	False	False	False	False	-2381.65576171875	-2251.64233398438	124.223899841309	0.647358953952789	0.949586927890778	0.409211099147797	56.0892868041992	6282
True	False	False	False	False	-2377.00268554688	-2464.36376953125	154.17073059082	0.630667626857758	0.950194835662842	0.385178744792938	90.4604339599609	12574
True	False	False	False	False	-2368.69970703125	-2422.49487304688	307.232330322266	0.800528705120087	0.944881737232208	1	83.4296035766602	23110
True	False	False	False	False	-2376.91088867188	-2278.525390625	105.36848449707	0.612670242786407	0.939164817333221	0.361506938934326	49.2526321411133	4679
True	False	False	False	False	-2375.53247070313	-2373.66479492188	13.3097038269043	0.685805439949036	0.934609174728394	0.474820286035538	73.25	879
True	False	False	False	False	-2375.4052734375	-2303.943359375	305.014038085938	0.389574438333511	0.85783439874649	0.169649213552475	77.6181793212891	21345
True	False	False	False	False	-2367.44946289063	-2703.89501953125	105.36848449707	0.497809618711472	0.913115322589874	0.246013462543488	102.947364807129	9780
True	False	False	False	False	-2363.30883789063	-2625.54565429688	302.795745849609	0.474689990282059	0.892110824584961	0.227768093347549	103.223442077637	28180
True	False	False	False	False	-2354.17993164063	-2555.58837890625	27.7285480499268	0.766682505607605	0.952098965644836	0.732549428939819	46.4000015258789	1160
True	False	False	False	False	-2365.94140625	-2535.40502929688	229.592376708984	0.65810090303421	0.938263714313507	0.425931960344315	74.5893707275391	15440
True	False	False	False	False	-2352.63549804688	-2467.85986328125	176.353576660156	0.684148073196411	0.955965518951416	0.471618115901947	78.8742141723633	12541
True	False	False	False	False	-2357.45581054688	-2375.62915039063	176.353576660156	0.663645505905151	0.936535120010376	0.435002118349075	56.691822052002	9014
True	False	False	False	False	-2357.001953125	-2323.08569335938	235.138092041016	0.762402236461639	0.954641997814178	0.707778513431549	142.76887512207	30267
True	False	False	False	False	-2354.71875	-2447.98022460938	127.551322937012	0.717785120010376	0.925081849098206	0.546303808689117	150.165222167969	17269
True	False	False	False	False	-2351.400390625	-2584.732421875	414.819091796875	0.425037413835526	0.870044052600861	0.192345157265663	128.347595214844	48002
True	False	False	False	False	-2350.40844726563	-2748.46923828125	57.6753807067871	0.402663439512253	0.855465531349182	0.17780214548111	127.615386962891	6636
True	False	False	False	False	-2344.61938476563	-2728.49829101563	75.4216537475586	0.579963624477386	0.951545596122742	0.323244392871857	69.8382339477539	4749
True	False	False	False	False	-2348.07446289063	-2684.8603515625	300.577453613281	0.339982271194458	0.75957852602005	0.140852853655815	171.191879272461	46393
True	False	False	False	False	-2350.197265625	-2248.30615234375	143.079315185547	0.734764277935028	0.951297760009766	0.595013916492462	64.108528137207	8270
True	False	False	False	False	-2348.248046875	-2659.7216796875	195.208984375	0.683841109275818	0.932859122753143	0.471029430627823	109.698860168457	19307
True	False	False	False	False	-2335.17700195313	-2623.86962890625	270.630645751953	0.451301693916321	0.86332905292511	0.210495963692665	75.7704925537109	18488
True	False	False	False	False	-2344.2314453125	-2499.36206054688	299.468322753906	0.520089745521545	0.889602363109589	0.264856785535812	92.7703704833984	25048
True	False	False	False	False	-2343.81005859375	-2606.20874023438	85.4039306640625	0.480603933334351	0.940178871154785	0.232318162918091	57.8571434020996	4455
True	False	False	False	False	-2336.85693359375	-2560.017578125	137.533599853516	0.799695909023285	0.95793205499649	1	81.2177429199219	10071
True	False	False	False	False	-2341.78637695313	-2316.24584960938	77.6399383544922	0.792614340782166	0.946151077747345	1	63.0714302062988	4415
True	False	False	False	False	-2333.52392578125	-2703.25659179688	170.807861328125	0.82663369178772	0.955267071723938	1	175.675323486328	27054
True	False	False	False	False	-2326.82861328125	-2549.7314453125	18.8554134368896	0.625182271003723	0.939309358596802	0.377736806869507	48.5882339477539	826
True	False	False	False	False	-2332.81103515625	-2456.17456054688	169.698715209961	0.333385914564133	0.85009104013443	0.137248709797859	60.0653610229492	9190
True	False	False	False	False	-2330.9765625	-2341.85693359375	147.515884399414	0.617105901241302	0.938993155956268	0.367147535085678	60.8496246337891	8093
True	False	False	False	False	-2327.31689453125	-2540.5927734375	37.7108268737793	0.748016774654388	0.950419723987579	0.64181524515152	45.529411315918	1548
True	False	False	False	False	-2325.681640625	-2415.90380859375	126.442184448242	0.727187871932983	0.954143524169922	0.572028160095215	59.3947372436523	6771
True	False	False	False	False	-2326.03564453125	-2290.19506835938	166.371292114258	0.659645676612854	0.949353456497192	0.428427338600159	61	9150
True	False	False	False	False	-2325.1259765625	-2359.6806640625	154.17073059082	0.458855211734772	0.922007441520691	0.215953096747398	59.3956832885742	8256
True	False	False	False	False	-2324.94409179688	-2771.48754882813	44.3656768798828	0.673765122890472	0.926287174224854	0.452423572540283	127.349998474121	5094
True	False	False	False	False	-2308.75341796875	-2760.91479492188	77.6399383544922	0.719287753105164	0.948702335357666	0.550233483314514	89.3428573608398	6254
True	False	False	False	False	-2320.40258789063	-2729.57153320313	177.462707519531	0.725948393344879	0.946103811264038	0.56847357749939	101.118751525879	16179
True	False	False	False	False	-2322.80444335938	-2694.19360351563	43.256534576416	0.744505047798157	0.959749400615692	0.628424048423767	84.1794891357422	3283
True	False	False	False	False	-2317.55590820313	-2663.8974609375	166.371292114258	0.518672347068787	0.875388741493225	0.263617753982544	65.4933319091797	9824
True	False	False	False	False	-2321.5966796875	-2604.83837890625	64.3302307128906	0.743308067321777	0.955283284187317	0.624039947986603	59.0689659118652	3426
True	False	False	False	False	-2316.71850585938	-2589.6220703125	107.586769104004	0.503290057182312	0.878620207309723	0.250527054071426	57.8865966796875	5615
True	False	False	False	False	-2314.23266601563	-2491.02734375	226.264953613281	0.673427760601044	0.941247165203094	0.451823472976685	66.2598037719727	13517
True	False	False	False	False	-2314.04125976563	-2646.01538085938	22.1828384399414	0.735508561134338	0.939309358596802	0.597400009632111	44.0499992370605	881
True	False	False	False	False	-2313.55590820313	-2742.50927734375	70.9850845336914	0.724676012992859	0.957967877388	0.564879477024078	77.15625	4938
True	False	False	False	False	-2306.23828125	-2601.92163085938	68.7667999267578	0.588521242141724	0.948245167732239	0.332737118005753	59.1935501098633	3670
True	False	False	False	False	-2310.20629882813	-2421.88452148438	129.769607543945	0.734916985034943	0.965290427207947	0.59550142288208	74.3589706420898	8700
True	False	False	False	False	-2309.97485351563	-2376.88452148438	399.291107177734	0.366150468587875	0.865951597690582	0.15565650165081	84.5138854980469	30425
True	False	False	False	False	-2302.39770507813	-2790.49365234375	19.9645557403564	0.447389423847198	0.784722328186035	0.207712739706039	123.555557250977	2224
True	False	False	False	False	-2275.38159179688	-2789.74829101563	49.9113883972168	0.658083260059357	0.941845417022705	0.425903588533401	71.1555557250977	3202
True	False	False	False	False	-2291.41088867188	-2664.20849609375	38.8199691772461	0.458542615175247	0.916171550750732	0.215725049376488	40.8857154846191	1431
True	False	False	False	False	-2300.24438476563	-2562.390625	279.503784179688	0.346507757902145	0.791203796863556	0.144467443227768	63.8095245361328	16080
True	False	False	False	False	-2300.2705078125	-2517.21118164063	438.111053466797	0.434266746044159	0.864445865154266	0.198583602905273	145.329116821289	57405
True	False	False	False	False	-2297.7119140625	-2468.80151367188	159.716445922852	0.792017757892609	0.966974079608917	1	60.375	8694
True	False	False	False	False	-2298.16723632813	-2431.42504882813	52.1296730041504	0.772150874137878	0.95943558216095	0.770110487937927	53.8297882080078	2530
True	False	False	False	False	-2297.89526367188	-2395.05883789063	206.300399780273	0.547218382358551	0.906715095043182	0.289748072624207	80.9085998535156	15049
True	False	False	False	False	-2293.95922851563	-2636.05639648438	242.902084350586	0.653981447219849	0.926424443721771	0.419392228126526	72.7168960571289	15925
True	False	False	False	False	-2290.95629882813	-2773.10400390625	92.0587844848633	0.773206055164337	0.959447026252747	0.778420686721802	82.2650604248047	6828
True	False	False	False	False	-2272.07275390625	-2723.9970703125	252.884368896484	0.472859501838684	0.923879325389862	0.226375311613083	87.6491241455078	19984
True	False	False	False	False	-2287.12548828125	-2614.0625	113.132476806641	0.57502019405365	0.950906693935394	0.317910760641098	67.0098037719727	6835
True	False	False	False	False	-2290.2607421875	-2584.2783203125	103.150199890137	0.511511445045471	0.915577113628387	0.257444024085999	49.8924713134766	4640
True	False	False	False	False	-2288.4921875	-2450.17456054688	105.36848449707	0.786068022251129	0.964069128036499	1	58.5894737243652	5566
True	False	False	False	False	-2283.50854492188	-2428.61547851563	89.8404998779297	0.658577442169189	0.957302272319794	0.426699191331863	54.3086433410645	4399
True	False	False	False	False	-2280.03759765625	-2408.25390625	161.934722900391	0.715799152851105	0.955545246601105	0.541206359863281	132.280822753906	19313
True	False	False	False	False	-2279.55297851563	-2687.15454101563	225.155807495117	0.466588228940964	0.836940765380859	0.221657827496529	72.6748733520508	14753
True	False	False	False	False	-2270.548828125	-2663.22973632813	117.569046020508	0.816733479499817	0.957141101360321	1	65.7830200195313	6973
True	False	False	False	False	-2271.27514648438	-2615.04907226563	97.6044921875	0.809059381484985	0.953889608383179	1	72.9090881347656	6416
True	False	False	False	False	-2271.33056640625	-2463.21337890625	150.843307495117	0.555717587471008	0.903832972049713	0.298047423362732	61.720588684082	8394
True	False	False	False	False	-2279.44750976563	-2363.71752929688	108.695907592773	0.764249205589294	0.965117812156677	0.718070447444916	62.5102043151855	6126
True	False	False	False	False	-2268.19848632813	-2590.09423828125	14.4188451766968	0.805326879024506	0.942608833312988	1	43.0769233703613	560
True	False	False	False	False	-2267.44091796875	-2542.42993164063	119.787330627441	0.842233836650848	0.964467108249664	1	54.5740737915039	5894
True	False	False	False	False	-2266.97534179688	-2640.73999023438	114.241622924805	0.740824818611145	0.958591163158417	0.615211486816406	60.3009719848633	6211
True	False	False	False	False	-2261.5078125	-2413.13989257813	112.023338317871	0.706498801708221	0.944795966148376	0.518659710884094	64.6138610839844	6526
True	False	False	False	False	-2265.52587890625	-2394.52807617188	141.970169067383	0.613275945186615	0.948074400424957	0.362270176410675	62.6640625	8021
True	False	False	False	False	-2261.12817382813	-2802.3310546875	102.041061401367	0.700421154499054	0.96489155292511	0.504968225955963	99.6956558227539	9172
True	False	False	False	False	-2259.62231445313	-2760.92504882813	356.034576416016	0.519909918308258	0.863889515399933	0.264699310064316	156.370712280273	50195
True	False	False	False	False	-2252.23510742188	-2700.64208984375	147.515884399414	0.817581295967102	0.956956207752228	1	66.3909759521484	8830
True	False	False	False	False	-2257.89404296875	-2621.12963867188	145.297592163086	0.765121161937714	0.946747720241547	0.723130643367767	65.2748107910156	8551
True	False	False	False	False	-2254.1123046875	-2671.9453125	130.878753662109	0.803063333034515	0.949699282646179	1	87.7881393432617	10359
True	False	False	False	False	-2251.19775390625	-2594.08618164063	216.282684326172	0.789873778820038	0.954594969749451	1	79.456413269043	15494
True	False	False	False	False	-2252.41430664063	-2460.6591796875	97.6044921875	0.760120630264282	0.956959247589111	0.695777595043182	55.7386360168457	4905
True	False	False	False	False	-2247.44067382813	-2732.79809570313	170.807861328125	0.799037754535675	0.953457355499268	1	174.571426391602	26884
True	False	False	False	False	-2247.05517578125	-2439.56274414063	125.333038330078	0.845949530601501	0.968901455402374	1	62.8407096862793	7101
True	False	False	False	False	-2245.92529296875	-2809.22631835938	114.241622924805	0.780301749706268	0.946857273578644	0.850902378559113	106.805824279785	11001
True	False	False	False	False	-2240.06958007813	-2783.00903320313	14.4188451766968	0.805326879024506	0.942608833312988	1	41.769229888916	543
True	False	False	False	False	-2244.466796875	-2549.11596679688	135.315322875977	0.606324851512909	0.949706077575684	0.353640824556351	53.2704925537109	6499
True	False	False	False	False	-2244.77587890625	-2511.86376953125	383.763122558594	0.30801460146904	0.834421873092651	0.123828835785389	68.8323669433594	23816
True	False	False	False	False	-2244.63305664063	-2529.23168945313	114.241622924805	0.693129122257233	0.93433403968811	0.489475697278976	66.1553421020508	6814
True	False	False	False	False	-2241.97192382813	-2635.78686523438	106.477630615234	0.794342398643494	0.963398873806	1	60.4895820617676	5807
True	False	False	False	False	-2237.48754882813	-2822.10400390625	93.1679229736328	0.782521784305573	0.955301940441132	0.885872364044189	104.178573608398	8751
True	False	False	False	False	-2227.53393554688	-2699.4013671875	191.881561279297	0.704350054264069	0.957219064235687	0.513732254505157	85.5491333007813	14800
True	False	False	False	False	-2235.64184570313	-2655.01513671875	119.787330627441	0.715369939804077	0.960861563682556	0.540118634700775	60.5277786254883	6537
True	False	False	False	False	-2227.69213867188	-2615.50659179688	146.40673828125	0.782496511936188	0.939737677574158	0.885400652885437	69.9393920898438	9232
True	False	False	False	False	-2232.22314453125	-2581.56298828125	180.790130615234	0.610131740570068	0.966411590576172	0.358332008123398	69.7975463867188	11377
True	False	False	False	False	-2230.21557617188	-2475.49243164063	246.229507446289	0.608702301979065	0.930491387844086	0.356560796499252	71.9234237670898	15967
True	False	False	False	False	-2224.68774414063	-2860.7158203125	27.7285480499268	0.524010121822357	0.857488811016083	0.268314033746719	135.679992675781	3392
True	False	False	False	False	-2210.49267578125	-2841.93212890625	117.569046020508	0.771331310272217	0.941218256950378	0.763932764530182	113.613204956055	12043
True	False	False	False	False	-2207.697265625	-2808.24926757813	165.262145996094	0.707174718379974	0.910168886184692	0.520230174064636	173.402679443359	25837
True	False	False	False	False	-2223.90234375	-2732.46508789063	177.462707519531	0.725948393344879	0.935005724430084	0.56847357749939	88.40625	14145
True	False	False	False	False	-2221.85400390625	-2556.12866210938	168.589569091797	0.668440997600555	0.941220283508301	0.44311136007309	54.1644744873047	8233
True	False	False	False	False	-2218.443359375	-2521.78930664063	65.4393768310547	0.785227477550507	0.951528549194336	0.970944821834564	47.0677947998047	2777
True	False	False	False	False	-2217.65625	-2784.15747070313	188.554138183594	0.806843638420105	0.949625670909882	1	79.9941177368164	13599
True	False	False	False	False	-2198.4873046875	-2773.025390625	14.4188451766968	0.666414141654968	0.928345501422882	0.43965283036232	41	533
True	False	False	False	False	-2212.60595703125	-2680.125	165.262145996094	0.839980483055115	0.955555021762848	1	63.3825492858887	9444
True	False	False	False	False	-2211.49926757813	-2748.609375	140.861022949219	0.810112833976746	0.954143524169922	1	170.496063232422	21653
True	False	False	False	False	-2197.2763671875	-2663.9111328125	147.515884399414	0.597918450832367	0.881750643253326	0.343565821647644	49.7067680358887	6611
True	False	False	False	False	-2210.77612304688	-2568.37646484375	26.6194076538086	0.761617660522461	0.951272964477539	0.703567922115326	41.6666679382324	1000
True	False	False	False	False	-2207.59448242188	-2479.57568359375	159.716445922852	0.639048099517822	0.948350131511688	0.396970301866531	77.3958358764648	11145
True	False	False	False	False	-2205.27709960938	-2631.189453125	196.318130493164	0.600310146808624	0.925996541976929	0.346393674612045	55.4237289428711	9810
True	False	False	False	False	-2197.11791992188	-2824.46240234375	135.315322875977	0.830285787582397	0.961795568466187	1	77.1475372314453	9412
True	False	False	False	False	-2195.97119140625	-2703.578125	167.480438232422	0.765148520469666	0.959653615951538	0.723291516304016	66.4966888427734	10041
True	False	False	False	False	-2195.994140625	-2308.158203125	130.878753662109	0.752703249454498	0.94437563419342	0.661087512969971	84.2118606567383	9937
True	False	False	False	False	-2193.0185546875	-2885.57470703125	80.9673614501953	0.159488350152969	0.775634765625	0.0566852986812592	132.260269165039	9655
True	False	False	False	False	-2172.36181640625	-2871.77319335938	113.132476806641	0.795443058013916	0.951518535614014	1	96.6960754394531	9863
True	False	False	False	False	-2191.29907226563	-2857.51928710938	166.371292114258	0.589916586875916	0.958607137203217	0.334317475557327	113.153335571289	16973
True	False	False	False	False	-2170.78662109375	-2835.98999023438	228.483245849609	0.349333047866821	0.903616726398468	0.146047905087471	91.519416809082	18853
True	False	False	False	False	-2166.34716796875	-2796.07836914063	227.374099731445	0.722831547260284	0.957018494606018	0.559764266014099	171.482925415039	35154
True	False	False	False	False	-2176.68359375	-2734.07861328125	249.556930541992	0.59786069393158	0.936374008655548	0.343497902154922	79.6800003051758	17928
True	False	False	False	False	-2184.37573242188	-2602.9208984375	247.338653564453	0.808585226535797	0.952312707901001	1	70.2017974853516	15655
True	False	False	False	False	-2185.23828125	-2477.73657226563	118.678184509277	0.769594728946686	0.962233364582062	0.751542627811432	56.5140190124512	6047
True	False	False	False	False	-2182.77294921875	-2553.93481445313	250.666076660156	0.732085049152374	0.941645562648773	0.586623311042786	71.8539810180664	16239
True	False	False	False	False	-2175.6171875	-2646.48486328125	188.554138183594	0.68020099401474	0.929150104522705	0.46415051817894	63.8411750793457	10853
True	False	False	False	False	-2172.14306640625	-2765.60791015625	136.424453735352	0.748058438301086	0.948525607585907	0.641979157924652	69.8292694091797	8589
True	False	False	False	False	-2171.59643554688	-2698.10888671875	222.937530517578	0.743538022041321	0.941313862800598	0.624875426292419	74.059700012207	14886
True	False	False	False	False	-2169.26342773438	-2491.24047851563	160.825576782227	0.741957902908325	0.953227937221527	0.619196534156799	59.4137916564941	8615
True	False	False	False	False	-2164.02661132813	-2457.35522460938	100.931915283203	0.743680894374847	0.950370073318481	0.625396072864532	60.3186798095703	5489
True	False	False	False	False	-2162.78979492188	-2813.12963867188	86.513069152832	0.661782264709473	0.96921044588089	0.431918650865555	69.8589706420898	5449
True	False	False	False	False	-2161.1650390625	-2571.03564453125	230.701522827148	0.769432365894318	0.960303366184235	0.750428736209869	59.1105766296387	12295
True	False	False	False	False	-2159.54711914063	-2911.69921875	59.8936653137207	0.340721964836121	0.825356066226959	0.141260102391243	130.925918579102	7070
True	False	False	False	False	-2145.98876953125	-2892.79077148438	90.9496383666992	0.815059661865234	0.951321005821228	1	98.9146347045898	8111
True	False	False	False	False	-2158.05712890625	-2740.46215820313	102.041061401367	0.819654762744904	0.957966983318329	1	64.1195678710938	5899
True	False	False	False	False	-2157.72412109375	-2469.7451171875	104.259346008301	0.684010803699493	0.944952547550201	0.47135466337204	52.9680862426758	4979
True	False	False	False	False	-2154.91479492188	-2881.5244140625	133.097030639648	0.765460968017578	0.949787437915802	0.725139915943146	92.4499969482422	11094
True	False	False	False	False	-2153.16137695313	-2853.26708984375	578.972106933594	0.343824207782745	0.849354147911072	0.142974972724915	152.660919189453	79689
True	False	False	False	False	-2153.90014648438	-2440.62231445313	117.569046020508	0.762402236461639	0.940380096435547	0.707778513431549	72.4905624389648	7684
True	False	False	False	False	-2151.37109375	-2760.51684570313	150.843307495117	0.673209309577942	0.946266412734985	0.451435506343842	73.25	9962
True	False	False	False	False	-2139.66625976563	-2667.40014648438	96.4953460693359	0.821284651756287	0.965078413486481	1	72.2758636474609	6288
True	False	False	False	False	-2145.10888671875	-2602.28198242188	253.993499755859	0.755955696105957	0.955944240093231	0.675580203533173	79.8558959960938	18287
True	False	False	False	False	-2145.09375	-2512.19482421875	184.117568969727	0.707896769046783	0.957378268241882	0.521919071674347	59.1445770263672	9818
True	False	False	False	False	-2143.59448242188	-2643.92553710938	123.114753723145	0.776449203491211	0.961814343929291	0.80710357427597	58.1801795959473	6458
True	False	False	False	False	-2138.09814453125	-2283.02807617188	161.934722900391	0.692936301231384	0.931041359901428	0.489078670740128	80.5547943115234	11761
True	False	False	False	False	-2136.05517578125	-2930.40380859375	28.8376903533936	0.572012841701508	0.900254964828491	0.314717352390289	131.730773925781	3425
True	False	False	False	False	-2110.04614257813	-2922.60131835938	64.3302307128906	0.802213251590729	0.952678680419922	1	113.155174255371	6563
True	False	False	False	False	-2128.48828125	-2896.42700195313	351.597991943359	0.365298986434937	0.923142075538635	0.155161514878273	93.2239761352539	29552
True	False	False	False	False	-2132.41870117188	-2793.07495117188	216.282684326172	0.742294192314148	0.953788638114929	0.620393097400665	81.4974365234375	15892
True	False	False	False	False	-2135.43334960938	-2622.4521484375	117.569046020508	0.793545544147491	0.948782980442047	1	60.7830200195313	6443
True	False	False	False	False	-2134.91845703125	-2492.32592773438	119.787330627441	0.637438416481018	0.951790034770966	0.394664078950882	59.5462951660156	6431
True	False	False	False	False	-2133.35668945313	-2761.75439453125	235.138092041016	0.370737016201019	0.897273659706116	0.158338770270348	65.7924499511719	13948
True	False	False	False	False	-2131.78247070313	-2848.29296875	48.80224609375	0.741141617298126	0.947778403759003	0.616318583488464	81.4545440673828	3584
True	False	False	False	False	-2130.82202148438	-2829.16845703125	234.028945922852	0.678200900554657	0.923733830451965	0.460448265075684	75.0710906982422	15840
True	False	False	False	False	-2130.0908203125	-2690.302734375	251.77522277832	0.613583624362946	0.886905670166016	0.362658619880676	95.647575378418	21712
True	False	False	False	False	-2124.52661132813	-2736.1787109375	80.9673614501953	0.786957621574402	0.944845616817474	1	80.4383544921875	5872
True	False	False	False	False	-2114.38549804688	-2710.53002929688	418.146514892578	0.506963074207306	0.896723985671997	0.253595262765884	133.968170166016	50506
True	False	False	False	False	-2123.00073242188	-2659.12109375	124.223899841309	0.688489496707916	0.941145539283752	0.48009330034256	58.5714302062988	6560
True	False	False	False	False	-2110.04931640625	-2592.2197265625	327.196868896484	0.601166605949402	0.916530430316925	0.347413599491119	85.338981628418	25175
True	False	False	False	False	-2122.34594726563	-2533.79858398438	122.005615234375	0.666046738624573	0.953938603401184	0.439030915498734	80.2818145751953	8831
True	False	False	False	False	-2122.34399414063	-2560.05908203125	206.300399780273	0.807559549808502	0.95464950799942	1	84.0161285400391	15627
True	False	False	False	False	-2110.72216796875	-2523.80444335938	140.861022949219	0.78069794178009	0.968452453613281	0.856390178203583	67.5039367675781	8573
True	False	False	False	False	-2115.12548828125	-2482.62060546875	192.990692138672	0.601659893989563	0.925947368144989	0.348002910614014	58.8563232421875	10241
True	False	False	False	False	-2107.40869140625	-2909.74633789063	183.008422851563	0.844296932220459	0.96507316827774	1	186.775756835938	30818
True	False	False	False	False	-2100.13012695313	-2864.78564453125	156.389007568359	0.82352739572525	0.967889785766602	1	65.0851058959961	9177
True	False	False	False	False	-2102.61938476563	-2768.88305664063	145.297592163086	0.730973720550537	0.954391419887543	0.583230257034302	69.8015289306641	9144
True	False	False	False	False	-2105.54736328125	-2541.98608398438	49.9113883972168	0.806145071983337	0.957641243934631	1	51.2222213745117	2305
True	False	False	False	False	-2104.52905273438	-2724.84643554688	70.9850845336914	0.624041080474854	0.954270482063293	0.376214534044266	71.921875	4603
True	False	False	False	False	-2101.384765625	-2648.06323242188	14.4188451766968	0.523994266986847	0.924268186092377	0.268299996852875	52	676
True	False	False	False	False	-2101.25537109375	-2793.50122070313	186.335845947266	0.560808300971985	0.950213611125946	0.303144514560699	65.8392868041992	11061
True	False	False	False	False	-2100.24194335938	-2743.07470703125	148.625015258789	0.672437250614166	0.937697410583496	0.450069338083267	88.8059692382813	11900
True	False	False	False	False	-2098.4462890625	-2960.82055664063	9.98227787017822	0.557533979415894	0.921230614185333	0.29985499382019	137.222229003906	1235
True	False	False	False	False	-2073.49926757813	-2943.10131835938	207.409545898438	0.334304720163345	0.841949760913849	0.137747779488564	89.3796768188477	16714
True	False	False	False	False	-2093.4169921875	-2836.51879882813	184.117568969727	0.753171443939209	0.950747132301331	0.663112580776215	68.2168655395508	11324
True	False	False	False	False	-2097.97290039063	-2634.7744140625	214.064392089844	0.552009046077728	0.90529477596283	0.294394433498383	73.5233154296875	14190
True	False	False	False	False	-2095.9404296875	-2814.72045898438	155.279876708984	0.647083401679993	0.955547392368317	0.408795952796936	66.2857131958008	9280
True	False	False	False	False	-2093.61987304688	-2578.607421875	31.0559749603271	0.838463246822357	0.960098087787628	1	43.4285697937012	1216
True	False	False	False	False	-2092.66284179688	-2930.87109375	153.061584472656	0.789401531219482	0.955140829086304	1	118.130432128906	16302
True	False	False	False	False	-2073.52075195313	-2895.42626953125	100.931915283203	0.810745477676392	0.957966983318329	1	64.5714263916016	5876
True	False	False	False	False	-2084.3349609375	-2753.26684570313	123.114753723145	0.821221113204956	0.956472516059875	1	79.3693695068359	8810
True	False	False	False	False	-2092.54443359375	-2675.9775390625	352.707153320313	0.2748963534832	0.726799070835114	0.107284665107727	75.3553466796875	23963
True	False	False	False	False	-2088.158203125	-2621.64184570313	28.8376903533936	0.735885262489319	0.95398223400116	0.598617315292358	45.6923065185547	1188
True	False	False	False	False	-2087.36401367188	-2507.93505859375	198.536407470703	0.770204424858093	0.962821066379547	0.755791664123535	65.6424560546875	11750
True	False	False	False	False	-2080.2294921875	-2850.54736328125	167.480438232422	0.783472120761871	0.94364607334137	0.905631244182587	68.867546081543	10399
True	False	False	False	False	-2072.55908203125	-2739.36938476563	189.663269042969	0.645471632480621	0.951531946659088	0.406380712985992	66.2982482910156	11337
True	False	False	False	False	-2074.580078125	-2591.787109375	163.043869018555	0.76271790266037	0.944987237453461	0.709498703479767	80.3537445068359	11812
True	False	False	False	False	-2071.890625	-2980.1796875	64.3302307128906	0.412362098693848	0.909206986427307	0.184008896350861	136.74137878418	7931
True	False	False	False	False	-2058.92919921875	-2961.73583984375	107.586769104004	0.779021024703979	0.950800597667694	0.834679305553436	97.8969039916992	9496
True	False	False	False	False	-2058.568359375	-2899.40625	139.751892089844	0.504148960113525	0.880737364292145	0.251241415739059	66.8015899658203	8417
True	False	False	False	False	-2065.27416992188	-2777.85986328125	161.934722900391	0.73265552520752	0.948202073574066	0.588384509086609	60.7945213317871	8876
True	False	False	False	False	-2067.23266601563	-2562.0302734375	125.333038330078	0.760423243045807	0.935793340206146	0.697327613830566	78.8938064575195	8915
True	False	False	False	False	-2064.86791992188	-2714.25634765625	176.353576660156	0.712094783782959	0.952749788761139	0.531975328922272	63.4213829040527	10084
True	False	False	False	False	-2055.91650390625	-2675.87329101563	77.6399383544922	0.495307415723801	0.952942848205566	0.243977710604668	77.7142868041992	5440
True	False	False	False	False	-2064.77734375	-2527.18994140625	95.3862075805664	0.827333629131317	0.964746832847595	1	51.139533996582	4398
True	False	False	False	False	-2055.89184570313	-2871.58715820313	136.424453735352	0.744761407375336	0.949785888195038	0.629374265670776	71.9756088256836	8853
True	False	False	False	False	-2048.32250976563	-2854.92114257813	124.223899841309	0.783444225788116	0.951108157634735	0.904983460903168	71.0089263916016	7953
True	False	False	False	False	-2053.98803710938	-2632.10009765625	167.480438232422	0.772659599781036	0.968672275543213	0.774064362049103	89.2185440063477	13472
True	False	False	False	False	-2053.29296875	-2544.22924804688	79.8582229614258	0.803513050079346	0.962030291557312	1	44.0833320617676	3174
True	False	False	False	False	-2048.88159179688	-2810.208984375	329.415161132813	0.496864825487137	0.919638574123383	0.24524299800396	72.4579162597656	21520
True	False	False	False	False	-2048.134765625	-2685.970703125	286.158630371094	0.414634674787521	0.877881228923798	0.185484424233437	96.9147262573242	25004
True	False	False	False	False	-2048.37182617188	-2646.6044921875	128.660461425781	0.748102605342865	0.927942276000977	0.642153143882751	174.75	20271
True	False	False	False	False	-2046.01403808594	-2938.83764648438	157.498153686523	0.630172431468964	0.948428332805634	0.384498208761215	77.4647903442383	11000
True	False	False	False	False	-2045.216796875	-2788.33129882813	118.678184509277	0.470547258853912	0.911681950092316	0.224626258015633	71.9252319335938	7696
True	False	False	False	False	-2044.60119628906	-2583.966796875	107.586769104004	0.596281111240387	0.939173102378845	0.341647148132324	48.1134033203125	4667
True	False	False	False	False	-2045.98803710938	-2517.75634765625	128.660461425781	0.844098389148712	0.965676367282867	1	72.6637954711914	8429
True	False	False	False	False	-2044.19201660156	-2607.81567382813	108.695907592773	0.685513734817505	0.943826198577881	0.474253714084625	49.4693870544434	4848
True	False	False	False	False	-2039.01428222656	-3004.318359375	108.695907592773	0.222321689128876	0.798594653606415	0.083002433180809	137.030609130859	13429
True	False	False	False	False	-1997.96020507813	-3003.76293945313	128.660461425781	0.748102605342865	0.961380958557129	0.642153143882751	109.75	12731
True	False	False	False	False	-2020.80749511719	-2988.3212890625	259.539215087891	0.611316204071045	0.957859694957733	0.359808743000031	115.551284790039	27039
True	False	False	False	False	-2037.4951171875	-2729.83959960938	116.459907531738	0.755209743976593	0.942414045333862	0.672165632247925	66.8000030517578	7014
True	False	False	False	False	-2038.24829101563	-2660.74560546875	59.8936653137207	0.746888160705566	0.950586557388306	0.637421369552612	75.9629592895508	4102
True	False	False	False	False	-2035.8359375	-2965.67529296875	238.465515136719	0.386595457792282	0.825649559497833	0.167828127741814	92.1860427856445	19820
True	False	False	False	False	-1987.65234375	-2984.0576171875	116.459907531738	0.776830792427063	0.949084520339966	0.810867488384247	91.9714279174805	9657
True	False	False	False	False	-2002.03247070313	-2968.82299804688	166.371292114258	0.718682765960693	0.953533589839935	0.54864364862442	82.2066650390625	12331
True	False	False	False	False	-2030.63940429688	-2923.2158203125	176.353576660156	0.678045690059662	0.952930867671967	0.460163205862045	78.9622650146484	12555
True	False	False	False	False	-2032.57604980469	-2895.068359375	28.8376903533936	0.797349810600281	0.952098965644836	1	43.5769233703613	1133
True	False	False	False	False	-2024.28503417969	-2840.87548828125	130.878753662109	0.752703249454498	0.934674024581909	0.661087512969971	90.1355895996094	10636
True	False	False	False	False	-2033.49304199219	-2758.29931640625	155.279876708984	0.716373145580292	0.950155854225159	0.542668640613556	61.7142868041992	8640
True	False	False	False	False	-2030.54614257813	-2713.83569335938	151.952453613281	0.644131898880005	0.907702624797821	0.404389947652817	67.6861343383789	9273
True	False	False	False	False	-2028.62976074219	-2547.119140625	25.5102653503418	0.688737690448761	0.937802910804749	0.480586379766464	43.6956520080566	1005
True	False	False	False	False	-2034.20825195313	-2538.7470703125	98.7136306762695	0.583004176616669	0.924717366695404	0.326578676700592	48.651683807373	4330
True	False	False	False	False	-2028.92895507813	-2488.66796875	124.223899841309	0.74186509847641	0.945432722568512	0.618867516517639	75.7053604125977	8479
True	False	False	False	False	-2028.55969238281	-2588.8125	106.477630615234	0.748652279376984	0.948376715183258	0.644329190254211	56.2708320617676	5402
True	False	False	False	False	-2023.8828125	-2738.72509765625	78.7490768432617	0.594866931438446	0.958284735679626	0.340000987052917	56.8309860229492	4035
True	False	False	False	False	-2022.37084960938	-2670.9716796875	244.01123046875	0.525574386119843	0.896120548248291	0.269706040620804	127.740905761719	28103
True	False	False	False	False	-2022.30004882813	-2779.43481445313	239.574661254883	0.39389443397522	0.882869780063629	0.17231248319149	72.435188293457	15646
True	False	False	False	False	-2020.16735839844	-2858.8369140625	125.333038330078	0.769035220146179	0.951166808605194	0.747732698917389	82.3097381591797	9301
True	False	False	False	False	-2018.02868652344	-2905.63037109375	158.607299804688	0.685144245624542	0.93618369102478	0.47353795170784	73.9580383300781	10576
True	False	False	False	False	-2015.53845214844	-2801.68823242188	154.17073059082	0.746117413043976	0.950338244438171	0.634470880031586	68.6115112304688	9537
True	False	False	False	False	-2017.79772949219	-2615.54956054688	134.206176757813	0.532114207744598	0.879041612148285	0.275605350732803	51.7107429504395	6257
True	False	False	False	False	-2016.18005371094	-2695.58813476563	139.751892089844	0.644735813140869	0.952566504478455	0.405285477638245	56.1349220275879	7073
True	False	False	False	False	-2014.45251464844	-2642.90405273438	179.680999755859	0.751662850379944	0.956753253936768	0.656655788421631	66.7222213745117	10809
True	False	False	False	False	-2013.68664550781	-2568.59057617188	110.914192199707	0.699503779411316	0.950491905212402	0.502965569496155	53.6699981689453	5367
True	False	False	False	False	-2008.72424316406	-2938.6806640625	159.716445922852	0.641468942165375	0.9344123005867	0.400477290153503	77.625	11178
True	False	False	False	False	-1992.2548828125	-2905.92236328125	154.17073059082	0.811846137046814	0.956683874130249	1	77.2589950561523	10739
True	False	False	False	False	-1998.90795898438	-2880.0263671875	236.24723815918	0.464125484228134	0.843982577323914	0.21982778608799	71.0234756469727	15128
True	False	False	False	False	-2003.10034179688	-2735.30737304688	113.132476806641	0.742224454879761	0.951650977134705	0.620144486427307	55.6078414916992	5672
True	False	False	False	False	-2007.2099609375	-2713.54223632813	103.150199890137	0.760025501251221	0.959742963314056	0.695292770862579	60.118278503418	5591
True	False	False	False	False	-2006.3359375	-2590.52026367188	109.805053710938	0.819165587425232	0.959492325782776	1	52.6868705749512	5216
True	False	False	False	False	-2004.728515625	-2501.98510742188	114.241622924805	0.685410439968109	0.934700667858124	0.474053412675858	81.0582504272461	8349
True	False	False	False	False	-2001.69995117188	-2550.982421875	107.586769104004	0.660145282745361	0.962403416633606	0.429239451885223	46.1030921936035	4472
True	False	False	False	False	-1999.765625	-2764.35913085938	145.297592163086	0.784818708896637	0.956129848957062	0.947113275527954	68.2442779541016	8940
True	False	False	False	False	-1987.12414550781	-2860.87622070313	90.9496383666992	0.708294212818146	0.960950613021851	0.52285373210907	73.0487823486328	5990
True	False	False	False	False	-1996.98681640625	-2845.52075195313	89.8404998779297	0.575884997844696	0.941275477409363	0.318836212158203	76.0246887207031	6158
True	False	False	False	False	-1983.23474121094	-2845.24780273438	38.8199691772461	0.719287753105164	0.936160981655121	0.550233483314514	67.8571395874023	2375
True	False	False	False	False	-1986.27758789063	-2789.52490234375	143.079315185547	0.467746615409851	0.885437607765198	0.222522959113121	70.5426330566406	9100
True	False	False	False	False	-1992.86254882813	-2676.49853515625	115.350761413574	0.592368125915527	0.934358477592468	0.337116956710815	67.211540222168	6990
True	False	False	False	False	-1995.73706054688	-2607.89770507813	82.0765075683594	0.725604593753815	0.949889421463013	0.567497134208679	61.1891899108887	4528
True	False	False	False	False	-1995.35925292969	-2656.30541992188	185.226699829102	0.493463754653931	0.902965068817139	0.242487579584122	77.7784423828125	12989
True	False	False	False	False	-1988.61706542969	-2699.46557617188	138.64274597168	0.65770959854126	0.934378981590271	0.425303608179092	72.6240005493164	9078
True	False	False	False	False	-1987.57373046875	-2575.61645507813	117.569046020508	0.563317596912384	0.92384946346283	0.30569314956665	58.0849075317383	6157
True	False	False	False	False	-1985.23889160156	-2818.76586914063	199.645553588867	0.751296818256378	0.954385459423065	0.655118405818939	81.8666687011719	14736
True	False	False	False	False	-1980.38916015625	-2743.91357421875	110.914192199707	0.630966603755951	0.941332638263702	0.385590404272079	68.3199996948242	6832
True	False	False	False	False	-1979.10815429688	-2528.47412109375	100.931915283203	0.776127755641937	0.950941801071167	0.804006338119507	82.7362670898438	7529
True	False	False	False	False	-1976.74279785156	-2625.29760742188	106.477630615234	0.81877213716507	0.950941801071167	1	78.4270858764648	7529
True	False	False	False	False	-1976.58679199219	-2602.8212890625	106.477630615234	0.718682765960693	0.954038023948669	0.54864364862442	62.59375	6009
True	False	False	False	False	-1974.02758789063	-3050.26708984375	137.533599853516	0.228005692362785	0.785555720329285	0.0855208858847618	136.967742919922	16984
True	False	False	False	False	-1934.67919921875	-3042.5771484375	216.282684326172	0.412090569734573	0.870091557502747	0.183833122253418	101.369232177734	19767
True	False	False	False	False	-1946.09130859375	-3028.79052734375	225.155807495117	0.453358918428421	0.928086876869202	0.211971238255501	99.3940887451172	20177
True	False	False	False	False	-1917.65209960938	-3052.41845703125	145.297592163086	0.746155977249146	0.955881536006927	0.634617507457733	103.832061767578	13602
True	False	False	False	False	-1919.28393554688	-3009.841796875	14.4188451766968	0.742955923080444	0.94487601518631	0.622766435146332	41.6153831481934	541
True	False	False	False	False	-1970.26892089844	-3007.33129882813	320.542022705078	0.388626873493195	0.821520268917084	0.169068589806557	100.505187988281	29046
True	False	False	False	False	-1961.82751464844	-2986.11279296875	70.9850845336914	0.778467297554016	0.955623149871826	0.828254580497742	73.9375	4732
True	False	False	False	False	-1966.9677734375	-2918.82470703125	210.736968994141	0.557271242141724	0.937812328338623	0.299592733383179	77.5052642822266	14726
True	False	False	False	False	-1971.3740234375	-2782.9833984375	116.459907531738	0.537279844284058	0.946338355541229	0.280358642339706	69.3047637939453	7277
True	False	False	False	False	-1966.37219238281	-2658.91259765625	92.0587844848633	0.787859082221985	0.963248789310455	1	59.3373489379883	4925
True	False	False	False	False	-1971.0771484375	-2638.81787109375	85.4039306640625	0.765360891819	0.928022027015686	0.724545955657959	69.6753234863281	5365
True	False	False	False	False	-1958.15844726563	-2723.70336914063	218.500961303711	0.675739109516144	0.929772853851318	0.455963730812073	110.28426361084	21726
True	False	False	False	False	-1956.638671875	-2873.51904296875	104.259346008301	0.754927635192871	0.953055143356323	0.670888781547546	82.1808547973633	7725
True	False	False	False	False	-1956.4375	-2943.400390625	169.698715209961	0.767782807350159	0.95858907699585	0.739490985870361	73.0326766967773	11174
True	False	False	False	False	-1946.73376464844	-2904.490234375	114.241622924805	0.642885804176331	0.958614528179169	0.402551829814911	74.4854354858398	7672
True	False	False	False	False	-1953.41162109375	-2819.2646484375	31.0559749603271	0.774550676345825	0.947363257408142	0.789673984050751	63.2142868041992	1770
True	False	False	False	False	-1954.51501464844	-2771.79321289063	163.043869018555	0.789059460163116	0.952721297740936	1	83.4829940795898	12272
True	False	False	False	False	-1956.33288574219	-2303.7392578125	134.206176757813	0.792623698711395	0.952090442180634	1	67.363639831543	8151
True	False	False	False	False	-1954.62487792969	-2742.77661132813	21.0736961364746	0.765837788581848	0.95370626449585	0.727394282817841	57.2105255126953	1087
True	False	False	False	False	-1953.2900390625	-2693.369140625	425.910522460938	0.569088339805603	0.901029109954834	0.31164813041687	122.4609375	47025
True	False	False	False	False	-1951.33166503906	-2799.6064453125	114.241622924805	0.693129122257233	0.953436613082886	0.489475697278976	74.7184448242188	7696
True	False	False	False	False	-1950.31689453125	-2631.39575195313	110.914192199707	0.770503282546997	0.95934933423996	0.75791335105896	62.5699996948242	6257
True	False	False	False	False	-1945.93627929688	-2019.78186035156	96.4953460693359	0.732719540596008	0.920888304710388	0.588583052158356	177.735626220703	15463
True	False	False	False	False	-1945.419921875	-2827.87133789063	58.7845230102539	0.621797382831573	0.945985317230225	0.373246967792511	71.9811325073242	3815
True	False	False	False	False	-1944.09826660156	-3004.37475585938	128.660461425781	0.751520931720734	0.934137403964996	0.656058371067047	120.905174255371	14025
True	False	False	False	False	-1942.99780273438	-2886.82080078125	12.2005615234375	0.741141617298126	0.94014710187912	0.616318583488464	47.5454559326172	523
True	False	False	False	False	-1924.88024902344	-2988.81127929688	190.772415161133	0.552846252918243	0.901640355587006	0.295214742422104	74.9767456054688	12896
True	False	False	False	False	-1942.37414550781	-2844.57788085938	185.226699829102	0.800133466720581	0.948876976966858	1	78.2694625854492	13071
True	False	False	False	False	-1939.37438964844	-2759.08203125	141.970169067383	0.747599303722382	0.961888611316681	0.640179634094238	80.7734375	10339
True	False	False	False	False	-1939.78051757813	-2671.65942382813	88.7313537597656	0.769612729549408	0.952832698822021	0.751666605472565	79.7874984741211	6383
True	False	False	False	False	-1937.36071777344	-2813.7021484375	82.0765075683594	0.597336292266846	0.962250828742981	0.342882096767426	82.9729766845703	6140
True	False	False	False	False	-1935.84753417969	-2954.20336914063	146.40673828125	0.546110391616821	0.920164883136749	0.288684874773026	69.5530319213867	9181
True	False	False	False	False	-1919.19641113281	-2918.89501953125	161.934722900391	0.683785915374756	0.952898442745209	0.470923721790314	72.6575317382813	10608
True	False	False	False	False	-1927.98645019531	-2803.72802734375	96.4953460693359	0.810468971729279	0.963592112064362	1	166.540237426758	14489
True	False	False	False	False	-1934.76391601563	-2715.22729492188	24.401123046875	0.760120630264282	0.941173493862152	0.695777595043182	53.8181800842285	1184
True	False	False	False	False	-1932.83117675781	-2650.26171875	156.389007568359	0.552554965019226	0.932319521903992	0.294929057359695	67.0638275146484	9456
True	False	False	False	False	-1924.26110839844	-2893.50073242188	139.751892089844	0.754863798618317	0.949987649917603	0.67060112953186	76.6587295532227	9659
True	False	False	False	False	-1918.99035644531	-2786.18725585938	388.199676513672	0.312322288751602	0.86522364616394	0.126059576869011	115.651428222656	40478
True	False	False	False	False	-1922.39001464844	-2674.50146484375	124.223899841309	0.640673696994781	0.938137948513031	0.399320125579834	102.169639587402	11443
True	False	False	False	False	-1917.43835449219	-2735.916015625	158.607299804688	0.734701037406921	0.952410578727722	0.594812333583832	83.7902069091797	11982
True	False	False	False	False	-1916.74743652344	-3090.265625	16.6371288299561	0.604608774185181	0.889543652534485	0.351552903652191	142.266662597656	2134
True	False	False	False	False	-1912.08459472656	-3032.09838867188	112.023338317871	0.726439833641052	0.954948961734772	0.569876611232758	89.1683197021484	9006
True	False	False	False	False	-1911.39624023438	-2850.81518554688	181.899276733398	0.778366804122925	0.960952758789063	0.827120900154114	81.7682952880859	13410
True	False	False	False	False	-1914.62634277344	-2697.228515625	252.884368896484	0.553592562675476	0.908012747764587	0.295948147773743	86.5263137817383	19728
True	False	False	False	False	-1910.71325683594	-2967.15356445313	149.734161376953	0.580880403518677	0.915004968643188	0.324245393276215	71.5999984741211	9666
True	False	False	False	False	-1910.48022460938	-2758.66674804688	100.931915283203	0.776127755641937	0.966806530952454	0.804006338119507	88.1868133544922	8025
True	False	False	False	False	-3026.67211914063	-1831.79418945313	248.447799682617	0.739450097084045	0.939626395702362	0.610469818115234	138.25	30968
True	False	False	False	False	-3049.63940429688	-1761.44482421875	298.359191894531	0.423371016979218	0.789541065692902	0.191234201192856	147.022308349609	39549
True	False	False	False	False	-3093.7548828125	-1694.85302734375	114.241622924805	0.817152261734009	0.95716655254364	1	117.087379455566	12060
True	False	False	False	False	-3113.81469726563	-1654.76440429688	158.607299804688	0.734701037406921	0.957570433616638	0.594812333583832	126.545455932617	18096
True	False	False	False	False	-3144.0830078125	-1593.38000488281	165.262145996094	0.63540130853653	0.949391663074493	0.391774117946625	97.8926162719727	14586
True	False	False	False	False	-3165.0419921875	-1542.19921875	109.805053710938	0.741141617298126	0.954675555229187	0.616318583488464	117.303031921387	11613
True	False	False	False	False	-3178.80249023438	-1507.22521972656	206.300399780273	0.522708296775818	0.929630219936371	0.267161071300507	137.397842407227	25556
True	False	False	False	False	-3204.11499023438	-1443.78515625	117.569046020508	0.816733479499817	0.961557626724243	1	147.896224975586	15677
True	False	False	False	False	-3208.23779296875	-1400.11547851563	56.5662384033203	0.776553928852081	0.9556485414505	0.808126747608185	97	4947
True	False	False	False	False	-3236.208984375	-1287.24572753906	496.895599365234	0.535130262374878	0.876810133457184	0.278370380401611	147.464279174805	66064
True	False	False	False	False	-3261.87182617188	-1247.43762207031	255.102645874023	0.461790829896927	0.940105617046356	0.218104422092438	98.3521728515625	22621
True	False	False	False	False	-3281.787109375	-1101.99938964844	105.36848449707	0.786068022251129	0.948442876338959	1	143.831573486328	13664
True	False	False	False	False	-3320.61279296875	-949.722717285156	219.610107421875	0.799139082431793	0.964460134506226	1	91.8939361572266	18195
True	False	False	False	False	-3352.47241210938	-857.441528320313	257.320922851563	0.484169036149979	0.891880929470062	0.235098913311958	105.047416687012	24371
True	False	False	False	False	-3373.27612304688	-708.993896484375	131.987884521484	0.759082078933716	0.9561527967453	0.690548181533813	105.571426391602	12563
True	False	False	False	False	-3381.11743164063	-629.181640625	131.987884521484	0.759082078933716	0.949814915657043	0.690548181533813	99.8739471435547	11885
True	False	False	False	False	-3395.37182617188	-450.021026611328	99.8227767944336	0.731752693653107	0.953429758548737	0.585603535175323	104.088890075684	9368
True	False	False	False	False	-3396.68823242188	-347.875305175781	200.754699707031	0.578051626682281	0.969391167163849	0.321168839931488	135.110504150391	24455
True	False	False	False	False	-3396.4384765625	-382.299591064453	31.0559749603271	0.661047279834747	0.951372683048248	0.430712252855301	62.7142868041992	1756
True	False	False	False	False	-3391.04931640625	-213.274185180664	305.014038085938	0.424899101257324	0.916477978229523	0.192252784967422	130.156356811523	35793
True	False	False	False	False	-3386.71655273438	-148.504196166992	128.660461425781	0.780611455440521	0.960550785064697	0.855170607566833	113.767242431641	13197
True	False	False	False	False	-3384.04272460938	-95.2414855957031	41.0382537841797	0.62323272228241	0.951043426990509	0.375141590833664	64.8918914794922	2401
True	False	False	False	False	-3384.59130859375	0.641286373138428	13.3097038269043	0.554879128932953	0.90016371011734	0.297217160463333	91.75	1101
True	False	False	False	False	-3382.34350585938	15.4282455444336	21.0736961364746	0.37260776758194	0.808728218078613	0.159440666437149	90.5789489746094	1721
True	False	False	False	False	-3378.25073242188	46.5680351257324	36.6016845703125	0.269686460494995	0.819410443305969	0.104774788022041	91.4242401123047	3017
True	False	False	False	False	-3376.46020507813	-528.972717285156	196.318130493164	0.577852129936218	0.886787712574005	0.320953190326691	84.9943466186523	15044
True	False	False	False	False	-3375.98901367188	-465.101287841797	157.498153686523	0.656327486038208	0.961466670036316	0.42309644818306	81.9647903442383	11639
True	False	False	False	False	-3375.96948242188	63.0657653808594	23.2919807434082	0.35372668504715	0.850862860679626	0.148524671792984	91.476188659668	1921
True	False	False	False	False	-3368.55249023438	-661.780090332031	135.315322875977	0.741976678371429	0.930062711238861	0.619263112545013	138.852462768555	16940
True	False	False	False	False	-3360.9931640625	-591.411804199219	169.698715209961	0.409429341554642	0.827562928199768	0.182116717100143	79.8562088012695	12218
True	False	False	False	False	-3366.5087890625	-303.077087402344	150.843307495117	0.814773619174957	0.944689750671387	1	114.529411315918	15576
True	False	False	False	False	-3357.865234375	-457.970550537109	115.350761413574	0.769432365894318	0.937901556491852	0.750428736209869	139.403839111328	14498
True	False	False	False	False	-3357.17895507813	-10.7234716415405	198.536407470703	0.812154769897461	0.964714825153351	1	100.782119750977	18040
True	False	False	False	False	-3356.66748046875	-827.993408203125	129.769607543945	0.766421258449554	0.944228053092957	0.730939626693726	115.196578979492	13478
True	False	False	False	False	-3343.3603515625	-808.925170898438	273.958068847656	0.737595498561859	0.950654923915863	0.604226410388947	103.931175231934	25671
True	False	False	False	False	-3343.44555664063	-770.178100585938	168.589569091797	0.654028356075287	0.936674654483795	0.419465810060501	100.592102050781	15290
True	False	False	False	False	-3348.44799804688	-248.740310668945	175.244430541992	0.774631977081299	0.947039902210236	0.790380477905273	94.582275390625	14944
True	False	False	False	False	-3347.10498046875	56.7414169311523	34.3833999633789	0.770503997802734	0.943335175514221	0.757918477058411	57.677417755127	1788
True	False	False	False	False	-3345.35424804688	-740.065612792969	24.401123046875	0.760120630264282	0.941173493862152	0.695777595043182	68.4545440673828	1506
True	False	False	False	False	-3343.69458007813	-722.25634765625	235.138092041016	0.563317596912384	0.89395546913147	0.30569314956665	90.1179275512695	19105
True	False	False	False	False	-3338.486328125	-530.968566894531	178.571853637695	0.723796010017395	0.952864587306976	0.562425196170807	81.1118011474609	13059
True	False	False	False	False	-3338.8876953125	-204.994018554688	186.335845947266	0.786822140216827	0.954115867614746	1	94.2380981445313	15832
True	False	False	False	False	-3337.8896484375	-673.6591796875	216.282684326172	0.643717765808105	0.943539321422577	0.403777599334717	88.0974349975586	17179
True	False	False	False	False	-3333.3037109375	-168.823654174805	338.288299560547	0.707583844661713	0.938486516475677	0.521185755729675	82.1147537231445	25045
True	False	False	False	False	-3332.41381835938	-789.313720703125	139.751892089844	0.803734004497528	0.946384906768799	1	138.785720825195	17487
True	False	False	False	False	-3324.09423828125	-901.169860839844	234.028945922852	0.676025867462158	0.937937676906586	0.456482082605362	90.3981018066406	19074
True	False	False	False	False	-3322.32495117188	-545.95458984375	161.934722900391	0.803017973899841	0.959831178188324	1	81.5684967041016	11909
True	False	False	False	False	-3322.47973632813	-443.939849853516	329.415161132813	0.618217408657074	0.946057081222534	0.368579924106598	106.215484619141	31546
True	False	False	False	False	-3319.60571289063	-1046.75793457031	247.338653564453	0.539942681789398	0.959280848503113	0.28284227848053	128.7802734375	28718
True	False	False	False	False	-3310.11206054688	-1008.08502197266	29.9468326568604	0.80851811170578	0.952666342258453	1	68.5185165405273	1850
True	False	False	False	False	-3315.91748046875	-869.325622558594	275.067199707031	0.571571886539459	0.882996320724487	0.314252346754074	119.971771240234	29753
True	False	False	False	False	-3306.17114257813	-625.717041015625	194.099838256836	0.573178291320801	0.916101038455963	0.315950393676758	88.2514266967773	15444
True	False	False	False	False	-3308.14111328125	-372.272613525391	211.846115112305	0.82183825969696	0.95155268907547	1	86.2774887084961	16479
True	False	False	False	False	-3304.57299804688	-707.929382324219	179.680999755859	0.758721351623535	0.949455142021179	0.688763201236725	82.598762512207	13381
True	False	False	False	False	-3301.71728515625	-990.541809082031	229.592376708984	0.765733182430267	0.962915360927582	0.726765692234039	98.9420318603516	20481
True	False	False	False	False	-3276.3193359375	-909.728637695313	183.008422851563	0.694820284843445	0.937385320663452	0.492984294891357	78.0787887573242	12883
True	False	False	False	False	-3299.95434570313	-764.020080566406	187.44499206543	0.791505575180054	0.966585278511047	1	83.1893463134766	14059
True	False	False	False	False	-3296.36694335938	-581.108032226563	263.975769042969	0.723731338977814	0.952573537826538	0.562245845794678	92.0630264282227	21911
True	False	False	False	False	-3291.45922851563	-101.041496276855	108.695907592773	0.821083903312683	0.953679203987122	1	81.2142868041992	7959
True	False	False	False	False	-3291.14086914063	-209.074859619141	189.663269042969	0.758869647979736	0.959381341934204	0.689494967460632	74.309944152832	12707
True	False	False	False	False	-3289.7783203125	-668.622497558594	190.772415161133	0.805555999279022	0.954115867614746	1	82.2383728027344	14145
True	False	False	False	False	-3288.75415039063	-472.649627685547	217.391815185547	0.683220624923706	0.95324319601059	0.469843715429306	91.5510177612305	17944
True	False	False	False	False	-3288.78076171875	-164.581649780273	157.498153686523	0.702909708023071	0.956367969512939	0.510483264923096	74.3802795410156	10562
True	False	False	False	False	-3283.23999023438	-394.545623779297	177.462707519531	0.596830010414124	0.931396305561066	0.342288821935654	75.4312515258789	12069
True	False	False	False	False	-3278.1396484375	-296.524291992188	260.648345947266	0.781900227069855	0.966280341148376	0.874878227710724	88.5914916992188	20819
True	False	False	False	False	-3275.1640625	-818.048095703125	298.359191894531	0.783161699771881	0.966702878475189	0.89868152141571	82.5799255371094	22214
True	False	False	False	False	-3274.74047851563	-729.193359375	164.153015136719	0.805816411972046	0.96768456697464	1	85.2432403564453	12616
True	False	False	False	False	-3273.63720703125	-97.8700485229492	79.8582229614258	0.760807573795319	0.954981207847595	0.699313879013062	95.4166641235352	6870
True	False	False	False	False	-3273.2080078125	-1168.69689941406	194.099838256836	0.830574333667755	0.956768572330475	1	93.4514312744141	16354
True	False	False	False	False	-3272.50927734375	-1117.96069335938	204.082122802734	0.75847589969635	0.955338001251221	0.687557995319366	101.385871887207	18655
True	False	False	False	False	-3267.6396484375	-862.206848144531	195.208984375	0.61849308013916	0.94527667760849	0.368936389684677	85.25	15004
True	False	False	False	False	-3267.58862304688	-23.8448371887207	158.607299804688	0.826538681983948	0.954907357692719	1	169.125869750977	24185
True	False	False	False	False	-3262.33032226563	-134.824569702148	297.250030517578	0.591505646705627	0.955070436000824	0.336128711700439	88.4626846313477	23708
True	False	False	False	False	-3260.92236328125	-997.3056640625	69.8759460449219	0.807386338710785	0.964172780513763	1	85.0793685913086	5360
True	False	False	False	False	-3259.96875	-168.991500854492	188.554138183594	0.806843638420105	0.956768572330475	1	88.8235321044922	15100
True	False	False	False	False	-3259.70239257813	-1279.50427246094	80.9673614501953	0.658864200115204	0.956703662872314	0.427161902189255	97.1095886230469	7089
True	False	False	False	False	-3259.23217773438	-1189.63745117188	138.64274597168	0.827974438667297	0.967252373695374	1	102.36799621582	12796
True	False	False	False	False	-3256.02270507813	-769.323913574219	147.515884399414	0.584885835647583	0.931418836116791	0.328663170337677	72.3082733154297	9617
True	False	False	False	False	-3259.23608398438	-643.272277832031	230.701522827148	0.760451793670654	0.953190982341766	0.697474420070648	91.2692337036133	18984
True	False	False	False	False	-3256.90551757813	-535.769409179688	77.6399383544922	0.579208016395569	0.882059335708618	0.322422206401825	107.442855834961	7521
True	False	False	False	False	-3258.72436523438	-270.094573974609	246.229507446289	0.633032262325287	0.966884136199951	0.388452708721161	87.4459457397461	19413
True	False	False	False	False	-3256.9521484375	-334.83154296875	219.610107421875	0.778689861297607	0.955260396003723	0.830799579620361	81.782829284668	16193
True	False	False	False	False	-3255.58251953125	-1159.00244140625	99.8227767944336	0.791574835777283	0.94673478603363	1	140.633331298828	12657
True	False	False	False	False	-3252.85766601563	-1097.62231445313	204.082122802734	0.617074310779572	0.964086353778839	0.367106914520264	83.8369598388672	15426
True	False	False	False	False	-3249.677734375	-904.506469726563	175.244430541992	0.749889969825745	0.949625670909882	0.649311125278473	78.1139221191406	12342
True	False	False	False	False	-3255.5625	-791.506530761719	133.097030639648	0.700874388217926	0.953964829444885	0.505963504314423	72.875	8745
True	False	False	False	False	-3253.53344726563	-483.690246582031	211.846115112305	0.668026149272919	0.96245265007019	0.442399680614471	87.1570663452148	16647
True	False	False	False	False	-3250.453125	-436.361022949219	242.902084350586	0.731053650379181	0.976752400398254	0.583472728729248	88.8858413696289	19466
True	False	False	False	False	-3244.77758789063	-988.865783691406	262.866638183594	0.80380517244339	0.94234174489975	1	148.33332824707	35155
True	False	False	False	False	-3237.90869140625	-963.325561523438	168.589569091797	0.721413135528564	0.952019512653351	0.555903851985931	95.184211730957	14468
True	False	False	False	False	-3242.81372070313	-584.46875	186.335845947266	0.692521512508392	0.958568394184113	0.48822683095932	92.2916641235352	15505
True	False	False	False	False	-3241.03295898438	-522.469970703125	23.2919807434082	0.846452295780182	0.95370626449585	1	64.9523773193359	1364
True	False	False	False	False	-3242.89501953125	-502.931427001953	22.1828384399414	0.735508561134338	0.939309358596802	0.597400009632111	63.6500015258789	1273
True	False	False	False	False	-3240.80346679688	-535.768371582031	48.80224609375	0.669968068599701	0.914017677307129	0.445748090744019	113.522727966309	4995
True	False	False	False	False	-3237.51806640625	-671.349609375	218.500961303711	0.765435755252838	0.952853322029114	0.72499030828476	90.4923858642578	17827
True	False	False	False	False	-3233.48510742188	-612.173461914063	208.518692016602	0.695448517799377	0.941876232624054	0.494300276041031	85.361701965332	16048
True	False	False	False	False	-3232.90454101563	-189.551467895508	208.518692016602	0.852989315986633	0.963020265102386	1	88.4893646240234	16636
True	False	False	False	False	-3230.88037109375	-1364.67883300781	133.097030639648	0.683501660823822	0.957224071025848	0.47038009762764	106.766670227051	12812
True	False	False	False	False	-3228.64819335938	-1338.89050292969	321.651153564453	0.776042580604553	0.954589605331421	0.803196012973785	126.982757568359	36825
True	False	False	False	False	-3224.96069335938	-1123.25390625	283.940338134766	0.662221312522888	0.950984358787537	0.432641893625259	110.421875	28268
True	False	False	False	False	-3229.30151367188	-943.757385253906	90.9496383666992	0.815059661865234	0.951321005821228	1	96.4634170532227	7910
True	False	False	False	False	-3230.26879882813	-863.806396484375	369.344268798828	0.684574842453003	0.938703715801239	0.472438782453537	105.717720031738	35204
True	False	False	False	False	-3229.99243164063	-925.111633300781	122.005615234375	0.800438165664673	0.953796982765198	1	83.4090881347656	9175
True	False	False	False	False	-3221.89819335938	-699.803344726563	238.465515136719	0.67310357093811	0.951831698417664	0.451247960329056	87.455810546875	18803
True	False	False	False	False	-3225.87426757813	-495.790710449219	195.208984375	0.773984313011169	0.955538034439087	0.784835934638977	87.8125	15455
True	False	False	False	False	-3219.07470703125	-1010.04156494141	363.798553466797	0.537149906158447	0.913163304328918	0.280238062143326	111.36890411377	36529
True	False	False	False	False	-3215.8798828125	-396.303527832031	282.831207275391	0.597141802310944	0.902584254741669	0.342654019594193	124.580390930176	31768
True	False	False	False	False	-3215.85498046875	-80.9146194458008	281.722045898438	0.807524800300598	0.959186732769012	1	98.5748062133789	25038
True	False	False	False	False	-3212.68627929688	-37.5580787658691	262.866638183594	0.85934841632843	0.960698366165161	1	99.1603393554688	23501
True	False	False	False	False	-3210.8916015625	-1222.5166015625	252.884368896484	0.688118040561676	0.940504789352417	0.479356944561005	96.8859634399414	22090
True	False	False	False	False	-3210.14770507813	-1147.59692382813	198.536407470703	0.629035592079163	0.954038441181183	0.382942497730255	97.1117324829102	17383
True	False	False	False	False	-3209.83129882813	-733.628967285156	228.483245849609	0.732298254966736	0.957903683185577	0.587279975414276	89.0291290283203	18340
True	False	False	False	False	-3209.24096679688	-541.375915527344	283.940338134766	0.764471411705017	0.960042417049408	0.719347238540649	86.88671875	22243
True	False	False	False	False	-3207.76391601563	-817.766357421875	150.843307495117	0.698736667633057	0.938269436359406	0.501303195953369	72.970588684082	9924
True	False	False	False	False	-3207.66162109375	-1417.14123535156	317.214599609375	0.35880047082901	0.750737011432648	0.151414051651955	146.835662841797	41995
True	False	False	False	False	-3202.42822265625	-1268.03540039063	356.034576416016	0.737807035446167	0.959973633289337	0.604929864406586	104.719627380371	33615
True	False	False	False	False	-3207.57275390625	-771.872009277344	269.521484375	0.733388960361481	0.94837349653244	0.590668797492981	84.8106994628906	20609
True	False	False	False	False	-3205.74145507813	-17.2193050384521	113.132476806641	0.754635572433472	0.938535392284393	0.669575393199921	161.911758422852	16515
True	False	False	False	False	-3204.55224609375	-641.686767578125	171.917007446289	0.804226338863373	0.952986359596252	1	74.264518737793	11511
True	False	False	False	False	-3202.314453125	-988.725219726563	90.9496383666992	0.826298654079437	0.963919818401337	1	133.987808227539	10987
True	False	False	False	False	-3195.69921875	-947.263977050781	286.158630371094	0.751136481761932	0.957768023014069	0.654448628425598	94.922477722168	24490
True	False	False	False	False	-3196.5498046875	-174.515838623047	248.447799682617	0.751220881938934	0.96614670753479	0.654801070690155	86.8705368041992	19459
True	False	False	False	False	-3194.62084960938	-1458.34912109375	115.350761413574	0.811039984226227	0.964467108249664	1	91.8076934814453	9548
True	False	False	False	False	-3163.77783203125	-1458.03295898438	164.153015136719	0.834343016147614	0.966564297676086	1	87.5878372192383	12963
True	False	False	False	False	-3189.38696289063	-1338.74060058594	147.515884399414	0.69007807970047	0.932308852672577	0.483266651630402	101.030075073242	13437
True	False	False	False	False	-3191.63037109375	-1171.7841796875	204.082122802734	0.745316803455353	0.946811139583588	0.631447553634644	89.4021759033203	16450
True	False	False	False	False	-3191.95581054688	-1024.30017089844	259.539215087891	0.763940095901489	0.96169102191925	0.716308951377869	105.418800354004	24668
True	False	False	False	False	-3191.0224609375	-853.076782226563	19.9645557403564	0.798721373081207	0.951427280902863	1	57.5555572509766	1036
True	False	False	False	False	-3188.20971679688	-1298.86889648438	546.807006835938	0.278849929571152	0.694315910339355	0.109205558896065	139.036514282227	68545
True	False	False	False	False	-3187.26147460938	-1394.74243164063	154.17073059082	0.665979385375977	0.931412160396576	0.438916981220245	95.2733840942383	13243
True	False	False	False	False	-3168.84448242188	-1384.06628417969	277.285491943359	0.774268627166748	0.949701189994812	0.787245988845825	94.9199981689453	23730
True	False	False	False	False	-3180.92114257813	-1126.720703125	185.226699829102	0.656773805618286	0.968264520168304	0.423807144165039	83.550895690918	13953
True	False	False	False	False	-3185.4775390625	-899.741516113281	175.244430541992	0.645613074302673	0.94165700674057	0.406591773033142	73.6012649536133	11629
True	False	False	False	False	-3186.32763671875	-507.999481201172	155.279876708984	0.679850518703461	0.955757260322571	0.463497906923294	74.1285705566406	10378
True	False	False	False	False	-3183.85473632813	-871.444396972656	151.952453613281	0.753516912460327	0.953461170196533	0.664619505405426	77.751823425293	10652
True	False	False	False	False	-3176.015625	-782.2021484375	147.515884399414	0.739000082015991	0.959626257419586	0.608938932418823	77.8421020507813	10353
True	False	False	False	False	-3182.09326171875	-661.840148925781	139.751892089844	0.710319042205811	0.962004125118256	0.527671158313751	77.2619018554688	9735
True	False	False	False	False	-3178.15185546875	-565.598449707031	139.751892089844	0.825376749038696	0.952090442180634	1	79.1984100341797	9979
True	False	False	False	False	-3176.13818359375	-700.573547363281	206.300399780273	0.595928013324738	0.946390569210052	0.341235190629959	77.129035949707	14346
True	False	False	False	False	-3175.833984375	-455.656158447266	171.917007446289	0.703262507915497	0.953639924526215	0.511275053024292	74.3612899780273	11526
True	False	False	False	False	-3175.98168945313	-409.043548583984	249.556930541992	0.723200023174286	0.948805809020996	0.560777306556702	90.6577758789063	20398
True	False	False	False	False	-3175.07592773438	-219.980712890625	241.792938232422	0.813180863857269	0.960587441921234	1	87.1926574707031	19008
True	False	False	False	False	-3172.552734375	-1082.3134765625	154.17073059082	0.803418695926666	0.952291786670685	1	94.561149597168	13144
True	False	False	False	False	-3171.20532226563	-1051.23107910156	195.208984375	0.791230380535126	0.950973153114319	1	82.363639831543	14496
True	False	False	False	False	-3171.94360351563	-805.116027832031	138.64274597168	0.722498834133148	0.953644216060638	0.558853149414063	73.7919998168945	9224
True	False	False	False	False	-3168.38232421875	-251.021331787109	258.430084228516	0.638863205909729	0.910857319831848	0.396704405546188	125.377685546875	29213
True	False	False	False	False	-3170.984375	-39.6039505004883	84.2947845458984	0.819298386573792	0.962681770324707	1	85.6315765380859	6508
True	False	False	False	False	-3170.46411132813	5.37234544754028	229.592376708984	0.715767860412598	0.965191781520844	0.541126847267151	79.0434799194336	16362
True	False	False	False	False	-3163.49462890625	-1343.36511230469	116.459907531738	0.843270182609558	0.962346732616425	1	96.7047653198242	10154
True	False	False	False	False	-3158.4912109375	-1211.53356933594	289.486053466797	0.733477830886841	0.953954637050629	0.590946972370148	89.6245193481445	23392
True	False	False	False	False	-3162.99975585938	-661.45654296875	131.987884521484	0.779522478580475	0.962518155574799	0.840783715248108	71.6218490600586	8523
True	False	False	False	False	-3160.66430664063	-615.534790039063	346.052276611328	0.655215084552765	0.92516964673996	0.421333491802216	94.1378173828125	29371
True	False	False	False	False	-3160.15307617188	-172.159378051758	231.810668945313	0.720279812812805	0.966726541519165	0.552863478660583	83.6794281005859	17489
True	False	False	False	False	-3158.76708984375	-344.671966552734	217.391815185547	0.654276311397552	0.934278130531311	0.419854998588562	117.137756347656	22959
True	False	False	False	False	-3158.21215820313	-1514.11267089844	229.592376708984	0.486625194549561	0.878846347332001	0.237031638622284	133.922698974609	27722
True	False	False	False	False	-3157.38061523438	-844.6845703125	373.780822753906	0.75060772895813	0.944636404514313	0.652254283428192	87.2551956176758	29405
True	False	False	False	False	-3157.31323242188	-1560.79052734375	103.150199890137	0.793185532093048	0.941258132457733	1	111.408599853516	10361
True	False	False	False	False	-3135.1396484375	-1528.90344238281	392.636260986328	0.376705020666122	0.836620509624481	0.161870121955872	127.04801940918	44975
True	False	False	False	False	-3155.04125976563	-1268.33862304688	265.084930419922	0.67165207862854	0.941956639289856	0.448687374591827	91.8535537719727	21953
True	False	False	False	False	-3156.19897460938	-76.0417022705078	255.102645874023	0.641694486141205	0.950975060462952	0.400806427001953	87.8956527709961	20216
True	False	False	False	False	-3151.31323242188	-29.2117595672607	67.6576614379883	0.753307163715363	0.964830636978149	0.663703262805939	98.9508209228516	6036
True	False	False	False	False	-3151.29711914063	-745.089050292969	219.610107421875	0.732440412044525	0.957243144512177	0.587718963623047	86.8939361572266	17205
True	False	False	False	False	-3151.28540039063	-1481.29626464844	197.427261352539	0.671894431114197	0.956117808818817	0.44911316037178	86.0449447631836	15316
True	False	False	False	False	-3139.34350585938	-1446.57434082031	197.427261352539	0.677581369876862	0.954431593418121	0.459312260150909	84.4550552368164	15033
True	False	False	False	False	-3139.29321289063	-1249.10473632813	146.40673828125	0.790809690952301	0.948610782623291	1	145.242431640625	19172
True	False	False	False	False	-3147.76733398438	-977.610900878906	206.300399780273	0.643153727054596	0.95656955242157	0.402945935726166	77.752685546875	14462
True	False	False	False	False	-3150.66088867188	-938.083801269531	247.338653564453	0.741973400115967	0.951841950416565	0.619251668453217	77.4484329223633	17271
True	False	False	False	False	-3147.568359375	-899.614624023438	180.790130615234	0.756302773952484	0.965529382228851	0.677188336849213	86.4049072265625	14084
True	False	False	False	False	-3147.69848632813	-538.462097167969	214.064392089844	0.725983381271362	0.958878993988037	0.568573176860809	75.4145050048828	14555
True	False	False	False	False	-3147.39526367188	-498.010650634766	166.371292114258	0.778283536434174	0.954267740249634	0.826189339160919	78.413330078125	11762
True	False	False	False	False	-3147.38354492188	-1168.92370605469	253.993499755859	0.761936843395233	0.965855300426483	0.705269932746887	91.1397399902344	20871
True	False	False	False	False	-3137.42700195313	-1124.23681640625	312.778015136719	0.705559074878693	0.942948997020721	0.516492664813995	93.6808547973633	26418
True	False	False	False	False	-3142.20971679688	-718.751586914063	287.267761230469	0.652473628520966	0.960192263126373	0.417039096355438	85.9768371582031	22268
True	False	False	False	False	-3141.6728515625	-1064.66625976563	218.500961303711	0.354229331016541	0.787334322929382	0.148809507489204	71.3451766967773	14055
True	False	False	False	False	-3135.4296875	-219.225463867188	272.848907470703	0.742443144321442	0.970817029476166	0.620925188064575	79.6747970581055	19600
True	False	False	False	False	-3133.126953125	-1339.98596191406	221.828384399414	0.442600399255753	0.852563738822937	0.20434482395649	136.990005493164	27398
True	False	False	False	False	-3132.36254882813	-1621.61608886719	141.970169067383	0.758784472942352	0.95442408323288	0.689074516296387	129.6875	16600
True	False	False	False	False	-3091.37817382813	-1600.78881835938	212.955261230469	0.768226981163025	0.956464290618896	0.74237060546875	104.635414123535	20090
True	False	False	False	False	-3121.33032226563	-1380.93444824219	298.359191894531	0.500483870506287	0.874177992343903	0.248206421732903	129.100372314453	34728
True	False	False	False	False	-3129.2841796875	-1030.12231445313	215.173538208008	0.598940908908844	0.950235962867737	0.344771087169647	83.432991027832	16186
True	False	False	False	False	-3130.61303710938	-672.662719726563	159.716445922852	0.811793208122253	0.963892996311188	1	73.6666641235352	10608
True	False	False	False	False	-3129.8212890625	-384.529815673828	258.430084228516	0.82155978679657	0.960187435150146	1	81.3175964355469	18947
True	False	False	False	False	-3128.45727539063	-1293.63330078125	175.244430541992	0.679845213890076	0.924900352954865	0.463488072156906	114.05696105957	18021
True	False	False	False	False	-3117.7197265625	-1244.03869628906	135.315322875977	0.612218976020813	0.89770632982254	0.360939741134644	79.2786865234375	9672
True	False	False	False	False	-3119.66723632813	-800.451293945313	422.583068847656	0.588678419589996	0.907035231590271	0.332914650440216	96.2913360595703	36687
True	False	False	False	False	-3126.73901367188	-477.227264404297	157.498153686523	0.820758700370789	0.957469463348389	1	84.6197204589844	12016
True	False	False	False	False	-3121.9228515625	-559.159729003906	150.843307495117	0.689140379428864	0.953480303287506	0.481388688087463	68.1323547363281	9266
True	False	False	False	False	-3117.7890625	-1002.67614746094	265.084930419922	0.759836316108704	0.960777342319489	0.694332182407379	88.6317977905273	21183
True	False	False	False	False	-3114.71459960938	-1491.39086914063	145.297592163086	0.689279675483704	0.933063685894012	0.481666713953018	147.4580078125	19317
True	False	False	False	False	-3091.84033203125	-1482.56164550781	173.026138305664	0.747430086135864	0.962509095668793	0.639520108699799	80.7307662963867	12594
True	False	False	False	False	-3114.08911132813	-1405.18725585938	146.40673828125	0.67543751001358	0.953311920166016	0.455419689416885	78.9090881347656	10416
True	False	False	False	False	-3096.08471679688	-1363.32861328125	190.772415161133	0.763307452201843	0.947859227657318	0.712753474712372	76.8779067993164	13223
True	False	False	False	False	-3113.96044921875	-1224.380859375	160.825576782227	0.517199754714966	0.90976893901825	0.26233646273613	77.4965515136719	11237
True	False	False	False	False	-3102.4609375	-1077.69311523438	265.084930419922	0.657264709472656	0.933405518531799	0.424591153860092	84.6401672363281	20229
True	False	False	False	False	-3107.94409179688	-39.7827606201172	255.102645874023	0.765264093875885	0.958247542381287	0.723973035812378	81.0304336547852	18637
True	False	False	False	False	-3107.8369140625	-133.039535522461	350.488861083984	0.708403348922729	0.959627985954285	0.52311098575592	82.705696105957	26135
True	False	False	False	False	-3097.57495117188	-1167.77587890625	334.960876464844	0.721470236778259	0.94094043970108	0.55605810880661	89.1291427612305	26917
True	False	False	False	False	-3090.57861328125	-1248.04663085938	212.955261230469	0.826141059398651	0.961170852184296	1	88.9479141235352	17078
True	False	False	False	False	-3088.95361328125	-1673.63427734375	187.44499206543	0.702807188034058	0.957834661006927	0.510253667831421	87.4556198120117	14780
True	False	False	False	False	-3073.6669921875	-1340.59826660156	269.521484375	0.752589106559753	0.953537464141846	0.66059672832489	81.6913604736328	19851
True	False	False	False	False	-3088.17797851563	-968.940979003906	308.341461181641	0.40680405497551	0.821081340312958	0.180434256792068	107.050361633301	29760
True	False	False	False	False	-3083.80346679688	-728.463989257813	201.863830566406	0.78311288356781	0.965638160705566	0.897637963294983	83.7472534179688	15242
True	False	False	False	False	-3080.9462890625	-687.61279296875	366.016845703125	0.751501858234406	0.956908583641052	0.655978322029114	96.4727249145508	31836
True	False	False	False	False	-3080.76220703125	-886.7998046875	309.450592041016	0.751921832561493	0.957581222057343	0.657750368118286	87.2795715332031	24351
True	False	False	False	False	-3075.53735351563	-805.164184570313	165.262145996094	0.63540130853653	0.939816474914551	0.391774117946625	81.1744995117188	12095
True	False	False	False	False	-3074.77221679688	-1129.55358886719	194.099838256836	0.759800672531128	0.944987893104553	0.694151699542999	88.0400009155273	15407
True	False	False	False	False	-3073.755859375	-1033.44189453125	212.955261230469	0.710245251655579	0.951334774494171	0.527493894100189	82.4895858764648	15838
True	False	False	False	False	-3074.47094726563	-770.213989257813	135.315322875977	0.811845362186432	0.965725541114807	1	74.1967239379883	9052
True	False	False	False	False	-3072.69482421875	-1750.46081542969	131.987884521484	0.687818884849548	0.943849086761475	0.478765517473221	111.310920715332	13246
True	False	False	False	False	-3035.95776367188	-1713.41223144531	166.371292114258	0.607595264911652	0.947474360466003	0.355197101831436	90.0466690063477	13507
True	False	False	False	False	-3067.49340820313	-1511.51000976563	314.996307373047	0.754633009433746	0.947685837745667	0.669563829898834	83.6338043212891	23752
True	False	False	False	False	-3069.31909179688	-1407.27209472656	158.607299804688	0.835208594799042	0.962684988975525	1	81	11583
True	False	False	False	False	-3069.87939453125	-938.079833984375	166.371292114258	0.677984595298767	0.962390184402466	0.460051029920578	102.486663818359	15373
True	False	False	False	False	-3068.94262695313	-1442.54626464844	303.904907226563	0.553523540496826	0.920800507068634	0.295880258083344	89.8430633544922	24617
True	False	False	False	False	-3061.20703125	-1308.01867675781	266.194061279297	0.646814525127411	0.94729620218277	0.408391445875168	88.1333312988281	21152
True	False	False	False	False	-3057.3955078125	-1694.95153808594	210.736968994141	0.644400775432587	0.915503025054932	0.404788255691528	76.3578948974609	14508
True	False	False	False	False	-3033.63842773438	-1641.29467773438	242.902084350586	0.580220520496368	0.917788624763489	0.323524504899979	82.8630142211914	18147
True	False	False	False	False	-3056.73706054688	-1243.97375488281	234.028945922852	0.777845025062561	0.958211481571198	0.821384012699127	86.3270111083984	18215
True	False	False	False	False	-3054.18212890625	-1611.74987792969	391.527099609375	0.774123430252075	0.961697041988373	0.786010384559631	155.045318603516	54731
True	False	False	False	False	-3041.50048828125	-1545.82592773438	207.409545898438	0.79450523853302	0.954581141471863	1	78.9839553833008	14770
True	False	False	False	False	-3051.9921875	-1194.20056152344	174.135284423828	0.822695910930634	0.971406400203705	1	80.7706985473633	12681
True	False	False	False	False	-3044.4287109375	-892.683288574219	185.226699829102	0.670600593090057	0.950476229190826	0.446848154067993	73.1976013183594	12224
True	False	False	False	False	-3043.38598632813	-1480.56579589844	171.917007446289	0.68163388967514	0.949787020683289	0.466836243867874	85.3161315917969	13224
True	False	False	False	False	-3042.56494140625	-1365.34118652344	194.099838256836	0.715077757835388	0.946556448936462	0.539380967617035	84.0285720825195	14705
True	False	False	False	False	-3042.29174804688	-1323.29870605469	73.203369140625	0.802794396877289	0.955623149871826	1	84.5606079101563	5581
True	False	False	False	False	-3037.1728515625	-1078.27453613281	313.887176513672	0.734180808067322	0.949572384357452	0.593160510063171	82.9823303222656	23484
True	False	False	False	False	-3032.88745117188	-1788.64575195313	277.285491943359	0.443295329809189	0.793510854244232	0.204830914735794	95.6800003051758	23920
True	False	False	False	False	-3011.66479492188	-1724.30639648438	268.412353515625	0.65880936384201	0.905801832675934	0.427073359489441	95.1735534667969	23032
True	False	False	False	False	-3011.90087890625	-1621.65734863281	181.899276733398	0.73448771238327	0.963752925395966	0.594133496284485	83.8231735229492	13747
True	False	False	False	False	-3026.40307617188	-1507.98583984375	168.589569091797	0.780941009521484	0.959373652935028	0.859888970851898	81.9539489746094	12457
True	False	False	False	False	-3029.7685546875	-1336.13842773438	159.716445922852	0.811793208122253	0.960115194320679	1	83.7013854980469	12053
True	False	False	False	False	-3030.11547851563	-1170.32116699219	186.335845947266	0.745556116104126	0.950720191001892	0.63234680891037	82.2678604125977	13821
True	False	False	False	False	-3032.01782226563	-1116.83081054688	165.262145996094	0.713891565799713	0.962509095668793	0.536409020423889	86.6308746337891	12908
True	False	False	False	False	-3030.36987304688	-1011.4501953125	395.963684082031	0.787938475608826	0.972536683082581	1	89.6078414916992	31990
True	False	False	False	False	-3028.47119140625	-1210.40002441406	179.680999755859	0.840546250343323	0.964829623699188	1	82.685188293457	13395
True	False	False	False	False	-3026.84252929688	-1416.67309570313	180.790130615234	0.739559888839722	0.953639924526215	0.610844850540161	83.3865051269531	13592
True	False	False	False	False	-3024.50170898438	-921.670288085938	208.518692016602	0.798753976821899	0.968654334545135	1	76.4946823120117	14381
True	False	False	False	False	-3023.77612304688	-1593.50793457031	195.208984375	0.816621363162994	0.961392283439636	1	95.8181838989258	16864
True	False	False	False	False	-3021.37573242188	-1451.91845703125	210.736968994141	0.810243308544159	0.964148938655853	1	81.457893371582	15477
True	False	False	False	False	-3018.076171875	-1267.69421386719	302.795745849609	0.815237104892731	0.959070265293121	1	90.2454223632813	24637
True	False	False	False	False	-3012.77880859375	-1161.55261230469	195.208984375	0.656512975692749	0.941068530082703	0.423391610383987	86.7329559326172	15265
True	False	False	False	False	-3008.27270507813	-1665.42578125	188.554138183594	0.688607931137085	0.953409969806671	0.480328500270844	82.4352951049805	14014
True	False	False	False	False	-3005.90234375	-1525.41638183594	186.335845947266	0.609158396720886	0.937119424343109	0.357124656438828	78.4880981445313	13186
True	False	False	False	False	-3006.87670898438	-1113.75024414063	164.153015136719	0.693152844905853	0.954115867614746	0.489524483680725	74.9864883422852	11098
True	False	False	False	False	-3004.59448242188	-1883.43078613281	52.1296730041504	0.727891564369202	0.949926197528839	0.574070274829865	83.1914901733398	3910
True	False	False	False	False	-2992.77392578125	-1866.27868652344	320.542022705078	0.730126261711121	0.954242467880249	0.580675721168518	96.0553665161133	27760
True	False	False	False	False	-2989.68725585938	-1652.63647460938	128.660461425781	0.834326982498169	0.966500520706177	1	149.982757568359	17398
True	False	False	False	False	-3002.30444335938	-1384.37194824219	189.663269042969	0.793421924114227	0.95846688747406	1	82.3801193237305	14087
True	False	False	False	False	-2994.11010742188	-1323.21472167969	349.379699707031	0.795812368392944	0.958035945892334	1	84.6380920410156	26661
True	False	False	False	False	-2986.86254882813	-1553.44152832031	291.704345703125	0.731570899486542	0.962373554706573	0.585047423839569	88.0304183959961	23152
True	False	False	False	False	-2985.95361328125	-1771.31872558594	201.863830566406	0.654515147209167	0.946915686130524	0.42023029923439	100.554946899414	18301
True	False	False	False	False	-2984.6416015625	-1745.71398925781	150.843307495117	0.748016774654388	0.957965433597565	0.64181524515152	78.4191207885742	10665
True	False	False	False	False	-2983.98388671875	-1419.587890625	158.607299804688	0.81450617313385	0.952084243297577	1	85.0069961547852	12156
True	False	False	False	False	-2980.03369140625	-1592.46252441406	232.919815063477	0.650385677814484	0.958317518234253	0.413815051317215	86.6619033813477	18199
True	False	False	False	False	-2979.22314453125	-1496.0234375	204.082122802734	0.729883551597595	0.960013151168823	0.579949259757996	80.4619598388672	14805
True	False	False	False	False	-2969.02880859375	-1861.25549316406	11.0914192199707	0.673765122890472	0.91785192489624	0.452423572540283	59.0999984741211	591
True	False	False	False	False	-2962.11376953125	-1819.31164550781	242.902084350586	0.800668001174927	0.957308828830719	1	84.41552734375	18487
True	False	False	False	False	-2971.57763671875	-1620.6650390625	179.680999755859	0.712417364120483	0.957897365093231	0.532765328884125	75.2098770141602	12184
True	False	False	False	False	-2978.31274414063	-1449.18566894531	163.043869018555	0.660857200622559	0.952165901660919	0.430401235818863	83.9455795288086	12340
True	False	False	False	False	-2972.94604492188	-1380.79699707031	171.917007446289	0.804226338863373	0.959173381328583	1	79.9096755981445	12386
True	False	False	False	False	-2978.08081054688	-1277.07263183594	266.194061279297	0.82323545217514	0.967846572399139	1	85.8041687011719	20593
True	False	False	False	False	-2970.94799804688	-1683.84362792969	380.435699462891	0.4819595515728	0.888467133045197	0.233372122049332	104.311950683594	35779
True	False	False	False	False	-2961.43334960938	-1604.81408691406	14.4188451766968	0.742955923080444	0.934609174728394	0.622766435146332	64.0769195556641	833
True	False	False	False	False	-2965.93969726563	-1528.33752441406	188.554138183594	0.724954545497894	0.956897079944611	0.565661549568176	80.3705902099609	13663
True	False	False	False	False	-2957.16674804688	-1468.70788574219	119.787330627441	0.764188587665558	0.962540864944458	0.717723667621613	75.0277786254883	8103
True	False	False	False	False	-2950.16528320313	-1850.47216796875	187.44499206543	0.607764065265656	0.954641997814178	0.355404585599899	75.4970397949219	12759
True	False	False	False	False	-2936.42700195313	-1793.3046875	289.486053466797	0.55650919675827	0.901807188987732	0.298833698034286	98.1877365112305	25627
True	False	False	False	False	-2945.16015625	-1712.45715332031	127.551322937012	0.688962996006012	0.950622260570526	0.481034994125366	81	9315
True	False	False	False	False	-2946.19067382813	-1570.64819335938	278.394622802734	0.671678185462952	0.952749133110046	0.448733240365982	86.2430267333984	21647
True	False	False	False	False	-2945.93530273438	-1642.79846191406	156.389007568359	0.697959661483765	0.958871126174927	0.499630570411682	104.134750366211	14683
True	False	False	False	False	-2943.95361328125	-1778.37414550781	35.4925422668457	0.795358955860138	0.956876516342163	1	66.84375	2139
True	False	False	False	False	-2941.51879882813	-1732.28625488281	127.551322937012	0.671671271324158	0.961325526237488	0.448721051216125	73.9304351806641	8502
True	False	False	False	False	-2942.91552734375	-1688.25817871094	143.079315185547	0.675973057746887	0.938970327377319	0.456386536359787	74.139533996582	9564
True	False	False	False	False	-2939.28759765625	-1656.51159667969	11.0914192199707	0.763594925403595	0.936281979084015	0.714360892772675	67.0999984741211	671
True	False	False	False	False	-2942.4375	-1375.775390625	241.792938232422	0.711704909801483	0.958641767501831	0.531023681163788	87.7752304077148	19135
True	False	False	False	False	-2941.20581054688	-1512.84814453125	252.884368896484	0.62701404094696	0.950736999511719	0.38019871711731	82.1798248291016	18737
True	False	False	False	False	-2935.49340820313	-1467.48571777344	129.769607543945	0.666414141654968	0.954539000988007	0.43965283036232	72.6581192016602	8501
True	False	False	False	False	-2937.23828125	-1319.85070800781	209.627822875977	0.641009151935577	0.931301474571228	0.399807631969452	91.7883605957031	17348
True	False	False	False	False	-2921.69262695313	-1726.33764648438	106.477630615234	0.748652279376984	0.962896168231964	0.644329190254211	76.09375	7305
True	False	False	False	False	-2923.23608398438	-1659.25048828125	100.931915283203	0.810745477676392	0.966074287891388	1	142.417587280273	12960
True	False	False	False	False	-2917.30200195313	-1638.236328125	171.917007446289	0.627848386764526	0.952524840831757	0.381327718496323	81.4516143798828	12625
True	False	False	False	False	-2909.8271484375	-1879.13098144531	186.335845947266	0.70121031999588	0.957357227802277	0.506703972816467	76.0297622680664	12773
True	False	False	False	False	-2913.4912109375	-1446.49914550781	160.825576782227	0.778323948383331	0.959777653217316	0.826640605926514	74.4413757324219	10794
True	False	False	False	False	-2911.85815429688	-1741.78674316406	82.0765075683594	0.725604593753815	0.926748335361481	0.567497134208679	86.7432403564453	6419
True	False	False	False	False	-2904.20166015625	-1707.49255371094	141.970169067383	0.704015791416168	0.951533854007721	0.512974381446838	69.9453125	8953
True	False	False	False	False	-2907.77416992188	-1678.26086425781	163.043869018555	0.737673699855804	0.946941912174225	0.604486227035522	75.6122436523438	11115
True	False	False	False	False	-2903.34643554688	-1593.90649414063	255.102645874023	0.602611660957336	0.956510841846466	0.349143445491791	76.7478256225586	17652
True	False	False	False	False	-2903.806640625	-1366.67431640625	192.990692138672	0.717254400253296	0.954668939113617	0.544931054115295	78.4885025024414	13657
True	False	False	False	False	-2897.62915039063	-1486.76550292969	175.244430541992	0.651299953460693	0.953526854515076	0.415221929550171	84.9936676025391	13429
True	False	False	False	False	-2892.77661132813	-1846.13012695313	366.016845703125	0.355643600225449	0.72566694021225	0.149612590670586	95.6060638427734	31550
True	False	False	False	False	-2895.66943359375	-1516.29138183594	195.208984375	0.615563333034515	0.943343043327332	0.365172266960144	77.5795440673828	13654
True	False	False	False	False	-2895.43994140625	-1745.13598632813	110.914192199707	0.719247400760651	0.946780741214752	0.55012708902359	70.7200012207031	7072
True	False	False	False	False	-2886.90966796875	-1799.11059570313	123.114753723145	0.440310209989548	0.82017058134079	0.202749118208885	81.6576614379883	9064
True	False	False	False	False	-2890.77270507813	-1768.99353027344	119.787330627441	0.776787161827087	0.957082509994507	0.810432493686676	76.7592620849609	8290
True	False	False	False	False	-2879.66333007813	-1670.14050292969	187.44499206543	0.696643650531769	0.945148229598999	0.496823012828827	76.8994064331055	12996
True	False	False	False	False	-2890.00366210938	-1409.61572265625	215.173538208008	0.776229381561279	0.961431324481964	0.80497819185257	81.8195877075195	15873
True	False	False	False	False	-2888.07641601563	-1642.20812988281	153.061584472656	0.676577270030975	0.94218909740448	0.457481801509857	69.6811599731445	9616
True	False	False	False	False	-2879.66137695313	-1553.255859375	227.374099731445	0.84504109621048	0.960852682590485	1	86.9512176513672	17825
True	False	False	False	False	-2869.16162109375	-1812.88391113281	175.244430541992	0.819792032241821	0.96664172410965	1	168.917724609375	26689
True	False	False	False	False	-2874.80688476563	-1726.22937011719	120.896469116211	0.793161451816559	0.957460463047028	1	68.1926574707031	7433
True	False	False	False	False	-2876.65405273438	-1607.20397949219	156.389007568359	0.645682156085968	0.953345715999603	0.406694948673248	77.3758850097656	10910
True	False	False	False	False	-2871.19677734375	-1463.08178710938	247.338653564453	0.673027753829956	0.953065454959869	0.45111358165741	94.4215240478516	21056
True	False	False	False	False	-2867.94580078125	-1791.56091308594	112.023338317871	0.644262969493866	0.916531562805176	0.404584050178528	121.425743103027	12264
True	False	False	False	False	-2865.7294921875	-1763.02709960938	124.223899841309	0.74186509847641	0.947480201721191	0.618867516517639	81.4821395874023	9126
True	False	False	False	False	-2854.89306640625	-1700.18383789063	181.899276733398	0.727804780006409	0.95770537853241	0.573817431926727	81.2439041137695	13324
True	False	False	False	False	-2860.59765625	-1641.333984375	144.188446044922	0.740460157394409	0.957780182361603	0.613943874835968	68.4076919555664	8893
True	False	False	False	False	-2849.46704101563	-1615.56323242188	141.970169067383	0.807637214660645	0.966625332832336	1	70.171875	8982
True	False	False	False	False	-2859.95532226563	-1518.84045410156	231.810668945313	0.671772480010986	0.958080172538757	0.448898732662201	83.5406723022461	17460
True	False	False	False	False	-2843.7685546875	-1763.11755371094	280.612915039063	0.705863893032074	0.905578672885895	0.517193496227264	171.739135742188	43450
True	False	False	False	False	-2832.55102539063	-1873.32153320313	188.554138183594	0.715875446796417	0.957645952701569	0.541400134563446	75.7117614746094	12871
True	False	False	False	False	-2833.00659179688	-1646.53491210938	186.335845947266	0.567134261131287	0.969135880470276	0.30961674451828	72.8571395874023	12240
True	False	False	False	False	-2830.21899414063	-1790.36279296875	188.554138183594	0.738092064857483	0.963825523853302	0.605881333351135	75.6294097900391	12857
True	False	False	False	False	-2829.4619140625	-1763.07275390625	28.8376903533936	0.735885262489319	0.946757137775421	0.598617315292358	89.538459777832	2328
True	False	False	False	False	-2824.14111328125	-1698.73400878906	230.701522827148	0.668558239936829	0.949814319610596	0.443312853574753	76.6346130371094	15940
True	False	False	False	False	-2823.11352539063	-1585.73364257813	194.099838256836	0.679955661296844	0.934448719024658	0.46369343996048	114.194282531738	19984
True	False	False	False	False	-2815.771484375	-1743.99475097656	145.297592163086	0.72051614522934	0.934289395809174	0.553494393825531	87.2900772094727	11435
True	False	False	False	False	-2812.07055664063	-1875.05700683594	138.64274597168	0.65770959854126	0.949541032314301	0.425303608179092	71.0400009155273	8880
True	False	False	False	False	-2803.80541992188	-1781.359375	125.333038330078	0.790439307689667	0.963371574878693	1	67.7522125244141	7656
True	False	False	False	False	-2803.07299804688	-1679.65405273438	215.173538208008	0.741077959537506	0.95700603723526	0.616095662117004	82.5	16005
True	False	False	False	False	-2797.08129882813	-1799.93811035156	122.005615234375	0.565154671669006	0.947000861167908	0.307574510574341	65.7545471191406	7233
True	False	False	False	False	-2793.25170898438	-1828.19934082031	130.878753662109	0.565363764762878	0.953591048717499	0.307789504528046	74.4491500854492	8785
True	False	False	False	False	-2792.70288085938	-1732.45178222656	130.878753662109	0.772971868515015	0.957602500915527	0.776539385318756	75.4406814575195	8902
True	False	False	False	False	-2792.16430664063	-1618.47497558594	177.462707519531	0.818712174892426	0.963800668716431	1	85.7687530517578	13723
True	False	False	False	False	-2790.25463867188	-1642.90698242188	110.914192199707	0.748627901077271	0.954038023948669	0.644232213497162	66.1600036621094	6616
True	False	False	False	False	-2787.57495117188	-1849.44860839844	314.996307373047	0.754633009433746	0.940049231052399	0.669563829898834	173.235916137695	49199
True	False	False	False	False	-2787.35278320313	-1879.85070800781	126.442184448242	0.746769428253174	0.945735037326813	0.63696414232254	67.1491241455078	7655
True	False	False	False	False	-2784.07934570313	-1659.38757324219	100.931915283203	0.651378870010376	0.962947368621826	0.415343731641769	63.527473449707	5781
True	False	False	False	False	-2772.66357421875	-1802.5498046875	140.861022949219	0.752856492996216	0.95111745595932	0.661748111248016	70.5748062133789	8963
True	False	False	False	False	-2774.623046875	-1772.86413574219	143.079315185547	0.656316459178925	0.948587715625763	0.423078894615173	67.3643417358398	8690
True	False	False	False	False	-2758.68725585938	-1613.71240234375	99.8227767944336	0.777396082878113	0.951314508914948	0.816632270812988	84.1666641235352	7575
True	False	False	False	False	-2758.32495117188	-1894.02526855469	250.666076660156	0.705301880836487	0.949966847896576	0.515902817249298	82.1194686889648	18559
True	False	False	False	False	-2752.04541015625	-1830.13842773438	199.645553588867	0.764764428138733	0.953498184680939	0.721043825149536	69.8666687011719	12576
True	False	False	False	False	-2742.28100585938	-1863.62646484375	191.881561279297	0.672184705734253	0.948556423187256	0.44962403178215	75.4566497802734	13054
True	False	False	False	False	-2733.14770507813	-1894.31005859375	123.114753723145	0.625757277011871	0.944457590579987	0.378507137298584	64.1711730957031	7123
True	False	False	False	False	-2728.69189453125	-1805.5791015625	125.333038330078	0.600517809391022	0.939016282558441	0.34664061665535	66.0619506835938	7465
True	False	False	False	False	-2720.78881835938	-1848.22009277344	129.769607543945	0.70094496011734	0.950051963329315	0.506118953227997	62.769229888916	7344
True	False	False	False	False	-2686.61010742188	-1888.65991210938	171.917007446289	0.655118346214294	0.937269866466522	0.421180754899979	84.1806488037109	13048
True	False	False	False	False	-2675.93701171875	-164.962890625	135.315322875977	0.749961793422699	0.912629246711731	0.649603843688965	146.057373046875	17819
True	False	False	False	False	-2669.21655273438	-1888.88012695313	149.734161376953	0.586131930351257	0.942080736160278	0.330052584409714	79.0222244262695	10668
True	False	False	False	False	-2463.0546875	-582.258605957031	137.533599853516	0.742881834506989	0.934379279613495	0.622499585151672	138.032257080078	17116
True	False	False	False	False	-2445.107421875	-1577.96142578125	108.695907592773	0.810891211032867	0.955585777759552	1	58.3469390869141	5718
True	False	False	False	False	-2403.63134765625	-1485.41430664063	140.861022949219	0.841222047805786	0.960261881351471	1	96.5590515136719	12263
True	False	False	False	False	-2294.01000976563	-1790.46459960938	113.132476806641	0.742224454879761	0.936896860599518	0.620144486427307	104.794120788574	10689
True	False	False	False	False	-2165.95361328125	-1054.28942871094	21.0736961364746	0.698733150959015	0.931073546409607	0.501295566558838	35.7368431091309	679
True	False	False	False	False	-2020.27270507813	-340.470855712891	114.241622924805	0.803241491317749	0.953666865825653	1	153.048538208008	15764
True	False	False	False	False	-1968.578125	-710.625732421875	89.8404998779297	0.712417364120483	0.921513795852661	0.532765328884125	144.444442749023	11700
True	False	False	False	False	-1954.90466308594	-682.342895507813	97.6044921875	0.71916389465332	0.91419917345047	0.549907207489014	142.295455932617	12522
True	False	False	False	False	-1918.67260742188	-387.098266601563	90.9496383666992	0.815059661865234	0.95448100566864	1	143.109756469727	11735
True	False	False	False	False	-1917.56701660156	-1670.03540039063	187.44499206543	0.759761035442352	0.95455139875412	0.693951070308685	56.6686401367188	9577
True	False	False	False	False	-3369.85034179688	105.636299133301	194.099838256836	0.105159915983677	0.815522611141205	0.0359214618802071	93.9314270019531	16438
True	False	False	False	False	-3353.57104492188	203.769271850586	158.607299804688	0.231083333492279	0.90649688243866	0.0868947952985764	99.902099609375	14286
True	False	False	False	False	-3345.56616210938	167.622512817383	179.680999755859	0.776177406311035	0.953533589839935	0.804480254650116	131.135803222656	21244
True	False	False	False	False	-3344.94311523438	248.610198974609	234.028945922852	0.163370683789253	0.864843606948853	0.0582356639206409	99.5165863037109	20998
True	False	False	False	False	-3334.58837890625	127.156318664551	21.0736961364746	0.717444062232971	0.930156767368317	0.54542076587677	55.315788269043	1051
True	False	False	False	False	-3323.50805664063	348.306427001953	643.302307128906	0.084573395550251	0.880993008613586	0.0284755304455757	103.993103027344	60316
True	False	False	False	False	-3309.90380859375	314.378204345703	12.2005615234375	0.741141617298126	0.928999543190002	0.616318583488464	59.9090919494629	659
True	False	False	False	False	-3292.58764648438	420.545989990234	144.188446044922	0.606494605541229	0.960574805736542	0.353848248720169	109.400001525879	14222
True	False	False	False	False	-3289.62866210938	304.003601074219	221.828384399414	0.640782833099365	0.949722111225128	0.399478584527969	91.8099975585938	18362
True	False	False	False	False	-3285.64282226563	498.042419433594	515.7509765625	0.0750258564949036	0.856815576553345	0.0250951293855906	110.230110168457	51257
True	False	False	False	False	-3261.0322265625	580.645324707031	177.462707519531	0.239639312028885	0.917753577232361	0.0907530039548874	112.481246948242	17997
True	False	False	False	False	-3254.654296875	240.265548706055	283.940338134766	0.798926055431366	0.967343151569366	1	105.5234375	27014
True	False	False	False	False	-3253.66137695313	605.625793457031	21.0736961364746	0.379854947328568	0.913621068000793	0.163753151893616	117.526313781738	2233
True	False	False	False	False	-3247.580078125	331.574615478516	271.739776611328	0.572153389453888	0.893458843231201	0.31486576795578	101.297958374023	24818
True	False	False	False	False	-3245.41796875	628.94140625	112.023338317871	0.373618602752686	0.905967831611633	0.160037964582443	114.534652709961	11568
True	False	False	False	False	-3243.17114257813	382.883972167969	372.671691894531	0.789884388446808	0.956575334072113	1	96.4851226806641	32419
True	False	False	False	False	-3235.50439453125	608.1123046875	143.079315185547	0.822870492935181	0.961003601551056	1	111.837211608887	14427
True	False	False	False	False	-3229.46459960938	508.213653564453	220.719253540039	0.715651154518127	0.961926460266113	0.540830731391907	78.8542709350586	15692
True	False	False	False	False	-3228.37841796875	571.205322265625	184.117568969727	0.813853800296783	0.961559414863586	1	89.1506042480469	14799
True	False	False	False	False	-3227.7978515625	646.701110839844	88.7313537597656	0.623876869678497	0.95596182346344	0.375996291637421	125	10000
True	False	False	False	False	-3214.08251953125	719.571838378906	754.216552734375	0.115408360958099	0.919622719287872	0.0397111847996712	114.166175842285	77633
True	False	False	False	False	-3212.154296875	187.215866088867	348.270568847656	0.791029810905457	0.955940127372742	1	103.92993927002	32634
True	False	False	False	False	-3207.31005859375	114.134368896484	296.140899658203	0.769281983375549	0.952276766300201	0.749402821063995	94.1273422241211	25132
True	False	False	False	False	-3205.99389648438	360.772125244141	361.580261230469	0.68284022808075	0.960975766181946	0.469119399785995	105.65030670166	34442
True	False	False	False	False	-3195.13549804688	621.975646972656	143.079315185547	0.792992413043976	0.947432339191437	1	89.9147262573242	11599
True	False	False	False	False	-3193.99877929688	310.258453369141	226.264953613281	0.544308006763458	0.945661306381226	0.286964267492294	89.1862716674805	18194
True	False	False	False	False	-3193.47802734375	438.308074951172	287.267761230469	0.710152685642242	0.95217090845108	0.527271747589111	94.8030853271484	24554
True	False	False	False	False	-3188.0732421875	581.592895507813	248.447799682617	0.753693819046021	0.959649443626404	0.665395557880402	85.4330368041992	19137
True	False	False	False	False	-3179.37866210938	232.608489990234	215.173538208008	0.612037599086761	0.936955213546753	0.360712110996246	102.185569763184	19824
True	False	False	False	False	-3181.86401367188	483.8203125	301.686614990234	0.693913638591766	0.960526287555695	0.491097211837769	105.492645263672	28694
True	False	False	False	False	-3177.7314453125	784.303649902344	139.751892089844	0.397508949041367	0.915554642677307	0.174561560153961	115.904762268066	14604
True	False	False	False	False	-3172.7392578125	829.158447265625	317.214599609375	0.211138606071472	0.920970022678375	0.0781178399920464	117.202796936035	33520
True	False	False	False	False	-3172.08618164063	65.8291549682617	255.102645874023	0.566059648990631	0.958064556121826	0.308506190776825	76.4913024902344	17593
True	False	False	False	False	-3156.76611328125	366.336273193359	250.666076660156	0.712992250919342	0.940979182720184	0.534179747104645	84.8274307250977	19171
True	False	False	False	False	-3156.30590820313	561.294799804688	239.574661254883	0.668968081474304	0.952137410640717	0.444018453359604	79.0833358764648	17082
True	False	False	False	False	-3149.48974609375	266.511444091797	257.320922851563	0.677511870861053	0.956805467605591	0.459185183048248	95.5517272949219	22168
True	False	False	False	False	-3145.51928710938	860.06494140625	156.389007568359	0.639742016792297	0.947854280471802	0.397970765829086	113.19149017334	15960
True	False	False	False	False	-3144.48657226563	426.257598876953	268.412353515625	0.820763051509857	0.96949291229248	1	94.3801651000977	22840
True	False	False	False	False	-3141.42724609375	503.348815917969	216.282684326172	0.821151196956635	0.961587250232697	1	82.8358993530273	16153
True	False	False	False	False	-3136.19799804688	588.862670898438	43.256534576416	0.779702305793762	0.95525187253952	0.843046307563782	63.6666679382324	2483
True	False	False	False	False	-3135.8310546875	319.842864990234	288.376892089844	0.404797405004501	0.804110407829285	0.179155424237251	117.407691955566	30526
True	False	False	False	False	-3133.08959960938	173.705581665039	229.592376708984	0.707688391208649	0.954735100269318	0.521430552005768	92.0628051757813	19057
True	False	False	False	False	-3130.03295898438	531.150207519531	331.633453369141	0.687240779399872	0.94999235868454	0.477626472711563	92.8093643188477	27750
True	False	False	False	False	-3128.3720703125	836.166381835938	9.98227787017822	0.785398185253143	0.931883156299591	1	56.6666679382324	510
True	False	False	False	False	-3127.10473632813	77.7044296264648	333.851715087891	0.676591873168945	0.940698802471161	0.457508355379105	103.475082397461	31146
True	False	False	False	False	-3127.060546875	935.5859375	920.587829589844	0.116039790213108	0.925046682357788	0.0399465337395668	113.743370056152	94407
True	False	False	False	False	-3118.91821289063	803.532409667969	299.468322753906	0.722522377967834	0.951926052570343	0.558917462825775	83.9851837158203	22676
True	False	False	False	False	-3120.10302734375	887.458557128906	201.863830566406	0.499026209115982	0.924876987934113	0.247008889913559	93.0659332275391	16938
True	False	False	False	False	-3114.73828125	284.794342041016	249.556930541992	0.799840331077576	0.963646113872528	1	90.6755523681641	20402
True	False	False	False	False	-3115.62451171875	390.911743164063	225.155807495117	0.757228076457977	0.963846802711487	0.681538939476013	88.8128051757813	18029
True	False	False	False	False	-3108.11572265625	653.49951171875	374.889984130859	0.561004459857941	0.91968184709549	0.303342908620834	93.6508865356445	31654
True	False	False	False	False	-3105.14453125	331.634155273438	221.828384399414	0.800236463546753	0.955998182296753	1	84.8600006103516	16972
True	False	False	False	False	-3106.87353515625	567.896484375	327.196868896484	0.77067643404007	0.952894449234009	0.759154558181763	97.5525436401367	28778
True	False	False	False	False	-3102.51611328125	363.761413574219	237.356369018555	0.672989130020142	0.95899510383606	0.451045155525208	89.7149505615234	19199
True	False	False	False	False	-3099.05297851563	704.777099609375	242.902084350586	0.807336807250977	0.964506685733795	1	82.7990875244141	18133
True	False	False	False	False	-3100.27734375	752.539001464844	283.940338134766	0.70909720659256	0.961128950119019	0.524752855300903	93.9765625	24058
True	False	False	False	False	-3096.84619140625	190.955169677734	326.087738037109	0.778926193714142	0.961068212985992	0.833556056022644	102.309524536133	30079
True	False	False	False	False	-3096.119140625	857.856506347656	93.1679229736328	0.875248849391937	0.972078859806061	1	131.321426391602	11031
True	False	False	False	False	-3094.18237304688	644.912536621094	12.2005615234375	0.741141617298126	0.928999543190002	0.616318583488464	62.9090919494629	692
True	False	False	False	False	-3090.76513671875	903.339599609375	153.061584472656	0.620396554470062	0.931231737136841	0.371410995721817	95.9782638549805	13245
True	False	False	False	False	-3088.47314453125	134.612442016602	235.138092041016	0.484092056751251	0.826306879520416	0.235038578510284	144.646224975586	30665
True	False	False	False	False	-3087.58642578125	479.949829101563	356.034576416016	0.749637722969055	0.959297895431519	0.648286461830139	99.1744537353516	31835
True	False	False	False	False	-3086.63452148438	522.997680664063	28.8376903533936	0.778573036193848	0.945234656333923	0.82945716381073	68.8846130371094	1791
True	False	False	False	False	-3085.53540039063	996.141235351563	78.7490768432617	0.765397131443024	0.947457671165466	0.724761068820953	113.845069885254	8083
True	False	False	False	False	-3077.85473632813	291.260955810547	225.155807495117	0.662734389305115	0.959658205509186	0.433489680290222	94.0738906860352	19097
True	False	False	False	False	-3073.279296875	526.408935546875	220.719253540039	0.721562623977661	0.944998264312744	0.556307733058929	81.0150756835938	16122
True	False	False	False	False	-3071.8037109375	422.268157958984	263.975769042969	0.78566575050354	0.947048604488373	1	84.189079284668	20037
True	False	False	False	False	-3068.11059570313	112.285255432129	195.208984375	0.791230380535126	0.959117710590363	1	96.7272720336914	17024
True	False	False	False	False	-3066.310546875	828.332092285156	18.8554134368896	0.809739828109741	0.949675559997559	1	65.5882339477539	1115
True	False	False	False	False	-3066.25634765625	1064.50854492188	937.224914550781	0.129462823271751	0.938714921474457	0.0450017303228378	112.244972229004	94847
True	False	False	False	False	-3065.03784179688	867.444763183594	225.155807495117	0.795522391796112	0.956453382968903	1	87.068962097168	17675
True	False	False	False	False	-3060.61303710938	952.658630371094	348.270568847656	0.762403786182404	0.939733386039734	0.707787096500397	101.184715270996	31772
True	False	False	False	False	-3052.62109375	816.606811523438	236.24723815918	0.703137814998627	0.935645997524261	0.510995030403137	87.356803894043	18607
True	False	False	False	False	-3044.23706054688	374.143646240234	204.082122802734	0.853740513324738	0.970168352127075	1	84.1956558227539	15492
True	False	False	False	False	-3039.87548828125	329.652008056641	251.77522277832	0.749353468418121	0.957141697406769	0.647137463092804	92.8634338378906	21080
True	False	False	False	False	-3039.60473632813	767.9814453125	32.1651153564453	0.820795118808746	0.95398223400116	1	67.931037902832	1970
True	False	False	False	False	-3036.29370117188	752.149597167969	220.719253540039	0.796235263347626	0.956464290618896	1	106.175880432129	21129
True	False	False	False	False	-3035.13500976563	239.67301940918	327.196868896484	0.783861756324768	0.953453004360199	0.915288746356964	98.0169525146484	28915
True	False	False	False	False	-3033.46313476563	570.061828613281	282.831207275391	0.633659183979034	0.923082947731018	0.389327585697174	104.713722229004	26702
True	False	False	False	False	-3032.2509765625	1002.81951904297	181.899276733398	0.76094263792038	0.951906323432922	0.700016915798187	111.658538818359	18312
True	False	False	False	False	-3031.83618164063	868.047668457031	375.999114990234	0.471900969743729	0.863662660121918	0.22564885020256	101.887908935547	34540
True	False	False	False	False	-3028.34521484375	608.452575683594	34.3833999633789	0.770503997802734	0.956876516342163	0.757918477058411	66.1612930297852	2051
True	False	False	False	False	-3024.94921875	657.570190429688	331.633453369141	0.792173206806183	0.961068212985992	1	99.4381256103516	29732
True	False	False	False	False	-3023.65356445313	443.296325683594	241.792938232422	0.854304790496826	0.964518785476685	1	84.6055068969727	18444
True	False	False	False	False	-3023.25830078125	514.516479492188	299.468322753906	0.624678432941437	0.908156991004944	0.377063661813736	112.551849365234	30389
True	False	False	False	False	-3020.20751953125	1065.54602050781	291.704345703125	0.70173043012619	0.946978569030762	0.507854521274567	130.022811889648	34196
True	False	False	False	False	-3020.8447265625	1120.74816894531	115.350761413574	0.769432365894318	0.945390522480011	0.750428736209869	128.634613037109	13378
True	False	False	False	False	-3008.67114257813	601.778747558594	306.123168945313	0.575994193553925	0.885067999362946	0.318953275680542	92.0289840698242	25400
True	False	False	False	False	-2994.2314453125	388.836151123047	212.955261230469	0.666119813919067	0.960074424743652	0.439154505729675	79.859375	15333
True	False	False	False	False	-3003.98217773438	1141.13916015625	165.262145996094	0.799794971942902	0.957171022891998	1	111.939598083496	16679
True	False	False	False	False	-3002.6875	716.661071777344	287.267761230469	0.767676472663879	0.962128221988678	0.738808453083038	91.3629379272461	23663
True	False	False	False	False	-3000.79907226563	932.339721679688	421.473937988281	0.2573222219944	0.696613967418671	0.0989131852984428	115.386840820313	43847
True	False	False	False	False	-2994.658203125	1199.68920898438	927.24267578125	0.0927919000387192	0.931187987327576	0.0314219333231449	112.856460571289	94348
True	False	False	False	False	-2986.26196289063	646.699035644531	236.24723815918	0.471369415521622	0.870235860347748	0.225246846675873	106.530517578125	22691
True	False	False	False	False	-2983.1337890625	977.776123046875	252.884368896484	0.509191334247589	0.84943300485611	0.255473852157593	130.745620727539	29810
True	False	False	False	False	-2981.79760742188	893.561279296875	228.483245849609	0.6694575548172	0.957896173000336	0.444863587617874	87.9466018676758	18117
True	False	False	False	False	-2966.6318359375	693.663696289063	151.952453613281	0.538790464401245	0.874313414096832	0.281764775514603	92.1678848266602	12627
True	False	False	False	False	-2966.50610351563	939.800720214844	229.592376708984	0.750570118427277	0.941868543624878	0.652099132537842	98.3961334228516	20368
True	False	False	False	False	-2954.689453125	743.885314941406	258.430084228516	0.661562740802765	0.945411264896393	0.431557774543762	98.0686721801758	22850
True	False	False	False	False	-2955.25317382813	824.708251953125	504.659576416016	0.51610392332077	0.894145786762238	0.26138699054718	132.709884643555	60383
True	False	False	False	False	-2964.423828125	1020.85687255859	173.026138305664	0.717120826244354	0.944021105766296	0.544586777687073	81.6474380493164	12737
True	False	False	False	False	-2954.81567382813	1060.36486816406	160.825576782227	0.752340793609619	0.951704978942871	0.659532845020294	92.5655136108398	13422
True	False	False	False	False	-2954.75244140625	765.704040527344	122.005615234375	0.778340220451355	0.944151520729065	0.826822757720947	141.690902709961	15586
True	False	False	False	False	-2953.32153320313	1133.71850585938	250.666076660156	0.78779524564743	0.969071984291077	1	88.8938064575195	20090
True	False	False	False	False	-2953.02758789063	677.651672363281	149.734161376953	0.750112891197205	0.937555253505707	0.650220811367035	144.555557250977	19515
True	False	False	False	False	-2951.09692382813	892.106750488281	19.9645557403564	0.776177406311035	0.943199634552002	0.804480254650116	60.2222213745117	1084
True	False	False	False	False	-2952.93432617188	1096.58044433594	157.498153686523	0.77314817905426	0.953152477741241	0.777953743934631	95.3732376098633	13543
True	False	False	False	False	-2939.2626953125	965.522094726563	216.282684326172	0.764171719551086	0.964518785476685	0.717627465724945	88.7076950073242	17298
True	False	False	False	False	-2938.927734375	1296.13171386719	160.825576782227	0.391936659812927	0.93867039680481	0.171102210879326	112.37931060791	16295
True	False	False	False	False	-2937.46752929688	1217.92663574219	310.559753417969	0.536126315593719	0.853830873966217	0.279289841651917	137.846435546875	38597
True	False	False	False	False	-2936.75952148438	1260.67517089844	455.857330322266	0.345723390579224	0.746130228042603	0.144030347466469	139.574203491211	57365
True	False	False	False	False	-2925.13232421875	1022.38037109375	38.8199691772461	0.80919873714447	0.951878786087036	1	61.8857154846191	2166
True	False	False	False	False	-2920.03662109375	1181.357421875	292.8134765625	0.657881915569305	0.967050552368164	0.425580114126205	86.2803039550781	22778
True	False	False	False	False	-2916.84301757813	1308.40942382813	66.5485153198242	0.740957856178284	0.960058152675629	0.615675687789917	130.383331298828	7823
True	False	False	False	False	-2914.66064453125	679.054138183594	169.698715209961	0.81309050321579	0.955550789833069	1	87.8562088012695	13442
True	False	False	False	False	-2912.85083007813	844.203979492188	14.4188451766968	0.805326879024506	0.942608833312988	1	60.6923065185547	789
True	False	False	False	False	-2910.98583984375	1262.03308105469	14.4188451766968	0.805326879024506	0.942608833312988	1	59.538459777832	774
True	False	False	False	False	-2907.37084960938	1290.69848632813	220.719253540039	0.757520735263824	0.957535862922668	0.682934701442719	99.2412033081055	19749
True	False	False	False	False	-2905.08422851563	1319.33947753906	97.6044921875	0.65105813741684	0.884783148765564	0.414849132299423	141.295455932617	12434
True	False	False	False	False	-2892.6015625	652.913452148438	218.500961303711	0.797975063323975	0.962325930595398	1	87.4467010498047	17227
True	False	False	False	False	-2889.43823242188	1220.90930175781	324.978576660156	0.803377330303192	0.959463000297546	1	93.7918090820313	27481
True	False	False	False	False	-2889.08642578125	1294.56311035156	58.7845230102539	0.716647028923035	0.961130619049072	0.543369591236115	66.4339599609375	3521
True	False	False	False	False	-2887.62353515625	1140.78881835938	420.364807128906	0.397228926420212	0.854125797748566	0.174386635422707	90.71240234375	34380
True	False	False	False	False	-2880.74243164063	1076.95642089844	258.430084228516	0.769160151481628	0.95300567150116	0.748576521873474	94.862663269043	22103
True	False	False	False	False	-2867.787109375	1268.26916503906	340.506591796875	0.731386661529541	0.967274725437164	0.584485352039337	92.0879516601563	28271
True	False	False	False	False	-2859.65454101563	1031.4013671875	258.430084228516	0.535542190074921	0.917803406715393	0.278750240802765	94.0729598999023	21919
True	False	False	False	False	-2833.90283203125	967.606140136719	117.569046020508	0.52470725774765	0.859309494495392	0.26893350481987	131.264144897461	13914
True	False	False	False	False	-2841.99951171875	978.971130371094	102.041061401367	0.688737690448761	0.943527936935425	0.480586379766464	88.6956558227539	8160
True	False	False	False	False	-2839.62817382813	1282.29382324219	236.24723815918	0.659676909446716	0.943912029266357	0.428477942943573	86.8591537475586	18501
True	False	False	False	False	-2824.92651367188	1055.02172851563	232.919815063477	0.65536904335022	0.925692737102509	0.421576768159866	85.7142868041992	18000
True	False	False	False	False	-2827.17065429688	1228.84094238281	298.359191894531	0.458750396966934	0.853377521038055	0.21587660908699	89.286247253418	24018
True	False	False	False	False	-2825.02197265625	1171.62805175781	393.745391845703	0.752175569534302	0.949331343173981	0.65882819890976	95.594367980957	33936
True	False	False	False	False	-2818.42529296875	1207.3076171875	48.80224609375	0.824289858341217	0.962561309337616	1	66.7045440673828	2935
True	False	False	False	False	-2814.19995117188	1482.50854492188	2631.99389648438	0.0410536676645279	0.920442640781403	0.0134209049865603	103.774124145508	246256
True	False	False	False	False	-2808.41821289063	1465.72827148438	12.2005615234375	0.741141617298126	0.94014710187912	0.616318583488464	62.0909080505371	683
True	False	False	False	False	-2803.26611328125	1264.36267089844	206.300399780273	0.65363472700119	0.936237692832947	0.418849259614944	101.833335876465	18941
True	False	False	False	False	-2801.07006835938	1124.67260742188	167.480438232422	0.757746458053589	0.947680115699768	0.684017658233643	86.4966888427734	13061
True	False	False	False	False	-2794.46923828125	1393.27685546875	133.097030639648	0.816674590110779	0.955317556858063	1	89.9499969482422	10794
True	False	False	False	False	-2797.64477539063	1447.38146972656	123.114753723145	0.807714879512787	0.942635536193848	1	141.918914794922	15753
True	False	False	False	False	-2791.30908203125	1337.12561035156	211.846115112305	0.607233226299286	0.895147979259491	0.354752659797668	100.21989440918	19142
True	False	False	False	False	-2788.32543945313	1355.68237304688	42.1473922729492	0.759709894657135	0.95525187253952	0.693692982196808	68.4736862182617	2602
True	False	False	False	False	-2783.3583984375	1292.4111328125	368.235137939453	0.593524932861328	0.918841123580933	0.338448256254196	140.810241699219	46749
True	False	False	False	False	-2783.04907226563	1022.52569580078	177.462707519531	0.7813321352005	0.9663947224617	0.865756332874298	79.5187530517578	12723
True	False	False	False	False	-2782.22338867188	1160.16613769531	110.914192199707	0.614722788333893	0.928254544734955	0.364102095365524	65.7399978637695	6574
True	False	False	False	False	-2775.32055664063	1212.52844238281	330.524291992188	0.831412851810455	0.956290304660797	1	110.312080383301	32873
True	False	False	False	False	-2771.76416015625	1082.40502929688	199.645553588867	0.757985770702362	0.956491589546204	0.685172200202942	77.5833358764648	13965
True	False	False	False	False	-2761.98828125	1252.36462402344	155.279876708984	0.770017266273499	0.959284722805023	0.754476308822632	120.52857208252	16874
True	False	False	False	False	-2767.15380859375	1379.14794921875	229.592376708984	0.522962391376495	0.872109651565552	0.267385721206665	122.87922668457	25436
True	False	False	False	False	-2758.47265625	1456.30895996094	22.1828384399414	0.806145071983337	0.95370626449585	1	53.4000015258789	1068
True	False	False	False	False	-2758.404296875	1235.76782226563	120.896469116211	0.741812705993652	0.936038613319397	0.618682026863098	138.293579101563	15074
True	False	False	False	False	-2743.220703125	977.262023925781	110.914192199707	0.803114473819733	0.94528329372406	1	103.069999694824	10307
True	False	False	False	False	-2748.31884765625	1430.20300292969	13.3097038269043	0.743378639221191	0.942608833312988	0.624296009540558	51.5	618
True	False	False	False	False	-2741.419921875	1553.19934082031	271.739776611328	0.63376647233963	0.911283433437347	0.389477640390396	139.048980712891	34067
True	False	False	False	False	-2737.16284179688	689.201965332031	144.188446044922	0.759280562400818	0.953401744365692	0.691536962985992	74.4384613037109	9677
True	False	False	False	False	-2726.16870117188	1333.2470703125	391.527099609375	0.752673387527466	0.946604311466217	0.660958886146545	96.218132019043	33965
True	False	False	False	False	-2714.66674804688	1441.99523925781	122.005615234375	0.778340220451355	0.957431972026825	0.826822757720947	141.618179321289	15578
True	False	False	False	False	-2703.96557617188	1100.77490234375	279.503784179688	0.752526581287384	0.948710739612579	0.660328269004822	97.25	24507
True	False	False	False	False	-2708.48120117188	1248.81750488281	165.262145996094	0.694022297859192	0.921759724617004	0.491322606801987	140.335571289063	20910
True	False	False	False	False	-2707.3427734375	1509.08422851563	99.8227767944336	0.777396082878113	0.939870774745941	0.816632270812988	139.899993896484	12591
True	False	False	False	False	-2704.93676757813	1571.30151367188	327.196868896484	0.347705125808716	0.799603879451752	0.145136088132858	117.766098022461	34741
True	False	False	False	False	-2685.10668945313	1279.30883789063	147.515884399414	0.749781250953674	0.928246736526489	0.648868799209595	141.864654541016	18868
True	False	False	False	False	-2682.50073242188	1372.21899414063	368.235137939453	0.806108474731445	0.952512323856354	1	89.0963821411133	29580
True	False	False	False	False	-2676.31591796875	1153.10900878906	176.353576660156	0.797891974449158	0.955024838447571	1	88.4465408325195	14063
True	False	False	False	False	-2670.19458007813	1514.83276367188	144.188446044922	0.778827726840973	0.936003386974335	0.832400798797607	144.492309570313	18784
True	False	False	False	False	-2674.78784179688	1650.857421875	123.114753723145	0.546370625495911	0.962731003761292	0.288934201002121	114.711708068848	12733
True	False	False	False	False	-2661.87036132813	1383.7431640625	151.952453613281	0.772331058979034	0.948261201381683	0.771500051021576	142.540145874023	19528
True	False	False	False	False	-2658.83276367188	1689.06677246094	265.084930419922	0.215607702732086	0.90196704864502	0.0800588205456734	100.066947937012	23916
True	False	False	False	False	-2648.224609375	1332.66625976563	124.223899841309	0.792491853237152	0.964657068252563	1	140.169647216797	15699
True	False	False	False	False	-2645.0400390625	1419.18029785156	129.769607543945	0.766421258449554	0.946264207363129	0.730939626693726	143.28205871582	16764
True	False	False	False	False	-2627.13989257813	1709.25476074219	15.5279874801636	0.603693544864655	0.934281527996063	0.350445985794067	77.2857131958008	1082
True	False	False	False	False	-2613.38330078125	1278.32482910156	69.8759460449219	0.739117622375488	0.922509670257568	0.609337687492371	135.015869140625	8506
True	False	False	False	False	-2611.17724609375	1352.39440917969	90.9496383666992	0.690609216690063	0.91126549243927	0.484336644411087	136.134140014648	11163
True	False	False	False	False	-2606.03344726563	1704.255859375	22.1828384399414	0.755204319953918	0.938502132892609	0.672140836715698	77.9499969482422	1559
True	False	False	False	False	-2601.8017578125	204.719665527344	92.0587844848633	0.783524453639984	0.963349997997284	0.906862378120422	128.409637451172	10658
True	False	False	False	False	-2601.33203125	1721.705078125	176.353576660156	0.779534697532654	0.940943539142609	0.840936243534088	159.584899902344	25374
True	False	False	False	False	-2600.892578125	1757.04907226563	493.568176269531	0.134495317935944	0.901985049247742	0.0469231158494949	97.5617980957031	43415
True	False	False	False	False	-2580.16137695313	1355.69885253906	90.9496383666992	0.774084389209747	0.93296754360199	0.78568023443222	135.597564697266	11119
True	False	False	False	False	-2585.1806640625	1723.78857421875	146.40673828125	0.744143784046173	0.930714666843414	0.627091646194458	155.575759887695	20536
True	False	False	False	False	-2561.21630859375	1637.88623046875	388.199676513672	0.309783488512039	0.807657063007355	0.124742560088634	123.040000915527	43064
True	False	False	False	False	-2560.04125976563	1735.71533203125	271.739776611328	0.718586564064026	0.931753218173981	0.548391759395599	79.8816299438477	19571
True	False	False	False	False	-2555.51440429688	1793.07958984375	22.1828384399414	0.524048745632172	0.941819429397583	0.268348306417465	83.25	1665
True	False	False	False	False	-2554.12255859375	1810.1201171875	22.1828384399414	0.598902344703674	0.922939479351044	0.344725489616394	98.75	1975
True	False	False	False	False	-2544.48950195313	1600.26171875	168.589569091797	0.738123416900635	0.949771761894226	0.60598623752594	70.8947372436523	10776
True	False	False	False	False	-2545.79565429688	1708.14086914063	39.9291114807129	0.792017757892609	0.946688234806061	1	60.7222213745117	2186
True	False	False	False	False	-2537.70385742188	1803.34350585938	156.389007568359	0.707564532756805	0.938908874988556	0.52114063501358	124.609931945801	17570
True	False	False	False	False	-2529.85131835938	1731.37072753906	97.6044921875	0.737299859523773	0.915458261966705	0.603246867656708	142.818176269531	12568
True	False	False	False	False	-2522.87719726563	1504.52062988281	86.513069152832	0.84085887670517	0.965293765068054	1	141.358978271484	11026
True	False	False	False	False	-2525.99194335938	1838.98876953125	312.778015136719	0.24640391767025	0.938852667808533	0.0938445255160332	92.8191452026367	26175
True	False	False	False	False	-2520.82177734375	1630.66394042969	205.191253662109	0.562564253807068	0.894634306430817	0.304925441741943	122.405403137207	22645
True	False	False	False	False	-2500.19580078125	1549.51403808594	14.4188451766968	0.805326879024506	0.942608833312988	1	48.9230766296387	636
True	False	False	False	False	-2497.962890625	1431.29846191406	205.191253662109	0.695890784263611	0.942931175231934	0.495230942964554	73.4756774902344	13593
True	False	False	False	False	-2492.72290039063	1851.5263671875	138.64274597168	0.7602219581604	0.945659458637238	0.696295320987701	128.36799621582	16046
True	False	False	False	False	-2488.6005859375	1472.32641601563	230.701522827148	0.80817586183548	0.953910410404205	1	79.5961532592773	16556
True	False	False	False	False	-2487.02197265625	1688.83044433594	9.98227787017822	0.754574596881866	0.933233201503754	0.669301986694336	60.4444427490234	544
True	False	False	False	False	-2481.056640625	1868.31384277344	120.896469116211	0.733505606651306	0.949885427951813	0.591034114360809	143.697250366211	15663
True	False	False	False	False	-2463.65869140625	1884.5634765625	97.6044921875	0.773984313011169	0.958927810192108	0.784835934638977	121.159088134766	10662
True	False	False	False	False	-2457.146484375	1524.70043945313	250.666076660156	0.694636762142181	0.965787708759308	0.492601156234741	80.3230056762695	18153
True	False	False	False	False	-2460.52075195313	1696.46826171875	420.364807128906	0.395474284887314	0.822131931781769	0.173293173313141	154.139846801758	58419
True	False	False	False	False	-2460.02099609375	1777.955078125	160.825576782227	0.797517895698547	0.948956847190857	1	84.9103469848633	12312
True	False	False	False	False	-2456.82763671875	1651.98156738281	177.462707519531	0.694674909114838	0.921453356742859	0.492680758237839	126.037498474121	20166
True	False	False	False	False	-2447.166015625	1901.96875	164.153015136719	0.547480702400208	0.902815282344818	0.290000468492508	121.682434082031	18009
True	False	False	False	False	-2444.66796875	1858.01745605469	324.978576660156	0.789652705192566	0.967040300369263	1	90.5324249267578	26526
True	False	False	False	False	-2437.73950195313	1929.51611328125	138.64274597168	0.241985231637955	0.945655286312103	0.0918209627270699	92.463996887207	11558
True	False	False	False	False	-2415.29541015625	1584.36987304688	31.0559749603271	0.811063647270203	0.960755467414856	1	58.6428565979004	1642
True	False	False	False	False	-2419.00927734375	1609.47729492188	13.3097038269043	0.743378639221191	0.931919693946838	0.624296009540558	47.6666679382324	572
True	False	False	False	False	-2415.79370117188	1684.34692382813	79.8582229614258	0.725530564785004	0.91590678691864	0.56728732585907	140.027770996094	10082
True	False	False	False	False	-2413.95556640625	1756.17687988281	227.374099731445	0.658915579319	0.938409209251404	0.427244901657104	113.74146270752	23317
True	False	False	False	False	-2407.751953125	1802.05517578125	392.636260986328	0.803080379962921	0.958189070224762	1	86.2457656860352	30531
True	False	False	False	False	-2403.42065429688	1936.49523925781	154.17073059082	0.704342007637024	0.935637652873993	0.513713896274567	143.251800537109	19912
True	False	False	False	False	-2397.20190429688	1586.71508789063	290.595184326172	0.61592173576355	0.914041936397552	0.365629881620407	80.7328262329102	21152
True	False	False	False	False	-2386.76416015625	1715.41735839844	196.318130493164	0.654757380485535	0.927100300788879	0.420611560344696	134.898300170898	23877
True	False	False	False	False	-2385.69921875	1830.05322265625	21.0736961364746	0.819298386573792	0.952117681503296	1	47.3684196472168	900
True	False	False	False	False	-2385.298828125	1813.75903320313	33.2742576599121	0.745649039745331	0.94053065776825	0.63269704580307	50.5	1515
True	False	False	False	False	-2383.97705078125	1955.94909667969	44.3656768798828	0.784437417984009	0.955680787563324	0.932413876056671	59.0499992370605	2362
True	False	False	False	False	-2374.099609375	1927.71765136719	19.9645557403564	0.776177406311035	0.952117681503296	0.804480254650116	52.1666679382324	939
True	False	False	False	False	-2361.88818359375	1770.32788085938	288.376892089844	0.639893531799316	0.946470975875854	0.398189723491669	96.9115371704102	25197
True	False	False	False	False	-2358.05688476563	1792.43432617188	12.2005615234375	0.768196105957031	0.939064502716064	0.742168962955475	52.3636360168457	576
True	False	False	False	False	-2351.54760742188	1691.50402832031	280.612915039063	0.386733919382095	0.797616243362427	0.167912498116493	105.098815917969	26590
True	False	False	False	False	-2350.34838867188	1901.21362304688	431.456207275391	0.411347925662994	0.767747938632965	0.183353036642075	94.4370193481445	36736
True	False	False	False	False	-2346.60302734375	1823.94213867188	200.754699707031	0.746109485626221	0.948012173175812	0.634440541267395	74.8729248046875	13552
True	False	False	False	False	-2342.31079101563	1932.38452148438	16.6371288299561	0.714476346969604	0.930929720401764	0.53786963224411	43.5999984741211	654
True	False	False	False	False	-2336.29174804688	1865.78918457031	314.996307373047	0.566729605197906	0.940754234790802	0.309198021888733	82.4190139770508	23407
True	False	False	False	False	-2334.11254882813	1975.70776367188	417.037384033203	0.235520258545876	0.683593034744263	0.0888884142041206	93.7101058959961	35235
True	False	False	False	False	-2324.94946289063	1778.04943847656	183.008422851563	0.654515147209167	0.953483045101166	0.420230358839035	70.4424209594727	11623
True	False	False	False	False	-2301.94848632813	1964.93469238281	115.350761413574	0.748017251491547	0.929024577140808	0.641817271709442	171.182693481445	17803
True	False	False	False	False	-2298.60107421875	1937.16918945313	237.356369018555	0.680355548858643	0.948082149028778	0.464438825845718	87	18618
True	False	False	False	False	-2293.32592773438	1827.90942382813	141.970169067383	0.795358955860138	0.951936304569244	1	76.546875	9798
True	False	False	False	False	-2292.87915039063	1855.59887695313	169.698715209961	0.733056426048279	0.94344162940979	0.589630365371704	70.470588684082	10782
True	False	False	False	False	-2289.34155273438	1700.22607421875	202.97297668457	0.754353761672974	0.958568394184113	0.668315708637238	82.8524627685547	15162
True	False	False	False	False	-2286.435546875	1956.08825683594	92.0587844848633	0.83637547492981	0.95595395565033	1	179.855422973633	14928
True	False	False	False	False	-2279.55810546875	1656.46545410156	228.483245849609	0.841748654842377	0.962161064147949	1	97.0873794555664	20000
True	False	False	False	False	-2272.93017578125	1409.35827636719	118.678184509277	0.757112741470337	0.92960250377655	0.680991768836975	148.308410644531	15869
True	False	False	False	False	-2278.69604492188	1994.84851074219	224.046676635742	0.768940627574921	0.952879428863525	0.747096836566925	88.5643539428711	17890
True	False	False	False	False	-2277.81762695313	1734.40661621094	228.483245849609	0.718078851699829	0.956394016742706	0.547066926956177	90.1262130737305	18566
True	False	False	False	False	-2275.19140625	1932.55700683594	139.751892089844	0.754863798618317	0.958077073097229	0.67060112953186	194.111114501953	24458
True	False	False	False	False	-2276.4521484375	1945.78942871094	67.6576614379883	0.715653538703918	0.911279439926147	0.540836870670319	170.393447875977	10394
True	False	False	False	False	-2244.61499023438	1944.02233886719	347.161437988281	0.497549712657928	0.888821363449097	0.24580129981041	99.7476043701172	31221
True	False	False	False	False	-2230.21630859375	1687.46997070313	140.861022949219	0.797730386257172	0.965290427207947	1	107.055114746094	13596
True	False	False	False	False	-2228.1826171875	1717.06994628906	244.01123046875	0.754632532596588	0.953117787837982	0.669561564922333	93.2409057617188	20513
True	False	False	False	False	-2222.11572265625	2016.25158691406	92.0587844848633	0.492024302482605	0.913489401340485	0.24132989346981	85.8554229736328	7126
True	False	False	False	False	-2213.412109375	1931.00537109375	261.757507324219	0.69432008266449	0.951586544513702	0.491941422224045	82.0423736572266	19362
True	False	False	False	False	-2210.0966796875	2003.76037597656	332.742584228516	0.581365168094635	0.904063522815704	0.324776202440262	175.266662597656	52580
True	False	False	False	False	-2202.19653320313	71.4759826660156	154.17073059082	0.775613307952881	0.960869550704956	0.799180150032043	175.942443847656	24456
True	False	False	False	False	-2205.01684570313	1814.96447753906	230.701522827148	0.791780471801758	0.957535862922668	1	92.0432662963867	19145
True	False	False	False	False	-2190.51831054688	1866.74096679688	161.934722900391	0.823068141937256	0.958779573440552	1	72.9862976074219	10656
True	False	False	False	False	-2176.6513671875	1841.71276855469	155.279876708984	0.789243400096893	0.950994849205017	1	85.9785690307617	12037
True	False	False	False	False	-2157.41918945313	1859.11535644531	340.506591796875	0.564497947692871	0.890685260295868	0.306900441646576	194.013031005859	59562
True	False	False	False	False	-2153.72534179688	1919.36535644531	165.262145996094	0.616442799568176	0.948534250259399	0.366296589374542	76.2483215332031	11361
True	False	False	False	False	-2143.53588867188	1853.78527832031	117.569046020508	0.793545544147491	0.965185582637787	1	199.943389892578	21194
True	False	False	False	False	-2141.43896484375	1994.78576660156	46.5839614868164	0.720192134380341	0.942651450634003	0.552630007266998	66.8809509277344	2809
True	False	False	False	False	-2141.4208984375	561.261657714844	88.7313537597656	0.862419307231903	0.971599817276001	1	142.537506103516	11403
True	False	False	False	False	-2138.46606445313	1830.47619628906	165.262145996094	0.402748703956604	0.929468870162964	0.177856102585793	96.2416076660156	14340
True	False	False	False	False	-2132.79174804688	1863.10168457031	96.4953460693359	0.825828194618225	0.956613540649414	1	175.770111083984	15292
True	False	False	False	False	-2129.12963867188	1842.572265625	117.569046020508	0.807007014751434	0.950443029403687	1	183.283020019531	19428
True	False	False	False	False	-2123.14477539063	1880.44689941406	178.571853637695	0.733283638954163	0.958850622177124	0.590339362621307	73.5403747558594	11840
True	False	False	False	False	-2121.19897460938	1986.00561523438	311.668884277344	0.472741007804871	0.866550624370575	0.226285383105278	195.658355712891	54980
True	False	False	False	False	-2109.58911132813	1996.08618164063	28.8376903533936	0.696614444255829	0.955226957798004	0.496761053800583	75.1538467407227	1954
True	False	False	False	False	-2093.1455078125	1815.36242675781	324.978576660156	0.624740242958069	0.929950714111328	0.37714609503746	90.242317199707	26441
True	False	False	False	False	-2080.66259765625	493.191345214844	129.769607543945	0.774984061717987	0.928325414657593	0.793480038642883	166.418807983398	19471
True	False	False	False	False	-2074.44775390625	1896.951171875	238.465515136719	0.691057801246643	0.928185641765594	0.485243767499924	74.6604614257813	16052
True	False	False	False	False	-2073.5986328125	1918.86901855469	9.98227787017822	0.687235474586487	0.9244145154953	0.47761595249176	44.7777786254883	403
True	False	False	False	False	-2065.98657226563	1123.84252929688	39.9291114807129	0.792017757892609	0.953058242797852	1	40.9444427490234	1474
True	False	False	False	False	-2046.19116210938	1973.10791015625	23.2919807434082	0.792964518070221	0.955192744731903	1	64.9047622680664	1363
True	False	False	False	False	-2047.26574707031	2010.81970214844	247.338653564453	0.418385773897171	0.848558783531189	0.187937989830971	75.1479797363281	16758
True	False	False	False	False	-2035.72607421875	1961.13830566406	127.551322937012	0.836821675300598	0.965676367282867	1	192.721740722656	22163
True	False	False	False	False	-2020.25537109375	1975.95971679688	198.536407470703	0.667703568935394	0.924542188644409	0.441847681999207	83.8882675170898	15016
True	False	False	False	False	-2006.57104492188	2004.31323242188	307.232330322266	0.806452751159668	0.962863504886627	1	81.2599258422852	22509
True	False	False	False	False	-1992.15686035156	1931.37487792969	13.3097038269043	0.743378639221191	0.942608833312988	0.624296009540558	45.4166679382324	545
True	False	False	False	False	-1976.51538085938	2019.54223632813	215.173538208008	0.695303618907928	0.95571368932724	0.493996143341064	75.8814468383789	14721
True	False	False	False	False	-1966.14025878906	1977.84020996094	103.150199890137	0.489335924386978	0.889618337154388	0.239181041717529	61.9139785766602	5758
True	False	False	False	False	-1965.16247558594	1955.30261230469	191.881561279297	0.374568372964859	0.836415469646454	0.160600408911705	61.3583831787109	10615
True	False	False	False	False	-1932.77026367188	2011.52514648438	226.264953613281	0.345135062932968	0.877845048904419	0.143702954053879	56.1127433776855	11447
True	False	False	False	False	-1915.39233398438	597.004516601563	9.98227787017822	0.754574596881866	0.933233201503754	0.669301986694336	34.1111106872559	307
True	False	False	False	False	-2291.0595703125	2027.70947265625	130.878753662109	0.627089440822601	0.949228763580322	0.380300492048264	118.966102600098	14038
True	False	False	False	False	-2291.15258789063	2054.5205078125	77.6399383544922	0.729374051094055	0.944712281227112	0.578431367874146	138.485717773438	9694
True	False	False	False	False	-2200.685546875	2120.25366210938	73.203369140625	0.474703282117844	0.860177874565125	0.227778226137161	66.863639831543	4413
True	False	False	False	False	-2192.29931640625	2133.37377929688	35.4925422668457	0.562897682189941	0.946633875370026	0.305264919996262	73.625	2356
True	False	False	False	False	-2187.76318359375	2076.07080078125	15.5279874801636	0.717676758766174	0.928345501422882	0.546022891998291	42.2857131958008	592
True	False	False	False	False	-2160.39184570313	2074.93408203125	246.229507446289	0.630330204963684	0.894957482814789	0.384714812040329	75.9279251098633	16856
True	False	False	False	False	-2132.63159179688	2054.03125	96.4953460693359	0.810468971729279	0.945845723152161	1	185.839080810547	16168
True	False	False	False	False	-2119.81396484375	2187.3427734375	97.6044921875	0.760120630264282	0.959297358989716	0.695777595043182	74.7840881347656	6581
True	False	False	False	False	-2119.06176757813	2057.13452148438	215.173538208008	0.513985276222229	0.91426545381546	0.259560793638229	84.8762893676758	16466
True	False	False	False	False	-2114.91577148438	2114.23364257813	431.456207275391	0.419228345155716	0.88201230764389	0.188492238521576	83.6195373535156	32528
True	False	False	False	False	-2108.17529296875	2210.78515625	3429.466796875	0.0405194126069546	0.95151960849762	0.0132415639236569	122.545280456543	378910
True	False	False	False	False	-2091.6787109375	2042.01599121094	318.32373046875	0.708335161209106	0.957273364067078	0.522950232028961	77.7282257080078	22308
True	False	False	False	False	-2091.2685546875	2142.97900390625	22.1828384399414	0.755204319953918	0.938502132892609	0.672140836715698	44.0999984741211	882
True	False	False	False	False	-2077.58935546875	2137.9658203125	26.6194076538086	0.780536234378815	0.942926585674286	0.854119598865509	49.25	1182
True	False	False	False	False	-2073.98828125	2180.28369140625	237.356369018555	0.442680388689041	0.838251650333405	0.204400733113289	113.528038024902	24295
True	False	False	False	False	-2069.85229492188	2153.93481445313	147.515884399414	0.839185535907745	0.971449732780457	1	75.4511260986328	10035
True	False	False	False	False	-2056.0546875	2124.9541015625	314.996307373047	0.77314817905426	0.942389190196991	0.777953743934631	88.2746505737305	25070
True	False	False	False	False	-2048.69555664063	2088.47998046875	280.612915039063	0.742050588130951	0.950133144855499	0.619525790214539	95.3399200439453	24121
True	False	False	False	False	-2044.982421875	2206.93579101563	222.937530517578	0.651102185249329	0.938102424144745	0.414916932582855	84.2885589599609	16942
True	False	False	False	False	-2042.98779296875	2244.1845703125	156.389007568359	0.844728589057922	0.965531826019287	1	189.90071105957	26776
True	False	False	False	False	-2025.84057617188	2187.53125	299.468322753906	0.624678432941437	0.957218408584595	0.377063661813736	204.488891601563	55212
True	False	False	False	False	-2014.55712890625	2175.4794921875	25.5102653503418	0.729883551597595	0.94045352935791	0.579949259757996	97	2231
True	False	False	False	False	-2006.82348632813	2113.37231445313	195.208984375	0.620577335357666	0.935421407222748	0.371647238731384	64.9204559326172	11426
True	False	False	False	False	-2006.49194335938	2142.22509765625	170.807861328125	0.755021035671234	0.949531018733978	0.671310603618622	70.5	10857
True	False	False	False	False	-1999.626953125	2047.66796875	88.7313537597656	0.862419307231903	0.971599817276001	1	169.800003051758	13584
True	False	False	False	False	-1999.71655273438	2183.97924804688	235.138092041016	0.777740120887756	0.950063049793243	0.820259034633636	83.9056625366211	17788
True	False	False	False	False	-1995.62023925781	2227.04418945313	228.483245849609	0.807278871536255	0.954878509044647	1	86.6213607788086	17844
True	False	False	False	False	-1993.52197265625	2158.0703125	133.097030639648	0.711360454559326	0.950315177440643	0.530186176300049	71.7416687011719	8609
True	False	False	False	False	-1990.18640136719	2101.61401367188	216.282684326172	0.513013482093811	0.932729780673981	0.258727252483368	76.6256408691406	14942
True	False	False	False	False	-1982.0869140625	2039.58557128906	226.264953613281	0.792634010314941	0.959316194057465	1	79.8480377197266	16289
True	False	False	False	False	-1974.3837890625	2251.33715820313	109.805053710938	0.703859448432922	0.94274640083313	0.512620806694031	62.1919174194336	6157
True	False	False	False	False	-1971.46533203125	2077.30444335938	222.937530517578	0.83894807100296	0.963382422924042	1	72.348258972168	14542
True	False	False	False	False	-1969.67321777344	2277.49877929688	174.135284423828	0.728463411331177	0.95362001657486	0.575742781162262	66.7006378173828	10472
True	False	False	False	False	-1959.33728027344	2237.57543945313	145.297592163086	0.746155977249146	0.953133761882782	0.634617507457733	172.992370605469	22662
True	False	False	False	False	-1955.19653320313	2171.16918945313	259.539215087891	0.605311691761017	0.95135909318924	0.352406084537506	75.8119659423828	17740
True	False	False	False	False	-1952.67065429688	2301.99194335938	173.026138305664	0.698659062385559	0.958004772663116	0.501135647296906	107.814102172852	16819
True	False	False	False	False	-1947.20483398438	2051.86376953125	204.082122802734	0.809165418148041	0.952201426029205	1	84.7663040161133	15597
True	False	False	False	False	-1947.02380371094	2112.61865234375	312.778015136719	0.707564532756805	0.937458276748657	0.52114063501358	68.5141830444336	19321
True	False	False	False	False	-1924.37426757813	2149.80639648438	343.834014892578	0.728762328624725	0.952410757541656	0.576622068881989	71.8806457519531	22283
True	False	False	False	False	-1929.64001464844	2220.97021484375	302.795745849609	0.596442759037018	0.95941698551178	0.34183594584465	80.9304046630859	22094
True	False	False	False	False	-1928.88696289063	2323.326171875	57.6753807067871	0.516867101192474	0.933072566986084	0.262047916650772	79.0192337036133	4109
True	False	False	False	False	-1920.77526855469	2285.4873046875	31.0559749603271	0.792491853237152	0.946757137775421	1	48.6785697937012	1363
True	False	False	False	False	-1911.23229980469	2332.57373046875	158.607299804688	0.741963624954224	0.941809177398682	0.619216978549957	104.762237548828	14981
True	False	False	False	False	-202.701446533203	-3578.2373046875	80.9673614501953	0.826583564281464	0.966323673725128	1	110.79451751709	8088
True	False	False	False	False	-103.936614990234	-3578.80151367188	97.6044921875	0.819784700870514	0.961163997650146	1	93.863639831543	8260
True	False	False	False	False	-245.364959716797	-3578.05786132813	150.843307495117	0.689140379428864	0.897207915782928	0.481388688087463	176.139709472656	23955
True	False	False	False	False	-415.232666015625	-3572.830078125	11.0914192199707	0.673765122890472	0.928999543190002	0.452423572540283	75.1999969482422	752
True	False	False	False	False	-279.990783691406	-3571.15185546875	216.282684326172	0.712923526763916	0.948442995548248	0.534010291099548	149.051284790039	29065
True	False	False	False	False	-366.092742919922	-3570.61962890625	202.97297668457	0.562471330165863	0.942079424858093	0.30483090877533	94.5628433227539	17305
True	False	False	False	False	-463.715026855469	-3567.73706054688	164.153015136719	0.684059619903564	0.973145604133606	0.471448361873627	111.060813903809	16437
True	False	False	False	False	-536.285888671875	-3561.29443359375	51.0205307006836	0.809165418148041	0.963721692562103	1	94.2826080322266	4337
True	False	False	False	False	-518.591979980469	-3562.36401367188	69.8759460449219	0.795017898082733	0.94997501373291	1	101.238098144531	6378
True	False	False	False	False	-396.177520751953	-3567.50903320313	165.262145996094	0.819518387317657	0.956646144390106	1	106.120803833008	15812
True	False	False	False	False	-430.972229003906	-3559.50732421875	419.255645751953	0.273694187402725	0.735043168067932	0.106703385710716	130.740737915039	49420
True	False	False	False	False	-555.849426269531	-3555.04467773438	151.952453613281	0.808602452278137	0.972386956214905	1	111.671531677246	15299
True	False	False	False	False	-611.07373046875	-3552.93408203125	46.5839614868164	0.600079774856567	0.945525348186493	0.346119970083237	92.7142868041992	3894
True	False	False	False	False	-711.760681152344	-3538.99340820313	24.401123046875	0.760120630264282	0.94915634393692	0.695777595043182	86.5454559326172	1904
True	False	False	False	False	-651.675109863281	-3543.85888671875	26.6194076538086	0.829222500324249	0.957139134407043	1	101	2424
True	False	False	False	False	-672.410827636719	-3538.9697265625	179.680999755859	0.616675138473511	0.941586434841156	0.366594463586807	109.586418151855	17753
True	False	False	False	False	-853.865539550781	-3527.197265625	12.2005615234375	0.404529690742493	0.846266984939575	0.17898528277874	106.727272033691	1174
True	False	False	False	False	-756.549011230469	-3523.48999023438	246.229507446289	0.610513687133789	0.954264879226685	0.358807295560837	107.090087890625	23774
True	False	False	False	False	-881.931518554688	-3520.80249023438	11.0914192199707	0.345509380102158	0.894427955150604	0.143911197781563	108.199996948242	1082
True	False	False	False	False	-841.887512207031	-3511.29174804688	127.551322937012	0.706931173801422	0.953589022159576	0.519663214683533	120.556518554688	13864
True	False	False	False	False	-885.407043457031	-3505.86157226563	13.3097038269043	0.769369602203369	0.941614151000977	0.75	83	996
True	False	False	False	False	-988.871154785156	-3495.16064453125	41.0382537841797	0.367770820856094	0.873512506484985	0.156600996851921	110.675674438477	4095
True	False	False	False	False	-1064.43542480469	-3475.1005859375	11.0914192199707	0.512626230716705	0.934041440486908	0.258395850658417	114.699996948242	1147
True	False	False	False	False	-1094.76232910156	-3466.36791992188	15.5279874801636	0.564301550388336	0.924268186092377	0.306699156761169	115.857139587402	1622
True	False	False	False	False	-1078.20568847656	-3453.26635742188	129.769607543945	0.519226610660553	0.935744106769562	0.264101564884186	114.794868469238	13431
True	False	False	False	False	-1118.60925292969	-3434.32592773438	90.9496383666992	0.744097054004669	0.946008145809174	0.626919984817505	137.207321166992	11251
True	False	False	False	False	-1239.13830566406	-3420.25634765625	18.8554134368896	0.587365925312042	0.889751732349396	0.331435710191727	118	2006
True	False	False	False	False	-1223.72875976563	-3425.7060546875	21.0736961364746	0.355943351984024	0.923431396484375	0.149783119559288	117.526313781738	2233
True	False	False	False	False	-1168.10925292969	-3419.54321289063	25.5102653503418	0.748013913631439	0.942926585674286	0.641803920269012	113.82608795166	2618
True	False	False	False	False	-1159.92797851563	-3417.29809570313	297.250030517578	0.447311371564865	0.908873796463013	0.207657516002655	120.470146179199	32286
True	False	False	False	False	-1199.55212402344	-3409.52587890625	136.424453735352	0.776088893413544	0.961215615272522	0.803636133670807	105.300811767578	12952
True	False	False	False	False	-1287.93310546875	-3402.09814453125	14.4188451766968	0.560572564601898	0.894671499729156	0.302906334400177	115.769233703613	1505
True	False	False	False	False	-1365.615234375	-3373.08227539063	12.2005615234375	0.563888907432556	0.928345501422882	0.306276768445969	117.272727966309	1290
True	False	False	False	False	-1358.85180664063	-3350.01611328125	212.955261230469	0.508686482906342	0.873765528202057	0.255047082901001	109.328125	20991
True	False	False	False	False	-1390.9423828125	-3341.42114257813	175.244430541992	0.527426838874817	0.945949018001556	0.271363943815231	112.810127258301	17824
True	False	False	False	False	-1454.23693847656	-3311.94555664063	115.350761413574	0.739407896995544	0.917920351028442	0.610325813293457	103.576919555664	10772
True	False	False	False	False	-1514.82775878906	-3285.82861328125	93.1679229736328	0.636362612247467	0.941570937633514	0.393133908510208	102.714286804199	8628
True	False	False	False	False	-1555.59497070313	-3266.7822265625	107.586769104004	0.827301025390625	0.966806530952454	1	120.546394348145	11693
True	False	False	False	False	-1539.10021972656	-3261.78149414063	225.155807495117	0.640431106090546	0.941045165061951	0.398968070745468	133.078811645508	27015
True	False	False	False	False	-1597.87817382813	-3246.33544921875	102.041061401367	0.885054588317871	0.977383673191071	1	98.5217361450195	9064
True	False	False	False	False	-1666.26306152344	-3201.24877929688	144.188446044922	0.820256590843201	0.970036685466766	1	96.7846145629883	12582
True	False	False	False	False	-1715.95166015625	-3169.89868164063	155.279876708984	0.81768673658371	0.959402859210968	1	101.335716247559	14187
True	False	False	False	False	-1765.76403808594	-3156.95874023438	52.1296730041504	0.826755940914154	0.963721692562103	1	88.4042587280273	4155
True	False	False	False	False	-1788.43078613281	-3140.994140625	120.896469116211	0.630019009113312	0.950316071510315	0.384287714958191	97.4403686523438	10621
True	False	False	False	False	-1820.91198730469	-3096.654296875	129.769607543945	0.738230884075165	0.951566755771637	0.606346130371094	88.7179489135742	10380
True	False	False	False	False	-1854.08874511719	-3096.3583984375	432.565368652344	0.305930584669113	0.833240926265717	0.122756391763687	102.371795654297	39925
True	False	False	False	False	-1895.44775390625	-3067.23803710938	65.4393768310547	0.756123721599579	0.952435314655304	0.676357209682465	91.2881393432617	5386
True	False	False	False	False	-1896.35583496094	-3013.54638671875	32.1651153564453	0.820795118808746	0.961207389831543	1	92.7241363525391	2689
True	False	False	False	False	-1891.88500976563	-2907.41845703125	158.607299804688	0.548976004123688	0.932159662246704	0.291443437337875	75.9510498046875	10861
True	False	False	False	False	-1900.41943359375	-2818.79711914063	141.970169067383	0.747599303722382	0.959402859210968	0.640179634094238	78.1484375	10003
True	False	False	False	False	-1899.79553222656	-2772.10302734375	92.0587844848633	0.809303224086761	0.952431917190552	1	157.734939575195	13092
True	False	False	False	False	-1898.80322265625	-2719.08325195313	164.153015136719	0.718699157238007	0.956784188747406	0.548686504364014	94.8310775756836	14035
True	False	False	False	False	-1897.57556152344	-2889.7099609375	139.751892089844	0.669603943824768	0.966239869594574	0.445116937160492	73	9198
True	False	False	False	False	-1894.03723144531	-2866.22094726563	103.150199890137	0.557161390781403	0.940079629421234	0.299483209848404	71.1612930297852	6618
True	False	False	False	False	-1892.03405761719	-2753.08081054688	146.40673828125	0.701489865779877	0.955013632774353	0.507321655750275	74.0984878540039	9781
True	False	False	False	False	-1891.04724121094	-3024.689453125	136.424453735352	0.814726829528809	0.95090788602829	1	188.951217651367	23241
True	False	False	False	False	-1887.84387207031	-2287.71728515625	79.8582229614258	0.739838838577271	0.925675809383392	0.6118004322052	139.347229003906	10033
True	False	False	False	False	-1884.97668457031	-3046.5205078125	141.970169067383	0.287720143795013	0.934096336364746	0.113567315042019	86.5625	11080
True	False	False	False	False	-1882.82604980469	-2840.98657226563	136.424453735352	0.718396246433258	0.936104953289032	0.547894239425659	86.918701171875	10691
True	False	False	False	False	-1881.49194335938	-3077.82373046875	231.810668945313	0.484868943691254	0.915505528450012	0.23564824461937	109.564590454102	22899
True	False	False	False	False	-1833.33874511719	-3080.896484375	134.206176757813	0.780348420143127	0.964829802513123	0.851535737514496	79.7851257324219	9654
True	False	False	False	False	-1874.70581054688	-3026.52880859375	23.2919807434082	0.495785444974899	0.927241921424866	0.244365438818932	92.8571395874023	1950
True	False	False	False	False	-1877.73254394531	-2964.79223632813	163.043869018555	0.666965067386627	0.937402248382568	0.440588355064392	84.5850372314453	12434
True	False	False	False	False	-1881.06958007813	-2928.56005859375	257.320922851563	0.557969212532043	0.8913214802742	0.300289928913116	80.9224166870117	18774
True	False	False	False	False	-1877.07104492188	-2820.09887695313	186.335845947266	0.503242552280426	0.884652674198151	0.250487625598907	79.0773773193359	13285
True	False	False	False	False	-1872.68493652344	-3009.95239257813	102.041061401367	0.680651724338531	0.890007257461548	0.46499228477478	130.891311645508	12042
True	False	False	False	False	-1872.12353515625	-2863.69799804688	133.097030639648	0.569536685943604	0.925100326538086	0.312116354703903	75.6999969482422	9084
True	False	False	False	False	-1869.63171386719	-2788.0078125	199.645553588867	0.634681344032288	0.885513126850128	0.390760332345963	85.4055557250977	15373
True	False	False	False	False	-1867.87939453125	-2750.7451171875	141.970169067383	0.721593976020813	0.957997143268585	0.556392550468445	76.7890625	9829
True	False	False	False	False	-1867.55541992188	-3045.78540039063	156.389007568359	0.694038331508636	0.963189661502838	0.491355925798416	80.8723373413086	11403
True	False	False	False	False	-1823.6279296875	-3027.81591796875	188.554138183594	0.694646954536438	0.951575994491577	0.492622494697571	112.176467895508	19070
True	False	False	False	False	-1856.34265136719	-2987.72875976563	113.132476806641	0.785913348197937	0.960910856723785	1	78.5392150878906	8011
True	False	False	False	False	-1861.00268554688	-2955.94946289063	119.787330627441	0.75546407699585	0.941820323467255	0.673323512077332	93.4259262084961	10090
True	False	False	False	False	-1866.02770996094	-2892.427734375	185.226699829102	0.792605221271515	0.962685883045197	1	81.5329360961914	13616
True	False	False	False	False	-1860.64807128906	-2915.4970703125	68.7667999267578	0.812275528907776	0.963775813579559	1	65.7741928100586	4078
True	False	False	False	False	-1854.92065429688	-2868.25952148438	124.223899841309	0.508163869380951	0.939064025878906	0.254605978727341	85.75	9604
True	False	False	False	False	-1858.65954589844	-2738.53344726563	147.515884399414	0.567170321941376	0.944155395030975	0.309654086828232	76.2781982421875	10145
True	False	False	False	False	-1848.04895019531	-2967.77465820313	119.787330627441	0.743378639221191	0.961578607559204	0.624296009540558	75.2685165405273	8129
True	False	False	False	False	-1847.77746582031	-2933.8974609375	195.208984375	0.698149502277374	0.942419111728668	0.500038266181946	88.0397720336914	15495
True	False	False	False	False	-1843.55383300781	-2836.74267578125	141.970169067383	0.75548255443573	0.954523324966431	0.673407912254333	94.0625	12040
True	False	False	False	False	-1843.09362792969	-3020.2373046875	151.952453613281	0.742813408374786	0.944244742393494	0.622253179550171	80.9416046142578	11089
True	False	False	False	False	-1820.9658203125	-3005.73388671875	78.7490768432617	0.803937435150146	0.959860801696777	1	176.380279541016	12523
True	False	False	False	False	-1839.99682617188	-2995.66381835938	137.533599853516	0.658975303173065	0.938514590263367	0.427341461181641	161.298385620117	20001
True	False	False	False	False	-1824.65002441406	-2979.96606445313	100.931915283203	0.721950054168701	0.956510245800018	0.557357847690582	92.5054931640625	8418
True	False	False	False	False	-1833.443359375	-2908.37133789063	153.061584472656	0.806005537509918	0.961888611316681	1	79.7246398925781	11002
True	False	False	False	False	-1838.75317382813	-2802.5556640625	256.211791992188	0.496975481510162	0.929629564285278	0.245333105325699	98.168830871582	22677
True	False	False	False	False	-1838.80480957031	-2773.6201171875	139.751892089844	0.81259423494339	0.961380958557129	1	73.7698440551758	9295
True	False	False	False	False	-1836.59619140625	-2879.50756835938	442.547637939453	0.468083411455154	0.8337282538414	0.222775027155876	180.393478393555	71977
True	False	False	False	False	-1829.64709472656	-2741.85693359375	133.097030639648	0.41161772608757	0.885114729404449	0.18352735042572	58.6500015258789	7038
True	False	False	False	False	-1828.50231933594	-2946.0205078125	171.917007446289	0.614847600460052	0.944195806980133	0.364260733127594	88.735481262207	13754
True	False	False	False	False	-1820.9521484375	-2855.7607421875	110.914192199707	0.739838838577271	0.95430862903595	0.6118004322052	78.8099975585938	7881
True	False	False	False	False	-1824.18957519531	-2831.17846679688	157.498153686523	0.838113486766815	0.97102028131485	1	82.2112655639648	11674
True	False	False	False	False	-1819.64758300781	-2777.30419921875	119.787330627441	0.565930902957916	0.94449371099472	0.308373481035233	74.0370407104492	7996
True	False	False	False	False	-1813.63232421875	-3122.61181640625	313.887176513672	0.393946826457977	0.814516067504883	0.172344952821732	109.734985351563	31055
True	False	False	False	False	-1784.45324707031	-3124.58447265625	174.135284423828	0.514222800731659	0.913488209247589	0.259764909744263	89.2356719970703	14010
True	False	False	False	False	-1779.14172363281	-3077.90844726563	131.987884521484	0.680715799331665	0.959823191165924	0.465112239122391	77.3949584960938	9210
True	False	False	False	False	-1805.49096679688	-3075.62573242188	226.264953613281	0.622285425662994	0.901205062866211	0.373889684677124	124.514709472656	25401
True	False	False	False	False	-1809.16613769531	-3039.89501953125	16.6371288299561	0.693598926067352	0.941181302070618	0.490445405244827	87.0666656494141	1306
True	False	False	False	False	-1812.35339355469	-2991.94506835938	65.4393768310547	0.692189514636993	0.954490661621094	0.487547129392624	100.169494628906	5910
True	False	False	False	False	-1810.54711914063	-2898.17993164063	195.208984375	0.704208076000214	0.940992057323456	0.513410031795502	104.232955932617	18345
True	False	False	False	False	-1808.00024414063	-2973.78955078125	181.899276733398	0.684514880180359	0.948760449886322	0.472323328256607	107.713417053223	17665
True	False	False	False	False	-1807.06958007813	-2812.22900390625	154.17073059082	0.731373071670532	0.950831413269043	0.584443867206573	77.2374114990234	10736
True	False	False	False	False	-1803.9970703125	-3026.32153320313	161.934722900391	0.775890290737152	0.94539886713028	0.801759004592896	186.047943115234	27163
True	False	False	False	False	-1794.28430175781	-2940.30688476563	134.206176757813	0.751862764358521	0.952517151832581	0.657500267028809	73.4628067016602	8889
True	False	False	False	False	-1797.3076171875	-2782.96875	225.155807495117	0.492891639471054	0.854106962680817	0.242026850581169	77.8768463134766	15809
True	False	False	False	False	-1799.052734375	-2745.73217773438	270.630645751953	0.552043676376343	0.900934636592865	0.294428318738937	78.413932800293	19133
True	False	False	False	False	-1794.83410644531	-2858.83081054688	160.825576782227	0.778323948383331	0.95402455329895	0.826640605926514	96.027587890625	13924
True	False	False	False	False	-1793.19226074219	-3054.72241210938	102.041061401367	0.761244773864746	0.938904821872711	0.701598525047302	80.6195678710938	7417
True	False	False	False	False	-1773.71936035156	-3037.08544921875	130.878753662109	0.633394658565521	0.962160646915436	0.388958096504211	70.4915237426758	8318
True	False	False	False	False	-1789.97814941406	-3001.21484375	276.176330566406	0.375748664140701	0.812744498252869	0.16130106151104	86.317268371582	21493
True	False	False	False	False	-1790.28723144531	-2918.65087890625	199.645553588867	0.634681344032288	0.931328117847443	0.390760332345963	89.1444473266602	16046
True	False	False	False	False	-1789.87097167969	-3036.18041992188	58.7845230102539	0.775075852870941	0.96172833442688	0.794298112392426	83.1698150634766	4408
True	False	False	False	False	-1777.548828125	-2975.91333007813	329.415161132813	0.601519286632538	0.895662426948547	0.347834765911102	139.353530883789	41388
True	False	False	False	False	-1777.974609375	-2875.16967773438	180.790130615234	0.739559888839722	0.942485928535461	0.610844850540161	89.61962890625	14608
True	False	False	False	False	-1782.6240234375	-2812.65209960938	352.707153320313	0.417444348335266	0.839747607707977	0.187320083379745	85.2704391479492	27116
True	False	False	False	False	-1774.81726074219	-2941.5595703125	119.787330627441	0.608844935894012	0.902184724807739	0.356736987829208	105.981483459473	11446
True	False	False	False	False	-1772.63928222656	-2771.30615234375	177.462707519531	0.499328762292862	0.93643444776535	0.247257024049759	66.7125015258789	10674
True	False	False	False	False	-1766.693359375	-3094.05590820313	238.465515136719	0.543173491954803	0.834764897823334	0.285886913537979	103.63720703125	22282
True	False	False	False	False	-1758.00756835938	-3011.13671875	124.223899841309	0.783444225788116	0.957675635814667	0.904983460903168	73.9642868041992	8284
True	False	False	False	False	-1759.84448242188	-2924.21020507813	149.734161376953	0.735035240650177	0.962659299373627	0.595879673957825	80.9407424926758	10927
True	False	False	False	False	-1752.08068847656	-2888.64916992188	170.807861328125	0.480603933334351	0.848320305347443	0.232318162918091	72.6753234863281	11192
True	False	False	False	False	-1756.34655761719	-2843.02392578125	327.196868896484	0.493518948554993	0.87073290348053	0.242532074451447	82.2711868286133	24270
True	False	False	False	False	-1751.7939453125	-3145.09228515625	134.206176757813	0.792623698711395	0.963114500045776	1	97.6694183349609	11818
True	False	False	False	False	-1747.55603027344	-3114.57885742188	241.792938232422	0.400848716497421	0.765168249607086	0.176656723022461	85.5366973876953	18647
True	False	False	False	False	-1748.85510253906	-3041.76831054688	261.757507324219	0.445413172245026	0.846934676170349	0.206317767500877	82.6228790283203	19499
True	False	False	False	False	-1748.67443847656	-2996.72216796875	63.2210922241211	0.833572149276733	0.959577143192291	1	79.1052627563477	4509
True	False	False	False	False	-1746.64562988281	-2016.10546875	137.533599853516	0.716718852519989	0.947674334049225	0.543553650379181	72.129035949707	8944
True	False	False	False	False	-1745.28198242188	-3164.69506835938	206.300399780273	0.545539200305939	0.902225255966187	0.288138389587402	117.817207336426	21914
True	False	False	False	False	-1729.11865234375	-3151.95556640625	130.878753662109	0.752703249454498	0.963601350784302	0.661087512969971	102.610168457031	12108
True	False	False	False	False	-1731.27600097656	-3023.80126953125	224.046676635742	0.679670333862305	0.926338493824005	0.463163018226624	91.4455413818359	18472
True	False	False	False	False	-1731.06506347656	-2981.60083007813	118.678184509277	0.801031827926636	0.958391427993774	1	76.3457946777344	8169
True	False	False	False	False	-1744.90881347656	-2979.55102539063	62.1119499206543	0.787172973155975	0.960369110107422	1	71.9285736083984	4028
True	False	False	False	False	-1743.98449707031	-2956.26049804688	215.173538208008	0.339259326457977	0.911530077457428	0.140455454587936	79.8247451782227	15486
True	False	False	False	False	-1743.33996582031	-2772.94311523438	106.477630615234	0.69047749042511	0.945201694965363	0.484070807695389	62.7604179382324	6025
True	False	False	False	False	-1742.12475585938	-2937.9287109375	120.896469116211	0.741812705993652	0.960328042507172	0.618682026863098	84.7155990600586	9234
True	False	False	False	False	-1738.96740722656	-2911.02734375	160.825576782227	0.672784626483917	0.948479056358337	0.450683176517487	70.3793106079102	10205
True	False	False	False	False	-1731.720703125	-2821.15063476563	275.067199707031	0.366735249757767	0.799044549465179	0.155996978282928	74.0483856201172	18364
True	False	False	False	False	-1730.24816894531	-2879.95043945313	123.114753723145	0.682342290878296	0.941275715827942	0.468174546957016	69.7927932739258	7747
True	False	False	False	False	-1729.1572265625	-2790.20288085938	117.569046020508	0.651606142520905	0.950799524784088	0.415694743394852	67.2264175415039	7126
True	False	False	False	False	-1723.43090820313	-3004.44262695313	90.9496383666992	0.815059661865234	0.955602645874023	1	68.365852355957	5606
True	False	False	False	False	-1716.79638671875	-3101.40991210938	288.376892089844	0.253635942935944	0.82641214132309	0.0971908271312714	73.1807708740234	19027
True	False	False	False	False	-1712.50793457031	-3071.9873046875	237.356369018555	0.769594728946686	0.948766648769379	0.751542627811432	117.29906463623	25102
True	False	False	False	False	-1709.77062988281	-2980.8837890625	168.589569091797	0.680744707584381	0.950987577438354	0.465166300535202	85.4473648071289	12988
True	False	False	False	False	-1716.5185546875	-2945.06982421875	170.807861328125	0.791216492652893	0.969883739948273	1	76.4740295410156	11777
True	False	False	False	False	-1707.22888183594	-2912.91162109375	158.607299804688	0.522810578346252	0.912728488445282	0.267251491546631	71.7202835083008	10256
True	False	False	False	False	-1713.73291015625	-2852.50366210938	138.64274597168	0.73007744550705	0.963248133659363	0.580529451370239	72.0559997558594	9007
True	False	False	False	False	-1712.05322265625	-2887.09155273438	156.389007568359	0.501233279705048	0.89747941493988	0.248824194073677	75.3333358764648	10622
True	False	False	False	False	-1704.59899902344	-2785.80493164063	124.223899841309	0.733668208122253	0.952090442180634	0.591544389724731	67.1428604125977	7520
True	False	False	False	False	-1703.09069824219	-3044.79296875	140.861022949219	0.715956509113312	0.953666150569916	0.541606366634369	83.9606323242188	10663
True	False	False	False	False	-1698.8681640625	-3192.48168945313	248.447799682617	0.450889021158218	0.922539174556732	0.210201010107994	102.513389587402	22963
True	False	False	False	False	-1686.04943847656	-3171.81201171875	181.899276733398	0.76094263792038	0.929053246974945	0.700016915798187	183.823165893555	30147
True	False	False	False	False	-1672.65246582031	-3143.7978515625	159.716445922852	0.661957681179047	0.943337857723236	0.432207375764847	89.2430572509766	12851
True	False	False	False	False	-1695.99658203125	-3128.91821289063	13.3097038269043	0.743378639221191	0.942608833312988	0.624296009540558	58.4166679382324	701
True	False	False	False	False	-1687.69812011719	-3114.30249023438	151.952453613281	0.81213653087616	0.957730650901794	1	73.4014587402344	10056
True	False	False	False	False	-1691.97961425781	-2904.14892578125	106.477630615234	0.757785499095917	0.957274436950684	0.684205770492554	74.25	7128
True	False	False	False	False	-1694.93530273438	-2871.68896484375	96.4953460693359	0.719872772693634	0.937393486499786	0.551781058311462	91.5862045288086	7968
True	False	False	False	False	-1694.69201660156	-2847.91235351563	139.751892089844	0.676336646080017	0.94449919462204	0.457045078277588	73.476188659668	9258
True	False	False	False	False	-1691.1513671875	-3080.81616210938	159.716445922852	0.593589842319489	0.944112718105316	0.338523149490356	77.9166641235352	11220
True	False	False	False	False	-1671.73999023438	-3059.2802734375	106.477630615234	0.794342398643494	0.963398873806	1	89.0104141235352	8545
True	False	False	False	False	-1690.95446777344	-3008.14575195313	176.353576660156	0.31076642870903	0.856993079185486	0.125251680612564	72.4716949462891	11523
True	False	False	False	False	-1682.13781738281	-2993.65087890625	67.6576614379883	0.76977926492691	0.95479941368103	0.752817690372467	89.1803283691406	5440
True	False	False	False	False	-1688.48254394531	-2818.11938476563	102.041061401367	0.708863019943237	0.95024836063385	0.524197518825531	62.1413040161133	5717
True	False	False	False	False	-1684.29248046875	-2965.994140625	86.513069152832	0.370198845863342	0.926302194595337	0.158022627234459	68.5897445678711	5350
True	False	False	False	False	-1681.49560546875	-2952.18286132813	89.8404998779297	0.805119872093201	0.962392508983612	1	152.802474975586	12377
True	False	False	False	False	-1683.25146484375	-2931.34326171875	175.244430541992	0.632186830043793	0.934583187103271	0.387277454137802	81.9367065429688	12946
True	False	False	False	False	-1670.05139160156	-2891.14404296875	205.191253662109	0.352113902568817	0.865617752075195	0.147612825036049	69.5729751586914	12871
True	False	False	False	False	-1677.12707519531	-2860.79174804688	90.9496383666992	0.580217242240906	0.936897456645966	0.323520928621292	63.6707305908203	5221
True	False	False	False	False	-1676.09716796875	-2834.14135742188	157.498153686523	0.525285542011261	0.901327013969421	0.269448488950729	71.021125793457	10085
True	False	False	False	False	-1668.619140625	-3001.1533203125	114.241622924805	0.827207922935486	0.960678160190582	1	168.155334472656	17320
True	False	False	False	False	-1668.33386230469	-3019.06103515625	127.551322937012	0.86092209815979	0.972617328166962	1	85.7130432128906	9857
True	False	False	False	False	-1660.64904785156	-2938.26904296875	122.005615234375	0.720566987991333	0.961078405380249	0.553630292415619	79.9000015258789	8789
True	False	False	False	False	-1659.89990234375	-3168.6005859375	250.666076660156	0.336704313755035	0.721255600452423	0.139055669307709	96.2787628173828	21759
True	False	False	False	False	-1638.49682617188	-3155.39819335938	156.389007568359	0.731586515903473	0.954798519611359	0.585095226764679	95.4751739501953	13462
True	False	False	False	False	-1657.68505859375	-3064.79443359375	145.297592163086	0.713256418704987	0.970309793949127	0.53483247756958	77.2977066040039	10126
True	False	False	False	False	-1659.79895019531	-2865.76635742188	104.259346008301	0.811947047710419	0.963288724422455	1	82.7127685546875	7775
True	False	False	False	False	-1657.79321289063	-2919.86694335938	64.3302307128906	0.731921255588531	0.933371484279633	0.586120128631592	65.2068939208984	3782
True	False	False	False	False	-1655.84228515625	-3130.82543945313	106.477630615234	0.730874300003052	0.96489155292511	0.582929074764252	74.34375	7137
True	False	False	False	False	-1640.5859375	-3130.36669921875	55.4570960998535	0.774352729320526	0.944581687450409	0.787966012954712	75.3199996948242	3766
True	False	False	False	False	-1653.38439941406	-2988.64868164063	119.787330627441	0.696509301662445	0.959952354431152	0.496538251638412	74.5370407104492	8050
True	False	False	False	False	-1651.28735351563	-2881.29174804688	103.150199890137	0.793185532093048	0.966806530952454	1	84.7741928100586	7884
True	False	False	False	False	-1650.76806640625	-3091.92749023438	170.807861328125	0.747835576534271	0.960503101348877	0.641103804111481	87.4610366821289	13469
True	False	False	False	False	-1645.673828125	-3037.12158203125	146.40673828125	0.726016283035278	0.942463636398315	0.568666875362396	74.7196960449219	9863
True	False	False	False	False	-1646.48193359375	-2971.236328125	97.6044921875	0.750541150569916	0.947656095027924	0.651979506015778	74.6704559326172	6571
True	False	False	False	False	-1649.43762207031	-2956.64965820313	92.0587844848633	0.647272288799286	0.958183407783508	0.409080415964127	72.8674697875977	6048
True	False	False	False	False	-1649.12817382813	-2854.46801757813	122.005615234375	0.823490679264069	0.954675555229187	1	86.1454544067383	9476
True	False	False	False	False	-1645.03430175781	-3015.29345703125	154.17073059082	0.549415528774261	0.894976019859314	0.291869074106216	70.8345336914063	9846
True	False	False	False	False	-1638.85327148438	-2938.07153320313	171.917007446289	0.6527099609375	0.935296952724457	0.417406469583511	89.0774230957031	13807
True	False	False	False	False	-1644.93530273438	-2155.5791015625	164.153015136719	0.86441171169281	0.969249248504639	1	66.0743255615234	9779
True	False	False	False	False	-1637.69775390625	-2909.57763671875	148.625015258789	0.644550621509552	0.943248987197876	0.405010551214218	68.6044769287109	9193
True	False	False	False	False	-1636.87902832031	-3222.71215820313	479.149322509766	0.410101622343063	0.853782176971436	0.18254928290844	133.162033081055	57526
True	False	False	False	False	-1612.13464355469	-3205.22143554688	225.155807495117	0.492891639471054	0.896052479743958	0.242026850581169	87.320198059082	17726
True	False	False	False	False	-1617.103515625	-3168.82885742188	127.551322937012	0.714580357074738	0.912765800952911	0.538130283355713	172.043472290039	19785
True	False	False	False	False	-1611.57177734375	-3132.51245117188	187.44499206543	0.602805197238922	0.960579574108124	0.349376022815704	83.3313598632813	14083
True	False	False	False	False	-1629.62512207031	-3074.40576171875	113.132476806641	0.84398877620697	0.971212029457092	1	98.1764678955078	10014
True	False	False	False	False	-1629.21887207031	-3125.44189453125	70.9850845336914	0.750849604606628	0.947114050388336	0.653255343437195	78.15625	5002
True	False	False	False	False	-1627.34106445313	-3097.73071289063	214.064392089844	0.586891353130341	0.923811018466949	0.330902934074402	90.336784362793	17435
True	False	False	False	False	-1623.94165039063	-3002.224609375	210.736968994141	0.592952907085419	0.9469855427742	0.337789118289948	78.7578964233398	14964
True	False	False	False	False	-1623.974609375	-2964.45581054688	95.3862075805664	0.790671706199646	0.958007514476776	1	90.6627883911133	7797
True	False	False	False	False	-1618.26831054688	-2920.849609375	166.371292114258	0.797147572040558	0.954253971576691	1	83.3000030517578	12495
True	False	False	False	False	-1615.90625	-2896.79931640625	119.787330627441	0.699691891670227	0.941050887107849	0.503374934196472	69.9444427490234	7554
True	False	False	False	False	-1613.45812988281	-3047.39331054688	235.138092041016	0.807007014751434	0.944669544696808	1	105.561317443848	22379
True	False	False	False	False	-1611.05029296875	-1922.22351074219	163.043869018555	0.828705549240112	0.954131186008453	1	162.897964477539	23946
True	False	False	False	False	-1608.86218261719	-3153.45825195313	25.5102653503418	0.794671595096588	0.957139134407043	1	74.0869598388672	1704
True	False	False	False	False	-1608.27355957031	-3082.70629882813	48.80224609375	0.710345864295959	0.936531782150269	0.527735590934753	115.454544067383	5080
True	False	False	False	False	-1605.48767089844	-2962.64868164063	137.533599853516	0.602153301239014	0.93874591588974	0.348593592643738	88.1935501098633	10936
True	False	False	False	False	-1605.92602539063	-2938.90893554688	150.843307495117	0.592686057090759	0.948353171348572	0.337482184171677	97.4117660522461	13248
True	False	False	False	False	-1605.13708496094	-3068.44750976563	95.3862075805664	0.854818642139435	0.968447744846344	1	87.7906951904297	7550
True	False	False	False	False	-1597.08654785156	-3028.2607421875	140.861022949219	0.78069794178009	0.95886355638504	0.856390178203583	110.559051513672	14041
True	False	False	False	False	-1598.21557617188	-2890.28955078125	149.734161376953	0.466805100440979	0.89069938659668	0.221819594502449	70.8296279907227	9562
True	False	False	False	False	-1603.62573242188	-2276.62451171875	122.005615234375	0.823490679264069	0.963646411895752	1	63.2090911865234	6953
True	False	False	False	False	-1595.91271972656	-3000.54858398438	127.551322937012	0.725611567497253	0.933003604412079	0.5675168633461	100.913040161133	11605
True	False	False	False	False	-1594.30615234375	-2981.4794921875	112.023338317871	0.726439833641052	0.951931655406952	0.569876611232758	71.7029724121094	7242
True	False	False	False	False	-1591.47094726563	-3177.65966796875	100.931915283203	0.488465368747711	0.922214686870575	0.238488882780075	73.6923065185547	6706
True	False	False	False	False	-1584.66857910156	-3157.037109375	278.394622802734	0.347623825073242	0.760414838790894	0.145090639591217	99.4780883789063	24969
True	False	False	False	False	-1591.064453125	-3072.63208007813	98.7136306762695	0.792926847934723	0.956287920475006	1	84.269660949707	7500
True	False	False	False	False	-1582.20422363281	-3045.87133789063	141.970169067383	0.633608758449554	0.935158610343933	0.389257103204727	100.625	12880
True	False	False	False	False	-1589.67260742188	-2868.11962890625	119.787330627441	0.72677618265152	0.948454320430756	0.570841550827026	82.6666641235352	8928
True	False	False	False	False	-1589.42895507813	-2946.384765625	102.041061401367	0.696968555450439	0.947570860385895	0.497513294219971	71.0217361450195	6534
True	False	False	False	False	-1586.05212402344	-2917.9599609375	175.244430541992	0.645613074302673	0.93777459859848	0.406591773033142	70.9873428344727	11216
True	False	False	False	False	-1587.91870117188	-2266.5322265625	130.878753662109	0.803063333034515	0.958860516548157	1	63.1440696716309	7451
True	False	False	False	False	-1586.01391601563	-2454.81298828125	140.861022949219	0.744983613491058	0.943342864513397	0.630201458930969	159.590545654297	20268
True	False	False	False	False	-1581.21276855469	-3252.46655273438	107.586769104004	0.726169049739838	0.968901455402374	0.56910252571106	98.2886581420898	9534
True	False	False	False	False	-1546.38720703125	-3245.72998046875	168.589569091797	0.770215749740601	0.950398683547974	0.755871534347534	141.789474487305	21552
True	False	False	False	False	-1578.00476074219	-3233.86352539063	79.8582229614258	0.844705820083618	0.965720891952515	1	111.263885498047	8011
True	False	False	False	False	-1579.55053710938	-3105.19653320313	191.881561279297	0.737747848033905	0.954092562198639	0.604732811450958	96.8150253295898	16749
True	False	False	False	False	-1577.69506835938	-3011.5849609375	143.079315185547	0.653669953346252	0.941776394844055	0.418904364109039	74.2403106689453	9577
True	False	False	False	False	-1579.06506347656	-2970.45361328125	136.424453735352	0.611294746398926	0.947413086891174	0.359781861305237	71.2601623535156	8765
True	False	False	False	False	-1576.42797851563	-2894.9013671875	105.36848449707	0.786068022251129	0.955585777759552	1	68.1894760131836	6478
True	False	False	False	False	-1573.62646484375	-1920.24755859375	159.716445922852	0.754574596881866	0.963367640972137	0.669301986694336	49.1944427490234	7084
True	False	False	False	False	-1567.99169921875	-3243.94458007813	44.3656768798828	0.749354422092438	0.950805008411407	0.647141218185425	85.4250030517578	3417
True	False	False	False	False	-1554.47766113281	-3230.19409179688	76.5307922363281	0.70901221036911	0.963565766811371	0.524551153182983	82.2463760375977	5675
True	False	False	False	False	-1567.86486816406	-3202.82934570313	328.306030273438	0.478326320648193	0.897973954677582	0.230556637048721	92.5878372192383	27406
True	False	False	False	False	-1535.70349121094	-3201.29052734375	151.952453613281	0.735381960868835	0.924796104431152	0.596992313861847	157.941604614258	21638
True	False	False	False	False	-1557.40649414063	-3099.42895507813	186.335845947266	0.797351360321045	0.959219574928284	1	107.410713195801	18045
True	False	False	False	False	-1565.21801757813	-2951.47436523438	159.716445922852	0.792017757892609	0.956646144390106	1	80.8402786254883	11641
True	False	False	False	False	-1561.1376953125	-2860.75073242188	92.0587844848633	0.707896769046783	0.949979424476624	0.521919071674347	61.0481910705566	5067
True	False	False	False	False	-1558.58569335938	-3020.27880859375	191.881561279297	0.639960587024689	0.934978246688843	0.398286700248718	94.3236999511719	16318
True	False	False	False	False	-1557.11206054688	-3136.33837890625	279.503784179688	0.679155230522156	0.9490025639534	0.462208092212677	88.2539672851563	22240
True	False	False	False	False	-1533.45947265625	-3121.51904296875	171.917007446289	0.759923756122589	0.948227345943451	0.694775581359863	83.7032241821289	12974
True	False	False	False	False	-1554.97766113281	-3062.48510742188	285.049468994141	0.389891564846039	0.852901458740234	0.169843807816505	90.5486373901367	23271
True	False	False	False	False	-1557.09033203125	-2994.09619140625	166.371292114258	0.680576622486115	0.953584015369415	0.464851796627045	74.1866683959961	11128
True	False	False	False	False	-1553.55395507813	-2924.46630859375	150.843307495117	0.705643773078918	0.945518016815186	0.516687095165253	96.4338226318359	13115
True	False	False	False	False	-1555.64282226563	-2217.8544921875	151.952453613281	0.753516912460327	0.94645756483078	0.664619505405426	103.474449157715	14176
True	False	False	False	False	-1553.92077636719	-2880.1767578125	115.350761413574	0.649127423763275	0.948952317237854	0.411891251802444	65.7019195556641	6833
True	False	False	False	False	-1551.71459960938	-2840.25219726563	76.5307922363281	0.770033359527588	0.949198067188263	0.754589080810547	63.1594200134277	4358
True	False	False	False	False	-1547.95593261719	-2237.65869140625	145.297592163086	0.784818708896637	0.951428830623627	0.947113275527954	66.8625946044922	8759
True	False	False	False	False	-1544.91589355469	-2974.13208007813	146.40673828125	0.799256145954132	0.965921640396118	1	80.4621200561523	10621
True	False	False	False	False	-1538.79760742188	-2945.94482421875	171.917007446289	0.644586503505707	0.938847601413727	0.40506374835968	73.30322265625	11362
True	False	False	False	False	-1536.34423828125	-2894.21142578125	65.4393768310547	0.756123721599579	0.945559740066528	0.676357209682465	62.7118644714355	3700
True	False	False	False	False	-1534.77355957031	-3014.15747070313	140.861022949219	0.723372578620911	0.943472862243652	0.561253368854523	101.590553283691	12902
True	False	False	False	False	-1531.53942871094	-2995.49584960938	120.896469116211	0.825756251811981	0.964978158473969	1	95.532112121582	10413
True	False	False	False	False	-1534.58715820313	-2838.38842773438	80.9673614501953	0.715799152851105	0.947398245334625	0.541206359863281	66.8630142211914	4881
True	False	False	False	False	-1532.06958007813	-2851.7060546875	65.4393768310547	0.785227477550507	0.948626279830933	0.970944821834564	63.0169486999512	3718
True	False	False	False	False	-1531.35217285156	-2752.3681640625	135.315322875977	0.778218626976013	0.932570993900299	0.825467169284821	103.991806030273	12687
True	False	False	False	False	-1530.9677734375	-3092.02172851563	194.099838256836	0.769586682319641	0.942966461181641	0.751487255096436	89.1828536987305	15607
True	False	False	False	False	-1528.90966796875	-3279.90014648438	100.931915283203	0.836640954017639	0.965536773204803	1	111.472526550293	10144
True	False	False	False	False	-1518.05603027344	-3242.900390625	26.6194076538086	0.780536234378815	0.950671494007111	0.854119598865509	94.9166641235352	2278
True	False	False	False	False	-1504.57873535156	-3240.6748046875	269.521484375	0.380381762981415	0.805974960327148	0.164069399237633	149.979431152344	36445
True	False	False	False	False	-1522.61730957031	-3157.54858398438	247.338653564453	0.512557506561279	0.859139084815979	0.258337050676346	139.345291137695	31074
True	False	False	False	False	-1522.1552734375	-2969.9365234375	79.8582229614258	0.776177406311035	0.960834741592407	0.804480254650116	65.5416641235352	4719
True	False	False	False	False	-1527.65869140625	-2879.79638671875	87.6222152709961	0.691146492958069	0.967070698738098	0.485423564910889	67.9873428344727	5371
True	False	False	False	False	-1526.34643554688	-2430.20263671875	145.297592163086	0.814000189304352	0.95333856344223	1	72.7328262329102	9528
True	False	False	False	False	-1521.31494140625	-3029.82055664063	123.114753723145	0.719127774238586	0.959267914295197	0.549812078475952	85.3513488769531	9474
True	False	False	False	False	-1519.28430175781	-2167.01171875	114.241622924805	0.740824818611145	0.957082509994507	0.615211486816406	57.0970878601074	5881
True	False	False	False	False	-1518.17626953125	-3197.83129882813	103.150199890137	0.866363406181335	0.969454169273376	1	82.752685546875	7696
True	False	False	False	False	-1501.41149902344	-3156.84716796875	160.825576782227	0.637657523155212	0.952690064907074	0.394976794719696	83.5586242675781	12116
True	False	False	False	False	-1516.99609375	-3055.052734375	130.878753662109	0.781607866287231	0.960861563682556	0.870086967945099	82.5593185424805	9742
True	False	False	False	False	-1515.47058105469	-2904.15185546875	169.698715209961	0.482689440250397	0.910250425338745	0.233941316604614	91.9346389770508	14066
True	False	False	False	False	-1517.32446289063	-2227.44653320313	188.554138183594	0.641696929931641	0.930463492870331	0.400810033082962	76.4176483154297	12991
True	False	False	False	False	-1518.13024902344	-2127.19653320313	127.551322937012	0.655022442340851	0.946069300174713	0.421029418706894	61.6347808837891	7088
True	False	False	False	False	-1516.02392578125	-2863.98193359375	165.262145996094	0.713891565799713	0.945823013782501	0.536409020423889	72.0335540771484	10733
True	False	False	False	False	-1513.29089355469	-2448.72045898438	140.861022949219	0.78069794178009	0.937238752841949	0.856390178203583	63.7480316162109	8096
True	False	False	False	False	-1514.01684570313	-2379.21118164063	137.533599853516	0.782398581504822	0.956391155719757	0.883594453334808	58.9435501098633	7309
True	False	False	False	False	-1513.83276367188	-2404.92236328125	184.117568969727	0.821711361408234	0.962625861167908	1	77.0240936279297	12786
True	False	False	False	False	-1512.83984375	-3006.908203125	191.881561279297	0.672184705734253	0.939824163913727	0.44962403178215	113.421966552734	19622
True	False	False	False	False	-1511.12719726563	-3121.57641601563	157.498153686523	0.800518333911896	0.948235392570496	1	91.0281677246094	12926
True	False	False	False	False	-1507.37854003906	-3071.17578125	155.279876708984	0.693009555339813	0.961892664432526	0.489229440689087	80.2857131958008	11240
True	False	False	False	False	-1510.31555175781	-2953.84936523438	58.7845230102539	0.762402236461639	0.967193424701691	0.707778513431549	63.5471687316895	3368
True	False	False	False	False	-1508.37817382813	-2921.83911132813	240.683807373047	0.362188696861267	0.84241908788681	0.153361290693283	79.1474685668945	17175
True	False	False	False	False	-1509.05847167969	-2323.646484375	133.097030639648	0.777435421943665	0.959267914295197	0.817042171955109	57.625	6915
True	False	False	False	False	-1508.59899902344	-2271.30053710938	88.7313537597656	0.795180141925812	0.947039306163788	1	72.375	5790
True	False	False	False	False	-1504.09130859375	-2205.82006835938	156.389007568359	0.564166724681854	0.929616153240204	0.306561082601547	61.7021293640137	8700
True	False	False	False	False	-1503.45947265625	-2939.64135742188	75.4216537475586	0.613736510276794	0.960783720016479	0.362851917743683	69.8235321044922	4748
True	False	False	False	False	-1503.17529296875	-2463.67236328125	125.333038330078	0.78146630525589	0.949907124042511	0.867842257022858	62.4336280822754	7055
True	False	False	False	False	-1503.00720214844	-2148.4599609375	136.424453735352	0.72914445400238	0.951620876789093	0.577750682830811	63.642276763916	7828
True	False	False	False	False	-1502.951171875	-3036.70678710938	90.9496383666992	0.753896296024323	0.953183054924011	0.666286945343018	77.5731735229492	6361
True	False	False	False	False	-1502.86181640625	-2973.08862304688	145.297592163086	0.588927149772644	0.931231737136841	0.333195924758911	78.0381698608398	10223
True	False	False	False	False	-1501.69165039063	-2416.97412109375	116.459907531738	0.60689902305603	0.913455843925476	0.354343086481094	60.9809532165527	6403
True	False	False	False	False	-1501.32421875	-2177.03173828125	136.424453735352	0.784597456455231	0.969872891902924	0.938117504119873	58.5772361755371	7205
True	False	False	False	False	-1495.97338867188	-3287.138671875	206.300399780273	0.551304340362549	0.912606000900269	0.293705880641937	114.919357299805	21375
True	False	False	False	False	-1458.53686523438	-3291.71533203125	109.805053710938	0.648510277271271	0.942788302898407	0.410952866077423	97.3939361572266	9642
True	False	False	False	False	-1445.8046875	-3288.81860351563	59.8936653137207	0.746888160705566	0.945535778999329	0.637421369552612	82.7037048339844	4466
True	False	False	False	False	-1479.05346679688	-3257.00732421875	165.262145996094	0.839980483055115	0.960115194320679	1	94.4630889892578	14075
True	False	False	False	False	-1489.53576660156	-3104.97705078125	198.536407470703	0.725063621997833	0.957275390625	0.565968692302704	83.4636840820313	14940
True	False	False	False	False	-1494.48742675781	-3008.67236328125	87.6222152709961	0.82315069437027	0.961495399475098	1	77.8860778808594	6153
True	False	False	False	False	-1491.52490234375	-2955.75219726563	73.203369140625	0.626490354537964	0.942964792251587	0.379492491483688	65.1818161010742	4302
True	False	False	False	False	-1488.71875	-3050.646484375	224.046676635742	0.389104157686234	0.880825459957123	0.169360890984535	81.9257431030273	16549
True	False	False	False	False	-1484.09753417969	-3225.66748046875	175.244430541992	0.749889969825745	0.959727227687836	0.649311125278473	84.4810104370117	13348
True	False	False	False	False	-1471.89868164063	-3136.55078125	219.610107421875	0.666211485862732	0.947145521640778	0.439309626817703	97.3232345581055	19270
True	False	False	False	False	-1482.95043945313	-3022.98095703125	96.4953460693359	0.751482903957367	0.96260392665863	0.655898630619049	70.5862045288086	6141
True	False	False	False	False	-1483.22888183594	-2350.6484375	102.041061401367	0.708863019943237	0.929735004901886	0.524197518825531	60.2826080322266	5546
True	False	False	False	False	-1483.12878417969	-2995.19262695313	119.787330627441	0.640224397182465	0.943574130535126	0.398668557405472	69.6296310424805	7520
True	False	False	False	False	-1478.41284179688	-2969.46264648438	140.861022949219	0.589266538619995	0.932972729206085	0.333580106496811	67.6141738891602	8587
True	False	False	False	False	-1479.79089355469	-2934.08374023438	120.896469116211	0.579260587692261	0.93592095375061	0.32247930765152	69.9541320800781	7625
True	False	False	False	False	-1475.34741210938	-2883.56787109375	134.206176757813	0.801479279994965	0.946880519390106	1	74.6198348999023	9029
True	False	False	False	False	-1478.93383789063	-2403.271484375	97.6044921875	0.846573948860168	0.968959093093872	1	56.5113639831543	4973
True	False	False	False	False	-1477.40576171875	-2334.74389648438	147.515884399414	0.77680242061615	0.959966003894806	0.810584485530853	63.0676689147949	8388
True	False	False	False	False	-1472.37377929688	-3080.10961914063	181.899276733398	0.815059661865234	0.956932604312897	1	87.5975646972656	14366
True	False	False	False	False	-1471.98864746094	-2918.28076171875	140.861022949219	0.691477596759796	0.953152477741241	0.486095726490021	76.7086639404297	9742
True	False	False	False	False	-1470.81762695313	-3283.38110351563	127.551322937012	0.745042264461517	0.964749574661255	0.630420386791229	100.269561767578	11531
True	False	False	False	False	-1434.16235351563	-3263.17431640625	230.701522827148	0.505031824111938	0.900688827037811	0.251977652311325	82.0721130371094	17071
True	False	False	False	False	-1466.56726074219	-3206.1279296875	351.597991943359	0.747271358966827	0.948640584945679	0.638903260231018	106.006309509277	33604
True	False	False	False	False	-1467.86022949219	-3039.66284179688	76.5307922363281	0.74383670091629	0.951916694641113	0.625965297222137	77.9565200805664	5379
True	False	False	False	False	-1465.32373046875	-3017.974609375	148.625015258789	0.627584338188171	0.933989822864532	0.380969852209091	103.067161560059	13811
True	False	False	False	False	-1460.38171386719	-2904.94165039063	85.4039306640625	0.830078601837158	0.95637571811676	1	94.5714263916016	7282
True	False	False	False	False	-1466.66955566406	-2514.85546875	136.424453735352	0.837091445922852	0.966805994510651	1	64.3170700073242	7911
True	False	False	False	False	-1459.60620117188	-2944.80810546875	126.442184448242	0.746769428253174	0.959042251110077	0.63696414232254	70.0789489746094	7989
True	False	False	False	False	-1457.86352539063	-2045.07495117188	165.262145996094	0.791833221912384	0.947455286979675	1	82.8322143554688	12342
True	False	False	False	False	-1454.98461914063	-3247.00854492188	158.607299804688	0.555620908737183	0.948556423187256	0.297951549291611	76.6993026733398	10968
True	False	False	False	False	-1453.646484375	-3178.87963867188	149.734161376953	0.66825920343399	0.942453324794769	0.44279932975769	77.3037033081055	10436
True	False	False	False	False	-1453.80603027344	-3066.61987304688	72.0942230224609	0.625310301780701	0.941825449466705	0.377908170223236	84.6461563110352	5502
True	False	False	False	False	-1450.7890625	-2981.9716796875	144.188446044922	0.704859435558319	0.955102741718292	0.514891386032104	72.2538452148438	9393
True	False	False	False	False	-1450.40197753906	-3036.81494140625	73.203369140625	0.73655366897583	0.957493424415588	0.60079300403595	97.0303039550781	6404
True	False	False	False	False	-1446.77075195313	-2233.2158203125	189.663269042969	0.720086455345154	0.956013441085815	0.552348673343658	62.0760231018066	10615
True	False	False	False	False	-1444.07385253906	-3160.89868164063	164.153015136719	0.767906427383423	0.958642601966858	0.740287721157074	93.0675659179688	13774
True	False	False	False	False	-1441.63684082031	-3128.15454101563	200.754699707031	0.597502112388611	0.931501805782318	0.343076646327972	85.6906051635742	15510
True	False	False	False	False	-1441.21704101563	-3077.9677734375	51.0205307006836	0.774829864501953	0.947778403759003	0.792114913463593	95.5869598388672	4397
True	False	False	False	False	-1437.7255859375	-2941.54736328125	128.660461425781	0.663554906845093	0.964974105358124	0.434851348400116	72.818962097168	8447
True	False	False	False	False	-1443.08862304688	-2917.2734375	123.114753723145	0.785416007041931	0.95954817533493	1	69.5405426025391	7719
True	False	False	False	False	-1435.79248046875	-3053.68481445313	482.476745605469	0.809332609176636	0.946477174758911	1	193.643676757813	84235
True	False	False	False	False	-1434.27648925781	-3012.56982421875	85.4039306640625	0.830078601837158	0.965293765068054	1	73.0909118652344	5628
True	False	False	False	False	-1433.38000488281	-3091.85034179688	394.854522705078	0.230557724833488	0.833057284355164	0.0866596400737762	84.9185409545898	30231
True	False	False	False	False	-1429.75830078125	-2964.431640625	122.005615234375	0.800438165664673	0.962641417980194	1	72.4545440673828	7970
True	False	False	False	False	-1432.84106445313	-2459.58764648438	151.952453613281	0.764453411102295	0.931821644306183	0.719243407249451	160.423355102539	21978
True	False	False	False	False	-1431.79577636719	-2285.92065429688	108.695907592773	0.725042045116425	0.929545879364014	0.565907895565033	155.367340087891	15226
True	False	False	False	False	-1427.79858398438	-3287.125	165.262145996094	0.765527665615082	0.960648775100708	0.725537121295929	90.8322143554688	13534
True	False	False	False	False	-1426.55114746094	-3190.56420898438	199.645553588867	0.652669668197632	0.928896844387054	0.417343854904175	96.5166702270508	17373
True	False	False	False	False	-1427.61486816406	-1961.69189453125	245.120376586914	0.82437139749527	0.966919779777527	1	58.8642539978027	13009
True	False	False	False	False	-1426.81079101563	-2269.53881835938	150.843307495117	0.682473599910736	0.921118319034576	0.468423426151276	73.3602905273438	9977
True	False	False	False	False	-1425.52734375	-3320.84155273438	307.232330322266	0.284725576639175	0.771625578403473	0.11208663880825	107.942237854004	29900
True	False	False	False	False	-1338.44775390625	-3326.18701171875	38.8199691772461	0.589544475078583	0.935170650482178	0.333895117044449	81.2857131958008	2845
True	False	False	False	False	-1396.33068847656	-3325.54321289063	112.023338317871	0.644262969493866	0.947778165340424	0.404584050178528	94.2871322631836	9523
True	False	False	False	False	-1412.44982910156	-3278.20092773438	12.2005615234375	0.681430399417877	0.931919693946838	0.46645313501358	63.5454559326172	699
True	False	False	False	False	-1419.6181640625	-3223.56469726563	200.754699707031	0.540505170822144	0.927900910377502	0.283369868993759	87.0165710449219	15750
True	False	False	False	False	-1407.34851074219	-3188.20043945313	127.551322937012	0.733566761016846	0.961592078208923	0.591225862503052	89.5478286743164	10298
True	False	False	False	False	-1422.36157226563	-3160.13256835938	150.843307495117	0.631025612354279	0.943840086460114	0.385671764612198	82.4779434204102	11217
True	False	False	False	False	-1423.009765625	-3108.92309570313	163.043869018555	0.74487966299057	0.941751897335052	0.629814207553864	90.5646286010742	13313
True	False	False	False	False	-1410.58471679688	-3056.3740234375	134.206176757813	0.621670126914978	0.958039104938507	0.373079687356949	86.3471069335938	10448
True	False	False	False	False	-1422.47839355469	-2983.14526367188	145.297592163086	0.757178783416748	0.962879180908203	0.681305050849915	72.22900390625	9462
True	False	False	False	False	-1420.89147949219	-2948.77319335938	80.9673614501953	0.711796820163727	0.952513873577118	0.531247735023499	67.2191772460938	4907
True	False	False	False	False	-1418.75366210938	-3014.88793945313	145.297592163086	0.583558559417725	0.92281299829483	0.327191084623337	71.8931274414063	9418
True	False	False	False	False	-1405.17163085938	-2965.46533203125	109.805053710938	0.741141617298126	0.949420511722565	0.616318583488464	67.5858612060547	6691
True	False	False	False	False	-1418.05261230469	-2075.39794921875	151.952453613281	0.635665476322174	0.947267353534698	0.392147123813629	52.0291976928711	7128
True	False	False	False	False	-1408.51489257813	-2773.33251953125	139.751892089844	0.73591810464859	0.943491876125336	0.598723590373993	65.9920654296875	8315
True	False	False	False	False	-1403.89013671875	-3164.5859375	98.7136306762695	0.8182532787323	0.957300961017609	1	92.2247161865234	8208
True	False	False	False	False	-1403.05932617188	-3097.36840820313	195.208984375	0.648818612098694	0.950317561626434	0.411421269178391	78.9943161010742	13903
True	False	False	False	False	-1397.64514160156	-2343.12939453125	116.459907531738	0.809028446674347	0.955579578876495	1	56.1142845153809	5892
True	False	False	False	False	-1397.36657714844	-3007.55908203125	148.625015258789	0.71211850643158	0.951660394668579	0.532033205032349	80.8283615112305	10831
True	False	False	False	False	-1396.06372070313	-3209.0439453125	165.262145996094	0.572009980678558	0.904177367687225	0.314714342355728	84.4966430664063	12590
True	False	False	False	False	-1394.54064941406	-3139.57446289063	185.226699829102	0.561905682086945	0.915273904800415	0.304256111383438	100.718559265137	16820
True	False	False	False	False	-1395.26123046875	-2608.814453125	154.17073059082	0.746117413043976	0.945802450180054	0.634470880031586	88.115104675293	12248
True	False	False	False	False	-1394.63879394531	-3041.96411132813	154.17073059082	0.561011791229248	0.935225903987885	0.303350299596786	83.1510772705078	11558
True	False	False	False	False	-1393.92333984375	-3241.76318359375	227.374099731445	0.471185177564621	0.83775383234024	0.225107640028	80.248779296875	16451
True	False	False	False	False	-1388.37646484375	-3176.96069335938	114.241622924805	0.852263212203979	0.971212029457092	1	82.2815551757813	8475
True	False	False	False	False	-1388.35046386719	-2057.03247070313	154.17073059082	0.832746565341949	0.962778031826019	1	59.1942443847656	8228
True	False	False	False	False	-1388.27734375	-3302.90161132813	145.297592163086	0.793201148509979	0.944930672645569	1	125.969467163086	16502
True	False	False	False	False	-1354.01098632813	-3300.82373046875	105.36848449707	0.744577586650848	0.951396882534027	0.628692507743835	86.6210556030273	8229
True	False	False	False	False	-1386.94665527344	-3275.9501953125	201.863830566406	0.707153856754303	0.950124621391296	0.520181596279144	93.9450531005859	17098
True	False	False	False	False	-1366.79235839844	-3221.34204101563	116.459907531738	0.577512919902802	0.91552609205246	0.320586979389191	78.2571411132813	8217
True	False	False	False	False	-1376.9755859375	-3063.39038085938	187.44499206543	0.696643650531769	0.954668939113617	0.496823012828827	80.2603530883789	13564
True	False	False	False	False	-1387.44921875	-2987.98803710938	229.592376708984	0.715767860412598	0.961620330810547	0.541126847267151	83.2657012939453	17236
True	False	False	False	False	-1385.32556152344	-2965.67456054688	67.6576614379883	0.843707025051117	0.965738892555237	1	66.2131118774414	4039
True	False	False	False	False	-1387.01721191406	-2262.47216796875	179.680999755859	0.776177406311035	0.95830512046814	0.804480254650116	70.0123443603516	11342
True	False	False	False	False	-1384.88208007813	-2323.8564453125	177.462707519531	0.776972055435181	0.956996917724609	0.81228631734848	76.6750030517578	12268
True	False	False	False	False	-1384.80590820313	-2233.91088867188	145.297592163086	0.61592173576355	0.932079553604126	0.365629881620407	55.3206100463867	7247
True	False	False	False	False	-1377.84045410156	-2113.36083984375	234.028945922852	0.36688494682312	0.796186506748199	0.156084194779396	57.2606620788574	12082
True	False	False	False	False	-1381.31604003906	-1911.41809082031	117.569046020508	0.762402236461639	0.951931655406952	0.707778513431549	63.9716987609863	6781
True	False	False	False	False	-1379.15515136719	-1923.02001953125	48.80224609375	0.669968068599701	0.917121946811676	0.445748090744019	50.6136360168457	2227
True	False	False	False	False	-1375.07678222656	-2151.35620117188	130.878753662109	0.803063333034515	0.951166808605194	1	85.898307800293	10136
True	False	False	False	False	-1373.71606445313	-3168.47436523438	135.315322875977	0.626807868480682	0.94622927904129	0.379920482635498	89.6147537231445	10933
True	False	False	False	False	-1370.60815429688	-3088.26000976563	205.191253662109	0.659875512123108	0.939807951450348	0.428800612688065	94.9513549804688	17566
True	False	False	False	False	-1366.541015625	-2978.55322265625	128.660461425781	0.731921255588531	0.957804203033447	0.586120128631592	91.7068939208984	10638
True	False	False	False	False	-1372.22668457031	-2303.60961914063	227.374099731445	0.381409615278244	0.838772118091583	0.164687484502792	64.4585342407227	13214
True	False	False	False	False	-1367.71374511719	-2866.86108398438	164.153015136719	0.760389924049377	0.957570433616638	0.697156250476837	81.9932403564453	12135
True	False	False	False	False	-1365.14562988281	-1909.8505859375	112.023338317871	0.765150249004364	0.958143532276154	0.723301768302917	68.2475280761719	6893
True	False	False	False	False	-1365.05615234375	-3040.58740234375	138.64274597168	0.722498834133148	0.951731622219086	0.558853149414063	78.5199966430664	9815
True	False	False	False	False	-1364.88610839844	-3235.45654296875	97.6044921875	0.809059381484985	0.958007514476776	1	86.613639831543	7622
True	False	False	False	False	-1362.89208984375	-3186.60083007813	208.518692016602	0.695448517799377	0.939804673194885	0.494300276041031	99.8563842773438	18773
True	False	False	False	False	-1364.41955566406	-2553.70751953125	133.097030639648	0.700874388217926	0.94538825750351	0.505963504314423	66.7583312988281	8011
True	False	False	False	False	-1362.61291503906	-3277.15893554688	200.754699707031	0.648711085319519	0.954277873039246	0.411257833242416	87.2320404052734	15789
True	False	False	False	False	-1343.01477050781	-3281.34716796875	102.041061401367	0.688737690448761	0.952498853206635	0.480586379766464	75.7826080322266	6972
True	False	False	False	False	-1354.66418457031	-3206.26513671875	27.7285480499268	0.81305855512619	0.950671494007111	1	76.0400009155273	1901
True	False	False	False	False	-1359.92468261719	-3149.15771484375	221.828384399414	0.746037483215332	0.954255044460297	0.634167075157166	100.404998779297	20081
True	False	False	False	False	-1362.58740234375	-3020.33251953125	123.114753723145	0.715856790542603	0.956503510475159	0.541352868080139	74.3513488769531	8253
True	False	False	False	False	-1362.12915039063	-3110.20361328125	184.117568969727	0.658481895923615	0.955015242099762	0.426545202732086	88.2228927612305	14645
True	False	False	False	False	-1358.07507324219	-3001.33447265625	151.952453613281	0.728061437606812	0.958144426345825	0.574565887451172	78.8613128662109	10804
True	False	False	False	False	-1354.68908691406	-2192.56469726563	149.734161376953	0.735035240650177	0.951753258705139	0.595879673957825	157.681488037109	21287
True	False	False	False	False	-1347.18603515625	-2584.17041015625	145.297592163086	0.72051614522934	0.950276136398315	0.553494393825531	69.7175598144531	9133
True	False	False	False	False	-1344.29125976563	-3198.54736328125	158.607299804688	0.584320664405823	0.897205352783203	0.328035354614258	91.5524444580078	13092
True	False	False	False	False	-1341.27087402344	-3175.15063476563	174.135284423828	0.473835676908493	0.887765944004059	0.227117151021957	77.6878967285156	12197
True	False	False	False	False	-1340.50512695313	-3228.85278320313	176.353576660156	0.5497927069664	0.908654153347015	0.292234808206558	76.1572341918945	12109
True	False	False	False	False	-1338.32360839844	-3119.76806640625	166.371292114258	0.645422697067261	0.940029561519623	0.406307727098465	83.5066680908203	12526
True	False	False	False	False	-1340.34020996094	-2546.17114257813	122.005615234375	0.701672554016113	0.948366701602936	0.507726192474365	67.6727294921875	7444
True	False	False	False	False	-1340.11999511719	-2277.1826171875	141.970169067383	0.729068458080292	0.955236792564392	0.577525734901428	57.5859375	7371
True	False	False	False	False	-1338.34643554688	-3074.33276367188	173.026138305664	0.747430086135864	0.947645664215088	0.639520108699799	92.4294891357422	14419
True	False	False	False	False	-1335.98315429688	-3016.58203125	123.114753723145	0.575929820537567	0.947801113128662	0.318884253501892	69.6216201782227	7728
True	False	False	False	False	-1334.77709960938	-2564.69848632813	141.970169067383	0.648602724075317	0.951748609542847	0.411093205213547	68.625	8784
True	False	False	False	False	-1334.22863769531	-3343.22094726563	174.135284423828	0.795551776885986	0.953455805778503	1	192.350311279297	30199
True	False	False	False	False	-1329.99975585938	-3245.89575195313	103.150199890137	0.756144464015961	0.951086461544037	0.676453411579132	110.010749816895	10231
True	False	False	False	False	-1332.62231445313	-2428.75756835938	161.934722900391	0.596579134464264	0.940594911575317	0.341995388269424	81.9862976074219	11970
True	False	False	False	False	-1333.78845214844	-2254.08544921875	136.424453735352	0.693406701087952	0.946434617042542	0.490048199892044	64.365852355957	7917
True	False	False	False	False	-1331.26904296875	-3104.08715820313	102.041061401367	0.677344083786011	0.960895597934723	0.458878487348557	74.4673919677734	6851
True	False	False	False	False	-1331.23986816406	-3043.54272460938	150.843307495117	0.660426199436188	0.937985897064209	0.429697334766388	74.8602905273438	10181
True	False	False	False	False	-1329.29931640625	-3359.33251953125	70.9850845336914	0.739838838577271	0.945590615272522	0.6118004322052	114.625	7336
True	False	False	False	False	-1326.98327636719	-3387.98950195313	14.4188451766968	0.523994266986847	0.93289041519165	0.268299996852875	117.769233703613	1531
True	False	False	False	False	-1295.32543945313	-3372.94287109375	235.138092041016	0.656579792499542	0.94434118270874	0.423498004674911	136.76887512207	28995
True	False	False	False	False	-1316.11499023438	-3329.80541992188	38.8199691772461	0.524039506912231	0.938878297805786	0.268340140581131	84.8857116699219	2971
True	False	False	False	False	-1325.92456054688	-3276.90869140625	85.4039306640625	0.730905413627625	0.950696170330048	0.583023309707642	76.532470703125	5893
True	False	False	False	False	-1326.82629394531	-3150.22436523438	228.483245849609	0.807278871536255	0.948775768280029	1	107.567962646484	22159
True	False	False	False	False	-1316.73669433594	-3013.88256835938	155.279876708984	0.584341943264008	0.893463850021362	0.328058958053589	80.3357162475586	11247
True	False	False	False	False	-1326.42260742188	-2612.4345703125	164.153015136719	0.767906427383423	0.952986359596252	0.740287721157074	76.2364883422852	11283
True	False	False	False	False	-1322.68530273438	-2412.83837890625	297.250030517578	0.444820135831833	0.804814875125885	0.205900579690933	139.436569213867	37369
True	False	False	False	False	-1320.51000976563	-2215.80004882813	139.751892089844	0.717676758766174	0.955881536006927	0.546022891998291	54.3095245361328	6843
True	False	False	False	False	-1315.96166992188	-3301.24755859375	163.043869018555	0.74487966299057	0.964501559734344	0.629814207553864	77.4489822387695	11385
True	False	False	False	False	-1315.69470214844	-3254.84765625	85.4039306640625	0.765360891819	0.962392508983612	0.724545955657959	80.6623382568359	6211
True	False	False	False	False	-1315.93188476563	-3200.37133789063	215.173538208008	0.607358574867249	0.930524349212646	0.354906469583511	81.9536056518555	15899
True	False	False	False	False	-1314.83776855469	-3110.98779296875	103.150199890137	0.817960679531097	0.970319747924805	1	72.4301071166992	6736
True	False	False	False	False	-1310.47705078125	-2507.89819335938	112.023338317871	0.778208315372467	0.95934933423996	0.825352907180786	75.7623748779297	7652
True	False	False	False	False	-1308.48327636719	-3350.41357421875	425.910522460938	0.344652503728867	0.860173761844635	0.14343473315239	132.27604675293	50794
True	False	False	False	False	-1283.78845214844	-3314.07568359375	149.734161376953	0.674742341041565	0.961708307266235	0.454170078039169	82.5037002563477	11138
True	False	False	False	False	-1308.11669921875	-3170.39575195313	171.917007446289	0.823719143867493	0.955550789833069	1	79.4387130737305	12313
True	False	False	False	False	-1308.02331542969	-3279.17651367188	134.206176757813	0.792623698711395	0.950555682182312	1	175.280990600586	21209
True	False	False	False	False	-1289.18664550781	-3278.93579101563	95.3862075805664	0.752387344837189	0.962364494800568	0.659731864929199	80.8372116088867	6952
True	False	False	False	False	-1305.31665039063	-3238.7490234375	110.914192199707	0.827440023422241	0.959492325782776	1	91.8300018310547	9183
True	False	False	False	False	-1295.93713378906	-3075.95092773438	311.668884277344	0.549216151237488	0.920976996421814	0.291675865650177	97.7722396850586	27474
True	False	False	False	False	-1306.423828125	-3037.8974609375	131.987884521484	0.759082078933716	0.949881255626678	0.690548181533813	93.420166015625	11117
True	False	False	False	False	-1304.2822265625	-3052.29345703125	84.2947845458984	0.791891813278198	0.950159788131714	1	87.434211730957	6645
True	False	False	False	False	-1298.42260742188	-3015.2783203125	104.259346008301	0.703710198402405	0.950322151184082	0.512283682823181	79.9255294799805	7513
True	False	False	False	False	-1299.70532226563	-2349.951171875	200.754699707031	0.739594697952271	0.966514468193054	0.610963881015778	63.5524864196777	11503
True	False	False	False	False	-1291.78076171875	-3129.47827148438	154.17073059082	0.467693954706192	0.88775497674942	0.222483560442924	65.899284362793	9160
True	False	False	False	False	-1290.81591796875	-3250.75317382813	110.914192199707	0.803114473819733	0.960092186927795	1	98.9800033569336	9898
True	False	False	False	False	-1287.65014648438	-3226.58178710938	120.896469116211	0.7624591588974	0.942436635494232	0.708087503910065	106.660552978516	11626
True	False	False	False	False	-1289.6748046875	-3188.98608398438	184.117568969727	0.418187737464905	0.887568175792694	0.187807902693748	84.6445770263672	14051
True	False	False	False	False	-1282.27990722656	-3058.49243164063	72.0942230224609	0.790630877017975	0.946962833404541	1	89.4461517333984	5814
True	False	False	False	False	-1286.81481933594	-2206.61596679688	163.043869018555	0.704309105873108	0.952359735965729	0.513639271259308	68.1088409423828	10012
True	False	False	False	False	-1285.83068847656	-2176.62060546875	110.914192199707	0.827440023422241	0.959492325782776	1	54.2599983215332	5426
True	False	False	False	False	-1281.85168457031	-2705.49072265625	59.8936653137207	0.746888160705566	0.925194621086121	0.637421369552612	80.0555572509766	4323
True	False	False	False	False	-1277.36889648438	-2082.71875	86.513069152832	0.801492035388947	0.944229900836945	1	152.910263061523	11927
True	False	False	False	False	-1275.53063964844	-3166.33764648438	185.226699829102	0.725066900253296	0.956307172775269	0.565977931022644	91.4311370849609	15269
True	False	False	False	False	-1271.98486328125	-3106.8076171875	247.338653564453	0.504531741142273	0.841127693653107	0.251560360193253	84.1928253173828	18775
True	False	False	False	False	-1275.17956542969	-3012.04931640625	215.173538208008	0.376889705657959	0.905452787876129	0.161980152130127	86.4381408691406	16769
True	False	False	False	False	-1274.53356933594	-3071.38061523438	35.4925422668457	0.599483549594879	0.939048767089844	0.345412909984589	77.25	2472
True	False	False	False	False	-1272.38000488281	-3030.04418945313	89.8404998779297	0.744702398777008	0.953809976577759	0.629155278205872	87.6172866821289	7097
True	False	False	False	False	-1273.31762695313	-2190.921875	114.241622924805	0.728809475898743	0.957431972026825	0.576760947704315	60	6180
True	False	False	False	False	-1271.86193847656	-3207.84790039063	168.589569091797	0.640076875686646	0.944113433361053	0.398454904556274	81.9210510253906	12452
True	False	False	False	False	-1269.97448730469	-2240.2451171875	173.026138305664	0.809414923191071	0.95607990026474	1	85.8269195556641	13389
True	False	False	False	False	-1269.97119140625	-3409.13793945313	52.1296730041504	0.230428487062454	0.849152863025665	0.0866018533706665	117.042556762695	5501
True	False	False	False	False	-1224.88403320313	-3407.16186523438	68.7667999267578	0.794570684432983	0.964172780513763	1	90.6128997802734	5618
True	False	False	False	False	-1256.57360839844	-3385.2294921875	221.828384399414	0.719247400760651	0.953133344650269	0.55012708902359	120.190002441406	24038
True	False	False	False	False	-1253.27722167969	-3337.2890625	180.790130615234	0.730009138584137	0.96950101852417	0.580324828624725	93.7239227294922	15277
True	False	False	False	False	-1247.60754394531	-3297.61254882813	147.515884399414	0.788424491882324	0.948378205299377	1	99.8120269775391	13275
True	False	False	False	False	-1269.85412597656	-3272.7568359375	196.318130493164	0.629207730293274	0.946161448955536	0.383177489042282	82.5084762573242	14604
True	False	False	False	False	-1243.17260742188	-3229.650390625	165.262145996094	0.747710049152374	0.955024838447571	0.640612363815308	73.5570449829102	10960
True	False	False	False	False	-1256.00915527344	-3133.7744140625	173.026138305664	0.376231700181961	0.834718227386475	0.161588326096535	70.5769195556641	11010
True	False	False	False	False	-1264.13659667969	-3060.29321289063	106.477630615234	0.718682765960693	0.943527936935425	0.54864364862442	75.875	7284
True	False	False	False	False	-1260.07116699219	-2448.65942382813	251.77522277832	0.769889295101166	0.956380665302277	0.753582775592804	66.5638732910156	15110
True	False	False	False	False	-1255.22802734375	-2208.24755859375	228.483245849609	0.746944189071655	0.946696937084198	0.637637436389923	76.7233047485352	15805
True	False	False	False	False	-1252.89807128906	-3035.9189453125	209.627822875977	0.438470005989075	0.892946422100067	0.201473832130432	104.206352233887	19695
True	False	False	False	False	-1245.85217285156	-3111.55078125	113.132476806641	0.660820126533508	0.941984176635742	0.430340588092804	67.2156829833984	6856
True	False	False	False	False	-1244.47521972656	-2810.10034179688	68.7667999267578	0.754140198230743	0.940172851085663	0.667366206645966	110.370964050293	6843
True	False	False	False	False	-1245.74719238281	-2165.34350585938	98.7136306762695	0.8182532787323	0.956222176551819	1	148.617980957031	13227
True	False	False	False	False	-1243.66345214844	-2355.78002929688	238.465515136719	0.522028088569641	0.828497409820557	0.266560584306717	62.0046501159668	13331
True	False	False	False	False	-1242.99597167969	-2237.54931640625	118.678184509277	0.748469054698944	0.959779739379883	0.643601417541504	55.8317756652832	5974
True	False	False	False	False	-1242.66027832031	-3200.88720703125	271.739776611328	0.530458092689514	0.903761625289917	0.274099111557007	87.7306137084961	21494
True	False	False	False	False	-1233.87976074219	-3151.61450195313	163.043869018555	0.800371706485748	0.958177745342255	1	72.3469390869141	10635
True	False	False	False	False	-1239.65612792969	-2455.11499023438	175.244430541992	0.694826781749725	0.95033073425293	0.492997974157333	70.8291168212891	11191
True	False	False	False	False	-1242.39147949219	-2266.16284179688	116.459907531738	0.81883841753006	0.951518535614014	1	57.7904777526855	6068
True	False	False	False	False	-1239.71130371094	-2190.29760742188	138.64274597168	0.741000473499298	0.949747860431671	0.615824639797211	53.2239990234375	6653
True	False	False	False	False	-1238.94262695313	-3084.78735351563	144.188446044922	0.603186249732971	0.955541551113129	0.349834442138672	77.0076904296875	10011
True	False	False	False	False	-1238.18139648438	-3058.19189453125	146.40673828125	0.744143784046173	0.962557375431061	0.627091646194458	71.9393920898438	9496
True	False	False	False	False	-1233.31994628906	-3320.46508789063	189.663269042969	0.783061325550079	0.944627106189728	0.896549701690674	177.350875854492	30327
True	False	False	False	False	-1231.3017578125	-3376.251953125	234.028945922852	0.691089272499084	0.946392953395844	0.485307514667511	110.872039794922	23394
True	False	False	False	False	-1196.60815429688	-3348.46484375	242.902084350586	0.709409832954407	0.943717777729034	0.525496244430542	86.3698654174805	18915
True	False	False	False	False	-1228.08947753906	-3263.76123046875	161.934722900391	0.614810645580292	0.941827058792114	0.364213794469833	89.6301345825195	13086
True	False	False	False	False	-1228.80297851563	-2166.3095703125	109.805053710938	0.741141617298126	0.93917453289032	0.616318583488464	79.9090881347656	7911
True	False	False	False	False	-1227.10327148438	-2228.78100585938	110.914192199707	0.707581996917725	0.950756847858429	0.521181464195251	58.25	5825
True	False	False	False	False	-1224.8212890625	-3343.7265625	190.772415161133	0.696709215641022	0.958460450172424	0.496962159872055	82.1511611938477	14130
True	False	False	False	False	-1215.39404296875	-3317.669921875	98.7136306762695	0.714771866798401	0.956243515014648	0.538611173629761	82.6404495239258	7355
True	False	False	False	False	-1218.23803710938	-3248.06713867188	164.153015136719	0.693152844905853	0.943368136882782	0.489524483680725	89.2972946166992	13216
True	False	False	False	False	-1224.03344726563	-3090.6923828125	136.424453735352	0.517956912517548	0.923843562602997	0.262994527816772	71.7479705810547	8825
True	False	False	False	False	-1222.9814453125	-3223.45874023438	107.586769104004	0.458582311868668	0.949643135070801	0.215753972530365	72.9381408691406	7075
True	False	False	False	False	-1215.48974609375	-3136.74951171875	218.500961303711	0.610123693943024	0.93027251958847	0.358322024345398	79.2639617919922	15615
True	False	False	False	False	-1213.93249511719	-3285.19116210938	293.922607421875	0.548178970813751	0.928523004055023	0.290673345327377	93.5094375610352	24780
True	False	False	False	False	-1207.58740234375	-3225.91137695313	73.203369140625	0.555856227874756	0.952602386474609	0.298184961080551	90.3939361572266	5966
True	False	False	False	False	-1206.84838867188	-3117.95532226563	31.0559749603271	0.792491853237152	0.95398223400116	1	57.5357131958008	1611
True	False	False	False	False	-1210.05798339844	-2524.35302734375	133.097030639648	0.765460968017578	0.948460459709167	0.725139915943146	67.625	8115
True	False	False	False	False	-1209.2861328125	-2498.66821289063	119.787330627441	0.681443929672241	0.948155403137207	0.466478526592255	102.638885498047	11085
True	False	False	False	False	-1209.41833496094	-2234.6064453125	97.6044921875	0.260832160711288	0.722601532936096	0.100563816726208	49.6136360168457	4366
True	False	False	False	False	-1208.45007324219	-2275.79931640625	187.44499206543	0.773902714252472	0.953425168991089	0.784151375293732	57.3313598632813	9689
True	False	False	False	False	-1203.50439453125	-2167.00927734375	231.810668945313	0.67701667547226	0.931773900985718	0.458281248807907	80.0047836303711	16721
True	False	False	False	False	-1202.02795410156	-3211.34814453125	120.896469116211	0.780223071575165	0.962947368621826	0.849841833114624	165.669723510742	18058
True	False	False	False	False	-1197.708984375	-3192.42260742188	118.678184509277	0.675134241580963	0.963213920593262	0.454873770475388	76.3457946777344	8169
True	False	False	False	False	-1201.08361816406	-3090.59033203125	183.008422851563	0.400626212358475	0.857232332229614	0.176516622304916	71.7454528808594	11838
True	False	False	False	False	-1197.80261230469	-3164.63916015625	225.155807495117	0.766261637210846	0.956117808818817	0.729962944984436	96.1527099609375	19519
True	False	False	False	False	-1192.64404296875	-3390.71264648438	120.896469116211	0.802505493164063	0.947610795497894	1	118.321098327637	12897
True	False	False	False	False	-1190.08459472656	-3320.00024414063	164.153015136719	0.794427216053009	0.952181398868561	1	93.3040542602539	13809
True	False	False	False	False	-1189.62951660156	-3228.40771484375	189.663269042969	0.519991815090179	0.907371878623962	0.264771044254303	122.309944152832	20915
True	False	False	False	False	-1189.86279296875	-2200.8896484375	138.64274597168	0.547643542289734	0.94115138053894	0.290157169103622	48.7360000610352	6092
True	False	False	False	False	-1184.00122070313	-3283.0087890625	158.607299804688	0.701090931892395	0.957764506340027	0.506440579891205	88.4895095825195	12654
True	False	False	False	False	-1182.27258300781	-3414.29541015625	103.150199890137	0.684706509113312	0.955052018165588	0.472692549228668	102.290321350098	9513
True	False	False	False	False	-1148.44604492188	-3392.78759765625	74.3125076293945	0.698115170001984	0.9288729429245	0.499964475631714	81.8059692382813	5481
True	False	False	False	False	-1173.90002441406	-3260.93920898438	177.462707519531	0.802910149097443	0.959327280521393	1	96.2937469482422	15407
True	False	False	False	False	-1177.248046875	-3141.48266601563	260.648345947266	0.790705561637878	0.950539648532867	1	98.4765930175781	23142
True	False	False	False	False	-1181.20544433594	-3084.65234375	169.698715209961	0.750118315219879	0.959068238735199	0.650242984294891	79.8366012573242	12215
True	False	False	False	False	-1170.83520507813	-2217.6083984375	116.459907531738	0.809028446674347	0.95024836063385	1	58.4952392578125	6142
True	False	False	False	False	-1170.66284179688	-3219.99609375	150.843307495117	0.598078787326813	0.923308491706848	0.343754470348358	110.14705657959	14980
True	False	False	False	False	-1168.11682128906	-3383.51245117188	170.807861328125	0.730905413627625	0.949625670909882	0.583023309707642	94.0584411621094	14485
True	False	False	False	False	-1146.23828125	-3364.24633789063	124.223899841309	0.814991533756256	0.958977937698364	1	81.875	9170
True	False	False	False	False	-1167.42687988281	-3305.73974609375	134.206176757813	0.665514945983887	0.941267490386963	0.438133150339127	79.2396697998047	9588
True	False	False	False	False	-1164.9541015625	-2778.9638671875	119.787330627441	0.75546407699585	0.946028470993042	0.673323512077332	62.2037048339844	6718
True	False	False	False	False	-1164.58740234375	-3346.88818359375	171.917007446289	0.638933539390564	0.955338001251221	0.396805465221405	82.3354873657227	12762
True	False	False	False	False	-1153.2998046875	-3292.78955078125	155.279876708984	0.62938779592514	0.939399361610413	0.383423566818237	86.3499984741211	12089
True	False	False	False	False	-1160.39770507813	-3189.62377929688	529.060729980469	0.2036062926054	0.627972960472107	0.0748790875077248	145.685531616211	69492
True	False	False	False	False	-1155.4248046875	-3129.76391601563	129.769607543945	0.727007806301117	0.95870703458786	0.571508407592773	75.9572677612305	8887
True	False	False	False	False	-1153.62426757813	-3108.58764648438	80.9673614501953	0.786957621574402	0.947457671165466	1	66.7945175170898	4876
True	False	False	False	False	-1149.77893066406	-2224.41528320313	216.282684326172	0.631666302680969	0.935650050640106	0.386556476354599	63.538459777832	12390
True	False	False	False	False	-1148.27990722656	-3257.93798828125	175.244430541992	0.624515533447266	0.958310902118683	0.376846343278885	76.7658233642578	12129
True	False	False	False	False	-1141.24084472656	-3212.47827148438	114.241622924805	0.762033998966217	0.954942405223846	0.705790936946869	175.854370117188	18113
True	False	False	False	False	-1145.54895019531	-3153.73266601563	278.394622802734	0.527112126350403	0.920832812786102	0.271081537008286	97.7649383544922	24539
True	False	False	False	False	-1144.54675292969	-2778.56420898438	118.678184509277	0.834435343742371	0.964467108249664	1	66.2242965698242	7086
True	False	False	False	False	-1141.17602539063	-3432.87182617188	138.64274597168	0.694548964500427	0.954549729824066	0.492418080568314	109.47200012207	13684
True	False	False	False	False	-1121.37475585938	-3415.78930664063	140.861022949219	0.570944666862488	0.931143462657928	0.313592225313187	88.921257019043	11293
True	False	False	False	False	-1130.48254394531	-3328.8349609375	241.792938232422	0.39104899764061	0.875901520252228	0.170555263757706	80.1146774291992	17465
True	False	False	False	False	-1128.70788574219	-3264.28833007813	79.8582229614258	0.633259892463684	0.934651851654053	0.388770014047623	72.7916641235352	5241
True	False	False	False	False	-1129.52307128906	-3174.42602539063	59.8936653137207	0.702896296977997	0.961863398551941	0.510453224182129	67.2407379150391	3631
True	False	False	False	False	-1138.46069335938	-3032.4775390625	98.7136306762695	0.792926847934723	0.957966983318329	1	67.505615234375	6008
True	False	False	False	False	-1138.59729003906	-2453.22729492188	122.005615234375	0.823490679264069	0.956214725971222	1	56.018180847168	6162
True	False	False	False	False	-1139.77880859375	-2193.7705078125	117.569046020508	0.702122330665588	0.959413766860962	0.508725047111511	57.1603775024414	6059
True	False	False	False	False	-1137.19213867188	-2684.99633789063	103.150199890137	0.803309321403503	0.952967822551727	1	68.0215072631836	6326
True	False	False	False	False	-1136.96459960938	-3099.01416015625	143.079315185547	0.692439913749695	0.950817286968231	0.488059669733047	77.860466003418	10044
True	False	False	False	False	-1134.21374511719	-3077.67504882813	108.695907592773	0.755093216896057	0.954018115997314	0.671637296676636	71.5714263916016	7014
True	False	False	False	False	-1129.54174804688	-2703.89404296875	131.987884521484	0.779522478580475	0.955566346645355	0.840783715248108	75.3781509399414	8970
True	False	False	False	False	-1127.36315917969	-2210.08178710938	87.6222152709961	0.785240411758423	0.947039306163788	0.972049474716187	75.6708831787109	5978
True	False	False	False	False	-1127.3408203125	-3244.8359375	96.4953460693359	0.643659770488739	0.95430862903595	0.403692007064819	74.0344848632813	6441
True	False	False	False	False	-1126.93176269531	-3297.64013671875	144.188446044922	0.667910039424896	0.940819621086121	0.442200928926468	76.6384582519531	9963
True	False	False	False	False	-1124.46545410156	-3218.26489257813	290.595184326172	0.392409354448318	0.911417722702026	0.171393930912018	102.912216186523	26963
True	False	False	False	False	-1126.77490234375	-3123.02465820313	209.627822875977	0.705005407333374	0.961673855781555	0.515224695205688	90.8941802978516	17179
True	False	False	False	False	-1125.40600585938	-3162.02172851563	27.7285480499268	0.691563129425049	0.947363257408142	0.486269682645798	71.9199981689453	1798
True	False	False	False	False	-1125.09875488281	-2181.9736328125	89.8404998779297	0.560166120529175	0.893656373023987	0.302496165037155	48.9135818481445	3962
True	False	False	False	False	-1124.27038574219	-1974.29833984375	143.079315185547	0.734764277935028	0.957780182361603	0.595013916492462	46.6666679382324	6020
True	False	False	False	False	-1123.65576171875	-3370.451171875	175.244430541992	0.589369595050812	0.930504977703094	0.333696871995926	84.8227844238281	13402
True	False	False	False	False	-1105.97912597656	-3345.720703125	92.0587844848633	0.295052200555801	0.798552989959717	0.117228426039219	67.5783157348633	5609
True	False	False	False	False	-1112.74304199219	-3202.650390625	85.4039306640625	0.740752220153809	0.956322252750397	0.614958584308624	93.8051910400391	7223
True	False	False	False	False	-1118.93981933594	-3091.54248046875	94.2770690917969	0.703324019908905	0.954637885093689	0.511413395404816	68.3176498413086	5807
True	False	False	False	False	-1123.12927246094	-3006.599609375	109.805053710938	0.819165587425232	0.959492325782776	1	64.6161651611328	6397
True	False	False	False	False	-1118.76342773438	-3028.64282226563	78.7490768432617	0.79235315322876	0.952956557273865	1	85.2816925048828	6055
True	False	False	False	False	-1117.25427246094	-2974.54223632813	122.005615234375	0.823490679264069	0.952498853206635	1	90.6090927124023	9967
True	False	False	False	False	-1114.06494140625	-3171.78271484375	21.0736961364746	0.698733150959015	0.939309358596802	0.501295566558838	77.8421020507813	1479
True	False	False	False	False	-1108.79992675781	-3158.48803710938	99.8227767944336	0.81229829788208	0.961773693561554	1	88.8777770996094	7999
True	False	False	False	False	-1110.78308105469	-2664.07592773438	136.424453735352	0.784597456455231	0.952722728252411	0.938117504119873	77.0894317626953	9482
True	False	False	False	False	-1108.82666015625	-2157.44506835938	204.082122802734	0.791718482971191	0.966805100440979	1	57.1358680725098	10513
True	False	False	False	False	-1107.51501464844	-3133.28540039063	217.391815185547	0.528231859207153	0.927343189716339	0.272087603807449	92.0561218261719	18043
True	False	False	False	False	-1106.49584960938	-2080.0546875	145.297592163086	0.805286824703217	0.958928644657135	1	57.015266418457	7469
True	False	False	False	False	-1106.22631835938	-3263.34521484375	205.191253662109	0.755939364433289	0.94165700674057	0.675504744052887	91.0540542602539	16845
True	False	False	False	False	-1101.80017089844	-3230.51220703125	115.350761413574	0.623062193393707	0.946066617965698	0.374915778636932	87.7980804443359	9131
True	False	False	False	False	-1105.97180175781	-1929.48742675781	153.061584472656	0.733375728130341	0.953716814517975	0.590627431869507	49.449275970459	6824
True	False	False	False	False	-1101.6025390625	-3443.67626953125	145.297592163086	0.826566219329834	0.963213920593262	1	154.84733581543	20285
True	False	False	False	False	-1077.93151855469	-3436.58959960938	154.17073059082	0.651001632213593	0.926790416240692	0.414762049913406	134.884887695313	18749
True	False	False	False	False	-1099.08837890625	-3385.26684570313	105.36848449707	0.719695806503296	0.952857196331024	0.551311790943146	78.5789489746094	7465
True	False	False	False	False	-1099.18286132813	-3304.47973632813	51.0205307006836	0.809165418148041	0.952329814434052	1	97.6956558227539	4494
True	False	False	False	False	-1098.44567871094	-3107.8994140625	214.064392089844	0.561896681785583	0.918915390968323	0.304246962070465	88.0414505004883	16992
True	False	False	False	False	-1100.65576171875	-3043.20532226563	112.023338317871	0.679670333862305	0.945854246616364	0.463163018226624	70.2277221679688	7093
True	False	False	False	False	-1097.92309570313	-2503.48071289063	97.6044921875	0.874698162078857	0.97701108455658	1	147.75	13002
True	False	False	False	False	-1097.8134765625	-3175.75805664063	138.64274597168	0.741000473499298	0.932348668575287	0.615824639797211	82.8160018920898	10352
True	False	False	False	False	-1096.77294921875	-3083.63256835938	16.6371288299561	0.646814525127411	0.934281527996063	0.408391445875168	54.533332824707	818
True	False	False	False	False	-1095.07019042969	-3320.8837890625	202.97297668457	0.542412340641022	0.909170687198639	0.285166472196579	130.573776245117	23895
True	False	False	False	False	-1091.98828125	-1976.83410644531	155.279876708984	0.664459466934204	0.929284512996674	0.436360716819763	50.4928588867188	7069
True	False	False	False	False	-1091.31176757813	-3430.6923828125	25.5102653503418	0.794671595096588	0.94915634393692	1	124.043479919434	2853
True	False	False	False	False	-1069.31494140625	-3423.76831054688	59.8936653137207	0.822233557701111	0.966247379779816	1	104.333335876465	5634
True	False	False	False	False	-1087.50732421875	-3374.53344726563	109.805053710938	0.558107852935791	0.951548099517822	0.300428599119186	81.4444427490234	8063
True	False	False	False	False	-1088.46276855469	-2973.69775390625	159.716445922852	0.784037590026855	0.960802972316742	0.920083165168762	81.4791641235352	11733
True	False	False	False	False	-1089.95190429688	-2491.35546875	49.9113883972168	0.757985770702362	0.943160891532898	0.685172200202942	57.5111122131348	2588
True	False	False	False	False	-1088.17065429688	-3067.43505859375	217.391815185547	0.710684776306152	0.955969929695129	0.528551399707794	74.5357131958008	14609
True	False	False	False	False	-1087.01318359375	-3409.1669921875	263.975769042969	0.480797827243805	0.859874367713928	0.232468649744987	152.04621887207	36187
True	False	False	False	False	-1056.81091308594	-3383.7294921875	313.887176513672	0.326747298240662	0.83282470703125	0.133670598268509	85.9081268310547	24312
True	False	False	False	False	-1084.37670898438	-3288.24829101563	247.338653564453	0.824920296669006	0.961833417415619	1	86.4394607543945	19276
True	False	False	False	False	-1086.36657714844	-3237.97680664063	167.480438232422	0.664043366909027	0.942220389842987	0.435665279626846	80.132453918457	12100
True	False	False	False	False	-1083.90014648438	-3155.17309570313	208.518692016602	0.709641337394714	0.940265357494354	0.526048123836517	79.9946823120117	15039
True	False	False	False	False	-1080.33020019531	-3354.82763671875	102.041061401367	0.770813465118408	0.963844060897827	0.760143399238586	76.0869598388672	7000
True	False	False	False	False	-1072.48291015625	-3336.64819335938	108.695907592773	0.725042045116425	0.95800256729126	0.565907895565033	76.2346954345703	7471
True	False	False	False	False	-1071.38000488281	-3259.61401367188	187.44499206543	0.497203797101974	0.883211076259613	0.245519146323204	73.6331329345703	12444
True	False	False	False	False	-1077.19128417969	-3112.70654296875	103.150199890137	0.716568052768707	0.953945219516754	0.543167233467102	65.752685546875	6115
True	False	False	False	False	-1077.29113769531	-3039.095703125	118.678184509277	0.824438512325287	0.968450367450714	1	72.5233612060547	7760
True	False	False	False	False	-1069.89038085938	-3204.80444335938	424.801361083984	0.367316275835037	0.824199318885803	0.156335696578026	87.8694534301758	33654
True	False	False	False	False	-1060.19799804688	-3177.69799804688	167.480438232422	0.655599415302277	0.917872846126556	0.42194128036499	98.7218551635742	14907
True	False	False	False	False	-1065.72729492188	-2790.74755859375	123.114753723145	0.755423963069916	0.949699282646179	0.673140406608582	91.5315322875977	10160
True	False	False	False	False	-1069.21020507813	-2206.013671875	189.663269042969	0.675899684429169	0.961010932922363	0.456253886222839	64.4970779418945	11029
True	False	False	False	False	-1058.85314941406	-3029.74438476563	103.150199890137	0.803309321403503	0.956959247589111	1	77.3010787963867	7189
True	False	False	False	False	-1056.19372558594	-2800.17504882813	157.498153686523	0.712582767009735	0.958067119121552	0.533171415328979	77.1760559082031	10959
True	False	False	False	False	-1053.98229980469	-3300.6982421875	135.315322875977	0.657594740390778	0.9461949467659	0.425119489431381	71.5655746459961	8731
True	False	False	False	False	-1052.26684570313	-3459.89477539063	80.9673614501953	0.814673006534576	0.960151076316833	1	110.273971557617	8050
True	False	False	False	False	-1035.94836425781	-3449.50439453125	160.825576782227	0.666554629802704	0.902333974838257	0.43989109992981	192.048278808594	27847
True	False	False	False	False	-1051.55444335938	-3445.34301757813	15.5279874801636	0.800106346607208	0.94487601518631	1	92.6428604125977	1297
True	False	False	False	False	-1045.451171875	-3424.09545898438	146.40673828125	0.799256145954132	0.96396404504776	1	81.3030319213867	10732
True	False	False	False	False	-1049.2705078125	-3348.63330078125	100.931915283203	0.776127755641937	0.950941801071167	0.804006338119507	74.6153869628906	6790
True	False	False	False	False	-1049.97058105469	-3328.9287109375	100.931915283203	0.786033868789673	0.954621136188507	1	72.3736267089844	6586
True	False	False	False	False	-1041.46411132813	-3280.94897460938	119.787330627441	0.470662444829941	0.891139507293701	0.224713116884232	67.6574096679688	7307
True	False	False	False	False	-1047.15222167969	-3192.158203125	131.987884521484	0.779522478580475	0.963114500045776	0.840783715248108	89.0252075195313	10594
True	False	False	False	False	-1049.87268066406	-3129.10498046875	210.736968994141	0.615469694137573	0.925833702087402	0.365052849054337	99.5157928466797	18908
True	False	False	False	False	-1045.12121582031	-3145.89184570313	48.80224609375	0.64345920085907	0.946147859096527	0.403396040201187	70.113639831543	3085
True	False	False	False	False	-1043.06079101563	-2878.880859375	211.846115112305	0.706546068191528	0.940202295780182	0.518769204616547	75.0104675292969	14327
True	False	False	False	False	-1041.53540039063	-3256.65405273438	150.843307495117	0.579963624477386	0.942566752433777	0.323244392871857	70.4411773681641	9580
True	False	False	False	False	-1041.51623535156	-2500.99536132813	100.931915283203	0.847731947898865	0.963592112064362	1	57.769229888916	5257
True	False	False	False	False	-1037.48278808594	-2476.71313476563	93.1679229736328	0.819053888320923	0.960267782211304	1	59.1785697937012	4971
True	False	False	False	False	-1036.22619628906	-3379.78344726563	95.3862075805664	0.790671706199646	0.951477408409119	1	86.639533996582	7451
True	False	False	False	False	-1031.41784667969	-3306.65185546875	215.173538208008	0.738487541675568	0.951087713241577	0.607207953929901	86.5927810668945	16799
True	False	False	False	False	-1032.65551757813	-3155.81225585938	183.008422851563	0.610367059707642	0.956558883190155	0.35862472653389	89.1697006225586	14713
True	False	False	False	False	-1035.30236816406	-2252.31420898438	190.772415161133	0.68820333480835	0.954872965812683	0.479525864124298	60.7325592041016	10446
True	False	False	False	False	-1032.39025878906	-3236.37817382813	134.206176757813	0.484143048524857	0.942362844944	0.235078543424606	73.6528930664063	8912
True	False	False	False	False	-1030.12121582031	-3468.45629882813	100.931915283203	0.721950054168701	0.923291087150574	0.557357847690582	124.384613037109	11319
True	False	False	False	False	-1017.94006347656	-3438.63671875	155.279876708984	0.770017266273499	0.961150467395782	0.754476308822632	101.714286804199	14240
True	False	False	False	False	-1028.53747558594	-3216.0068359375	98.7136306762695	0.759070038795471	0.959554612636566	0.690488159656525	120.179779052734	10696
True	False	False	False	False	-1026.50744628906	-3109.7451171875	151.952453613281	0.791858732700348	0.959614157676697	1	82.9124069213867	11359
True	False	False	False	False	-1025.12023925781	-2508.01123046875	110.914192199707	0.770503282546997	0.957141101360321	0.75791335105896	58.0699996948242	5807
True	False	False	False	False	-1024.14318847656	-3396.37231445313	185.226699829102	0.741118311882019	0.949613392353058	0.616236865520477	92.1556854248047	15390
True	False	False	False	False	-1020.18310546875	-3341.97509765625	36.6016845703125	0.820213973522186	0.956876516342163	1	59.575756072998	1966
True	False	False	False	False	-1022.27331542969	-2482.08422851563	128.660461425781	0.728635609149933	0.966700315475464	0.576249003410339	64.6982727050781	7505
True	False	False	False	False	-1019.33587646484	-3282.10961914063	212.955261230469	0.46305438876152	0.885006785392761	0.219035774469376	101.432289123535	19475
True	False	False	False	False	-1016.36254882813	-3164.080078125	153.061584472656	0.723133981227875	0.955107927322388	0.560595393180847	86.8695678710938	11988
True	False	False	False	False	-1017.5322265625	-2033.70788574219	196.318130493164	0.848045706748962	0.957737565040588	1	182.395477294922	32284
True	False	False	False	False	-1014.56427001953	-3488.70336914063	62.1119499206543	0.189928635954857	0.868975341320038	0.0690998509526253	112.589286804199	6305
True	False	False	False	False	-962.711853027344	-3481.26928710938	220.719253540039	0.472240835428238	0.841008007526398	0.225906193256378	113.788948059082	22644
True	False	False	False	False	-1012.01568603516	-3467.27905273438	148.625015258789	0.489906430244446	0.893829345703125	0.239635616540909	98.1119384765625	13147
True	False	False	False	False	-1010.78759765625	-3415.06469726563	140.861022949219	0.810112833976746	0.954732000827789	1	100.464569091797	12759
True	False	False	False	False	-1008.50439453125	-3307.62133789063	67.6576614379883	0.648346662521362	0.919308006763458	0.410704642534256	89.1475372314453	5438
True	False	False	False	False	-1012.69830322266	-3185.74194335938	206.300399780273	0.728902280330658	0.936929821968079	0.577034711837769	85.4892501831055	15901
True	False	False	False	False	-1012.50805664063	-2730.548828125	154.17073059082	0.684193849563599	0.952443718910217	0.471706002950668	66.100715637207	9188
True	False	False	False	False	-1012.47241210938	-2755.57104492188	51.0205307006836	0.824059367179871	0.957641243934631	1	59.3260879516602	2729
True	False	False	False	False	-1012.38977050781	-3241.64721679688	173.026138305664	0.671239614486694	0.942340791225433	0.447964310646057	95.211540222168	14853
True	False	False	False	False	-1011.66107177734	-3219.71020507813	99.8227767944336	0.722803056240082	0.923406481742859	0.559686005115509	128.811111450195	11593
True	False	False	False	False	-1010.42175292969	-3116.53833007813	87.6222152709961	0.770300686359406	0.934357941150665	0.756472110748291	110.518989562988	8731
True	False	False	False	False	-1009.05999755859	-2003.37316894531	150.843307495117	0.719768762588501	0.965015411376953	0.551505088806152	55.529411315918	7552
True	False	False	False	False	-1006.14727783203	-3370.56982421875	307.232330322266	0.463405936956406	0.92423552274704	0.21929544210434	91.873649597168	25449
True	False	False	False	False	-1001.048828125	-3330.8720703125	231.810668945313	0.708840847015381	0.941257417201996	0.524144887924194	87.5215301513672	18292
True	False	False	False	False	-1000.84173583984	-3143.81494140625	180.790130615234	0.602968633174896	0.920714199542999	0.349572569131851	75.5705490112305	12318
True	False	False	False	False	-1006.12292480469	-2511.07299804688	119.787330627441	0.776787161827087	0.954948961734772	0.810432493686676	57.9537048339844	6259
True	False	False	False	False	-1004.21453857422	-2089.37377929688	180.790130615234	0.799145638942719	0.956790804862976	1	53.9447860717773	8793
True	False	False	False	False	-996.842468261719	-3264.87744140625	98.7136306762695	0.759070038795471	0.93400627374649	0.690488159656525	77.3595504760742	6885
True	False	False	False	False	-996.292053222656	-3217.96044921875	92.0587844848633	0.763090133666992	0.953889608383179	0.711547255516052	79.9277114868164	6634
True	False	False	False	False	-995.167236328125	-3169.80322265625	144.188446044922	0.603186249732971	0.951404452323914	0.349834442138672	75.7307662963867	9845
True	False	False	False	False	-991.935668945313	-3466.47631835938	131.987884521484	0.80079972743988	0.974038422107697	1	100.80672454834	11996
True	False	False	False	False	-974.294006347656	-3457.29345703125	173.026138305664	0.550057172775269	0.929207026958466	0.292491644620895	107.185897827148	16721
True	False	False	False	False	-956.963439941406	-3432.93701171875	31.0559749603271	0.733668208122253	0.945891737937927	0.591544389724731	68.2142868041992	1910
True	False	False	False	False	-991.041748046875	-2735.310546875	105.36848449707	0.786068022251129	0.96959388256073	1	59.6210517883301	5664
True	False	False	False	False	-990.105041503906	-3418.212890625	198.536407470703	0.605093479156494	0.963514983654022	0.352140963077545	78.4916229248047	14050
True	False	False	False	False	-967.881286621094	-3402.73266601563	173.026138305664	0.717120826244354	0.962777554988861	0.544586777687073	84.5705108642578	13193
True	False	False	False	False	-973.946472167969	-3290.4287109375	200.754699707031	0.669554114341736	0.926673054695129	0.445030689239502	91.4088363647461	16545
True	False	False	False	False	-986.494750976563	-1953.98120117188	169.698715209961	0.821265935897827	0.964227437973022	1	65.7908477783203	10066
True	False	False	False	False	-983.775634765625	-3258.17163085938	69.8759460449219	0.778005719184875	0.955285608768463	0.823125541210175	82.7936477661133	5216
True	False	False	False	False	-975.02197265625	-3221.57641601563	300.577453613281	0.33603709936142	0.85276859998703	0.138691365718842	88.3247222900391	23936
True	False	False	False	False	-980.1396484375	-2640.47143554688	173.026138305664	0.790484547615051	0.959653615951538	1	71.6025619506836	11170
True	False	False	False	False	-973.055969238281	-3182.4345703125	159.716445922852	0.564311444759369	0.919559955596924	0.306709289550781	73.7430572509766	10619
True	False	False	False	False	-972.956604003906	-3143.31616210938	201.863830566406	0.818204164505005	0.963189959526062	1	78.3846130371094	14266
True	False	False	False	False	-971.752319335938	-3373.82446289063	143.079315185547	0.753439962863922	0.955887496471405	0.664282858371735	84.1550369262695	10856
True	False	False	False	False	-963.807312011719	-3347.75439453125	290.595184326172	0.607826113700867	0.951416254043579	0.355480939149857	89.5229034423828	23455
True	False	False	False	False	-969.168212890625	-2471.9951171875	122.005615234375	0.823490679264069	0.962107300758362	1	62.2181816101074	6844
True	False	False	False	False	-967.23388671875	-3315.15795898438	238.465515136719	0.715355515480042	0.950815796852112	0.540082275867462	94.2279052734375	20259
True	False	False	False	False	-960.213439941406	-3298.404296875	19.9645557403564	0.798721373081207	0.951427280902863	1	72.0555572509766	1297
True	False	False	False	False	-965.552917480469	-3254.75146484375	171.917007446289	0.633354604244232	0.927726447582245	0.38890215754509	77.219352722168	11969
True	False	False	False	False	-957.106872558594	-3174.67797851563	134.206176757813	0.466154485940933	0.914213895797729	0.221334606409073	66.7438049316406	8076
True	False	False	False	False	-964.146362304688	-2343.25341796875	114.241622924805	0.720488905906677	0.947516262531281	0.55342161655426	52	5356
True	False	False	False	False	-957.492492675781	-2978.49633789063	138.64274597168	0.722498834133148	0.958261728286743	0.558853149414063	80.9440002441406	10118
True	False	False	False	False	-953.759155273438	-2489.89208984375	140.861022949219	0.831927359104156	0.959042251110077	1	82.8110198974609	10517
True	False	False	False	False	-954.737609863281	-2458.6376953125	12.2005615234375	0.741141617298126	0.928999543190002	0.616318583488464	57.9090919494629	637
True	False	False	False	False	-953.002075195313	-2406.2919921875	87.6222152709961	0.82315069437027	0.958927392959595	1	70.1392440795898	5541
True	False	False	False	False	-949.144653320313	-3448.57348632813	220.719253540039	0.62781172990799	0.956517577171326	0.381278038024902	100.839195251465	20067
True	False	False	False	False	-947.789733886719	-3324.52465820313	105.36848449707	0.554858863353729	0.938027620315552	0.297197133302689	87.5263137817383	8315
True	False	False	False	False	-948.897155761719	-2855.63916015625	183.008422851563	0.73224264383316	0.947243273258209	0.587108492851257	74.9636383056641	12369
True	False	False	False	False	-947.054992675781	-3202.50122070313	161.934722900391	0.584172606468201	0.938965380191803	0.327871143817902	74.4520568847656	10870
True	False	False	False	False	-946.833618164063	-3155.47509765625	119.787330627441	0.376468509435654	0.843080580234528	0.161729291081429	61.1944427490234	6609
True	False	False	False	False	-945.189025878906	-3476.89306640625	133.097030639648	0.745649039745331	0.956723928451538	0.63269704580307	101.908332824707	12229
True	False	False	False	False	-942.528442382813	-3406.59741210938	143.079315185547	0.753439962863922	0.950619280338287	0.664282858371735	84.0852737426758	10847
True	False	False	False	False	-945.044677734375	-3376.08520507813	342.724853515625	0.437739998102188	0.846399188041687	0.200969621539116	114.414237976074	35354
True	False	False	False	False	-920.475036621094	-3381.73364257813	217.391815185547	0.731116712093353	0.946950852870941	0.583664178848267	89.7653045654297	17594
True	False	False	False	False	-930.954284667969	-3336.34838867188	320.542022705078	0.469595223665237	0.936645090579987	0.22390940785408	93.179931640625	26929
True	False	False	False	False	-942.380493164063	-3240.30493164063	164.153015136719	0.547480702400208	0.906978368759155	0.290000468492508	73.1621627807617	10828
True	False	False	False	False	-934.725769042969	-2945.62524414063	68.7667999267578	0.765656411647797	0.941694617271423	0.726305961608887	83.2096786499023	5159
True	False	False	False	False	-943.961120605469	-2592.431640625	129.769607543945	0.787340879440308	0.962010085582733	1	62.8205146789551	7350
True	False	False	False	False	-939.523010253906	-2546.9521484375	47.6931037902832	0.770316362380981	0.946144938468933	0.756583452224731	50.4186058044434	2168
True	False	False	False	False	-942.765563964844	-2225.62255859375	116.459907531738	0.786059260368347	0.963646411895752	1	47.0761909484863	4943
True	False	False	False	False	-942.02099609375	-2461.23583984375	235.138092041016	0.435825407505035	0.850307703018188	0.199651703238487	84.4103775024414	17895
True	False	False	False	False	-933.345520019531	-2337.4111328125	200.754699707031	0.675163924694061	0.952196776866913	0.454927146434784	56.055248260498	10146
True	False	False	False	False	-931.890258789063	-2561.77368164063	126.442184448242	0.806643486022949	0.963160693645477	1	65.684211730957	7488
True	False	False	False	False	-931.398376464844	-2823.369140625	160.825576782227	0.701356768608093	0.957594156265259	0.507027387619019	71.1862106323242	10322
True	False	False	False	False	-930.451538085938	-3215.25659179688	166.371292114258	0.674344062805176	0.930658996105194	0.453456848859787	86.6399993896484	12996
True	False	False	False	False	-930.203796386719	-3308.96923828125	181.899276733398	0.62959486246109	0.945537090301514	0.383706718683243	85.8536605834961	14080
True	False	False	False	False	-930.077941894531	-3262.03247070313	168.589569091797	0.762764632701874	0.955546796321869	0.709754824638367	80.8026351928711	12282
True	False	False	False	False	-927.49169921875	-2401.60620117188	191.881561279297	0.632491111755371	0.940502107143402	0.387699902057648	54.976879119873	9511
True	False	False	False	False	-929.48291015625	-2035.90246582031	176.353576660156	0.690333187580109	0.963138937950134	0.483779966831207	54.7295608520508	8702
True	False	False	False	False	-927.00439453125	-3180.54174804688	151.952453613281	0.641634702682495	0.907801389694214	0.400719165802002	79.6715316772461	10915
True	False	False	False	False	-925.156005859375	-2623.5732421875	155.279876708984	0.789243400096893	0.956108272075653	1	55.0499992370605	7707
True	False	False	False	False	-924.295715332031	-3365.41552734375	14.4188451766968	0.666414141654968	0.894881248474121	0.43965283036232	68.1538467407227	886
True	False	False	False	False	-920.154418945313	-3238.28833007813	45.4748191833496	0.804048359394073	0.949666619300842	1	60.7073173522949	2489
True	False	False	False	False	-923.099609375	-2139.32641601563	186.335845947266	0.804924726486206	0.96199905872345	1	59.886905670166	10061
True	False	False	False	False	-922.446228027344	-2813.99780273438	18.8554134368896	0.786078751087189	0.950416266918182	1	55.8823547363281	950
True	False	False	False	False	-921.71484375	-2427.41235351563	127.551322937012	0.782646477222443	0.941049098968506	0.888233423233032	56.6695671081543	6517
True	False	False	False	False	-920.010498046875	-2205.14770507813	134.206176757813	0.675174176692963	0.973151385784149	0.454945594072342	49.9090919494629	6039
True	False	False	False	False	-919.410461425781	-3488.60815429688	377.108276367188	0.764256656169891	0.95104044675827	0.718113005161285	202.54118347168	68864
True	False	False	False	False	-896.44775390625	-3493.17431640625	73.203369140625	0.73655366897583	0.944661200046539	0.60079300403595	96.1969680786133	6349
True	False	False	False	False	-886.818603515625	-3466.96728515625	47.6931037902832	0.859671771526337	0.96739661693573	1	73.139533996582	3145
True	False	False	False	False	-918.584289550781	-3461.57983398438	147.515884399414	0.716886043548584	0.967305958271027	0.543982863426208	88.4736862182617	11767
True	False	False	False	False	-879.492004394531	-3452.51342773438	128.660461425781	0.677511870861053	0.950682699680328	0.459185183048248	84.8275833129883	9840
True	False	False	False	False	-915.741638183594	-3199.43969726563	82.0765075683594	0.771052539348602	0.957111597061157	0.761882483959198	70.5	5217
True	False	False	False	False	-916.2861328125	-3149.1630859375	123.114753723145	0.700372934341431	0.95832359790802	0.504862487316132	67.1891860961914	7458
True	False	False	False	False	-915.609619140625	-3424.896484375	139.751892089844	0.754863798618317	0.961401164531708	0.67060112953186	73.4285736083984	9252
True	False	False	False	False	-884.82763671875	-3414.67895507813	226.264953613281	0.776553928852081	0.954886198043823	0.808126747608185	102.303924560547	20870
True	False	False	False	False	-897.216613769531	-3363.68676757813	67.6576614379883	0.705158889293671	0.945590615272522	0.515575468540192	67.7049179077148	4130
True	False	False	False	False	-898.192321777344	-3295.11791992188	200.754699707031	0.650918900966644	0.928767442703247	0.414634615182877	94.0773468017578	17028
True	False	False	False	False	-913.860778808594	-2527.74145507813	116.459907531738	0.755209743976593	0.965875566005707	0.672165632247925	58.3333320617676	6125
True	False	False	False	False	-910.302734375	-2305.62084960938	183.008422851563	0.772771716117859	0.958776593208313	0.774948835372925	63.8303031921387	10532
True	False	False	False	False	-909.8701171875	-2330.99975585938	115.350761413574	0.778573036193848	0.9509596824646	0.82945716381073	56.9711532592773	5925
True	False	False	False	False	-909.478271484375	-3272.06127929688	115.350761413574	0.801323413848877	0.960910856723785	1	71.3076934814453	7416
True	False	False	False	False	-899.703369140625	-3244.474609375	188.554138183594	0.516950964927673	0.87306809425354	0.262120634317398	80.4470596313477	13676
True	False	False	False	False	-908.179443359375	-3171.39208984375	58.7845230102539	0.644668221473694	0.937398314476013	0.405185103416443	78.9056625366211	4182
True	False	False	False	False	-909.4111328125	-2694.77099609375	117.569046020508	0.826636910438538	0.956881999969482	1	71.0943374633789	7536
True	False	False	False	False	-906.552001953125	-2576.01049804688	143.079315185547	0.716774523258209	0.959626257419586	0.543696463108063	61.6356582641602	7951
True	False	False	False	False	-905.64599609375	-2100.27758789063	244.01123046875	0.837460100650787	0.9619260430336	1	64.8363647460938	14264
True	False	False	False	False	-908.915771484375	-2039.18530273438	171.917007446289	0.600123345851898	0.935022830963135	0.346171736717224	52.083869934082	8073
True	False	False	False	False	-904.576416015625	-2000.63061523438	175.244430541992	0.640000343322754	0.920982658863068	0.398344188928604	53.1772155761719	8402
True	False	False	False	False	-903.556518554688	-2544.72924804688	95.3862075805664	0.816335916519165	0.969166100025177	1	66.8720932006836	5751
True	False	False	False	False	-901.914184570313	-2512.1923828125	103.150199890137	0.803309321403503	0.956959247589111	1	61.8924713134766	5756
True	False	False	False	False	-902.80517578125	-2240.85693359375	204.082122802734	0.62405127286911	0.923543810844421	0.376228094100952	52.1032600402832	9587
True	False	False	False	False	-902.402465820313	-2408.29907226563	147.515884399414	0.77680242061615	0.956120729446411	0.810584485530853	74.5864639282227	9920
True	False	False	False	False	-900.735961914063	-3185.54174804688	156.389007568359	0.76000702381134	0.945689678192139	0.695198833942413	185.992904663086	26225
True	False	False	False	False	-898.653747558594	-2865.26123046875	171.917007446289	0.804226338863373	0.954798519611359	1	68.3806457519531	10599
True	False	False	False	False	-897.744445800781	-2199.2783203125	160.825576782227	0.545427918434143	0.932847201824188	0.288032084703445	50.9586219787598	7389
True	False	False	False	False	-897.609558105469	-3337.64135742188	155.279876708984	0.497678399085999	0.936657786369324	0.245906338095665	86.957145690918	12174
True	False	False	False	False	-888.635498046875	-3217.77758789063	164.153015136719	0.742691874504089	0.959849238395691	0.621816456317902	73.5202713012695	10881
True	False	False	False	False	-895.802856445313	-3153.23388671875	115.350761413574	0.756777882575989	0.955314457416534	0.679410755634308	69.4807662963867	7226
True	False	False	False	False	-895.097961425781	-3105.68310546875	88.7313537597656	0.795180141925812	0.949547469615936	1	71.1125030517578	5689
True	False	False	False	False	-892.731384277344	-2545.607421875	31.0559749603271	0.792491853237152	0.946757137775421	1	52.7857131958008	1478
True	False	False	False	False	-884.488159179688	-3367.216796875	85.4039306640625	0.677236258983612	0.934761941432953	0.458681643009186	67.5064926147461	5198
True	False	False	False	False	-880.63134765625	-3329.9736328125	148.625015258789	0.695266664028168	0.944707572460175	0.493918627500534	94.7462692260742	12696
True	False	False	False	False	-884.361022949219	-2046.05053710938	195.208984375	0.843254446983337	0.966713130474091	1	49.5795440673828	8726
True	False	False	False	False	-883.103637695313	-3286.84545898438	96.4953460693359	0.765188992023468	0.93867951631546	0.723530054092407	162.885055541992	14171
True	False	False	False	False	-881.022583007813	-3261.04467773438	194.099838256836	0.584175288677216	0.929721415042877	0.32787412405014	88.9085693359375	15559
True	False	False	False	False	-882.648376464844	-3183.32983398438	114.241622924805	0.547374665737152	0.926468133926392	0.28989839553833	75.1844635009766	7744
True	False	False	False	False	-881.148559570313	-2247.20751953125	83.1856460571289	0.849229693412781	0.966323673725128	1	53.093334197998	3982
True	False	False	False	False	-879.924743652344	-2118.82666015625	147.515884399414	0.817581295967102	0.954983711242676	1	66.4360885620117	8836
True	False	False	False	False	-877.458618164063	-3483.45141601563	159.716445922852	0.689935445785522	0.949329555034637	0.482980132102966	84.3333358764648	12144
True	False	False	False	False	-868.857727050781	-3389.39868164063	163.043869018555	0.737673699855804	0.971496403217316	0.604486227035522	78.5170059204102	11542
True	False	False	False	False	-872.737854003906	-3138.49291992188	110.914192199707	0.803114473819733	0.95690381526947	1	79.620002746582	7962
True	False	False	False	False	-872.407409667969	-2294.42016601563	165.262145996094	0.56242847442627	0.92525851726532	0.304787337779999	53.5570487976074	7980
True	False	False	False	False	-874.236938476563	-2212.53393554688	141.970169067383	0.766845762729645	0.958077073097229	0.733563005924225	68.9609375	8827
True	False	False	False	False	-871.452941894531	-2651.87133789063	149.734161376953	0.78029876947403	0.958821892738342	0.850861847400665	56.1925926208496	7586
True	False	False	False	False	-868.24267578125	-2245.32006835938	63.2210922241211	0.730492413043976	0.939863741397858	0.581776022911072	52.3859634399414	2986
True	False	False	False	False	-868.16748046875	-3350.50463867188	212.955261230469	0.826141059398651	0.962821066379547	1	193.93229675293	37235
True	False	False	False	False	-865.533325195313	-3506.81494140625	125.333038330078	0.740218818187714	0.950054287910461	0.61310887336731	97.3185806274414	10997
True	False	False	False	False	-850.7041015625	-3485.4130859375	137.533599853516	0.750816345214844	0.967305839061737	0.65311735868454	83.6774215698242	10376
True	False	False	False	False	-840.330383300781	-3450.5478515625	74.3125076293945	0.698115170001984	0.903989613056183	0.499964475631714	98.776123046875	6618
True	False	False	False	False	-865.038208007813	-3087.63745117188	82.0765075683594	0.797737896442413	0.958222687244415	1	76.8648681640625	5688
True	False	False	False	False	-861.690185546875	-3445.79443359375	114.241622924805	0.732298254966736	0.948587834835052	0.587279975414276	78.7669906616211	8113
True	False	False	False	False	-841.102905273438	-3429.65747070313	194.099838256836	0.61206579208374	0.947600245475769	0.360747516155243	78.8857116699219	13805
True	False	False	False	False	-850.590759277344	-3375.482421875	173.026138305664	0.499810606241226	0.85409015417099	0.247652649879456	73.6217956542969	11485
True	False	False	False	False	-860.550903320313	-3207.05541992188	329.415161132813	0.209290444850922	0.675307333469391	0.077319398522377	80.4545440673828	23895
True	False	False	False	False	-860.311889648438	-2435.11352539063	95.3862075805664	0.790671706199646	0.953889608383179	1	52.7209320068359	4534
True	False	False	False	False	-856.515258789063	-2315.48413085938	138.64274597168	0.776717782020569	0.936834692955017	0.809742450714111	158.287994384766	19786
True	False	False	False	False	-856.255187988281	-2414.671875	174.135284423828	0.705813467502594	0.960804462432861	0.517077386379242	58.7324829101563	9221
True	False	False	False	False	-855.68505859375	-2946.48364257813	215.173538208008	0.834746718406677	0.958353757858276	1	95.8762893676758	18600
True	False	False	False	False	-855.016540527344	-3342.46728515625	41.0382537841797	0.503615975379944	0.94303572177887	0.250797927379608	86.8378372192383	3213
True	False	False	False	False	-852.415893554688	-3323.96215820313	262.866638183594	0.396488100290298	0.918382883071899	0.173924416303635	78.067512512207	18502
True	False	False	False	False	-852.361572265625	-3166.28784179688	106.477630615234	0.590133845806122	0.916970610618591	0.334564417600632	63.1770820617676	6065
True	False	False	False	False	-852.2177734375	-3288.54833984375	169.698715209961	0.703330039978027	0.953279376029968	0.511426985263824	68.0457534790039	10411
True	False	False	False	False	-844.565246582031	-3245.4814453125	322.760314941406	0.324329614639282	0.851124167442322	0.132379502058029	91.4020614624023	26598
[truncated: 5,261 more rows]
