# Supplementary material for: Gene Delivery Mediated by Backbone-Degradable RAFT Copolymers
Source: Biomacromolecules. 2026 Feb 12;27(3):1846–56. doi: 10.1021/acs.biomac.5c01662 (PMC12977016; doi:10.1021/acs.biomac.5c01662)
Supplement: Supplementary file 2 [file bm5c01662_si_002.zip › Celigo Raw Data/Object (Cell)-Level Data/Blue/7-15-2024-9-13-53-PM_object_F8.csv]

Plate ID	PM_2024_07_15_PPP41-45_NP_5_10_20_PEIpro_200ngwell_U2OS_6k_Plate2
Plate Name
Plate Description
Scan ID	7/15/2024 9:13:53 PM
Scan Description
Scan Result ID	7/15/2024 9:13:53 PM
Scan Result Description
Software Version	5.1.0.0
Experiment Name
Application Name	Target 1
Plate Type	96-Well BD Falcon™ 353072 Plate
Acquisition Start/End Times	7/15/2024 9:13:53 PM - 7/15/2024 9:15:42 PM
Analysis Start Time	7/15/2024 9:13:53 PM
User ID	Local Administrator
Scan Area Object-Level Data CSV Report
Row	F
Column	8
Total	Class 1	Class 2	Class 3	Class 4	X Position (µm)	Y Position (µm)	Target 1: Area (µm²)	Target 1: Form Factor	Target 1: Smoothness	Target 1: Aspect Ratio	Target 1: Mean Intensity	Target 1: Integrated Intensity
True	False	False	False	False	-2047.60168457031	-2810.10864257813	64.3302307128906	0.550552129745483	0.94651198387146	0.29297286272049	63.8448257446289	3703
True	False	False	False	False	-2101.2314453125	-2760.64013671875	11.0914192199707	0.735508561134338	0.937464773654938	0.597400009632111	42.5999984741211	426
True	False	False	False	False	-2188.38989257813	-2695.03247070313	100.931915283203	0.629322469234467	0.956437230110168	0.383334219455719	77.9340667724609	7092
True	False	False	False	False	-2169.90673828125	-2669.13427734375	93.1679229736328	0.772283971309662	0.943129003047943	0.771135985851288	91.2619018554688	7666
True	False	False	False	False	-2256.7919921875	-2638.32348632813	33.2742576599121	0.803785860538483	0.962256669998169	1	130.66667175293	3920
True	False	False	False	False	-2373.482421875	-2524.9990234375	70.9850845336914	0.680232584476471	0.937018275260925	0.4642094373703	142.296875	9107
True	False	False	False	False	-2358.15576171875	-2477.51220703125	105.36848449707	0.646534025669098	0.885883748531342	0.407970190048218	142.621047973633	13549
True	False	False	False	False	-2441.9306640625	-2426.80395507813	92.0587844848633	0.716931939125061	0.931855976581573	0.544100821018219	139.240966796875	11557
True	False	False	False	False	-2468.0615234375	-2422.96997070313	94.2770690917969	0.242073506116867	0.940960943698883	0.0918612405657768	70.6352920532227	6004
True	False	False	False	False	-2500.14770507813	-2389.73559570313	13.3097038269043	0.80851811170578	0.94014710187912	1	95.3333358764648	1144
True	False	False	False	False	-2567.26342773438	-2305.1416015625	88.7313537597656	0.71274322271347	0.929114043712616	0.533566176891327	145.699996948242	11656
True	False	False	False	False	-2623.3115234375	-2241.3486328125	76.5307922363281	0.74383670091629	0.953763663768768	0.625965297222137	152.797103881836	10543
True	False	False	False	False	-2655.15942382813	-2199.767578125	49.9113883972168	0.791574835777283	0.969417691230774	1	137.399993896484	6183
True	False	False	False	False	-2691.54345703125	-2142.87890625	112.023338317871	0.714657843112946	0.923873782157898	0.53832471370697	153.76237487793	15530
True	False	False	False	False	-2666.39794921875	-2178.41088867188	113.132476806641	0.733632326126099	0.926891028881073	0.591431677341461	156.196075439453	15932
True	False	False	False	False	-2632.80151367188	-2225.43798828125	52.1296730041504	0.687331438064575	0.916526556015015	0.477804660797119	123.19149017334	5790
True	False	False	False	False	-2618.6572265625	-2199.83666992188	181.899276733398	0.676032900810242	0.897798240184784	0.456494778394699	155.835372924805	25557
True	False	False	False	False	-2612.03564453125	-2124.23803710938	206.300399780273	0.680019378662109	0.913346409797668	0.463812112808228	166.365585327148	30944
True	False	False	False	False	-2604.01904296875	-2157.56494140625	108.695907592773	0.78705221414566	0.935886442661285	1	142.836730957031	13998
True	False	False	False	False	-2596.50122070313	-2274.0107421875	48.80224609375	0.741141617298126	0.95892596244812	0.616318583488464	125.772727966309	5534
True	False	False	False	False	-2576.3623046875	-2239.68994140625	77.6399383544922	0.821241796016693	0.961069166660309	1	134.114288330078	9388
True	False	False	False	False	-2552.708984375	-2327.83251953125	63.2210922241211	0.693322420120239	0.912437081336975	0.489874273538589	143.070175170898	8155
True	False	False	False	False	-2540.95239257813	-2256.72387695313	383.763122558594	0.537488698959351	0.90828549861908	0.280552595853806	107.502891540527	37196
True	False	False	False	False	-2519.65380859375	-2193.6708984375	266.194061279297	0.771413326263428	0.950232088565826	0.76454097032547	79.1083297729492	18986
True	False	False	False	False	-2726.53833007813	-2113.912109375	3637.98559570313	0.0354235768318176	0.961043536663055	0.0115373581647873	128.157623291016	420357
True	False	False	False	False	-2722.15283203125	-2108.6982421875	24.401123046875	0.715491533279419	0.950671494007111	0.54042637348175	102.954544067383	2265
True	False	False	False	False	-2768.16040039063	-2035.20751953125	63.2210922241211	0.541059851646423	0.952429354190826	0.283891141414642	67.2982482910156	3836
True	False	False	False	False	-2812.00439453125	-1989.06555175781	114.241622924805	0.408576130867004	0.94760924577713	0.181568756699562	87.9708709716797	9061
True	False	False	False	False	-2858.3896484375	-1912.3740234375	658.830322265625	0.101367026567459	0.949396967887878	0.0345331057906151	91.0589218139648	54089
True	False	False	False	False	-2810.58984375	-1967.38049316406	86.513069152832	0.812731087207794	0.961495399475098	1	168.743591308594	13162
True	False	False	False	False	-2765.04956054688	-1927.2880859375	90.9496383666992	0.753896296024323	0.935520172119141	0.666286945343018	154.963409423828	12707
True	False	False	False	False	-2785.01489257813	-1906.22961425781	93.1679229736328	0.695049583911896	0.938904821872711	0.49346387386322	147.607147216797	12399
True	False	False	False	False	-2755.95556640625	-2004.95629882813	108.695907592773	0.733655333518982	0.954675555229187	0.591503977775574	127.132652282715	12459
True	False	False	False	False	-2752.43725585938	-1994.6591796875	42.1473922729492	0.725415170192719	0.96220725774765	0.56696081161499	62.815788269043	2387
True	False	False	False	False	-2750.23193359375	-1947.67333984375	83.1856460571289	0.659645676612854	0.889795660972595	0.428427338600159	155.440002441406	11658
True	False	False	False	False	-2735.7333984375	-2086.39111328125	110.914192199707	0.422656983137131	0.914094209671021	0.190759584307671	114.800003051758	11480
True	False	False	False	False	-2706.93115234375	-2026.16784667969	103.150199890137	0.803309321403503	0.958612501621246	1	142	13206
True	False	False	False	False	-2729.033203125	-1899.841796875	138.64274597168	0.797355175018311	0.94576895236969	1	168.111999511719	21014
True	False	False	False	False	-2704.85083007813	-1956.66540527344	137.533599853516	0.724236845970154	0.955324351787567	0.563651561737061	164.943542480469	20453
True	False	False	False	False	-2690.23950195313	-1927.517578125	79.8582229614258	0.739838838577271	0.935523092746735	0.6118004322052	152.20832824707	10959
True	False	False	False	False	-2680.0576171875	-2109.02807617188	163.043869018555	0.727660059928894	0.939891755580902	0.573396384716034	158.537414550781	23305
True	False	False	False	False	-2583.34643554688	-2092.16528320313	25.5102653503418	0.748013913631439	0.935181617736816	0.641803920269012	57.7826080322266	1329
True	False	False	False	False	-2619.4609375	-2064.859375	84.2947845458984	0.731132090091705	0.92140531539917	0.583710730075836	132.960525512695	10105
True	False	False	False	False	-2663.4150390625	-2063.11206054688	285.049468994141	0.485047399997711	0.862998366355896	0.235788479447365	173.610900878906	44618
True	False	False	False	False	-2673.88696289063	-1971.50671386719	78.7490768432617	0.580234527587891	0.840461611747742	0.323539793491364	149.774642944336	10634
True	False	False	False	False	-2669.38037109375	-1896.06237792969	135.315322875977	0.778218626976013	0.938010275363922	0.825467169284821	174.696716308594	21313
True	False	False	False	False	-2665.982421875	-2019.23327636719	103.150199890137	0.661201298236847	0.882781982421875	0.430964648723602	143	13299
True	False	False	False	False	-2646.6845703125	-1962.12524414063	74.3125076293945	0.758645176887512	0.955290913581848	0.688388466835022	148.44775390625	9946
True	False	False	False	False	-2651.22998046875	-1933.37365722656	9.98227787017822	0.687235474586487	0.936281979084015	0.47761595249176	52.5555572509766	473
True	False	False	False	False	-2613.35180664063	-1960.00842285156	49.9113883972168	0.757985770702362	0.945469677448273	0.685172200202942	59.6222229003906	2683
True	False	False	False	False	-2600.24169921875	-2084.20776367188	140.861022949219	0.752856492996216	0.936934471130371	0.661748111248016	170.83464050293	21696
True	False	False	False	False	-2583.99389648438	-2074.12353515625	95.3862075805664	0.766198992729187	0.948180556297302	0.729580998420715	143.755813598633	12363
True	False	False	False	False	-2582.24194335938	-2009.90869140625	113.132476806641	0.643585920333862	0.896423876285553	0.403582990169525	101.862747192383	10390
True	False	False	False	False	-2595.86328125	-1954.95568847656	106.477630615234	0.829222500324249	0.96260392665863	1	168.125	16140
True	False	False	False	False	-2579.48120117188	-1941.87646484375	79.8582229614258	0.776177406311035	0.942876696586609	0.804480254650116	145.5	10476
True	False	False	False	False	-2558.00219726563	-2053.29516601563	85.4039306640625	0.473336547613144	0.794405698776245	0.226737573742867	126.389610290527	9732
True	False	False	False	False	-2526.28173828125	-1969.18273925781	86.513069152832	0.726627349853516	0.953584969043732	0.570414066314697	141.884613037109	11067
True	False	False	False	False	-2520.56567382813	-1948.34387207031	77.6399383544922	0.754616916179657	0.943677484989166	0.669491648674011	152.18571472168	10653
True	False	False	False	False	-2510.30590820313	-2375.2236328125	83.1856460571289	0.6895392537117	0.897267699241638	0.482185840606689	144.706665039063	10853
True	False	False	False	False	-2505.01342773438	-2199.32177734375	18.8554134368896	0.685223281383514	0.936461865901947	0.473690927028656	50.1764717102051	853
True	False	False	False	False	-2502.19580078125	-2097.09057617188	23.2919807434082	0.744390904903412	0.948501110076904	0.628002285957336	53.476188659668	1123
True	False	False	False	False	-2507.36889648438	-2030.31799316406	82.0765075683594	0.659287512302399	0.905409157276154	0.42784658074379	146.864868164063	10868
True	False	False	False	False	-2501.17114257813	-2132.64575195313	143.079315185547	0.669323861598969	0.902981817722321	0.444632470607758	168.767440795898	21771
True	False	False	False	False	-2489.83374023438	-2115.41040039063	236.24723815918	0.684629321098328	0.950137913227081	0.472543835639954	163.915496826172	34914
True	False	False	False	False	-2492.45922851563	-1942.00598144531	18.8554134368896	0.809739828109741	0.949675559997559	1	45.705883026123	777
True	False	False	False	False	-2489.9765625	-2045.23229980469	92.0587844848633	0.716931939125061	0.934226095676422	0.544100821018219	137.795181274414	11437
True	False	False	False	False	-2488.12768554688	-2390.25219726563	109.805053710938	0.795083343982697	0.952980697154999	1	146.212127685547	14475
True	False	False	False	False	-2450.59716796875	-2389.2685546875	95.3862075805664	0.662632822990417	0.925862193107605	0.433321684598923	106.744186401367	9180
True	False	False	False	False	-2455.72973632813	-2021.11889648438	88.7313537597656	0.745258808135986	0.959447026252747	0.631230175495148	126.087501525879	10087
True	False	False	False	False	-2465.25415039063	-1982.30810546875	141.970169067383	0.633608758449554	0.873380541801453	0.389257103204727	170.015625	21762
True	False	False	False	False	-2447.02758789063	-2252.25244140625	80.9673614501953	0.760632932186127	0.935859858989716	0.698408961296082	126.821914672852	9258
True	False	False	False	False	-2433.3515625	-2451.49853515625	151.952453613281	0.650221049785614	0.886926293373108	0.413562566041946	151.941604614258	20816
True	False	False	False	False	-2382.19213867188	-2441.71752929688	122.005615234375	0.720566987991333	0.935741484165192	0.553630292415619	153.281814575195	16861
True	False	False	False	False	-2428.77783203125	-2323.53637695313	93.1679229736328	0.639514982700348	0.877077102661133	0.397643029689789	134.630950927734	11309
True	False	False	False	False	-2432.91748046875	-2026.42126464844	80.9673614501953	0.760632932186127	0.937640607357025	0.698408961296082	135.16438293457	9867
True	False	False	False	False	-2431.13037109375	-2302.03735351563	84.2947845458984	0.731132090091705	0.91362202167511	0.583710730075836	132.842102050781	10096
True	False	False	False	False	-2402.58618164063	-2424.40380859375	92.0587844848633	0.773206055164337	0.935094177722931	0.778420686721802	131.746994018555	10935
True	False	False	False	False	-2395.52124023438	-2398.279296875	186.335845947266	0.516367137432098	0.851833403110504	0.261614769697189	154.95832824707	26033
True	False	False	False	False	-2400.45336914063	-2188.17651367188	27.7285480499268	0.748627901077271	0.945234656333923	0.644232213497162	35.0800018310547	877
True	False	False	False	False	-2399.93994140625	-2021.9423828125	134.206176757813	0.724908888339996	0.911863803863525	0.56553328037262	142.140502929688	17199
True	False	False	False	False	-2387.28247070313	-2379.24926757813	140.861022949219	0.768981277942657	0.951105535030365	0.747369706630707	158.598419189453	20142
True	False	False	False	False	-2362.17065429688	-2351.80004882813	157.498153686523	0.69618821144104	0.94795548915863	0.495858699083328	148.908447265625	21145
True	False	False	False	False	-2383.76586914063	-2117.61767578125	84.2947845458984	0.685940802097321	0.904794096946716	0.475083559751511	123.894737243652	9416
True	False	False	False	False	-2352.79272460938	-2124.75830078125	14.4188451766968	0.719225645065308	0.935661971569061	0.550069808959961	29.8461532592773	388
True	False	False	False	False	-2346.71118164063	-2504.56201171875	129.769607543945	0.787340879440308	0.967596828937531	1	151.854705810547	17767
True	False	False	False	False	-2309.193359375	-2257.548828125	87.6222152709961	0.653677582740784	0.894802391529083	0.418916344642639	117.658226013184	9295
True	False	False	False	False	-2334.44360351563	-2188.18359375	87.6222152709961	0.75999253988266	0.944408118724823	0.695125102996826	127.215187072754	10050
True	False	False	False	False	-2315.8447265625	-2190.4208984375	151.952453613281	0.710832297801971	0.92290872335434	0.528907418251038	162.562042236328	22271
True	False	False	False	False	-2309.16748046875	-2115.478515625	113.132476806641	0.668162107467651	0.901416599750519	0.442632764577866	150.401962280273	15341
True	False	False	False	False	-2295.53662109375	-2594.4482421875	165.262145996094	0.457968473434448	0.944460332393646	0.215306654572487	59.7382545471191	8901
True	False	False	False	False	-2280.26098632813	-2559.13354492188	100.931915283203	0.55344158411026	0.867199718952179	0.295799642801285	115.714286804199	10530
True	False	False	False	False	-2274.02905273438	-2524.32592773438	296.140899658203	0.803318083286285	0.942675590515137	1	174.449432373047	46578
True	False	False	False	False	-2286.203125	-2286.7412109375	118.678184509277	0.618459045886993	0.876543402671814	0.368892341852188	146.280380249023	15652
True	False	False	False	False	-2284.82666015625	-2503.93115234375	27.7285480499268	0.691563129425049	0.940220415592194	0.486269682645798	52.8400001525879	1321
True	False	False	False	False	-2262.65966796875	-2410.00415039063	27.7285480499268	0.81305855512619	0.95841646194458	1	34	850
True	False	False	False	False	-2270.7587890625	-2213.59375	103.150199890137	0.704544305801392	0.922543048858643	0.514173626899719	142.387100219727	13242
True	False	False	False	False	-2255.50415039063	-2306.33447265625	82.0765075683594	0.735541641712189	0.932955503463745	0.597506582736969	143.675674438477	10632
True	False	False	False	False	-2249.9482421875	-2284.541015625	87.6222152709961	0.770300686359406	0.929355621337891	0.756472110748291	125.202529907227	9891
True	False	False	False	False	-2244.37377929688	-2202.9580078125	80.9673614501953	0.680048704147339	0.906789660453796	0.463866710662842	128.739730834961	9398
True	False	False	False	False	-2244.11254882813	-2526.87109375	138.64274597168	0.704681634902954	0.933939218521118	0.514486134052277	162.36799621582	20296
True	False	False	False	False	-2241.2822265625	-2639.58740234375	92.0587844848633	0.558540940284729	0.855229139328003	0.300862342119217	144.51806640625	11995
True	False	False	False	False	-2222.21459960938	-2615.21875	190.772415161133	0.468244671821594	0.85959255695343	0.222895786166191	141.95930480957	24417
True	False	False	False	False	-2234.00048828125	-2553.55590820313	80.9673614501953	0.735607385635376	0.93074369430542	0.59771865606308	120.876708984375	8824
True	False	False	False	False	-2230.4443359375	-2497.11962890625	156.389007568359	0.749318718910217	0.921417832374573	0.646997332572937	160.312057495117	22604
True	False	False	False	False	-2239.86499023438	-2250.96240234375	109.805053710938	0.615160465240479	0.859511375427246	0.364658802747726	110.464645385742	10936
True	False	False	False	False	-2212.68310546875	-2322.41040039063	349.379699707031	0.617215633392334	0.950315117835999	0.367288559675217	74.6984100341797	23530
True	False	False	False	False	-2201.13745117188	-2532.5712890625	149.734161376953	0.677455425262451	0.894117712974548	0.45908197760582	161.733337402344	21834
True	False	False	False	False	-2175.88525390625	-2568.19970703125	164.153015136719	0.814018249511719	0.948323309421539	1	158.168914794922	23409
True	False	False	False	False	-2156.94165039063	-2670.72583007813	118.678184509277	0.489985764026642	0.781909108161926	0.239698871970177	163.252334594727	17468
True	False	False	False	False	-2153.86791992188	-2522.9697265625	110.914192199707	0.672940909862518	0.930206596851349	0.450959801673889	90.2699966430664	9027
True	False	False	False	False	-2149.91796875	-2428.2626953125	22.1828384399414	0.755204319953918	0.938502132892609	0.672140836715698	31.2999992370605	626
True	False	False	False	False	-2139.42260742188	-2348.15966796875	9.98227787017822	0.785398185253143	0.931883156299591	1	34.8888893127441	314
True	False	False	False	False	-2140.77880859375	-1955.98669433594	115.350761413574	0.727483928203583	0.936026215553284	0.572885155677795	147.788467407227	15370
True	False	False	False	False	-2137.69995117188	-2743.09643554688	42.1473922729492	0.602947294712067	0.928500354290009	0.349546879529953	128.894729614258	4898
True	False	False	False	False	-2082.15454101563	-2727.34716796875	140.861022949219	0.546457886695862	0.929873585700989	0.289017885923386	84.4645690917969	10727
True	False	False	False	False	-2136.23046875	-2647.3603515625	198.536407470703	0.540233016014099	0.871159315109253	0.283114463090897	148.39665222168	26563
True	False	False	False	False	-2117.703125	-2371.48364257813	133.097030639648	0.807529091835022	0.977561414241791	1	156.675003051758	18801
True	False	False	False	False	-2112.5126953125	-2087.38256835938	226.264953613281	0.792634010314941	0.943181037902832	1	148.759811401367	30347
True	False	False	False	False	-2091.5478515625	-2705.30883789063	89.8404998779297	0.545082151889801	0.874536037445068	0.287701934576035	150.901229858398	12223
True	False	False	False	False	-2084.24951171875	-2678.603515625	201.863830566406	0.692807912826538	0.956626653671265	0.488814681768417	72.1208801269531	13126
True	False	False	False	False	-2084.84936523438	-2484.818359375	197.427261352539	0.82590115070343	0.965529382228851	1	70.6460647583008	12575
True	False	False	False	False	-2078.59985351563	-2783.7724609375	136.424453735352	0.611294746398926	0.935739398002625	0.359781861305237	73.3008117675781	9016
True	False	False	False	False	-2047.03955078125	-2732.41381835938	163.043869018555	0.704309105873108	0.930123329162598	0.513639271259308	76.823127746582	11293
True	False	False	False	False	-2052.85375976563	-2715.345703125	13.3097038269043	0.743378639221191	0.931919693946838	0.624296009540558	46.5	558
True	False	False	False	False	-2064.1083984375	-2143.22143554688	53.2388153076172	0.743378639221191	0.94318151473999	0.624296009540558	66.9791641235352	3215
True	False	False	False	False	-2060.64453125	-2572.59619140625	323.869445800781	0.609385192394257	0.955637514591217	0.357405483722687	67.876708984375	19820
True	False	False	False	False	-2051.81420898438	-2523.99194335938	112.023338317871	0.821189165115356	0.959845900535583	1	99.1683197021484	10016
True	False	False	False	False	-2043.08435058594	-2722.62622070313	9.98227787017822	0.606388568878174	0.924382030963898	0.353718668222427	58.4444427490234	526
True	False	False	False	False	-2008.61926269531	-2566.67846679688	94.2770690917969	0.767170608043671	0.94677472114563	0.735596120357513	154.964706420898	13172
True	False	False	False	False	-2021.73132324219	-2131.85083007813	65.4393768310547	0.706935942173004	0.905509829521179	0.519674301147461	76.5423736572266	4516
True	False	False	False	False	-2020.52258300781	-2541.10546875	39.9291114807129	0.581192076206207	0.920117795467377	0.324586510658264	42.1666679382324	1518
True	False	False	False	False	-1989.26428222656	-2849.97485351563	207.409545898438	0.664756178855896	0.960646212100983	0.436857759952545	92.973258972168	17386
True	False	False	False	False	-1933.39233398438	-2886.20043945313	241.792938232422	0.739365100860596	0.948829054832458	0.610179662704468	179.559631347656	39144
True	False	False	False	False	-1986.70336914063	-2695.70434570313	147.515884399414	0.628777801990509	0.944960474967957	0.382591038942337	177.947372436523	23667
True	False	False	False	False	-1986.02868652344	-2872.5263671875	147.515884399414	0.274123102426529	0.931069493293762	0.10691062361002	92.4360885620117	12294
True	False	False	False	False	-1912.70581054688	-2879.77075195313	34.3833999633789	0.591786086559296	0.947881937026978	0.336449652910233	64.2903213500977	1993
True	False	False	False	False	-1970.45825195313	-2765.71752929688	12.2005615234375	0.741141617298126	0.928999543190002	0.616318583488464	51.0909080505371	562
True	False	False	False	False	-1979.00036621094	-2625.94873046875	166.371292114258	0.76008129119873	0.947341620922089	0.695577025413513	188.266662597656	28240
True	False	False	False	False	-1972.57250976563	-2587.18872070313	149.734161376953	0.74251663684845	0.950276136398315	0.621188163757324	113.34814453125	15302
True	False	False	False	False	-1977.20361328125	-2562.11791992188	165.262145996094	0.473705500364304	0.875189185142517	0.227018103003502	166.892623901367	24867
True	False	False	False	False	-1965.85083007813	-2872.29663085938	68.7667999267578	0.682015299797058	0.937792479991913	0.467555910348892	129.774200439453	8046
True	False	False	False	False	-1959.88208007813	-2797.82568359375	191.881561279297	0.767745316028595	0.947187960147858	0.739249765872955	84.2601165771484	14577
True	False	False	False	False	-1954.83679199219	-2596.28637695313	76.5307922363281	0.663790941238403	0.889712333679199	0.435244381427765	174.072463989258	12011
True	False	False	False	False	-1951.10107421875	-2588.27490234375	39.9291114807129	0.548155725002289	0.940659582614899	0.290650874376297	102.444442749023	3688
True	False	False	False	False	-1941.40051269531	-2752.07739257813	439.22021484375	0.266256481409073	0.742210924625397	0.103135451674461	179.482330322266	71075
True	False	False	False	False	-1920.53112792969	-2744.64453125	77.6399383544922	0.821241796016693	0.963794112205505	1	165.271423339844	11569
True	False	False	False	False	-1937.39440917969	-2612.11865234375	131.987884521484	0.70543247461319	0.9090216755867	0.516202032566071	176.336135864258	20984
True	False	False	False	False	-1938.43078613281	-2542.5751953125	74.3125076293945	0.675146460533142	0.919561564922333	0.45489576458931	159.791046142578	10706
True	False	False	False	False	-1927.76940917969	-2715.40966796875	328.306030273438	0.792098641395569	0.954589605331421	1	94.8277053833008	28069
True	False	False	False	False	-1902.70751953125	-2799.85961914063	131.987884521484	0.723731338977814	0.913946211338043	0.562245845794678	176.268905639648	20976
True	False	False	False	False	-1907.509765625	-2534.64135742188	13.3097038269043	0.685805439949036	0.934609174728394	0.474820286035538	32.4166679382324	389
True	False	False	False	False	-1933.5	-2525.01489257813	129.769607543945	0.727007806301117	0.952517151832581	0.571508407592773	180.794876098633	21153
True	False	False	False	False	-1950.20861816406	-2504.66918945313	157.498153686523	0.680353045463562	0.927660703659058	0.464434146881104	171.943664550781	24416
True	False	False	False	False	-2881.517578125	-1847.88513183594	93.1679229736328	0.655070722103119	0.913146555423737	0.421105623245239	155.785720825195	13086
True	False	False	False	False	-3108.97412109375	-1354.45446777344	31.0559749603271	0.647358953952789	0.933408856391907	0.409211099147797	105.071426391602	2942
True	False	False	False	False	-3117.11645507813	-1285.96252441406	69.8759460449219	0.598013520240784	0.856826364994049	0.343677669763565	135.412704467773	8531
True	False	False	False	False	-3150.08374023438	-1211.49987792969	73.203369140625	0.815053641796112	0.960058152675629	1	137.378784179688	9067
True	False	False	False	False	-3162.23779296875	-1184.13952636719	12.2005615234375	0.523949325084686	0.927047312259674	0.268260091543198	63.1818199157715	695
True	False	False	False	False	-3193.85913085938	-1072.53881835938	31.0559749603271	0.792491853237152	0.95398223400116	1	64.7142868041992	1812
True	False	False	False	False	-3214.62939453125	-1040.26770019531	18.8554134368896	0.33987021446228	0.891346514225006	0.140791222453117	102.235290527344	1738
True	False	False	False	False	-3242.4921875	-927.533081054688	1044.81176757813	0.0558073334395885	0.829944849014282	0.0184246487915516	97.1985168457031	91561
True	False	False	False	False	-3263.70190429688	-819.049743652344	44.3656768798828	0.673765122890472	0.951043426990509	0.452423572540283	94.9749984741211	3799
True	False	False	False	False	-3270.81982421875	-784.482971191406	23.2919807434082	0.510869145393372	0.89131897687912	0.256897181272507	99.2857131958008	2085
True	False	False	False	False	-3274.255859375	-757.9013671875	102.041061401367	0.251199096441269	0.799300611019135	0.0960584655404091	95.9021759033203	8823
True	False	False	False	False	-3280.60620117188	-711.910217285156	9.98227787017822	0.661957681179047	0.925817608833313	0.432207375764847	93.8888854980469	845
True	False	False	False	False	-3309.73315429688	-390.732360839844	24.401123046875	0.292796701192856	0.837475538253784	0.116096720099449	87.636360168457	1928
True	False	False	False	False	-3311.48291015625	-313.148559570313	27.7285480499268	0.205797135829926	0.882287383079529	0.0758169293403625	85.3199996948242	2133
True	False	False	False	False	-3311.591796875	-251.407501220703	19.9645557403564	0.186472430825233	0.965977668762207	0.0676597729325294	84.2777786254883	1517
True	False	False	False	False	-3311.00952148438	-296.693969726563	21.0736961364746	0.472244381904602	0.92003345489502	0.225908890366554	82.6315765380859	1570
True	False	False	False	False	-3309.91455078125	-350.269927978516	17.7462711334229	0.520357489585876	0.909917891025543	0.265091508626938	82.5625	1321
True	False	False	False	False	-3290.4169921875	-263.177642822266	41.0382537841797	0.440593749284744	0.936080873012543	0.202946156263351	46.2972984313965	1713
True	False	False	False	False	-3299.20776367188	-32.9220275878906	11.0914192199707	0.476317554712296	0.904237866401672	0.229012608528137	84	840
True	False	False	False	False	-3297.84130859375	-8.47864151000977	33.2742576599121	0.27223065495491	0.780843734741211	0.105997443199158	86.1333312988281	2584
True	False	False	False	False	-3296.62573242188	3.56221199035645	36.6016845703125	0.432340204715729	0.871661782264709	0.19726924598217	85.8181838989258	2832
True	False	False	False	False	-3294.72705078125	25.5144233703613	65.4393768310547	0.344596564769745	0.879179716110229	0.143403649330139	86.7457656860352	5118
True	False	False	False	False	-3292.87890625	43.3028945922852	41.0382537841797	0.421492695808411	0.859968543052673	0.18998746573925	86.8378372192383	3213
True	False	False	False	False	-3291.537109375	57.0015296936035	44.3656768798828	0.273502767086029	0.76317822933197	0.10661093890667	87.3000030517578	3492
True	False	False	False	False	-3289.60571289063	-654.233703613281	9.98227787017822	0.497925460338593	0.8358274102211	0.246108084917068	99.1111145019531	892
True	False	False	False	False	-3279.15014648438	-726.094970703125	25.5102653503418	0.40458270907402	0.784517228603363	0.179018944501877	95.8260879516602	2204
True	False	False	False	False	-3272.1806640625	-580.063232421875	79.8582229614258	0.750213325023651	0.950827181339264	0.650631964206696	133.66667175293	9624
True	False	False	False	False	-3274.06225585938	18.3910140991211	19.9645557403564	0.776177406311035	0.943199634552002	0.804480254650116	46.3888893127441	835
True	False	False	False	False	-3271.15844726563	-772.748352050781	14.4188451766968	0.509884297847748	0.853264153003693	0.256060808897018	92.7692337036133	1206
True	False	False	False	False	-3268.74780273438	-644.324584960938	76.5307922363281	0.809509754180908	0.961069166660309	1	137.144927978516	9463
True	False	False	False	False	-3270.26635742188	-535.809265136719	225.155807495117	0.55660617351532	0.87492847442627	0.298930168151855	115.640396118164	23475
True	False	False	False	False	-3267.92993164063	-178.805297851563	194.099838256836	0.743520975112915	0.965374708175659	0.624813377857208	94.5199966430664	16541
True	False	False	False	False	-3266.94091796875	-799.547546386719	109.805053710938	0.384660601615906	0.896612703800201	0.166651993989944	94.9696960449219	9402
True	False	False	False	False	-3229.45532226563	-790.847717285156	64.3302307128906	0.705485999584198	0.935398459434509	0.516324877738953	128.24137878418	7438
True	False	False	False	False	-3257.3974609375	-739.10009765625	89.8404998779297	0.551255345344543	0.937602996826172	0.293658047914505	63.7160491943359	5161
True	False	False	False	False	-3265.54711914063	-692.553894042969	43.256534576416	0.570338845252991	0.931316375732422	0.312956184148788	96.7692337036133	3774
True	False	False	False	False	-3253.85278320313	-661.885131835938	76.5307922363281	0.781291306018829	0.936886250972748	0.865128993988037	132.826080322266	9165
True	False	False	False	False	-3260.7275390625	-631.731628417969	85.4039306640625	0.665105581283569	0.918228447437286	0.437444269657135	137.792205810547	10610
True	False	False	False	False	-3233.67993164063	-625.012756347656	93.1679229736328	0.666415452957153	0.908467888832092	0.439655065536499	128.428573608398	10788
True	False	False	False	False	-3253.87182617188	-592.009521484375	133.097030639648	0.683501660823822	0.908655285835266	0.47038009762764	140.774993896484	16893
True	False	False	False	False	-3234.17358398438	-550.339111328125	103.150199890137	0.704544305801392	0.967167854309082	0.514173626899719	129.430114746094	12037
True	False	False	False	False	-3251.56030273438	-263.930786132813	262.866638183594	0.819502294063568	0.962053596973419	1	107.172996520996	25400
True	False	False	False	False	-3225.01342773438	-767.78955078125	90.9496383666992	0.763890326023102	0.937635600566864	0.716026604175568	131.695129394531	10799
True	False	False	False	False	-3222.93701171875	-885.857299804688	95.3862075805664	0.752387344837189	0.945244312286377	0.659731864929199	134.465118408203	11564
True	False	False	False	False	-3213.87622070313	-1027.24560546875	96.4953460693359	0.508133888244629	0.934771716594696	0.254580736160278	91.5287322998047	7963
True	False	False	False	False	-3213.59106445313	-479.638763427734	218.500961303711	0.714310705661774	0.951869010925293	0.537455081939697	82.5076141357422	16254
True	False	False	False	False	-3202.5126953125	63.7607574462891	237.356369018555	0.737511336803436	0.957074403762817	0.603947222232819	95.0186920166016	20334
True	False	False	False	False	-3202.01318359375	-415.0234375	23.2919807434082	0.580913007259369	0.954506158828735	0.32428103685379	48.3333320617676	1015
True	False	False	False	False	-3199.49438476563	-1044.95251464844	53.2388153076172	0.41993710398674	0.9210005402565	0.188959360122681	81.6041641235352	3917
True	False	False	False	False	-3196.35278320313	-851.059692382813	74.3125076293945	0.722276210784912	0.921260416507721	0.558245301246643	128.567169189453	8614
True	False	False	False	False	-3193.37109375	-708.873962402344	78.7490768432617	0.803937435150146	0.966323673725128	1	119.887321472168	8512
True	False	False	False	False	-3191.00439453125	-780.433898925781	66.5485153198242	0.714476346969604	0.920831263065338	0.53786963224411	130.433334350586	7826
True	False	False	False	False	-3189.98291015625	-634.866943359375	84.2947845458984	0.831068813800812	0.96690559387207	1	125.013160705566	9501
True	False	False	False	False	-3177.33471679688	-363.809417724609	283.940338134766	0.691970944404602	0.957074582576752	0.487100660800934	118.3828125	30306
True	False	False	False	False	-3175.7626953125	-1136.9501953125	62.1119499206543	0.603693544864655	0.950069665908813	0.350445985794067	67.0178604125977	3753
True	False	False	False	False	-3164.96826171875	-1033.33251953125	92.0587844848633	0.83637547492981	0.963919818401337	1	134.51806640625	11165
True	False	False	False	False	-3173.13232421875	-869.696411132813	74.3125076293945	0.722276210784912	0.921260416507721	0.558245301246643	130.104476928711	8717
True	False	False	False	False	-3173.45947265625	-796.987243652344	79.8582229614258	0.815260469913483	0.970893561840057	1	124.041664123535	8931
True	False	False	False	False	-3172.76489257813	-488.25390625	188.554138183594	0.771320164203644	0.950691163539886	0.763850271701813	92.4235305786133	15712
True	False	False	False	False	-3170.92065429688	-838.525329589844	72.0942230224609	0.833017647266388	0.969034552574158	1	129.646148681641	8427
True	False	False	False	False	-3164.8125	-724.633911132813	76.5307922363281	0.663790941238403	0.901707887649536	0.435244381427765	125.985504150391	8693
True	False	False	False	False	-3164.33544921875	-559.665710449219	86.513069152832	0.726627349853516	0.929976463317871	0.570414066314697	127.243591308594	9925
True	False	False	False	False	-3164.60473632813	-422.868835449219	187.44499206543	0.828562021255493	0.961559414863586	1	84.3787002563477	14260
True	False	False	False	False	-3161.74536132813	-662.564392089844	120.896469116211	0.695293724536896	0.894370555877686	0.49397537112236	135.752288818359	14797
True	False	False	False	False	-3160.19775390625	-928.275207519531	190.772415161133	0.749573528766632	0.93913722038269	0.648026406764984	126.203491210938	21707
True	False	False	False	False	-3159.14697265625	-1193.21862792969	15.5279874801636	0.603693544864655	0.90358954668045	0.350445985794067	65.5714263916016	918
True	False	False	False	False	-3153.69848632813	-1121.57250976563	411.491668701172	0.266657620668411	0.739685714244843	0.10332665592432	96.3072738647461	35730
True	False	False	False	False	-3154.69848632813	-750.859924316406	76.5307922363281	0.809509754180908	0.9591423869133	1	128.043472290039	8835
True	False	False	False	False	-3154.498046875	-782.298156738281	74.3125076293945	0.786045730113983	0.961069166660309	1	124.731346130371	8357
True	False	False	False	False	-3149.47778320313	-1231.14709472656	83.1856460571289	0.524627864360809	0.914992988109589	0.268862873315811	91.3733367919922	6853
True	False	False	False	False	-3121.93115234375	-1229.923828125	76.5307922363281	0.809509754180908	0.9591423869133	1	135.304351806641	9336
True	False	False	False	False	-3141.65600585938	-877.430847167969	82.0765075683594	0.711891770362854	0.924629271030426	0.531479299068451	136.432434082031	10096
True	False	False	False	False	-3137.55883789063	-853.141784667969	78.7490768432617	0.776393234729767	0.945134520530701	0.80655974149704	128.746475219727	9141
True	False	False	False	False	-3125.74047851563	-648.748046875	64.3302307128906	0.815286338329315	0.960369110107422	1	131.517242431641	7628
True	False	False	False	False	-3132.9384765625	-624.632385253906	74.3125076293945	0.769818305969238	0.94376015663147	0.753088772296906	128.70149230957	8623
True	False	False	False	False	-3132.00561523438	44.405460357666	258.430084228516	0.754760205745697	0.956951677799225	0.670134961605072	96.2360534667969	22423
True	False	False	False	False	-3122.1455078125	-955.280029296875	83.1856460571289	0.731298089027405	0.915522396564484	0.584215581417084	132.839996337891	9963
True	False	False	False	False	-3113.00341796875	-855.464172363281	92.0587844848633	0.773206055164337	0.945214629173279	0.778420686721802	126.240966796875	10478
True	False	False	False	False	-3111.35595703125	-1317.10266113281	88.7313537597656	0.806145071983337	0.962134122848511	1	137.175003051758	10974
True	False	False	False	False	-3098.2861328125	-1079.58947753906	306.123168945313	0.454506427049637	0.872512221336365	0.212797671556473	88.8768081665039	24530
True	False	False	False	False	-3103.9072265625	-1007.40325927734	122.005615234375	0.740235030651093	0.937252581119537	0.613164842128754	138.727279663086	15260
True	False	False	False	False	-3111.15454101563	-915.831909179688	246.229507446289	0.804959297180176	0.950727105140686	1	142.837844848633	31710
True	False	False	False	False	-3105.1796875	-406.10302734375	412.600799560547	0.665033996105194	0.948748171329498	0.437324017286301	118.196235656738	43969
True	False	False	False	False	-3093.15283203125	-351.550567626953	218.500961303711	0.694623529911041	0.924275934696198	0.492573529481888	143.263961791992	28223
True	False	False	False	False	-3092.47436523438	-133.61149597168	310.559753417969	0.76000851392746	0.961904883384705	0.6952064037323	85.4499969482422	23926
True	False	False	False	False	-3090.91625976563	-1030.74865722656	67.6576614379883	0.781755030155182	0.964172780513763	0.872471511363983	127.278686523438	7764
True	False	False	False	False	-3080.46313476563	-964.094116210938	78.7490768432617	0.776393234729767	0.954203248023987	0.80655974149704	130.366195678711	9256
True	False	False	False	False	-3079.52026367188	-1441.37817382813	5044.37744140625	0.018037561327219	0.925646841526031	0.00580842653289437	100.903472900391	458909
True	False	False	False	False	-2861.96752929688	-1823.37756347656	112.023338317871	0.835714399814606	0.965687274932861	1	160.772277832031	16238
True	False	False	False	False	-2933.59887695313	-1751.57409667969	54.3479537963867	0.825362265110016	0.964499771595001	1	148.26530456543	7265
True	False	False	False	False	-2959.42626953125	-1701.38305664063	72.0942230224609	0.735999047756195	0.94873970746994	0.598986208438873	143.123077392578	9303
True	False	False	False	False	-2957.77075195313	-1607.54992675781	140.861022949219	0.715956509113312	0.92342084646225	0.541606366634369	152.976379394531	19428
True	False	False	False	False	-3048.18627929688	-1505.17248535156	44.3656768798828	0.634681344032288	0.930697798728943	0.390760332345963	67.0500030517578	2682
True	False	False	False	False	-3042.6083984375	-1425.78649902344	124.223899841309	0.695939123630524	0.90258264541626	0.495332807302475	147.375	16506
True	False	False	False	False	-3069.19970703125	-1008.71466064453	74.3125076293945	0.71211850643158	0.908497869968414	0.532033205032349	128	8576
True	False	False	False	False	-3051.56860351563	-1047.17260742188	94.2770690917969	0.767170608043671	0.956003665924072	0.735596120357513	133.576477050781	11354
True	False	False	False	False	-3035.62060546875	-1471.20349121094	75.4216537475586	0.743587911128998	0.965045392513275	0.62505716085434	132.882354736328	9036
True	False	False	False	False	-3028.27490234375	-1557.24206542969	64.3302307128906	0.716259241104126	0.956104457378387	0.542377769947052	137.913787841797	7999
True	False	False	False	False	-2948.45361328125	-1453.05285644531	96.4953460693359	0.698709607124329	0.900134563446045	0.501244783401489	142.712646484375	12416
True	False	False	False	False	-3026.76416015625	-1243.11669921875	143.079315185547	0.753439962863922	0.924772143363953	0.664282858371735	146.085266113281	18845
True	False	False	False	False	-3020.79907226563	-1439.10205078125	129.769607543945	0.746324419975281	0.950403392314911	0.635259330272675	147.273498535156	17231
True	False	False	False	False	-3007.03125	-1408.56372070313	75.4216537475586	0.698736667633057	0.916187226772308	0.501303195953369	116.191177368164	7901
True	False	False	False	False	-3016.216796875	-1037.48742675781	119.787330627441	0.624239027500153	0.918696641921997	0.376477956771851	132.324081420898	14291
True	False	False	False	False	-3015.01147460938	-909.618041992188	197.427261352539	0.733743011951447	0.956284165382385	0.59177953004837	87.5674133300781	15587
True	False	False	False	False	-3012.35888671875	-1365.28479003906	117.569046020508	0.563317596912384	0.880851030349731	0.30569314956665	106.726417541504	11313
True	False	False	False	False	-2970.0302734375	-1363.19445800781	82.0765075683594	0.680345416069031	0.904876589775085	0.464419931173325	135.959457397461	10061
True	False	False	False	False	-2984.02612304688	-1293.44396972656	79.8582229614258	0.803513050079346	0.95827180147171	1	136.694442749023	9842
True	False	False	False	False	-2988.03100585938	-913.745971679688	208.518692016602	0.701275229454041	0.954891443252563	0.506847262382507	85.3723373413086	16050
True	False	False	False	False	-2988.443359375	-278.889709472656	102.041061401367	0.770813465118408	0.938553512096405	0.760143399238586	134.163040161133	12343
True	False	False	False	False	-2980.73681640625	-1251.90478515625	89.8404998779297	0.754574596881866	0.947642803192139	0.669301986694336	138.592590332031	11226
True	False	False	False	False	-2980.37524414063	-1144.55712890625	92.0587844848633	0.695407807826996	0.921093583106995	0.494214832782745	112.831321716309	9365
True	False	False	False	False	-2947.9892578125	-1296.01257324219	66.5485153198242	0.811298549175262	0.948977708816528	1	133.050003051758	7983
True	False	False	False	False	-2945.80590820313	-1640.39904785156	125.333038330078	0.702152848243713	0.937480986118317	0.50879293680191	152.566375732422	17240
True	False	False	False	False	-2943.72338867188	-1732.87084960938	35.4925422668457	0.739838838577271	0.945348680019379	0.6118004322052	76.15625	2437
True	False	False	False	False	-2929.11987304688	-1693.48913574219	138.64274597168	0.711980938911438	0.915137648582458	0.531696975231171	152.184005737305	19023
True	False	False	False	False	-2934.68505859375	-1499.62658691406	229.592376708984	0.794671595096588	0.950880289077759	1	154.082122802734	31895
True	False	False	False	False	-2938.36352539063	-1383.89343261719	115.350761413574	0.756777882575989	0.933861970901489	0.679410755634308	141.25	14690
True	False	False	False	False	-2938.03979492188	-942.801147460938	176.353576660156	0.705615639686584	0.957011222839355	0.516622424125671	71.5974807739258	11384
True	False	False	False	False	-2922.11303710938	-1631.48425292969	160.825576782227	0.789482295513153	0.951753258705139	1	154.737930297852	22437
True	False	False	False	False	-2914.00561523438	-1415.71362304688	90.9496383666992	0.753896296024323	0.927284359931946	0.666286945343018	139.378051757813	11429
True	False	False	False	False	-2921.43383789063	-1208.96118164063	63.2210922241211	0.801229655742645	0.955277323722839	1	129.263153076172	7368
True	False	False	False	False	-2914.17041015625	-1358.60827636719	161.934722900391	0.508929669857025	0.90039998292923	0.255252569913864	134.91780090332	19698
True	False	False	False	False	-2912.34375	-715.0068359375	41.0382537841797	0.573021054267883	0.882845282554626	0.315783679485321	74.0270233154297	2739
True	False	False	False	False	-2912.11840820313	-1790.28466796875	66.5485153198242	0.534557461738586	0.940073251724243	0.277843058109283	66.6333312988281	3998
True	False	False	False	False	-2901.85180664063	-1746.76257324219	118.678184509277	0.834435343742371	0.968259692192078	1	154.775695800781	16561
True	False	False	False	False	-2880.484375	-1657.62475585938	22.1828384399414	0.735508561134338	0.947545111179352	0.597400009632111	54.5499992370605	1091
True	False	False	False	False	-2908.73779296875	-1445.67810058594	100.931915283203	0.709659993648529	0.919117748737335	0.526092648506165	139.824172973633	12724
True	False	False	False	False	-2861.76293945313	-1340.20288085938	85.4039306640625	0.830078601837158	0.960834741592407	1	109.24674987793	8412
True	False	False	False	False	-2856.8759765625	-1223.47290039063	67.6576614379883	0.781755030155182	0.943451881408691	0.872471511363983	122.491806030273	7472
True	False	False	False	False	-2860.87475585938	-1166.11889648438	83.1856460571289	0.792507886886597	0.941651880741119	1	129.800003051758	9735
True	False	False	False	False	-2848.57373046875	-1567.34509277344	15.5279874801636	0.666844606399536	0.930929720401764	0.440383464097977	48.5	679
True	False	False	False	False	-2846.45825195313	-1712.931640625	129.769607543945	0.746324419975281	0.946384906768799	0.635259330272675	152.076919555664	17793
True	False	False	False	False	-2842.99072265625	-1892.98754882813	263.975769042969	0.591415226459503	0.900844514369965	0.336025327444077	175.302520751953	41722
True	False	False	False	False	-2828.34326171875	-1879.59228515625	76.5307922363281	0.809509754180908	0.961069166660309	1	156.565216064453	10803
True	False	False	False	False	-2831.6416015625	-1281.97473144531	88.7313537597656	0.725948393344879	0.935317754745483	0.56847357749939	134.625	10770
True	False	False	False	False	-2836.013671875	-317.249298095703	106.477630615234	0.244210764765739	0.914627015590668	0.0928381904959679	57.8333320617676	5552
True	False	False	False	False	-2825.3984375	-1849.45397949219	136.424453735352	0.71093887090683	0.924640417098999	0.529164910316467	166.00813293457	20419
True	False	False	False	False	-2822.90649414063	-1809.42822265625	85.4039306640625	0.830078601837158	0.969752848148346	1	152.896102905273	11773
True	False	False	False	False	-2818.82373046875	-1430.18481445313	83.1856460571289	0.820133745670319	0.962414622306824	1	131.866668701172	9890
True	False	False	False	False	-2815.34448242188	-1365.79455566406	222.937530517578	0.780977606773376	0.948608219623566	0.860425651073456	87.4228820800781	17572
True	False	False	False	False	-2785.8251953125	-1838.10632324219	87.6222152709961	0.703833937644958	0.912820994853973	0.512563169002533	150.72151184082	11907
True	False	False	False	False	-2797.55126953125	-1702.58251953125	70.9850845336914	0.714233875274658	0.904271960258484	0.537262856960297	145.765625	9329
True	False	False	False	False	-2785.77783203125	-1529.03894042969	66.5485153198242	0.757159888744354	0.945978283882141	0.681215405464172	131.316665649414	7879
True	False	False	False	False	-2775.32006835938	-1871.67138671875	103.150199890137	0.688050091266632	0.890873968601227	0.479222506284714	155.118286132813	14426
True	False	False	False	False	-2772.95190429688	-1418.08349609375	77.6399383544922	0.695782601833344	0.923470318317413	0.495003014802933	134.442855834961	9411
True	False	False	False	False	-2775.09008789063	-530.815368652344	126.442184448242	0.767152667045593	0.944298624992371	0.735483109951019	132.763153076172	15135
True	False	False	False	False	-2773.00512695313	-476.976867675781	149.734161376953	0.575699150562286	0.950980305671692	0.318637073040009	101.400001525879	13689
True	False	False	False	False	-2772.74755859375	-1797.1484375	120.896469116211	0.741812705993652	0.918794989585876	0.618682026863098	162.568801879883	17720
True	False	False	False	False	-2768.56030273438	-1597.87097167969	75.4216537475586	0.718540489673615	0.94240927696228	0.548271179199219	134.808822631836	9167
True	False	False	False	False	-2765.8564453125	-431.639739990234	126.442184448242	0.658918976783752	0.894896686077118	0.427250385284424	125.728073120117	14333
True	False	False	False	False	-2765.2373046875	23.338794708252	86.513069152832	0.801492035388947	0.966115951538086	1	136.102569580078	10616
True	False	False	False	False	-2757.86889648438	-600.964294433594	128.660461425781	0.780611455440521	0.953504741191864	0.855170607566833	89.2672424316406	10355
True	False	False	False	False	-2755.96704101563	-181.122360229492	351.597991943359	0.627146482467651	0.9189133644104	0.380377590656281	136.634063720703	43313
True	False	False	False	False	-2752.73486328125	-1836.85046386719	100.931915283203	0.776127755641937	0.955511748790741	0.804006338119507	154.802200317383	14087
True	False	False	False	False	-2750.76831054688	-1742.01318359375	84.2947845458984	0.780941009521484	0.94858330488205	0.859888970851898	145.460525512695	11055
True	False	False	False	False	-2750.41479492188	-1452.845703125	100.931915283203	0.766407787799835	0.946244597434998	0.730857133865356	135.769226074219	12355
True	False	False	False	False	-2749.14086914063	-1803.66748046875	79.8582229614258	0.705993711948395	0.933492183685303	0.517492473125458	148.986114501953	10727
True	False	False	False	False	-2747.72729492188	-843.248901367188	140.861022949219	0.760854780673981	0.939418375492096	0.699559509754181	116.102363586426	14745
True	False	False	False	False	-2746.6650390625	-509.899841308594	64.3302307128906	0.815286338329315	0.960369110107422	1	118.931037902832	6898
True	False	False	False	False	-2745.90185546875	-143.943664550781	339.397430419922	0.685985505580902	0.926775515079498	0.475170642137527	118.192810058594	36167
True	False	False	False	False	-2724.095703125	-1723.77319335938	37.7108268737793	0.748016774654388	0.959428310394287	0.64181524515152	80.4117660522461	2734
True	False	False	False	False	-2717.99145507813	-1737.32690429688	206.300399780273	0.766720235347748	0.9557044506073	0.732783198356628	138.225799560547	25710
True	False	False	False	False	-2690.44189453125	-1346.13452148438	14.4188451766968	0.742955923080444	0.934609174728394	0.622766435146332	43.6153831481934	567
True	False	False	False	False	-2703.328125	1.99437141418457	92.0587844848633	0.707896769046783	0.95887416601181	0.521919071674347	134.602416992188	11172
True	False	False	False	False	-2698.83935546875	-1213.38562011719	68.7667999267578	0.807029128074646	0.949939608573914	1	127.725807189941	7919
True	False	False	False	False	-2697.07958984375	-1078.81872558594	66.5485153198242	0.729813098907471	0.919135510921478	0.579738736152649	123.916664123535	7435
True	False	False	False	False	-2689.51318359375	-1620.12829589844	109.805053710938	0.762798249721527	0.940397500991821	0.709939241409302	150.636367797852	14913
True	False	False	False	False	-2640.306640625	-1725.28259277344	75.4216537475586	0.797777712345123	0.965720891952515	1	133.382354736328	9070
True	False	False	False	False	-2634.25830078125	-1872.25866699219	74.3125076293945	0.722276210784912	0.923872411251068	0.558245301246643	133.313430786133	8932
True	False	False	False	False	-2602.85815429688	-1890.32641601563	17.7462711334229	0.762108087539673	0.940302610397339	0.706189274787903	47.875	766
True	False	False	False	False	-2609.60083007813	-1834.17211914063	74.3125076293945	0.679005980491638	0.904452741146088	0.461932063102722	146.582092285156	9821
True	False	False	False	False	-2595.28881835938	-1389.92785644531	52.1296730041504	0.745750606060028	0.933086514472961	0.63308048248291	88.9361724853516	4180
True	False	False	False	False	-2590.71020507813	-1869.73303222656	120.896469116211	0.816004395484924	0.962107300758362	1	162.834869384766	17749
True	False	False	False	False	-2583.28125	-1817.35290527344	96.4953460693359	0.74201226234436	0.916313588619232	0.619389593601227	127.804595947266	11119
True	False	False	False	False	-2576.12280273438	-736.481689453125	90.9496383666992	0.799552619457245	0.966992735862732	1	117.634147644043	9646
True	False	False	False	False	-2527.90600585938	-1620.91137695313	28.8376903533936	0.778573036193848	0.949588060379028	0.82945716381073	54.1538467407227	1408
True	False	False	False	False	-2530.162109375	-1314.81262207031	128.660461425781	0.802213251590729	0.947104632854462	1	127.63793182373	14806
True	False	False	False	False	-2529.73974609375	-1603.40478515625	63.2210922241211	0.668725430965424	0.923345029354095	0.443600505590439	90.9298248291016	5183
True	False	False	False	False	-2490.48315429688	-571.347106933594	87.6222152709961	0.82315069437027	0.958927392959595	1	99.2025299072266	7837
True	False	False	False	False	-2450.25854492188	-797.107666015625	86.513069152832	0.812731087207794	0.961495399475098	1	125.846153259277	9816
True	False	False	False	False	-2407.60986328125	-53.4703750610352	18.8554134368896	0.809739828109741	0.949675559997559	1	33.705883026123	573
True	False	False	False	False	-2396.82983398438	-1602.51806640625	96.4953460693359	0.785221695899963	0.951923608779907	0.970463275909424	106.793106079102	9291
True	False	False	False	False	-2384.97680664063	-1055.13549804688	99.8227767944336	0.754056692123413	0.946415603160858	0.666995942592621	123.244445800781	11092
True	False	False	False	False	-2381.28125	-1810.439453125	97.6044921875	0.658792555332184	0.95831960439682	0.427046239376068	122.670455932617	10795
True	False	False	False	False	-2358.0576171875	-1778.67407226563	80.9673614501953	0.775890290737152	0.939611911773682	0.801759004592896	98.3835601806641	7182
True	False	False	False	False	-2337.79663085938	-1890.11242675781	65.4393768310547	0.82934296131134	0.960369110107422	1	133.542373657227	7879
True	False	False	False	False	-2310.90576171875	-1816.99536132813	13.3097038269043	0.743378639221191	0.931919693946838	0.624296009540558	39.5833320617676	475
True	False	False	False	False	-2217.11254882813	-191.428070068359	88.7313537597656	0.83357036113739	0.96769505739212	1	138.012496948242	11041
True	False	False	False	False	-2205.97314453125	-988.530029296875	63.2210922241211	0.71930193901062	0.91763436794281	0.550270855426788	124.070175170898	7072
True	False	False	False	False	-2176.22534179688	-452.795379638672	83.1856460571289	0.721511900424957	0.923872828483582	0.556170701980591	129.613327026367	9721
True	False	False	False	False	-2175.65185546875	-915.887878417969	89.8404998779297	0.721652567386627	0.948876082897186	0.556551098823547	78.7901229858398	6382
True	False	False	False	False	-2159.69458007813	-280.906036376953	65.4393768310547	0.767979323863983	0.940140068531036	0.740759074687958	128.949157714844	7608
True	False	False	False	False	-2044.98571777344	-87.4322662353516	131.987884521484	0.702362716197968	0.953722774982452	0.509260475635529	123.974792480469	14753
True	False	False	False	False	-3289.19555664063	78.7553787231445	56.5662384033203	0.294779539108276	0.84292209148407	0.117091357707977	87.4313735961914	4459
True	False	False	False	False	-3286.63623046875	101.569297790527	89.8404998779297	0.275627672672272	0.852260768413544	0.10763892531395	88.2098770141602	7145
True	False	False	False	False	-3283.08911132813	131.072937011719	44.3656768798828	0.462399274110794	0.889600217342377	0.218552485108376	89.4749984741211	3579
True	False	False	False	False	-3280.6708984375	150.250549316406	96.4953460693359	0.237546965479851	0.825564444065094	0.0898041799664497	90.6666641235352	7888
True	False	False	False	False	-3277.20825195313	176.344390869141	107.586769104004	0.292751967906952	0.842153608798981	0.116074338555336	91.6804122924805	8893
True	False	False	False	False	-3272.2431640625	211.010635375977	128.660461425781	0.189352676272392	0.796077251434326	0.0688593089580536	94.0086212158203	10905
True	False	False	False	False	-3266.75854492188	243.962524414063	117.569046020508	0.420476406812668	0.85517543554306	0.18931533396244	93.0660400390625	9865
True	False	False	False	False	-3258.6796875	196.995193481445	47.6931037902832	0.665943384170532	0.934663414955139	0.43885612487793	107.883720397949	4639
True	False	False	False	False	-3225.0966796875	336.362731933594	204.082122802734	0.798876106739044	0.96548318862915	1	107.22282409668	19729
True	False	False	False	False	-3212.68017578125	495.346771240234	2820.5478515625	0.037092924118042	0.922317385673523	0.0120943682268262	99.433349609375	252859
True	False	False	False	False	-3198.65014648438	325.624877929688	56.5662384033203	0.809218764305115	0.954725384712219	1	57.5098037719727	2933
True	False	False	False	False	-3185.6474609375	101.201179504395	209.627822875977	0.803002655506134	0.958616554737091	1	98.3492050170898	18588
True	False	False	False	False	-3183.76733398438	518.090515136719	147.515884399414	0.597918450832367	0.901524662971497	0.343565821647644	138.774429321289	18457
True	False	False	False	False	-3140.40673828125	594.063049316406	76.5307922363281	0.781291306018829	0.94873970746994	0.865128993988037	124.971015930176	8623
True	False	False	False	False	-3132.42333984375	83.3883895874023	173.026138305664	0.772210657596588	0.964395821094513	0.770570337772369	98.5064086914063	15367
True	False	False	False	False	-3129.44848632813	118.416786193848	236.24723815918	0.765998482704163	0.957217454910278	0.728363752365112	109.037559509277	23225
True	False	False	False	False	-3129.16235351563	639.328247070313	141.970169067383	0.714233875274658	0.909013271331787	0.537262856960297	142.171875	18198
True	False	False	False	False	-3111.87036132813	400.913543701172	78.7490768432617	0.815777599811554	0.961473107337952	1	132.18310546875	9385
True	False	False	False	False	-3102.02416992188	74.5917587280273	179.680999755859	0.840546250343323	0.969735205173492	1	98.2839508056641	15922
True	False	False	False	False	-3100.27099609375	862.310607910156	2356.92651367188	0.0468326397240162	0.909022629261017	0.0153690353035927	106.195762634277	225666
True	False	False	False	False	-3084.11010742188	398.651947021484	90.9496383666992	0.799552619457245	0.952431917190552	1	127.804878234863	10480
True	False	False	False	False	-3068.4580078125	800.681640625	89.8404998779297	0.721652567386627	0.956287920475006	0.556551098823547	130.604934692383	10579
True	False	False	False	False	-3078.64575195313	884.197937011719	15.5279874801636	0.774550676345825	0.945763468742371	0.789673984050751	60.7142868041992	850
True	False	False	False	False	-3055.47094726563	770.170104980469	127.551322937012	0.782646477222443	0.961795568466187	0.888233423233032	141.713043212891	16297
True	False	False	False	False	-3052.63110351563	953.368469238281	43.256534576416	0.779702305793762	0.96739661693573	0.843046307563782	75.2051315307617	2933
True	False	False	False	False	-3039.18115234375	676.058288574219	84.2947845458984	0.721413135528564	0.911713540554047	0.555903851985931	134.802627563477	10245
True	False	False	False	False	-3037.17138671875	872.945983886719	82.0765075683594	0.735541641712189	0.949430406093597	0.597506582736969	130.324325561523	9644
True	False	False	False	False	-3025.97998046875	984.4462890625	92.0587844848633	0.749119520187378	0.94269472360611	0.646196484565735	132.240966796875	10976
True	False	False	False	False	-3017.37719726563	907.292358398438	87.6222152709961	0.796068251132965	0.949200809001923	1	131.962020874023	10425
True	False	False	False	False	-3015.73583984375	1068.98291015625	536.82470703125	0.206111013889313	0.914304375648499	0.0759515762329102	105.801651000977	51208
True	False	False	False	False	-2989.16552734375	736.786926269531	130.878753662109	0.733221530914307	0.929177105426788	0.590145409107208	142.118637084961	16770
True	False	False	False	False	-3006.07836914063	765.893432617188	135.315322875977	0.839742541313171	0.963596880435944	1	142.114761352539	17338
True	False	False	False	False	-2997.38720703125	970.0869140625	11.0914192199707	0.55325049161911	0.870592355728149	0.295611768960953	63.2000007629395	632
True	False	False	False	False	-2996.93701171875	1037.84045410156	117.569046020508	0.771331310272217	0.967822372913361	0.763932764530182	136.877365112305	14509
True	False	False	False	False	-2987.84155273438	380.862426757813	15.5279874801636	0.800106346607208	0.94487601518631	1	47.5	665
True	False	False	False	False	-2986.86987304688	1021.53479003906	87.6222152709961	0.713017404079437	0.94269472360611	0.534241855144501	133.55696105957	10551
True	False	False	False	False	-2984.51489257813	1001.71234130859	113.132476806641	0.795443058013916	0.953089475631714	1	139.049026489258	14183
True	False	False	False	False	-2979.5126953125	1116.95715332031	49.9113883972168	0.658083260059357	0.911333024501801	0.425903588533401	122.844444274902	5528
True	False	False	False	False	-2976.21704101563	884.479919433594	112.023338317871	0.787644565105438	0.936822056770325	1	137.811874389648	13919
True	False	False	False	False	-2958.05908203125	950.670349121094	145.297592163086	0.765121161937714	0.929413795471191	0.723130643367767	137.893127441406	18064
True	False	False	False	False	-2952.697265625	1063.9130859375	332.742584228516	0.376364141702652	0.776738464832306	0.161667138338089	130.339996337891	39102
True	False	False	False	False	-2962.6005859375	1150.12573242188	36.6016845703125	0.647160887718201	0.949666619300842	0.408912599086761	84.4545440673828	2787
True	False	False	False	False	-2963.92309570313	1177.38159179688	936.115783691406	0.0936239212751389	0.910229504108429	0.0317221395671368	107.686019897461	90887
True	False	False	False	False	-2957.64038085938	1085.04309082031	13.3097038269043	0.718682765960693	0.943570137023926	0.54864364862442	63.5833320617676	763
True	False	False	False	False	-2951.52734375	1035.92248535156	83.1856460571289	0.711920857429504	0.917711734771729	0.531550288200378	135.82666015625	10187
True	False	False	False	False	-2948.39599609375	1175.48889160156	38.8199691772461	0.615669310092926	0.941915214061737	0.365307509899139	66.7428588867188	2336
True	False	False	False	False	-2945.6513671875	737.804992675781	88.7313537597656	0.759382247924805	0.923629105091095	0.692045390605927	134.3125	10745
True	False	False	False	False	-2925.97436523438	1216.7490234375	79.8582229614258	0.803513050079346	0.955614149570465	1	136.361114501953	9818
True	False	False	False	False	-2922.36108398438	839.527587890625	28.8376903533936	0.735885262489319	0.943764388561249	0.598617315292358	53.4230766296387	1389
True	False	False	False	False	-2920.12353515625	1157.7275390625	11.0914192199707	0.763594925403595	0.936281979084015	0.714360892772675	55.7999992370605	558
True	False	False	False	False	-2918.13818359375	1265.59448242188	204.082122802734	0.370373100042343	0.920025706291199	0.158124953508377	106.233695983887	19547
True	False	False	False	False	-2916.32983398438	707.230712890625	68.7667999267578	0.716718852519989	0.918425500392914	0.543553650379181	130.451614379883	8088
True	False	False	False	False	-2915.63940429688	774.580017089844	134.206176757813	0.856174230575562	0.969766020774841	1	141.40495300293	17110
True	False	False	False	False	-2914.04516601563	1046.03356933594	185.226699829102	0.727783620357513	0.956426858901978	0.57375580072403	86.676643371582	14475
True	False	False	False	False	-2891.36791992188	806.363403320313	32.1651153564453	0.776993036270142	0.955226957798004	0.812498211860657	51.4827575683594	1493
True	False	False	False	False	-2906.14501953125	996.630310058594	168.589569091797	0.578608810901642	0.901001870632172	0.321772009134293	139.157897949219	21152
True	False	False	False	False	-2901.69799804688	1251.05810546875	90.9496383666992	0.740094006061554	0.91633415222168	0.612678289413452	138.975616455078	11396
True	False	False	False	False	-2893.15405273438	855.842346191406	155.279876708984	0.770017266273499	0.941953241825104	0.754476308822632	139.892852783203	19585
True	False	False	False	False	-2877.00610351563	996.232360839844	88.7313537597656	0.795180141925812	0.962392508983612	1	129.875	10390
True	False	False	False	False	-2887.53662109375	1285.00720214844	251.77522277832	0.505602240562439	0.903599560260773	0.252454429864883	142.678421020508	32388
True	False	False	False	False	-2889.1943359375	1320.8251953125	452.529907226563	0.242387741804123	0.93951404094696	0.0920046418905258	107.416664123535	43826
True	False	False	False	False	-2879.89135742188	1152.95031738281	196.318130493164	0.785496652126312	0.960363030433655	1	89.4011306762695	15824
True	False	False	False	False	-2851.4150390625	1155.47583007813	163.043869018555	0.800371706485748	0.962659299373627	1	99.8707504272461	14681
True	False	False	False	False	-2858.38232421875	1309.46240234375	12.2005615234375	0.768196105957031	0.939064502716064	0.742168962955475	54.4545440673828	599
True	False	False	False	False	-2854.7607421875	1298.10363769531	25.5102653503418	0.650975465774536	0.946757137775421	0.414721727371216	55.6086959838867	1279
True	False	False	False	False	-2844.54858398438	1399.25524902344	617.792053222656	0.146026074886322	0.919364452362061	0.0513807684183121	105.820465087891	58942
True	False	False	False	False	-2842.53295898438	1374.03552246094	44.3656768798828	0.661952018737793	0.951474487781525	0.432197988033295	73.9749984741211	2959
True	False	False	False	False	-2832.90112304688	1058.8642578125	12.2005615234375	0.768196105957031	0.939064502716064	0.742168962955475	51.6363639831543	568
True	False	False	False	False	-2821.89990234375	825.424743652344	84.2947845458984	0.731132090091705	0.911235988140106	0.583710730075836	137.105270385742	10420
True	False	False	False	False	-2820.71752929688	1278.51184082031	86.513069152832	0.852939069271088	0.971396505832672	1	138.5	10803
True	False	False	False	False	-2815.96533203125	955.898803710938	96.4953460693359	0.670337855815887	0.913595497608185	0.44639065861702	131.103454589844	11406
True	False	False	False	False	-2818.001953125	1311.06066894531	145.297592163086	0.706105828285217	0.930945575237274	0.517751157283783	142.030532836914	18606
True	False	False	False	False	-2813.60131835938	892.178100585938	78.7490768432617	0.765397131443024	0.958987772464752	0.724761068820953	133.225357055664	9459
True	False	False	False	False	-2802.46240234375	1218.50341796875	37.7108268737793	0.84506893157959	0.963647246360779	1	57.5	1955
True	False	False	False	False	-2810.173828125	1457.14111328125	123.114753723145	0.463299691677094	0.900767803192139	0.21921694278717	105.342338562012	11693
True	False	False	False	False	-2791.98217773438	397.445983886719	180.790130615234	0.440590858459473	0.907044053077698	0.202944159507751	63.4049072265625	10335
True	False	False	False	False	-2788.53393554688	865.664245605469	89.8404998779297	0.805119872093201	0.949430406093597	1	130.172836303711	10544
True	False	False	False	False	-2789.7060546875	1365.04870605469	209.627822875977	0.685303151607513	0.936675727367401	0.473845601081848	111.312171936035	21038
True	False	False	False	False	-2787.70263671875	1475.01733398438	157.498153686523	0.689562678337097	0.949771761894226	0.482232689857483	121.218307495117	17213
True	False	False	False	False	-2785.65307617188	1077.6083984375	102.041061401367	0.8570476770401	0.969454169273376	1	139.358688354492	12821
True	False	False	False	False	-2778.03393554688	411.852294921875	14.4188451766968	0.719225645065308	0.935661971569061	0.550069808959961	51.8461532592773	674
True	False	False	False	False	-2772.93188476563	445.234466552734	141.970169067383	0.513993263244629	0.915882468223572	0.259567648172379	75.8984375	9715
True	False	False	False	False	-2770.78588867188	974.380615234375	138.64274597168	0.741000473499298	0.950251221656799	0.615824639797211	141.143997192383	17643
True	False	False	False	False	-2770.9619140625	1354.23107910156	14.4188451766968	0.805326879024506	0.942608833312988	1	58.538459777832	761
True	False	False	False	False	-2768.26538085938	1313.93835449219	89.8404998779297	0.721652567386627	0.916953027248383	0.556551098823547	138.703704833984	11235
True	False	False	False	False	-2762.9609375	431.975891113281	36.6016845703125	0.726016283035278	0.953058242797852	0.568666875362396	55.4545440673828	1830
True	False	False	False	False	-2762.25146484375	1134.84619140625	93.1679229736328	0.725569725036621	0.918151319026947	0.567398190498352	134.678573608398	11313
True	False	False	False	False	-2760.06494140625	1028.15795898438	87.6222152709961	0.82315069437027	0.961495399475098	1	135.594940185547	10712
True	False	False	False	False	-2757.70751953125	1048.04553222656	80.9673614501953	0.735607385635376	0.917775869369507	0.59771865606308	133.397262573242	9738
True	False	False	False	False	-2756.25634765625	1103.09045410156	70.9850845336914	0.790355026721954	0.944490313529968	1	134.1875	8588
True	False	False	False	False	-2757.6318359375	1240.89978027344	125.333038330078	0.82226824760437	0.951580166816711	1	144.371688842773	16314
True	False	False	False	False	-2748.34252929688	1256.47192382813	95.3862075805664	0.766198992729187	0.935908734798431	0.729580998420715	139.616271972656	12007
True	False	False	False	False	-2738.51147460938	902.021789550781	165.262145996094	0.811261117458344	0.953065872192383	1	143.348999023438	21359
True	False	False	False	False	-2743.25463867188	1464.55859375	72.0942230224609	0.762581646442413	0.947912156581879	0.708754479885101	133.67692565918	8689
True	False	False	False	False	-2741.40649414063	1000.72540283203	69.8759460449219	0.807386338710785	0.957297146320343	1	138.142852783203	8703
True	False	False	False	False	-2737.03588867188	1340.27795410156	95.3862075805664	0.720543026924133	0.931289911270142	0.55356627702713	138.465118408203	11908
True	False	False	False	False	-2737.001953125	1425.64978027344	84.2947845458984	0.780941009521484	0.93807327747345	0.859888970851898	141.078948974609	10722
True	False	False	False	False	-2730.33959960938	1130.15808105469	86.513069152832	0.750372409820557	0.922046601772308	0.651284754276276	133.051284790039	10378
True	False	False	False	False	-2730.13891601563	1173.51550292969	79.8582229614258	0.739838838577271	0.934501647949219	0.6118004322052	136.138885498047	9802
True	False	False	False	False	-2727.99755859375	1090.31774902344	146.40673828125	0.708543181419373	0.926099419593811	0.523440957069397	141.030303955078	18616
True	False	False	False	False	-2719.171875	1268.43176269531	94.2770690917969	0.724954545497894	0.921999275684357	0.565661549568176	135.164703369141	11489
True	False	False	False	False	-2727.57885742188	1415.05151367188	17.7462711334229	0.762108087539673	0.940302610397339	0.706189274787903	71.6875	1147
True	False	False	False	False	-2725.2451171875	1587.31030273438	1372.00854492188	0.0641390383243561	0.904847860336304	0.0212948638945818	102.162490844727	126375
True	False	False	False	False	-2718.43432617188	1376.87036132813	45.4748191833496	0.72121262550354	0.949970483779907	0.555363178253174	58.1951217651367	2386
True	False	False	False	False	-2710.53295898438	1025.97546386719	23.2919807434082	0.792964518070221	0.946847438812256	1	48.1428565979004	1011
True	False	False	False	False	-2715.91625976563	1350.39880371094	125.333038330078	0.82226824760437	0.956731736660004	1	130.566375732422	14754
True	False	False	False	False	-2713.48413085938	1437.20776367188	141.970169067383	0.795358955860138	0.95046865940094	1	144.1484375	18451
True	False	False	False	False	-2705.98486328125	1280.78088378906	11.0914192199707	0.69836014509201	0.927715241909027	0.500491261482239	57.0999984741211	571
True	False	False	False	False	-2705.70385742188	1311.81433105469	93.1679229736328	0.686474680900574	0.91419917345047	0.476124733686447	134.273803710938	11279
True	False	False	False	False	-2704.44384765625	1142.10388183594	248.447799682617	0.488094389438629	0.894361853599548	0.238194465637207	111.5	24976
True	False	False	False	False	-2703.11059570313	398.974731445313	151.952453613281	0.635665476322174	0.927075147628784	0.392147123813629	143.481750488281	19657
True	False	False	False	False	-2699.25439453125	1538.87084960938	109.805053710938	0.795083343982697	0.951386511325836	1	142.040405273438	14062
True	False	False	False	False	-2695.54370117188	992.851013183594	89.8404998779297	0.768874526023865	0.942213416099548	0.74665355682373	132.271606445313	10714
True	False	False	False	False	-2697.55883789063	1192.48461914063	199.645553588867	0.729114294052124	0.972126960754395	0.577661335468292	129.194442749023	23255
True	False	False	False	False	-2697.24853515625	1236.56323242188	31.0559749603271	0.774550676345825	0.947363257408142	0.789673984050751	53.3571434020996	1494
True	False	False	False	False	-2694.34350585938	217.019439697266	129.769607543945	0.818419456481934	0.957675635814667	1	146.854705810547	17182
True	False	False	False	False	-2689.18237304688	133.31526184082	180.790130615234	0.336313873529434	0.957701861858368	0.138842433691025	52.9938659667969	8638
True	False	False	False	False	-2684.78637695313	1036.82214355469	24.401123046875	0.760120630264282	0.94915634393692	0.695777595043182	47.3636360168457	1042
True	False	False	False	False	-2683.73388671875	1244.23327636719	15.5279874801636	0.717676758766174	0.938069105148315	0.546022891998291	47.3571434020996	663
True	False	False	False	False	-2684.27880859375	1514.61743164063	34.3833999633789	0.716718852519989	0.932288467884064	0.543553650379181	56.677417755127	1757
True	False	False	False	False	-2676.23095703125	166.076904296875	45.4748191833496	0.768088281154633	0.956683158874512	0.741466164588928	43.926830291748	1801
True	False	False	False	False	-2678.53051757813	1365.56726074219	84.2947845458984	0.677106082439423	0.886709094047546	0.458444207906723	136.842102050781	10400
True	False	False	False	False	-2674.96704101563	1318.75891113281	118.678184509277	0.791627526283264	0.945923328399658	1	141.981307983398	15192
True	False	False	False	False	-2666.29565429688	269.755554199219	85.4039306640625	0.740752220153809	0.928085088729858	0.614958584308624	114.376625061035	8807
True	False	False	False	False	-2664.65600585938	189.038040161133	97.6044921875	0.208254456520081	0.942016243934631	0.0768729150295258	41.3295440673828	3637
True	False	False	False	False	-2643.1689453125	618.527038574219	168.589569091797	0.824143350124359	0.961366236209869	1	146.447372436523	22260
True	False	False	False	False	-2653.41186523438	1295.29907226563	17.7462711334229	0.762108087539673	0.940302610397339	0.706189274787903	62.1875	995
True	False	False	False	False	-2663.32861328125	1380.07446289063	105.36848449707	0.786068022251129	0.95396763086319	1	141.06315612793	13401
True	False	False	False	False	-2653.56909179688	1563.4150390625	44.3656768798828	0.822043120861053	0.960787534713745	1	57.1500015258789	2286
True	False	False	False	False	-2647.4189453125	1202.82531738281	74.3125076293945	0.688461124897003	0.916969060897827	0.480036944150925	134.820892333984	9033
True	False	False	False	False	-2643.96240234375	1305.67053222656	102.041061401367	0.794671595096588	0.952967822551727	1	143.173919677734	13172
True	False	False	False	False	-2645.39282226563	1693.14147949219	15.5279874801636	0.514855980873108	0.894493818283081	0.260309815406799	104.214286804199	1459
True	False	False	False	False	-2639.75927734375	1677.29760742188	166.371292114258	0.473224937915802	0.886468231678009	0.226652771234512	117.373336791992	17606
True	False	False	False	False	-2614.93627929688	629.799682617188	96.4953460693359	0.751482903957367	0.933509290218353	0.655898630619049	115.413795471191	10041
True	False	False	False	False	-2629.22534179688	1532.28039550781	88.7313537597656	0.806145071983337	0.962134122848511	1	139.612503051758	11169
True	False	False	False	False	-2625.30419921875	1714.5263671875	151.952453613281	0.410382300615311	0.917661547660828	0.182730078697205	94.7445220947266	12980
True	False	False	False	False	-2623.6181640625	1584.3701171875	22.1828384399414	0.755204319953918	0.938502132892609	0.672140836715698	52.1500015258789	1043
True	False	False	False	False	-2623.59106445313	1644.15979003906	273.958068847656	0.821827054023743	0.956303656101227	1	122.611335754395	30285
True	False	False	False	False	-2620.00073242188	1337.67468261719	112.023338317871	0.811145603656769	0.953055143356323	1	140.287124633789	14169
True	False	False	False	False	-2618.93041992188	1559.1943359375	105.36848449707	0.691287457942963	0.913856089115143	0.485709577798843	131.957901000977	12536
True	False	False	False	False	-2613.63549804688	1728.5947265625	15.5279874801636	0.647358953952789	0.941181302070618	0.409211099147797	96.6428604125977	1353
True	False	False	False	False	-2605.9189453125	1346.98815917969	18.8554134368896	0.75434798002243	0.942380666732788	0.66828989982605	61.764705657959	1050
True	False	False	False	False	-2607.54223632813	1522.16552734375	27.7285480499268	0.655060887336731	0.93486762046814	0.421090096235275	80.4800033569336	2012
True	False	False	False	False	-2605.15844726563	1416.99792480469	90.9496383666992	0.730561852455139	0.928418517112732	0.581985175609589	134.890243530273	11061
True	False	False	False	False	-2601.43212890625	1531.18615722656	120.896469116211	0.750261783599854	0.948411345481873	0.650830626487732	145.55046081543	15865
True	False	False	False	False	-2601.95434570313	1650.55554199219	22.1828384399414	0.806145071983337	0.945084035396576	1	55.2999992370605	1106
True	False	False	False	False	-2596.41040039063	1749.69982910156	65.4393768310547	0.482166707515717	0.944879531860352	0.233533561229706	100.016952514648	5901
True	False	False	False	False	-2591.26953125	1433.47119140625	78.7490768432617	0.832973837852478	0.963794112205505	1	142.718307495117	10133
True	False	False	False	False	-2588.9169921875	530.665222167969	82.0765075683594	0.702428579330444	0.899797976016998	0.5094074010849	121.094596862793	8961
True	False	False	False	False	-2586.42578125	1326.25378417969	41.0382537841797	0.775534987449646	0.95160585641861	0.798458695411682	54.7027015686035	2024
True	False	False	False	False	-2586.37084960938	1555.40588378906	169.698715209961	0.638602256774902	0.948306620121002	0.396329522132874	107.222221374512	16405
True	False	False	False	False	-2586.35546875	1297.01940917969	171.917007446289	0.735651552677155	0.927020072937012	0.597861230373383	145.470962524414	22548
True	False	False	False	False	-2583.12524414063	1365.33361816406	197.427261352539	0.797187864780426	0.967324376106262	1	148.230331420898	26385
True	False	False	False	False	-2581.49755859375	1750.89978027344	44.3656768798828	0.749354422092438	0.956683158874512	0.647141218185425	91.2249984741211	3649
True	False	False	False	False	-2580.90844726563	1710.87048339844	280.612915039063	0.810590267181396	0.952259302139282	1	118.513832092285	29984
True	False	False	False	False	-2572.50341796875	501.424072265625	100.931915283203	0.752970397472382	0.931686460971832	0.662240564823151	113.890106201172	10364
True	False	False	False	False	-2570.76147460938	1593.55114746094	94.2770690917969	0.694646954536438	0.910391867160797	0.492622494697571	149.423522949219	12701
True	False	False	False	False	-2571.00805664063	1783.27087402344	19.9645557403564	0.509459018707275	0.891156136989594	0.255700469017029	99.3333358764648	1788
True	False	False	False	False	-2570.44799804688	1764.51733398438	69.8759460449219	0.778005719184875	0.955285608768463	0.823125541210175	135.730163574219	8551
True	False	False	False	False	-2569.07836914063	1335.57080078125	13.3097038269043	0.615151524543762	0.894881248474121	0.364647418260574	45.6666679382324	548
True	False	False	False	False	-2563.80126953125	1565.66833496094	29.9468326568604	0.764188587665558	0.946757137775421	0.717723667621613	64.2222213745117	1734
True	False	False	False	False	-2546.1083984375	1411.01831054688	305.014038085938	0.556962311267853	0.941423952579498	0.299284785985947	89.0618209838867	24492
True	False	False	False	False	-2557.77856445313	1593.24768066406	369.344268798828	0.381959706544876	0.879519641399384	0.165018871426582	149.702697753906	49851
True	False	False	False	False	-2552.62915039063	1660.87915039063	242.902084350586	0.794081449508667	0.96582043170929	1	123.885841369629	27131
True	False	False	False	False	-2549.75024414063	1790.54211425781	25.5102653503418	0.748013913631439	0.950671494007111	0.641803920269012	73.5217361450195	1691
True	False	False	False	False	-2542.02099609375	1439.49243164063	87.6222152709961	0.665343046188354	0.91126549243927	0.437843710184097	134.949371337891	10661
True	False	False	False	False	-2540.31689453125	1377.44665527344	35.4925422668457	0.75548255443573	0.938175141811371	0.673407912254333	52.78125	1689
True	False	False	False	False	-2529.94311523438	1730.19677734375	324.978576660156	0.534310519695282	0.803585410118103	0.277616024017334	113.529006958008	33264
True	False	False	False	False	-2536.48828125	1818.53820800781	170.807861328125	0.224662184715271	0.918651521205902	0.0840364918112755	91.9935073852539	14167
True	False	False	False	False	-2526.02319335938	1539.71508789063	177.462707519531	0.742383062839508	0.959678649902344	0.620710372924805	105.21875	16835
True	False	False	False	False	-2527.08447265625	1554.61169433594	28.8376903533936	0.778573036193848	0.952666342258453	0.82945716381073	66.7307662963867	1735
True	False	False	False	False	-2522.53466796875	1578.31872558594	19.9645557403564	0.776177406311035	0.952117681503296	0.804480254650116	48.3888893127441	871
True	False	False	False	False	-2524.4599609375	1797.48120117188	109.805053710938	0.829462349414825	0.959837019443512	1	146.313125610352	14485
True	False	False	False	False	-2520.2080078125	1302.15576171875	136.424453735352	0.814726829528809	0.950840353965759	1	141.691055297852	17428
True	False	False	False	False	-2510.91015625	1445.07141113281	114.241622924805	0.740824818611145	0.915864825248718	0.615211486816406	142.087371826172	14635
True	False	False	False	False	-2508.8740234375	1563.1689453125	46.5839614868164	0.786822140216827	0.954248368740082	1	57.5952377319336	2419
True	False	False	False	False	-2509.443359375	1767.47900390625	41.0382537841797	0.814018249511719	0.953058242797852	1	54.4864883422852	2016
True	False	False	False	False	-2509.99096679688	1836.912109375	59.8936653137207	0.822233557701111	0.9556485414505	1	85.9629592895508	4642
True	False	False	False	False	-2509.15185546875	1596.033203125	11.0914192199707	0.763594925403595	0.936281979084015	0.714360892772675	53.2000007629395	532
True	False	False	False	False	-2504.77661132813	1403.25793457031	98.7136306762695	0.736421585083008	0.927109599113464	0.600361526012421	129.966293334961	11567
True	False	False	False	False	-2501.17260742188	1699.7568359375	225.155807495117	0.819319367408752	0.958535254001617	1	102.783248901367	20865
True	False	False	False	False	-2498.72192382813	1684.5986328125	29.9468326568604	0.764188587665558	0.946757137775421	0.717723667621613	67.7407379150391	1829
True	False	False	False	False	-2498.75244140625	1820.96203613281	12.2005615234375	0.741141617298126	0.94014710187912	0.616318583488464	49.6363639831543	546
True	False	False	False	False	-2496.30517578125	1863.94189453125	26.6194076538086	0.449612647294998	0.845087647438049	0.20929080247879	86.125	2067
True	False	False	False	False	-2490.40869140625	1556.08728027344	210.736968994141	0.817535400390625	0.954798638820648	1	152.584213256836	28991
True	False	False	False	False	-2488.2802734375	1462.95849609375	23.2919807434082	0.682969212532043	0.942926585674286	0.469364792108536	59.0476188659668	1240
True	False	False	False	False	-2465.4296875	823.971374511719	110.914192199707	0.761327385902405	0.924109876155853	0.702032923698425	140.149993896484	14015
True	False	False	False	False	-2482.92138671875	1396.04992675781	122.005615234375	0.70940762758255	0.936335265636444	0.525491058826447	142.981811523438	15728
True	False	False	False	False	-2475.46459960938	1456.32678222656	83.1856460571289	0.820133745670319	0.954116463661194	1	137.533340454102	10315
True	False	False	False	False	-2480.44848632813	1524.42004394531	92.0587844848633	0.739471137523651	0.939962387084961	0.610541462898254	135.313247680664	11231
True	False	False	False	False	-2476.73046875	1608.19750976563	35.4925422668457	0.670732975006104	0.94903039932251	0.447078943252563	54.75	1752
True	False	False	False	False	-2482.32006835938	1731.07385253906	90.9496383666992	0.753896296024323	0.937305450439453	0.666286945343018	100.695121765137	8257
True	False	False	False	False	-2476.97778320313	1799.26184082031	128.660461425781	0.720794081687927	0.91902107000351	0.554238379001617	152.094833374023	17643
True	False	False	False	False	-2471.73852539063	1559.26440429688	15.5279874801636	0.800106346607208	0.94487601518631	1	59	826
True	False	False	False	False	-2471.04296875	1641.60607910156	100.931915283203	0.810745477676392	0.956905007362366	1	148.076919555664	13475
True	False	False	False	False	-2470.33081054688	1876.32946777344	18.8554134368896	0.666771829128265	0.954333782196045	0.44025981426239	57.705883026123	981
True	False	False	False	False	-2467.10107421875	1689.86511230469	86.513069152832	0.726627349853516	0.926803946495056	0.570414066314697	136.628204345703	10657
True	False	False	False	False	-2465.38403320313	1487.17639160156	234.028945922852	0.750072479248047	0.950151979923248	0.650055587291718	149.099533081055	31460
True	False	False	False	False	-2460.30688476563	1527.53955078125	68.7667999267578	0.607939004898071	0.955903589725494	0.355619817972183	57.3064498901367	3553
True	False	False	False	False	-2462.87817382813	1770.1708984375	75.4216537475586	0.685223281383514	0.955297648906708	0.473690927028656	58.029411315918	3946
True	False	False	False	False	-2461.39038085938	1905.91125488281	207.409545898438	0.225314036011696	0.914977073669434	0.0843252241611481	90.470588684082	16918
True	False	False	False	False	-2458.63061523438	1444.18078613281	23.2919807434082	0.846452295780182	0.95370626449585	1	48.2857131958008	1014
True	False	False	False	False	-2449.7451171875	1454.1337890625	24.401123046875	0.715491533279419	0.950671494007111	0.54042637348175	49.7727279663086	1095
True	False	False	False	False	-2448.29028320313	1581.74157714844	15.5279874801636	0.774550676345825	0.945763468742371	0.789673984050751	51	714
True	False	False	False	False	-2447.91918945313	1804.54931640625	169.698715209961	0.757360458374023	0.930744409561157	0.682169198989868	159.816986083984	24452
True	False	False	False	False	-2445.88354492188	1506.63513183594	19.9645557403564	0.416159331798553	0.932288467884064	0.186478972434998	47.0555572509766	847
True	False	False	False	False	-2445.88940429688	1663.25524902344	157.498153686523	0.79235315322876	0.945229947566986	1	151.457748413086	21507
True	False	False	False	False	-2446.28979492188	1694.81726074219	39.9291114807129	0.792017757892609	0.946688234806061	1	53.0555572509766	1910
True	False	False	False	False	-2445.73876953125	1548.41809082031	147.515884399414	0.69007807970047	0.89233535528183	0.483266651630402	149.578948974609	19894
True	False	False	False	False	-2435.6328125	1606.79650878906	93.1679229736328	0.772283971309662	0.942162811756134	0.771135985851288	138.857147216797	11664
True	False	False	False	False	-2436.56591796875	1936.05297851563	42.1473922729492	0.517227232456207	0.88521546125412	0.262360334396362	116.394737243652	4423
True	False	False	False	False	-2427.197265625	1765.00109863281	120.896469116211	0.7624591588974	0.933597385883331	0.708087503910065	154.761474609375	16869
True	False	False	False	False	-2427.06005859375	1946.93249511719	16.6371288299561	0.308266162872314	0.873750627040863	0.123958587646484	118.199996948242	1773
True	False	False	False	False	-2423.45776367188	135.908843994141	78.7490768432617	0.683031260967255	0.94258189201355	0.469482928514481	108.070419311523	7673
True	False	False	False	False	-2419.32666015625	1456.43493652344	125.333038330078	0.61525171995163	0.880203008651733	0.364775002002716	142.778762817383	16134
True	False	False	False	False	-2420.51806640625	1680.49450683594	97.6044921875	0.794247210025787	0.946074724197388	1	140.613632202148	12374
True	False	False	False	False	-2421.22216796875	1928.08557128906	150.843307495117	0.430427074432373	0.948738813400269	0.195970460772514	76.8308792114258	10449
True	False	False	False	False	-2417.6025390625	1549.18957519531	13.3097038269043	0.571581065654755	0.930929720401764	0.314262002706528	51.0833320617676	613
True	False	False	False	False	-2407.76684570313	1564.78051757813	143.079315185547	0.734764277935028	0.942765474319458	0.595013916492462	145.131790161133	18722
True	False	False	False	False	-2407.97216796875	1629.21533203125	29.9468326568604	0.746888160705566	0.947363257408142	0.637421369552612	47.5925941467285	1285
True	False	False	False	False	-2416.65673828125	1833.9677734375	107.586769104004	0.802616775035858	0.938829302787781	1	152.639175415039	14806
True	False	False	False	False	-2417.59228515625	1955.29089355469	46.5839614868164	0.720192134380341	0.956228375434875	0.552630007266998	112.833335876465	4739
True	False	False	False	False	-2415.03686523438	1788.89562988281	114.241622924805	0.817152261734009	0.971811234951019	1	155.718444824219	16039
True	False	False	False	False	-2411.77270507813	1883.57543945313	17.7462711334229	0.739838838577271	0.950416266918182	0.6118004322052	47.5	760
True	False	False	False	False	-2406.90283203125	1615.47570800781	29.9468326568604	0.67108416557312	0.94053065776825	0.447692304849625	47.8518524169922	1292
True	False	False	False	False	-2399.11474609375	1779.67236328125	127.551322937012	0.745042264461517	0.923605799674988	0.630420386791229	157.765213012695	18143
True	False	False	False	False	-2399.82373046875	1830.46240234375	57.6753807067871	0.805326879024506	0.965959846973419	1	63.4230766296387	3298
True	False	False	False	False	-2395.56518554688	1915.25915527344	89.8404998779297	0.768874526023865	0.940480291843414	0.74665355682373	156.197525024414	12652
True	False	False	False	False	-2397.82177734375	1961.34204101563	98.7136306762695	0.778633415699005	0.957372844219208	0.830149054527283	109.101119995117	9710
True	False	False	False	False	-2393.05981445313	1733.24743652344	82.0765075683594	0.8379065990448	0.957879543304443	1	145.675674438477	10780
True	False	False	False	False	-2388.60424804688	1756.74279785156	56.5662384033203	0.823355436325073	0.965245127677917	1	56.7843132019043	2896
True	False	False	False	False	-2392.84692382813	1864.04943847656	32.1651153564453	0.820795118808746	0.95398223400116	1	51.4827575683594	1493
True	False	False	False	False	-2384.03149414063	1521.37976074219	19.9645557403564	0.745889723300934	0.944318890571594	0.633606791496277	46.1666679382324	831
True	False	False	False	False	-2387.18139648438	1986.42321777344	266.194061279297	0.403375864028931	0.98101419210434	0.178253173828125	112.387496948242	26973
True	False	False	False	False	-2386.14086914063	1580.27416992188	39.9291114807129	0.808348000049591	0.959012150764465	1	49.8888893127441	1796
True	False	False	False	False	-2383.46728515625	1233.24487304688	89.8404998779297	0.81622189283371	0.959608733654022	1	131.123458862305	10621
True	False	False	False	False	-2373.43872070313	1675.02502441406	21.0736961364746	0.819298386573792	0.952117681503296	1	44.9473686218262	854
True	False	False	False	False	-2380.80932617188	1716.8125	156.389007568359	0.749318718910217	0.957384765148163	0.646997332572937	147	20727
True	False	False	False	False	-2365.75952148438	1874.1669921875	117.569046020508	0.877086400985718	0.971212029457092	1	159.886795043945	16948
True	False	False	False	False	-2372.46362304688	1954.62145996094	154.17073059082	0.795121848583221	0.937465846538544	1	179.791366577148	24991
True	False	False	False	False	-2362.72900390625	1914.18212890625	9.98227787017822	0.687235474586487	0.9244145154953	0.47761595249176	49.3333320617676	444
True	False	False	False	False	-2360.041015625	1476.63464355469	16.6371288299561	0.76893937587738	0.938069105148315	0.747088372707367	41.8666648864746	628
True	False	False	False	False	-2353.66870117188	1808.59631347656	94.2770690917969	0.791837513446808	0.965309083461761	1	150.058822631836	12755
True	False	False	False	False	-2355.06005859375	2019.07446289063	316.10546875	0.339487284421921	0.931355714797974	0.140580698847771	113.835090637207	32443
True	False	False	False	False	-2348.30249023438	1848.50329589844	169.698715209961	0.782893478870392	0.958124160766602	0.893094003200531	165.640518188477	25343
True	False	False	False	False	-2321.45727539063	274.844512939453	189.663269042969	0.735781848430634	0.960003972053528	0.598282516002655	166.736846923828	28512
True	False	False	False	False	-2336.55126953125	865.594177246094	493.568176269531	0.636383473873138	0.947167873382568	0.393163532018661	92.7662887573242	41281
True	False	False	False	False	-2319.53662109375	1593.29577636719	15.5279874801636	0.717676758766174	0.928345501422882	0.546022891998291	45.1428565979004	632
True	False	False	False	False	-2330.24536132813	1741.291015625	34.3833999633789	0.787406265735626	0.963250696659088	1	54.9354820251465	1703
True	False	False	False	False	-2328.494140625	1764.87536621094	99.8227767944336	0.647322654724121	0.88419383764267	0.40915635228157	144.055557250977	12965
True	False	False	False	False	-2328.28247070313	1843.21325683594	34.3833999633789	0.812275528907776	0.962674856185913	1	51.2258071899414	1588
True	False	False	False	False	-2327.05688476563	1868.08972167969	18.8554134368896	0.809739828109741	0.949675559997559	1	55.3529396057129	941
True	False	False	False	False	-2321.58056640625	1988.18249511719	17.7462711334229	0.689935445785522	0.90358954668045	0.482980132102966	44.0625	705
True	False	False	False	False	-2318.27856445313	1824.85900878906	11.0914192199707	0.763594925403595	0.936281979084015	0.714360892772675	48.5	485
True	False	False	False	False	-2314.50170898438	1724.27404785156	27.7285480499268	0.81305855512619	0.95841646194458	1	50.2400016784668	1256
True	False	False	False	False	-2314.50708007813	1896.029296875	194.099838256836	0.715077757835388	0.926096320152283	0.539380967617035	172.125717163086	30122
True	False	False	False	False	-2314.26635742188	1789.86926269531	103.150199890137	0.803309321403503	0.945592641830444	1	147.774200439453	13743
True	False	False	False	False	-2300.50244140625	1645.69909667969	29.9468326568604	0.828017055988312	0.959619760513306	1	44.7037048339844	1207
True	False	False	False	False	-2304.64086914063	1848.76965332031	108.695907592773	0.846498012542725	0.963211596012115	1	154.724487304688	15163
True	False	False	False	False	-2298.85107421875	1730.48474121094	45.4748191833496	0.768088281154633	0.942492067813873	0.741466164588928	60.9024391174316	2497
True	False	False	False	False	-2293.85717773438	1749.19848632813	16.6371288299561	0.551631391048431	0.894493818283081	0.294025242328644	89.7333297729492	1346
True	False	False	False	False	-2291.77124023438	1697.02844238281	12.2005615234375	0.768196105957031	0.939064502716064	0.742168962955475	40.9090919494629	450
True	False	False	False	False	-2290.06201171875	1758.20959472656	128.660461425781	0.834326982498169	0.962858259677887	1	159.767242431641	18533
True	False	False	False	False	-2288.35278320313	1854.40783691406	25.5102653503418	0.602656006813049	0.920964062213898	0.349196761846542	51.0434799194336	1174
True	False	False	False	False	-2285.12768554688	1979.04711914063	118.678184509277	0.769594728946686	0.932041883468628	0.751542627811432	169.093460083008	18093
True	False	False	False	False	-2261.08447265625	1780.18566894531	36.6016845703125	0.820213973522186	0.956876516342163	1	50.0606079101563	1652
True	False	False	False	False	-2272.4775390625	1843.42553710938	9.98227787017822	0.754574596881866	0.933233201503754	0.669301986694336	46.4444427490234	418
True	False	False	False	False	-2281.03588867188	1907.30212402344	112.023338317871	0.778208315372467	0.944167256355286	0.825352907180786	163.158416748047	16479
True	False	False	False	False	-2272.1484375	1785.87658691406	11.0914192199707	0.763594925403595	0.936281979084015	0.714360892772675	45.2999992370605	453
True	False	False	False	False	-2267.3212890625	1869.85034179688	9.98227787017822	0.514354109764099	0.920089662075043	0.259877800941467	51.4444427490234	463
True	False	False	False	False	-2266.80810546875	1904.85217285156	15.5279874801636	0.717676758766174	0.938069105148315	0.546022891998291	63.2142868041992	885
True	False	False	False	False	-2259.4521484375	1715.8291015625	77.6399383544922	0.765458166599274	0.962414622306824	0.725123286247253	65.1714248657227	4562
True	False	False	False	False	-2250.76733398438	1734.7197265625	115.350761413574	0.811039984226227	0.962896168231964	1	150.817306518555	15685
True	False	False	False	False	-2253.85668945313	1857.54760742188	109.805053710938	0.720394313335419	0.955314457416534	0.553169012069702	153.272720336914	15174
True	False	False	False	False	-2254.96020507813	1959.07873535156	139.751892089844	0.754863798618317	0.926627993583679	0.67060112953186	184.817459106445	23287
True	False	False	False	False	-2253.53955078125	1920.70495605469	97.6044921875	0.773984313011169	0.944375455379486	0.784835934638977	162.897720336914	14335
True	False	False	False	False	-2247.98486328125	1758.88757324219	14.4188451766968	0.719225645065308	0.945763468742371	0.550069808959961	47.0769233703613	612
True	False	False	False	False	-2245.8681640625	1978.48657226563	35.4925422668457	0.795358955860138	0.950105845928192	1	53.09375	1699
True	False	False	False	False	-2242.66430664063	1900.03515625	28.8376903533936	0.646229147911072	0.910458266735077	0.407513111829758	47.730770111084	1241
True	False	False	False	False	-2220.78295898438	1689.40405273438	17.7462711334229	0.64491605758667	0.93289041519165	0.405553311109543	43.875	702
True	False	False	False	False	-2231.17358398438	1790.46984863281	39.9291114807129	0.705993711948395	0.961694955825806	0.517492473125458	58.5	2106
True	False	False	False	False	-2238.52392578125	1864.20922851563	19.9645557403564	0.776177406311035	0.943199634552002	0.804480254650116	60.1111106872559	1082
True	False	False	False	False	-2240.65673828125	1941.39135742188	44.3656768798828	0.799694657325745	0.952736556529999	1	55.7999992370605	2232
True	False	False	False	False	-2239.21362304688	1957.83044433594	17.7462711334229	0.762108087539673	0.940302610397339	0.706189274787903	59.4375	951
True	False	False	False	False	-2235.27197265625	1888.41943359375	12.2005615234375	0.681430399417877	0.931919693946838	0.46645313501358	47.2727279663086	520
True	False	False	False	False	-2225.93334960938	1920.96765136719	109.805053710938	0.431440591812134	0.918030202388763	0.196657732129097	58.3636360168457	5778
True	False	False	False	False	-2221.58764648438	1803.24694824219	87.6222152709961	0.796068251132965	0.959608733654022	1	153.417724609375	12120
True	False	False	False	False	-2221.013671875	1714.25744628906	45.4748191833496	0.65054839849472	0.950243830680847	0.414064913988113	47.5365867614746	1949
True	False	False	False	False	-2218.92065429688	1873.74584960938	105.36848449707	0.820584774017334	0.956959247589111	1	167.473678588867	15910
True	False	False	False	False	-2211.91650390625	1980.16955566406	11.0914192199707	0.69836014509201	0.927715241909027	0.500491261482239	48.4000015258789	484
True	False	False	False	False	-2209.46118164063	1944.21911621094	159.716445922852	0.747152209281921	0.933470606803894	0.638441383838654	195.805557250977	28196
True	False	False	False	False	-2195.84741210938	1719.19445800781	79.8582229614258	0.750213325023651	0.918872117996216	0.650631964206696	144.347229003906	10393
True	False	False	False	False	-2196.236328125	1867.49987792969	34.3833999633789	0.770503997802734	0.956876516342163	0.757918477058411	56.3548393249512	1747
True	False	False	False	False	-2198.95922851563	1903.79516601563	133.097030639648	0.729813098907471	0.917896866798401	0.579738736152649	170.441665649414	20453
True	False	False	False	False	-2195.30517578125	1832.57385253906	35.4925422668457	0.670732975006104	0.945388197898865	0.447078943252563	50.5625	1618
True	False	False	False	False	-2191.8193359375	471.758972167969	153.061584472656	0.481043100357056	0.890179932117462	0.23265914618969	140.014495849609	19322
True	False	False	False	False	-2179.20678710938	1861.1435546875	156.389007568359	0.691285490989685	0.929888904094696	0.485705524682999	115.106384277344	16230
True	False	False	False	False	-2189.81079101563	1971.77551269531	52.1296730041504	0.791674017906189	0.951043426990509	1	56	2632
True	False	False	False	False	-2182.55078125	2012.68603515625	114.241622924805	0.771086752414703	0.941887199878693	0.762132465839386	165.466018676758	17043
True	False	False	False	False	-2179.45947265625	2023.90576171875	11.0914192199707	0.763594925403595	0.936281979084015	0.714360892772675	72	720
True	False	False	False	False	-2176.54028320313	1967.95068359375	9.98227787017822	0.687235474586487	0.9244145154953	0.47761595249176	55.5555572509766	500
True	False	False	False	False	-2166.82250976563	1876.26025390625	103.150199890137	0.803309321403503	0.945592641830444	1	155.634414672852	14474
True	False	False	False	False	-2161.74780273438	1897.84045410156	34.3833999633789	0.770503997802734	0.943335175514221	0.757918477058411	50.0322570800781	1551
True	False	False	False	False	-2151.99169921875	1757.34167480469	38.8199691772461	0.826309084892273	0.964570224285126	1	50.2571411132813	1759
True	False	False	False	False	-2156.7548828125	1957.59729003906	348.270568847656	0.721717774868011	0.93999457359314	0.556727707386017	212.194274902344	66629
True	False	False	False	False	-2155.69775390625	1824.99670410156	161.934722900391	0.677424550056458	0.943050265312195	0.459025532007217	171.5	25039
True	False	False	False	False	-2144.98950195313	1868.27209472656	29.9468326568604	0.80851811170578	0.960098087787628	1	48.6296310424805	1313
True	False	False	False	False	-2144.17211914063	1971.58312988281	11.0914192199707	0.763594925403595	0.936281979084015	0.714360892772675	68.1999969482422	682
True	False	False	False	False	-2140.62548828125	1895.15588378906	115.350761413574	0.78787750005722	0.943119287490845	1	166.269226074219	17292
True	False	False	False	False	-2122.36938476563	1785.90795898438	14.4188451766968	0.666414141654968	0.928345501422882	0.43965283036232	43.6153831481934	567
True	False	False	False	False	-2129.4375	1962.88806152344	108.695907592773	0.737268090248108	0.913952529430389	0.603141903877258	176.540817260742	17301
True	False	False	False	False	-2127.9423828125	1995.72790527344	12.2005615234375	0.768196105957031	0.939064502716064	0.742168962955475	46.4545440673828	511
True	False	False	False	False	-2116.82177734375	1834.32067871094	15.5279874801636	0.800106346607208	0.94487601518631	1	44.8571434020996	628
True	False	False	False	False	-2094.68017578125	1864.88513183594	22.1828384399414	0.806145071983337	0.95370626449585	1	48.9500007629395	979
True	False	False	False	False	-2115.41235351563	1868.001953125	96.4953460693359	0.799865543842316	0.963831067085266	1	163.965515136719	14265
True	False	False	False	False	-2105.09423828125	1896.75805664063	119.787330627441	0.75546407699585	0.922752320766449	0.673323512077332	170.203704833984	18382
True	False	False	False	False	-2112.63793945313	1920.82263183594	12.2005615234375	0.741141617298126	0.928999543190002	0.616318583488464	56.1818199157715	618
True	False	False	False	False	-2105.7333984375	1936.44946289063	117.569046020508	0.826636910438538	0.961251974105835	1	184.169815063477	19522
True	False	False	False	False	-2097.83081054688	1876.83557128906	16.6371288299561	0.76893937587738	0.938069105148315	0.747088372707367	48.2666664123535	724
True	False	False	False	False	-2087.32177734375	1930.22497558594	13.3097038269043	0.80851811170578	0.94014710187912	1	58.5	702
True	False	False	False	False	-2087.11279296875	1956.31604003906	13.3097038269043	0.743378639221191	0.931919693946838	0.624296009540558	49.6666679382324	596
True	False	False	False	False	-2079.29296875	1909.49145507813	41.0382537841797	0.725604593753815	0.941161274909973	0.567497134208679	51.0810813903809	1890
True	False	False	False	False	-2076.7392578125	1920.83044433594	9.98227787017822	0.687235474586487	0.9244145154953	0.47761595249176	48.1111106872559	433
True	False	False	False	False	-2071.96728515625	1993.01843261719	12.2005615234375	0.681430399417877	0.931919693946838	0.46645313501358	47.2727279663086	520
True	False	False	False	False	-2071.6826171875	1875.54443359375	29.9468326568604	0.746888160705566	0.947363257408142	0.637421369552612	61.1481475830078	1651
True	False	False	False	False	-2066.42309570313	1889.44519042969	140.861022949219	0.801327586174011	0.944650769233704	1	181.157485961914	23007
True	False	False	False	False	-2054.74951171875	1830.85522460938	114.241622924805	0.827207922935486	0.966195464134216	1	170.932037353516	17606
True	False	False	False	False	-2053.8515625	1956.51171875	115.350761413574	0.719225645065308	0.938482403755188	0.550069808959961	178.798080444336	18595
True	False	False	False	False	-2031.65002441406	1901.57165527344	125.333038330078	0.669864416122437	0.906218469142914	0.445568263530731	166.973449707031	18868
True	False	False	False	False	-2032.82336425781	1945.89172363281	62.1119499206543	0.745300650596619	0.936665117740631	0.631386935710907	56.3214302062988	3154
True	False	False	False	False	-2032.4609375	1982.21997070313	24.401123046875	0.760120630264282	0.941173493862152	0.695777595043182	51.8181800842285	1140
True	False	False	False	False	-2021.00732421875	224.382583618164	153.061584472656	0.716020882129669	0.932273805141449	0.541770160198212	189.594207763672	26164
True	False	False	False	False	-2020.75317382813	1978.037109375	14.4188451766968	0.666414141654968	0.918621897697449	0.43965283036232	50.461540222168	656
True	False	False	False	False	-2018.78503417969	1923.6142578125	54.3479537963867	0.704862415790558	0.949607253074646	0.514898300170898	48.6326522827148	2383
True	False	False	False	False	-2005.09741210938	1946.90942382813	92.0587844848633	0.864829242229462	0.972078859806061	1	168.554214477539	13990
True	False	False	False	False	-2003.20629882813	1987.61865234375	19.9645557403564	0.798721373081207	0.951427280902863	1	47.5	855
True	False	False	False	False	-1979.89697265625	1912.29333496094	95.3862075805664	0.766198992729187	0.946501493453979	0.729580998420715	166.720932006836	14338
True	False	False	False	False	-1986.33459472656	1947.58312988281	104.259346008301	0.745750606060028	0.928626835346222	0.63308048248291	171.787231445313	16148
True	False	False	False	False	-1978.6884765625	1931.53344726563	15.5279874801636	0.800106346607208	0.94487601518631	1	53	742
True	False	False	False	False	-1950.95581054688	1975.38879394531	39.9291114807129	0.754574596881866	0.945388197898865	0.669301986694336	46.0555572509766	1658
True	False	False	False	False	-1919.33581542969	1994.26147460938	32.1651153564453	0.759870648384094	0.941819429397583	0.694506108760834	43.6206893920898	1265
True	False	False	False	False	-1957.74841308594	2009.59423828125	41.0382537841797	0.814018249511719	0.959428310394287	1	52.4864883422852	1942
True	False	False	False	False	-1977.44226074219	2015.86657714844	17.7462711334229	0.762108087539673	0.940302610397339	0.706189274787903	48.9375	783
True	False	False	False	False	-1946.00561523438	1995.96240234375	16.6371288299561	0.76893937587738	0.938069105148315	0.747088372707367	41.9333343505859	629
True	False	False	False	False	-1927.87365722656	2021.80737304688	13.3097038269043	0.66390061378479	0.925560414791107	0.435427129268646	47.5	570
True	False	False	False	False	-2323.19653320313	2032.52319335938	130.878753662109	0.781607866287231	0.941841900348663	0.870086967945099	180.084747314453	21250
True	False	False	False	False	-2298.47216796875	2072.75146484375	389.308837890625	0.283413022756577	0.924310505390167	0.111440278589725	110.703704833984	38857
True	False	False	False	False	-2265.177734375	2088.63427734375	72.0942230224609	0.762581646442413	0.947912156581879	0.708754479885101	124.199996948242	8073
True	False	False	False	False	-2252.64990234375	2077.681640625	15.5279874801636	0.800106346607208	0.94487601518631	1	46.2857131958008	648
True	False	False	False	False	-2240.12133789063	2107.88647460938	61.0028076171875	0.77311635017395	0.96546083688736	0.777697443962097	72.5454559326172	3990
True	False	False	False	False	-2235.005859375	2130.142578125	571.208129882813	0.143984615802765	0.868059515953064	0.0505858846008778	113.201942443848	58299
True	False	False	False	False	-2223.21118164063	2061.56958007813	42.1473922729492	0.505739748477936	0.905465185642242	0.2525694668293	47.9736824035645	1823
True	False	False	False	False	-2184.73901367188	2156.37377929688	99.8227767944336	0.654903948307037	0.924288809299469	0.420842528343201	140.922225952148	12683
True	False	False	False	False	-2174.77563476563	2068.06787109375	306.123168945313	0.506264805793762	0.873121798038483	0.253009259700775	122.485504150391	33806
True	False	False	False	False	-2174.74096679688	2184.15405273438	234.028945922852	0.241830110549927	0.870521903038025	0.0917502120137215	118.597152709961	25024
True	False	False	False	False	-2171.61669921875	2091.2119140625	63.2210922241211	0.71930193901062	0.948804378509521	0.550270855426788	64.5087738037109	3677
True	False	False	False	False	-2161.23413085938	2111.80737304688	251.77522277832	0.800403714179993	0.956143379211426	1	87.1806182861328	19790
True	False	False	False	False	-2142.30639648438	2105.103515625	17.7462711334229	0.762108087539673	0.940302610397339	0.706189274787903	52.5625	841
True	False	False	False	False	-2140.14916992188	2196.86108398438	14.4188451766968	0.805326879024506	0.942608833312988	1	74	962
True	False	False	False	False	-2134.1787109375	2125.47729492188	51.0205307006836	0.824059367179871	0.957641243934631	1	52.7608680725098	2427
True	False	False	False	False	-2132.373046875	2219.60180664063	324.978576660156	0.247277274727821	0.901403605937958	0.0942463576793671	123.310577392578	36130
True	False	False	False	False	-2104.68969726563	2135.00366210938	96.4953460693359	0.775108277797699	0.952851355075836	0.794588387012482	161.045974731445	14011
True	False	False	False	False	-2098.64794921875	2230.93774414063	102.041061401367	0.761244773864746	0.946824729442596	0.701598525047302	171.65217590332	15792
True	False	False	False	False	-2095.81982421875	2065.9775390625	16.6371288299561	0.793338239192963	0.946970880031586	1	46.7999992370605	702
True	False	False	False	False	-2094.30078125	2202.89819335938	120.896469116211	0.753803789615631	0.927670478820801	0.665879309177399	176.853210449219	19277
True	False	False	False	False	-2091.96118164063	2082.96728515625	27.7285480499268	0.691563129425049	0.944404602050781	0.486269682645798	50.3600006103516	1259
True	False	False	False	False	-2085.7421875	2242.552734375	210.736968994141	0.810243308544159	0.953839004039764	1	200.93684387207	38178
True	False	False	False	False	-2075.54223632813	2097.69140625	90.9496383666992	0.826298654079437	0.951642870903015	1	169.804870605469	13924
True	False	False	False	False	-2077.984375	2264.64526367188	88.7313537597656	0.547005534172058	0.894229829311371	0.289543509483337	125.75	10060
True	False	False	False	False	-2076.59301757813	2152.47827148438	12.2005615234375	0.741141617298126	0.928999543190002	0.616318583488464	49.3636360168457	543
True	False	False	False	False	-2072.63232421875	2163.58666992188	28.8376903533936	0.778573036193848	0.952666342258453	0.82945716381073	53.0769233703613	1380
True	False	False	False	False	-2071.95703125	2029.57849121094	29.9468326568604	0.707465767860413	0.927915811538696	0.520909607410431	52.5185203552246	1418
True	False	False	False	False	-2070.94213867188	2194.12280273438	176.353576660156	0.76180374622345	0.945578098297119	0.704558432102203	134.081756591797	21319
True	False	False	False	False	-2064.7080078125	2119.15698242188	27.7285480499268	0.766682505607605	0.952098965644836	0.732549428939819	53.9599990844727	1349
True	False	False	False	False	-2063.20166015625	2260.65356445313	69.8759460449219	0.825376749038696	0.968691468238831	1	84.2380981445313	5307
True	False	False	False	False	-2051.5380859375	2126.39868164063	31.0559749603271	0.838463246822357	0.960098087787628	1	54.25	1519
True	False	False	False	False	-2047.57141113281	2151.89770507813	45.4748191833496	0.859376609325409	0.966616570949554	1	55.8536567687988	2290
True	False	False	False	False	-2041.52490234375	2266.90478515625	35.4925422668457	0.739838838577271	0.936113715171814	0.6118004322052	57.40625	1837
True	False	False	False	False	-2029.29162597656	2026.54650878906	25.5102653503418	0.794671595096588	0.94915634393692	1	50.652172088623	1165
True	False	False	False	False	-2023.54052734375	2057.68481445313	131.987884521484	0.779522478580475	0.928722441196442	0.840783715248108	183.176467895508	21798
True	False	False	False	False	-2026.49255371094	2143.88305664063	14.4188451766968	0.742955923080444	0.934609174728394	0.622766435146332	49.769229888916	647
True	False	False	False	False	-2007.46875	2112.30859375	123.114753723145	0.746964454650879	0.925760626792908	0.637715458869934	179.612609863281	19937
True	False	False	False	False	-2012.26452636719	2313.5263671875	1106.92370605469	0.124104730784893	0.923106014728546	0.0429718047380447	121.609214782715	121366
True	False	False	False	False	-2003.33715820313	2091.5537109375	15.5279874801636	0.647358953952789	0.90016371011734	0.409211099147797	51.3571434020996	719
True	False	False	False	False	-1988.44653320313	2159.99584960938	161.934722900391	0.692936301231384	0.940031766891479	0.489078670740128	140.698623657227	20542
True	False	False	False	False	-1985.03356933594	2122.72216796875	19.9645557403564	0.621916890144348	0.94915634393692	0.373404234647751	43.3333320617676	780
True	False	False	False	False	-1984.12634277344	2219.56958007813	38.8199691772461	0.733614146709442	0.947963654994965	0.591374695301056	50.4285697937012	1765
True	False	False	False	False	-1982.54675292969	2078.10180664063	148.625015258789	0.77451878786087	0.934461712837219	0.789397180080414	185.537307739258	24862
True	False	False	False	False	-1958.82336425781	2029.98022460938	156.389007568359	0.866759121417999	0.975186824798584	1	181.070922851563	25531
True	False	False	False	False	-1970.11682128906	2144.17016601563	239.574661254883	0.594013333320618	0.923384428024292	0.339012265205383	114.541664123535	24741
True	False	False	False	False	-1959.82788085938	2312.96044921875	25.5102653503418	0.794671595096588	0.94915634393692	1	47.9130439758301	1102
True	False	False	False	False	-1962.02355957031	2332.57348632813	78.7490768432617	0.765397131443024	0.962681770324707	0.724761068820953	70.8732376098633	5032
True	False	False	False	False	-1953.6689453125	2158.75805664063	331.633453369141	0.730905294418335	0.943759083747864	0.583022952079773	192.832778930664	57657
True	False	False	False	False	-1949.109375	2077.54052734375	16.6371288299561	0.793338239192963	0.946970880031586	1	44.4000015258789	666
True	False	False	False	False	-1946.43542480469	2176.66040039063	28.8376903533936	0.778573036193848	0.945234656333923	0.82945716381073	62.461540222168	1624
True	False	False	False	False	-1935.17687988281	2057.46264648438	44.3656768798828	0.749354422092438	0.950805008411407	0.647141218185425	54.125	2165
True	False	False	False	False	-1935.92639160156	2349.72705078125	157.498153686523	0.882351398468018	0.978438258171082	1	173.169021606445	24590
True	False	False	False	False	-1926.2919921875	2375.11401367188	24.401123046875	0.535196304321289	0.937241673469543	0.278431236743927	91	2002
True	False	False	False	False	-1923.96618652344	2186.04858398438	21.0736961364746	0.765837788581848	0.945084035396576	0.727394282817841	45.2105255126953	859
True	False	False	False	False	-1922.37377929688	2038.13220214844	134.206176757813	0.775347232818604	0.932390451431274	0.796743392944336	170.942153930664	20684
True	False	False	False	False	-1920.61108398438	2056.04174804688	69.8759460449219	0.778005719184875	0.960058152675629	0.823125541210175	62.0793647766113	3911
True	False	False	False	False	-1911.51684570313	2090.62670898438	34.3833999633789	0.591786086559296	0.947881937026978	0.336449652910233	47.4516143798828	1471
True	False	False	False	False	-1907.2109375	2332.39404296875	13.3097038269043	0.517451584339142	0.934281527996063	0.262555181980133	42.5	510
True	False	False	False	False	-1899.8447265625	2373.86254882813	161.934722900391	0.8617222905159	0.972386956214905	1	162.636993408203	23745
True	False	False	False	False	-1906.96667480469	2390.76025390625	37.7108268737793	0.509066939353943	0.896694421768188	0.255368679761887	134.029418945313	4557
True	False	False	False	False	-176.627700805664	-3496.79052734375	13.3097038269043	0.615151524543762	0.938069105148315	0.364647418260574	97.8333358764648	1174
True	False	False	False	False	-231.83757019043	-3494.4228515625	32.1651153564453	0.441569864749908	0.903273940086365	0.203625604510307	97.7931060791016	2836
True	False	False	False	False	-287.441436767578	-3491.16381835938	16.6371288299561	0.42454919219017	0.901513636112213	0.192019209265709	98.9333343505859	1484
True	False	False	False	False	-428.051635742188	-3477.232421875	37.7108268737793	0.271107107400894	0.769935011863708	0.105456799268723	97.0882339477539	3301
True	False	False	False	False	-449.298217773438	-3474.61401367188	96.4953460693359	0.207840770483017	0.873201668262482	0.0766948387026787	97.1724166870117	8454
True	False	False	False	False	-403.927734375	-3467.53247070313	83.1856460571289	0.781472206115723	0.952727735042572	0.867934346199036	125.120002746582	9384
True	False	False	False	False	-631.090148925781	-3447.31201171875	314.996307373047	0.176181510090828	0.926495969295502	0.063418984413147	102.056335449219	28984
True	False	False	False	False	-711.765625	-3432.56811523438	104.259346008301	0.322433888912201	0.87296998500824	0.131371542811394	104.159576416016	9791
True	False	False	False	False	-688.446044921875	-3426.763671875	72.0942230224609	0.735999047756195	0.953397989273071	0.598986208438873	113.815383911133	7398
True	False	False	False	False	-789.784973144531	-3416.24340820313	260.648345947266	0.236090540885925	0.925688743591309	0.0891457721590996	107.842552185059	25343
True	False	False	False	False	-865.012390136719	-3397.55151367188	529.060729980469	0.16540265083313	0.93243271112442	0.0590508617460728	107.79874420166	51420
True	False	False	False	False	-968.260986328125	-3370.10278320313	751.998229980469	0.126679673790932	0.938288152217865	0.0439453125	109.839233398438	74471
True	False	False	False	False	-1084.87048339844	-3319.314453125	87.6222152709961	0.445358783006668	0.937226116657257	0.206279471516609	83.0886077880859	6564
True	False	False	False	False	-1213.00329589844	-3275.91918945313	11.0914192199707	0.763594925403595	0.936281979084015	0.714360892772675	85.5	855
True	False	False	False	False	-1197.88500976563	-3281.27490234375	118.678184509277	0.760737001895905	0.957330226898193	0.698947727680206	156.794387817383	16777
True	False	False	False	False	-1265.16467285156	-3269.16943359375	629.992614746094	0.111176878213882	0.92120349407196	0.0381396003067493	115.880279541016	65820
True	False	False	False	False	-1479.20068359375	-3159.2255859375	21.0736961364746	0.656467795372009	0.929884076118469	0.423319727182388	73.4736862182617	1396
True	False	False	False	False	-1589.24291992188	-3106.6748046875	63.2210922241211	0.770733594894409	0.943983793258667	0.759566485881805	164.245620727539	9362
True	False	False	False	False	-1584.71447753906	-3090.0126953125	140.861022949219	0.841222047805786	0.96230936050415	1	180.921264648438	22977
True	False	False	False	False	-1577.36853027344	-3113.49462890625	35.4925422668457	0.795358955860138	0.956876516342163	1	121.125	3876
True	False	False	False	False	-1647.8837890625	-3087.70825195313	611.13720703125	0.106014147400856	0.942978024482727	0.0362351983785629	106.306716918945	58575
True	False	False	False	False	-1629.63488769531	-3073.18212890625	17.7462711334229	0.820201992988586	0.947792708873749	1	95.1875	1523
True	False	False	False	False	-1713.88220214844	-3050.82470703125	44.3656768798828	0.462399274110794	0.934443056583405	0.218552485108376	106.074996948242	4243
True	False	False	False	False	-1741.69067382813	-3013.9931640625	103.150199890137	0.658051252365112	0.947214126586914	0.42585214972496	82.3978500366211	7663
True	False	False	False	False	-1826.42053222656	-2967.9541015625	35.4925422668457	0.795358955860138	0.950105845928192	1	105.8125	3386
True	False	False	False	False	-1760.162109375	-3004.64819335938	59.8936653137207	0.692045450210571	0.94757354259491	0.487252771854401	78.6481475830078	4247
True	False	False	False	False	-1718.5908203125	-3034.52075195313	56.5662384033203	0.763600468635559	0.961275041103363	0.714391827583313	160.058822631836	8163
True	False	False	False	False	-1716.99865722656	-3000.63793945313	105.36848449707	0.731978118419647	0.942605793476105	0.586294770240784	164.905258178711	15666
True	False	False	False	False	-1846.69897460938	-2966.98364257813	1420.81079101563	0.0454622395336628	0.946539461612701	0.0149056976661086	97.2193603515625	124538
True	False	False	False	False	-1891.99963378906	-2911.75390625	163.043869018555	0.76271790266037	0.959173381328583	0.709498703479767	178.238098144531	26201
True	False	False	False	False	-1877.16979980469	-2837.888671875	106.477630615234	0.718682765960693	0.901476860046387	0.54864364862442	169.09375	16233
True	False	False	False	False	-1885.26342773438	-2773.2119140625	133.097030639648	0.753760993480682	0.945386350154877	0.665690898895264	138.050003051758	16566
True	False	False	False	False	-1891.90441894531	-2577.04833984375	128.660461425781	0.7023766040802	0.903862059116364	0.509291410446167	171.086212158203	19846
True	False	False	False	False	-1889.27893066406	-2632.69995117188	197.427261352539	0.691612005233765	0.945178151130676	0.486369162797928	104.539329528809	18608
True	False	False	False	False	-1866.90502929688	-2624.84912109375	16.6371288299561	0.714476346969604	0.940302610397339	0.53786963224411	90.8666687011719	1363
True	False	False	False	False	-1878.39343261719	-2624.67211914063	141.970169067383	0.664135277271271	0.937965095043182	0.435818791389465	184.046875	23558
True	False	False	False	False	-1865.08728027344	-2902.6953125	28.8376903533936	0.681263327598572	0.938939929008484	0.466138988733292	54.8076934814453	1425
True	False	False	False	False	-1861.25085449219	-2945.3662109375	64.3302307128906	0.705485999584198	0.92109739780426	0.516324877738953	149.637924194336	8679
True	False	False	False	False	-1723.09899902344	-2938.21850585938	137.533599853516	0.709317326545715	0.942148208618164	0.525276064872742	170.798385620117	21179
True	False	False	False	False	-1837.98937988281	-2861.96362304688	136.424453735352	0.776088893413544	0.946063756942749	0.803636133670807	175.788619995117	21622
True	False	False	False	False	-1860.81201171875	-2570.73291015625	114.241622924805	0.749501168727875	0.926464200019836	0.647733688354492	172.41748046875	17759
True	False	False	False	False	-1842.23791503906	-2831.88012695313	85.4039306640625	0.707926988601685	0.913224995136261	0.521990060806274	160.571426391602	12364
True	False	False	False	False	-1841.02917480469	-2784.91772460938	90.9496383666992	0.826298654079437	0.960265040397644	1	136.134140014648	11163
True	False	False	False	False	-1815.04077148438	-2917.5283203125	492.459014892578	0.499014616012573	0.845026850700378	0.246999397873878	188.763519287109	83811
True	False	False	False	False	-1713.83532714844	-2857.64916992188	373.780822753906	0.741002023220062	0.95446389913559	0.61583000421524	96.9109802246094	32659
True	False	False	False	False	-1776.79296875	-2821.70849609375	96.4953460693359	0.751482903957367	0.922142744064331	0.655898630619049	145.931030273438	12696
True	False	False	False	False	-1806.76647949219	-2788.62939453125	14.4188451766968	0.619212806224823	0.930929720401764	0.369869381189346	56.461540222168	734
True	False	False	False	False	-1783.99609375	-2787.84790039063	122.005615234375	0.701672554016113	0.931150257587433	0.507726192474365	168.809097290039	18569
True	False	False	False	False	-1774.93859863281	-2778.2021484375	25.5102653503418	0.688737690448761	0.945234656333923	0.480586379766464	78.1739120483398	1798
True	False	False	False	False	-1754.70471191406	-2753.88061523438	99.8227767944336	0.816691935062408	0.957579374313354	1	88.7777786254883	7990
True	False	False	False	False	-1752.41577148438	-2775.2900390625	33.2742576599121	0.849098384380341	0.961207389831543	1	56.0666656494141	1682
True	False	False	False	False	-1746.78845214844	-2740.17602539063	97.6044921875	0.678042888641357	0.937304735183716	0.460158079862595	154.784088134766	13621
True	False	False	False	False	-1734.82238769531	-2857.27587890625	73.203369140625	0.508532166481018	0.918969452381134	0.254916787147522	68.2727279663086	4506
True	False	False	False	False	-1712.38342285156	-2750.83178710938	371.562561035156	0.628516733646393	0.925541579723358	0.382235586643219	100.540298461914	33681
True	False	False	False	False	-1733.51293945313	-2705.13525390625	9.98227787017822	0.687235474586487	0.9244145154953	0.47761595249176	51.8888893127441	467
True	False	False	False	False	-1698.38012695313	-2680.61743164063	19.9645557403564	0.725530564785004	0.936461865901947	0.56728732585907	50.7777786254883	914
True	False	False	False	False	-1698.13781738281	-3044.37182617188	109.805053710938	0.741141617298126	0.930739641189575	0.616318583488464	167.010101318359	16534
True	False	False	False	False	-1665.35852050781	-2967.96923828125	82.0765075683594	0.735541641712189	0.926900327205658	0.597506582736969	151.689193725586	11225
True	False	False	False	False	-1687.19909667969	-2958.224609375	113.132476806641	0.713493883609772	0.909001111984253	0.535420715808868	168.382354736328	17175
True	False	False	False	False	-1696.55651855469	-2941.4111328125	14.4188451766968	0.805326879024506	0.942608833312988	1	68.8461532592773	895
True	False	False	False	False	-1681.89831542969	-2922.90551757813	100.931915283203	0.636548459529877	0.881655693054199	0.393397599458694	160.351654052734	14592
True	False	False	False	False	-1642.81799316406	-2964.5458984375	86.513069152832	0.812731087207794	0.958927392959595	1	152.78205871582	11917
True	False	False	False	False	-1642.52954101563	-3065.90844726563	151.952453613281	0.761225640773773	0.926625430583954	0.701497912406921	182.211685180664	24963
True	False	False	False	False	-1629.65405273438	-3038.03369140625	138.64274597168	0.704681634902954	0.909943640232086	0.514486134052277	179.768005371094	22471
True	False	False	False	False	-1635.00732421875	-2895.50048828125	88.7313537597656	0.682310163974762	0.905127286911011	0.468113631010056	162.612503051758	13009
True	False	False	False	False	-1625.01745605469	-2992.54223632813	92.0587844848633	0.686775207519531	0.904233694076538	0.476712793111801	158.02409362793	13116
True	False	False	False	False	-1623.82434082031	-3084.35229492188	34.3833999633789	0.770503997802734	0.950105845928192	0.757918477058411	82.0645141601563	2544
True	False	False	False	False	-1536.05651855469	-3036.70336914063	84.2947845458984	0.765837788581848	0.937580168247223	0.727394282817841	156.684204101563	11908
True	False	False	False	False	-1600.57702636719	-2987.61303710938	79.8582229614258	0.670732975006104	0.888298809528351	0.447078943252563	160.402770996094	11549
True	False	False	False	False	-1614.34216308594	-2745.14990234375	13.3097038269043	0.769369602203369	0.941614151000977	0.75	54	648
True	False	False	False	False	-1606.28552246094	-2947.67749023438	119.787330627441	0.688914835453033	0.907634794712067	0.4809390604496	157.157409667969	16973
True	False	False	False	False	-1572.55651855469	-2934.17016601563	23.2919807434082	0.682969212532043	0.935181617736816	0.469364792108536	61.3809509277344	1289
True	False	False	False	False	-1597.97485351563	-2823.10327148438	23.2919807434082	0.846452295780182	0.95370626449585	1	50	1050
True	False	False	False	False	-1577.09167480469	-2750.18090820313	93.1679229736328	0.748380422592163	0.938283324241638	0.643250167369843	150.571426391602	12648
True	False	False	False	False	-1566.92260742188	-2918.33715820313	286.158630371094	0.60651832818985	0.945601761341095	0.353877276182175	86.4030990600586	22292
True	False	False	False	False	-1558.45764160156	-3015.72216796875	82.0765075683594	0.490160882472992	0.794135630130768	0.239838600158691	148.013519287109	10953
True	False	False	False	False	-1534.94750976563	-2992.9609375	26.6194076538086	0.780536234378815	0.950671494007111	0.854119598865509	60	1440
True	False	False	False	False	-1549.38928222656	-2820.0908203125	305.014038085938	0.65696793794632	0.932927966117859	0.424116939306259	85.3454513549805	23470
True	False	False	False	False	-1544.65942382813	-2974.88061523438	18.8554134368896	0.809739828109741	0.949675559997559	1	54.3529396057129	924
True	False	False	False	False	-1531.59497070313	-3130.96997070313	178.571853637695	0.692753672599792	0.957670211791992	0.488703340291977	100	16100
True	False	False	False	False	-1505.57348632813	-3134.99731445313	11.0914192199707	0.69836014509201	0.927715241909027	0.500491261482239	69	690
True	False	False	False	False	-1498.94738769531	-3069.0703125	134.206176757813	0.771839797496796	0.951301991939545	0.76773864030838	169.355377197266	20492
True	False	False	False	False	-1520.22009277344	-3010.64282226563	90.9496383666992	0.788853049278259	0.95036518573761	1	163.524383544922	13409
True	False	False	False	False	-1525.82067871094	-2862.56079101563	15.5279874801636	0.800106346607208	0.94487601518631	1	49.5	693
True	False	False	False	False	-1513.41247558594	-2912.25317382813	11.0914192199707	0.735508561134338	0.937464773654938	0.597400009632111	50.5	505
True	False	False	False	False	-1512.89624023438	-3043.18212890625	198.536407470703	0.794372320175171	0.951211094856262	1	177.296096801758	31736
True	False	False	False	False	-1473.29846191406	-3018.94775390625	144.188446044922	0.616998076438904	0.856934010982513	0.367008924484253	173.03076171875	22494
True	False	False	False	False	-1495.23779296875	-2996.2255859375	92.0587844848633	0.658481895923615	0.943450033664703	0.426545202732086	151.939758300781	12611
True	False	False	False	False	-1493.90673828125	-2957.19018554688	126.442184448242	0.658918976783752	0.919985949993134	0.427250385284424	160.728073120117	18323
True	False	False	False	False	-1478.37951660156	-2894.29125976563	153.061584472656	0.72611141204834	0.920043349266052	0.568937957286835	171.31884765625	23642
True	False	False	False	False	-1474.78186035156	-2799.11572265625	194.099838256836	0.700206875801086	0.945079445838928	0.504499018192291	80.2285690307617	14040
True	False	False	False	False	-1472.46032714844	-2578.29516601563	216.282684326172	0.73606413602829	0.926309168338776	0.599197506904602	169.082046508789	32971
True	False	False	False	False	-1470.83544921875	-3108.99682617188	95.3862075805664	0.816335916519165	0.963248789310455	1	153.837203979492	13230
True	False	False	False	False	-1455.04968261719	-3075.55200195313	79.8582229614258	0.725530564785004	0.914895236492157	0.56728732585907	160.444442749023	11552
True	False	False	False	False	-1460.23681640625	-2956.75463867188	18.8554134368896	0.733056426048279	0.934281527996063	0.589630365371704	56.294116973877	957
True	False	False	False	False	-1470.18713378906	-2869.8583984375	86.513069152832	0.801492035388947	0.953055739402771	1	156.602569580078	12215
True	False	False	False	False	-1457.17932128906	-3024.29296875	24.401123046875	0.760120630264282	0.94915634393692	0.695777595043182	74.7272720336914	1644
True	False	False	False	False	-1453.30029296875	-3186.609375	1609.36499023438	0.049097154289484	0.932336628437042	0.016136547550559	112.498970031738	163236
True	False	False	False	False	-1304.39709472656	-3234.84301757813	149.734161376953	0.776945769786835	0.962168514728546	0.812021255493164	190.33332824707	25695
True	False	False	False	False	-1346.79406738281	-3220.37573242188	99.8227767944336	0.654903948307037	0.947987496852875	0.420842528343201	91.1222229003906	8201
True	False	False	False	False	-1396.58874511719	-3152.52758789063	21.0736961364746	0.819298386573792	0.952117681503296	1	62.5789489746094	1189
True	False	False	False	False	-1445.39636230469	-3113.92700195313	94.2770690917969	0.734207451343536	0.914159893989563	0.593244731426239	167.470581054688	14235
True	False	False	False	False	-1441.00231933594	-3046.35400390625	72.0942230224609	0.802704334259033	0.951239705085754	1	160.815383911133	10453
True	False	False	False	False	-1445.63537597656	-2895.59350585938	276.176330566406	0.535700857639313	0.921607136726379	0.2788967192173	123.381523132324	30722
True	False	False	False	False	-1399.61572265625	-3021.60595703125	113.132476806641	0.675627171993256	0.926945209503174	0.455761611461639	164.323532104492	16761
True	False	False	False	False	-1387.98083496094	-2955.22900390625	92.0587844848633	0.686775207519531	0.912153601646423	0.476712793111801	157.325302124023	13058
True	False	False	False	False	-1385.3935546875	-3073.4267578125	85.4039306640625	0.71731162071228	0.946898400783539	0.545078694820404	142.68830871582	10987
True	False	False	False	False	-1382.55541992188	-3143.23388671875	89.8404998779297	0.661957681179047	0.889856696128845	0.432207375764847	159.604934692383	12928
True	False	False	False	False	-1367.71911621094	-3201.29736328125	87.6222152709961	0.75999253988266	0.952832698822021	0.695125102996826	174.974685668945	13823
True	False	False	False	False	-1352.96594238281	-3198.56323242188	131.987884521484	0.712926924228668	0.921927034854889	0.534018695354462	187.319320678711	22291
True	False	False	False	False	-1348.07727050781	-3088.98486328125	90.9496383666992	0.740094006061554	0.932765781879425	0.612678289413452	167.317077636719	13720
True	False	False	False	False	-1367.54467773438	-3080.55883789063	82.0765075683594	0.612305581569672	0.860726058483124	0.361048519611359	163.054046630859	12066
True	False	False	False	False	-1364.75988769531	-3066.57568359375	12.2005615234375	0.741141617298126	0.94014710187912	0.616318583488464	77.363639831543	851
True	False	False	False	False	-1350.92993164063	-2898.64428710938	105.36848449707	0.664528608322144	0.919846177101135	0.436476469039917	148.042098999023	14064
True	False	False	False	False	-1344.47937011719	-3168.35986328125	94.2770690917969	0.628862977027893	0.864610731601715	0.382707178592682	167.129409790039	14206
True	False	False	False	False	-1324.86547851563	-3111.41333007813	107.586769104004	0.726169049739838	0.917007625102997	0.56910252571106	146.216491699219	14183
True	False	False	False	False	-1324.53491210938	-2886.72314453125	141.970169067383	0.786845147609711	0.955496370792389	1	166.1953125	21273
True	False	False	False	False	-1318.19360351563	-3234.69555664063	76.5307922363281	0.74383670091629	0.94115161895752	0.625965297222137	188.898544311523	13034
True	False	False	False	False	-1224.63952636719	-3192.16674804688	90.9496383666992	0.678500771522522	0.948367357254028	0.460999995470047	146.707321166992	12030
True	False	False	False	False	-1204.25036621094	-3192.9130859375	77.6399383544922	0.705376923084259	0.902973473072052	0.51607471704483	161.171432495117	11282
True	False	False	False	False	-1299.78186035156	-3190.15014648438	247.338653564453	0.496692955493927	0.913132786750793	0.245103061199188	177.659194946289	39618
True	False	False	False	False	-1242.92456054688	-3168.76904296875	141.970169067383	0.739838838577271	0.918047189712524	0.6118004322052	178.046875	22790
True	False	False	False	False	-1316.1435546875	-3140.5224609375	28.8376903533936	0.735885262489319	0.939532041549683	0.598617315292358	56.8846168518066	1479
True	False	False	False	False	-1301.55554199219	-2943.7490234375	155.279876708984	0.693009555339813	0.88973993062973	0.489229440689087	172.457138061523	24144
True	False	False	False	False	-1296.90307617188	-2977.63037109375	80.9673614501953	0.671151578426361	0.904876589775085	0.447810232639313	153.780822753906	11226
True	False	False	False	False	-1280.44079589844	-2952.67333984375	86.513069152832	0.694924652576447	0.956287920475006	0.49320250749588	139.115386962891	10851
True	False	False	False	False	-1276.13903808594	-3167.00610351563	14.4188451766968	0.805326879024506	0.942608833312988	1	59	767
True	False	False	False	False	-1272.81286621094	-3127.06372070313	128.660461425781	0.739945590496063	0.931150257587433	0.612167298793793	171.939651489258	19945
True	False	False	False	False	-1219.9169921875	-3102.48876953125	139.751892089844	0.754863798618317	0.929952144622803	0.67060112953186	177.730163574219	22394
True	False	False	False	False	-1274.44714355469	-3091.8916015625	78.7490768432617	0.754633009433746	0.937018275260925	0.669563829898834	161.859161376953	11492
True	False	False	False	False	-1250.92932128906	-3102.32275390625	86.513069152832	0.673743307590485	0.884457588195801	0.45238471031189	143.78205871582	11215
True	False	False	False	False	-1210.44665527344	-3092.68676757813	14.4188451766968	0.742955923080444	0.94487601518631	0.622766435146332	87.538459777832	1138
True	False	False	False	False	-1225.06774902344	-2990.67114257813	16.6371288299561	0.714476346969604	0.940302610397339	0.53786963224411	54.1333351135254	812
True	False	False	False	False	-1245.93078613281	-2691.09692382813	95.3862075805664	0.742845177650452	0.927864611148834	0.62236750125885	143.872085571289	12373
True	False	False	False	False	-1237.77380371094	-2941.96997070313	66.5485153198242	0.729813098907471	0.929849326610565	0.579738736152649	156.050003051758	9363
True	False	False	False	False	-1224.14672851563	-3055.173828125	84.2947845458984	0.656467795372009	0.943331718444824	0.423319727182388	142.815795898438	10854
True	False	False	False	False	-1193.53466796875	-2979.76538085938	171.917007446289	0.612657606601715	0.949555635452271	0.361491054296494	111.109680175781	17222
True	False	False	False	False	-1222.2919921875	-2949.79858398438	80.9673614501953	0.692936301231384	0.901611983776093	0.489078670740128	162.205474853516	11841
True	False	False	False	False	-1190.57751464844	-3125.3984375	155.279876708984	0.805721521377563	0.95368093252182	1	171.478576660156	24007
True	False	False	False	False	-1180.09228515625	-2949.03198242188	158.607299804688	0.826538681983948	0.965351998806	1	168.811187744141	24140
True	False	False	False	False	-1174.68225097656	-3186.3359375	89.8404998779297	0.721652567386627	0.92268580198288	0.556551098823547	160.938278198242	13036
True	False	False	False	False	-1163.95825195313	-3148.32763671875	112.023338317871	0.756114184856415	0.944093644618988	0.676312983036041	174.23762512207	17598
True	False	False	False	False	-1162.05969238281	-3307.95458984375	453.639068603516	0.154128596186638	0.931043326854706	0.0545602217316628	115.599021911621	47280
True	False	False	False	False	-1113.8271484375	-3313.1279296875	82.0765075683594	0.8379065990448	0.961753726005554	1	174.486480712891	12912
True	False	False	False	False	-1140.10412597656	-3207.38256835938	167.480438232422	0.740312814712524	0.951808512210846	0.61343377828598	177.649002075195	26825
True	False	False	False	False	-1143.46752929688	-3100.28466796875	155.279876708984	0.712281405925751	0.899513244628906	0.532432019710541	169.307144165039	23703
True	False	False	False	False	-1152.80749511719	-2725.04296875	221.828384399414	0.733717083930969	0.963069140911102	0.591698050498962	168.455001831055	33691
True	False	False	False	False	-1130.25402832031	-3140.35278320313	120.896469116211	0.593472898006439	0.837742269039154	0.338388204574585	166.458709716797	18144
True	False	False	False	False	-1106.80285644531	-3117.2783203125	14.4188451766968	0.805326879024506	0.942608833312988	1	57.9230766296387	753
True	False	False	False	False	-1118.14001464844	-3066.56640625	170.807861328125	0.662633955478668	0.910537600517273	0.433323562145233	175.006500244141	26951
True	False	False	False	False	-1123.42358398438	-3048.64990234375	12.2005615234375	0.741141617298126	0.94014710187912	0.616318583488464	76.5454559326172	842
True	False	False	False	False	-1125.35717773438	-3011.9375	156.389007568359	0.66036856174469	0.882772445678711	0.429603308439255	170.659576416016	24063
True	False	False	False	False	-1088.20129394531	-3061.33374023438	11.0914192199707	0.763594925403595	0.936281979084015	0.714360892772675	82.4000015258789	824
True	False	False	False	False	-1085.28662109375	-3072.61181640625	77.6399383544922	0.792614340782166	0.946846783161163	1	157.899993896484	11053
True	False	False	False	False	-1074.99645996094	-3219.572265625	108.695907592773	0.78705221414566	0.942020535469055	1	167.448974609375	16410
True	False	False	False	False	-1071.37060546875	-3338.90283203125	443.656768798828	0.164219781756401	0.920278668403625	0.0585759989917278	113.722503662109	45489
True	False	False	False	False	-856.712524414063	-3341.7353515625	82.0765075683594	0.825832903385162	0.964687943458557	1	164.175674438477	12149
True	False	False	False	False	-885.473449707031	-3322.60278320313	299.468322753906	0.620585322380066	0.912882924079895	0.371657699346542	197.066665649414	53208
True	False	False	False	False	-1046.13989257813	-3289.3056640625	79.8582229614258	0.715662121772766	0.897463321685791	0.540858566761017	167.486114501953	12059
True	False	False	False	False	-1027.37219238281	-3252.98583984375	208.518692016602	0.681677222251892	0.925704002380371	0.466917932033539	189.936172485352	35708
True	False	False	False	False	-1068.388671875	-2983.75610351563	75.4216537475586	0.708534777164459	0.929660201072693	0.523421168327332	147.426467895508	10025
True	False	False	False	False	-1064.95178222656	-3159.16284179688	24.401123046875	0.830724716186523	0.955192744731903	1	75.1818161010742	1654
True	False	False	False	False	-1047.138671875	-3150.34155273438	19.9645557403564	0.725530564785004	0.945084035396576	0.56728732585907	85.2222213745117	1534
True	False	False	False	False	-1062.56213378906	-3050.21557617188	123.114753723145	0.776449203491211	0.950491905212402	0.80710357427597	167.432434082031	18585
True	False	False	False	False	-1059.90112304688	-3141.46899414063	144.188446044922	0.62285840511322	0.921181499958038	0.374646186828613	137.369232177734	17858
True	False	False	False	False	-1046.91748046875	-3139.61059570313	18.8554134368896	0.809739828109741	0.949675559997559	1	105.882354736328	1800
True	False	False	False	False	-1045.04174804688	-3129.53881835938	21.0736961364746	0.765837788581848	0.936461865901947	0.727394282817841	83.1578979492188	1580
True	False	False	False	False	-1035.84997558594	-2788.76318359375	94.2770690917969	0.390738934278488	0.944543957710266	0.170364484190941	56.4588241577148	4799
True	False	False	False	False	-1022.90155029297	-3286.98681640625	84.2947845458984	0.765837788581848	0.94554603099823	0.727394282817841	171.644729614258	13045
True	False	False	False	False	-970.4892578125	-3239.9638671875	12.2005615234375	0.681430399417877	0.921230614185333	0.46645313501358	61.4545440673828	676
True	False	False	False	False	-1020.37097167969	-3084.58056640625	192.990692138672	0.765188992023468	0.95312362909317	0.723530054092407	169.821838378906	29549
True	False	False	False	False	-1020.3798828125	-2812.65234375	168.589569091797	0.424076348543167	0.943946480751038	0.191703870892525	60.7434196472168	9233
True	False	False	False	False	-987.902099609375	-3186.38916015625	86.513069152832	0.852939069271088	0.971396505832672	1	132.923080444336	10368
True	False	False	False	False	-961.342712402344	-3319.68701171875	21.0736961364746	0.765837788581848	0.945084035396576	0.727394282817841	61.1578941345215	1162
True	False	False	False	False	-944.792602539063	-3312.3701171875	82.0765075683594	0.702428579330444	0.908280730247498	0.5094074010849	169.945953369141	12576
True	False	False	False	False	-923.897033691406	-3278.3076171875	129.769607543945	0.796257674694061	0.954709708690643	1	191.239318847656	22375
True	False	False	False	False	-950.488220214844	-3243.91235351563	100.931915283203	0.673253357410431	0.925851881504059	0.451513648033142	171.241760253906	15583
True	False	False	False	False	-945.748657226563	-3192.48046875	127.551322937012	0.782646477222443	0.946695744991302	0.888233423233032	175.156524658203	20143
True	False	False	False	False	-914.919067382813	-3232.81201171875	236.24723815918	0.677176296710968	0.910358250141144	0.458572238683701	186.962448120117	39823
True	False	False	False	False	-906.883117675781	-3275.86376953125	167.480438232422	0.664043366909027	0.922819852828979	0.435665279626846	185.483444213867	28008
True	False	False	False	False	-905.355102539063	-3203.55126953125	155.279876708984	0.781193256378174	0.962198376655579	0.863637804985046	105.428573608398	14760
True	False	False	False	False	-892.683654785156	-3294.32666015625	200.754699707031	0.70326840877533	0.945208489894867	0.511288344860077	98.6353607177734	17853
True	False	False	False	False	-879.330383300781	-3272.14965820313	192.990692138672	0.704810500144958	0.956859290599823	0.51477974653244	83.2988510131836	14494
True	False	False	False	False	-884.434936523438	-3194.86108398438	107.586769104004	0.628426969051361	0.93843287229538	0.382113456726074	107.57731628418	10435
True	False	False	False	False	-867.389770507813	-3149.50122070313	73.203369140625	0.562905848026276	0.909170150756836	0.305273294448853	147.651519775391	9745
True	False	False	False	False	-882.263732910156	-3060.736328125	181.899276733398	0.513437151908875	0.867396354675293	0.259090304374695	158.585372924805	26008
True	False	False	False	False	-848.900695800781	-3139.2109375	84.2947845458984	0.780941009521484	0.955605924129486	0.859888970851898	158.236846923828	12026
True	False	False	False	False	-828.385681152344	-3128.02978515625	123.114753723145	0.604362308979034	0.903846085071564	0.351254343986511	113.396392822266	12587
True	False	False	False	False	-822.724243164063	-3339.45141601563	69.8759460449219	0.778005719184875	0.960058152675629	0.823125541210175	72.1269836425781	4544
True	False	False	False	False	-813.620788574219	-3397.25	83.1856460571289	0.820133745670319	0.960554420948029	1	103.546669006348	7766
True	False	False	False	False	-794.134460449219	-3380.1943359375	13.3097038269043	0.66390061378479	0.925560414791107	0.435427129268646	56.4166679382324	677
True	False	False	False	False	-800.445678710938	-3332.33178710938	310.559753417969	0.845057249069214	0.966503143310547	1	94.8642883300781	26562
True	False	False	False	False	-801.597106933594	-3136.80639648438	42.1473922729492	0.796495378017426	0.95160585641861	1	67.5526351928711	2567
True	False	False	False	False	-800.804870605469	-3211.7060546875	100.931915283203	0.776127755641937	0.933929622173309	0.804006338119507	164.032974243164	14927
True	False	False	False	False	-785.681518554688	-3141.23754882813	65.4393768310547	0.717649579048157	0.923150897026062	0.545952379703522	155.49153137207	9174
True	False	False	False	False	-777.387817382813	-3364.25805664063	141.970169067383	0.399463027715683	0.786069214344025	0.175785422325134	162.546875	20806
True	False	False	False	False	-775.937683105469	-3215.39233398438	190.772415161133	0.851411759853363	0.967417418956757	1	91.2790679931641	15700
True	False	False	False	False	-758.997436523438	-3410.49340820313	56.5662384033203	0.823355436325073	0.954331636428833	1	81.6078414916992	4162
True	False	False	False	False	-758.776000976563	-3121.45874023438	107.586769104004	0.7348473072052	0.959691882133484	0.595278739929199	159.845367431641	15505
True	False	False	False	False	-748.574340820313	-3425.00170898438	90.9496383666992	0.478930830955505	0.939387083053589	0.231023028492928	107.5	8815
True	False	False	False	False	-730.033630371094	-3418.24682617188	59.8936653137207	0.789699912071228	0.951341331005096	1	132.388885498047	7149
True	False	False	False	False	-695.856079101563	-3250.17553710938	96.4953460693359	0.789468884468079	0.947590887546539	1	168.091949462891	14624
True	False	False	False	False	-740.738403320313	-3158.07080078125	80.9673614501953	0.725601851940155	0.922618627548218	0.567489385604858	161.493148803711	11789
True	False	False	False	False	-720.793579101563	-3225.384765625	147.515884399414	0.706804156303406	0.918287098407745	0.51936799287796	178.593978881836	23753
True	False	False	False	False	-691.809509277344	-3381.09204101563	24.401123046875	0.715491533279419	0.935181617736816	0.54042637348175	55.9545440673828	1231
True	False	False	False	False	-675.224487304688	-3301.13500976563	226.264953613281	0.733632326126099	0.941694438457489	0.591431677341461	121.034317016602	24691
True	False	False	False	False	-671.44140625	-3428.3251953125	127.551322937012	0.745042264461517	0.935569226741791	0.630420386791229	195.417388916016	22473
True	False	False	False	False	-597.738037109375	-3250.48193359375	181.899276733398	0.678500771522522	0.96396416425705	0.460999995470047	126.42073059082	20733
True	False	False	False	False	-658.448181152344	-3246.17797851563	27.7285480499268	0.81305855512619	0.95841646194458	1	53.2000007629395	1330
True	False	False	False	False	-590.729797363281	-3146.388671875	251.77522277832	0.514969646930695	0.910717070102692	0.260407716035843	125.69603729248	28533
True	False	False	False	False	-616.590026855469	-2951.81176757813	232.919815063477	0.712232410907745	0.956558406352997	0.532312035560608	99.1809539794922	20828
True	False	False	False	False	-584.060485839844	-3439.69897460938	100.931915283203	0.673253357410431	0.90728098154068	0.451513648033142	151.142852783203	13754
True	False	False	False	False	-562.938781738281	-3445.30029296875	15.5279874801636	0.717676758766174	0.938069105148315	0.546022891998291	80.2142868041992	1123
True	False	False	False	False	-554.720642089844	-3170.49047851563	70.9850845336914	0.750849604606628	0.945060074329376	0.653255343437195	148.40625	9498
True	False	False	False	False	-552.026184082031	-3206.70751953125	13.3097038269043	0.743378639221191	0.942608833312988	0.624296009540558	52.75	633
True	False	False	False	False	-536.025756835938	-3463.58959960938	15.5279874801636	0.603693544864655	0.921669483184814	0.350445985794067	101.571426391602	1422
True	False	False	False	False	-496.477691650391	-3457.54370117188	75.4216537475586	0.758873462677002	0.951077282428741	0.689513981342316	184.941177368164	12576
True	False	False	False	False	-523.772216796875	-3270.41479492188	312.778015136719	0.340055584907532	0.784263849258423	0.140893191099167	148.975173950195	42011
True	False	False	False	False	-527.706848144531	-3189.72265625	12.2005615234375	0.741141617298126	0.94014710187912	0.616318583488464	52	572
True	False	False	False	False	-510.654754638672	-3454.57934570313	106.477630615234	0.710245251655579	0.916832864284515	0.527493894100189	199.125	19116
True	False	False	False	False	-470.434600830078	-3412.08569335938	104.259346008301	0.801714420318604	0.96284031867981	1	190.797866821289	17935
True	False	False	False	False	-499.639831542969	-3356.24853515625	174.135284423828	0.718951046466827	0.953425168991089	0.549347400665283	78.5541381835938	12333
True	False	False	False	False	-506.635772705078	-3240.73754882813	185.226699829102	0.392591327428818	0.791356682777405	0.171506315469742	168.2275390625	28094
True	False	False	False	False	-496.674896240234	-3218.37768554688	82.0765075683594	0.809198617935181	0.96690559387207	1	167.554046630859	12399
True	False	False	False	False	-494.349731445313	-3122.64770507813	137.533599853516	0.691914021968842	0.916820168495178	0.486984550952911	181.895156860352	22555
True	False	False	False	False	-491.389190673828	-3252.32299804688	59.8936653137207	0.681443929672241	0.924550414085388	0.466478526592255	81.5185165405273	4402
True	False	False	False	False	-490.641815185547	-3242.22900390625	39.9291114807129	0.754574596881866	0.947963654994965	0.669301986694336	96.8888854980469	3488
True	False	False	False	False	-487.535186767578	-3408.81909179688	113.132476806641	0.81917679309845	0.960092186927795	1	191.33332824707	19516
True	False	False	False	False	-456.290710449219	-3401.48413085938	131.987884521484	0.712926924228668	0.959453940391541	0.534018695354462	85.7479019165039	10204
True	False	False	False	False	-472.299499511719	-3228.15625	70.9850845336914	0.5884068608284	0.875679075717926	0.332607984542847	174.609375	11175
True	False	False	False	False	-461.535705566406	-3210.89379882813	89.8404998779297	0.754574596881866	0.945925831794739	0.669301986694336	167.148147583008	13539
True	False	False	False	False	-477.045867919922	-3146.13134765625	76.5307922363281	0.685842871665955	0.918302655220032	0.474893063306808	159.275360107422	10990
True	False	False	False	False	-469.338653564453	-3182.7431640625	64.3302307128906	0.705485999584198	0.92109739780426	0.516324877738953	157.534484863281	9137
True	False	False	False	False	-445.570587158203	-3222.7080078125	77.6399383544922	0.851448595523834	0.967870712280273	1	147.600006103516	10332
True	False	False	False	False	-421.183349609375	-3257.62353515625	21.0736961364746	0.765837788581848	0.95370626449585	0.727394282817841	74.4210510253906	1414
True	False	False	False	False	-408.535125732422	-3250.46362304688	148.625015258789	0.729590535163879	0.942815482616425	0.579075038433075	190.470153808594	25523
True	False	False	False	False	-417.622741699219	-2821.59741210938	113.132476806641	0.742224454879761	0.933891296386719	0.620144486427307	170.872543334961	17429
True	False	False	False	False	-411.576019287109	-2786.74438476563	133.097030639648	0.737667322158813	0.932411789894104	0.604465067386627	168.591659545898	20231
True	False	False	False	False	-398.677886962891	-3181.38598632813	118.678184509277	0.824438512325287	0.95934933423996	1	184.028030395508	19691
True	False	False	False	False	-386.713439941406	-3467.58422851563	127.551322937012	0.753320038318634	0.937248408794403	0.663759410381317	129.391311645508	14880
True	False	False	False	False	-336.859893798828	-3291.07690429688	63.2210922241211	0.833572149276733	0.96172833442688	1	62.1929817199707	3545
True	False	False	False	False	-340.724060058594	-3270.55297851563	34.3833999633789	0.770503997802734	0.943335175514221	0.757918477058411	55.322582244873	1715
True	False	False	False	False	-337.630401611328	-3239.76513671875	509.096160888672	0.760080516338348	0.960735023021698	0.695573091506958	104.455337524414	47945
True	False	False	False	False	-340.250915527344	-3178.33935546875	70.9850845336914	0.790355026721954	0.948536276817322	1	162.84375	10422
True	False	False	False	False	-323.499633789063	-3158.92260742188	94.2770690917969	0.817713499069214	0.958789765834808	1	179.105880737305	15224
True	False	False	False	False	-318.886688232422	-2846.11743164063	82.0765075683594	0.8379065990448	0.966323673725128	1	155.243240356445	11488
True	False	False	False	False	-317.749389648438	-3473.30688476563	178.571853637695	0.723796010017395	0.934809982776642	0.562425196170807	190.223602294922	30626
True	False	False	False	False	-299.487518310547	-3489.60302734375	32.1651153564453	0.319007158279419	0.827819585800171	0.129559308290482	95.8275833129883	2779
True	False	False	False	False	-265.719757080078	-3480.37231445313	25.5102653503418	0.571664273738861	0.884406268596649	0.314349681138992	100	2300
True	False	False	False	False	-284.670104980469	-3448.36279296875	130.878753662109	0.733221530914307	0.917618811130524	0.590145409107208	201.440673828125	23770
True	False	False	False	False	-299.125244140625	-3233.70068359375	133.097030639648	0.765460968017578	0.947778165340424	0.725139915943146	194.024993896484	23283
True	False	False	False	False	-295.337188720703	-3331.02734375	217.391815185547	0.807941734790802	0.96750944852829	1	84.173469543457	16498
True	False	False	False	False	-278.617431640625	-3473.41357421875	160.825576782227	0.623908579349518	0.92387580871582	0.376038432121277	199.882751464844	28983
True	False	False	False	False	-258.616333007813	-3455.56298828125	102.041061401367	0.819654762744904	0.956905007362366	1	164.84782409668	15166
True	False	False	False	False	-268.131072998047	-3208.6337890625	115.350761413574	0.769432365894318	0.936933875083923	0.750428736209869	187.990386962891	19551
True	False	False	False	False	-267.648040771484	-3245.19213867188	114.241622924805	0.740824818611145	0.919507026672363	0.615211486816406	189.466018676758	19515
True	False	False	False	False	-262.0361328125	-3188.6416015625	25.5102653503418	0.794671595096588	0.94915634393692	1	61.8695640563965	1423
True	False	False	False	False	-255.875534057617	-3493.23022460938	24.401123046875	0.404529690742493	0.851369202136993	0.17898528277874	98.7727279663086	2173
True	False	False	False	False	-242.494827270508	-3493.24072265625	28.8376903533936	0.50024825334549	0.865881264209747	0.248012512922287	95.6153869628906	2486
True	False	False	False	False	-240.786605834961	-3368.6669921875	113.132476806641	0.763600468635559	0.935994625091553	0.714391827583313	196.656860351563	20059
True	False	False	False	False	-250.222320556641	-3351.251953125	220.719253540039	0.528774559497833	0.875977218151093	0.272576570510864	106.728645324707	21239
True	False	False	False	False	-224.520568847656	-3432.69262695313	286.158630371094	0.685546875	0.909512460231781	0.474318087100983	190.724807739258	49207
True	False	False	False	False	-220.242324829102	-3336.55859375	75.4216537475586	0.708534777164459	0.933256804943085	0.523421168327332	166.808822631836	11343
True	False	False	False	False	-216.233673095703	-3163.244140625	259.539215087891	0.722433924674988	0.95739471912384	0.558675646781921	91.9444427490234	21515
True	False	False	False	False	-209.360366821289	-3494.77587890625	61.0028076171875	0.460812419652939	0.934590995311737	0.217385470867157	94.8363647460938	5216
True	False	False	False	False	-189.603149414063	-3483.06103515625	88.7313537597656	0.795180141925812	0.968447744846344	1	120.775001525879	9662
True	False	False	False	False	-204.580001831055	-3436.98608398438	9.98227787017822	0.785398185253143	0.931883156299591	1	63.4444427490234	571
True	False	False	False	False	-206.921279907227	-3344.53784179688	78.7490768432617	0.729563295841217	0.930029213428497	0.57899397611618	174.309860229492	12376
True	False	False	False	False	-203.199325561523	-3165.52490234375	13.3097038269043	0.743378639221191	0.931919693946838	0.624296009540558	65.0833358764648	781
True	False	False	False	False	-181.330078125	-3397.56518554688	17.7462711334229	0.820201992988586	0.947792708873749	1	53.4375	855
True	False	False	False	False	-164.505661010742	-3481.74438476563	97.6044921875	0.632937669754028	0.929095029830933	0.38832101225853	85.886360168457	7558
True	False	False	False	False	-144.488388061523	-3479.3154296875	112.023338317871	0.695196688175201	0.892361760139465	0.493771970272064	188.920791625977	19081
True	False	False	False	False	-143.284561157227	-3402.0654296875	11.0914192199707	0.673765122890472	0.94014710187912	0.452423572540283	75.4000015258789	754
True	False	False	False	False	-155.526397705078	-3358.50854492188	27.7285480499268	0.793351709842682	0.951272964477539	1	51.7200012207031	1293
True	False	False	False	False	-145.051239013672	-3220.13134765625	13.3097038269043	0.769369602203369	0.941614151000977	0.75	52.5	630
True	False	False	False	False	-139.973037719727	-3387.873046875	84.2947845458984	0.698733150959015	0.917342841625214	0.501295566558838	176.592102050781	13421
True	False	False	False	False	-136.757614135742	-3279.00903320313	19.9645557403564	0.798721373081207	0.951427280902863	1	47.1666679382324	849
True	False	False	False	False	-131.361190795898	-3413.19946289063	150.843307495117	0.890882790088654	0.981337428092957	1	204.588241577148	27824
True	False	False	False	False	-122.41667175293	-3355.88354492188	87.6222152709961	0.749889969825745	0.928564667701721	0.649311125278473	175.822784423828	13890
True	False	False	False	False	-120.180961608887	-3201.4169921875	145.297592163086	0.72051614522934	0.92844033241272	0.553494393825531	191.351150512695	25067
True	False	False	False	False	-113.365112304688	-3497.17431640625	310.559753417969	0.129221811890602	0.915400564670563	0.0449100770056248	94.125	26355
True	False	False	False	False	-58.8216171264648	-3497.90283203125	26.6194076538086	0.643028676509857	0.948197305202484	0.402761965990067	96.0416641235352	2305
True	False	False	False	False	-70.0103607177734	-3480.69409179688	169.698715209961	0.750118315219879	0.949964761734009	0.650242984294891	197.581695556641	30230
True	False	False	False	False	-100.442291259766	-3443.08325195313	29.9468326568604	0.764188587665558	0.946757137775421	0.717723667621613	52	1404
True	False	False	False	False	-82.5994644165039	-3410.37744140625	103.150199890137	0.516744434833527	0.91774708032608	0.26194155216217	136.161285400391	12663
True	False	False	False	False	-110.815582275391	-3379.31591796875	131.987884521484	0.577872931957245	0.853053867816925	0.320975691080093	203.319320678711	24195
True	False	False	False	False	-105.189682006836	-3391.64428710938	86.513069152832	0.829033434391022	0.965538680553436	1	174.653839111328	13623
True	False	False	False	False	-78.9352035522461	-3373.91186523438	76.5307922363281	0.821647763252258	0.960778415203094	1	172.043472290039	11871
True	False	False	False	False	-80.4921951293945	-3301.58129882813	34.3833999633789	0.696077466011047	0.943475782871246	0.495624750852585	120.548385620117	3737
True	False	False	False	False	-105.126914978027	-3279.705078125	16.6371288299561	0.793338239192963	0.946970880031586	1	52.5999984741211	789
True	False	False	False	False	-93.1458435058594	-3235.44555664063	18.8554134368896	0.75434798002243	0.942380666732788	0.66828989982605	49.1764717102051	836
True	False	False	False	False	-97.968994140625	-3141.13110351563	11.0914192199707	0.763594925403595	0.936281979084015	0.714360892772675	48.2999992370605	483
True	False	False	False	False	-74.3010635375977	-3312.35546875	232.919815063477	0.706587970256805	0.914379179477692	0.518866300582886	213.861907958984	44911
True	False	False	False	False	-70.1881637573242	-3234.0947265625	17.7462711334229	0.762108087539673	0.949675559997559	0.706189274787903	55	880
True	False	False	False	False	-60.1463928222656	-3440.83203125	79.8582229614258	0.844705820083618	0.961069166660309	1	174.5	12564
True	False	False	False	False	-52.1704559326172	-3341.5517578125	133.097030639648	0.711360454559326	0.910894751548767	0.530186176300049	196.466659545898	23576
True	False	False	False	False	-47.3411674499512	-3186.20190429688	78.7490768432617	0.739793658256531	0.938427865505219	0.611645519733429	163.126754760742	11582
True	False	False	False	False	-42.7407035827637	-3144.78369140625	75.4216537475586	0.871464610099792	0.973896324634552	1	159.867645263672	10871
True	False	False	False	False	-39.3651123046875	-3445.52319335938	94.2770690917969	0.844878911972046	0.96490067243576	1	179.729415893555	15277
True	False	False	False	False	-34.8172187805176	-3291.146484375	12.2005615234375	0.741141617298126	0.94014710187912	0.616318583488464	51.3636360168457	565
True	False	False	False	False	-34.3602905273438	-3497.26831054688	108.695907592773	0.272600561380386	0.912478744983673	0.106175690889359	94.8979568481445	9300
True	False	False	False	False	14.7917861938477	-3496.04760742188	201.863830566406	0.157439321279526	0.933123290538788	0.0558707974851131	93.9120864868164	17092
True	False	False	False	False	-27.2099380493164	-3465.88671875	15.5279874801636	0.774550676345825	0.945763468742371	0.789673984050751	65.2142868041992	913
True	False	False	False	False	-8.63093185424805	-3475.85131835938	174.135284423828	0.742241442203522	0.954349458217621	0.620205044746399	195.337585449219	30668
True	False	False	False	False	-29.0937423706055	-3404.8310546875	140.861022949219	0.594800055027008	0.920935750007629	0.339923411607742	198.519683837891	25212
True	False	False	False	False	-27.8863315582275	-3367.8798828125	9.98227787017822	0.687235474586487	0.9244145154953	0.47761595249176	47.1111106872559	424
True	False	False	False	False	-12.2367744445801	-3317.03051757813	83.1856460571289	0.849229693412781	0.966323673725128	1	156.039993286133	11703
True	False	False	False	False	-4.4676661491394	-3234.50366210938	136.424453735352	0.473859518766403	0.833471715450287	0.227135300636292	152.308944702148	18734
True	False	False	False	False	1.52969360351563	-3188.63549804688	29.9468326568604	0.746888160705566	0.954506158828735	0.637421369552612	46.8518524169922	1265
True	False	False	False	False	0.457406044006348	-3025.72485351563	85.4039306640625	0.730905413627625	0.919444918632507	0.583023309707642	154.051940917969	11862
True	False	False	False	False	4.46540117263794	-3465.484375	11.0914192199707	0.763594925403595	0.936281979084015	0.714360892772675	73.5	735
True	False	False	False	False	52.3022994995117	-3482.64428710938	77.6399383544922	0.643570005893707	0.874972522258759	0.403559476137161	114.699996948242	8029
True	False	False	False	False	28.185546875	-3442.0791015625	123.114753723145	0.785416007041931	0.941965520381927	1	173.225219726563	19228
True	False	False	False	False	11.2265949249268	-3360.28881835938	86.513069152832	0.785991430282593	0.963919818401337	1	153.076919555664	11940
True	False	False	False	False	21.1061840057373	-3340.37255859375	13.3097038269043	0.743378639221191	0.942608833312988	0.624296009540558	55.1666679382324	662
True	False	False	False	False	12.3568773269653	-3312.69165039063	15.5279874801636	0.695939123630524	0.939014196395874	0.495332807302475	48.3571434020996	677
True	False	False	False	False	12.9851703643799	-3263.89282226563	90.9496383666992	0.788853049278259	0.941825449466705	1	152.17073059082	12478
True	False	False	False	False	40.774284362793	-3342.14526367188	77.6399383544922	0.851448595523834	0.965096175670624	1	151.271423339844	10589
True	False	False	False	False	49.4853858947754	-3295.91870117188	175.244430541992	0.767259895801544	0.939927697181702	0.736158847808838	178.72151184082	28238
True	False	False	False	False	50.681770324707	-3433.33154296875	120.896469116211	0.741812705993652	0.965338468551636	0.618682026863098	180.697250366211	19696
True	False	False	False	False	58.4039688110352	-3416.32470703125	151.952453613281	0.703874409198761	0.903457820415497	0.512654602527618	180.197082519531	24687
True	False	False	False	False	14.5525341033936	-3250.12524414063	11.0914192199707	0.763594925403595	0.936281979084015	0.714360892772675	71.1999969482422	712
True	False	False	False	False	30.2075748443604	-3235.17456054688	34.3833999633789	0.812275528907776	0.95572304725647	1	51.2258071899414	1588
True	False	False	False	False	11.9895343780518	-3165.68090820313	98.7136306762695	0.694063067436218	0.918406307697296	0.491407215595245	127.730339050293	11368
True	False	False	False	False	35.8881340026855	-3180.33276367188	12.2005615234375	0.681430399417877	0.921230614185333	0.46645313501358	49.2727279663086	542
True	False	False	False	False	-1852.05078125	-2382.24658203125	128.660461425781	0.780611455440521	0.944903075695038	0.855170607566833	156.715515136719	18179
True	False	False	False	False	-1702.49731445313	-2470.1591796875	88.7313537597656	0.822043120861053	0.952936708927155	1	111.787498474121	8943
True	False	False	False	False	-1616.79077148438	-2517.70947265625	96.4953460693359	0.775108277797699	0.944016098976135	0.794588387012482	118.724136352539	10329
True	False	False	False	False	-1603.15173339844	-2503.6826171875	97.6044921875	0.706740736961365	0.926594853401184	0.51922070980072	121.534088134766	10695
True	False	False	False	False	-1423.40246582031	-2261.1201171875	9.98227787017822	0.754574596881866	0.933233201503754	0.669301986694336	47.6666679382324	429
True	False	False	False	False	-1589.32141113281	-2167.6396484375	221.828384399414	0.429152339696884	0.866811513900757	0.195108562707901	78.4199981689453	15684
True	False	False	False	False	-1348.05773925781	-2368.27221679688	117.569046020508	0.651606142520905	0.901133000850677	0.415694743394852	81.3490600585938	8623
True	False	False	False	False	-1283.1826171875	-2532.04150390625	144.188446044922	0.608850479125977	0.936424612998962	0.356743842363358	67.1153869628906	8725
True	False	False	False	False	-235.300308227539	-2448.39624023438	97.6044921875	0.819784700870514	0.957018911838531	1	171.534088134766	15095
True	False	False	False	False	-986.838256835938	-2250.5986328125	148.625015258789	0.607981741428375	0.882380545139313	0.35567244887352	146.067169189453	19573
True	False	False	False	False	-443.900360107422	-2197.38671875	86.513069152832	0.812731087207794	0.963311195373535	1	127.166664123535	9919
True	False	False	False	False	-652.771301269531	-2157.33813476563	106.477630615234	0.81877213716507	0.959554612636566	1	155.82292175293	14959
True	False	False	False	False	-1125.77270507813	-2025.11547851563	67.6576614379883	0.671015024185181	0.937792479991913	0.447571516036987	112.59016418457	6868
True	False	False	False	False	-888.240661621094	-1993.85009765625	82.0765075683594	0.771052539348602	0.939456462860107	0.761882483959198	108.378379821777	8020
True	False	False	False	False	-760.9013671875	-2141.35229492188	115.350761413574	0.78787750005722	0.939950346946716	1	156.865386962891	16314
True	False	False	False	False	-379.247192382813	-2098.91015625	84.2947845458984	0.848152697086334	0.969224810600281	1	125.171051025391	9513
True	False	False	False	False	-532.784606933594	-1928.53857421875	109.805053710938	0.795083343982697	0.942997932434082	1	95.8484878540039	9489
True	False	False	False	False	-704.438354492188	-1928.1103515625	83.1856460571289	0.770665466785431	0.966115951538086	0.759075462818146	138.786666870117	10409
True	False	False	False	False	-562.020324707031	-1916.26977539063	86.513069152832	0.764826476573944	0.954142093658447	0.721405208110809	114.269233703613	8913
True	False	False	False	False	-405.295196533203	-2080.92700195313	106.477630615234	0.761617660522461	0.930180668830872	0.703567922115326	160.4375	15402
True	False	False	False	False	-326.933319091797	-2159.380859375	67.6576614379883	0.715653538703918	0.923345029354095	0.540836870670319	134.622955322266	8212
True	False	False	False	False	-263.402465820313	-2150.67309570313	63.2210922241211	0.682972013950348	0.900808811187744	0.469370156526566	140.157897949219	7989
True	False	False	False	False	-234.655029296875	-2067.41625976563	126.442184448242	0.878373742103577	0.975989878177643	1	171.91227722168	19598
True	False	False	False	False	-271.366302490234	-2048.22094726563	70.9850845336914	0.714233875274658	0.926389634609222	0.537262856960297	141.203125	9037
True	False	False	False	False	-264.758880615234	-1934.61328125	14.4188451766968	0.742955923080444	0.934609174728394	0.622766435146332	32.230770111084	419
True	False	False	False	False	-234.499450683594	-2141.95532226563	63.2210922241211	0.788381993770599	0.940346956253052	1	153.245620727539	8735
True	False	False	False	False	-229.565383911133	-2228.78051757813	90.9496383666992	0.753896296024323	0.942162811756134	0.666286945343018	154.121948242188	12638
True	False	False	False	False	-222.596939086914	-2439.74975585938	98.7136306762695	0.759070038795471	0.929963409900665	0.690488159656525	166.595504760742	14827
True	False	False	False	False	-175.327056884766	-2274.6806640625	76.5307922363281	0.809509754180908	0.952473938465118	1	150.173919677734	10362
True	False	False	False	False	-214.355529785156	-2101.6875	79.8582229614258	0.875775694847107	0.974569141864777	1	148.125	10665
True	False	False	False	False	-211.923248291016	-1967.42358398438	85.4039306640625	0.84200394153595	0.971396505832672	1	155.948059082031	12008
True	False	False	False	False	-125.14722442627	-2050.52172851563	102.041061401367	0.761244773864746	0.931016147136688	0.701598525047302	135.34782409668	12452
True	False	False	False	False	-31.8978424072266	-2102.5078125	70.9850845336914	0.689935445785522	0.90225613117218	0.482980132102966	139.890625	8953
True	False	False	False	False	6.75219297409058	-2014.5458984375	112.023338317871	0.787644565105438	0.944510817527771	1	185.445541381836	18730
True	False	False	False	False	25.1986980438232	-2001.07568359375	279.503784179688	0.567974925041199	0.91748321056366	0.310488790273666	194.873016357422	49108
True	False	False	False	False	-1827.796875	-968.920471191406	192.990692138672	0.79679924249649	0.956275224685669	1	153.563217163086	26720
True	False	False	False	False	-1858.4384765625	-677.856628417969	105.36848449707	0.762958765029907	0.950800597667694	0.710821866989136	151.705261230469	14412
True	False	False	False	False	-1851.65454101563	-664.32666015625	107.586769104004	0.837860226631165	0.966595351696014	1	153.443298339844	14884
True	False	False	False	False	-1847.97241210938	-791.421691894531	88.7313537597656	0.769612729549408	0.937613189220428	0.751666605472565	107.324996948242	8586
True	False	False	False	False	-1747.07336425781	-775.850891113281	69.8759460449219	0.820045709609985	0.958993196487427	1	121.142860412598	7632
True	False	False	False	False	-1826.91271972656	-749.85400390625	84.2947845458984	0.755421161651611	0.936585366725922	0.673127472400665	97.9210510253906	7442
True	False	False	False	False	-1790.74291992188	14.5052070617676	107.586769104004	0.837860226631165	0.960950613021851	1	164.020614624023	15910
True	False	False	False	False	-1809.70666503906	62.7360343933105	96.4953460693359	0.848305821418762	0.972990036010742	1	110.126434326172	9581
True	False	False	False	False	-1708.17114257813	-1072.14013671875	138.64274597168	0.673765122890472	0.901090025901794	0.452423572540283	142.559997558594	17820
True	False	False	False	False	-1608.74243164063	-198.678787231445	144.188446044922	0.829249382019043	0.968452095985413	1	150.738464355469	19596
True	False	False	False	False	-1453.18127441406	-1120.80700683594	76.5307922363281	0.809509754180908	0.961867272853851	1	125.130432128906	8634
True	False	False	False	False	-1453.63879394531	-893.302612304688	86.513069152832	0.626429319381714	0.930517971515656	0.379410296678543	111.064102172852	8663
True	False	False	False	False	-1433.14501953125	-736.248229980469	106.477630615234	0.829222500324249	0.966595351696014	1	133.67707824707	12833
True	False	False	False	False	-1419.5888671875	-387.909759521484	130.878753662109	0.696460485458374	0.965788185596466	0.496434777975082	138.720336914063	16369
True	False	False	False	False	-1368.84594726563	-851.97998046875	112.023338317871	0.747237205505371	0.927352428436279	0.638770759105682	132.198013305664	13352
True	False	False	False	False	-1360.77160644531	-725.278564453125	159.716445922852	0.715662121772766	0.958730399608612	0.540858566761017	145.131942749023	20899
True	False	False	False	False	-1359.82934570313	-930.109619140625	79.8582229614258	0.844705820083618	0.965720891952515	1	134.83332824707	9708
True	False	False	False	False	-1291.50561523438	-1454.18579101563	88.7313537597656	0.83357036113739	0.963311195373535	1	135.712493896484	10857
True	False	False	False	False	-1337.12341308594	-767.311706542969	83.1856460571289	0.735410094261169	0.937015175819397	0.597082853317261	127.893333435059	9592
True	False	False	False	False	-1315.60424804688	-1345.78247070313	106.477630615234	0.682530403137207	0.946367621421814	0.46853107213974	93.6979141235352	8995
True	False	False	False	False	-1285.11010742188	-1152.68884277344	98.7136306762695	0.677581369876862	0.878629267215729	0.459312260150909	125.134834289551	11137
True	False	False	False	False	-1305.25854492188	-602.553466796875	80.9673614501953	0.798263490200043	0.949625492095947	1	127.561645507813	9312
True	False	False	False	False	-1288.44311523438	-135.582275390625	89.8404998779297	0.634850382804871	0.873051643371582	0.39099794626236	109.111114501953	8838
True	False	False	False	False	-918.708129882813	-1832.14001464844	70.9850845336914	0.778467297554016	0.939322292804718	0.828254580497742	121.609375	7783
True	False	False	False	False	-1170.1005859375	-1592.66735839844	128.660461425781	0.694953978061676	0.941392242908478	0.493263840675354	138.922409057617	16115
True	False	False	False	False	-1167.15258789063	-1450.34692382813	79.8582229614258	0.815260469913483	0.953309655189514	1	121.888885498047	8776
True	False	False	False	False	-1273.52111816406	-664.03759765625	85.4039306640625	0.830078601837158	0.967140793800354	1	126.298698425293	9725
True	False	False	False	False	-1281.98315429688	-495.753692626953	143.079315185547	0.719813823699951	0.951245367527008	0.551624536514282	135.232559204102	17445
True	False	False	False	False	-1253.38195800781	-417.435821533203	76.5307922363281	0.83928507566452	0.9698326587677	1	123.376808166504	8513
True	False	False	False	False	-1241.45812988281	-336.045684814453	78.7490768432617	0.803937435150146	0.959860801696777	1	119.929580688477	8515
True	False	False	False	False	-1216.86145019531	-978.978576660156	76.5307922363281	0.781291306018829	0.94873970746994	0.865128993988037	115.391304016113	7962
True	False	False	False	False	-1192.29296875	-904.291564941406	79.8582229614258	0.661957681179047	0.893149852752686	0.432207375764847	125.388885498047	9028
True	False	False	False	False	-1215.74475097656	-717.912536621094	119.787330627441	0.681443929672241	0.899835228919983	0.466478526592255	140.574081420898	15182
True	False	False	False	False	-1187.90576171875	-849.435424804688	92.0587844848633	0.704204201698303	0.930856704711914	0.51340126991272	129.253005981445	10728
True	False	False	False	False	-1176.92260742188	-207.890625	77.6399383544922	0.765458166599274	0.932345390319824	0.725123286247253	131.057144165039	9174
True	False	False	False	False	-1175.56494140625	-59.6013679504395	85.4039306640625	0.830078601837158	0.958901584148407	1	132.844161987305	10229
True	False	False	False	False	-1163.81335449219	-1486.69470214844	74.3125076293945	0.747713565826416	0.928959608078003	0.640626013278961	123.970146179199	8306
True	False	False	False	False	-1121.64538574219	-1327.6044921875	66.5485153198242	0.703921556472778	0.909262716770172	0.512761116027832	126.916664123535	7615
True	False	False	False	False	-1149.17419433594	-541.422729492188	200.754699707031	0.771863341331482	0.957378268241882	0.767917037010193	148.348068237305	26851
True	False	False	False	False	-1148.38049316406	-786.699401855469	65.4393768310547	0.816044509410858	0.96068811416626	1	127.576271057129	7527
True	False	False	False	False	-1100.8017578125	-771.581909179688	77.6399383544922	0.833555698394775	0.960778415203094	1	110.542854309082	7738
True	False	False	False	False	-1092.0283203125	-659.192260742188	70.9850845336914	0.739838838577271	0.921167314052582	0.6118004322052	121.078125	7749
True	False	False	False	False	-1118.3974609375	-220.153747558594	146.40673828125	0.782496511936188	0.949657440185547	0.885400652885437	150.08332824707	19811
True	False	False	False	False	-1116.32543945313	-256.511566162109	90.9496383666992	0.815059661865234	0.962392508983612	1	119.463417053223	9796
True	False	False	False	False	-1100.90942382813	-84.5760116577148	9.98227787017822	0.754574596881866	0.933233201503754	0.669301986694336	34.4444427490234	310
True	False	False	False	False	-1076.06579589844	-737.975769042969	76.5307922363281	0.70901221036911	0.931832492351532	0.524551153182983	122.463768005371	8450
True	False	False	False	False	-1041.23913574219	-303.051116943359	96.4953460693359	0.799865543842316	0.947246909141541	1	132.551727294922	11532
True	False	False	False	False	-1036.39758300781	-1669.13439941406	94.2770690917969	0.806843638420105	0.964981913566589	1	136.647064208984	11615
True	False	False	False	False	-951.587646484375	-1587.08325195313	56.5662384033203	0.823355436325073	0.959788382053375	1	130.921569824219	6677
True	False	False	False	False	-1017.49847412109	-1337.14514160156	88.7313537597656	0.83357036113739	0.96769505739212	1	133.475006103516	10678
True	False	False	False	False	-1008.65985107422	-111.983779907227	78.7490768432617	0.754633009433746	0.943279802799225	0.669563829898834	138.18310546875	9811
True	False	False	False	False	-1005.53131103516	58.115364074707	11.0914192199707	0.763594925403595	0.936281979084015	0.714360892772675	33.5	335
True	False	False	False	False	-985.00048828125	-1060.95458984375	109.805053710938	0.785418212413788	0.935694992542267	1	141.464645385742	14005
True	False	False	False	False	-957.117797851563	-820.108032226563	127.551322937012	0.753320038318634	0.927282691001892	0.663759410381317	135.686950683594	15604
True	False	False	False	False	-984.761779785156	-484.757843017578	76.5307922363281	0.770033359527588	0.937342643737793	0.754589080810547	126.753623962402	8746
True	False	False	False	False	-964.0732421875	-581.742309570313	178.571853637695	0.730485558509827	0.915061473846436	0.581755340099335	147.894409179688	23811
True	False	False	False	False	-944.427368164063	-1507.12963867188	61.0028076171875	0.817806541919708	0.956172049045563	1	127.709091186523	7024
True	False	False	False	False	-921.294616699219	-1331.40954589844	108.695907592773	0.846498012542725	0.970586776733398	1	138.5	13573
True	False	False	False	False	-912.691345214844	-903.163391113281	198.536407470703	0.503036499023438	0.857807219028473	0.250316560268402	125.620109558105	22486
True	False	False	False	False	-922.509582519531	-695.527770996094	95.3862075805664	0.790671706199646	0.965536773204803	1	100.360466003418	8631
True	False	False	False	False	-907.696350097656	-968.948913574219	83.1856460571289	0.755760967731476	0.956037282943726	0.674683451652527	104.559997558594	7842
True	False	False	False	False	-904.821533203125	-166.626098632813	83.1856460571289	0.80851811170578	0.960834741592407	1	138.053329467773	10354
True	False	False	False	False	-810.534240722656	-1739.78674316406	80.9673614501953	0.725601851940155	0.916480660438538	0.567489385604858	122.671234130859	8955
True	False	False	False	False	-879.762634277344	-1513.904296875	94.2770690917969	0.757289707660675	0.947118639945984	0.681832194328308	125.105880737305	10634
True	False	False	False	False	-868.64111328125	-1543.88061523438	140.861022949219	0.734058856964111	0.948963642120361	0.592774868011475	141.64567565918	17989
True	False	False	False	False	-816.543151855469	-1475.61743164063	96.4953460693359	0.698709607124329	0.942020535469055	0.501244783401489	105.942527770996	9217
True	False	False	False	False	-847.815368652344	-1419.18725585938	130.878753662109	0.781607866287231	0.952355682849884	0.870086967945099	152.50846862793	17996
True	False	False	False	False	-847.556030273438	-1005.19671630859	75.4216537475586	0.781308114528656	0.948363602161407	0.865386784076691	107.14705657959	7286
True	False	False	False	False	-857.803283691406	-844.181884765625	128.660461425781	0.731921255588531	0.913480758666992	0.586120128631592	140.086212158203	16250
True	False	False	False	False	-835.536560058594	-1174.57897949219	72.0942230224609	0.715016007423401	0.909463465213776	0.539225459098816	121.584617614746	7903
True	False	False	False	False	-835.34716796875	-121.565994262695	93.1679229736328	0.772283971309662	0.947246909141541	0.771135985851288	122.416664123535	10283
True	False	False	False	False	-828.919067382813	-39.4837875366211	84.2947845458984	0.807776212692261	0.94770735502243	1	117.236839294434	8910
True	False	False	False	False	-824.653381347656	-1426.29663085938	80.9673614501953	0.786957621574402	0.947335720062256	1	109.328765869141	7981
True	False	False	False	False	-769.110046386719	-1374.43212890625	85.4039306640625	0.871875822544098	0.970893561840057	1	140.077926635742	10786
True	False	False	False	False	-816.524291992188	-864.796508789063	118.678184509277	0.824438512325287	0.96468061208725	1	135.570098876953	14506
True	False	False	False	False	-818.709655761719	24.2956886291504	123.114753723145	0.891457080841064	0.979335725307465	1	167.81982421875	18628
True	False	False	False	False	-797.394897460938	-178.083480834961	77.6399383544922	0.695782601833344	0.893181681632996	0.495003014802933	126.571426391602	8860
True	False	False	False	False	-775.355407714844	-1033.02282714844	84.2947845458984	0.765837788581848	0.956037282943726	0.727394282817841	100.513160705566	7639
True	False	False	False	False	-771.818359375	8.50117206573486	136.424453735352	0.793246746063232	0.937697172164917	1	165.528457641602	20360
True	False	False	False	False	-727.653137207031	-1882.296875	102.041061401367	0.819654762744904	0.970127999782562	1	142.695648193359	13128
True	False	False	False	False	-677.44384765625	-1840.56140136719	78.7490768432617	0.765397131443024	0.950069665908813	0.724761068820953	109.859153747559	7800
True	False	False	False	False	-741.349609375	-1752.98156738281	9.98227787017822	0.754574596881866	0.933233201503754	0.669301986694336	34.6666679382324	312
True	False	False	False	False	-758.627563476563	-1171.05798339844	102.041061401367	0.761244773864746	0.940522968769073	0.701598525047302	106.260871887207	9776
True	False	False	False	False	-732.46240234375	-701.495361328125	94.2770690917969	0.666200995445251	0.906112551689148	0.439291834831238	125.376472473145	10657
True	False	False	False	False	-752.766296386719	-545.681701660156	118.678184509277	0.81462025642395	0.950443029403687	1	140.158874511719	14997
True	False	False	False	False	-736.710510253906	-390.112091064453	86.513069152832	0.801492035388947	0.94858330488205	1	130.141021728516	10151
True	False	False	False	False	-736.857666015625	-224.535232543945	110.914192199707	0.739838838577271	0.938463926315308	0.6118004322052	138.830001831055	13883
True	False	False	False	False	-719.431396484375	-1045.12561035156	94.2770690917969	0.757289707660675	0.936525881290436	0.681832194328308	124.823532104492	10610
True	False	False	False	False	-690.653564453125	-1244.21398925781	188.554138183594	0.861425518989563	0.968300402164459	1	153	26010
True	False	False	False	False	-690.004089355469	-1099.95654296875	70.9850845336914	0.790355026721954	0.937648713588715	1	119.859375	7671
True	False	False	False	False	-687.024841308594	-96.3217010498047	126.442184448242	0.758609592914581	0.922576010227203	0.688213586807251	150.675445556641	17177
True	False	False	False	False	-675.4521484375	-1791.10424804688	96.4953460693359	0.810468971729279	0.959447026252747	1	94.781608581543	8246
True	False	False	False	False	-665.746765136719	-1574.62939453125	115.350761413574	0.811039984226227	0.94987428188324	1	151.230773925781	15728
True	False	False	False	False	-671.708618164063	-1047.7451171875	89.8404998779297	0.81622189283371	0.951642870903015	1	105.876541137695	8576
True	False	False	False	False	-665.342834472656	-742.810791015625	68.7667999267578	0.794570684432983	0.949587345123291	1	89.629035949707	5557
True	False	False	False	False	-639.34521484375	-1880.79602050781	75.4216537475586	0.769968271255493	0.94873970746994	0.754133403301239	114.441177368164	7782
True	False	False	False	False	-599.765380859375	-1806.76025390625	74.3125076293945	0.77451878786087	0.93893426656723	0.789397180080414	142.776123046875	9566
True	False	False	False	False	-619.798156738281	-62.0962982177734	87.6222152709961	0.749889969825745	0.932111859321594	0.649311125278473	130.27848815918	10292
True	False	False	False	False	-614.408874511719	-1606.66149902344	73.203369140625	0.802794396877289	0.955623149871826	1	139.681823730469	9219
True	False	False	False	False	-598.897521972656	-1441.60595703125	92.0587844848633	0.686775207519531	0.887508511543274	0.476712793111801	122.048194885254	10130
True	False	False	False	False	-607.390258789063	-252.165313720703	77.6399383544922	0.729374051094055	0.914488315582275	0.578431367874146	127.099998474121	8897
True	False	False	False	False	-603.966369628906	-873.075073242188	117.569046020508	0.771331310272217	0.956831932067871	0.763932764530182	126.36792755127	13395
True	False	False	False	False	-568.037475585938	-806.367736816406	72.0942230224609	0.690861225128174	0.90477979183197	0.484845846891403	119.938461303711	7796
True	False	False	False	False	-592.832702636719	-205.749633789063	78.7490768432617	0.729563295841217	0.933719873428345	0.57899397611618	133.788726806641	9499
True	False	False	False	False	-599.099853515625	-49.1176834106445	73.203369140625	0.790809690952301	0.942530691623688	1	140.045455932617	9243
True	False	False	False	False	-593.846008300781	27.6525611877441	86.513069152832	0.812731087207794	0.957111597061157	1	147.987182617188	11543
True	False	False	False	False	-584.886169433594	-637.16796875	148.625015258789	0.782643020153046	0.964607656002045	0.888168036937714	145.268661499023	19466
True	False	False	False	False	-566.088073730469	-506.187072753906	126.442184448242	0.863634943962097	0.968716204166412	1	144.447372436523	16467
True	False	False	False	False	-578.034851074219	-125.955108642578	224.046676635742	0.808238804340363	0.940038084983826	1	165.465347290039	33424
True	False	False	False	False	-533.183410644531	-1654.57482910156	131.987884521484	0.779522478580475	0.94851952791214	0.840783715248108	141.470581054688	16835
True	False	False	False	False	-487.110900878906	-1492.51916503906	79.8582229614258	0.815260469913483	0.951416730880737	1	132.305557250977	9526
True	False	False	False	False	-560.054077148438	-1427.91442871094	66.5485153198242	0.780995905399323	0.940140068531036	0.860694587230682	132.649993896484	7959
True	False	False	False	False	-558.743041992188	-1461.70971679688	70.9850845336914	0.807637214660645	0.95479941368103	1	131.546875	8419
True	False	False	False	False	-526.990600585938	-1338.55529785156	87.6222152709961	0.774631977081299	0.932762503623962	0.790380477905273	143.708862304688	11353
True	False	False	False	False	-545.192504882813	-1286.63439941406	99.8227767944336	0.838416218757629	0.965309083461761	1	147.83332824707	13305
True	False	False	False	False	-553.692993164063	-234.214248657227	75.4216537475586	0.758873462677002	0.942694246768951	0.689513981342316	128.514709472656	8739
True	False	False	False	False	-545.281372070313	-562.608093261719	119.787330627441	0.707465767860413	0.942164063453674	0.520909607410431	141.444442749023	15276
True	False	False	False	False	-526.023986816406	-1297.64709472656	126.442184448242	0.738563656806946	0.940984070301056	0.607464194297791	148.728073120117	16955
True	False	False	False	False	-486.53271484375	-927.258361816406	99.8227767944336	0.854305028915405	0.967432975769043	1	140.655548095703	12659
True	False	False	False	False	-502.111450195313	-290.346557617188	66.5485153198242	0.877444326877594	0.972115337848663	1	135.316665649414	8119
True	False	False	False	False	-512.167602539063	-71.2972259521484	137.533599853516	0.762256264686584	0.92619001865387	0.706988096237183	160.564514160156	19910
True	False	False	False	False	-508.463012695313	36.2406387329102	94.2770690917969	0.873420834541321	0.972272574901581	1	153.105880737305	13014
True	False	False	False	False	-501.626495361328	-803.012756347656	74.3125076293945	0.73265278339386	0.946958780288696	0.588376104831696	106.164176940918	7113
True	False	False	False	False	-499.935424804688	-350.993041992188	65.4393768310547	0.717649579048157	0.916360914707184	0.545952379703522	134.779663085938	7952
True	False	False	False	False	-495.432800292969	-124.716636657715	114.241622924805	0.657020628452301	0.919961631298065	0.42420107126236	135.213592529297	13927
True	False	False	False	False	-469.5625	-1607.90795898438	114.241622924805	0.793618381023407	0.96468061208725	1	151.087371826172	15562
True	False	False	False	False	-413.436828613281	-1478.15014648438	110.914192199707	0.739838838577271	0.940728843212128	0.6118004322052	130.639999389648	13064
True	False	False	False	False	-463.87744140625	-56.9644584655762	108.695907592773	0.733655333518982	0.927517652511597	0.591503977775574	150.367340087891	14736
True	False	False	False	False	-458.977691650391	-861.12744140625	85.4039306640625	0.830078601837158	0.962681770324707	1	131.337661743164	10113
True	False	False	False	False	-431.118896484375	-583.374145507813	66.5485153198242	0.811298549175262	0.958205223083496	1	126.783332824707	7607
True	False	False	False	False	-441.868835449219	-343.233520507813	68.7667999267578	0.794570684432983	0.957297146320343	1	133.258071899414	8262
True	False	False	False	False	-436.077728271484	-571.718688964844	61.0028076171875	0.77311635017395	0.950185596942902	0.777697443962097	132.418182373047	7283
True	False	False	False	False	-418.943572998047	-366.249328613281	82.0765075683594	0.8379065990448	0.961753726005554	1	136.229736328125	10081
True	False	False	False	False	-355.042816162109	-1559.76892089844	123.114753723145	0.840907692909241	0.959691882133484	1	159.207214355469	17672
True	False	False	False	False	-402.363067626953	-566.373718261719	261.757507324219	0.448074012994766	0.836077570915222	0.208197668194771	146.25	34515
True	False	False	False	False	-396.151489257813	-1396.84167480469	65.4393768310547	0.767979323863983	0.940140068531036	0.740759074687958	130.745758056641	7714
True	False	False	False	False	-373.512268066406	-689.228637695313	118.678184509277	0.834435343742371	0.965117812156677	1	146.261688232422	15650
True	False	False	False	False	-373.830444335938	-510.129699707031	11.0914192199707	0.735508561134338	0.937464773654938	0.597400009632111	35.4000015258789	354
True	False	False	False	False	-380.854064941406	-357.614349365234	65.4393768310547	0.82934296131134	0.962478160858154	1	129.559326171875	7644
True	False	False	False	False	-377.528717041016	-459.885192871094	74.3125076293945	0.786045730113983	0.945895433425903	1	134.417907714844	9006
True	False	False	False	False	-345.314331054688	-349.067626953125	89.8404998779297	0.744702398777008	0.934893250465393	0.629155278205872	137.925918579102	11172
True	False	False	False	False	-327.528717041016	-688.380493164063	87.6222152709961	0.785240411758423	0.945148706436157	0.972049474716187	129.924057006836	10264
True	False	False	False	False	-288.623199462891	-1712.15063476563	103.150199890137	0.828564047813416	0.966074287891388	1	90.129035949707	8382
True	False	False	False	False	-319.149383544922	-739.735778808594	85.4039306640625	0.85931259393692	0.971104025840759	1	138.31169128418	10650
True	False	False	False	False	-319.002563476563	-224.618911743164	92.0587844848633	0.864829242229462	0.96769505739212	1	139.987945556641	11619
True	False	False	False	False	-317.826019287109	-1701.18994140625	77.6399383544922	0.729374051094055	0.950911939144135	0.578431367874146	134.399993896484	9408
True	False	False	False	False	-282.739532470703	-1622.07043457031	95.3862075805664	0.866605937480927	0.97254204750061	1	149.244186401367	12835
True	False	False	False	False	-298.832885742188	-1441.58666992188	86.513069152832	0.775300621986389	0.932955503463745	0.796320915222168	122.987182617188	9593
True	False	False	False	False	-281.171203613281	-847.027160644531	135.315322875977	0.799174308776855	0.96743381023407	1	140.770492553711	17174
True	False	False	False	False	-283.88671875	54.2688369750977	9.98227787017822	0.754574596881866	0.933233201503754	0.669301986694336	33.3333320617676	300
True	False	False	False	False	-248.187835693359	-1313.41857910156	113.132476806641	0.763600468635559	0.947171986103058	0.714391827583313	162.627456665039	16588
True	False	False	False	False	-269.646179199219	-19.4567451477051	21.0736961364746	0.819298386573792	0.952117681503296	1	34.0526313781738	647
True	False	False	False	False	-262.312042236328	-1278.07836914063	83.1856460571289	0.80851811170578	0.962681770324707	1	148.33332824707	11125
True	False	False	False	False	-247.248886108398	-1185.37573242188	120.896469116211	0.816004395484924	0.961469709873199	1	155.816513061523	16984
True	False	False	False	False	-254.090850830078	-90.329345703125	135.315322875977	0.761476397514343	0.924499690532684	0.702819466590881	159.155731201172	19417
True	False	False	False	False	-246.554733276367	-156.694473266602	80.9673614501953	0.750114381313324	0.933719873428345	0.650226891040802	146.849319458008	10720
True	False	False	False	False	-243.217468261719	-1641.34899902344	93.1679229736328	0.758145093917847	0.952544748783112	0.685944676399231	152.976196289063	12850
True	False	False	False	False	-242.46418762207	-898.704895019531	83.1856460571289	0.849229693412781	0.966323673725128	1	140.360000610352	10527
True	False	False	False	False	-238.859359741211	-597.405090332031	138.64274597168	0.85070264339447	0.963263034820557	1	152.039993286133	19005
True	False	False	False	False	-236.797515869141	-538.674682617188	207.409545898438	0.726581156253815	0.925183951854706	0.570281505584717	164.139038085938	30694
True	False	False	False	False	-233.926834106445	-14.8664712905884	117.569046020508	0.803029000759125	0.961240172386169	1	182.75471496582	19372
True	False	False	False	False	-228.075149536133	-1255.64453125	85.4039306640625	0.818404853343964	0.952134966850281	1	139	10703
True	False	False	False	False	-159.277557373047	-1170.5185546875	106.477630615234	0.829222500324249	0.955228745937347	1	157.36457824707	15107
True	False	False	False	False	-193.942367553711	-829.429809570313	95.3862075805664	0.756393730640411	0.966292083263397	0.677612125873566	132.255813598633	11374
True	False	False	False	False	-196.239654541016	2.73215770721436	119.787330627441	0.818180501461029	0.949046909809113	1	192.777770996094	20820
True	False	False	False	False	-193.377136230469	-21.2280750274658	32.1651153564453	0.820795118808746	0.961207389831543	1	37.3448257446289	1083
True	False	False	False	False	-180.492095947266	-1111.30139160156	90.9496383666992	0.788853049278259	0.94258189201355	1	148.231704711914	12155
True	False	False	False	False	-168.174270629883	-67.1716918945313	27.7285480499268	0.81305855512619	0.950671494007111	1	37.2799987792969	932
True	False	False	False	False	-160.402420043945	28.6036720275879	113.132476806641	0.81917679309845	0.954649329185486	1	191.735290527344	19557
True	False	False	False	False	-157.25260925293	5.9015154838562	15.5279874801636	0.717676758766174	0.934041440486908	0.546022891998291	35.4285697937012	496
True	False	False	False	False	-155.788833618164	-1748.53198242188	104.259346008301	0.724273085594177	0.931870400905609	0.5637526512146	157.712768554688	14825
True	False	False	False	False	-152.552368164063	-1373.93432617188	163.043869018555	0.858571112155914	0.965967118740082	1	183.680267333984	27001
True	False	False	False	False	-152.169464111328	-520.450012207031	120.896469116211	0.839848577976227	0.96468061208725	1	160.614685058594	17507
True	False	False	False	False	-140.639663696289	-913.697143554688	82.0765075683594	0.868169903755188	0.97037261724472	1	135.932434082031	10059
True	False	False	False	False	-126.921356201172	-823.950744628906	104.259346008301	0.826755940914154	0.958236813545227	1	153.914886474609	14468
True	False	False	False	False	-134.860214233398	57.0451622009277	113.132476806641	0.854597568511963	0.963169574737549	1	194.137252807617	19802
True	False	False	False	False	-57.5233116149902	-1650.65698242188	381.544830322266	0.662632822990417	0.91617614030838	0.433321684598923	207.642440795898	71429
True	False	False	False	False	-122.990608215332	-642.123229980469	118.678184509277	0.834435343742371	0.960674583911896	1	160.813079833984	17207
True	False	False	False	False	-123.306991577148	-59.6628189086914	96.4953460693359	0.825828194618225	0.963248789310455	1	165.643676757813	14411
True	False	False	False	False	-102.239547729492	-1629.85534667969	75.4216537475586	0.871464610099792	0.969034552574158	1	126.808822631836	8623
True	False	False	False	False	-92.8789367675781	-1553.90991210938	95.3862075805664	0.801153242588043	0.959447026252747	1	101.616279602051	8739
True	False	False	False	False	-68.8061676025391	-1337.81665039063	123.114753723145	0.746964454650879	0.934265911579132	0.637715458869934	175.342346191406	19463
True	False	False	False	False	-87.5746612548828	-771.104553222656	157.498153686523	0.79235315322876	0.958902597427368	1	168.204223632813	23885
True	False	False	False	False	-86.6165771484375	-89.2370910644531	112.023338317871	0.87241119146347	0.970586776733398	1	176.742568969727	17851
True	False	False	False	False	-79.7790298461914	-41.1375770568848	107.586769104004	0.837860226631165	0.958612501621246	1	173.020614624023	16783
True	False	False	False	False	-79.5073547363281	64.7366638183594	147.515884399414	0.817581295967102	0.968452453613281	1	161.03759765625	21418
True	False	False	False	False	-66.0365219116211	-964.670532226563	80.9673614501953	0.750114381313324	0.93807327747345	0.650226891040802	116.712326049805	8520
True	False	False	False	False	-61.3377075195313	-865.360229492188	82.0765075683594	0.760389924049377	0.951252520084381	0.697156250476837	153.770263671875	11379
True	False	False	False	False	-64.6407623291016	-798.776733398438	99.8227767944336	0.838416218757629	0.973599314689636	1	161.188888549805	14507
True	False	False	False	False	-42.4604415893555	-1365.84619140625	108.695907592773	0.846498012542725	0.96260392665863	1	183.479598999023	17981
True	False	False	False	False	-34.4689483642578	-1216.2412109375	21.0736961364746	0.435516208410263	0.965089499950409	0.199439465999603	108.473686218262	2061
True	False	False	False	False	-33.9354858398438	-1363.78186035156	47.6931037902832	0.43084704875946	0.972619950771332	0.196255028247833	42.2790679931641	1818
True	False	False	False	False	-40.4687538146973	-1215.52490234375	173.026138305664	0.737513780593872	0.961028873920441	0.603955328464508	183.423080444336	28614
True	False	False	False	False	-38.7274017333984	-308.276641845703	78.7490768432617	0.803937435150146	0.957183837890625	1	142.887329101563	10145
True	False	False	False	False	-35.1482048034668	-774.239868164063	160.825576782227	0.717759907245636	0.933281779289246	0.546238422393799	161.165512084961	23369
True	False	False	False	False	4.48882579803467	-1895.1298828125	9.98227787017822	0.754574596881866	0.933233201503754	0.669301986694336	32.1111106872559	289
True	False	False	False	False	-28.0577545166016	-1247.18664550781	110.914192199707	0.757574498653412	0.961240172386169	0.683192253112793	123.529998779297	12353
True	False	False	False	False	-30.649959564209	-361.762634277344	13.3097038269043	0.718682765960693	0.943570137023926	0.54864364862442	37.9166679382324	455
True	False	False	False	False	-26.6934032440186	-537.135620117188	80.9673614501953	0.856437861919403	0.965720891952515	1	150.821914672852	11010
True	False	False	False	False	-18.6640625	-1864.93249511719	114.241622924805	0.793618381023407	0.937201619148254	1	133.242721557617	13724
True	False	False	False	False	-4.97442483901978	-511.941680908203	82.0765075683594	0.745684206485748	0.949857115745544	0.632829606533051	142.418914794922	10539
True	False	False	False	False	14.7518520355225	-1706.6845703125	108.695907592773	0.846498012542725	0.970586776733398	1	174.806121826172	17131
True	False	False	False	False	9.25988006591797	-657.693176269531	104.259346008301	0.801714420318604	0.941861987113953	1	155.531921386719	14620
True	False	False	False	False	10.0772972106934	-266.081573486328	124.223899841309	0.805557072162628	0.949698507785797	1	171.392852783203	19196
True	False	False	False	False	10.1012592315674	-1492.00732421875	209.627822875977	0.765569984912872	0.925927460193634	0.725789487361908	181.243392944336	34255
True	False	False	False	False	56.859432220459	-1758.51733398438	73.203369140625	0.878390073776245	0.973398745059967	1	151.424240112305	9994
True	False	False	False	False	53.2544250488281	-1121.32336425781	13.3097038269043	0.743378639221191	0.931919693946838	0.624296009540558	45.0833320617676	541
True	False	False	False	False	38.0374183654785	-984.31982421875	83.1856460571289	0.668196797370911	0.885030031204224	0.442692250013351	136.906661987305	10268
True	False	False	False	False	26.8070106506348	-73.9946975708008	137.533599853516	0.675143480300903	0.959490358829498	0.454890340566635	168.42741394043	20885
True	False	False	False	False	40.3385162353516	-331.716003417969	70.9850845336914	0.704015791416168	0.913282036781311	0.512974381446838	140.515625	8993
True	False	False	False	False	50.9526748657227	-1031.11853027344	112.023338317871	0.726439833641052	0.942414045333862	0.569876611232758	143.277221679688	14471
True	False	False	False	False	59.4089050292969	-904.365173339844	86.513069152832	0.764826476573944	0.941267848014832	0.721405208110809	131.987182617188	10295
True	False	False	False	False	58.0354347229004	-576.550720214844	14.4188451766968	0.666414141654968	0.928345501422882	0.43965283036232	34.9230766296387	454
True	False	False	False	False	53.6325569152832	-287.206604003906	96.4953460693359	0.799865543842316	0.965536773204803	1	120.770118713379	10507
True	False	False	False	False	58.9618682861328	7.46941566467285	24.401123046875	0.698149502277374	0.935971975326538	0.500038266181946	37.5	825
True	False	False	False	False	-1894.56848144531	1992.49780273438	14.4188451766968	0.805326879024506	0.942608833312988	1	45.1538467407227	587
True	False	False	False	False	-1709.22644042969	1846.62756347656	224.046676635742	0.712253510951996	0.932404816150665	0.532363772392273	171.524749755859	34648
True	False	False	False	False	-1724.97082519531	1878.20849609375	164.153015136719	0.805816411972046	0.951753258705139	1	170.885131835938	25291
True	False	False	False	False	-1652.78845214844	259.026641845703	158.607299804688	0.81450617313385	0.971531391143799	1	153.615386962891	21967
True	False	False	False	False	-1655.3720703125	1394.39135742188	56.5662384033203	0.611080229282379	0.942659199237823	0.359513878822327	47.3529396057129	2415
True	False	False	False	False	-1650.36962890625	1931.94079589844	19.9645557403564	0.776177406311035	0.943199634552002	0.804480254650116	40.1666679382324	723
True	False	False	False	False	-1598.17126464844	1942.21057128906	102.041061401367	0.845834851264954	0.963831067085266	1	149.793472290039	13781
True	False	False	False	False	-1567.23449707031	152.224594116211	103.150199890137	0.828564047813416	0.960341572761536	1	154.741928100586	14391
True	False	False	False	False	-1585.6025390625	418.709289550781	84.2947845458984	0.721413135528564	0.921929478645325	0.555903851985931	133.407897949219	10139
True	False	False	False	False	-1445.42919921875	2025.4912109375	122.005615234375	0.847553610801697	0.972220122814178	1	154.399993896484	16984
True	False	False	False	False	-1372.57946777344	815.322570800781	94.2770690917969	0.757289707660675	0.950476765632629	0.681832194328308	128.423522949219	10916
True	False	False	False	False	-1346.79235839844	567.043395996094	83.1856460571289	0.80851811170578	0.960834741592407	1	133.586669921875	10019
True	False	False	False	False	-1317.84399414063	583.39892578125	80.9673614501953	0.856437861919403	0.97037261724472	1	131.424652099609	9594
True	False	False	False	False	-1331.24633789063	769.6630859375	108.695907592773	0.846498012542725	0.96260392665863	1	139.418365478516	13663
True	False	False	False	False	-1272.38012695313	502.145416259766	87.6222152709961	0.785240411758423	0.96061897277832	0.972049474716187	126.13924407959	9965
True	False	False	False	False	-1251.95983886719	729.671569824219	118.678184509277	0.760737001895905	0.923041522502899	0.698947727680206	139.24299621582	14899
True	False	False	False	False	-1217.60656738281	622.156127929688	123.114753723145	0.557018935680389	0.932385504245758	0.299341171979904	124.477478027344	13817
True	False	False	False	False	-1194.0205078125	468.318054199219	11.0914192199707	0.619482219219208	0.916803061962128	0.37021940946579	33.9000015258789	339
True	False	False	False	False	-1150.54248046875	70.2725677490234	76.5307922363281	0.70901221036911	0.930148243904114	0.524551153182983	134.884063720703	9307
True	False	False	False	False	-1107.861328125	178.051773071289	73.203369140625	0.762958765029907	0.93431681394577	0.710821986198425	135.530303955078	8945
True	False	False	False	False	-1089.888671875	390.048736572266	108.695907592773	0.777484655380249	0.941761016845703	0.817557096481323	142.510208129883	13966
True	False	False	False	False	-1043.73583984375	94.3734664916992	78.7490768432617	0.79235315322876	0.955614149570465	1	132.211273193359	9387
True	False	False	False	False	-1041.69140625	823.286437988281	87.6222152709961	0.745764255523682	0.93296754360199	0.633131980895996	116.759490966797	9224
True	False	False	False	False	-1028.27075195313	121.992111206055	106.477630615234	0.643028676509857	0.969127893447876	0.402761965990067	125.6875	12066
True	False	False	False	False	-1012.49194335938	294.249114990234	109.805053710938	0.844358801841736	0.95712286233902	1	143.50505065918	14207
True	False	False	False	False	-992.773620605469	626.928955078125	146.40673828125	0.762958765029907	0.943759799003601	0.710821986198425	144.863632202148	19122
True	False	False	False	False	-987.4599609375	1014.97674560547	136.424453735352	0.805724918842316	0.951995432376862	1	140.398376464844	17269
True	False	False	False	False	-981.532165527344	449.312316894531	190.772415161133	0.851411759853363	0.96866899728775	1	155.976745605469	26828
True	False	False	False	False	-961.140258789063	318.176971435547	94.2770690917969	0.747598469257355	0.924818158149719	0.640176296234131	109.164703369141	9279
True	False	False	False	False	-959.694030761719	541.085571289063	112.023338317871	0.787644565105438	0.94987428188324	1	138.336639404297	13972
True	False	False	False	False	-957.664916992188	660.992004394531	89.8404998779297	0.744702398777008	0.927284359931946	0.629155278205872	134.197525024414	10870
True	False	False	False	False	-941.523559570313	414.979461669922	13.3097038269043	0.743378639221191	0.931919693946838	0.624296009540558	33.6666679382324	404
True	False	False	False	False	-913.367492675781	339.879333496094	85.4039306640625	0.77591460943222	0.939365863800049	0.801987648010254	114.31169128418	8802
True	False	False	False	False	-917.070434570313	927.479858398438	114.241622924805	0.762033998966217	0.948983550071716	0.705790936946869	127.009712219238	13082
True	False	False	False	False	-895.55029296875	333.075775146484	28.8376903533936	0.735885262489319	0.939532041549683	0.598617315292358	40.3846168518066	1050
True	False	False	False	False	-884.220764160156	679.742797851563	83.1856460571289	0.80851811170578	0.960834741592407	1	132.639999389648	9948
True	False	False	False	False	-869.572082519531	992.5751953125	109.805053710938	0.819165587425232	0.965687274932861	1	135.707077026367	13435
True	False	False	False	False	-882.023803710938	1058.67443847656	100.931915283203	0.766407787799835	0.943935871124268	0.730857133865356	131.175827026367	11937
True	False	False	False	False	-881.792602539063	1184.11022949219	75.4216537475586	0.871464610099792	0.969034552574158	1	132.95588684082	9041
True	False	False	False	False	-857.173706054688	927.025085449219	117.569046020508	0.826636910438538	0.968259692192078	1	141.933959960938	15045
True	False	False	False	False	-816.901611328125	635.967346191406	234.028945922852	0.803200364112854	0.953737437725067	1	157.521331787109	33237
True	False	False	False	False	-817.740905761719	858.254821777344	92.0587844848633	0.716931939125061	0.935956537723541	0.544100821018219	111.963851928711	9293
True	False	False	False	False	-811.705322265625	509.228393554688	110.914192199707	0.827440023422241	0.967305481433868	1	139.789993286133	13979
True	False	False	False	False	-811.013122558594	589.7626953125	147.515884399414	0.784993588924408	0.962991058826447	0.955616056919098	145.060150146484	19293
True	False	False	False	False	-805.957763671875	1365.580078125	145.297592163086	0.776568472385406	0.954333662986755	0.808269858360291	145.580154418945	19071
True	False	False	False	False	-789.910949707031	222.274780273438	134.206176757813	0.763469576835632	0.95832359790802	0.713658273220062	154.471069335938	18691
True	False	False	False	False	-793.1162109375	968.024291992188	94.2770690917969	0.844878911972046	0.970955848693848	1	129.494110107422	11007
True	False	False	False	False	-771.784790039063	711.29638671875	82.0765075683594	0.825832903385162	0.962030291557312	1	128.918914794922	9540
True	False	False	False	False	-761.883239746094	908.561218261719	150.843307495117	0.823476016521454	0.964472770690918	1	146.176467895508	19880
True	False	False	False	False	-756.757873535156	68.3332672119141	80.9673614501953	0.750114381313324	0.942545711994171	0.650226891040802	144.191787719727	10526
True	False	False	False	False	-692.38818359375	389.903900146484	77.6399383544922	0.754616916179657	0.930178463459015	0.669491648674011	132.699996948242	9289
True	False	False	False	False	-719.110229492188	533.388488769531	85.4039306640625	0.791216492652893	0.972272574901581	1	124.870132446289	9615
True	False	False	False	False	-702.039489746094	604.944274902344	83.1856460571289	0.792507886886597	0.937909305095673	1	131.479995727539	9861
True	False	False	False	False	-715.31005859375	915.26171875	100.931915283203	0.709659993648529	0.942362546920776	0.526092648506165	122.406593322754	11139
True	False	False	False	False	-705.921142578125	649.114379882813	124.223899841309	0.753693819046021	0.940775632858276	0.665395557880402	144.160720825195	16146
True	False	False	False	False	-698.4150390625	843.66357421875	116.459907531738	0.746517598628998	0.926662683486938	0.635997831821442	144.009521484375	15121
True	False	False	False	False	-703.67822265625	952.68505859375	82.0765075683594	0.809198617935181	0.949625492095947	1	130.405410766602	9650
True	False	False	False	False	-696.017761230469	1433.6474609375	124.223899841309	0.714430212974548	0.942927420139313	0.537754118442535	131.455352783203	14723
True	False	False	False	False	-673.136535644531	508.676055908203	12.2005615234375	0.768196105957031	0.939064502716064	0.742168962955475	35	385
True	False	False	False	False	-668.814636230469	466.151550292969	86.513069152832	0.717120826244354	0.925578653812408	0.544586777687073	131.769226074219	10278
True	False	False	False	False	-658.484497070313	824.677917480469	138.64274597168	0.85070264339447	0.9703488945961	1	146.936004638672	18367
True	False	False	False	False	-657.454528808594	621.242553710938	11.0914192199707	0.763594925403595	0.936281979084015	0.714360892772675	32	320
True	False	False	False	False	-654.407104492188	235.14729309082	15.5279874801636	0.740449011325836	0.946970880031586	0.613905251026154	33.6428565979004	471
True	False	False	False	False	-641.84521484375	915.836120605469	90.9496383666992	0.788853049278259	0.946037769317627	1	101.865852355957	8353
True	False	False	False	False	-644.089172363281	1516.88928222656	18.8554134368896	0.786078751087189	0.950416266918182	1	31.764705657959	540
True	False	False	False	False	-626.204406738281	1471.3173828125	75.4216537475586	0.733056426048279	0.932912409305573	0.589630365371704	131.161758422852	8919
True	False	False	False	False	-623.457336425781	87.5394973754883	92.0587844848633	0.730007886886597	0.936320126056671	0.580321133136749	139.891571044922	11611
True	False	False	False	False	-607.732543945313	1457.103515625	190.772415161133	0.730774879455566	0.966335296630859	0.582628428936005	150.75	25929
True	False	False	False	False	-603.074951171875	417.772003173828	124.223899841309	0.762229561805725	0.937437653541565	0.70684415102005	121.089286804199	13562
True	False	False	False	False	-578.14404296875	136.123901367188	145.297592163086	0.776568472385406	0.962974190711975	0.808269858360291	154.595413208008	20252
True	False	False	False	False	-563.017822265625	67.5126342773438	82.0765075683594	0.825832903385162	0.964687943458557	1	137.837844848633	10200
True	False	False	False	False	-565.400695800781	1199.4541015625	126.442184448242	0.829544961452484	0.969339847564697	1	138.83332824707	15827
True	False	False	False	False	-525.843505859375	139.526718139648	136.424453735352	0.784597456455231	0.949814915657043	0.938117504119873	162.178863525391	19948
True	False	False	False	False	-512.831787109375	372.2685546875	77.6399383544922	0.781193256378174	0.940000295639038	0.863637804985046	134.171432495117	9392
True	False	False	False	False	-505.461700439453	606.880798339844	107.586769104004	0.68964010477066	0.957330226898193	0.482387721538544	101.938140869141	9888
True	False	False	False	False	-502.572906494141	1083.23791503906	85.4039306640625	0.755021035671234	0.939506351947784	0.671310603618622	131.441558837891	10121
True	False	False	False	False	-502.073516845703	390.465270996094	86.513069152832	0.84085887670517	0.967140793800354	1	136.910263061523	10679
True	False	False	False	False	-501.931427001953	930.640747070313	88.7313537597656	0.694674909114838	0.910947501659393	0.492680758237839	133.774993896484	10702
True	False	False	False	False	-488.813537597656	344.316955566406	12.2005615234375	0.768196105957031	0.939064502716064	0.742168962955475	33.7272720336914	371
True	False	False	False	False	-490.115051269531	508.40966796875	80.9673614501953	0.814673006534576	0.964687943458557	1	129.986297607422	9489
True	False	False	False	False	-485.552124023438	668.221252441406	75.4216537475586	0.797777712345123	0.9591423869133	1	129.191177368164	8785
True	False	False	False	False	-485.224426269531	845.697875976563	94.2770690917969	0.817713499069214	0.954577445983887	1	135.91764831543	11553
True	False	False	False	False	-484.610229492188	1228.64685058594	12.2005615234375	0.768196105957031	0.939064502716064	0.742168962955475	29.7272720336914	327
True	False	False	False	False	-480.066864013672	1107.46606445313	89.8404998779297	0.758721351623535	0.926569819450378	0.688763201236725	116.543212890625	9440
True	False	False	False	False	-476.090209960938	497.780303955078	86.513069152832	0.707799673080444	0.925329267978668	0.52169132232666	118.961540222168	9279
True	False	False	False	False	-462.917694091797	587.247924804688	123.114753723145	0.821221113204956	0.945289552211761	1	150.459457397461	16701
True	False	False	False	False	-455.539001464844	1520.41931152344	146.40673828125	0.747322142124176	0.934556484222412	0.639100313186646	150.765151977539	19901
True	False	False	False	False	-450.256164550781	155.552154541016	88.7313537597656	0.822043120861053	0.959212362766266	1	149.300003051758	11944
True	False	False	False	False	-425.225067138672	1028.08825683594	118.678184509277	0.810604751110077	0.956522941589355	1	132.121490478516	14137
True	False	False	False	False	-409.049377441406	161.577041625977	92.0587844848633	0.749119520187378	0.9204141497612	0.646196484565735	128.819274902344	10692
True	False	False	False	False	-405.573547363281	293.491851806641	94.2770690917969	0.791837513446808	0.937555491924286	1	144.199996948242	12257
True	False	False	False	False	-406.216369628906	704.247619628906	180.790130615234	0.654538333415985	0.906463861465454	0.42026674747467	146.141098022461	23821
True	False	False	False	False	-403.208923339844	774.373168945313	78.7490768432617	0.705722391605377	0.918336927890778	0.516867816448212	123.422538757324	8763
True	False	False	False	False	-403.603485107422	1010.73931884766	127.551322937012	0.795297622680664	0.949196755886078	1	149.669570922852	17212
True	False	False	False	False	-402.408172607422	129.497940063477	12.2005615234375	0.768196105957031	0.939064502716064	0.742168962955475	35.0909080505371	386
True	False	False	False	False	-399.952239990234	252.054931640625	17.7462711334229	0.820201992988586	0.947792708873749	1	33.875	542
True	False	False	False	False	-392.774475097656	74.4534149169922	94.2770690917969	0.873420834541321	0.976625978946686	1	163.176467895508	13870
True	False	False	False	False	-382.892242431641	581.135620117188	96.4953460693359	0.765188992023468	0.944375455379486	0.723530054092407	140.655166625977	12237
True	False	False	False	False	-386.847198486328	604.495300292969	108.695907592773	0.83582991361618	0.96516364812851	1	131.479598999023	12885
True	False	False	False	False	-360.404602050781	326.30908203125	79.8582229614258	0.875775694847107	0.974569141864777	1	146.5	10548
True	False	False	False	False	-355.005859375	519.418090820313	100.931915283203	0.776127755641937	0.949190497398376	0.804006338119507	136.384613037109	12411
True	False	False	False	False	-375.767578125	901.150512695313	105.36848449707	0.820584774017334	0.96260392665863	1	141.178939819336	13412
True	False	False	False	False	-375.696655273438	941.803649902344	11.0914192199707	0.763594925403595	0.936281979084015	0.714360892772675	32.5999984741211	326
True	False	False	False	False	-351.195098876953	473.430389404297	97.6044921875	0.773984313011169	0.942707121372223	0.784835934638977	136.170455932617	11983
True	False	False	False	False	-349.180816650391	307.077758789063	84.2947845458984	0.721413135528564	0.938029229640961	0.555903851985931	136.105270385742	10344
True	False	False	False	False	-330.427581787109	428.147552490234	80.9673614501953	0.814673006534576	0.957493424415588	1	142.561645507813	10407
True	False	False	False	False	-334.554138183594	1301.19970703125	123.114753723145	0.746964454650879	0.920682013034821	0.637715458869934	143.450454711914	15923
True	False	False	False	False	-333.177551269531	752.931701660156	97.6044921875	0.874698162078857	0.972729384899139	1	133.352279663086	11735
True	False	False	False	False	-310.315551757813	220.673675537109	83.1856460571289	0.849229693412781	0.966323673725128	1	136.306671142578	10223
True	False	False	False	False	-315.788970947266	608.1298828125	139.751892089844	0.825376749038696	0.951995432376862	1	160.452377319336	20217
True	False	False	False	False	-312.037933349609	1429.53491210938	88.7313537597656	0.691018760204315	0.955305933952332	0.485164731740952	128.4375	10275
True	False	False	False	False	-311.204742431641	1000.24542236328	125.333038330078	0.790439307689667	0.946900010108948	1	150.106201171875	16962
True	False	False	False	False	-309.846099853516	346.829528808594	78.7490768432617	0.739793658256531	0.935859858989716	0.611645519733429	151.126754760742	10730
True	False	False	False	False	-305.160278320313	362.337768554688	85.4039306640625	0.830078601837158	0.965293765068054	1	150.272720336914	11571
True	False	False	False	False	-309.646179199219	1637.91149902344	140.861022949219	0.854635000228882	0.972579121589661	1	152.440948486328	19360
True	False	False	False	False	-306.55126953125	715.786987304688	9.98227787017822	0.754574596881866	0.933233201503754	0.669301986694336	35.4444427490234	319
True	False	False	False	False	-305.594085693359	1328.22875976563	86.513069152832	0.656920969486237	0.897101402282715	0.424041956663132	131.153839111328	10230
True	False	False	False	False	-286.003356933594	191.051071166992	108.695907592773	0.777484655380249	0.945586264133453	0.817557096481323	153.673461914063	15060
True	False	False	False	False	-297.622039794922	1626.24499511719	26.6194076538086	0.829222500324249	0.957139134407043	1	45.1666679382324	1084
True	False	False	False	False	-283.230773925781	152.222808837891	102.041061401367	0.717458426952362	0.935251116752625	0.54545783996582	106.054344177246	9757
True	False	False	False	False	-282.006256103516	1708.57666015625	25.5102653503418	0.794671595096588	0.94915634393692	1	33.8695640563965	779
True	False	False	False	False	-275.597503662109	975.705627441406	125.333038330078	0.702152848243713	0.955321669578552	0.50879293680191	126.159294128418	14256
True	False	False	False	False	-269.854431152344	401.608581542969	75.4216537475586	0.769968271255493	0.950720965862274	0.754133403301239	141.985290527344	9655
True	False	False	False	False	-267.735137939453	379.927886962891	85.4039306640625	0.765360891819	0.939862430095673	0.724545955657959	147.727279663086	11375
True	False	False	False	False	-264.78369140625	526.151733398438	19.9645557403564	0.679683864116669	0.943390667438507	0.463188141584396	34.8333320617676	627
True	False	False	False	False	-266.860717773438	632.609375	79.8582229614258	0.815260469913483	0.961753726005554	1	141.222229003906	10168
True	False	False	False	False	-251.166168212891	619.335632324219	22.1828384399414	0.806145071983337	0.95370626449585	1	35.8499984741211	717
True	False	False	False	False	-239.276702880859	327.878845214844	9.98227787017822	0.606388568878174	0.94014710187912	0.353718668222427	36.5555572509766	329
True	False	False	False	False	-237.480346679688	487.314453125	94.2770690917969	0.844878911972046	0.966674208641052	1	155.482345581055	13216
True	False	False	False	False	-237.267440795898	998.31396484375	150.843307495117	0.777960956096649	0.944050967693329	0.822637975215912	162.051467895508	22039
True	False	False	False	False	-222.765380859375	139.046493530273	110.914192199707	0.837840735912323	0.959238529205322	1	175.160003662109	17516
True	False	False	False	False	-219.169372558594	434.120422363281	105.36848449707	0.691287457942963	0.947987496852875	0.485709577798843	111.115791320801	10556
True	False	False	False	False	-218.949798583984	654.542236328125	73.203369140625	0.802794396877289	0.946871280670166	1	147.803024291992	9755
True	False	False	False	False	-206.952392578125	662.759887695313	90.9496383666992	0.84259420633316	0.963565766811371	1	153.914627075195	12621
True	False	False	False	False	-205.22004699707	386.262054443359	82.0765075683594	0.786518931388855	0.965538680553436	1	148.662155151367	11001
True	False	False	False	False	-199.338912963867	563.610900878906	116.459907531738	0.81883841753006	0.964467108249664	1	159.628570556641	16761
True	False	False	False	False	-191.276489257813	173.489807128906	34.3833999633789	0.830578744411469	0.962256669998169	1	36.0322570800781	1117
True	False	False	False	False	-192.494155883789	322.941070556641	125.333038330078	0.790439307689667	0.936026215553284	1	176.867263793945	19986
True	False	False	False	False	-190.5263671875	270.897216796875	98.7136306762695	0.736421585083008	0.925491452217102	0.600361526012421	122.83145904541	10932
True	False	False	False	False	-186.992294311523	1268.01940917969	143.079315185547	0.737918853759766	0.928304731845856	0.605302631855011	156.674423217773	20211
True	False	False	False	False	-163.036880493164	343.882629394531	128.660461425781	0.844098389148712	0.958907127380371	1	174.862075805664	20284
True	False	False	False	False	-176.173568725586	410.553802490234	96.4953460693359	0.799865543842316	0.953183054924011	1	154.517242431641	13443
True	False	False	False	False	-178.736633300781	863.999572753906	135.315322875977	0.853394627571106	0.963302195072174	1	168.90983581543	20607
True	False	False	False	False	-175.672836303711	926.932678222656	14.4188451766968	0.742955923080444	0.934609174728394	0.622766435146332	34.461540222168	448
True	False	False	False	False	-175.530197143555	387.987365722656	98.7136306762695	0.829100430011749	0.953504860401154	1	150.831466674805	13424
True	False	False	False	False	-164.759582519531	427.046356201172	82.0765075683594	0.825832903385162	0.957493424415588	1	151.837844848633	11236
True	False	False	False	False	-173.547332763672	526.056884765625	114.241622924805	0.827207922935486	0.967789649963379	1	164.669906616211	16961
True	False	False	False	False	-173.107208251953	814.818664550781	129.769607543945	0.818419456481934	0.954630613327026	1	160.31623840332	18757
True	False	False	False	False	-164.445755004883	1073.76342773438	18.8554134368896	0.666771829128265	0.928817808628082	0.44025981426239	35.1764717102051	598
True	False	False	False	False	-162.876846313477	1440.8974609375	260.648345947266	0.593701303005219	0.890991687774658	0.338651776313782	170.995742797852	40184
True	False	False	False	False	-160.488128662109	247.967834472656	83.1856460571289	0.80851811170578	0.95259553194046	1	162.266662597656	12170
True	False	False	False	False	-150.397415161133	556.153198242188	105.36848449707	0.786068022251129	0.948442876338959	1	165.93684387207	15764
True	False	False	False	False	-143.340118408203	359.943084716797	18.8554134368896	0.809739828109741	0.949675559997559	1	36.764705657959	625
True	False	False	False	False	-142.103668212891	1247.642578125	144.188446044922	0.77064049243927	0.944413900375366	0.758896112442017	164.600006103516	21398
True	False	False	False	False	-139.737243652344	654.748901367188	113.132476806641	0.81917679309845	0.956829428672791	1	150.372543334961	15338
True	False	False	False	False	-140.199188232422	1378.4599609375	83.1856460571289	0.879901885986328	0.975024342536926	1	147.693328857422	11077
True	False	False	False	False	-140.119735717773	1349.04138183594	88.7313537597656	0.795180141925812	0.949547469615936	1	148.225006103516	11858
True	False	False	False	False	-134.175598144531	242.017395019531	79.8582229614258	0.765261650085449	0.938852250576019	0.723958730697632	147.75	10638
True	False	False	False	False	-133.848907470703	1101.50463867188	12.2005615234375	0.768196105957031	0.939064502716064	0.742168962955475	32.7272720336914	360
True	False	False	False	False	-128.86750793457	592.742431640625	9.98227787017822	0.687235474586487	0.9244145154953	0.47761595249176	32.6666679382324	294
True	False	False	False	False	-124.483642578125	1186.16333007813	12.2005615234375	0.741141617298126	0.94014710187912	0.616318583488464	31.8181819915771	350
True	False	False	False	False	-115.114807128906	399.707305908203	130.878753662109	0.772971868515015	0.963957905769348	0.776539385318756	170.694915771484	20142
True	False	False	False	False	-120.64134979248	1263.65319824219	100.931915283203	0.810745477676392	0.970127999782562	1	142.802200317383	12995
True	False	False	False	False	-106.737014770508	773.892272949219	97.6044921875	0.846573948860168	0.968959093093872	1	159.647720336914	14049
True	False	False	False	False	-102.638603210449	893.04345703125	225.155807495117	0.782060861587524	0.927761614322662	0.877606451511383	185.266006469727	37609
True	False	False	False	False	-88.0425567626953	318.291259765625	18.8554134368896	0.809739828109741	0.949675559997559	1	33.9411773681641	577
True	False	False	False	False	-100.496887207031	1304.11096191406	11.0914192199707	0.763594925403595	0.936281979084015	0.714360892772675	39.0999984741211	391
True	False	False	False	False	-100.468101501465	352.496978759766	134.206176757813	0.783914089202881	0.947371304035187	0.916682362556458	178.049591064453	21544
True	False	False	False	False	-91.0601654052734	1290.83605957031	84.2947845458984	0.848152697086334	0.964687943458557	1	138.105270385742	10496
True	False	False	False	False	-84.5990753173828	1339.32385253906	131.987884521484	0.832409501075745	0.96275532245636	1	168.957977294922	20106
True	False	False	False	False	-77.1368179321289	1359.62231445313	16.6371288299561	0.76893937587738	0.947792708873749	0.747088372707367	36.0666656494141	541
True	False	False	False	False	-53.8312187194824	162.176788330078	124.223899841309	0.688489496707916	0.933806478977203	0.48009330034256	191.3125	21427
True	False	False	False	False	-48.1597785949707	483.216400146484	93.1679229736328	0.707453370094299	0.914606750011444	0.520880579948425	148.547622680664	12478
True	False	False	False	False	-50.5020599365234	1266.30236816406	99.8227767944336	0.791574835777283	0.952430725097656	1	148.355560302734	13352
True	False	False	False	False	-47.1372604370117	454.262969970703	150.843307495117	0.737391412258148	0.94293487071991	0.603549718856812	181.83088684082	24729
True	False	False	False	False	-45.2811126708984	1443.08898925781	13.3097038269043	0.718682765960693	0.943570137023926	0.54864364862442	34.1666679382324	410
True	False	False	False	False	-34.456729888916	1333.75891113281	137.533599853516	0.843897044658661	0.963263034820557	1	169.645156860352	21036
True	False	False	False	False	-20.9712390899658	414.817321777344	94.2770690917969	0.844878911972046	0.966674208641052	1	156.764709472656	13325
True	False	False	False	False	-23.6203079223633	906.377136230469	100.931915283203	0.776127755641937	0.95887416601181	0.804006338119507	138.175827026367	12574
True	False	False	False	False	-17.1641712188721	143.031661987305	90.9496383666992	0.883979797363281	0.976058840751648	1	163.536590576172	13410
True	False	False	False	False	-18.5099239349365	563.583374023438	86.513069152832	0.801492035388947	0.944229900836945	1	142.320510864258	11101
True	False	False	False	False	-14.9473552703857	120.081604003906	85.4039306640625	0.830078601837158	0.958222687244415	1	149.142852783203	11484
True	False	False	False	False	-5.82915544509888	986.44970703125	23.2919807434082	0.792964518070221	0.955192744731903	1	37.7142868041992	792
True	False	False	False	False	2.81614065170288	1368.49621582031	190.772415161133	0.824089586734772	0.967944443225861	1	174.476745605469	30010
True	False	False	False	False	5.58298826217651	1071.33557128906	154.17073059082	0.854464650154114	0.971819639205933	1	160.978424072266	22376
True	False	False	False	False	7.88640975952148	616.698059082031	17.7462711334229	0.762108087539673	0.940302610397339	0.706189274787903	36.5	584
True	False	False	False	False	14.9812107086182	307.078002929688	150.843307495117	0.814773619174957	0.956129848957062	1	171.772064208984	23361
True	False	False	False	False	11.7607707977295	1164.89611816406	165.262145996094	0.839980483055115	0.973013401031494	1	164.838928222656	24561
True	False	False	False	False	13.8297672271729	1385.46850585938	113.132476806641	0.721733629703522	0.933243989944458	0.556770741939545	150.539215087891	15355
True	False	False	False	False	15.302360534668	1221.40100097656	119.787330627441	0.79902595281601	0.945289552211761	1	153.037033081055	16528
True	False	False	False	False	20.1245536804199	562.061096191406	21.0736961364746	0.765837788581848	0.945084035396576	0.727394282817841	32.9473686218262	626
True	False	False	False	False	24.21826171875	857.750122070313	139.751892089844	0.857508301734924	0.9703488945961	1	156.365081787109	19702
True	False	False	False	False	26.3786315917969	683.312744140625	28.8376903533936	0.797349810600281	0.952098965644836	1	35.038459777832	911
True	False	False	False	False	29.5020942687988	233.292877197266	89.8404998779297	0.768874526023865	0.942964792251587	0.74665355682373	146.814819335938	11892
True	False	False	False	False	34.1768264770508	394.185607910156	114.241622924805	0.6822509765625	0.943917393684387	0.468001574277878	138.087371826172	14223
True	False	False	False	False	44.0363883972168	494.96728515625	88.7313537597656	0.795180141925812	0.949430406093597	1	135.425003051758	10834
True	False	False	False	False	43.5717086791992	1180.63793945313	90.9496383666992	0.788853049278259	0.94258189201355	1	144.048782348633	11812
True	False	False	False	False	47.4697341918945	799.489379882813	144.188446044922	0.715016007423401	0.934263944625854	0.539225459098816	157.007690429688	20411
True	False	False	False	False	52.349925994873	641.095886230469	92.0587844848633	0.739471137523651	0.9464231133461	0.610541462898254	135.795181274414	11271
True	False	False	False	False	51.0626449584961	1149.70288085938	94.2770690917969	0.844878911972046	0.962392508983612	1	136.611770629883	11612
True	False	False	False	False	-1853.10412597656	2035.443359375	36.6016845703125	0.779091417789459	0.951372683048248	0.835518538951874	46.6060600280762	1538
True	False	False	False	False	-1889.46508789063	2108.16479492188	36.6016845703125	0.779091417789459	0.951372683048248	0.835518538951874	53.7575759887695	1774
True	False	False	False	False	-1861.89172363281	2152.45532226563	124.223899841309	0.725606381893158	0.909778833389282	0.567502200603485	164.017852783203	18370
True	False	False	False	False	-1879.05737304688	2258.47729492188	38.8199691772461	0.733614146709442	0.945388197898865	0.591374695301056	54.2571411132813	1899
True	False	False	False	False	-1877.6767578125	2349.51196289063	16.6371288299561	0.793338239192963	0.946970880031586	1	44.7999992370605	672
True	False	False	False	False	-1863.02075195313	2248.07055664063	107.586769104004	0.827301025390625	0.967486977577209	1	158.412368774414	15366
True	False	False	False	False	-1857.27001953125	2274.29736328125	18.8554134368896	0.733056426048279	0.934281527996063	0.589630365371704	50.235294342041	854
True	False	False	False	False	-1858.23999023438	2298.7685546875	221.828384399414	0.352600753307343	0.754411101341248	0.147887751460075	146.740005493164	29348
True	False	False	False	False	-1882.91931152344	2404.08349609375	102.041061401367	0.210648074746132	0.853084325790405	0.077905684709549	90.1956558227539	8298
True	False	False	False	False	-1851.01318359375	2264.73388671875	26.6194076538086	0.554879128932953	0.945348680019379	0.297217160463333	51.625	1239
True	False	False	False	False	-1849.78991699219	2403.59155273438	144.188446044922	0.697807669639587	0.958474338054657	0.49930477142334	77.2153854370117	10038
True	False	False	False	False	-1839.06005859375	2030.66870117188	19.9645557403564	0.661957681179047	0.944133758544922	0.432207375764847	43.8888893127441	790
True	False	False	False	False	-1843.37158203125	2120.5	161.934722900391	0.814673006534576	0.947949647903442	1	169.66438293457	24771
True	False	False	False	False	-1843.22143554688	2063.123046875	126.442184448242	0.788381993770599	0.945625305175781	1	161.728073120117	18437
True	False	False	False	False	-1837.06909179688	2416.96557617188	75.4216537475586	0.733056426048279	0.95637571811676	0.589630365371704	78.1029434204102	5311
True	False	False	False	False	-1829.55432128906	2438.87182617188	23.2919807434082	0.411829650402069	0.915529072284698	0.183664351701736	92.523811340332	1943
True	False	False	False	False	-1811.30029296875	2042.06274414063	24.401123046875	0.698149502277374	0.928321480751038	0.500038266181946	43.8636360168457	965
True	False	False	False	False	-1821.22192382813	2225.59350585938	23.2919807434082	0.846452295780182	0.95370626449585	1	45.238094329834	950
True	False	False	False	False	-1820.71252441406	2140.11791992188	19.9645557403564	0.798721373081207	0.951427280902863	1	46.1666679382324	831
True	False	False	False	False	-1810.5458984375	2159.53369140625	18.8554134368896	0.733056426048279	0.934281527996063	0.589630365371704	44.8823547363281	763
True	False	False	False	False	-1810.42529296875	2388.85791015625	183.008422851563	0.654515147209167	0.899331331253052	0.420230358839035	143.575759887695	23690
True	False	False	False	False	-1784.45239257813	2042.8349609375	16.6371288299561	0.76893937587738	0.938069105148315	0.747088372707367	47.3333320617676	710
True	False	False	False	False	-1803.5986328125	2098.36328125	52.1296730041504	0.71564769744873	0.951258361339569	0.54082202911377	51.7234039306641	2431
True	False	False	False	False	-1802.08264160156	2207.59301757813	115.350761413574	0.735885262489319	0.949260473251343	0.598617315292358	155.278839111328	16149
True	False	False	False	False	-1797.31787109375	2414.94580078125	39.9291114807129	0.754574596881866	0.945388197898865	0.669301986694336	50.3333320617676	1812
True	False	False	False	False	-1805.88818359375	2436.61206054688	166.371292114258	0.577877461910248	0.938497006893158	0.320980578660965	111.319999694824	16698
True	False	False	False	False	-1794.82580566406	2227.3583984375	9.98227787017822	0.754574596881866	0.933233201503754	0.669301986694336	48.1111106872559	433
True	False	False	False	False	-1792.51428222656	2127.80053710938	113.132476806641	0.611080229282379	0.865376651287079	0.359513878822327	155.568634033203	15868
True	False	False	False	False	-1786.14428710938	2465.67114257813	84.2947845458984	0.25170424580574	0.844797253608704	0.0962927863001823	92.5526351928711	7034
True	False	False	False	False	-1781.65026855469	2057.85400390625	23.2919807434082	0.792964518070221	0.955192744731903	1	46.4285697937012	975
True	False	False	False	False	-1762.9921875	2086.69482421875	105.36848449707	0.776370167732239	0.937008619308472	0.80633556842804	155.926315307617	14813
True	False	False	False	False	-1777.75415039063	2139.44189453125	15.5279874801636	0.717676758766174	0.938069105148315	0.546022891998291	54.6428565979004	765
True	False	False	False	False	-1769.35290527344	2223.07104492188	128.660461425781	0.834326982498169	0.966500520706177	1	156.155166625977	18114
True	False	False	False	False	-1774.87927246094	2275.72900390625	57.6753807067871	0.692064881324768	0.931575179100037	0.487292498350143	73.211540222168	3807
True	False	False	False	False	-1770.34118652344	2292.08984375	9.98227787017822	0.754574596881866	0.933233201503754	0.669301986694336	49.1111106872559	442
True	False	False	False	False	-1762.08044433594	2146.11962890625	170.807861328125	0.847019016742706	0.963789045810699	1	164.863632202148	25389
True	False	False	False	False	-1759.06604003906	2439.81787109375	25.5102653503418	0.748013913631439	0.935181617736816	0.641803920269012	45.5217399597168	1047
True	False	False	False	False	-1760.33093261719	2462.78759765625	95.3862075805664	0.766198992729187	0.939962387084961	0.729580998420715	152.732559204102	13135
True	False	False	False	False	-1748.87182617188	2106.98217773438	107.586769104004	0.747388184070587	0.928100645542145	0.639357089996338	151.907211303711	14735
True	False	False	False	False	-1740.87548828125	2131.32983398438	43.256534576416	0.481622606515884	0.917663335800171	0.233109757304192	47.4358978271484	1850
True	False	False	False	False	-1739.68334960938	2234.3564453125	15.5279874801636	0.800106346607208	0.94487601518631	1	47.5	665
True	False	False	False	False	-1739.62756347656	2210.341796875	35.4925422668457	0.857371628284454	0.962256669998169	1	46.5	1488
True	False	False	False	False	-1729.98388671875	2251.7294921875	64.3302307128906	0.543281972408295	0.910610020160675	0.285989671945572	92.4482727050781	5362
True	False	False	False	False	-1733.3154296875	2263.7470703125	204.082122802734	0.398384839296341	0.825175940990448	0.175109446048737	140.461959838867	25845
True	False	False	False	False	-1728.93994140625	2501.2646484375	116.459907531738	0.162959843873978	0.832079768180847	0.0580711551010609	97.4380950927734	10231
True	False	False	False	False	-1721.97387695313	2184.13061523438	36.6016845703125	0.820213973522186	0.956876516342163	1	45.0909080505371	1488
True	False	False	False	False	-1721.09399414063	2416.61157226563	12.2005615234375	0.768196105957031	0.939064502716064	0.742168962955475	48.4545440673828	533
True	False	False	False	False	-1719.99499511719	2205.18969726563	29.9468326568604	0.828017055988312	0.959619760513306	1	46.8888893127441	1266
True	False	False	False	False	-1711.95129394531	2279.14990234375	144.188446044922	0.751398801803589	0.929844260215759	0.655545711517334	156.061538696289	20288
True	False	False	False	False	-1713.81994628906	2340.93676757813	13.3097038269043	0.769369602203369	0.941614151000977	0.75	43	516
True	False	False	False	False	-1704.99792480469	2514.96264648438	54.3479537963867	0.335040897130966	0.892177999019623	0.138148337602615	96.8775482177734	4747
True	False	False	False	False	-1698.06884765625	2110.70776367188	23.2919807434082	0.725569725036621	0.937866926193237	0.567398190498352	43.7142868041992	918
True	False	False	False	False	-1685.87414550781	2152.70825195313	66.5485153198242	0.62517774105072	0.952727735042572	0.377730756998062	46.533332824707	2792
True	False	False	False	False	-1696.03869628906	2289.41723632813	28.8376903533936	0.681263327598572	0.931988120079041	0.466138988733292	54.769229888916	1424
True	False	False	False	False	-1684.59826660156	2296.92309570313	41.0382537841797	0.775534987449646	0.947963654994965	0.798458695411682	53.9459457397461	1996
True	False	False	False	False	-1682.41101074219	2330.9482421875	316.10546875	0.560420751571655	0.898069977760315	0.302753061056137	164.607025146484	46913
True	False	False	False	False	-1681.2138671875	2529.79028320313	11.0914192199707	0.55325049161911	0.880693912506104	0.295611768960953	101.900001525879	1019
True	False	False	False	False	-1677.51306152344	2200.80151367188	23.2919807434082	0.792964518070221	0.955192744731903	1	47.6666679382324	1001
True	False	False	False	False	-1674.56884765625	2264.17993164063	191.881561279297	0.645322442054749	0.933527231216431	0.406158268451691	153.734100341797	26596
True	False	False	False	False	-1672.77746582031	2113.10034179688	21.0736961364746	0.765837788581848	0.945084035396576	0.727394282817841	40.1578941345215	763
True	False	False	False	False	-1658.26513671875	2152.994140625	22.1828384399414	0.806145071983337	0.95370626449585	1	45.0499992370605	901
True	False	False	False	False	-1672.56042480469	2371.47583007813	33.2742576599121	0.745649039745331	0.936564445495605	0.63269704580307	49.3333320617676	1480
True	False	False	False	False	-1668.48059082031	2450.91455078125	32.1651153564453	0.776993036270142	0.948197305202484	0.812498211860657	53	1537
True	False	False	False	False	-1661.7119140625	2191.32373046875	100.931915283203	0.800370097160339	0.962955474853516	1	149.890106201172	13640
True	False	False	False	False	-1658.82824707031	2396.80834960938	200.754699707031	0.70930814743042	0.917311191558838	0.525254130363464	146.193374633789	26461
True	False	False	False	False	-1648.12658691406	2207.70166015625	27.7285480499268	0.748627901077271	0.945234656333923	0.644232213497162	47.1199989318848	1178
True	False	False	False	False	-1653.43017578125	2378.47436523438	9.98227787017822	0.754574596881866	0.933233201503754	0.669301986694336	53.7777786254883	484
True	False	False	False	False	-1652.75402832031	2479.95068359375	17.7462711334229	0.820201992988586	0.947792708873749	1	45.6875	731
True	False	False	False	False	-1651.71984863281	2235.56640625	108.695907592773	0.755093216896057	0.931870400905609	0.671637296676636	150.591842651367	14758
True	False	False	False	False	-1636.99108886719	2263.85327148438	108.695907592773	0.83582991361618	0.969129860401154	1	149.173461914063	14619
True	False	False	False	False	-1643.16821289063	2445.66772460938	134.206176757813	0.771839797496796	0.942927420139313	0.76773864030838	149.793395996094	18125
True	False	False	False	False	-1637.09143066406	2553.736328125	354.925415039063	0.111147984862328	0.875404357910156	0.0381289012730122	100.871871948242	32279
True	False	False	False	False	-1630.06567382813	2300.435546875	15.5279874801636	0.717676758766174	0.928345501422882	0.546022891998291	45.7142868041992	640
True	False	False	False	False	-1628.03820800781	2191.76147460938	123.114753723145	0.755423963069916	0.942516624927521	0.673140406608582	140.963958740234	15647
True	False	False	False	False	-1619.16943359375	2278.30859375	24.401123046875	0.809059381484985	0.955780923366547	1	45.4545440673828	1000
True	False	False	False	False	-1610.45715332031	2379.9296875	514.641845703125	0.824724197387695	0.961930394172668	1	167.933197021484	77921
True	False	False	False	False	-1610.58544921875	2447.75244140625	309.450592041016	0.627139985561371	0.94232314825058	0.380368828773499	162.476699829102	45331
True	False	False	False	False	-1604.71142578125	2554.96362304688	37.7108268737793	0.748016774654388	0.959428310394287	0.64181524515152	65.7647094726563	2236
True	False	False	False	False	-1546.86853027344	2201.08959960938	109.805053710938	0.795083343982697	0.958498001098633	1	142.33332824707	14091
True	False	False	False	False	-1585.54956054688	2566.05590820313	62.1119499206543	0.691560626029968	0.89258873462677	0.486264646053314	114.321426391602	6402
True	False	False	False	False	-1581.298828125	2201.82836914063	21.0736961364746	0.717444062232971	0.938502132892609	0.54542076587677	42	798
True	False	False	False	False	-1536.08386230469	2243.21508789063	16.6371288299561	0.714476346969604	0.940302610397339	0.53786963224411	42.4000015258789	636
True	False	False	False	False	-1575.96655273438	2257.16625976563	31.0559749603271	0.792491853237152	0.961207389831543	1	45.5714302062988	1276
True	False	False	False	False	-1557.46484375	2349.78393554688	16.6371288299561	0.76893937587738	0.938069105148315	0.747088372707367	51.1333351135254	767
True	False	False	False	False	-1569.42102050781	2446.14990234375	62.1119499206543	0.787172973155975	0.952294647693634	1	58.9285697937012	3300
True	False	False	False	False	-1569.82971191406	2483.0087890625	11.0914192199707	0.619482219219208	0.927492141723633	0.37021940946579	52.7999992370605	528
True	False	False	False	False	-1573.24304199219	2496.27197265625	39.9291114807129	0.808348000049591	0.952576816082001	1	56.1388893127441	2021
True	False	False	False	False	-1565.40588378906	2592.0576171875	215.173538208008	0.188778325915337	0.898153364658356	0.0686196610331535	105.407218933105	20449
True	False	False	False	False	-1564.80529785156	2474.96044921875	22.1828384399414	0.735508561134338	0.939309358596802	0.597400009632111	53.0499992370605	1061
True	False	False	False	False	-1563.50903320313	2360.85693359375	34.3833999633789	0.830578744411469	0.962256669998169	1	53.9677429199219	1673
True	False	False	False	False	-1545.83764648438	2458.83056640625	67.6576614379883	0.560825288295746	0.8590949177742	0.303161680698395	100.40983581543	6125
True	False	False	False	False	-1548.0673828125	2544.30004882813	14.4188451766968	0.805326879024506	0.942608833312988	1	53.230770111084	692
True	False	False	False	False	-1538.09997558594	2272.0693359375	15.5279874801636	0.603693544864655	0.916445434093475	0.350445985794067	47.5	665
True	False	False	False	False	-1508.19018554688	2276.39697265625	78.7490768432617	0.729563295841217	0.921322405338287	0.57899397611618	133.915496826172	9508
True	False	False	False	False	-1528.64599609375	2381.44799804688	218.500961303711	0.743613541126251	0.9534792304039	0.625150442123413	133.700500488281	26339
True	False	False	False	False	-1522.2080078125	2458.45532226563	259.539215087891	0.575904130935669	0.923666477203369	0.318856716156006	152.923080444336	35784
True	False	False	False	False	-1527.63586425781	2479.67529296875	65.4393768310547	0.535386919975281	0.893925607204437	0.27860701084137	81.101692199707	4785
True	False	False	False	False	-1523.46911621094	2551.37548828125	23.2919807434082	0.772283971309662	0.947545111179352	0.771135985851288	52.476188659668	1102
True	False	False	False	False	-1525.2421875	2567.23120117188	12.2005615234375	0.628655016422272	0.889008522033691	0.382423788309097	49.4545440673828	544
True	False	False	False	False	-1520.32897949219	2401.45361328125	237.356369018555	0.470547258853912	0.844148218631744	0.224626258015633	155.378509521484	33251
True	False	False	False	False	-1516.91821289063	2520.82202148438	22.1828384399414	0.755204319953918	0.943390667438507	0.672140836715698	59.6500015258789	1193
True	False	False	False	False	-1517.24670410156	2599.74169921875	202.97297668457	0.604104340076447	0.94058096408844	0.350942254066467	141.213119506836	25842
True	False	False	False	False	-1513.80517578125	2532.498046875	23.2919807434082	0.772283971309662	0.947545111179352	0.771135985851288	54.8095245361328	1151
True	False	False	False	False	-1513.62585449219	2581.73486328125	45.4748191833496	0.72121262550354	0.941915214061737	0.555363178253174	59.2195129394531	2428
True	False	False	False	False	-1508.55969238281	2305.1787109375	14.4188451766968	0.742955923080444	0.934609174728394	0.622766435146332	50	650
True	False	False	False	False	-1502.87963867188	2248.46215820313	16.6371288299561	0.76893937587738	0.947792708873749	0.747088372707367	43	645
True	False	False	False	False	-1465.35583496094	2270.49291992188	187.44499206543	0.566769361495972	0.950620889663696	0.309239119291306	82.6035537719727	13960
True	False	False	False	False	-1497.427734375	2491.29467773438	140.861022949219	0.841222047805786	0.963757157325745	1	151.488189697266	19239
True	False	False	False	False	-1488.52502441406	2578.05249023438	9.98227787017822	0.754574596881866	0.933233201503754	0.669301986694336	49.6666679382324	447
True	False	False	False	False	-1482.26232910156	2290.96020507813	45.4748191833496	0.819687008857727	0.95525187253952	1	50.9512176513672	2089
True	False	False	False	False	-1459.78698730469	2354.22583007813	57.6753807067871	0.839499652385712	0.97070187330246	1	51.0576934814453	2655
True	False	False	False	False	-1464.62084960938	2496.35522460938	16.6371288299561	0.76893937587738	0.938069105148315	0.747088372707367	52.1333351135254	782
True	False	False	False	False	-1468.91772460938	2557.25415039063	151.952453613281	0.742813408374786	0.927518248558044	0.622253179550171	152.131393432617	20842
True	False	False	False	False	-1465.93933105469	2588.96459960938	140.861022949219	0.741758704185486	0.929477274417877	0.618490815162659	154.433074951172	19613
True	False	False	False	False	-1460.24792480469	2374.2138671875	25.5102653503418	0.794671595096588	0.94915634393692	1	48.3043479919434	1111
True	False	False	False	False	-1459.01452636719	2460.0830078125	21.0736961364746	0.617924511432648	0.924228668212891	0.368201732635498	50	950
True	False	False	False	False	-1458.64709472656	2049.60864257813	102.041061401367	0.751853168010712	0.933126211166382	0.657459616661072	146.804351806641	13506
True	False	False	False	False	-1442.21838378906	2422.279296875	402.618530273438	0.554879128932953	0.850470066070557	0.297217160463333	152.286499023438	55280
True	False	False	False	False	-1452.28649902344	2535.630859375	15.5279874801636	0.717676758766174	0.938069105148315	0.546022891998291	53.4285697937012	748
True	False	False	False	False	-1443.34741210938	2627.91674804688	109.805053710938	0.85513573884964	0.970586776733398	1	148.444442749023	14696
True	False	False	False	False	-1420.1708984375	2645.56665039063	41.0382537841797	0.693152844905853	0.936613917350769	0.489524483680725	63.4594612121582	2348
True	False	False	False	False	-1397.73132324219	2496.01489257813	42.1473922729492	0.836018741130829	0.959428310394287	1	53.7105255126953	2041
True	False	False	False	False	-1416.72583007813	2509.89770507813	47.6931037902832	0.515224516391754	0.942568361759186	0.260627448558807	51.5348854064941	2216
True	False	False	False	False	-1408.18432617188	2556.95532226563	28.8376903533936	0.778573036193848	0.945234656333923	0.82945716381073	52.1538467407227	1356
True	False	False	False	False	-1416.59729003906	2604.99633789063	38.8199691772461	0.491983115673065	0.935783922672272	0.241296842694283	52.5999984741211	1841
True	False	False	False	False	-1402.92333984375	2669.7890625	1141.30700683594	0.0487457811832428	0.861737072467804	0.0160173028707504	109.591835021973	112770
True	False	False	False	False	-1401.88293457031	2585.75927734375	117.569046020508	0.733056902885437	0.921140372753143	0.589631855487823	149.74528503418	15873
True	False	False	False	False	-1384.96997070313	2127.69091796875	29.9468326568604	0.764188587665558	0.946757137775421	0.717723667621613	40.2962951660156	1088
True	False	False	False	False	-1375.24487304688	2381.42407226563	48.80224609375	0.741141617298126	0.95661723613739	0.616318583488464	49.0227279663086	2157
True	False	False	False	False	-1375.69409179688	2410.99877929688	23.2919807434082	0.846452295780182	0.95370626449585	1	49.523811340332	1040
True	False	False	False	False	-1372.62182617188	2455.251953125	107.586769104004	0.726169049739838	0.924540936946869	0.56910252571106	143.494842529297	13919
True	False	False	False	False	-1365.49255371094	2296.75390625	17.7462711334229	0.762108087539673	0.940302610397339	0.706189274787903	44.0625	705
True	False	False	False	False	-1350.43115234375	2294.17407226563	14.4188451766968	0.742955923080444	0.94487601518631	0.622766435146332	43.8461532592773	570
True	False	False	False	False	-1358.18957519531	2613.1787109375	19.9645557403564	0.798721373081207	0.951427280902863	1	48.2222213745117	868
True	False	False	False	False	-1357.60595703125	2434.27001953125	33.2742576599121	0.708264887332916	0.951372683048248	0.52278470993042	51.3666648864746	1541
True	False	False	False	False	-1350.70874023438	2567.34545898438	19.9645557403564	0.798721373081207	0.951427280902863	1	48.9444427490234	881
True	False	False	False	False	-1337.70629882813	2305.70776367188	22.1828384399414	0.806145071983337	0.945084035396576	1	46.7999992370605	936
True	False	False	False	False	-1345.05969238281	2514.89404296875	53.2388153076172	0.823076725006104	0.958557844161987	1	59.3958320617676	2851
True	False	False	False	False	-1341.32580566406	2421.67602539063	39.9291114807129	0.705993711948395	0.949666619300842	0.517492473125458	53.6944427490234	1933
True	False	False	False	False	-1334.11096191406	2645.82104492188	17.7462711334229	0.820201992988586	0.947792708873749	1	49.25	788
True	False	False	False	False	-1329.81066894531	2447.46020507813	134.206176757813	0.823480188846588	0.958252608776093	1	148.818176269531	18007
True	False	False	False	False	-1328.78674316406	2615.23071289063	99.8227767944336	0.86581426858902	0.973171412944794	1	149.122222900391	13421
True	False	False	False	False	-1326.77062988281	2466.66748046875	14.4188451766968	0.742955923080444	0.934609174728394	0.622766435146332	55.1538467407227	717
True	False	False	False	False	-1315.71826171875	2491.22973632813	12.2005615234375	0.681430399417877	0.931919693946838	0.46645313501358	52.9090919494629	582
True	False	False	False	False	-1326.22192382813	2599.10009765625	93.1679229736328	0.762245774269104	0.945896327495575	0.70693165063858	149.41667175293	12551
True	False	False	False	False	-1318.19665527344	2633.44018554688	27.7285480499268	0.748627901077271	0.937802910804749	0.644232213497162	57.3199996948242	1433
True	False	False	False	False	-1313.14392089844	2618.080078125	93.1679229736328	0.762245774269104	0.937714219093323	0.70693165063858	148.511901855469	12475
True	False	False	False	False	-1302.82287597656	2536.8193359375	171.917007446289	0.804226338863373	0.964079022407532	1	109.651611328125	16996
True	False	False	False	False	-1298.74011230469	2610.33837890625	9.98227787017822	0.754574596881866	0.933233201503754	0.669301986694336	56.3333320617676	507
True	False	False	False	False	-1296.90002441406	2356.24365234375	24.401123046875	0.809059381484985	0.955780923366547	1	45.6363639831543	1004
True	False	False	False	False	-1287.64892578125	2418.37109375	257.320922851563	0.670478940010071	0.94030886888504	0.446636199951172	93.3275833129883	21652
True	False	False	False	False	-1292.07629394531	2703.40747070313	59.8936653137207	0.718682765960693	0.939567387104034	0.54864364862442	84.9259262084961	4586
True	False	False	False	False	-1281.78686523438	2342.50366210938	11.0914192199707	0.763594925403595	0.936281979084015	0.714360892772675	46.7999992370605	468
True	False	False	False	False	-1279.22131347656	2462.95727539063	149.734161376953	0.745649039745331	0.917992234230042	0.63269704580307	157.274078369141	21232
True	False	False	False	False	-1276.06604003906	2583.81176757813	122.005615234375	0.720566987991333	0.942760467529297	0.553630292415619	138.818176269531	15270
True	False	False	False	False	-1274.39501953125	2486.80224609375	11.0914192199707	0.763594925403595	0.936281979084015	0.714360892772675	51.0999984741211	511
True	False	False	False	False	-1274.29418945313	2444.63427734375	198.536407470703	0.787177205085754	0.955049395561218	1	88.3910598754883	15822
True	False	False	False	False	-1253.85656738281	2569.65258789063	297.250030517578	0.677072107791901	0.956771433353424	0.458382248878479	106.57836151123	28563
True	False	False	False	False	-1272.04443359375	2725.59252929688	323.869445800781	0.182904034852982	0.899653375148773	0.0661813393235207	112.986297607422	32992
True	False	False	False	False	-1248.02966308594	2460.67041015625	200.754699707031	0.746109485626221	0.952580690383911	0.634440541267395	87.6298370361328	15861
True	False	False	False	False	-1250.74145507813	2533.44116210938	201.863830566406	0.673253357410431	0.934957325458527	0.451513648033142	119.934066772461	21828
True	False	False	False	False	-1249.36755371094	2624.78515625	211.846115112305	0.780456304550171	0.93616646528244	0.853013038635254	114.732986450195	21914
True	False	False	False	False	-1237.99658203125	2407.89721679688	244.01123046875	0.820641219615936	0.959050893783569	1	84.0500030517578	18491
True	False	False	False	False	-1218.4306640625	2426.2080078125	38.8199691772461	0.770017266273499	0.946688234806061	0.754476308822632	50.5142860412598	1768
True	False	False	False	False	-1235.52209472656	2446.93432617188	25.5102653503418	0.729883551597595	0.951272964477539	0.579949259757996	51.652172088623	1188
True	False	False	False	False	-1226.46875	2503.5859375	293.922607421875	0.560020506381989	0.948138773441315	0.302349388599396	106.354713439941	28184
True	False	False	False	False	-1220.60339355469	2674.9404296875	11.0914192199707	0.735508561134338	0.937464773654938	0.597400009632111	47.2999992370605	473
True	False	False	False	False	-1231.69641113281	2727.07348632813	87.6222152709961	0.796068251132965	0.953511893749237	1	150.215194702148	11867
True	False	False	False	False	-1218.17956542969	2606.3154296875	216.282684326172	0.839049518108368	0.951498210430145	1	113.194869995117	22073
True	False	False	False	False	-1207.76623535156	2438.56811523438	52.1296730041504	0.758778512477875	0.952071368694305	0.689045190811157	51.8297882080078	2436
True	False	False	False	False	-1213.98791503906	2748.4033203125	120.896469116211	0.275376349687576	0.899415552616119	0.107517130672932	117.37614440918	12794
True	False	False	False	False	-1190.70007324219	2481.7060546875	334.960876464844	0.714691460132599	0.953983068466187	0.538409113883972	116.798011779785	35273
True	False	False	False	False	-1194.00854492188	2756.88623046875	14.4188451766968	0.449162185192108	0.851052939891815	0.208970308303833	122.153846740723	1588
True	False	False	False	False	-1183.47509765625	2722.61401367188	16.6371288299561	0.588328063488007	0.937323153018951	0.332519084215164	52.4000015258789	786
True	False	False	False	False	-1183.51538085938	2741.64331054688	122.005615234375	0.731991708278656	0.926242887973785	0.586336493492126	151.736358642578	16691
True	False	False	False	False	-1159.44580078125	2401.912109375	14.4188451766968	0.805326879024506	0.942608833312988	1	42.538459777832	553
True	False	False	False	False	-1160.55969238281	2554.63427734375	100.931915283203	0.673253357410431	0.897395193576813	0.451513648033142	142.780212402344	12993
True	False	False	False	False	-1154.48706054688	2538.32006835938	24.401123046875	0.830724716186523	0.955192744731903	1	53.6818199157715	1181
True	False	False	False	False	-1142.81335449219	2603.20947265625	21.0736961364746	0.765837788581848	0.95370626449585	0.727394282817841	48.5263175964355	922
True	False	False	False	False	-1143.88635253906	2772.65649414063	563.444091796875	0.155289456248283	0.926976084709167	0.0550189949572086	113.537399291992	57677
True	False	False	False	False	-1142.73999023438	2512.50268554688	54.3479537963867	0.791067004203796	0.97070187330246	1	57.326530456543	2809
True	False	False	False	False	-1116.93786621094	2534.66357421875	108.695907592773	0.733655333518982	0.922262609004974	0.591503977775574	146.551025390625	14362
True	False	False	False	False	-1139.58630371094	2670.9453125	124.223899841309	0.838463246822357	0.965185582637787	1	153.0625	17143
True	False	False	False	False	-1126.54638671875	2681.44677734375	114.241622924805	0.749501168727875	0.944881737232208	0.647733688354492	151.165054321289	15570
True	False	False	False	False	-1138.7294921875	2704.7880859375	18.8554134368896	0.786078751087189	0.950416266918182	1	49.8823547363281	848
True	False	False	False	False	-1112.66625976563	2499.54174804688	35.4925422668457	0.670732975006104	0.95160585641861	0.447078943252563	49.125	1572
True	False	False	False	False	-1113.64270019531	2731.75341796875	24.401123046875	0.760120630264282	0.941173493862152	0.695777595043182	51.3181800842285	1129
True	False	False	False	False	-1105.95715332031	2474.55102539063	104.259346008301	0.71564769744873	0.91188645362854	0.54082202911377	141.340423583984	13286
True	False	False	False	False	-1091.75756835938	2631.6572265625	14.4188451766968	0.742955923080444	0.934609174728394	0.622766435146332	60.6923065185547	789
True	False	False	False	False	-1105.90405273438	2762.63696289063	34.3833999633789	0.770503997802734	0.956876516342163	0.757918477058411	52.0645179748535	1614
True	False	False	False	False	-1091.49035644531	2602.72216796875	100.931915283203	0.721950054168701	0.911636829376221	0.557357847690582	145.186813354492	13212
True	False	False	False	False	-1090.49926757813	2430.03930664063	267.30322265625	0.84008252620697	0.962901532649994	1	117.597511291504	28341
True	False	False	False	False	-1086.22534179688	2645.59350585938	112.023338317871	0.801285207271576	0.943927824497223	1	149.217819213867	15071
True	False	False	False	False	-1088.40551757813	2778.27172851563	73.203369140625	0.845833301544189	0.964172780513763	1	115.136360168457	7599
True	False	False	False	False	-1080.18530273438	2740.31665039063	22.1828384399414	0.755204319953918	0.955192744731903	0.672140836715698	48.2000007629395	964
True	False	False	False	False	-1076.38513183594	2795.76513671875	92.0587844848633	0.261851131916046	0.859064638614655	0.101044967770576	116.120483398438	9638
True	False	False	False	False	-1047.51049804688	2500.16064453125	179.680999755859	0.604290366172791	0.901313841342926	0.351167261600494	125.413581848145	20317
True	False	False	False	False	-1062.5615234375	2660.84619140625	368.235137939453	0.427302807569504	0.791596651077271	0.193862959742546	152.966873168945	50785
True	False	False	False	False	-1045.1220703125	2674.51513671875	117.569046020508	0.793545544147491	0.950858116149902	1	155.415100097656	16474
True	False	False	False	False	-1062.06188964844	2787.69116210938	48.80224609375	0.773984313011169	0.946633875370026	0.784835934638977	87.2954559326172	3841
True	False	False	False	False	-1040.14794921875	2645.3525390625	23.2919807434082	0.772283971309662	0.947545111179352	0.771135985851288	50.761905670166	1066
True	False	False	False	False	-1011.34228515625	2614.72729492188	145.297592163086	0.822855770587921	0.961820960044861	1	156.053436279297	20443
True	False	False	False	False	-997.677551269531	2681.826171875	110.914192199707	0.837840735912323	0.969403386116028	1	148.020004272461	14802
True	False	False	False	False	-989.946655273438	2797.20141601563	22.1828384399414	0.806145071983337	0.95370626449585	1	47	940
True	False	False	False	False	-985.925415039063	2561.33276367188	148.625015258789	0.802791655063629	0.964154958724976	1	153.768661499023	20605
True	False	False	False	False	-974.423461914063	2594.13208007813	102.041061401367	0.721064627170563	0.915974318981171	0.554964780807495	145	13340
True	False	False	False	False	-978.197814941406	2825.25219726563	1060.33972167969	0.0977936089038849	0.926216006278992	0.0332319848239422	113.508369445801	108514
True	False	False	False	False	-958.988037109375	2668.6181640625	147.515884399414	0.550247609615326	0.866502285003662	0.292676657438278	130.706771850586	17384
True	False	False	False	False	-957.830200195313	2588.08325195313	94.2770690917969	0.844878911972046	0.96490067243576	1	151.035293579102	12838
True	False	False	False	False	-945.904174804688	2699.50708007813	105.36848449707	0.846382617950439	0.970127999782562	1	148.38948059082	14097
True	False	False	False	False	-934.981018066406	2643.71728515625	11.0914192199707	0.763594925403595	0.936281979084015	0.714360892772675	49.2999992370605	493
True	False	False	False	False	-922.082275390625	2679.69946289063	34.3833999633789	0.460945516824722	0.935979962348938	0.217483162879944	51.9032249450684	1609
True	False	False	False	False	-915.772888183594	2488.82543945313	24.401123046875	0.658792555332184	0.931646287441254	0.427046239376068	46.2272720336914	1017
True	False	False	False	False	-914.012451171875	2711.728515625	100.931915283203	0.776127755641937	0.93564909696579	0.804006338119507	149.923080444336	13643
True	False	False	False	False	-900.909973144531	2496.826171875	21.0736961364746	0.555714786052704	0.931186258792877	0.29804465174675	46.4736824035645	883
True	False	False	False	False	-893.806396484375	2617.49584960938	249.556930541992	0.723200023174286	0.927149593830109	0.560777306556702	150.417770385742	33844
True	False	False	False	False	-895.463745117188	2835.93530273438	11.0914192199707	0.763594925403595	0.936281979084015	0.714360892772675	83.8000030517578	838
True	False	False	False	False	-880.314453125	2842.32421875	166.371292114258	0.778283536434174	0.957892000675201	0.826189339160919	156.273330688477	23441
True	False	False	False	False	-872.165100097656	2652.4814453125	9.98227787017822	0.754574596881866	0.933233201503754	0.669301986694336	47.3333320617676	426
True	False	False	False	False	-864.273132324219	2616.42578125	102.041061401367	0.770813465118408	0.942484557628632	0.760143399238586	144.826080322266	13324
True	False	False	False	False	-861.173461914063	2725.59716796875	246.229507446289	0.658008396625519	0.950437664985657	0.425783306360245	91.315315246582	20272
True	False	False	False	False	-860.541137695313	2784.48779296875	250.666076660156	0.712992250919342	0.949280977249146	0.534179747104645	91.0575256347656	20579
True	False	False	False	False	-818.843994140625	2808.48828125	239.574661254883	0.718682765960693	0.930814564228058	0.54864364862442	106.560188293457	23017
True	False	False	False	False	-789.029602050781	2620.873046875	9.98227787017822	0.687235474586487	0.9244145154953	0.47761595249176	46.1111106872559	415
True	False	False	False	False	-786.118469238281	2727.10083007813	242.902084350586	0.65601259469986	0.960954010486603	0.422596216201782	94.7397232055664	20748
True	False	False	False	False	-774.014526367188	2554.5341796875	11.0914192199707	0.735508561134338	0.937464773654938	0.597400009632111	44	440
True	False	False	False	False	-766.083923339844	2713.00854492188	12.2005615234375	0.741141617298126	0.94014710187912	0.616318583488464	51.7272720336914	569
True	False	False	False	False	-764.946472167969	2820.0068359375	27.7285480499268	0.81305855512619	0.950671494007111	1	47.4000015258789	1185
True	False	False	False	False	-762.704406738281	2601.20288085938	93.1679229736328	0.716425657272339	0.912347435951233	0.542802810668945	146.130950927734	12275
True	False	False	False	False	-754.70068359375	2335.0859375	100.931915283203	0.847731947898865	0.961795032024384	1	137.31867980957	12496
True	False	False	False	False	-749.044921875	2594.18896484375	89.8404998779297	0.873199582099915	0.976058840751648	1	149.604934692383	12118
True	False	False	False	False	-751.008361816406	2882.17138671875	1609.36499023438	0.0610385313630104	0.900001645088196	0.0202229432761669	108.990348815918	158145
True	False	False	False	False	-746.819763183594	2706.9326171875	158.607299804688	0.85671055316925	0.972180068492889	1	157.370635986328	22504
True	False	False	False	False	-727.005432128906	2729.27807617188	112.023338317871	0.778208315372467	0.944167256355286	0.825352907180786	149.524749755859	15102
True	False	False	False	False	-736.745727539063	2746.5595703125	13.3097038269043	0.66390061378479	0.925560414791107	0.435427129268646	49.75	597
True	False	False	False	False	-710.110290527344	2773.56689453125	216.282684326172	0.773517906665802	0.95506751537323	0.780960738658905	89.7640991210938	17504
True	False	False	False	False	-702.932861328125	2725.61889648438	183.008422851563	0.758493185043335	0.962777554988861	0.687642633914948	109.551513671875	18076
True	False	False	False	False	-692.660949707031	2850.54467773438	231.810668945313	0.722683489322662	0.940122663974762	0.559358239173889	88.3110046386719	18457
True	False	False	False	False	-675.361389160156	2623.263671875	323.869445800781	0.77362734079361	0.959236919879913	0.781861662864685	87.8561630249023	25654
True	False	False	False	False	-660.797729492188	2666.88232421875	326.087738037109	0.405110418796539	0.814200162887573	0.179354503750801	105.612243652344	31050
True	False	False	False	False	-656.103820800781	2815.43823242188	366.016845703125	0.753539562225342	0.955608367919922	0.664718687534332	108.612121582031	35842
True	False	False	False	False	-651.538940429688	2874.48852539063	15.5279874801636	0.666844606399536	0.936420261859894	0.440383464097977	44.0714302062988	617
True	False	False	False	False	-611.095092773438	2663.63696289063	242.902084350586	0.787575900554657	0.950508117675781	1	88.9041061401367	19470
True	False	False	False	False	-612.068664550781	2895.94702148438	104.259346008301	0.77779358625412	0.942811369895935	0.82083135843277	156.978729248047	14756
True	False	False	False	False	-596.948913574219	2900.40698242188	57.6753807067871	0.730946362018585	0.945093810558319	0.583147346973419	84.9423065185547	4417
True	False	False	False	False	-591.188354492188	2761.01782226563	146.40673828125	0.744143784046173	0.954219400882721	0.627091646194458	153.734848022461	20293
True	False	False	False	False	-576.432250976563	2742.5830078125	34.3833999633789	0.754140198230743	0.943940103054047	0.667366206645966	49.6129035949707	1538
True	False	False	False	False	-554.361022949219	2919.37939453125	492.459014892578	0.164756312966347	0.895115494728088	0.0587912797927856	104.432434082031	46368
True	False	False	False	False	-548.704833984375	2805.98022460938	245.120376586914	0.723842263221741	0.949761390686035	0.562553703784943	88.5067901611328	19560
True	False	False	False	False	-522.529479980469	2836.94580078125	170.807861328125	0.791216492652893	0.948251307010651	1	158.779220581055	24452
True	False	False	False	False	-503.412841796875	2910.54272460938	146.40673828125	0.790809690952301	0.954752922058105	1	130.621215820313	17242
True	False	False	False	False	-490.029937744141	2929.25756835938	16.6371288299561	0.414937883615494	0.832041144371033	0.185681909322739	107.466667175293	1612
True	False	False	False	False	-471.322357177734	2405.64575195313	90.9496383666992	0.778366804122925	0.940480291843414	0.827120900154114	141.475616455078	11601
True	False	False	False	False	-468.606079101563	2917.62866210938	116.459907531738	0.734479010105133	0.942436635494232	0.594105780124664	128.114288330078	13452
True	False	False	False	False	-461.191467285156	2704.19775390625	215.173538208008	0.668585062026978	0.96820342540741	0.443358987569809	80.8402099609375	15683
True	False	False	False	False	-450.7451171875	2933.94604492188	113.132476806641	0.388276964426041	0.900265276432037	0.168854504823685	103.872550964355	10595
True	False	False	False	False	-415.602569580078	2805.26928710938	145.297592163086	0.696175515651703	0.911205351352692	0.495831906795502	137.053436279297	17954
True	False	False	False	False	-429.601684570313	2920.15747070313	143.079315185547	0.764712512493134	0.928357839584351	0.720741987228394	116.333335876465	15007
True	False	False	False	False	-411.906707763672	2844.611328125	143.079315185547	0.854469656944275	0.974242925643921	1	156.829452514648	20231
True	False	False	False	False	-409.54541015625	2725.06469726563	145.297592163086	0.673047840595245	0.932581424713135	0.451149165630341	120.137405395508	15738
True	False	False	False	False	-386.877014160156	2867.88793945313	9.98227787017822	0.687235474586487	0.9244145154953	0.47761595249176	45.5555572509766	410
True	False	False	False	False	-376.076049804688	2879.62280273438	94.2770690917969	0.724954545497894	0.920992016792297	0.565661549568176	141.552947998047	12032
True	False	False	False	False	-375.501983642578	2597.23706054688	9.98227787017822	0.754574596881866	0.933233201503754	0.669301986694336	41.4444427490234	373
True	False	False	False	False	-374.461883544922	2830.078125	9.98227787017822	0.687235474586487	0.9244145154953	0.47761595249176	42.5555572509766	383
True	False	False	False	False	-321.467987060547	2605.93676757813	183.008422851563	0.735016465187073	0.917752802371979	0.595819652080536	107.484848022461	17735
True	False	False	False	False	-326.208953857422	2788.1953125	183.008422851563	0.790551066398621	0.938588857650757	1	109.624244689941	18088
True	False	False	False	False	-295.293762207031	2947.17529296875	1286.60461425781	0.0372469909489155	0.895752668380737	0.0121458387002349	96.1646575927734	111551
True	False	False	False	False	-283.453155517578	2629.9365234375	170.807861328125	0.662633955478668	0.94185745716095	0.433323562145233	128.25325012207	19751
True	False	False	False	False	-269.471038818359	2901.37866210938	167.480438232422	0.694136202335358	0.904539227485657	0.491559147834778	132.576156616211	20019
True	False	False	False	False	-268.521545410156	2783.30419921875	34.3833999633789	0.787406265735626	0.949561536312103	1	45.5483856201172	1412
True	False	False	False	False	-265.668212890625	2859.82885742188	32.1651153564453	0.720794081687927	0.933759927749634	0.554238379001617	45.6206893920898	1323
True	False	False	False	False	-254.961013793945	2636.57055664063	301.686614990234	0.621099233627319	0.941930651664734	0.3723304271698	116.319854736328	31639
True	False	False	False	False	-257.195404052734	2726.880859375	12.2005615234375	0.741141617298126	0.94014710187912	0.616318583488464	41.3636360168457	455
True	False	False	False	False	-256.073883056641	2760.75512695313	198.536407470703	0.794372320175171	0.943141996860504	1	87.6703872680664	15693
True	False	False	False	False	-257.089202880859	2822.91357421875	180.790130615234	0.695103466510773	0.932487905025482	0.493576645851135	116.69938659668	19022
True	False	False	False	False	-225.338043212891	2686.185546875	176.353576660156	0.744670927524567	0.949246287345886	0.629038512706757	86.2075500488281	13707
True	False	False	False	False	-221.776000976563	2730.99145507813	195.208984375	0.71916389465332	0.943780124187469	0.549907207489014	91.5625	16115
True	False	False	False	False	-206.652587890625	2651.72265625	175.244430541992	0.632186830043793	0.929690420627594	0.387277454137802	84.4873428344727	13349
True	False	False	False	False	-201.508407592773	2688.26806640625	9.98227787017822	0.754574596881866	0.933233201503754	0.669301986694336	42.4444427490234	382
True	False	False	False	False	-190.660781860352	2906.62524414063	208.518692016602	0.695448517799377	0.929285109043121	0.494300276041031	102.792556762695	19325
True	False	False	False	False	-176.623947143555	2608.41430664063	13.3097038269043	0.80851811170578	0.94014710187912	1	40.9166679382324	491
True	False	False	False	False	-164.504653930664	2834.84545898438	26.6194076538086	0.780536234378815	0.942926585674286	0.854119598865509	43.5	1044
True	False	False	False	False	-152.894195556641	2785.412109375	145.297592163086	0.784818708896637	0.958012819290161	0.947113275527954	109.03816986084	14284
True	False	False	False	False	-150.980590820313	2107.85815429688	15.5279874801636	0.666844606399536	0.936420261859894	0.440383464097977	36.2142868041992	507
True	False	False	False	False	-144.935256958008	2638.21215820313	39.9291114807129	0.792017757892609	0.953058242797852	1	45.6388893127441	1643
True	False	False	False	False	-146.715576171875	2694.0234375	173.026138305664	0.809414923191071	0.950423657894135	1	88.5769195556641	13818
True	False	False	False	False	-130.616134643555	2083.89892578125	26.6194076538086	0.718682765960693	0.942156314849854	0.54864364862442	38.6666679382324	928
True	False	False	False	False	-129.301666259766	2726.1904296875	181.899276733398	0.84259420633316	0.969883739948273	1	94.7804870605469	15544
True	False	False	False	False	-118.585052490234	2677.5517578125	224.046676635742	0.78486305475235	0.946849822998047	0.94912451505661	93.9851455688477	18985
True	False	False	False	False	-113.412200927734	2939.52807617188	17.7462711334229	0.709974586963654	0.951427280902863	0.52684485912323	55.1875	883
True	False	False	False	False	-110.941711425781	2127.2646484375	146.40673828125	0.446214199066162	0.949321806430817	0.206882312893867	47.8333320617676	6314
True	False	False	False	False	-98.3144607543945	2613.17431640625	11.0914192199707	0.619482219219208	0.921230614185333	0.37021940946579	40.5999984741211	406
True	False	False	False	False	-93.4352264404297	2830.13696289063	140.861022949219	0.715956509113312	0.959332823753357	0.541606366634369	89.5748062133789	11376
True	False	False	False	False	-96.0608749389648	2854.1728515625	28.8376903533936	0.778573036193848	0.952666342258453	0.82945716381073	46.9230766296387	1220
True	False	False	False	False	-90.8395614624023	2909.93505859375	110.914192199707	0.793351709842682	0.949411511421204	1	151.759994506836	15176
True	False	False	False	False	-76.6496658325195	2712.65405273438	140.861022949219	0.734058856964111	0.937879145145416	0.592774868011475	100.850395202637	12808
True	False	False	False	False	-50.3248558044434	2139.46240234375	147.515884399414	0.680554449558258	0.942739188671112	0.464810460805893	157.368423461914	20930
True	False	False	False	False	-36.5513572692871	2943.19580078125	119.787330627441	0.585575520992279	0.961969971656799	0.329431265592575	90.2962951660156	9752
True	False	False	False	False	-34.9344024658203	2883.3857421875	140.861022949219	0.768981277942657	0.93824702501297	0.747369706630707	185.259841918945	23528
True	False	False	False	False	-24.453104019165	2912.76733398438	26.6194076538086	0.780536234378815	0.950671494007111	0.854119598865509	40.2083320617676	965
True	False	False	False	False	-6.22564554214478	2939.14501953125	59.8936653137207	0.487378984689713	0.949243664741516	0.237627610564232	56.3148155212402	3041
True	False	False	False	False	0.181913375854492	2728.96484375	148.625015258789	0.802791655063629	0.954091727733612	1	110.253730773926	14774
True	False	False	False	False	24.9074096679688	2839.55419921875	45.4748191833496	0.859376609325409	0.966616570949554	1	43.4146347045898	1780
True	False	False	False	False	25.1787910461426	2809.548828125	17.7462711334229	0.820201992988586	0.947792708873749	1	39.5	632
True	False	False	False	False	28.7962551116943	2689.818359375	238.465515136719	0.818426907062531	0.955983698368073	1	78.0279083251953	16776
True	False	False	False	False	42.256950378418	2865.90454101563	11.0914192199707	0.763594925403595	0.936281979084015	0.714360892772675	37.4000015258789	374
True	False	False	False	False	44.5852890014648	2903.37060546875	192.990692138672	0.735423147678375	0.955254912376404	0.597124993801117	95.2356338500977	16571
True	False	False	False	False	53.0729904174805	2799.20239257813	17.7462711334229	0.762108087539673	0.940302610397339	0.706189274787903	47.5625	761
True	False	False	False	False	91.2802810668945	-3421.44360351563	86.513069152832	0.673743307590485	0.901140034198761	0.45238471031189	155.076919555664	12096
True	False	False	False	False	83.7547760009766	-3388.16284179688	77.6399383544922	0.754616916179657	0.953763663768768	0.669491648674011	154.614288330078	10823
True	False	False	False	False	66.7606582641602	-3350.55834960938	168.589569091797	0.492375761270523	0.902479469776154	0.2416120916605	162.223678588867	24658
True	False	False	False	False	83.2859268188477	-3369.92431640625	105.36848449707	0.731978118419647	0.921135008335114	0.586294770240784	171.61051940918	16303
True	False	False	False	False	90.9694442749023	-3298.41333007813	87.6222152709961	0.6823810338974	0.908515214920044	0.468247920274734	146.683547973633	11588
True	False	False	False	False	102.711502075195	-3481.388671875	68.7667999267578	0.782398581504822	0.945978283882141	0.883594453334808	151.032257080078	9364
True	False	False	False	False	113.413215637207	-3474.12963867188	137.533599853516	0.821350634098053	0.958718538284302	1	181.016128540039	22446
True	False	False	False	False	120.375869750977	-3297.38623046875	75.4216537475586	0.708534777164459	0.910104513168335	0.523421168327332	158.485290527344	10777
True	False	False	False	False	133.711044311523	-3304.474609375	70.9850845336914	0.778467297554016	0.939322292804718	0.828254580497742	160.21875	10254
True	False	False	False	False	135.666137695313	-3489.51147460938	52.1296730041504	0.23815880715847	0.871352255344391	0.0900812819600105	83.6170196533203	3930
True	False	False	False	False	167.882797241211	-3487.2841796875	45.4748191833496	0.376948148012161	0.900725722312927	0.162014991044998	85.7073135375977	3514
True	False	False	False	False	184.878463745117	-3472.85791015625	134.206176757813	0.814258515834808	0.954867720603943	1	179.652893066406	21738
True	False	False	False	False	154.439392089844	-3427.78637695313	15.5279874801636	0.647358953952789	0.941181302070618	0.409211099147797	52.6428565979004	737
True	False	False	False	False	143.705123901367	-3399.28002929688	14.4188451766968	0.742955923080444	0.934609174728394	0.622766435146332	50.769229888916	660
True	False	False	False	False	145.789566040039	-3280.39868164063	97.6044921875	0.819784700870514	0.953504860401154	1	159.443176269531	14031
True	False	False	False	False	148.065689086914	-3350.29565429688	147.515884399414	0.742133617401123	0.940204679965973	0.619820952415466	168.458648681641	22405
True	False	False	False	False	168.280899047852	-3320.8828125	346.052276611328	0.412456095218658	0.869755327701569	0.184069752693176	84.8333358764648	26468
True	False	False	False	False	169.918243408203	-3408.10180664063	120.896469116211	0.714016377925873	0.909808158874512	0.536720037460327	169.192657470703	18442
True	False	False	False	False	182.077819824219	-3277.3896484375	27.7285480499268	0.81305855512619	0.950671494007111	1	62.9199981689453	1573
True	False	False	False	False	193.817321777344	-3263.22045898438	85.4039306640625	0.802311480045319	0.961495399475098	1	152.415588378906	11736
True	False	False	False	False	193.855041503906	-3436.53149414063	130.878753662109	0.725372850894928	0.925677418708801	0.566841185092926	168.983047485352	19940
True	False	False	False	False	201.224273681641	-3350.58056640625	11.0914192199707	0.673765122890472	0.928999543190002	0.452423572540283	61.2000007629395	612
True	False	False	False	False	211.580032348633	-3346.490234375	222.937530517578	0.484760075807571	0.914706826210022	0.235562726855278	87.0099487304688	17489
True	False	False	False	False	195.883102416992	-3293.55590820313	80.9673614501953	0.725601851940155	0.92867386341095	0.567489385604858	144.260269165039	10531
True	False	False	False	False	217.797332763672	-3482.52124023438	77.6399383544922	0.220838308334351	0.838183403015137	0.0823491886258125	85.7285690307617	6001
True	False	False	False	False	246.637161254883	-3479.46069335938	116.459907531738	0.234495997428894	0.868427574634552	0.0884268283843994	87.0285720825195	9138
True	False	False	False	False	222.205459594727	-3406.90405273438	16.6371288299561	0.76893937587738	0.938069105148315	0.747088372707367	49.0666656494141	736
True	False	False	False	False	223.901504516602	-3291.4560546875	23.2919807434082	0.725569725036621	0.933190703392029	0.567398190498352	49.1428565979004	1032
True	False	False	False	False	225.851776123047	-3390.58959960938	16.6371288299561	0.76893937587738	0.938069105148315	0.747088372707367	48.9333343505859	734
True	False	False	False	False	252.548400878906	-3377.521484375	9.98227787017822	0.687235474586487	0.9244145154953	0.47761595249176	48	432
True	False	False	False	False	271.461181640625	-3476.96118164063	25.5102653503418	0.422917425632477	0.874822735786438	0.190932586789131	88.0434799194336	2025
True	False	False	False	False	309.722351074219	-3472.50024414063	250.666076660156	0.143728211522102	0.901386737823486	0.050486221909523	89.9026565551758	20318
True	False	False	False	False	350.402770996094	-3454.19189453125	157.498153686523	0.525285542011261	0.905376851558685	0.269448488950729	99.1971817016602	14086
True	False	False	False	False	275.643768310547	-3273.11547851563	14.4188451766968	0.719225645065308	0.945763468742371	0.550069808959961	45.3846168518066	590
True	False	False	False	False	281.179473876953	-3441.771484375	112.023338317871	0.801285207271576	0.947170734405518	1	157.267333984375	15884
True	False	False	False	False	385.876129150391	-3434.58154296875	78.7490768432617	0.652763843536377	0.952183902263641	0.41749033331871	92.591552734375	6574
True	False	False	False	False	354.659912109375	-3429.97680664063	16.6371288299561	0.646814525127411	0.934281527996063	0.408391445875168	54.2000007629395	813
True	False	False	False	False	373.259368896484	-3394.65673828125	149.734161376953	0.72464644908905	0.961620807647705	0.564796566963196	168.488891601563	22746
True	False	False	False	False	285.713958740234	-3326.30004882813	9.98227787017822	0.754574596881866	0.933233201503754	0.669301986694336	51	459
True	False	False	False	False	318.764373779297	-3265.94189453125	104.259346008301	0.837473332881927	0.970127999782562	1	155.574462890625	14624
True	False	False	False	False	328.185485839844	-3368.62255859375	13.3097038269043	0.743378639221191	0.942608833312988	0.624296009540558	49.0833320617676	589
True	False	False	False	False	378.409332275391	-3422.08325195313	106.477630615234	0.65640664100647	0.877014398574829	0.423222362995148	163.32292175293	15679
True	False	False	False	False	382.949768066406	-3369.884765625	185.226699829102	0.566394329071045	0.905947804450989	0.308851599693298	161.640716552734	26994
True	False	False	False	False	388.999298095703	-3324.84252929688	150.843307495117	0.682473599910736	0.94329446554184	0.468423426151276	133.91911315918	18213
True	False	False	False	False	401.659973144531	-3304.72583007813	118.678184509277	0.769594728946686	0.935684144496918	0.751542627811432	156.859817504883	16784
True	False	False	False	False	402.046264648438	-3426.37646484375	219.610107421875	0.386992156505585	0.820346295833588	0.168069899082184	165.318176269531	32733
True	False	False	False	False	409.154602050781	-3458.76684570313	313.887176513672	0.113703109323978	0.888962507247925	0.0390766821801662	93.6890487670898	26514
True	False	False	False	False	501.004821777344	-3443.28173828125	241.792938232422	0.204147756099701	0.924050629138947	0.0751105546951294	97.5963287353516	21276
True	False	False	False	False	413.139953613281	-3391.09521484375	14.4188451766968	0.805326879024506	0.942608833312988	1	52.6923065185547	685
True	False	False	False	False	450.177856445313	-3289.35571289063	179.680999755859	0.676167130470276	0.933706939220428	0.456737786531448	124.91975402832	20237
True	False	False	False	False	448.175964355469	-3265.73388671875	126.442184448242	0.797434329986572	0.957675635814667	1	166.596496582031	18992
True	False	False	False	False	457.633911132813	-3382.275390625	85.4039306640625	0.871875822544098	0.970893561840057	1	154.883117675781	11926
True	False	False	False	False	458.360076904297	-3437.30224609375	141.970169067383	0.766845762729645	0.949987649917603	0.733563005924225	149.84375	19180
True	False	False	False	False	534.361511230469	-3425.931640625	82.0765075683594	0.760389924049377	0.944229900836945	0.697156250476837	140.216217041016	10376
True	False	False	False	False	599.031188964844	-3423.22387695313	489.131591796875	0.101959034800529	0.89784038066864	0.0347493067383766	100.952377319336	44520
True	False	False	False	False	472.628601074219	-3399.74609375	124.223899841309	0.828619480133057	0.976472496986389	1	162.169647216797	18163
True	False	False	False	False	488.9169921875	-3331.80859375	90.9496383666992	0.670130014419556	0.91259104013443	0.446029275655746	154.317077636719	12654
True	False	False	False	False	474.506195068359	-3296.84204101563	55.4570960998535	0.761327385902405	0.950349152088165	0.702032923698425	58.5400009155273	2927
True	False	False	False	False	492.129455566406	-3385.50659179688	83.1856460571289	0.745481371879578	0.93909353017807	0.63206559419632	155.373336791992	11653
True	False	False	False	False	504.694519042969	-3324.72705078125	16.6371288299561	0.76893937587738	0.947792708873749	0.747088372707367	61.9333343505859	929
True	False	False	False	False	514.883666992188	-3276.77197265625	125.333038330078	0.748488903045654	0.928420960903168	0.643680155277252	166.106201171875	18770
True	False	False	False	False	534.919860839844	-3408.83569335938	95.3862075805664	0.801153242588043	0.965309083461761	1	150	12900
True	False	False	False	False	671.932189941406	-3406.76440429688	25.5102653503418	0.650975465774536	0.946757137775421	0.414721727371216	104.956520080566	2414
True	False	False	False	False	560.429931640625	-3404.38134765625	138.64274597168	0.756871342658997	0.923404157161713	0.679850697517395	167.848007202148	20981
True	False	False	False	False	637.579284667969	-3392.1376953125	14.4188451766968	0.805326879024506	0.942608833312988	1	61.8461532592773	804
True	False	False	False	False	545.361999511719	-3371.82690429688	11.0914192199707	0.673765122890472	0.928999543190002	0.452423572540283	55.5999984741211	556
True	False	False	False	False	537.03759765625	-3314.89599609375	78.7490768432617	0.613279163837433	0.853709638118744	0.362274169921875	147.633804321289	10482
True	False	False	False	False	547.244079589844	-3354.28076171875	116.459907531738	0.764054596424103	0.938112497329712	0.716959476470947	166.447616577148	17477
True	False	False	False	False	573.002258300781	-3345.5029296875	126.442184448242	0.64932656288147	0.873318314552307	0.412194848060608	162.956146240234	18577
True	False	False	False	False	548.750305175781	-3303.05078125	67.6576614379883	0.690706789493561	0.89982545375824	0.484533697366714	155.229507446289	9469
True	False	False	False	False	547.407836914063	-3290.9931640625	47.6931037902832	0.756393730640411	0.958025753498077	0.677612125873566	88.9302291870117	3824
True	False	False	False	False	570.3232421875	-3275.39184570313	21.0736961364746	0.765837788581848	0.945084035396576	0.727394282817841	54.4736824035645	1035
True	False	False	False	False	601.343078613281	-3262.45947265625	99.8227767944336	0.722803056240082	0.911785960197449	0.559686005115509	147.822219848633	13304
True	False	False	False	False	605.5185546875	-3312.73999023438	128.660461425781	0.653944551944733	0.883731126785278	0.419334411621094	159.801727294922	18537
True	False	False	False	False	629.519409179688	-3311.5751953125	94.2770690917969	0.734207451343536	0.918151319026947	0.593244731426239	156.529418945313	13305
True	False	False	False	False	649.45849609375	-3380.52758789063	92.0587844848633	0.787859082221985	0.961515605449677	1	157.265060424805	13053
True	False	False	False	False	655.778503417969	-3398.70141601563	89.8404998779297	0.744702398777008	0.929069638252258	0.629155278205872	152.592590332031	12360
True	False	False	False	False	716.260070800781	-3395.50366210938	259.539215087891	0.190548241138458	0.89535915851593	0.0693588703870773	103.893165588379	24311
True	False	False	False	False	668.273071289063	-3366.74975585938	13.3097038269043	0.743378639221191	0.931919693946838	0.624296009540558	58.9166679382324	707
True	False	False	False	False	659.308776855469	-3310.23217773438	98.7136306762695	0.759070038795471	0.930643916130066	0.690488159656525	159.797760009766	14222
True	False	False	False	False	674.881469726563	-3260.66918945313	89.8404998779297	0.712417364120483	0.923259973526001	0.532765328884125	155.320983886719	12581
True	False	False	False	False	679.839965820313	-3389.84765625	129.769607543945	0.796257674694061	0.949630796909332	1	120.102561950684	14052
True	False	False	False	False	763.51416015625	-3383.201171875	19.9645557403564	0.585402190685272	0.931973576545715	0.329237997531891	106.888885498047	1924
True	False	False	False	False	717.296630859375	-3367.54052734375	144.188446044922	0.799139618873596	0.958928644657135	1	174.615386962891	22700
True	False	False	False	False	702.006958007813	-3286.69067382813	17.7462711334229	0.762108087539673	0.940302610397339	0.706189274787903	54.8125	877
True	False	False	False	False	682.443603515625	-3280.50805664063	14.4188451766968	0.719225645065308	0.935661971569061	0.550069808959961	53.9230766296387	701
True	False	False	False	False	702.844482421875	-3360.7685546875	120.896469116211	0.721993744373322	0.919354975223541	0.557476460933685	171.165130615234	18657
True	False	False	False	False	734.382019042969	-3320.23193359375	94.2770690917969	0.747598469257355	0.944375455379486	0.640176296234131	150.070587158203	12756
True	False	False	False	False	738.522033691406	-3375.88159179688	43.256534576416	0.730620563030243	0.96843945980072	0.582162261009216	85.2307662963867	3324
True	False	False	False	False	750.651000976563	-3371.16552734375	32.1651153564453	0.670478940010071	0.907109916210175	0.446636199951172	80.3448257446289	2330
True	False	False	False	False	779.28173828125	-3368.36181640625	98.7136306762695	0.759070038795471	0.932286739349365	0.690488159656525	164.022476196289	14598
True	False	False	False	False	818.5654296875	-3367.001953125	288.376892089844	0.235686272382736	0.926547765731812	0.0889633074402809	104.726921081543	27229
True	False	False	False	False	811.157836914063	-3338.240234375	153.061584472656	0.58326667547226	0.951252400875092	0.326868444681168	97.7898559570313	13495
True	False	False	False	False	792.164672851563	-3268.18798828125	23.2919807434082	0.707453370094299	0.941912531852722	0.520880579948425	51.3333320617676	1078
True	False	False	False	False	831.679260253906	-3329.99853515625	117.569046020508	0.840952813625336	0.966401517391205	1	112.943397521973	11972
True	False	False	False	False	859.130737304688	-3354.73266601563	126.442184448242	0.43395659327507	0.928583025932312	0.198371559381485	105.570175170898	12035
True	False	False	False	False	889.892944335938	-3346.45825195313	9.98227787017822	0.497925460338593	0.880693912506104	0.246108084917068	110	990
True	False	False	False	False	875.057373046875	-3337.95678710938	58.7845230102539	0.67922979593277	0.94757354259491	0.462346076965332	102.962265014648	5457
True	False	False	False	False	868.885925292969	-3323.3056640625	99.8227767944336	0.801836133003235	0.966074287891388	1	160.555557250977	14450
True	False	False	False	False	861.382385253906	-3297.3662109375	107.586769104004	0.612037599086761	0.864734530448914	0.360712110996246	158.783508300781	15402
True	False	False	False	False	876.498718261719	-3306.30615234375	16.6371288299561	0.76893937587738	0.947792708873749	0.747088372707367	78.0666656494141	1171
True	False	False	False	False	881.150695800781	-3290.08862304688	173.026138305664	0.483143627643585	0.854610741138458	0.234296128153801	163.858978271484	25562
True	False	False	False	False	887.595886230469	-3325.25732421875	96.4953460693359	0.810468971729279	0.963592112064362	1	166.126434326172	14453
True	False	False	False	False	896.330505371094	-3253.42822265625	89.8404998779297	0.779232859611511	0.94258189201355	0.837222635746002	150.592590332031	12198
True	False	False	False	False	904.547546386719	-3340.72290039063	93.1679229736328	0.450891107320786	0.942518413066864	0.210202515125275	106.809524536133	8972
True	False	False	False	False	961.683471679688	-3321.26342773438	176.353576660156	0.160722598433495	0.911388456821442	0.0571771636605263	107.566040039063	17103
True	False	False	False	False	917.002380371094	-3318.07592773438	236.24723815918	0.611063718795776	0.917120695114136	0.359493255615234	161.492950439453	34398
True	False	False	False	False	1013.85125732422	-3302.58666992188	37.7108268737793	0.379436731338501	0.88878208398819	0.163502365350723	108.117645263672	3676
True	False	False	False	False	974.352111816406	-3300.21459960938	28.8376903533936	0.735885262489319	0.939532041549683	0.598617315292358	77.538459777832	2016
True	False	False	False	False	1048.29846191406	-3289.48120117188	66.5485153198242	0.679383754730225	0.950720965862274	0.462631285190582	108.349998474121	6501
True	False	False	False	False	1027.47729492188	-3287.77734375	104.259346008301	0.848400473594666	0.969933748245239	1	169.308517456055	15915
True	False	False	False	False	993.155822753906	-3274.25268554688	218.500961303711	0.804973244667053	0.944402277469635	1	176.015228271484	34675
True	False	False	False	False	1064.08923339844	-3268.30517578125	219.610107421875	0.456335633993149	0.78303188085556	0.214120373129845	154.777770996094	30646
True	False	False	False	False	1083.98522949219	-3258.67944335938	143.079315185547	0.831941723823547	0.961380958557129	1	175.674423217773	22662
True	False	False	False	False	1023.65362548828	-3256.95166015625	218.500961303711	0.741029679775238	0.935451328754425	0.615926742553711	173.629440307617	34205
True	False	False	False	False	1129.30773925781	-3257.361328125	441.438507080078	0.156351253390312	0.928073704242706	0.0554393418133259	106.150756835938	42248
True	False	False	False	False	240.319671630859	-3249.64453125	134.206176757813	0.699378907680511	0.902779221534729	0.502694189548492	158.446273803711	19172
True	False	False	False	False	538.639709472656	-3242.962890625	15.5279874801636	0.800106346607208	0.94487601518631	1	56.2142868041992	787
True	False	False	False	False	279.707183837891	-3241.26782226563	85.4039306640625	0.765360891819	0.962392508983612	0.724545955657959	142.259735107422	10954
True	False	False	False	False	79.4230117797852	-3232.23193359375	15.5279874801636	0.800106346607208	0.94487601518631	1	44.0714302062988	617
True	False	False	False	False	142.558746337891	-3231.32788085938	84.2947845458984	0.745215535163879	0.924904644489288	0.631068110466003	154.144729614258	11715
True	False	False	False	False	209.340393066406	-3209.0927734375	110.914192199707	0.770503282546997	0.942605793476105	0.75791335105896	166.830001831055	16683
True	False	False	False	False	179.269790649414	-3183.40942382813	204.082122802734	0.75847589969635	0.955811083316803	0.687557995319366	172.005432128906	31649
True	False	False	False	False	177.544418334961	-2585.96484375	79.8582229614258	0.715662121772766	0.926900327205658	0.540858566761017	123.236114501953	8873
True	False	False	False	False	81.0300140380859	-2582.107421875	73.203369140625	0.697406947612762	0.892485439777374	0.498447567224503	133.121215820313	8786
True	False	False	False	False	205.482421875	-3148.83032226563	92.0587844848633	0.658481895923615	0.882273495197296	0.426545202732086	148.903610229492	12359
True	False	False	False	False	226.54670715332	-3146.93432617188	12.2005615234375	0.681430399417877	0.921230614185333	0.46645313501358	49.1818199157715	541
True	False	False	False	False	223.377288818359	-2882.23266601563	92.0587844848633	0.699031293392181	0.907324194908142	0.501940369606018	122.228912353516	10145
True	False	False	False	False	228.239593505859	-3209.0478515625	149.734161376953	0.74251663684845	0.925132155418396	0.621188163757324	170.34814453125	22997
True	False	False	False	False	232.832794189453	-3178.5654296875	144.188446044922	0.8383908867836	0.957865417003632	1	166.115386962891	21595
True	False	False	False	False	252.697402954102	-3162.91772460938	24.401123046875	0.779838144779205	0.948501110076904	0.844782948493958	53.5454559326172	1178
True	False	False	False	False	316.065551757813	-2686.1953125	188.554138183594	0.474295914173126	0.859180688858032	0.227467641234398	78.4470596313477	13336
True	False	False	False	False	320.507934570313	-3166.654296875	25.5102653503418	0.729883551597595	0.951272964477539	0.579949259757996	48.5652160644531	1117
True	False	False	False	False	322.701568603516	-3145.19409179688	82.0765075683594	0.797737896442413	0.942876696586609	1	140.918914794922	10428
True	False	False	False	False	359.173583984375	-3135.1005859375	69.8759460449219	0.669603943824768	0.90666389465332	0.445116937160492	145.603179931641	9173
True	False	False	False	False	364.502014160156	-3217.92749023438	227.374099731445	0.567831754684448	0.872985363006592	0.310340046882629	96.2731704711914	19736
True	False	False	False	False	377.766723632813	-3183.0400390625	140.861022949219	0.70865386724472	0.896093308925629	0.523702561855316	161.661422729492	20531
True	False	False	False	False	377.499176025391	-3162.39331054688	21.0736961364746	0.765837788581848	0.95370626449585	0.727394282817841	59.8947372436523	1138
True	False	False	False	False	396.611022949219	-3138.00927734375	68.7667999267578	0.691914021968842	0.923358201980591	0.486984550952911	151.290328979492	9380
True	False	False	False	False	420.266265869141	-3181.82568359375	9.98227787017822	0.754574596881866	0.933233201503754	0.669301986694336	52.2222213745117	470
True	False	False	False	False	468.783020019531	-3160.21362304688	28.8376903533936	0.735885262489319	0.946757137775421	0.598617315292358	45.730770111084	1189
True	False	False	False	False	425.84521484375	-3125.1875	129.769607543945	0.719225645065308	0.943395435810089	0.550069808959961	151.376068115234	17711
True	False	False	False	False	499.896636962891	-2560.22192382813	73.203369140625	0.73655366897583	0.928959608078003	0.60079300403595	122.924240112305	8113
True	False	False	False	False	529.729370117188	-3236.83056640625	25.5102653503418	0.688737690448761	0.949588060379028	0.480586379766464	56.652172088623	1303
True	False	False	False	False	588.943115234375	-3231.41650390625	66.5485153198242	0.76893937587738	0.938590109348297	0.747088372707367	154.600006103516	9276
True	False	False	False	False	563.357360839844	-3204.53076171875	82.0765075683594	0.689364433288574	0.914999723434448	0.48183611035347	144.797302246094	10715
True	False	False	False	False	555.380798339844	-3087.935546875	249.556930541992	0.479749321937561	0.828050196170807	0.231655821204185	78.7155532836914	17711
True	False	False	False	False	571.953918457031	-2957.23315429688	18.8554134368896	0.809739828109741	0.949675559997559	1	45.8823547363281	780
[truncated: 2,060 more rows]
