# Supplementary material for: Gene Delivery Mediated by Backbone-Degradable RAFT Copolymers
Source: Biomacromolecules. 2026 Feb 12;27(3):1846–56. doi: 10.1021/acs.biomac.5c01662 (PMC12977016; doi:10.1021/acs.biomac.5c01662)
Supplement: Supplementary file 2 [file bm5c01662_si_002.zip › Celigo Raw Data/Object (Cell)-Level Data/Blue/7-15-2024-8-55-08-PM_object_D2.csv]

Plate ID	PM_2024_07_15_PPP41-45_NP_5_10_20_PEIpro_200ngwell_U2OS_6k_Plate2
Plate Name
Plate Description
Scan ID	7/15/2024 8:55:08 PM
Scan Description
Scan Result ID	7/15/2024 8:55:08 PM
Scan Result Description
Software Version	5.1.0.0
Experiment Name
Application Name	Target 1
Plate Type	96-Well BD Falcon™ 353072 Plate
Acquisition Start/End Times	7/15/2024 8:55:08 PM - 7/15/2024 8:56:55 PM
Analysis Start Time	7/15/2024 8:55:08 PM
User ID	Local Administrator
Scan Area Object-Level Data CSV Report
Row	D
Column	2
Total	Class 1	Class 2	Class 3	Class 4	X Position (µm)	Y Position (µm)	Target 1: Area (µm²)	Target 1: Form Factor	Target 1: Smoothness	Target 1: Aspect Ratio	Target 1: Mean Intensity	Target 1: Integrated Intensity
True	False	False	False	False	-2033.39099121094	-2966.61352539063	58.7845230102539	0.85564386844635	0.97070187330246	1	145.169815063477	7694
True	False	False	False	False	-2083.21728515625	-2925.63330078125	249.556930541992	0.404576659202576	0.893664538860321	0.17901511490345	142.600006103516	32085
True	False	False	False	False	-2127.15991210938	-2887.90161132813	159.716445922852	0.65335351228714	0.940239131450653	0.418409734964371	154.5625	22257
True	False	False	False	False	-2153.76000976563	-2863.96923828125	179.680999755859	0.585402190685272	0.952323377132416	0.329237997531891	120.913581848145	19588
True	False	False	False	False	-2196.1484375	-2852.92407226563	67.6576614379883	0.399587154388428	0.922776281833649	0.175863355398178	136.770492553711	8343
True	False	False	False	False	-2214.73022460938	-2821.78247070313	218.500961303711	0.536303460597992	0.923789322376251	0.279453724622726	139.766494750977	27534
True	False	False	False	False	-2251.14477539063	-2792.09399414063	14.4188451766968	0.805326879024506	0.942608833312988	1	115.769233703613	1505
True	False	False	False	False	-2288.0419921875	-2762.69653320313	262.866638183594	0.558685541152954	0.950725734233856	0.301007270812988	168.759490966797	39996
True	False	False	False	False	-2331.78735351563	-2713.80712890625	348.270568847656	0.442540049552917	0.90641188621521	0.204302653670311	147.060516357422	46177
True	False	False	False	False	-2373.58764648438	-2681.89892578125	171.917007446289	0.646950006484985	0.948836326599121	0.408595204353333	136.206451416016	21112
True	False	False	False	False	-2426.328125	-2634.26318359375	147.515884399414	0.742133617401123	0.964077591896057	0.619820952415466	145.473678588867	19348
True	False	False	False	False	-2447.69799804688	-2612.54443359375	156.389007568359	0.571139514446259	0.949491620063782	0.313797116279602	145.652481079102	20537
True	False	False	False	False	-2468.41259765625	-2582.98095703125	95.3862075805664	0.742845177650452	0.948976397514343	0.62236750125885	104.895347595215	9021
True	False	False	False	False	-2483.18017578125	-2572.71752929688	115.350761413574	0.78787750005722	0.961881518363953	1	127.317306518555	13241
True	False	False	False	False	-2503.32397460938	-2542.75415039063	266.194061279297	0.41161772608757	0.812416315078735	0.18352735042572	118.891670227051	28534
True	False	False	False	False	-2473.97143554688	-2523.4970703125	99.8227767944336	0.673765122890472	0.956214725971222	0.452423572540283	59.8888893127441	5390
True	False	False	False	False	-2581.6171875	-2464.68212890625	138.64274597168	0.495844811201096	0.907012462615967	0.244413629174232	131.391998291016	16424
True	False	False	False	False	-2601.37231445313	-2434.54833984375	425.910522460938	0.406810462474823	0.836396753787994	0.180438354611397	157.69792175293	60556
True	False	False	False	False	-2635.86938476563	-2411.19897460938	92.0587844848633	0.763090133666992	0.941456317901611	0.711547255516052	134.084335327148	11129
True	False	False	False	False	-2656.30712890625	-2392.86840820313	72.0942230224609	0.537836015224457	0.870264112949371	0.280875474214554	127.584617614746	8293
True	False	False	False	False	-2659.15673828125	-2374.73046875	48.80224609375	0.773984313011169	0.952329814434052	0.784835934638977	106.477272033691	4685
True	False	False	False	False	-2682.82080078125	-2348.4326171875	129.769607543945	0.652854382991791	0.969943284988403	0.417631298303604	124.401710510254	14555
True	False	False	False	False	-2663.427734375	-2339.60864257813	169.698715209961	0.524812638759613	0.911507129669189	0.269027262926102	81.0065383911133	12394
True	False	False	False	False	-2685.3427734375	-2308.951171875	236.24723815918	0.562001943588257	0.882702708244324	0.304353833198547	110.920188903809	23626
True	False	False	False	False	-2742.162109375	-2269.56518554688	75.4216537475586	0.708534777164459	0.944712281227112	0.523421168327332	115.823532104492	7876
True	False	False	False	False	-2776.34521484375	-2246.75610351563	19.9645557403564	0.509459018707275	0.876648008823395	0.255700469017029	138.444442749023	2492
True	False	False	False	False	-2791.931640625	-2223.66845703125	35.4925422668457	0.552815020084381	0.942437767982483	0.295184105634689	136.46875	4367
True	False	False	False	False	-2807.26684570313	-2185.86962890625	55.4570960998535	0.761327385902405	0.942854642868042	0.702032923698425	112.519996643066	5626
True	False	False	False	False	-2844.21020507813	-2153.15576171875	26.6194076538086	0.62885844707489	0.931988120079041	0.382700979709625	138	3312
True	False	False	False	False	-2858.96069335938	-2131.94506835938	23.2919807434082	0.628847420215607	0.942156314849854	0.382685959339142	138.904754638672	2917
True	False	False	False	False	-2861.08642578125	-2096.876953125	44.3656768798828	0.749354422092438	0.948370218276978	0.647141218185425	113.025001525879	4521
True	False	False	False	False	-2891.73803710938	-2047.26928710938	431.456207275391	0.430428892374039	0.922451198101044	0.195971697568893	156.426742553711	60850
True	False	False	False	False	-2920.47241210938	-2009.84497070313	178.571853637695	0.430837422609329	0.903508186340332	0.19624850153923	128.875778198242	20749
True	False	False	False	False	-2943.6357421875	-1995.0546875	39.9291114807129	0.416159331798553	0.883017838001251	0.186478972434998	144.972229003906	5219
True	False	False	False	False	-2945.39331054688	-1972.28515625	15.5279874801636	0.483713120222092	0.855729162693024	0.234741687774658	111.571426391602	1562
True	False	False	False	False	-2954.9921875	-1956.794921875	22.1828384399414	0.735508561134338	0.947545111179352	0.597400009632111	115.650001525879	2313
True	False	False	False	False	-2983.79296875	-1904.3291015625	22.1828384399414	0.650446891784668	0.935181617736816	0.413908988237381	123.599998474121	2472
True	False	False	False	False	-2975.9638671875	-1941.82727050781	39.9291114807129	0.352996855974197	0.943145632743835	0.148111641407013	145.41667175293	5235
True	False	False	False	False	-2960.18994140625	-1939.53979492188	18.8554134368896	0.587365925312042	0.933190703392029	0.331435710191727	110.35294342041	1876
True	False	False	False	False	-2970.54125976563	-1918.29919433594	129.769607543945	0.581475496292114	0.905106842517853	0.324897080659866	123.940170288086	14501
True	False	False	False	False	-2945.87377929688	-1937.001953125	31.0559749603271	0.838463246822357	0.960098087787628	1	89.1785736083984	2497
True	False	False	False	False	-2934.76538085938	-1914.42614746094	89.8404998779297	0.579798817634583	0.936532080173492	0.323064833879471	81.098762512207	6569
True	False	False	False	False	-2926.94775390625	-1978.1005859375	13.3097038269043	0.743378639221191	0.931919693946838	0.624296009540558	80.25	963
True	False	False	False	False	-2919.14038085938	-1950.15356445313	128.660461425781	0.731921255588531	0.936414957046509	0.586120128631592	90.2068939208984	10464
True	False	False	False	False	-2910.43310546875	-1932.88403320313	34.3833999633789	0.770503997802734	0.956876516342163	0.757918477058411	48.8064498901367	1513
True	False	False	False	False	-2899.16772460938	-1995.23205566406	126.442184448242	0.690266668796539	0.956469535827637	0.483645975589752	71.8508758544922	8191
True	False	False	False	False	-2884.07153320313	-1975.88610839844	62.1119499206543	0.647358953952789	0.961355686187744	0.409211099147797	58.9642868041992	3302
True	False	False	False	False	-2897.43237304688	-1902.55310058594	123.114753723145	0.798364579677582	0.958591163158417	1	81.1171188354492	9004
True	False	False	False	False	-2892.19458007813	-1963.37231445313	46.5839614868164	0.53001195192337	0.89829808473587	0.273694783449173	50.3095245361328	2113
True	False	False	False	False	-2887.46630859375	-1928.49182128906	63.2210922241211	0.730492413043976	0.957297146320343	0.581776022911072	69.9298248291016	3986
True	False	False	False	False	-2879.5908203125	-2017.46655273438	176.353576660156	0.324849605560303	0.810232639312744	0.132656648755074	73.57861328125	11699
True	False	False	False	False	-2876.51025390625	-1985.85876464844	64.3302307128906	0.815286338329315	0.962478160858154	1	75.431037902832	4375
True	False	False	False	False	-2873.6318359375	-2083.00439453125	119.787330627441	0.707465767860413	0.94513863325119	0.520909607410431	146.037033081055	15772
True	False	False	False	False	-2860.69067382813	-2071.74536132813	82.0765075683594	0.659287512302399	0.952234208583832	0.42784658074379	95.9594573974609	7101
True	False	False	False	False	-2872.21337890625	-2035.49841308594	83.1856460571289	0.745481371879578	0.947773933410645	0.63206559419632	78.4800033569336	5886
True	False	False	False	False	-2859.76196289063	-1958.93859863281	128.660461425781	0.653944551944733	0.925627052783966	0.419334411621094	77.3793106079102	8976
True	False	False	False	False	-2867.10888671875	-1938.64025878906	68.7667999267578	0.727385580539703	0.949838936328888	0.572600066661835	71.5161285400391	4434
True	False	False	False	False	-2859.65502929688	-1902.40380859375	77.6399383544922	0.664459466934204	0.917826175689697	0.436360716819763	68.4428558349609	4791
True	False	False	False	False	-2854.70532226563	-2113.74536132813	13.3097038269043	0.615151524543762	0.938069105148315	0.364647418260574	111.25	1335
True	False	False	False	False	-2842.68090820313	-2100.55981445313	87.6222152709961	0.434509754180908	0.884696662425995	0.198749825358391	92.2405090332031	7287
True	False	False	False	False	-2853.95336914063	-2083.48315429688	36.6016845703125	0.542148470878601	0.951650857925415	0.284917175769806	91.8181838989258	3030
True	False	False	False	False	-2850.78784179688	-2054.103515625	171.917007446289	0.633354604244232	0.932830154895782	0.38890215754509	91.7677383422852	14224
True	False	False	False	False	-2850.36059570313	-2009.0205078125	49.9113883972168	0.726490080356598	0.954331636428833	0.570020496845245	58.7777786254883	2645
True	False	False	False	False	-2853.13134765625	-1986.2900390625	11.0914192199707	0.55325049161911	0.915458858013153	0.295611768960953	73.9000015258789	739
True	False	False	False	False	-2841.09765625	-1939.11071777344	63.2210922241211	0.585705757141113	0.895829916000366	0.329576551914215	68.6491241455078	3913
True	False	False	False	False	-2839.42163085938	-2030.00756835938	208.518692016602	0.367447078227997	0.848197638988495	0.156412020325661	66.5957412719727	12520
True	False	False	False	False	-2838.68115234375	-2001.21520996094	105.36848449707	0.753684103488922	0.926460027694702	0.665352880954742	62.4421043395996	5932
True	False	False	False	False	-2837.46533203125	-2135.84204101563	164.153015136719	0.389364063739777	0.939890265464783	0.169520199298859	109.182434082031	16159
True	False	False	False	False	-2832.74096679688	-2110.77856445313	112.023338317871	0.679670333862305	0.953504741191864	0.463163018226624	94.0693054199219	9501
True	False	False	False	False	-2832.93896484375	-2074.41137695313	178.571853637695	0.754037857055664	0.944000899791718	0.666912794113159	80.57763671875	12973
True	False	False	False	False	-2828.23510742188	-1920.25732421875	32.1651153564453	0.638014316558838	0.919662356376648	0.395486831665039	65.1379318237305	1889
True	False	False	False	False	-2831.44482421875	-1909.45861816406	42.1473922729492	0.745215535163879	0.943652451038361	0.631068110466003	67.9736862182617	2583
True	False	False	False	False	-2827.705078125	-2175.18286132813	108.695907592773	0.293558150529861	0.858870446681976	0.116478241980076	134.173461914063	13149
True	False	False	False	False	-2805.11083984375	-2167.982421875	103.150199890137	0.803309321403503	0.96260392665863	1	83.9784927368164	7810
True	False	False	False	False	-2822.91235351563	-1973.17724609375	15.5279874801636	0.549106180667877	0.853264153003693	0.291569441556931	65.2142868041992	913
True	False	False	False	False	-2823.5537109375	-1950.49304199219	33.2742576599121	0.693598926067352	0.913640022277832	0.490445405244827	71.5666656494141	2147
True	False	False	False	False	-2819.35961914063	-2154.4658203125	110.914192199707	0.599098265171051	0.94331282377243	0.344957053661346	91.3499984741211	9135
True	False	False	False	False	-2817.41796875	-2118.41650390625	100.931915283203	0.847731947898865	0.961163997650146	1	75.527473449707	6873
True	False	False	False	False	-2807.91943359375	-2059.330078125	113.132476806641	0.668162107467651	0.939245223999023	0.442632764577866	66.0686264038086	6739
True	False	False	False	False	-2814.05517578125	-1995.14892578125	109.805053710938	0.819165587425232	0.956256031990051	1	58.6969680786133	5811
True	False	False	False	False	-2813.83471679688	-2022.9677734375	117.569046020508	0.549987018108368	0.937239229679108	0.292423516511917	62.2547187805176	6599
True	False	False	False	False	-2803.80004882813	-2010.65368652344	26.6194076538086	0.718682765960693	0.937802910804749	0.54864364862442	48.7083320617676	1169
True	False	False	False	False	-2812.72290039063	-1957.95080566406	17.7462711334229	0.552815020084381	0.917225062847137	0.295184105634689	48.9375	783
True	False	False	False	False	-2802.77880859375	-2085.00317382813	279.503784179688	0.43817538022995	0.863162696361542	0.201270207762718	80.5515899658203	20299
True	False	False	False	False	-2801.69848632813	-2211.0458984375	12.2005615234375	0.431440591812134	0.879012644290924	0.196657732129097	137.454544067383	1512
True	False	False	False	False	-2785.95458984375	-2195.0439453125	125.333038330078	0.637032151222229	0.954772591590881	0.394085198640823	91.5044250488281	10340
True	False	False	False	False	-2799.74169921875	-2123.96752929688	104.259346008301	0.650069355964661	0.951317429542542	0.413330078125	62.7553176879883	5899
True	False	False	False	False	-2793.87915039063	-2044.21740722656	65.4393768310547	0.717649579048157	0.935527920722961	0.545952379703522	57.5932197570801	3398
True	False	False	False	False	-2790.28540039063	-1998.37512207031	86.513069152832	0.726627349853516	0.943577826023102	0.570414066314697	73.8717956542969	5762
True	False	False	False	False	-2797.55541992188	-1975.71691894531	41.0382537841797	0.612305581569672	0.891348481178284	0.361048519611359	68.2702713012695	2526
True	False	False	False	False	-2790.67626953125	-1950.33483886719	13.3097038269043	0.554879128932953	0.890928745269775	0.297217160463333	72.8333358764648	874
True	False	False	False	False	-2789.58447265625	-1940.52612304688	48.80224609375	0.754487037658691	0.958557844161987	0.668910324573517	72.3181838989258	3182
True	False	False	False	False	-2786.85693359375	-2028.66101074219	92.0587844848633	0.824999392032623	0.958110809326172	1	57.2409629821777	4751
True	False	False	False	False	-2783.22509765625	-2234.13256835938	17.7462711334229	0.64491605758667	0.924268186092377	0.405553311109543	138	2208
True	False	False	False	False	-2773.34448242188	-2231.10864257813	31.0559749603271	0.792491853237152	0.946757137775421	1	105.107139587402	2943
True	False	False	False	False	-2778.61108398438	-2136.26171875	189.663269042969	0.742433786392212	0.936874568462372	0.620891690254211	92.9064331054688	15887
True	False	False	False	False	-2781.89501953125	-1987.99829101563	12.2005615234375	0.628655016422272	0.889008522033691	0.382423788309097	73.636360168457	810
True	False	False	False	False	-2780.10693359375	-2105.2060546875	126.442184448242	0.788381993770599	0.957916557788849	1	65.6315765380859	7482
True	False	False	False	False	-2769.85668945313	-2083.43041992188	22.1828384399414	0.755204319953918	0.946847438812256	0.672140836715698	68.0999984741211	1362
True	False	False	False	False	-2772.86791992188	-2000.43603515625	31.0559749603271	0.616013824939728	0.928671002388	0.365747570991516	52	1456
True	False	False	False	False	-2779.04760742188	-1953.37902832031	41.0382537841797	0.725604593753815	0.941161274909973	0.567497134208679	56.6486473083496	2096
True	False	False	False	False	-2770.82934570313	-2068.74438476563	135.315322875977	0.705158889293671	0.955556869506836	0.515575468540192	60.3442611694336	7362
True	False	False	False	False	-2769.5009765625	-1925.38256835938	57.6753807067871	0.719225645065308	0.948494493961334	0.550069808959961	66.3461532592773	3450
True	False	False	False	False	-2769.45849609375	-2207.41870117188	24.401123046875	0.760120630264282	0.941173493862152	0.695777595043182	64.363639831543	1416
True	False	False	False	False	-2767.927734375	-2257.2392578125	42.1473922729492	0.432884395122528	0.957054257392883	0.197639867663383	137.052627563477	5208
True	False	False	False	False	-2742.58740234375	-2250.06030273438	83.1856460571289	0.524627864360809	0.911064505577087	0.268862873315811	83.6666641235352	6275
True	False	False	False	False	-2765.87133789063	-2019.75732421875	51.0205307006836	0.824059367179871	0.957641243934631	1	48.5652160644531	2234
True	False	False	False	False	-2763.3642578125	-1979.12438964844	74.3125076293945	0.786045730113983	0.943260431289673	1	74	4958
True	False	False	False	False	-2762.31469726563	-2241.09497070313	43.256534576416	0.858019232749939	0.965798377990723	1	96.6923065185547	3771
True	False	False	False	False	-2736.05932617188	-2231.21557617188	64.3302307128906	0.815286338329315	0.962478160858154	1	66.5172424316406	3858
True	False	False	False	False	-2750.015625	-2115.69995117188	104.259346008301	0.787570297718048	0.957610249519348	1	56.7340431213379	5333
True	False	False	False	False	-2761.50366210938	-2033.63757324219	99.8227767944336	0.714016556739807	0.941865563392639	0.536720454692841	56.8444442749023	5116
True	False	False	False	False	-2761.20629882813	-1909.0146484375	34.3833999633789	0.555344343185425	0.939002096652985	0.297677546739578	47.0645179748535	1459
True	False	False	False	False	-2759.47021484375	-2093.56103515625	125.333038330078	0.567055284976959	0.914378762245178	0.309534996747971	63.4513282775879	7170
True	False	False	False	False	-2751.4072265625	-1992.8056640625	44.3656768798828	0.379691123962402	0.910765290260315	0.163654878735542	52.7000007629395	2108
True	False	False	False	False	-2756.43432617188	-1945.96667480469	11.0914192199707	0.619482219219208	0.927492141723633	0.37021940946579	72.5999984741211	726
True	False	False	False	False	-2749.798828125	-2207.94677734375	76.5307922363281	0.809509754180908	0.952563881874084	1	64.0869598388672	4422
True	False	False	False	False	-2748.10180664063	-2145.95629882813	301.686614990234	0.6919304728508	0.955294132232666	0.487018138170242	94.6360321044922	25741
True	False	False	False	False	-2731.322265625	-2107.12817382813	27.7285480499268	0.766682505607605	0.944578170776367	0.732549428939819	59.2400016784668	1481
True	False	False	False	False	-2748.01708984375	-2067.79272460938	123.114753723145	0.625757277011871	0.94910591840744	0.378507137298584	54.3963966369629	6038
True	False	False	False	False	-2744.19360351563	-2040.0166015625	148.625015258789	0.642023265361786	0.94033020734787	0.401286989450455	59.8582077026367	8021
True	False	False	False	False	-2741.9365234375	-2005.97863769531	58.7845230102539	0.807007014751434	0.966247379779816	1	56.2452812194824	2981
True	False	False	False	False	-2735.51293945313	-1962.65930175781	49.9113883972168	0.714016556739807	0.930697798728943	0.536720454692841	83.5999984741211	3762
True	False	False	False	False	-2740.93115234375	-1917.64624023438	9.98227787017822	0.606388568878174	0.928999543190002	0.353718668222427	71.1111145019531	640
True	False	False	False	False	-2735.97802734375	-1939.48486328125	107.586769104004	0.769551157951355	0.950172364711761	0.75124317407608	90.226806640625	8752
True	False	False	False	False	-2732.80932617188	-1916.18103027344	64.3302307128906	0.479915201663971	0.866357564926147	0.231784254312515	57.9137916564941	3359
True	False	False	False	False	-2729.81030273438	-1973.45654296875	75.4216537475586	0.769968271255493	0.948828041553497	0.754133403301239	81.3970565795898	5535
True	False	False	False	False	-2729.70458984375	-2083.66552734375	116.459907531738	0.652442932128906	0.944344222545624	0.416991353034973	62.9142875671387	6606
True	False	False	False	False	-2725.94555664063	-2005.70751953125	106.477630615234	0.81877213716507	0.96284031867981	1	67.0625	6438
True	False	False	False	False	-2724.90014648438	-2123.58911132813	123.114753723145	0.807714879512787	0.960495412349701	1	75.2612609863281	8354
True	False	False	False	False	-2724.5029296875	-2292.63012695313	255.102645874023	0.712327122688293	0.965077519416809	0.532544136047363	167.991302490234	38638
True	False	False	False	False	-2710.79370117188	-2269.95629882813	65.4393768310547	0.862820267677307	0.966921865940094	1	70.9322052001953	4185
True	False	False	False	False	-2711.80322265625	-2251.7939453125	102.041061401367	0.669457376003265	0.953168451786041	0.444863259792328	63.5434799194336	5846
True	False	False	False	False	-2719.95458984375	-2203.5478515625	161.934722900391	0.457084268331528	0.894092738628387	0.214663624763489	63.6506843566895	9293
True	False	False	False	False	-2724.50244140625	-1998.79467773438	15.5279874801636	0.580136477947235	0.919422805309296	0.323432832956314	70.2857131958008	984
True	False	False	False	False	-2724.05859375	-2181.26342773438	106.477630615234	0.350977748632431	0.855597734451294	0.146972328424454	52.2083320617676	5012
True	False	False	False	False	-2700.30200195313	-2159.32348632813	109.805053710938	0.57221907377243	0.917344212532043	0.314935147762299	54.2727279663086	5373
True	False	False	False	False	-2722.32006835938	-2106.89892578125	26.6194076538086	0.583850502967834	0.918112576007843	0.327514171600342	55.5833320617676	1334
True	False	False	False	False	-2723.82788085938	-2036.28210449219	35.4925422668457	0.75548255443573	0.94477391242981	0.673407912254333	45.78125	1465
True	False	False	False	False	-2722.12475585938	-2157.92163085938	134.206176757813	0.665514945983887	0.94631826877594	0.438133150339127	60.2809906005859	7294
True	False	False	False	False	-2699.73413085938	-2131.37084960938	222.937530517578	0.749767661094666	0.949459135532379	0.648813724517822	71.8855743408203	14449
True	False	False	False	False	-2711.91064453125	-2040.18493652344	49.9113883972168	0.806145071983337	0.951893091201782	1	50.9777793884277	2294
True	False	False	False	False	-2720.02392578125	-1949.76281738281	37.7108268737793	0.733056426048279	0.947224020957947	0.589630365371704	73.5882339477539	2502
True	False	False	False	False	-2717.34155273438	-1969.77807617188	27.7285480499268	0.766682505607605	0.948983788490295	0.732549428939819	61.2400016784668	1531
True	False	False	False	False	-2715.78735351563	-1985.64501953125	49.9113883972168	0.696917474269867	0.940154075622559	0.497404634952545	68.4888916015625	3082
True	False	False	False	False	-2709.724609375	-2082.73803710938	153.061584472656	0.786026954650879	0.952084243297577	1	74.7898559570313	10321
True	False	False	False	False	-2701.0810546875	-2062.74975585938	154.17073059082	0.756814062595367	0.950527250766754	0.679580926895142	63.8201446533203	8871
True	False	False	False	False	-2709.3408203125	-2023.75244140625	48.80224609375	0.698149502277374	0.925288140773773	0.500038266181946	47.5454559326172	2092
True	False	False	False	False	-2701.82470703125	-1966.94055175781	43.256534576416	0.579899191856384	0.948766052722931	0.323174208402634	66.8205108642578	2606
True	False	False	False	False	-2698.95336914063	-1942.79284667969	42.1473922729492	0.759709894657135	0.931886792182922	0.693692982196808	51.9210510253906	1973
True	False	False	False	False	-2704.5625	-1925.65673828125	52.1296730041504	0.791674017906189	0.951043426990509	1	69.1276626586914	3249
True	False	False	False	False	-2703.2734375	-1910.51354980469	29.9468326568604	0.764188587665558	0.950989484786987	0.717723667621613	55.1111106872559	1488
True	False	False	False	False	-2694.3115234375	-2211.94018554688	141.970169067383	0.816491663455963	0.967863619327545	1	78.4140625	10037
True	False	False	False	False	-2692.74487304688	-2264.05004882813	78.7490768432617	0.776393234729767	0.95157253742218	0.80655974149704	56.943660736084	4043
True	False	False	False	False	-2686.94140625	-2236.86279296875	102.041061401367	0.830349385738373	0.960083663463593	1	60.5	5566
True	False	False	False	False	-2690.08422851563	-2107.70092773438	89.8404998779297	0.744702398777008	0.945653796195984	0.629155278205872	56.4814796447754	4575
True	False	False	False	False	-2687.53857421875	-2037.32629394531	155.279876708984	0.762258768081665	0.953696191310883	0.707001686096191	63.5857124328613	8902
True	False	False	False	False	-2687.53173828125	-2118.70532226563	21.0736961364746	0.698733150959015	0.947545111179352	0.501295566558838	57.6315803527832	1095
True	False	False	False	False	-2685.5107421875	-1973.04028320313	26.6194076538086	0.66390061378479	0.940220415592194	0.435427129268646	64.625	1551
True	False	False	False	False	-2686.46728515625	-1901.63830566406	99.8227767944336	0.520199179649353	0.919156730175018	0.264952719211578	72.966667175293	6567
True	False	False	False	False	-2683.49365234375	-2327.615234375	9.98227787017822	0.754574596881866	0.933233201503754	0.669301986694336	79.3333358764648	714
True	False	False	False	False	-2640.49169921875	-2322.17309570313	139.751892089844	0.782931506633759	0.957304775714874	0.893864810466766	71.5317459106445	9013
True	False	False	False	False	-2661.69921875	-2266.20727539063	166.371292114258	0.742510259151459	0.958871126174927	0.62116527557373	80.1933364868164	12029
True	False	False	False	False	-2682.08569335938	-2181.15283203125	190.772415161133	0.798061788082123	0.960890352725983	1	63.5174407958984	10925
True	False	False	False	False	-2681.70361328125	-2007.884765625	164.153015136719	0.775534987449646	0.966476440429688	0.798458695411682	70.7229766845703	10467
True	False	False	False	False	-2679.27221679688	-2079.34594726563	178.571853637695	0.778747916221619	0.949064433574677	0.831470906734467	73.6956558227539	11865
True	False	False	False	False	-2676.01049804688	-1950.26379394531	105.36848449707	0.762958765029907	0.954649329185486	0.710821866989136	77.8315811157227	7394
True	False	False	False	False	-2675.40747070313	-2251.12280273438	65.4393768310547	0.744540572166443	0.94997501373291	0.628555476665497	60.9152526855469	3594
True	False	False	False	False	-2665.42578125	-2244.12182617188	64.3302307128906	0.69066047668457	0.961582481861115	0.484440058469772	60.4482765197754	3506
True	False	False	False	False	-2669.169921875	-2213.80908203125	130.878753662109	0.803063333034515	0.96741384267807	1	63	7434
True	False	False	False	False	-2662.54345703125	-2159.69116210938	92.0587844848633	0.543700516223907	0.914858222007751	0.286386847496033	52.819278717041	4384
True	False	False	False	False	-2671.54736328125	-1988.15686035156	21.0736961364746	0.765837788581848	0.941512584686279	0.727394282817841	66.1578979492188	1257
True	False	False	False	False	-2674.09228515625	-1932.45385742188	38.8199691772461	0.600160121917725	0.952934086322784	0.3462153673172	69.9142837524414	2447
True	False	False	False	False	-2669.71606445313	-2146.20288085938	70.9850845336914	0.364534229040146	0.877266883850098	0.154717743396759	49.3125	3156
True	False	False	False	False	-2664.14819335938	-2055.52856445313	99.8227767944336	0.801836133003235	0.953913331031799	1	61.1222229003906	5501
True	False	False	False	False	-2660.70874023438	-1965.44079589844	17.7462711334229	0.785398185253143	0.948912382125854	1	63	1008
True	False	False	False	False	-2659.49877929688	-1946.01293945313	36.6016845703125	0.820213973522186	0.956876516342163	1	69.4545440673828	2292
True	False	False	False	False	-2658.10766601563	-2198.671875	100.931915283203	0.752970397472382	0.955585777759552	0.662240564823151	55.9011001586914	5087
True	False	False	False	False	-2655.13623046875	-2034.10339355469	126.442184448242	0.700783967971802	0.937816500663757	0.505764663219452	60.912281036377	6944
True	False	False	False	False	-2653.31494140625	-1981.822265625	41.0382537841797	0.725604593753815	0.943652451038361	0.567497134208679	48.7297286987305	1803
True	False	False	False	False	-2652.9423828125	-2231.994140625	164.153015136719	0.65679943561554	0.93617969751358	0.423848032951355	61.2364883422852	9063
True	False	False	False	False	-2651.2919921875	-2065.74291992188	49.9113883972168	0.696917474269867	0.942367911338806	0.497404634952545	57.1777763366699	2573
True	False	False	False	False	-2650.27978515625	-2007.42297363281	290.595184326172	0.292561680078506	0.740246415138245	0.115979082882404	72.1679382324219	18908
True	False	False	False	False	-2649.29174804688	-2302.1357421875	97.6044921875	0.622672140598297	0.938393831253052	0.374400079250336	63.125	5555
True	False	False	False	False	-2636.41650390625	-2287.24609375	150.843307495117	0.470262914896011	0.869688272476196	0.224411964416504	59.6764717102051	8116
True	False	False	False	False	-2648.0791015625	-2273.44116210938	17.7462711334229	0.64491605758667	0.927839636802673	0.405553311109543	56.5	904
True	False	False	False	False	-2633.7001953125	-2259.04711914063	86.513069152832	0.665252387523651	0.93564909696579	0.437691152095795	47.2435913085938	3685
True	False	False	False	False	-2636.80200195313	-2192.9501953125	151.952453613281	0.67167454957962	0.94695770740509	0.448726803064346	57.1678848266602	7832
True	False	False	False	False	-2645.79956054688	-2137.63623046875	123.114753723145	0.743501961231232	0.958583354949951	0.624744117259979	62.2702713012695	6912
True	False	False	False	False	-2647.69360351563	-1932.57385253906	61.0028076171875	0.79117214679718	0.954758107662201	1	70.2181854248047	3862
True	False	False	False	False	-2644.33325195313	-2111.56811523438	173.026138305664	0.583929777145386	0.916537463665009	0.327601969242096	64.8717956542969	10120
True	False	False	False	False	-2641.68383789063	-2079.61474609375	129.769607543945	0.628026902675629	0.942518413066864	0.381569892168045	63.769229888916	7461
True	False	False	False	False	-2640.77075195313	-1952.73657226563	21.0736961364746	0.765837788581848	0.945084035396576	0.727394282817841	69.1052627563477	1313
True	False	False	False	False	-2640.39794921875	-2158.9638671875	94.2770690917969	0.674348950386047	0.958751022815704	0.453465551137924	51.1058807373047	4344
True	False	False	False	False	-2636.33935546875	-2053.84399414063	63.2210922241211	0.788381993770599	0.967830955982208	1	53.8596496582031	3070
True	False	False	False	False	-2633.44750976563	-1918.72998046875	97.6044921875	0.819784700870514	0.961163997650146	1	70.613639831543	6214
True	False	False	False	False	-2631.89697265625	-2215.70874023438	167.480438232422	0.67011296749115	0.934994637966156	0.445999622344971	61.4966888427734	9286
True	False	False	False	False	-2630.27758789063	-2097.81860351563	84.2947845458984	0.819298386573792	0.962681770324707	1	68.0263137817383	5170
True	False	False	False	False	-2629.05249023438	-2345.15234375	143.079315185547	0.531757593154907	0.933645844459534	0.275280267000198	62.4573631286621	8057
True	False	False	False	False	-2627.95776367188	-2366.82861328125	85.4039306640625	0.765360891819	0.945265769958496	0.724545955657959	83.5454559326172	6433
True	False	False	False	False	-2614.34252929688	-2318.81201171875	145.297592163086	0.413283109664917	0.907482266426086	0.184605896472931	53.8320617675781	7052
True	False	False	False	False	-2625.10498046875	-2137.36401367188	160.825576782227	0.610599637031555	0.903636753559113	0.358914375305176	60.1310348510742	8719
True	False	False	False	False	-2616.63842773438	-2060.32470703125	36.6016845703125	0.647160887718201	0.937638282775879	0.408912599086761	43.8484840393066	1447
True	False	False	False	False	-2626.82568359375	-2016.49926757813	93.1679229736328	0.618444561958313	0.940843522548676	0.368873655796051	72.5119018554688	6091
True	False	False	False	False	-2626.33911132813	-2036.93298339844	194.099838256836	0.677558660507202	0.959387958049774	0.459270715713501	83.8742828369141	14678
True	False	False	False	False	-2621.70556640625	-1993.62902832031	192.990692138672	0.630914032459259	0.922017514705658	0.385518014431	75.6321868896484	13160
True	False	False	False	False	-2625.95947265625	-1966.98254394531	145.297592163086	0.696175515651703	0.949826419353485	0.495831906795502	85.9770965576172	11263
True	False	False	False	False	-2619.46459960938	-1938.58508300781	28.8376903533936	0.797349810600281	0.952098965644836	1	64.1153869628906	1667
True	False	False	False	False	-2616.56689453125	-2086.61401367188	94.2770690917969	0.715875446796417	0.96307373046875	0.541400134563446	59.4117660522461	5050
True	False	False	False	False	-2613.6103515625	-2156.18994140625	128.660461425781	0.638014316558838	0.949729681015015	0.395486831665039	57.9913787841797	6727
True	False	False	False	False	-2612.8271484375	-2385.37646484375	255.102645874023	0.671671271324158	0.940849602222443	0.448721051216125	123.404350280762	28383
True	False	False	False	False	-2612.17407226563	-2266.55590820313	103.150199890137	0.769519209861755	0.967305481433868	0.751023590564728	47.7204284667969	4438
True	False	False	False	False	-2610.5380859375	-2403.77758789063	110.914192199707	0.779846131801605	0.955311119556427	0.844886004924774	127.779998779297	12778
True	False	False	False	False	-2593.38256835938	-2358.294921875	56.5662384033203	0.859050512313843	0.964499771595001	1	60.294116973877	3075
True	False	False	False	False	-2601.54467773438	-2346.7001953125	66.5485153198242	0.798536419868469	0.953580796718597	1	59.8333320617676	3590
True	False	False	False	False	-2596.06201171875	-2245.11547851563	32.1651153564453	0.670478940010071	0.929583609104156	0.446636199951172	43.3448257446289	1257
True	False	False	False	False	-2610.2744140625	-2217.26123046875	123.114753723145	0.700372934341431	0.956391155719757	0.504862487316132	66.0810775756836	7335
True	False	False	False	False	-2609.25903320313	-2174.61596679688	97.6044921875	0.431440591812134	0.895318746566772	0.196657732129097	47.8636360168457	4212
True	False	False	False	False	-2608.01708984375	-2241.98828125	57.6753807067871	0.760451793670654	0.954383611679077	0.697474420070648	47.519229888916	2471
True	False	False	False	False	-2600.17700195313	-2193.3623046875	123.114753723145	0.821221113204956	0.960166454315186	1	58.6216201782227	6507
True	False	False	False	False	-2607.68115234375	-2105.33544921875	116.459907531738	0.677161872386932	0.94749116897583	0.45854589343071	58.0285720825195	6093
True	False	False	False	False	-2607.72875976563	-2007.16516113281	52.1296730041504	0.71564769744873	0.950349152088165	0.54082202911377	75.3404235839844	3541
True	False	False	False	False	-2607.90893554688	-1918.44921875	17.7462711334229	0.64491605758667	0.927839636802673	0.405553311109543	59.4375	951
True	False	False	False	False	-2607.28833007813	-2021.62451171875	124.223899841309	0.838463246822357	0.961469709873199	1	77.9910736083984	8735
True	False	False	False	False	-2604.05712890625	-2122.75732421875	96.4953460693359	0.622746825218201	0.951947569847107	0.374498724937439	56.9770126342773	4957
True	False	False	False	False	-2596.53955078125	-2081.1728515625	126.442184448242	0.51250147819519	0.932391881942749	0.258289158344269	52.0350875854492	5932
True	False	False	False	False	-2599.29174804688	-1951.79724121094	114.241622924805	0.64989560842514	0.946157038211823	0.413064062595367	80.0679626464844	8247
True	False	False	False	False	-2595.36596679688	-2301.07836914063	184.117568969727	0.770222425460815	0.957757115364075	0.755918800830841	64.9578323364258	10783
True	False	False	False	False	-2586.51196289063	-2274.63110351563	127.551322937012	0.753320038318634	0.956162750720978	0.663759410381317	59.2521743774414	6814
True	False	False	False	False	-2594.376953125	-2048.30419921875	124.223899841309	0.688489496707916	0.951616525650024	0.48009330034256	59.3928565979004	6652
True	False	False	False	False	-2595.2138671875	-2002.58325195313	48.80224609375	0.773984313011169	0.949970483779907	0.784835934638977	61.5227279663086	2707
True	False	False	False	False	-2590.91064453125	-1968.7021484375	92.0587844848633	0.730007886886597	0.958236813545227	0.580321133136749	85.0240936279297	7057
True	False	False	False	False	-2590.39331054688	-1919.06652832031	43.256534576416	0.817455768585205	0.96039891242981	1	55.3589744567871	2159
True	False	False	False	False	-2593.822265625	-1905.599609375	9.98227787017822	0.687235474586487	0.9244145154953	0.47761595249176	59.1111106872559	532
True	False	False	False	False	-2589.44189453125	-2220.80615234375	87.6222152709961	0.574860095977783	0.934449017047882	0.317739814519882	54.0886077880859	4273
True	False	False	False	False	-2579.5	-2167.5302734375	116.459907531738	0.577512919902802	0.929672539234161	0.320586979389191	56.4285697937012	5925
True	False	False	False	False	-2581.96435546875	-2123.34350585938	151.952453613281	0.366613209247589	0.89078676700592	0.155925884842873	56.1240882873535	7689
True	False	False	False	False	-2585.4599609375	-1992.51147460938	36.6016845703125	0.691693365573883	0.95160585641861	0.486534744501114	59.7272720336914	1971
True	False	False	False	False	-2583.41528320313	-2062.38549804688	21.0736961364746	0.765837788581848	0.95370626449585	0.727394282817841	51.5263175964355	979
True	False	False	False	False	-2582.77416992188	-2022.63879394531	186.335845947266	0.666415452957153	0.923389494419098	0.439655065536499	67.7023773193359	11374
True	False	False	False	False	-2580.98559570313	-2147.8671875	120.896469116211	0.721993744373322	0.950975477695465	0.557476460933685	57.8256874084473	6303
True	False	False	False	False	-2579.3251953125	-1945.21655273438	9.98227787017822	0.557533979415894	0.901479721069336	0.29985499382019	63.2222213745117	569
True	False	False	False	False	-2578.9951171875	-2346.45263671875	108.695907592773	0.704862415790558	0.949539244174957	0.514898300170898	58.2244911193848	5706
True	False	False	False	False	-2578.49731445313	-2327.30859375	83.1856460571289	0.376364141702652	0.896017491817474	0.161667138338089	53.1733322143555	3988
True	False	False	False	False	-2578.26440429688	-1931.71105957031	64.3302307128906	0.604338526725769	0.918956875801086	0.351225525140762	73.6206893920898	4270
True	False	False	False	False	-2577.75317382813	-2417.10180664063	129.769607543945	0.607061147689819	0.940272927284241	0.354541718959808	85.0170974731445	9947
True	False	False	False	False	-2576.2216796875	-2397.896484375	53.2388153076172	0.80851811170578	0.964499771595001	1	61.6666679382324	2960
True	False	False	False	False	-2577.10375976563	-2376.69897460938	179.680999755859	0.616675138473511	0.909860193729401	0.366594463586807	64.8209838867188	10501
True	False	False	False	False	-2573.99584960938	-2185.89013671875	146.40673828125	0.790809690952301	0.946663558483124	1	60.4696960449219	7982
True	False	False	False	False	-2576.70239257813	-1968.96423339844	48.80224609375	0.741141617298126	0.962191045284271	0.616318583488464	77.886360168457	3427
True	False	False	False	False	-2573.24584960938	-2452.71630859375	58.7845230102539	0.705373823642731	0.924568474292755	0.516067683696747	84.0754699707031	4456
True	False	False	False	False	-2548.296875	-2448.0888671875	122.005615234375	0.613794684410095	0.951183378696442	0.36292552947998	59.9454536437988	6594
True	False	False	False	False	-2568.33764648438	-2307.3359375	82.0765075683594	0.825832903385162	0.962030291557312	1	50.9459457397461	3770
True	False	False	False	False	-2572.01831054688	-2225.60009765625	75.4216537475586	0.733056426048279	0.960834741592407	0.589630365371704	52.205883026123	3550
True	False	False	False	False	-2572.95336914063	-2068.51538085938	26.6194076538086	0.67927873134613	0.932306885719299	0.462436705827713	49.8333320617676	1196
True	False	False	False	False	-2571.32470703125	-1997.36279296875	52.1296730041504	0.532183945178986	0.939688205718994	0.275668948888779	53.8723411560059	2532
True	False	False	False	False	-2570.59448242188	-2280.35034179688	87.6222152709961	0.770300686359406	0.956754624843597	0.756472110748291	71.1645584106445	5622
True	False	False	False	False	-2568.513671875	-2245.2841796875	48.80224609375	0.788230717182159	0.957641243934631	1	41.6818199157715	1834
True	False	False	False	False	-2566.89013671875	-2430.34985351563	85.4039306640625	0.569675922393799	0.934841394424438	0.312261909246445	62.1038970947266	4782
True	False	False	False	False	-2552.291015625	-2400.97021484375	149.734161376953	0.710326373577118	0.948250651359558	0.527688682079315	70.8222198486328	9561
True	False	False	False	False	-2564.00244140625	-2325.82934570313	32.1651153564453	0.776993036270142	0.952315151691437	0.812498211860657	51.0689659118652	1481
True	False	False	False	False	-2560.12548828125	-2270.42236328125	21.0736961364746	0.765837788581848	0.936461865901947	0.727394282817841	50.2631568908691	955
True	False	False	False	False	-2564.064453125	-2058.75390625	62.1119499206543	0.818948090076447	0.959577143192291	1	49.3214302062988	2762
True	False	False	False	False	-2563.82250976563	-1917.13049316406	19.9645557403564	0.661957681179047	0.902729630470276	0.432207375764847	63.1666679382324	1137
True	False	False	False	False	-2562.97387695313	-2131.70068359375	92.0587844848633	0.603966951370239	0.906529128551483	0.350776195526123	52.5903625488281	4365
True	False	False	False	False	-2558.08203125	-2092.6708984375	123.114753723145	0.613089203834534	0.938639223575592	0.362034618854523	59.0090103149414	6550
True	False	False	False	False	-2557.060546875	-2281.25659179688	17.7462711334229	0.689935445785522	0.943199634552002	0.482980132102966	52.3125	837
True	False	False	False	False	-2552.34106445313	-2216.18237304688	99.8227767944336	0.681817054748535	0.950667500495911	0.467181622982025	50.0888900756836	4508
True	False	False	False	False	-2555.06811523438	-1980.6865234375	89.8404998779297	0.81622189283371	0.96034836769104	1	79.543212890625	6443
True	False	False	False	False	-2554.4443359375	-1906.59338378906	32.1651153564453	0.820795118808746	0.95398223400116	1	53.7586212158203	1559
True	False	False	False	False	-2553.70825195313	-2162.31762695313	96.4953460693359	0.670337855815887	0.942635953426361	0.44639065861702	48.7241363525391	4239
True	False	False	False	False	-2551.37133789063	-2364.89672851563	163.043869018555	0.711030662059784	0.935798227787018	0.529386937618256	55.850341796875	8210
True	False	False	False	False	-2547.259765625	-2330.5634765625	95.3862075805664	0.682282447814941	0.956510245800018	0.46806126832962	59.8953475952148	5151
True	False	False	False	False	-2551.05615234375	-2074.76245117188	64.3302307128906	0.680457472801208	0.961069166660309	0.464629203081131	50.965518951416	2956
True	False	False	False	False	-2548.7314453125	-2028.80310058594	112.023338317871	0.583779096603394	0.942433536052704	0.327435106039047	56.3168334960938	5688
True	False	False	False	False	-2547.98706054688	-1999.79382324219	78.7490768432617	0.832973837852478	0.965720891952515	1	68.1830978393555	4841
True	False	False	False	False	-2547.15258789063	-2259.625	97.6044921875	0.491035759449005	0.929215371608734	0.240537732839584	48.1363639831543	4236
True	False	False	False	False	-2546.4443359375	-2498.04614257813	764.198791503906	0.207626566290855	0.65651798248291	0.0766026824712753	168.248184204102	115923
True	False	False	False	False	-2510.2236328125	-2514.2744140625	181.899276733398	0.737282872200012	0.933324337005615	0.603190720081329	112.030487060547	18373
True	False	False	False	False	-2520.4697265625	-2497.24487304688	37.7108268737793	0.748016774654388	0.940318167209625	0.64181524515152	87.1764678955078	2964
True	False	False	False	False	-2532.22998046875	-2486.22290039063	58.7845230102539	0.820813894271851	0.955270767211914	1	99.8867950439453	5294
True	False	False	False	False	-2542.31689453125	-2422.25073242188	159.716445922852	0.754574596881866	0.954574525356293	0.669301986694336	74.6736145019531	10753
True	False	False	False	False	-2546.29418945313	-2292.11059570313	32.1651153564453	0.670478940010071	0.916344881057739	0.446636199951172	44.9310340881348	1303
True	False	False	False	False	-2546.27368164063	-2187.39892578125	76.5307922363281	0.375684678554535	0.866722404956818	0.161263018846512	43.6956520080566	3015
True	False	False	False	False	-2543.15747070313	-2108.46801757813	94.2770690917969	0.542201519012451	0.933225810527802	0.28496727347374	54.1529426574707	4603
True	False	False	False	False	-2542.61206054688	-1943.54919433594	153.061584472656	0.685842871665955	0.95695686340332	0.474893063306808	70.9565200805664	9792
True	False	False	False	False	-2542.20141601563	-2469.15478515625	59.8936653137207	0.789699912071228	0.951341331005096	1	78.2962951660156	4228
True	False	False	False	False	-2507.51098632813	-2465.90673828125	97.6044921875	0.625652849674225	0.917949378490448	0.378367096185684	54.5795440673828	4803
True	False	False	False	False	-2522.46655273438	-2399.04223632813	302.795745849609	0.392439544200897	0.840742826461792	0.17141255736351	74.7582397460938	20409
True	False	False	False	False	-2541.01123046875	-2313.98120117188	32.1651153564453	0.759870648384094	0.945891737937927	0.694506108760834	47.8275871276855	1387
True	False	False	False	False	-2536.9306640625	-2084	77.6399383544922	0.864450812339783	0.969603180885315	1	58.6285705566406	4104
True	False	False	False	False	-2540.21118164063	-2011.6357421875	33.2742576599121	0.599770963191986	0.946664214134216	0.34575355052948	53.7000007629395	1611
True	False	False	False	False	-2542.14819335938	-1980.97497558594	37.7108268737793	0.748016774654388	0.944049656391144	0.64181524515152	59.0588226318359	2008
True	False	False	False	False	-2538.01782226563	-2051.21459960938	135.315322875977	0.694893360137939	0.952640354633331	0.493137061595917	66.3688507080078	8097
True	False	False	False	False	-2534.45629882813	-1900.61120605469	14.4188451766968	0.666414141654968	0.938069105148315	0.43965283036232	60.1538467407227	782
True	False	False	False	False	-2533.93798828125	-2246.69140625	65.4393768310547	0.682038903236389	0.961355686187744	0.467600554227829	48.3898315429688	2855
True	False	False	False	False	-2532.96655273438	-2230.68017578125	56.5662384033203	0.823355436325073	0.954331636428833	1	50.470588684082	2574
True	False	False	False	False	-2530.36938476563	-2137.4326171875	174.135284423828	0.512558102607727	0.882848978042603	0.258337557315826	59.0318489074707	9268
True	False	False	False	False	-2533.30615234375	-1914.47790527344	18.8554134368896	0.587365925312042	0.933190703392029	0.331435710191727	61.764705657959	1050
True	False	False	False	False	-2530.93579101563	-1960.39599609375	15.5279874801636	0.740449011325836	0.937094211578369	0.613905251026154	46.3571434020996	649
True	False	False	False	False	-2529.81396484375	-2203.669921875	52.1296730041504	0.758778512477875	0.943418085575104	0.689045190811157	48.8936157226563	2298
True	False	False	False	False	-2529.5126953125	-2349.2646484375	93.1679229736328	0.738803207874298	0.950872540473938	0.6082723736763	58.3690490722656	4903
True	False	False	False	False	-2526.61157226563	-2168.8193359375	120.896469116211	0.646152436733246	0.952990531921387	0.407398134469986	50.623851776123	5518
True	False	False	False	False	-2525.65014648438	-2070.55346679688	72.0942230224609	0.790630877017975	0.95088666677475	1	58.1230773925781	3778
True	False	False	False	False	-2524.36596679688	-2039.48120117188	90.9496383666992	0.699367880821228	0.96284031867981	0.502670288085938	59.7560958862305	4900
True	False	False	False	False	-2522.07763671875	-2449.82641601563	139.751892089844	0.554102420806885	0.901414632797241	0.296450316905975	57.8650779724121	7291
True	False	False	False	False	-2517.74096679688	-2421.283203125	164.153015136719	0.805816411972046	0.950527250766754	1	89.3716201782227	13227
True	False	False	False	False	-2513.43872070313	-2362.02368164063	127.551322937012	0.674591481685638	0.936764299869537	0.453899621963501	57.5391311645508	6617
True	False	False	False	False	-2521.86767578125	-1984.95190429688	48.80224609375	0.669968068599701	0.950349152088165	0.445748090744019	47.7045440673828	2099
True	False	False	False	False	-2521.41723632813	-2300.3720703125	68.7667999267578	0.624762415885925	0.945629358291626	0.377175748348236	54.1129035949707	3355
True	False	False	False	False	-2513.7119140625	-2249.03271484375	73.203369140625	0.580488204956055	0.876989424228668	0.32381671667099	47.5303039550781	3137
True	False	False	False	False	-2521.09814453125	-1969.79016113281	31.0559749603271	0.647358953952789	0.945348680019379	0.409211099147797	48.6428565979004	1362
True	False	False	False	False	-2520.48754882813	-2221.89672851563	55.4570960998535	0.731203615665436	0.947038888931274	0.583928167819977	50.4599990844727	2523
True	False	False	False	False	-2509.994140625	-2207.39477539063	51.0205307006836	0.612211227416992	0.944521903991699	0.360930055379868	51.347827911377	2362
True	False	False	False	False	-2520.3486328125	-2107.40893554688	114.241622924805	0.66729873418808	0.916166067123413	0.441156625747681	55.4368934631348	5710
True	False	False	False	False	-2513.251953125	-2188.94287109375	57.6753807067871	0.760451793670654	0.954383611679077	0.697474420070648	50.4038467407227	2621
True	False	False	False	False	-2508.87817382813	-2129.44311523438	76.5307922363281	0.71895444393158	0.937640607357025	0.54935622215271	51.101448059082	3526
True	False	False	False	False	-2512.6435546875	-2012.49548339844	131.987884521484	0.591415226459503	0.895230889320374	0.336025327444077	50.4369735717773	6002
True	False	False	False	False	-2508.49047851563	-2380.92944335938	109.805053710938	0.819165587425232	0.957874178886414	1	72.2727279663086	7155
True	False	False	False	False	-2506.26318359375	-2313.27490234375	138.64274597168	0.670968890190125	0.948271512985229	0.447490900754929	69.5999984741211	8700
True	False	False	False	False	-2507.66064453125	-1926.69958496094	63.2210922241211	0.693322420120239	0.948924779891968	0.489874273538589	56.4561386108398	3218
True	False	False	False	False	-2504.408203125	-2486.30615234375	68.7667999267578	0.727385580539703	0.949838936328888	0.572600066661835	52.6612892150879	3265
True	False	False	False	False	-2498.86572265625	-2425.7412109375	160.825576782227	0.797517895698547	0.954780399799347	1	78.151725769043	11332
True	False	False	False	False	-2500.87646484375	-2333.16796875	167.480438232422	0.65805584192276	0.936990022659302	0.42585951089859	60.6291389465332	9155
True	False	False	False	False	-2500.58544921875	-2222.66870117188	68.7667999267578	0.727385580539703	0.920582890510559	0.572600066661835	48.2258071899414	2990
True	False	False	False	False	-2502.87475585938	-1989.25341796875	80.9673614501953	0.750114381313324	0.963565766811371	0.650226891040802	64.0273971557617	4674
True	False	False	False	False	-2501.78564453125	-2173.5986328125	62.1119499206543	0.787172973155975	0.952294647693634	1	52.9285697937012	2964
True	False	False	False	False	-2497.59106445313	-2057.6611328125	99.8227767944336	0.50737076997757	0.842189013957977	0.253937989473343	54.9111099243164	4942
True	False	False	False	False	-2497.21923828125	-2289.27319335938	75.4216537475586	0.733056426048279	0.943763673305511	0.589630365371704	52.25	3553
True	False	False	False	False	-2492.0341796875	-2249.18579101563	82.0765075683594	0.735541641712189	0.949547469615936	0.597506582736969	53.1216201782227	3931
True	False	False	False	False	-2493.93920898438	-2099.99658203125	202.97297668457	0.424550324678421	0.872138142585754	0.192019939422607	61.814208984375	11312
True	False	False	False	False	-2493.54541015625	-1909.12036132813	53.2388153076172	0.62885844707489	0.923123359680176	0.382700979709625	54	2592
True	False	False	False	False	-2492.77709960938	-2138.22534179688	18.8554134368896	0.587365925312042	0.897734582424164	0.331435710191727	52.8235282897949	898
True	False	False	False	False	-2489.15307617188	-1966.88195800781	78.7490768432617	0.580234527587891	0.898669600486755	0.323539793491364	59.0845069885254	4195
True	False	False	False	False	-2487.21459960938	-2383.20776367188	129.769607543945	0.818419456481934	0.952595949172974	1	96.0170974731445	11234
True	False	False	False	False	-2486.99755859375	-2362.08056640625	123.114753723145	0.682342290878296	0.942540287971497	0.468174546957016	59.8468475341797	6643
True	False	False	False	False	-2483.98168945313	-2266.62426757813	76.5307922363281	0.83928507566452	0.965096175670624	1	53.5217399597168	3693
True	False	False	False	False	-2485.36450195313	-2147.93286132813	79.8582229614258	0.750213325023651	0.949096083641052	0.650631964206696	57.8472213745117	4165
True	False	False	False	False	-2485.00830078125	-2196.44873046875	216.282684326172	0.329908519983292	0.803672790527344	0.135368391871452	70.8205108642578	13810
True	False	False	False	False	-2482.3974609375	-2288.92626953125	74.3125076293945	0.578728199005127	0.951314508914948	0.321901470422745	48.8507461547852	3273
True	False	False	False	False	-2481.28833007813	-2227.35595703125	73.203369140625	0.815053641796112	0.964830636978149	1	51.0606079101563	3370
True	False	False	False	False	-2482.22485351563	-2010.1513671875	144.188446044922	0.767287015914917	0.966354250907898	0.736330032348633	54.7769241333008	7121
True	False	False	False	False	-2480.94946289063	-2507.93798828125	124.223899841309	0.814991533756256	0.954685926437378	1	63.6875	7133
True	False	False	False	False	-2480.39916992188	-2469.53833007813	24.401123046875	0.698149502277374	0.935971975326538	0.500038266181946	46.5909080505371	1025
True	False	False	False	False	-2477.46508789063	-2049.7900390625	38.8199691772461	0.327842563390732	0.852905213832855	0.134257584810257	43.3428573608398	1517
True	False	False	False	False	-2477.03515625	-2410.40576171875	127.551322937012	0.86092209815979	0.968901455402374	1	75.6521759033203	8700
True	False	False	False	False	-2475.76220703125	-2339.412109375	64.3302307128906	0.815286338329315	0.967569947242737	1	55.9482765197754	3245
True	False	False	False	False	-2476.74169921875	-2320.93627929688	122.005615234375	0.652080416679382	0.965713500976563	0.416428864002228	55.3636360168457	6090
True	False	False	False	False	-2472.8837890625	-2542.24340820313	99.8227767944336	0.45163694024086	0.933429419994354	0.210735827684402	62.7999992370605	5652
True	False	False	False	False	-2472.87622070313	-2478.15063476563	65.4393768310547	0.454596936702728	0.915260076522827	0.212862968444824	49.2881355285645	2908
True	False	False	False	False	-2471.59741210938	-2246.0302734375	49.9113883972168	0.714016556739807	0.954725384712219	0.536720454692841	47.9777793884277	2159
True	False	False	False	False	-2466.6845703125	-2451.3974609375	139.751892089844	0.660252749919891	0.943875372409821	0.429414510726929	61.5634918212891	7757
True	False	False	False	False	-2462.9130859375	-2419.21752929688	107.586769104004	0.628426969051361	0.954379320144653	0.382113456726074	71.2164916992188	6908
True	False	False	False	False	-2465.84130859375	-2359.65356445313	100.931915283203	0.701157987117767	0.951809823513031	0.506588459014893	56.2857131958008	5122
True	False	False	False	False	-2463.689453125	-1993.36486816406	140.861022949219	0.594800055027008	0.931441366672516	0.339923411607742	52.4645652770996	6663
True	False	False	False	False	-2463.65307617188	-2279.57568359375	59.8936653137207	0.83630096912384	0.960615336894989	1	55.1111106872559	2976
True	False	False	False	False	-2461.20678710938	-2213.2490234375	133.097030639648	0.666767001152039	0.957750976085663	0.440251618623734	56.6416664123535	6797
True	False	False	False	False	-2460.54663085938	-2389.16723632813	195.208984375	0.71291172504425	0.9381422996521	0.533981204032898	73.6193161010742	12957
True	False	False	False	False	-2460.47778320313	-2328.52221679688	21.0736961364746	0.717444062232971	0.938502132892609	0.54542076587677	52.2105255126953	992
True	False	False	False	False	-2457.93969726563	-2292.3701171875	124.223899841309	0.503510236740112	0.919625341892242	0.250710040330887	56.6517868041992	6345
True	False	False	False	False	-2457.72802734375	-2102.4482421875	150.843307495117	0.766693592071533	0.954772591590881	0.73261821269989	64.279411315918	8742
True	False	False	False	False	-2456.99169921875	-2558.93920898438	41.0382537841797	0.650850415229797	0.949970483779907	0.414529263973236	52.9459457397461	1959
True	False	False	False	False	-2447.12036132813	-2533.08666992188	154.17073059082	0.820406854152679	0.959755480289459	1	63.733814239502	8859
True	False	False	False	False	-2455.40966796875	-2492.50415039063	157.498153686523	0.729563295841217	0.965530335903168	0.57899397611618	69.5	9869
True	False	False	False	False	-2454.32739257813	-2464.64624023438	45.4748191833496	0.72121262550354	0.941915214061737	0.555363178253174	71.4390258789063	2929
True	False	False	False	False	-2455.15673828125	-2339.77368164063	78.7490768432617	0.765397131443024	0.958222687244415	0.724761068820953	63.4366188049316	4504
True	False	False	False	False	-2453.5859375	-2313.09741210938	66.5485153198242	0.693598926067352	0.948295474052429	0.490445405244827	49.1333351135254	2948
True	False	False	False	False	-2452.83642578125	-2070.3349609375	80.9673614501953	0.735607385635376	0.966445207595825	0.59771865606308	48.3835601806641	3532
True	False	False	False	False	-2453.79833984375	-2029.35070800781	139.751892089844	0.380275756120682	0.848238706588745	0.164005726575851	45.5952377319336	5745
True	False	False	False	False	-2452.86083984375	-1949.05993652344	41.0382537841797	0.725604593753815	0.92046320438385	0.567497134208679	51.972972869873	1923
True	False	False	False	False	-2450.40380859375	-2236.33813476563	64.3302307128906	0.705485999584198	0.953661262989044	0.516324877738953	45.965518951416	2666
True	False	False	False	False	-2445.02978515625	-2581.09716796875	36.6016845703125	0.618217408657074	0.945935428142548	0.368579924106598	58.3939399719238	1927
True	False	False	False	False	-2440.95727539063	-2467.6142578125	144.188446044922	0.725393772125244	0.933788597583771	0.566900193691254	94.0076904296875	12221
True	False	False	False	False	-2441.81958007813	-2413.41235351563	84.2947845458984	0.546627998352051	0.946710348129272	0.289181053638458	65.1447372436523	4951
True	False	False	False	False	-2443.91430664063	-2083.37915039063	66.5485153198242	0.798536419868469	0.963489770889282	1	49.5499992370605	2973
True	False	False	False	False	-2442.9462890625	-2351.4599609375	78.7490768432617	0.776393234729767	0.965045392513275	0.80655974149704	63.4647903442383	4506
True	False	False	False	False	-2439.52758789063	-2258.70068359375	214.064392089844	0.39676558971405	0.871225118637085	0.174097448587418	66.7512969970703	12883
True	False	False	False	False	-2442.81396484375	-2055.69384765625	68.7667999267578	0.588521242141724	0.932145357131958	0.332737118005753	44.0483856201172	2731
True	False	False	False	False	-2442.625	-2161.6083984375	110.914192199707	0.739838838577271	0.953412294387817	0.6118004322052	55.6399993896484	5564
True	False	False	False	False	-2441.99243164063	-2134.71264648438	192.990692138672	0.397320836782455	0.902329504489899	0.174444049596786	60.752872467041	10571
True	False	False	False	False	-2442.49267578125	-1969.05700683594	114.241622924805	0.728809475898743	0.934161484241486	0.576760947704315	62.2815551757813	6415
True	False	False	False	False	-2438.42260742188	-2436.72631835938	336.070007324219	0.422681361436844	0.888250410556793	0.190775766968727	82.277229309082	24930
True	False	False	False	False	-2437.12939453125	-1998.99194335938	163.043869018555	0.704309105873108	0.933210968971252	0.513639271259308	54.9591827392578	8079
True	False	False	False	False	-2436.60913085938	-2605.18041992188	46.5839614868164	0.707453370094299	0.945469677448273	0.520880579948425	93.3571395874023	3921
True	False	False	False	False	-2416.8935546875	-2582.79956054688	153.061584472656	0.777968525886536	0.947707951068878	0.822720050811768	65.9565200805664	9102
True	False	False	False	False	-2434.56616210938	-2511.81274414063	74.3125076293945	0.71211850643158	0.939732909202576	0.532033205032349	49.7910461425781	3336
True	False	False	False	False	-2436.48217773438	-2369.94018554688	237.356369018555	0.314797669649124	0.772946774959564	0.127350077033043	75.5140151977539	16160
True	False	False	False	False	-2434.93701171875	-2330.85717773438	59.8936653137207	0.789699912071228	0.956534862518311	1	51.1851844787598	2764
True	False	False	False	False	-2435.2578125	-2297.84106445313	134.206176757813	0.634052217006683	0.955777287483215	0.389877587556839	61.7190093994141	7468
True	False	False	False	False	-2433.62231445313	-2225.00268554688	61.0028076171875	0.34175580739975	0.86900395154953	0.14183035492897	49.2363624572754	2708
True	False	False	False	False	-2433.35620117188	-2555.33349609375	118.678184509277	0.778608024120331	0.961123943328857	0.829857766628265	56.7289733886719	6070
True	False	False	False	False	-2412.9951171875	-2544.29907226563	68.7667999267578	0.794570684432983	0.959310948848724	1	57.6935501098633	3577
True	False	False	False	False	-2409.33666992188	-2495.06616210938	215.173538208008	0.445902049541473	0.829724967479706	0.206662178039551	69	13386
True	False	False	False	False	-2432.87280273438	-2199.52490234375	160.825576782227	0.487882167100906	0.900230705738068	0.238026186823845	53.1310348510742	7704
True	False	False	False	False	-2432.4521484375	-2107.08715820313	85.4039306640625	0.830078601837158	0.962681770324707	1	54.9740257263184	4233
True	False	False	False	False	-2430.45825195313	-2173.09838867188	48.80224609375	0.773984313011169	0.932726919651031	0.784835934638977	50.3409080505371	2215
True	False	False	False	False	-2429.8876953125	-2485.83544921875	92.0587844848633	0.707896769046783	0.93972373008728	0.521919071674347	55.7228927612305	4625
True	False	False	False	False	-2415.72534179688	-2460.88330078125	226.264953613281	0.684147596359253	0.953216671943665	0.471617251634598	70.0882339477539	14298
True	False	False	False	False	-2424.408203125	-2388.2470703125	57.6753807067871	0.610065340995789	0.941333651542664	0.358249485492706	57.788459777832	3005
True	False	False	False	False	-2417.15600585938	-2328.70629882813	64.3302307128906	0.604338526725769	0.90580540895462	0.351225525140762	47.1034469604492	2732
True	False	False	False	False	-2425.85131835938	-2273.0556640625	68.7667999267578	0.765656411647797	0.953308761119843	0.726305961608887	61.9838714599609	3843
True	False	False	False	False	-2421.36352539063	-2119.83740234375	75.4216537475586	0.758873462677002	0.951077282428741	0.689513981342316	53.8823547363281	3664
True	False	False	False	False	-2427.9189453125	-2032.390625	72.0942230224609	0.677275896072388	0.944627523422241	0.458754032850266	39.8307685852051	2589
True	False	False	False	False	-2427.810546875	-2092.47338867188	54.3479537963867	0.54683530330658	0.935499727725983	0.289380013942719	42.7755088806152	2096
True	False	False	False	False	-2419.89868164063	-2148.49829101563	46.5839614868164	0.678057432174683	0.954331636428833	0.460184723138809	47.5476188659668	1997
True	False	False	False	False	-2419.68872070313	-2300.52685546875	48.80224609375	0.788230717182159	0.957641243934631	1	56.8181800842285	2500
True	False	False	False	False	-2417.4287109375	-2245.82299804688	41.0382537841797	0.693152844905853	0.944926857948303	0.489524483680725	49.027027130127	1814
True	False	False	False	False	-2415.45581054688	-2359.45068359375	148.625015258789	0.782643020153046	0.954761266708374	0.888168036937714	83.6865692138672	11214
True	False	False	False	False	-2413.61181640625	-2180.93383789063	22.1828384399414	0.806145071983337	0.945084035396576	1	42.5999984741211	852
True	False	False	False	False	-2411.46533203125	-2132.509765625	13.3097038269043	0.470662444829941	0.928817808628082	0.224713116884232	43.1666679382324	518
True	False	False	False	False	-2414.736328125	-1934.02075195313	115.350761413574	0.78787750005722	0.967167854309082	1	65.5673065185547	6819
True	False	False	False	False	-2410.95947265625	-2162.56372070313	68.7667999267578	0.428769141435623	0.874193608760834	0.194850012660027	44.5806465148926	2764
True	False	False	False	False	-2409.87548828125	-2423.08666992188	143.079315185547	0.772836744785309	0.950767636299133	0.775464057922363	67.1472854614258	8662
True	False	False	False	False	-2408.96069335938	-2391.43505859375	110.914192199707	0.748627901077271	0.953136384487152	0.644232213497162	73.9400024414063	7394
True	False	False	False	False	-2408.623046875	-2015.85583496094	26.6194076538086	0.319414556026459	0.869485855102539	0.129774123430252	37.5833320617676	902
True	False	False	False	False	-2408.33447265625	-1904.34338378906	24.401123046875	0.622672140598297	0.907441258430481	0.374400079250336	45.2727279663086	996
True	False	False	False	False	-2406.111328125	-2282.6572265625	84.2947845458984	0.677106082439423	0.948180556297302	0.458444207906723	55.5921058654785	4225
True	False	False	False	False	-2406.076171875	-2102.42651367188	97.6044921875	0.784017562866211	0.956287920475006	0.919521510601044	60.3409080505371	5310
True	False	False	False	False	-2405.8935546875	-2526.59497070313	267.30322265625	0.41333281993866	0.864579975605011	0.184638142585754	80.7053909301758	19450
True	False	False	False	False	-2402.51977539063	-2631.42749023438	37.7108268737793	0.598078787326813	0.949970483779907	0.343754470348358	76.9411773681641	2616
True	False	False	False	False	-2400.61596679688	-2609.16333007813	166.371292114258	0.543891429901123	0.914310336112976	0.286568135023117	77.7200012207031	11658
True	False	False	False	False	-2399.70629882813	-2320.65771484375	39.9291114807129	0.71972519159317	0.937034726142883	0.551389634609222	55.5833320617676	2001
True	False	False	False	False	-2400.833984375	-2305.59643554688	99.8227767944336	0.714016556739807	0.960335493087769	0.536720454692841	61.1888885498047	5507
True	False	False	False	False	-2398.4853515625	-2268.40771484375	66.5485153198242	0.752359807491302	0.969370186328888	0.659614324569702	53.5999984741211	3216
True	False	False	False	False	-2400.82641601563	-2217.3251953125	151.952453613281	0.753516912460327	0.945138275623322	0.664619505405426	62.7153282165527	8592
True	False	False	False	False	-2399.22998046875	-2070.97192382813	93.1679229736328	0.797351360321045	0.960797727108002	1	47.3690490722656	3979
True	False	False	False	False	-2400.12255859375	-2046.02172851563	105.36848449707	0.702846884727478	0.945952892303467	0.510342478752136	46.5684204101563	4424
True	False	False	False	False	-2398.64672851563	-1924.2900390625	22.1828384399414	0.55325049161911	0.888291895389557	0.295611768960953	39.4500007629395	789
True	False	False	False	False	-2398.2509765625	-2562.390625	16.6371288299561	0.76893937587738	0.947792708873749	0.747088372707367	47.9333343505859	719
True	False	False	False	False	-2397.548828125	-1985.94311523438	25.5102653503418	0.748013913631439	0.939718544483185	0.641803920269012	37.9130439758301	872
True	False	False	False	False	-2396.697265625	-1969.42150878906	54.3479537963867	0.68877637386322	0.948076486587524	0.480663388967514	42.326530456543	2074
True	False	False	False	False	-2395.23510742188	-2657.12817382813	374.889984130859	0.488409221172333	0.903693497180939	0.238444298505783	161.070999145508	54442
True	False	False	False	False	-2378.5849609375	-2654.69946289063	16.6371288299561	0.76893937587738	0.938069105148315	0.747088372707367	94.466667175293	1417
True	False	False	False	False	-2391.19189453125	-2588.99243164063	127.551322937012	0.791560590267181	0.957150995731354	1	67.739128112793	7790
True	False	False	False	False	-2387.02001953125	-2545.02075195313	129.769607543945	0.746324419975281	0.963601350784302	0.635259330272675	64.1111145019531	7501
True	False	False	False	False	-2391.22021484375	-2420.29736328125	89.8404998779297	0.744702398777008	0.945653796195984	0.629155278205872	71.4444427490234	5787
True	False	False	False	False	-2394.3154296875	-2189.40307617188	146.40673828125	0.718701124191284	0.946045696735382	0.548691689968109	57.3712120056152	7573
True	False	False	False	False	-2393.97680664063	-2360.24609375	97.6044921875	0.49609586596489	0.922904133796692	0.244617506861687	48.9090919494629	4304
True	False	False	False	False	-2391.26123046875	-2112.52294921875	58.7845230102539	0.452030450105667	0.906770169734955	0.211017653346062	43.7169799804688	2317
True	False	False	False	False	-2390.6171875	-2088.9755859375	74.3125076293945	0.644550621509552	0.947897672653198	0.405010551214218	44.4925384521484	2981
True	False	False	False	False	-2388.77026367188	-2495.6845703125	139.751892089844	0.504148960113525	0.857774555683136	0.251241415739059	65.523811340332	8256
True	False	False	False	False	-2388.54321289063	-2456.81787109375	174.135284423828	0.417173892259598	0.888593196868896	0.187142834067345	73.961784362793	11612
True	False	False	False	False	-2386.3984375	-2145.47436523438	137.533599853516	0.491878062486649	0.887369811534882	0.241212546825409	50.1935501098633	6224
True	False	False	False	False	-2386.396484375	-2331.46435546875	119.787330627441	0.79902595281601	0.96386045217514	1	60.4907417297363	6533
True	False	False	False	False	-2386.19848632813	-2567.1787109375	118.678184509277	0.728201508522034	0.944591999053955	0.574975252151489	64.5700912475586	6909
True	False	False	False	False	-2384.23828125	-2387.2978515625	302.795745849609	0.441159069538116	0.855985462665558	0.203339457511902	86.4102554321289	23590
True	False	False	False	False	-2383.43408203125	-2613.56396484375	144.188446044922	0.643508911132813	0.935560166835785	0.403469324111938	72	9360
True	False	False	False	False	-2361.61376953125	-2594.49047851563	195.208984375	0.683841109275818	0.943661749362946	0.471029430627823	77.7556838989258	13685
True	False	False	False	False	-2371.7216796875	-2518.05786132813	143.079315185547	0.792992413043976	0.956956207752228	1	55.2868232727051	7132
True	False	False	False	False	-2373.53662109375	-2444.1572265625	44.3656768798828	0.799694657325745	0.949179470539093	1	73.9749984741211	2959
True	False	False	False	False	-2382.24145507813	-2021.62670898438	118.678184509277	0.507836878299713	0.885757923126221	0.254330366849899	46.3084106445313	4955
True	False	False	False	False	-2381.77612304688	-2433.40380859375	24.401123046875	0.658792555332184	0.939077973365784	0.427046239376068	67.5	1485
True	False	False	False	False	-2379.32666015625	-2284.22900390625	200.754699707031	0.689001262187958	0.938242614269257	0.481111228466034	72.9116058349609	13197
True	False	False	False	False	-2373.96533203125	-2165.56127929688	95.3862075805664	0.690678477287292	0.946951866149902	0.484476417303085	51.360466003418	4417
True	False	False	False	False	-2377.85107421875	-2040.31469726563	92.0587844848633	0.824999392032623	0.968447744846344	1	54.578311920166	4530
True	False	False	False	False	-2380.49780273438	-1910.03540039063	18.8554134368896	0.712653756141663	0.943995654582977	0.533345997333527	52.235294342041	888
True	False	False	False	False	-2376.4619140625	-1947.11254882813	88.7313537597656	0.397590070962906	0.840177655220032	0.174612253904343	55.0875015258789	4407
True	False	False	False	False	-2372.404296875	-2109.56298828125	51.0205307006836	0.636238098144531	0.943443715572357	0.392957359552383	41.0434799194336	1888
True	False	False	False	False	-2371.92504882813	-2221.17993164063	87.6222152709961	0.523279845714569	0.900007724761963	0.267666667699814	56.0379753112793	4427
True	False	False	False	False	-2371.44995117188	-2465.35717773438	160.825576782227	0.536383152008057	0.899590373039246	0.279527455568314	78.4827575683594	11380
True	False	False	False	False	-2370.75927734375	-2409.13256835938	148.625015258789	0.719278693199158	0.948495090007782	0.550209581851959	89.8805999755859	12044
True	False	False	False	False	-2370.79858398438	-2207.79418945313	29.9468326568604	0.67108416557312	0.930955410003662	0.447692304849625	49.1851844787598	1328
True	False	False	False	False	-2371.21826171875	-1996.91845703125	56.5662384033203	0.392956674098969	0.885615527629852	0.17173208296299	41.7254905700684	2128
True	False	False	False	False	-2369.31469726563	-1919.41345214844	65.4393768310547	0.692189514636993	0.949838936328888	0.487547129392624	44.6101684570313	2632
True	False	False	False	False	-2367.244140625	-2060.34155273438	43.256534576416	0.764826476573944	0.961694955825806	0.721405208110809	44.7179489135742	1744
True	False	False	False	False	-2365.84985351563	-2360.19116210938	253.993499755859	0.617168843746185	0.938158750534058	0.367228388786316	80.2270736694336	18372
True	False	False	False	False	-2361.36987304688	-2326.88720703125	149.734161376953	0.700455188751221	0.943536758422852	0.505042791366577	64.7259292602539	8738
True	False	False	False	False	-2364.02490234375	-2212.59497070313	11.0914192199707	0.69836014509201	0.927715241909027	0.500491261482239	50.7000007629395	507
True	False	False	False	False	-2360.31591796875	-2257.67602539063	169.698715209961	0.419511049985886	0.918614745140076	0.188678458333015	67.5228729248047	10331
True	False	False	False	False	-2358.40795898438	-2181.37939453125	146.40673828125	0.811434090137482	0.956956207752228	1	55.8484840393066	7372
True	False	False	False	False	-2358.14379882813	-2544.380859375	235.138092041016	0.830791831016541	0.957566976547241	1	68.5943374633789	14542
True	False	False	False	False	-2357.45043945313	-2423.07250976563	221.828384399414	0.366858541965485	0.834550559520721	0.156068816781044	76.6350021362305	15327
True	False	False	False	False	-2357.75512695313	-1970.23266601563	18.8554134368896	0.685223281383514	0.924268186092377	0.473690927028656	52.4117660522461	891
True	False	False	False	False	-2357.19677734375	-2698.87158203125	63.2210922241211	0.746769428253174	0.949028789997101	0.63696414232254	138.08772277832	7871
True	False	False	False	False	-2331.18701171875	-2693.12280273438	66.5485153198242	0.798536419868469	0.956483066082001	1	89.466667175293	5368
True	False	False	False	False	-2356.06567382813	-2653.30517578125	266.194061279297	0.271496891975403	0.823632478713989	0.105644233524799	73.9625015258789	17751
True	False	False	False	False	-2355.00903320313	-2619.57641601563	65.4393768310547	0.785227477550507	0.943671822547913	0.970944821834564	63.6101684570313	3753
True	False	False	False	False	-2351.783203125	-2456.88256835938	12.2005615234375	0.508639216423035	0.872458815574646	0.255007147789001	40.7272720336914	448
True	False	False	False	False	-2356.10205078125	-2155.98046875	89.8404998779297	0.69965648651123	0.955305933952332	0.503297805786133	48.2345695495605	3907
True	False	False	False	False	-2355.95190429688	-2392.82202148438	84.2947845458984	0.819298386573792	0.95637571811676	1	70.6578979492188	5370
True	False	False	False	False	-2351.89331054688	-2343.00756835938	15.5279874801636	0.717676758766174	0.934041440486908	0.546022891998291	49.5	693
True	False	False	False	False	-2355.7314453125	-2133.61401367188	54.3479537963867	0.566439092159271	0.913845002651215	0.308897823095322	39.7959175109863	1950
True	False	False	False	False	-2352.75170898438	-2104.84155273438	73.203369140625	0.758328497409821	0.959566295146942	0.686837375164032	49.6666679382324	3278
True	False	False	False	False	-2355.45190429688	-2067.2578125	39.9291114807129	0.792017757892609	0.95678973197937	1	44.3333320617676	1596
True	False	False	False	False	-2355.18774414063	-1929.89538574219	65.4393768310547	0.756123721599579	0.95444917678833	0.676357209682465	55.6440696716309	3283
True	False	False	False	False	-2351.3759765625	-2514.21166992188	36.6016845703125	0.471491247415543	0.932111084461212	0.225338935852051	47.7272720336914	1575
True	False	False	False	False	-2346.08764648438	-2481.55249023438	285.049468994141	0.556439697742462	0.901106774806976	0.298764586448669	82.0661468505859	21091
True	False	False	False	False	-2347.611328125	-2293.5185546875	126.442184448242	0.829544961452484	0.956831932067871	1	66.0087738037109	7525
True	False	False	False	False	-2348.853515625	-2117.80737304688	53.2388153076172	0.66390061378479	0.962780237197876	0.435427129268646	45.1041679382324	2165
True	False	False	False	False	-2347.955078125	-2233.68676757813	118.678184509277	0.769594728946686	0.946780741214752	0.751542627811432	65.3271026611328	6990
True	False	False	False	False	-2347.33666992188	-2380.07446289063	94.2770690917969	0.451716959476471	0.892395734786987	0.21079309284687	59.7294120788574	5077
True	False	False	False	False	-2346.73559570313	-2083.48291015625	67.6576614379883	0.614685595035553	0.956037282943726	0.364054888486862	45.4098358154297	2770
True	False	False	False	False	-2346.45947265625	-1963.94750976563	16.6371288299561	0.714476346969604	0.940302610397339	0.53786963224411	53.3333320617676	800
True	False	False	False	False	-2344.92358398438	-2629.01953125	44.3656768798828	0.799694657325745	0.95525187253952	1	60.9500007629395	2438
True	False	False	False	False	-2344.35473632813	-2271.3515625	113.132476806641	0.763600468635559	0.956214725971222	0.714391827583313	58.9509811401367	6013
True	False	False	False	False	-2343.77880859375	-2018.91186523438	26.6194076538086	0.761617660522461	0.943622469902039	0.703567922115326	40.0416679382324	961
True	False	False	False	False	-2343.69409179688	-2206.25439453125	15.5279874801636	0.528643012046814	0.93504536151886	0.272457957267761	44.2857131958008	620
True	False	False	False	False	-2342.98876953125	-1945.33312988281	44.3656768798828	0.799694657325745	0.958808958530426	1	53.5499992370605	2142
True	False	False	False	False	-2342.6845703125	-1911.76416015625	47.6931037902832	0.378196865320206	0.861537635326385	0.16276028752327	53.7209320068359	2310
True	False	False	False	False	-2342.66528320313	-2684.17553710938	138.64274597168	0.797355175018311	0.9561527967453	1	121.903999328613	15238
True	False	False	False	False	-2320.02612304688	-2651.15258789063	198.536407470703	0.623961687088013	0.906661033630371	0.376109033823013	70.0055847167969	12531
True	False	False	False	False	-2337.564453125	-2438.87060546875	43.256534576416	0.686031520366669	0.952329814434052	0.475260227918625	59.0256423950195	2302
True	False	False	False	False	-2340.26147460938	-1989.45043945313	39.9291114807129	0.754574596881866	0.945388197898865	0.669301986694336	44.0277786254883	1585
True	False	False	False	False	-2339.00390625	-2353.17211914063	80.9673614501953	0.496810346841812	0.942361652851105	0.245198622345924	52.3424644470215	3821
True	False	False	False	False	-2338.81274414063	-2094.2158203125	67.6576614379883	0.690706789493561	0.94693511724472	0.484533697366714	48.7213096618652	2972
True	False	False	False	False	-2337.06713867188	-2605.73779296875	201.863830566406	0.776127755641937	0.965310573577881	0.804006338119507	79.4285736083984	14456
True	False	False	False	False	-2325.09155273438	-2553.84887695313	209.627822875977	0.705005407333374	0.955977916717529	0.515224695205688	69.4126968383789	13119
True	False	False	False	False	-2336.74145507813	-2519.7568359375	165.262145996094	0.713891565799713	0.966713130474091	0.536409020423889	56.4832229614258	8416
True	False	False	False	False	-2325.29077148438	-2432.123046875	89.8404998779297	0.721652567386627	0.944822371006012	0.556551098823547	72.9259262084961	5907
True	False	False	False	False	-2321.6328125	-2375.94995117188	83.1856460571289	0.770665466785431	0.948702335357666	0.759075462818146	53.093334197998	3982
True	False	False	False	False	-2335.32397460938	-2368.13159179688	65.4393768310547	0.82934296131134	0.960369110107422	1	62.0169486999512	3659
True	False	False	False	False	-2321.3740234375	-2333.43017578125	141.970169067383	0.550760686397552	0.924900352954865	0.293175905942917	61.9765625	7933
True	False	False	False	False	-2332.4228515625	-2202.10473632813	39.9291114807129	0.437887847423553	0.914399027824402	0.201071664690971	46.8333320617676	1686
True	False	False	False	False	-2330.60498046875	-2305.29516601563	59.8936653137207	0.822233557701111	0.966247379779816	1	53.1851844787598	2872
True	False	False	False	False	-2330.42724609375	-2291.20141601563	36.6016845703125	0.762958765029907	0.949173927307129	0.710821986198425	54.424243927002	1796
True	False	False	False	False	-2329.18823242188	-2226.72021484375	90.9496383666992	0.45101010799408	0.923302471637726	0.210287526249886	54.0121955871582	4429
True	False	False	False	False	-2327.98559570313	-2049.04931640625	110.914192199707	0.770503282546997	0.957141101360321	0.75791335105896	44.9599990844727	4496
True	False	False	False	False	-2325.59204101563	-2072.35473632813	54.3479537963867	0.758865714073181	0.950843214988708	0.689475536346436	45	2205
True	False	False	False	False	-2324.12939453125	-2250.1748046875	141.970169067383	0.687072157859802	0.945039033889771	0.477295190095901	60.453125	7738
True	False	False	False	False	-2324.03076171875	-1985.87963867188	39.9291114807129	0.754574596881866	0.93917053937912	0.669301986694336	53.8888893127441	1940
True	False	False	False	False	-2323.46630859375	-1935.74279785156	38.8199691772461	0.699732840061188	0.919693410396576	0.503464043140411	53.5999984741211	1876
True	False	False	False	False	-2321.18896484375	-1958.84106445313	14.4188451766968	0.666414141654968	0.928345501422882	0.43965283036232	52.6153831481934	684
True	False	False	False	False	-2321.06591796875	-2412.84838867188	113.132476806641	0.495319664478302	0.90566211938858	0.243987649679184	63.529411315918	6480
True	False	False	False	False	-2320.4853515625	-2353.04736328125	62.1119499206543	0.867275059223175	0.971304416656494	1	58.4107131958008	3271
True	False	False	False	False	-2319.50341796875	-2145.041015625	48.80224609375	0.788230717182159	0.957641243934631	1	42.0454559326172	1850
True	False	False	False	False	-2317.39453125	-2738.56958007813	102.041061401367	0.661707580089569	0.936737835407257	0.431795805692673	147.445648193359	13565
True	False	False	False	False	-2303.8125	-2734.17504882813	14.4188451766968	0.805326879024506	0.942608833312988	1	100	1300
True	False	False	False	False	-2304.93603515625	-2694.9794921875	178.571853637695	0.730485558509827	0.954782247543335	0.581755340099335	76.4906845092773	12315
True	False	False	False	False	-2316.00170898438	-2582.29150390625	139.751892089844	0.803734004497528	0.957573533058167	1	56.4365081787109	7111
True	False	False	False	False	-2317.06567382813	-2452.75268554688	270.630645751953	0.669024169445038	0.926237761974335	0.444115102291107	88.5901641845703	21616
True	False	False	False	False	-2316.41821289063	-2116.22924804688	17.7462711334229	0.64491605758667	0.936461865901947	0.405553311109543	38.6875	619
True	False	False	False	False	-2315.10009765625	-2477.79638671875	168.589569091797	0.68965095281601	0.916835129261017	0.482409477233887	67.3947372436523	10244
True	False	False	False	False	-2313.3642578125	-2061.17333984375	63.2210922241211	0.758609592914581	0.963489770889282	0.688213586807251	45.0701751708984	2569
True	False	False	False	False	-2314.93286132813	-1904.59155273438	45.4748191833496	0.661913216114044	0.894945085048676	0.432134091854095	51.6585350036621	2118
True	False	False	False	False	-2313.34301757813	-2671.86083984375	84.2947845458984	0.819298386573792	0.962681770324707	1	55.4210510253906	4212
True	False	False	False	False	-2298.25268554688	-2651.791015625	122.005615234375	0.813822686672211	0.952778518199921	1	73.4090881347656	8075
True	False	False	False	False	-2312.54223632813	-2610.2041015625	196.318130493164	0.761598765850067	0.935001909732819	0.703467845916748	78.2937850952148	13858
True	False	False	False	False	-2293.81982421875	-2565.76586914063	128.660461425781	0.687648415565491	0.948314309120178	0.478429108858109	54.0689659118652	6272
True	False	False	False	False	-2307.2109375	-2439.05737304688	48.80224609375	0.681430399417877	0.944581687450409	0.46645313501358	72.4545440673828	3188
True	False	False	False	False	-2310.77661132813	-2305.80029296875	140.861022949219	0.546457886695862	0.910505712032318	0.289017885923386	58.1259841918945	7382
True	False	False	False	False	-2310.96508789063	-2217.39379882813	9.98227787017822	0.687235474586487	0.9244145154953	0.47761595249176	37.5555572509766	338
True	False	False	False	False	-2307.86767578125	-2183.40649414063	129.769607543945	0.530849754810333	0.861396193504333	0.274454563856125	47.1282043457031	5514
True	False	False	False	False	-2307.87426757813	-2043.73999023438	73.203369140625	0.802794396877289	0.958397746086121	1	44.2121200561523	2918
True	False	False	False	False	-2306.85131835938	-2422.60400390625	27.7285480499268	0.655060887336731	0.931988120079041	0.421090096235275	58.5200004577637	1463
True	False	False	False	False	-2304.81616210938	-2361.74951171875	123.114753723145	0.807714879512787	0.956831932067871	1	62.6756744384766	6957
True	False	False	False	False	-2304.6845703125	-2264.56298828125	139.751892089844	0.676336646080017	0.922927737236023	0.457045078277588	63.1428565979004	7956
True	False	False	False	False	-2306.32299804688	-2242.51025390625	100.931915283203	0.596105396747589	0.921213686466217	0.341442078351974	55.7912101745605	5077
True	False	False	False	False	-2303.64428710938	-2117.45336914063	41.0382537841797	0.739717543125153	0.96739661693573	0.611384451389313	40.1081085205078	1484
True	False	False	False	False	-2306.2470703125	-1973.2138671875	29.9468326568604	0.764188587665558	0.946757137775421	0.717723667621613	43.8518524169922	1184
True	False	False	False	False	-2304.14868164063	-2080.41186523438	68.7667999267578	0.738292217254639	0.963523685932159	0.606551706790924	40.5322570800781	2513
True	False	False	False	False	-2302.9580078125	-2280.44506835938	110.914192199707	0.748627901077271	0.956214725971222	0.644232213497162	61.439998626709	6144
True	False	False	False	False	-2298.18603515625	-2156.55004882813	70.9850845336914	0.750849604606628	0.945985317230225	0.653255343437195	42.828125	2741
True	False	False	False	False	-2298.06469726563	-2020.140625	107.586769104004	0.779021024703979	0.93991482257843	0.834679305553436	46.2989692687988	4491
True	False	False	False	False	-2297.56640625	-2137.54565429688	80.9673614501953	0.671151578426361	0.957300961017609	0.447810232639313	43.5068511962891	3176
True	False	False	False	False	-2297.54907226563	-2528.44702148438	118.678184509277	0.736495494842529	0.956539690494537	0.600602865219116	52.9158897399902	5662
True	False	False	False	False	-2296.18212890625	-2504.86645507813	39.9291114807129	0.754574596881866	0.954181313514709	0.669301986694336	48.9722213745117	1763
True	False	False	False	False	-2297.36450195313	-2330.97924804688	192.990692138672	0.485455811023712	0.86889261007309	0.236109733581543	58.6896553039551	10212
True	False	False	False	False	-2295.888671875	-1917.90270996094	41.0382537841797	0.725604593753815	0.941161274909973	0.567497134208679	50.4864883422852	1868
True	False	False	False	False	-2293.671875	-2716.14868164063	220.719253540039	0.715651154518127	0.92963057756424	0.540830731391907	95.2211074829102	18949
True	False	False	False	False	-2272.5908203125	-2682.66967773438	221.828384399414	0.45249480009079	0.830378711223602	0.211350575089455	77.6549987792969	15531
True	False	False	False	False	-2292.18994140625	-2547.03247070313	86.513069152832	0.785991430282593	0.957822978496552	1	51.6538467407227	4029
True	False	False	False	False	-2292.21923828125	-2470.81103515625	13.3097038269043	0.743378639221191	0.942608833312988	0.624296009540558	71.75	861
True	False	False	False	False	-2288.85034179688	-2452.88427734375	115.350761413574	0.748017251491547	0.953440308570862	0.641817271709442	68.6442337036133	7139
True	False	False	False	False	-2290.27368164063	-2208.669921875	21.0736961364746	0.765837788581848	0.945084035396576	0.727394282817841	38.7368431091309	736
True	False	False	False	False	-2291.626953125	-1977.5703125	61.0028076171875	0.79117214679718	0.956891655921936	1	61.9272727966309	3406
True	False	False	False	False	-2291.60717773438	-1994.26098632813	98.7136306762695	0.8182532787323	0.953889608383179	1	51.7303352355957	4604
True	False	False	False	False	-2291.5205078125	-1943.81359863281	48.80224609375	0.760120630264282	0.95275866985321	0.695777595043182	56.8863639831543	2503
True	False	False	False	False	-2289.39672851563	-2385.06665039063	194.099838256836	0.642002463340759	0.934780657291412	0.401256531476974	83.1942825317383	14559
True	False	False	False	False	-2288.62451171875	-2221.3095703125	32.1651153564453	0.776993036270142	0.948197305202484	0.812498211860657	40.2413787841797	1167
True	False	False	False	False	-2289.09936523438	-2034.34252929688	22.1828384399414	0.613345980644226	0.941462934017181	0.362358510494232	38.0999984741211	762
True	False	False	False	False	-2288.4052734375	-2102.06567382813	103.150199890137	0.288027942180634	0.875272870063782	0.11371997743845	41.9462356567383	3901
True	False	False	False	False	-2286.76635742188	-2656.0302734375	68.7667999267578	0.825154304504395	0.958535254001617	1	63.2903213500977	3924
True	False	False	False	False	-2282.30395507813	-2631.49853515625	153.061584472656	0.628528833389282	0.961748957633972	0.382252067327499	57.101448059082	7880
True	False	False	False	False	-2280.45629882813	-2516.44287109375	68.7667999267578	0.702029883861542	0.953397989273071	0.508519351482391	54.3548393249512	3370
True	False	False	False	False	-2281.43090820313	-2471.13330078125	86.513069152832	0.694924652576447	0.952234208583832	0.49320250749588	89.9102554321289	7013
True	False	False	False	False	-2282.39892578125	-2264.63720703125	49.9113883972168	0.462399274110794	0.900267481803894	0.218552485108376	43.9333343505859	1977
True	False	False	False	False	-2284.82934570313	-1962.04113769531	85.4039306640625	0.77591460943222	0.951642870903015	0.801987648010254	62.831169128418	4838
True	False	False	False	False	-2281.5810546875	-2354.69287109375	124.223899841309	0.57543021440506	0.913583338260651	0.318349093198776	55.3660697937012	6201
True	False	False	False	False	-2280.17993164063	-2484.328125	244.01123046875	0.300976991653442	0.825426340103149	0.120224706828594	79.3227310180664	17451
True	False	False	False	False	-2279.0341796875	-2286.66088867188	87.6222152709961	0.561665654182434	0.947017908096313	0.304012566804886	51.4303779602051	4063
True	False	False	False	False	-2277.87451171875	-1941.71142578125	17.7462711334229	0.739838838577271	0.941181302070618	0.6118004322052	40.5	648
True	False	False	False	False	-2277.21215820313	-1918.80224609375	48.80224609375	0.754487037658691	0.958557844161987	0.668910324573517	55.1363639831543	2426
True	False	False	False	False	-2275.52392578125	-2583.36694335938	222.937530517578	0.80423766374588	0.959646940231323	1	72.7960205078125	14632
True	False	False	False	False	-2270.326171875	-2526.6552734375	83.1856460571289	0.6895392537117	0.939123690128326	0.482185840606689	61.026668548584	4577
True	False	False	False	False	-2274.6748046875	-2309.35766601563	133.097030639648	0.410254150629044	0.869442522525787	0.182647511363029	54.4416656494141	6533
True	False	False	False	False	-2274.34790039063	-2436.25170898438	61.0028076171875	0.804323971271515	0.954383611679077	1	48.1818199157715	2650
True	False	False	False	False	-2271.32666015625	-2415.51733398438	123.114753723145	0.719127774238586	0.967613220214844	0.549812078475952	60.7387390136719	6742
True	False	False	False	False	-2273.294921875	-2331.76635742188	86.513069152832	0.645403206348419	0.943588435649872	0.406278669834137	51.8205146789551	4042
True	False	False	False	False	-2273.0068359375	-2229.712890625	63.2210922241211	0.801229655742645	0.958259999752045	1	48.8245620727539	2783
True	False	False	False	False	-2274.09399414063	-2147.58325195313	11.0914192199707	0.673765122890472	0.91785192489624	0.452423572540283	33.2000007629395	332
True	False	False	False	False	-2273.41723632813	-2014.00537109375	141.970169067383	0.677429437637329	0.969433844089508	0.459034413099289	52.5859375	6731
True	False	False	False	False	-2271.40283203125	-2195.25537109375	47.6931037902832	0.665943384170532	0.93783700466156	0.43885612487793	38.2790679931641	1646
True	False	False	False	False	-2270.00512695313	-2173.92749023438	38.8199691772461	0.589544475078583	0.918404638767242	0.333895117044449	34.0571441650391	1192
True	False	False	False	False	-2269.90405273438	-2239.07568359375	27.7285480499268	0.655060887336731	0.927915811538696	0.421090096235275	45.7599983215332	1144
True	False	False	False	False	-2268.80126953125	-2084.73510742188	112.023338317871	0.768940627574921	0.96489155292511	0.747096836566925	44.7920799255371	4524
True	False	False	False	False	-2268.60083007813	-2384.30297851563	135.315322875977	0.697876751422882	0.932961106300354	0.499452769756317	153.442626953125	18720
True	False	False	False	False	-2267.4384765625	-1984.69274902344	59.8936653137207	0.789699912071228	0.946147859096527	1	53.8518524169922	2908
True	False	False	False	False	-2267.05786132813	-2780.62646484375	98.7136306762695	0.685747921466827	0.949601590633392	0.474708467721939	133.685394287109	11898
True	False	False	False	False	-2244.97802734375	-2767.10717773438	224.046676635742	0.594290912151337	0.935315847396851	0.339333415031433	115.876235961914	23407
True	False	False	False	False	-2266.73364257813	-2639.90795898438	15.5279874801636	0.666844606399536	0.936420261859894	0.440383464097977	55.1428565979004	772
True	False	False	False	False	-2265.82543945313	-2268.29565429688	69.8759460449219	0.598013520240784	0.899241805076599	0.343677669763565	46.8571434020996	2952
True	False	False	False	False	-2265.52197265625	-2296.16381835938	57.6753807067871	0.656205236911774	0.929374814033508	0.422902166843414	49.8269233703613	2591
True	False	False	False	False	-2265.06420898438	-2124.97705078125	46.5839614868164	0.678057432174683	0.948874831199646	0.460184723138809	40.3571434020996	1695
True	False	False	False	False	-2264.62353515625	-2752.88134765625	186.335845947266	0.480505287647247	0.876522302627563	0.232241615653038	83.6607131958008	14055
True	False	False	False	False	-2263.36840820313	-2725.31201171875	148.625015258789	0.737016499042511	0.964335501194	0.602312028408051	62.2388076782227	8340
True	False	False	False	False	-2263.54345703125	-2657.84033203125	237.356369018555	0.470547258853912	0.862470805644989	0.224626258015633	76.3457946777344	16338
True	False	False	False	False	-2263.955078125	-1902.74194335938	45.4748191833496	0.768088281154633	0.956683158874512	0.741466164588928	54.5853652954102	2238
True	False	False	False	False	-2263.58618164063	-2561.1220703125	88.7313537597656	0.795180141925812	0.95633727312088	1	61.7125015258789	4937
True	False	False	False	False	-2261.97534179688	-2701.66845703125	138.64274597168	0.673765122890472	0.96284693479538	0.452423572540283	68.5999984741211	8575
True	False	False	False	False	-2248.85766601563	-2578.08764648438	256.211791992188	0.589316368103027	0.928555071353912	0.333636522293091	79.7316055297852	18418
True	False	False	False	False	-2257.77563476563	-2513.4052734375	84.2947845458984	0.819298386573792	0.95637571811676	1	53.2368431091309	4046
True	False	False	False	False	-2258.6298828125	-2252.12939453125	32.1651153564453	0.568717122077942	0.908434867858887	0.311261028051376	40.4137916564941	1172
True	False	False	False	False	-2257.35815429688	-2000.27185058594	86.513069152832	0.593835353851318	0.941426396369934	0.338806599378586	44	3432
True	False	False	False	False	-2260.6865234375	-1950.236328125	102.041061401367	0.539673149585724	0.892164289951324	0.282589852809906	59.8913040161133	5510
True	False	False	False	False	-2259.18969726563	-1921.0322265625	37.7108268737793	0.598078787326813	0.944274544715881	0.343754470348358	53.9411773681641	1834
True	False	False	False	False	-2255.84228515625	-2111.36938476563	150.843307495117	0.372898697853088	0.904849648475647	0.159612432122231	49.0882339477539	6676
True	False	False	False	False	-2255.7060546875	-2031.42309570313	131.987884521484	0.63240373134613	0.940313100814819	0.38757848739624	49.6134452819824	5904
True	False	False	False	False	-2255.00341796875	-2461.12939453125	140.861022949219	0.698515653610229	0.937361896038055	0.500826358795166	61.9055099487305	7862
True	False	False	False	False	-2254.2080078125	-2545.14453125	114.241622924805	0.626422941684723	0.952449440956116	0.379401713609695	53.5922317504883	5520
True	False	False	False	False	-2250.84838867188	-2432.65771484375	181.899276733398	0.751006186008453	0.968661367893219	0.653905808925629	64.7743911743164	10623
True	False	False	False	False	-2251.5029296875	-2404.90771484375	85.4039306640625	0.438580244779587	0.882637083530426	0.201550051569939	52.2857131958008	4026
True	False	False	False	False	-2250.19873046875	-2388.29223632813	72.0942230224609	0.735999047756195	0.959860801696777	0.598986208438873	61.461540222168	3995
True	False	False	False	False	-2251.18676757813	-2340.70678710938	180.790130615234	0.692536652088165	0.943383812904358	0.488257944583893	61.8466262817383	10081
True	False	False	False	False	-2244.3720703125	-2309.16625976563	93.1679229736328	0.45277014374733	0.864163398742676	0.211548179388046	49.0476188659668	4120
True	False	False	False	False	-2246.96484375	-1936.05712890625	21.0736961364746	0.568957209587097	0.886852741241455	0.311511278152466	45.8947372436523	872
True	False	False	False	False	-2244.96020507813	-2097.16821289063	55.4570960998535	0.731203615665436	0.943996608257294	0.583928167819977	44.1599998474121	2208
True	False	False	False	False	-2242.13427734375	-2803.94262695313	119.787330627441	0.832143545150757	0.963119089603424	1	140.5	15174
True	False	False	False	False	-2207.5625	-2792.55615234375	100.931915283203	0.701157987117767	0.957714974880219	0.506588459014893	73.8351669311523	6719
True	False	False	False	False	-2230.42895507813	-2678.13745117188	361.580261230469	0.459452420473099	0.837908864021301	0.216389343142509	87.2269973754883	28436
True	False	False	False	False	-2240.84912109375	-2284.09057617188	83.1856460571289	0.647830069065094	0.927941739559174	0.409922420978546	42.4266662597656	3182
True	False	False	False	False	-2240.28295898438	-1982.5009765625	48.80224609375	0.773984313011169	0.940937936306	0.784835934638977	50.6363639831543	2228
True	False	False	False	False	-2239.826171875	-1961.29418945313	100.931915283203	0.752970397472382	0.963398873806	0.662240564823151	59.6593399047852	5429
True	False	False	False	False	-2239.63916015625	-2629.57421875	176.353576660156	0.684148073196411	0.947491645812988	0.471618115901947	60.9748420715332	9695
True	False	False	False	False	-2235.50244140625	-2506.06396484375	125.333038330078	0.543538987636566	0.914312958717346	0.286233484745026	60.5221252441406	6839
True	False	False	False	False	-2237.70654296875	-2451.8466796875	43.256534576416	0.817455768585205	0.954181313514709	1	55.7435913085938	2174
True	False	False	False	False	-2238.9375	-2241.61889648438	109.805053710938	0.684647500514984	0.951317429542542	0.472578823566437	45.8181800842285	4536
True	False	False	False	False	-2239.3037109375	-2128.67553710938	77.6399383544922	0.781193256378174	0.952956557273865	0.863637804985046	46.7857131958008	3275
True	False	False	False	False	-2237.12084960938	-2059.35107421875	114.241622924805	0.580657660961151	0.935249030590057	0.32400181889534	42.2912635803223	4356
True	False	False	False	False	-2238.775390625	-1941.630859375	9.98227787017822	0.687235474586487	0.9244145154953	0.47761595249176	54.6666679382324	492
True	False	False	False	False	-2235.53466796875	-2359.39892578125	69.8759460449219	0.795017898082733	0.964448213577271	1	59.7936515808105	3767
True	False	False	False	False	-2234.16088867188	-2179.1181640625	180.790130615234	0.620481789112091	0.944214940071106	0.37152236700058	50.7300605773926	8269
True	False	False	False	False	-2235.25659179688	-2028.09240722656	77.6399383544922	0.792614340782166	0.948044002056122	1	44.9285697937012	3145
True	False	False	False	False	-2233.51440429688	-1912.73571777344	12.2005615234375	0.474330633878708	0.838826775550842	0.227494090795517	54	594
True	False	False	False	False	-2231.05004882813	-1903.14697265625	9.98227787017822	0.497925460338593	0.911274671554565	0.246108084917068	55.2222213745117	497
True	False	False	False	False	-2230.88256835938	-2088.76513671875	21.0736961364746	0.698733150959015	0.931073546409607	0.501295566558838	34.315788269043	652
True	False	False	False	False	-2230.5068359375	-2471.46557617188	166.371292114258	0.559528112411499	0.893873989582062	0.301853567361832	58.060001373291	8709
True	False	False	False	False	-2229.0615234375	-2221.80078125	86.513069152832	0.570338845252991	0.944118022918701	0.312956184148788	44.8846168518066	3501
True	False	False	False	False	-2228.17236328125	-2159.20458984375	62.1119499206543	0.745300650596619	0.941619634628296	0.631386935710907	40.8214302062988	2286
True	False	False	False	False	-2227.75	-2784.20629882813	190.772415161133	0.546827793121338	0.932786285877228	0.289372831583023	78.5930252075195	13518
True	False	False	False	False	-2199.35083007813	-2778.28833007813	74.3125076293945	0.814957976341248	0.955623149871826	1	59.9253730773926	4015
True	False	False	False	False	-2227.13598632813	-2714.88037109375	251.77522277832	0.502351462841034	0.881543755531311	0.249748647212982	73.9559478759766	16788
True	False	False	False	False	-2225.83251953125	-2519.62524414063	67.6576614379883	0.824820160865784	0.963199138641357	1	58.3114738464355	3557
True	False	False	False	False	-2222.64477539063	-2421.95434570313	61.0028076171875	0.804323971271515	0.951341331005096	1	55.4545440673828	3050
True	False	False	False	False	-2224.97998046875	-2327.68041992188	149.734161376953	0.379385083913803	0.886728882789612	0.163471400737762	53.8518524169922	7270
True	False	False	False	False	-2226.65747070313	-2307.65649414063	48.80224609375	0.802874147891998	0.963050842285156	1	52.3863639831543	2305
True	False	False	False	False	-2225.54370117188	-2144.50756835938	76.5307922363281	0.70901221036911	0.954858958721161	0.524551153182983	45.7536239624023	3157
True	False	False	False	False	-2226.6201171875	-2012.01147460938	94.2770690917969	0.703324019908905	0.959492325782776	0.511413395404816	44.6823539733887	3798
True	False	False	False	False	-2224.77221679688	-2366.4853515625	94.2770690917969	0.712164640426636	0.959913015365601	0.532146096229553	68.282356262207	5804
True	False	False	False	False	-2221.56909179688	-2440.84228515625	108.695907592773	0.846498012542725	0.964942038059235	1	62.6122436523438	6136
True	False	False	False	False	-2220.68408203125	-2391.83862304688	179.680999755859	0.423218935728073	0.809249341487885	0.19113302230835	65.7222213745117	10647
True	False	False	False	False	-2220.49145507813	-2121.05810546875	109.805053710938	0.69250875711441	0.955571591854095	0.488200724124908	48.5858573913574	4810
True	False	False	False	False	-2219.29174804688	-2284.1591796875	80.9673614501953	0.611623764038086	0.938522040843964	0.360193461179733	45.5890426635742	3328
True	False	False	False	False	-2218.611328125	-1988.86267089844	37.7108268737793	0.666771829128265	0.899813294410706	0.44025981426239	53.1470603942871	1807
True	False	False	False	False	-2217.69995117188	-2654.0341796875	95.3862075805664	0.742845177650452	0.970586776733398	0.62236750125885	53.860466003418	4632
True	False	False	False	False	-2207.82495117188	-2588.64624023438	321.651153564453	0.388021290302277	0.827723741531372	0.168698191642761	70.5758590698242	20467
True	False	False	False	False	-2216.77124023438	-2348.50756835938	96.4953460693359	0.633073806762695	0.945741295814514	0.388510584831238	56.4367828369141	4910
True	False	False	False	False	-2217.21875	-2269.1748046875	13.3097038269043	0.685805439949036	0.94487601518631	0.474820286035538	42.3333320617676	508
True	False	False	False	False	-2216.91748046875	-2250.32983398438	122.005615234375	0.720566987991333	0.933772504329681	0.553630292415619	51.1636352539063	5628
True	False	False	False	False	-2215.85083007813	-2540.87353515625	206.300399780273	0.399111688137054	0.822120070457458	0.17556494474411	62.3602142333984	11599
True	False	False	False	False	-2214.78930664063	-2496.61401367188	201.863830566406	0.578620135784149	0.874460279941559	0.321784287691116	65.489013671875	11919
True	False	False	False	False	-2215.25366210938	-2218.26928710938	63.2210922241211	0.593918859958649	0.931440949440002	0.338903099298477	46.1228065490723	2629
True	False	False	False	False	-2212.8779296875	-2408.17578125	49.9113883972168	0.685194611549377	0.926956415176392	0.47363543510437	54.5111122131348	2453
True	False	False	False	False	-2209.03393554688	-2096.97778320313	17.7462711334229	0.739838838577271	0.950416266918182	0.6118004322052	38.875	622
True	False	False	False	False	-2212.56958007813	-1936.47705078125	107.586769104004	0.726169049739838	0.94868141412735	0.56910252571106	61.8969078063965	6004
True	False	False	False	False	-2211.86206054688	-2032.00769042969	138.64274597168	0.768403470516205	0.956139147281647	0.74352765083313	55.9679985046387	6996
True	False	False	False	False	-2207.62353515625	-1958.63317871094	90.9496383666992	0.45101010799408	0.893514931201935	0.210287526249886	57.5243911743164	4717
True	False	False	False	False	-2207.478515625	-2753.47216796875	39.9291114807129	0.674418985843658	0.942492067813873	0.453590780496597	49.8888893127441	1796
True	False	False	False	False	-2200.65649414063	-2742.20288085938	143.079315185547	0.727231442928314	0.93391340970993	0.572153985500336	68.922477722168	8891
True	False	False	False	False	-2199.10327148438	-2519.12573242188	126.442184448242	0.572073459625244	0.930603384971619	0.314781367778778	50.8771934509277	5800
True	False	False	False	False	-2207.08227539063	-2313.57739257813	25.5102653503418	0.571664273738861	0.910458266735077	0.314349681138992	42.1739120483398	970
True	False	False	False	False	-2204.3212890625	-2128.97241210938	79.8582229614258	0.683444023132324	0.952429354190826	0.470269948244095	43.4861106872559	3131
True	False	False	False	False	-2206.29736328125	-2072.09008789063	66.5485153198242	0.66959422826767	0.926389634609222	0.445100098848343	47.5833320617676	2855
True	False	False	False	False	-2206.0869140625	-1913.67407226563	15.5279874801636	0.717676758766174	0.938069105148315	0.546022891998291	55.7857131958008	781
True	False	False	False	False	-2204.18017578125	-2267.8408203125	45.4748191833496	0.73448771238327	0.946144938468933	0.594133496284485	41	1681
True	False	False	False	False	-2202.41064453125	-2179.7060546875	92.0587844848633	0.699031293392181	0.95415872335434	0.501940369606018	42.397590637207	3519
True	False	False	False	False	-2202.25659179688	-2473.3662109375	118.678184509277	0.801031827926636	0.976333200931549	1	64.5700912475586	6909
True	False	False	False	False	-2199.3173828125	-2452.74951171875	93.1679229736328	0.413469642400742	0.939085185527802	0.184726968407631	58.8571434020996	4944
True	False	False	False	False	-2200.49609375	-1997.34448242188	17.7462711334229	0.762108087539673	0.940302610397339	0.706189274787903	45.125	722
True	False	False	False	False	-2199.1416015625	-2433.51318359375	104.259346008301	0.77779358625412	0.948442876338959	0.82083135843277	62.2659568786621	5853
True	False	False	False	False	-2198.65942382813	-2294.43994140625	75.4216537475586	0.515150666236877	0.944474220275879	0.260563790798187	41.205883026123	2802
True	False	False	False	False	-2198.39331054688	-1901.51037597656	18.8554134368896	0.733056426048279	0.943199634552002	0.589630365371704	53.470588684082	909
True	False	False	False	False	-2198.36279296875	-2218.20922851563	82.0765075683594	0.825832903385162	0.95827180147171	1	51	3774
True	False	False	False	False	-2195.9375	-2692.75219726563	259.539215087891	0.793630421161652	0.955522418022156	1	98.2777786254883	22997
True	False	False	False	False	-2192.9892578125	-2632.32568359375	160.825576782227	0.838098645210266	0.958821892738342	1	69.2344818115234	10039
True	False	False	False	False	-2195.4345703125	-2099.8291015625	93.1679229736328	0.571672201156616	0.928855955600739	0.314358025789261	49.1547622680664	4129
True	False	False	False	False	-2193.63061523438	-2369.61694335938	19.9645557403564	0.621916890144348	0.889751732349396	0.373404234647751	45.7777786254883	824
True	False	False	False	False	-2193.3896484375	-2162.36108398438	107.586769104004	0.520671904087067	0.921613991260529	0.265367358922958	45.8350524902344	4446
True	False	False	False	False	-2192.27587890625	-2042.58532714844	90.9496383666992	0.763890326023102	0.967737257480621	0.716026604175568	43.3536567687988	3555
True	False	False	False	False	-2191.77905273438	-2142.28442382813	83.1856460571289	0.745481371879578	0.953829169273376	0.63206559419632	47.1733322143555	3538
True	False	False	False	False	-2191.6708984375	-2828.71118164063	151.952453613281	0.435554713010788	0.897683441638947	0.199465900659561	92.8102188110352	12715
True	False	False	False	False	-2177.09790039063	-2793.16772460938	230.701522827148	0.739407896995544	0.954903781414032	0.610325813293457	74.9471130371094	15589
True	False	False	False	False	-2190.26586914063	-2659.3017578125	229.592376708984	0.750570118427277	0.960698366165161	0.652099132537842	72.3381652832031	14974
True	False	False	False	False	-2190.36962890625	-2414.634765625	84.2947845458984	0.819298386573792	0.958987772464752	1	58.065788269043	4413
True	False	False	False	False	-2185.97192382813	-2387.15185546875	183.008422851563	0.686172723770142	0.948204338550568	0.475535362958908	66.6545486450195	10998
True	False	False	False	False	-2188.84228515625	-1924.25512695313	38.8199691772461	0.627001702785492	0.947131156921387	0.380182027816772	63.3714294433594	2218
True	False	False	False	False	-2188.28637695313	-2012.267578125	104.259346008301	0.787570297718048	0.957610249519348	1	53.6276588439941	5041
True	False	False	False	False	-2186.64501953125	-1984.56103515625	86.513069152832	0.801492035388947	0.955605924129486	1	62.5	4875
True	False	False	False	False	-2185.79736328125	-2759.57153320313	24.401123046875	0.608575522899628	0.940220415592194	0.356404304504395	52.4090919494629	1153
True	False	False	False	False	-2179.9423828125	-2725.44995117188	171.917007446289	0.560106992721558	0.905913650989532	0.302436590194702	61.4129028320313	9519
True	False	False	False	False	-2185.57104492188	-2323.48120117188	94.2770690917969	0.817713499069214	0.968959093093872	1	43.2705879211426	3678
True	False	False	False	False	-2183.3515625	-2562.73486328125	197.427261352539	0.442318946123123	0.885031521320343	0.204148203134537	56.2022476196289	10004
True	False	False	False	False	-2179.142578125	-2493.50170898438	145.297592163086	0.784818708896637	0.958077073097229	0.947113275527954	59.6030540466309	7808
True	False	False	False	False	-2182.33251953125	-2247.95263671875	146.40673828125	0.701489865779877	0.942967236042023	0.507321655750275	50.1590919494629	6621
True	False	False	False	False	-2181.45654296875	-2203.14501953125	127.551322937012	0.456177234649658	0.923853576183319	0.214005589485168	44.2608680725098	5090
True	False	False	False	False	-2181.4326171875	-1937.46801757813	88.7313537597656	0.691018760204315	0.943331718444824	0.485164731740952	67.5	5400
True	False	False	False	False	-2181.17065429688	-1908.60266113281	32.1651153564453	0.759870648384094	0.948771238327026	0.694506108760834	51.7241363525391	1500
True	False	False	False	False	-2178.82739257813	-2108.923828125	147.515884399414	0.788424491882324	0.951684832572937	1	56.9548873901367	7575
True	False	False	False	False	-2176.48950195313	-2854.98559570313	125.333038330078	0.684211671352386	0.952489733695984	0.471740275621414	136.265487670898	15398
True	False	False	False	False	-2175.03735351563	-2837.34155273438	63.2210922241211	0.770733594894409	0.953211307525635	0.759566485881805	85.0877227783203	4850
True	False	False	False	False	-2155.86669921875	-2834.01684570313	148.625015258789	0.737016499042511	0.959197640419006	0.602312028408051	75.6865692138672	10142
True	False	False	False	False	-2172.3798828125	-2767.07373046875	57.6753807067871	0.760451793670654	0.940954327583313	0.697474420070648	63.538459777832	3304
True	False	False	False	False	-2168.40869140625	-2745.95751953125	277.285491943359	0.403991848230362	0.895688533782959	0.178643748164177	80.1080017089844	20027
True	False	False	False	False	-2173.54541015625	-2425.14501953125	150.843307495117	0.748016774654388	0.955326914787292	0.64181524515152	65.5220565795898	8911
True	False	False	False	False	-2175.24951171875	-2156.05004882813	62.1119499206543	0.583499252796173	0.933256804943085	0.327125519514084	45.375	2541
True	False	False	False	False	-2175.751953125	-2052.70922851563	80.9673614501953	0.702271580696106	0.91541451215744	0.509057402610779	51.3698616027832	3750
True	False	False	False	False	-2174.72607421875	-2181.44555664063	106.477630615234	0.605727910995483	0.94185197353363	0.352912664413452	45.15625	4335
True	False	False	False	False	-2174.53759765625	-2014.23547363281	16.6371288299561	0.76893937587738	0.947792708873749	0.747088372707367	51.7999992370605	777
True	False	False	False	False	-2173.1806640625	-2693.43994140625	52.1296730041504	0.791674017906189	0.951043426990509	1	60.8936157226563	2862
True	False	False	False	False	-2154.19067382813	-2648.0126953125	26.6194076538086	0.718682765960693	0.945234656333923	0.54864364862442	49.9166679382324	1198
True	False	False	False	False	-2167.02368164063	-2608.75952148438	176.353576660156	0.617788255214691	0.936718165874481	0.368025958538055	60.4591178894043	9613
True	False	False	False	False	-2161.71704101563	-2561.51586914063	89.8404998779297	0.545082151889801	0.933479189872742	0.287701934576035	55.0864181518555	4462
True	False	False	False	False	-2170.66064453125	-2459.47241210938	258.430084228516	0.349741816520691	0.899205207824707	0.146277368068695	75.0729598999023	17492
True	False	False	False	False	-2172.71655273438	-2225.86401367188	107.586769104004	0.697669982910156	0.951306700706482	0.499009877443314	51.1649475097656	4963
True	False	False	False	False	-2169.58764648438	-1962.83386230469	34.3833999633789	0.50047093629837	0.925618290901184	0.248195812106133	65.8064498901367	2040
True	False	False	False	False	-2169.23510742188	-2535.62353515625	206.300399780273	0.528114497661591	0.902414619922638	0.271981984376907	59.6989250183105	11104
True	False	False	False	False	-2161.99584960938	-2395.75268554688	129.769607543945	0.565922379493713	0.952645361423492	0.308364659547806	53.1111106872559	6214
True	False	False	False	False	-2165.07543945313	-2133.7314453125	116.459907531738	0.565962672233582	0.940429866313934	0.308406233787537	47.6666679382324	5005
True	False	False	False	False	-2164.6826171875	-2039.7861328125	98.7136306762695	0.658456563949585	0.949084520339966	0.42650431394577	48.9325828552246	4355
True	False	False	False	False	-2167.71899414063	-2005.55090332031	80.9673614501953	0.786957621574402	0.953763663768768	1	48.3698616027832	3531
True	False	False	False	False	-2164.5478515625	-2065.587890625	96.4953460693359	0.670337855815887	0.948686838150024	0.44639065861702	45.4942512512207	3958
True	False	False	False	False	-2163.84252929688	-2262.04296875	166.371292114258	0.639665722846985	0.945371270179749	0.397860646247864	53.2533340454102	7988
True	False	False	False	False	-2161.3984375	-2113.11206054688	16.6371288299561	0.714476346969604	0.940302610397339	0.53786963224411	40.466667175293	607
True	False	False	False	False	-2159.62646484375	-2023.4267578125	84.2947845458984	0.490136206150055	0.941185116767883	0.239818900823593	45.3421058654785	3446
True	False	False	False	False	-2158.9697265625	-2574.380859375	19.9645557403564	0.679683864116669	0.938502132892609	0.463188141584396	53.1111106872559	956
True	False	False	False	False	-2156.51953125	-2364.22314453125	75.4216537475586	0.685223281383514	0.944889724254608	0.473690927028656	41.8088226318359	2843
True	False	False	False	False	-2158.83520507813	-1972.48889160156	78.7490768432617	0.765397131443024	0.952681720256805	0.724761068820953	68.7183074951172	4879
True	False	False	False	False	-2157.5869140625	-2219.94360351563	128.660461425781	0.720794081687927	0.954740822315216	0.554238379001617	51.2931022644043	5950
True	False	False	False	False	-2155.744140625	-2625.87915039063	104.259346008301	0.642731487751007	0.952523291110992	0.402325093746185	57.8510627746582	5438
True	False	False	False	False	-2154.0556640625	-2494.98095703125	73.203369140625	0.762958765029907	0.942885756492615	0.710821986198425	65.363639831543	4314
True	False	False	False	False	-2153.89477539063	-2758.51733398438	46.5839614868164	0.604167819023132	0.931137323379517	0.351018995046616	63.5476188659668	2669
True	False	False	False	False	-2150.01904296875	-2683.44189453125	449.202484130859	0.439598947763443	0.8894984126091	0.202255487442017	133.745681762695	54167
True	False	False	False	False	-2153.56567382813	-2185.52587890625	109.805053710938	0.819165587425232	0.961780726909637	1	48.2424240112305	4776
True	False	False	False	False	-2152.73950195313	-2587.92578125	130.878753662109	0.682038903236389	0.966144263744354	0.467600554227829	58.2881355285645	6878
True	False	False	False	False	-2151.72875976563	-2473.35961914063	115.350761413574	0.778573036193848	0.943426370620728	0.82945716381073	67.8076934814453	7052
True	False	False	False	False	-2152.41284179688	-2169.89819335938	41.0382537841797	0.814018249511719	0.959428310394287	1	44.9189186096191	1662
True	False	False	False	False	-2152.083984375	-2315.04760742188	158.607299804688	0.778592884540558	0.944102764129639	0.829684317111969	55.538459777832	7942
True	False	False	False	False	-2148.96118164063	-2286.35302734375	150.843307495117	0.774635255336761	0.96236389875412	0.790409028530121	51.375	6987
True	False	False	False	False	-2152.05297851563	-2156.07080078125	9.98227787017822	0.606388568878174	0.924382030963898	0.353718668222427	39.2222213745117	353
True	False	False	False	False	-2151.31103515625	-2098.88525390625	73.203369140625	0.350744932889938	0.915241897106171	0.146841272711754	37.8636360168457	2499
True	False	False	False	False	-2150.14672851563	-1917.58874511719	59.8936653137207	0.746888160705566	0.943443715572357	0.637421369552612	57.4074058532715	3100
True	False	False	False	False	-2148.56494140625	-2780.61840820313	145.297592163086	0.546777129173279	0.942506670951843	0.289324164390564	66.5114517211914	8713
True	False	False	False	False	-2147.43823242188	-2538.734375	79.8582229614258	0.765261650085449	0.94770735502243	0.723958730697632	59.5833320617676	4290
True	False	False	False	False	-2147.11596679688	-2428.45703125	174.135284423828	0.433581113815308	0.79970782995224	0.198115095496178	57.4649696350098	9022
True	False	False	False	False	-2144.37548828125	-2881.75439453125	96.4953460693359	0.775108277797699	0.949859619140625	0.794588387012482	142.620697021484	12408
True	False	False	False	False	-2117.19897460938	-2877.88134765625	106.477630615234	0.635884404182434	0.904458224773407	0.392456561326981	106.71875	10245
True	False	False	False	False	-2136.82006835938	-2800.96923828125	231.810668945313	0.708840847015381	0.925595700740814	0.524144887924194	71.5741653442383	14959
True	False	False	False	False	-2141.43701171875	-2743.9345703125	136.424453735352	0.72914445400238	0.942332327365875	0.577750682830811	85.7723541259766	10550
True	False	False	False	False	-2133.607421875	-2671.14013671875	168.589569091797	0.728265225887299	0.948098242282867	0.575161814689636	110.348686218262	16773
True	False	False	False	False	-2143.99951171875	-2453.04077148438	90.9496383666992	0.730561852455139	0.952929735183716	0.581985175609589	48.5121955871582	3978
True	False	False	False	False	-2143.14697265625	-1993.39575195313	244.01123046875	0.775721669197083	0.951918125152588	0.800183773040771	60.3318176269531	13273
True	False	False	False	False	-2141.65063476563	-2077.01831054688	98.7136306762695	0.792926847934723	0.942336976528168	1	51.9775276184082	4626
True	False	False	False	False	-2141.09033203125	-2639.31372070313	103.150199890137	0.737817108631134	0.940176546573639	0.604963421821594	54.0537643432617	5027
True	False	False	False	False	-2140.15161132813	-2492.90234375	171.917007446289	0.703262507915497	0.945457816123962	0.511275053024292	72.735481262207	11274
True	False	False	False	False	-2140.13427734375	-2397.34887695313	138.64274597168	0.440750956535339	0.89064234495163	0.20305547118187	52.5519981384277	6569
True	False	False	False	False	-2139.26318359375	-2330.14965820313	93.1679229736328	0.782521784305573	0.951156854629517	0.885872364044189	52.8452377319336	4439
True	False	False	False	False	-2135.34155273438	-2235.00561523438	160.825576782227	0.737720012664795	0.95598316192627	0.604640305042267	53.9586219787598	7824
True	False	False	False	False	-2139.4482421875	-1950.7138671875	28.8376903533936	0.681263327598572	0.931988120079041	0.466138988733292	62.1153831481934	1615
True	False	False	False	False	-2139.35034179688	-1928.40173339844	37.7108268737793	0.470262914896011	0.900709748268127	0.224411964416504	59.029411315918	2007
True	False	False	False	False	-2136.48754882813	-2130.85986328125	173.026138305664	0.730620563030243	0.961715698242188	0.582162261009216	57.2564086914063	8932
True	False	False	False	False	-2136.0166015625	-2059.09008789063	156.389007568359	0.654225051403046	0.934776067733765	0.419774502515793	56.0354614257813	7901
True	False	False	False	False	-2133.18383789063	-2261.125	151.952453613281	0.602476418018341	0.936012983322144	0.348981082439423	50.9489059448242	6980
True	False	False	False	False	-2131.24755859375	-2718.35595703125	214.064392089844	0.819997429847717	0.962575376033783	1	64.9844589233398	12542
True	False	False	False	False	-2124.88354492188	-2583.2080078125	259.539215087891	0.5294189453125	0.872032821178436	0.273158311843872	75.0598297119141	17564
True	False	False	False	False	-2128.68041992188	-2542.07348632813	129.769607543945	0.51452362537384	0.904294908046722	0.260023653507233	64.3504257202148	7529
True	False	False	False	False	-2125.73779296875	-2436.44311523438	13.3097038269043	0.554879128932953	0.881693780422211	0.297217160463333	47.9166679382324	575
True	False	False	False	False	-2127.52392578125	-2159.73901367188	180.790130615234	0.666043877601624	0.937152445316315	0.43902599811554	50.9815940856934	8310
True	False	False	False	False	-2125.0927734375	-2038.28125	118.678184509277	0.748469054698944	0.956187844276428	0.643601417541504	56.6542053222656	6062
True	False	False	False	False	-2125.0791015625	-1967.79638671875	72.0942230224609	0.654992878437042	0.939449191093445	0.420982748270035	59.2769241333008	3853
True	False	False	False	False	-2124.13696289063	-2757.74096679688	227.374099731445	0.740786731243134	0.942439794540405	0.615078687667847	102.546340942383	21022
True	False	False	False	False	-2118.3544921875	-2681.6455078125	99.8227767944336	0.767598927021027	0.970772683620453	0.738312005996704	80.9000015258789	7281
True	False	False	False	False	-2122.24438476563	-2516.33154296875	143.079315185547	0.496974617242813	0.904591500759125	0.245332404971123	58.5426368713379	7552
True	False	False	False	False	-2123.79321289063	-2378.05078125	59.8936653137207	0.647026121616364	0.92648047208786	0.408709734678268	38.5	2079
True	False	False	False	False	-2123.40991210938	-2309.74829101563	110.914192199707	0.803114473819733	0.971638321876526	1	48.439998626709	4844
True	False	False	False	False	-2121.35424804688	-2099.81396484375	65.4393768310547	0.785227477550507	0.951528549194336	0.970944821834564	46.0338973999023	2716
True	False	False	False	False	-2121.63354492188	-2015.96472167969	90.9496383666992	0.788853049278259	0.9486203789711	1	51.3048782348633	4207
True	False	False	False	False	-2121.40356445313	-1937.61975097656	70.9850845336914	0.778467297554016	0.946150183677673	0.828254580497742	60.71875	3886
True	False	False	False	False	-2120.96459960938	-2084.65502929688	96.4953460693359	0.625745236873627	0.944576799869537	0.378490954637527	48.4367828369141	4214
True	False	False	False	False	-2120.12109375	-2411.90795898438	88.7313537597656	0.795180141925812	0.954563736915588	1	47.4625015258789	3797
True	False	False	False	False	-2119.37475585938	-2186.87573242188	127.551322937012	0.836821675300598	0.965676367282867	1	49.4000015258789	5681
True	False	False	False	False	-2118.80444335938	-2614.607421875	147.515884399414	0.631236493587494	0.895859479904175	0.385962635278702	58.4887199401855	7779
True	False	False	False	False	-2118.34643554688	-2442.431640625	42.1473922729492	0.711886703968048	0.948370218276978	0.531466901302338	52.8684196472168	2009
True	False	False	False	False	-2117.85668945313	-1919.13037109375	46.5839614868164	0.772283971309662	0.951261639595032	0.771135985851288	43.8095245361328	1840
True	False	False	False	False	-2116.87426757813	-2816.43286132813	105.36848449707	0.691287457942963	0.942706406116486	0.485709577798843	65.2315826416016	6197
True	False	False	False	False	-2115.279296875	-2781.78491210938	75.4216537475586	0.786078751087189	0.961355686187744	1	63.3970603942871	4311
True	False	False	False	False	-2111.95922851563	-2494.5283203125	92.0587844848633	0.3976711332798	0.905572950839996	0.174662917852402	53.975902557373	4480
True	False	False	False	False	-2111.33178710938	-2276.494140625	73.203369140625	0.643542349338531	0.954270482063293	0.403518676757813	48.8787879943848	3226
True	False	False	False	False	-2111.21118164063	-2476.45336914063	160.825576782227	0.497371435165405	0.906326353549957	0.245655849575996	61.2413787841797	8880
True	False	False	False	False	-2110.39331054688	-2556.66430664063	113.132476806641	0.595743238925934	0.946747720241547	0.341019809246063	58.5196075439453	5969
True	False	False	False	False	-2109.88671875	-2909.0458984375	135.315322875977	0.778218626976013	0.96301281452179	0.825467169284821	149.459014892578	18234
True	False	False	False	False	-2081.00732421875	-2909.8212890625	16.6371288299561	0.714476346969604	0.940302610397339	0.53786963224411	72.8000030517578	1092
True	False	False	False	False	-2101.64501953125	-2858.73291015625	147.515884399414	0.77680242061615	0.960529148578644	0.810584485530853	65.7669143676758	8747
True	False	False	False	False	-2107.55151367188	-2636.73095703125	106.477630615234	0.794342398643494	0.958544433116913	1	61.4583320617676	5900
True	False	False	False	False	-2109.67626953125	-2359.60717773438	62.1119499206543	0.691560626029968	0.953308761119843	0.486264646053314	36.8571434020996	2064
True	False	False	False	False	-2109.25659179688	-2047.22265625	112.023338317871	0.679670333862305	0.953436613082886	0.463163018226624	52.0891075134277	5261
True	False	False	False	False	-2108.72778320313	-2432.88110351563	59.8936653137207	0.718682765960693	0.951528549194336	0.54864364862442	50.962963104248	2752
True	False	False	False	False	-2107.205078125	-1991.33764648438	197.427261352539	0.541278064250946	0.924209475517273	0.284096479415894	61.5056190490723	10948
True	False	False	False	False	-2107.46630859375	-1959.79455566406	90.9496383666992	0.72121262550354	0.95420914888382	0.555363178253174	59.3292694091797	4865
True	False	False	False	False	-2106.51391601563	-2804.51025390625	87.6222152709961	0.82315069437027	0.958927392959595	1	64.7848129272461	5118
True	False	False	False	False	-2101.60815429688	-2777.43481445313	127.551322937012	0.782646477222443	0.965338468551636	0.888233423233032	71	8165
True	False	False	False	False	-2104.748046875	-2721.70947265625	119.787330627441	0.785884737968445	0.966304898262024	1	70.6018524169922	7625
True	False	False	False	False	-2106.46752929688	-2695.77124023438	137.533599853516	0.754140198230743	0.961922466754913	0.667366206645966	77.8145141601563	9649
True	False	False	False	False	-2104.56396484375	-2458.654296875	136.424453735352	0.660233438014984	0.957710921764374	0.429383009672165	61.6016273498535	7577
True	False	False	False	False	-2105.98706054688	-2023.2158203125	87.6222152709961	0.770300686359406	0.972990036010742	0.756472110748291	59.4177207946777	4694
True	False	False	False	False	-2105.50415039063	-2263.55981445313	79.8582229614258	0.792017757892609	0.957798540592194	1	47.6666679382324	3432
True	False	False	False	False	-2105.41479492188	-2128.78540039063	226.264953613281	0.719305574893951	0.935491144657135	0.550280451774597	55.5931358337402	11341
True	False	False	False	False	-2105.18603515625	-1936.42883300781	17.7462711334229	0.552815020084381	0.851052939891815	0.295184105634689	54.4375	871
True	False	False	False	False	-2103.01611328125	-2748.82690429688	134.206176757813	0.607200801372528	0.930352687835693	0.354712903499603	70.8181838989258	8569
True	False	False	False	False	-2100.70776367188	-2658.31005859375	126.442184448242	0.528947949409485	0.927657067775726	0.272732973098755	60.6754379272461	6917
True	False	False	False	False	-2102.82177734375	-2240.78637695313	69.8759460449219	0.838463246822357	0.958535254001617	1	51.0317459106445	3215
True	False	False	False	False	-2102.80541992188	-2526.13403320313	88.7313537597656	0.822043120861053	0.972272574901581	1	61.0750007629395	4886
True	False	False	False	False	-2098.93798828125	-2306.01171875	117.569046020508	0.713317394256592	0.948522448539734	0.534983396530151	45.0471687316895	4775
True	False	False	False	False	-2099.61010742188	-2072.78393554688	113.132476806641	0.763600468635559	0.944063901901245	0.714391827583313	51.5490188598633	5258
True	False	False	False	False	-2099.02294921875	-2225.94311523438	51.0205307006836	0.742634296417236	0.954331636428833	0.62160986661911	47.5652160644531	2188
True	False	False	False	False	-2098.58276367188	-2894.98364257813	118.678184509277	0.407310128211975	0.911352336406708	0.180757775902748	77.7850494384766	8323
True	False	False	False	False	-2065.322265625	-2884.13696289063	84.2947845458984	0.791891813278198	0.943960130214691	1	54.3289489746094	4129
True	False	False	False	False	-2097.96240234375	-2832.671875	115.350761413574	0.673777401447296	0.960699737071991	0.452445417642593	65.6923065185547	6832
True	False	False	False	False	-2089.8076171875	-2681.77221679688	149.734161376953	0.788483679294586	0.956683874130249	1	96.2148132324219	12989
True	False	False	False	False	-2097.45751953125	-2511.11547851563	86.513069152832	0.750372409820557	0.964746832847595	0.651284754276276	63.3974342346191	4945
True	False	False	False	False	-2097.50366210938	-2103.93188476563	110.914192199707	0.803114473819733	0.962346732616425	1	51.8300018310547	5183
True	False	False	False	False	-2095.7529296875	-2283.54931640625	98.7136306762695	0.736421585083008	0.945206582546234	0.600361526012421	51.6853942871094	4600
True	False	False	False	False	-2095.11889648438	-2613.15576171875	127.551322937012	0.77388209104538	0.95994633436203	0.783978283405304	60.4869575500488	6956
True	False	False	False	False	-2090.4619140625	-2542.62524414063	133.097030639648	0.745649039745331	0.953919410705566	0.63269704580307	59.9500007629395	7194
True	False	False	False	False	-2094.79321289063	-1902.43334960938	74.3125076293945	0.747713565826416	0.949198067188263	0.640626013278961	59.1343269348145	3962
True	False	False	False	False	-2094.09716796875	-2348.466796875	34.3833999633789	0.770503997802734	0.943335175514221	0.757918477058411	38.5483856201172	1195
True	False	False	False	False	-2089.28295898438	-2060.60791015625	93.1679229736328	0.695049583911896	0.950061023235321	0.49346387386322	51.9166679382324	4361
True	False	False	False	False	-2089.0615234375	-2031.60375976563	77.6399383544922	0.765458166599274	0.956063449382782	0.725123286247253	49.3857154846191	3457
True	False	False	False	False	-2088.91284179688	-2005.58422851563	100.931915283203	0.545179426670074	0.890241742134094	0.287794768810272	55.7252731323242	5071
True	False	False	False	False	-2087.76733398438	-2820.138671875	80.9673614501953	0.680048704147339	0.952873766422272	0.463866710662842	57.2054786682129	4176
True	False	False	False	False	-2082.12475585938	-2791.20190429688	219.610107421875	0.760120630264282	0.945558369159698	0.695777595043182	101.121215820313	20022
True	False	False	False	False	-2086.27124023438	-2745.00756835938	46.5839614868164	0.823659300804138	0.961694955825806	1	70.4047622680664	2957
True	False	False	False	False	-2083.79565429688	-2715.275390625	13.3097038269043	0.743378639221191	0.931919693946838	0.624296009540558	65.8333358764648	790
True	False	False	False	False	-2087.35620117188	-2211.21142578125	106.477630615234	0.855291903018951	0.964395225048065	1	59.03125	5667
True	False	False	False	False	-2087.76049804688	-1940.86071777344	47.6931037902832	0.72429746389389	0.917448282241821	0.563820719718933	59.7674407958984	2570
True	False	False	False	False	-2086.5341796875	-2636.77465820313	163.043869018555	0.660857200622559	0.958623647689819	0.430401235818863	67.3877563476563	9906
True	False	False	False	False	-2085.427734375	-2419.52807617188	67.6576614379883	0.811845362186432	0.958535254001617	1	49.4426231384277	3016
True	False	False	False	False	-2085.18994140625	-2125.611328125	42.1473922729492	0.745215535163879	0.931624114513397	0.631068110466003	43.0263175964355	1635
True	False	False	False	False	-2085.06884765625	-2328.31567382813	134.206176757813	0.672323405742645	0.961501479148865	0.449868470430374	45.3388442993164	5486
True	False	False	False	False	-2083.37963867188	-2266.75317382813	93.1679229736328	0.797351360321045	0.952429354190826	1	47.25	3969
True	False	False	False	False	-2085.05590820313	-2152.19213867188	151.952453613281	0.492684453725815	0.882799506187439	0.241860195994377	54.0291976928711	7402
True	False	False	False	False	-2082.83618164063	-2111.326171875	18.8554134368896	0.733056426048279	0.934281527996063	0.589630365371704	41.1764717102051	700
True	False	False	False	False	-2083.31860351563	-1958.99584960938	58.7845230102539	0.74500298500061	0.947202920913696	0.630273818969727	62.6792449951172	3322
True	False	False	False	False	-2081.95825195313	-2728.35595703125	191.881561279297	0.677957475185394	0.925471663475037	0.460001349449158	94.8728332519531	16413
True	False	False	False	False	-2080.75634765625	-2462.80297851563	55.4570960998535	0.761327385902405	0.953453481197357	0.702032923698425	53.1199989318848	2656
True	False	False	False	False	-2081.42041015625	-1980.19775390625	54.3479537963867	0.825362265110016	0.953352153301239	1	60.326530456543	2956
True	False	False	False	False	-2080.646484375	-2760.49560546875	114.241622924805	0.762033998966217	0.965390563011169	0.705790936946869	71.5436859130859	7369
True	False	False	False	False	-2078.15991210938	-2481.6064453125	94.2770690917969	0.757289707660675	0.940690338611603	0.681832194328308	53.764705657959	4570
True	False	False	False	False	-2079.93408203125	-2240.03466796875	131.987884521484	0.670856893062592	0.938587546348572	0.447295248508453	50.8655471801758	6053
True	False	False	False	False	-2077.02124023438	-2173.90893554688	103.150199890137	0.688050091266632	0.925289511680603	0.479222506284714	50.677417755127	4713
True	False	False	False	False	-2076.451171875	-2351.486328125	130.878753662109	0.744540572166443	0.954392850399017	0.628555476665497	48.2796592712402	5697
True	False	False	False	False	-2075.34936523438	-2194.49609375	114.241622924805	0.737275004386902	0.960818946361542	0.603164732456207	53.5145645141602	5512
True	False	False	False	False	-2075.24682617188	-1913.45922851563	62.1119499206543	0.583499252796173	0.936612010002136	0.327125519514084	56.8214302062988	3182
True	False	False	False	False	-2074.94409179688	-2852.00512695313	192.990692138672	0.696205735206604	0.943954169750214	0.495895683765411	67.7298812866211	11785
True	False	False	False	False	-2056.3505859375	-2825.14306640625	169.698715209961	0.71935898065567	0.940442025661469	0.550421357154846	76.4967346191406	11704
True	False	False	False	False	-2064.42114257813	-2703.20727539063	215.173538208008	0.460375487804413	0.888376593589783	0.217065036296844	77.5567016601563	15046
True	False	False	False	False	-2069.71948242188	-2597.47705078125	245.120376586914	0.577354192733765	0.903684198856354	0.320415765047073	85.004524230957	18786
True	False	False	False	False	-2074.92260742188	-2518.3251953125	144.188446044922	0.62880265712738	0.955119788646698	0.382624924182892	65.4307708740234	8506
True	False	False	False	False	-2074.39892578125	-2020.54577636719	64.3302307128906	0.616460800170898	0.935219764709473	0.366319626569748	50.5172424316406	2930
True	False	False	False	False	-2073.91625976563	-1930.39562988281	24.401123046875	0.484010845422745	0.909386694431305	0.234974905848503	56.1818199157715	1236
True	False	False	False	False	-2073.3173828125	-2558.23803710938	256.211791992188	0.362410098314285	0.929035604000092	0.153489038348198	57.3982696533203	13259
True	False	False	False	False	-2072.744140625	-2436.69189453125	126.442184448242	0.558911681175232	0.917238354682922	0.301234155893326	52.1403503417969	5944
True	False	False	False	False	-2072.60595703125	-1988.04223632813	45.4748191833496	0.60963761806488	0.951833724975586	0.357718408107758	57.8292694091797	2371
True	False	False	False	False	-2069.595703125	-2085.4951171875	47.6931037902832	0.790671706199646	0.954672992229462	1	43	1849
True	False	False	False	False	-2067.57641601563	-1961.58862304688	52.1296730041504	0.687331438064575	0.954383611679077	0.477804660797119	60.5106391906738	2844
True	False	False	False	False	-2066.28881835938	-2659.62158203125	97.6044921875	0.773984313011169	0.950872540473938	0.784835934638977	63.8522720336914	5619
True	False	False	False	False	-2064.52124023438	-2574.7900390625	43.256534576416	0.779702305793762	0.95525187253952	0.843046307563782	46.0769233703613	1797
True	False	False	False	False	-2066.15966796875	-2058.8203125	85.4039306640625	0.665105581283569	0.955305933952332	0.437444269657135	54.9740257263184	4233
True	False	False	False	False	-2064.35546875	-2140.99462890625	135.315322875977	0.671015024185181	0.958511888980865	0.447571516036987	52.967212677002	6462
True	False	False	False	False	-2063.99926757813	-2766.80493164063	41.0382537841797	0.791137099266052	0.966282486915588	1	56.1621627807617	2078
True	False	False	False	False	-2063.56665039063	-2636.02685546875	170.807861328125	0.680852115154266	0.955341458320618	0.465367466211319	73.5584411621094	11328
True	False	False	False	False	-2062.63720703125	-2503.59008789063	156.389007568359	0.425546675920486	0.880863428115845	0.19268561899662	59.1063842773438	8334
True	False	False	False	False	-2060.73608398438	-2467.34790039063	77.6399383544922	0.631787538528442	0.942773580551147	0.386724293231964	47.5428581237793	3328
True	False	False	False	False	-2056.32421875	-2247.20434570313	160.825576782227	0.717759907245636	0.943680703639984	0.546238422393799	55.0413780212402	7981
True	False	False	False	False	-2056.69409179688	-2163.68823242188	118.678184509277	0.824438512325287	0.957141101360321	1	58.9065437316895	6303
True	False	False	False	False	-2059.24340820313	-1942.27319335938	36.6016845703125	0.726016283035278	0.944049656391144	0.568666875362396	64	2112
True	False	False	False	False	-2058.92041015625	-2102.89428710938	211.846115112305	0.733247697353363	0.955151379108429	0.590227007865906	56.926700592041	10873
True	False	False	False	False	-2053.55688476563	-2071.884765625	35.4925422668457	0.48724952340126	0.921512126922607	0.237525150179863	49.53125	1585
True	False	False	False	False	-2058.56762695313	-2044.82055664063	72.0942230224609	0.751398801803589	0.952912926673889	0.655545711517334	64.6769256591797	4204
True	False	False	False	False	-2053.60522460938	-1985.40979003906	25.5102653503418	0.688737690448761	0.90479451417923	0.480586379766464	53.4347839355469	1229
True	False	False	False	False	-2053.44458007813	-2188.83349609375	148.625015258789	0.755418717861176	0.956108272075653	0.673116326332092	54.5895538330078	7315
True	False	False	False	False	-2053.07958984375	-2320.70361328125	134.206176757813	0.717288434505463	0.949747860431671	0.545018911361694	50.3223152160645	6089
True	False	False	False	False	-2052.87451171875	-2946.26220703125	235.138092041016	0.385665655136108	0.904691994190216	0.167262271046638	138.584899902344	29380
True	False	False	False	False	-2038.54370117188	-2889.75317382813	333.851715087891	0.614966869354248	0.90701299905777	0.364412426948547	151.156143188477	45498
True	False	False	False	False	-2050.2783203125	-2800.68823242188	176.353576660156	0.714804708957672	0.959117710590363	0.538693726062775	67.6729583740234	10760
True	False	False	False	False	-2052.6298828125	-2736.7431640625	52.1296730041504	0.328766793012619	0.9213627576828	0.134753927588463	49.9787216186523	2349
True	False	False	False	False	-2052.29907226563	-2766.8798828125	27.7285480499268	0.669821560382843	0.955226957798004	0.445493936538696	53.9599990844727	1349
True	False	False	False	False	-2051.76708984375	-2719.3173828125	55.4570960998535	0.57799905538559	0.925081849098206	0.321112036705017	65.4400024414063	3272
True	False	False	False	False	-2052.15209960938	-1918.2548828125	42.1473922729492	0.668440997600555	0.947611153125763	0.44311136007309	55.5	2109
True	False	False	False	False	-2050.86083984375	-2530.68237304688	139.751892089844	0.676336646080017	0.959014177322388	0.457045078277588	60.6825408935547	7646
True	False	False	False	False	-2050.23608398438	-2845.59057617188	173.026138305664	0.600992560386658	0.90883994102478	0.347206056118011	68.0320510864258	10613
True	False	False	False	False	-2031.85656738281	-2834.67138671875	118.678184509277	0.574349403381348	0.951957821846008	0.317195147275925	58.2336463928223	6231
True	False	False	False	False	-2048.73828125	-2669.7138671875	154.17073059082	0.820406854152679	0.964421510696411	1	74	10286
True	False	False	False	False	-2049.45361328125	-2211.36987304688	83.1856460571289	0.80851811170578	0.951916694641113	1	50.0133323669434	3751
True	False	False	False	False	-2049.45654296875	-2022.94445800781	64.3302307128906	0.743308067321777	0.945559740066528	0.624039947986603	51.0517234802246	2961
True	False	False	False	False	-2048.96264648438	-1954.16491699219	44.3656768798828	0.784437417984009	0.953189611434937	0.932413876056671	49.2999992370605	1972
True	False	False	False	False	-2047.45239257813	-2298.45483398438	103.150199890137	0.74689644575119	0.948546051979065	0.637453377246857	46.8064498901367	4353
True	False	False	False	False	-2046.97204589844	-2782.71630859375	84.2947845458984	0.418009370565414	0.916159629821777	0.187690764665604	55.5526313781738	4222
True	False	False	False	False	-2037.32580566406	-2757.92700195313	77.6399383544922	0.80919873714447	0.956738173961639	1	61	4270
True	False	False	False	False	-2039.30908203125	-2726.84521484375	56.5662384033203	0.620341122150421	0.932623863220215	0.37133863568306	59.8235282897949	3051
True	False	False	False	False	-2041.88916015625	-2708.33813476563	76.5307922363281	0.809509754180908	0.956417441368103	1	80.5652160644531	5559
True	False	False	False	False	-2045.29309082031	-2623.20166015625	73.203369140625	0.73655366897583	0.939345896244049	0.60079300403595	63.8030319213867	4211
True	False	False	False	False	-2044.47412109375	-2409.11596679688	156.389007568359	0.82352739572525	0.956683874130249	1	80.8226928710938	11396
True	False	False	False	False	-2043.15307617188	-2049.65209960938	110.914192199707	0.463989406824112	0.875707745552063	0.219727039337158	57.189998626709	5719
True	False	False	False	False	-2045.80261230469	-1978.94262695313	24.401123046875	0.698149502277374	0.94045352935791	0.500038266181946	37.6818199157715	829
True	False	False	False	False	-2042.51599121094	-2265.5673828125	180.790130615234	0.732787251472473	0.956238150596619	0.588793098926544	59.680980682373	9728
True	False	False	False	False	-2041.96691894531	-2602.404296875	164.153015136719	0.794427216053009	0.955327868461609	1	72.2837829589844	10698
True	False	False	False	False	-2041.41882324219	-2452.345703125	107.586769104004	0.612037599086761	0.964626967906952	0.360712110996246	46.216495513916	4483
True	False	False	False	False	-2040.95861816406	-2124.60375976563	118.678184509277	0.748469054698944	0.954083800315857	0.643601417541504	51.523365020752	5513
True	False	False	False	False	-2040.80920410156	-2690.31372070313	127.551322937012	0.791560590267181	0.963054418563843	1	70.2173919677734	8075
True	False	False	False	False	-2040.77502441406	-2638.82250976563	80.9673614501953	0.760632932186127	0.963311195373535	0.698408961296082	56.5479469299316	4128
True	False	False	False	False	-2038.20776367188	-2570.9345703125	105.36848449707	0.691287457942963	0.943435072898865	0.485709577798843	55.9894752502441	5319
True	False	False	False	False	-2038.73803710938	-2495.552734375	25.5102653503418	0.748013913631439	0.942926585674286	0.641803920269012	43.5652160644531	1002
True	False	False	False	False	-2038.62121582031	-2227.17895507813	114.241622924805	0.793618381023407	0.954018115997314	1	45.2912635803223	4665
True	False	False	False	False	-2039.35290527344	-2087.22900390625	166.371292114258	0.372740685939789	0.86859804391861	0.159519135951996	56.0133323669434	8402
True	False	False	False	False	-2039.20629882813	-2017.89575195313	64.3302307128906	0.771918535232544	0.956483066082001	0.768335938453674	48.4310340881348	2809
True	False	False	False	False	-2038.53125	-2476.82934570313	76.5307922363281	0.385016679763794	0.894877910614014	0.166868045926094	44.7971000671387	3091
True	False	False	False	False	-2036.77746582031	-2001.51232910156	96.4953460693359	0.810468971729279	0.965309083461761	1	45.8275871276855	3987
True	False	False	False	False	-2032.26831054688	-1907.67822265625	85.4039306640625	0.665105581283569	0.934271275997162	0.437444269657135	65.6493530273438	5055
True	False	False	False	False	-2030.66491699219	-2545.86547851563	151.952453613281	0.584228038787842	0.923393905162811	0.327932626008987	60.7664222717285	8325
True	False	False	False	False	-2030.59313964844	-2195.93798828125	151.952453613281	0.680872976779938	0.955241858959198	0.465406566858292	49.751823425293	6816
True	False	False	False	False	-2029.86474609375	-2059.00903320313	48.80224609375	0.788230717182159	0.957641243934631	1	52.7727279663086	2322
True	False	False	False	False	-2027.90930175781	-1950.17602539063	88.7313537597656	0.795180141925812	0.949547469615936	1	63.8375015258789	5107
True	False	False	False	False	-2027.10961914063	-2618.15942382813	100.931915283203	0.776127755641937	0.945332765579224	0.804006338119507	67.8901062011719	6178
True	False	False	False	False	-2025.9375	-2310.75439453125	86.513069152832	0.812731087207794	0.948343932628632	1	44.3461532592773	3459
True	False	False	False	False	-2026.81213378906	-2151.11669921875	78.7490768432617	0.729563295841217	0.957409143447876	0.57899397611618	38.5633811950684	2738
True	False	False	False	False	-2025.97521972656	-2079.51220703125	70.9850845336914	0.750849604606628	0.954490661621094	0.653255343437195	53.171875	3403
True	False	False	False	False	-2025.48791503906	-1929.43859863281	105.36848449707	0.646534025669098	0.944081008434296	0.407970190048218	61.2842102050781	5822
True	False	False	False	False	-2025.39733886719	-2712.861328125	120.896469116211	0.636627554893494	0.944028735160828	0.393509924411774	76.3761444091797	8325
True	False	False	False	False	-2023.8935546875	-2285.08911132813	148.625015258789	0.547545254230499	0.887757360935211	0.290062576532364	44.8059692382813	6004
True	False	False	False	False	-2023.74743652344	-2745.66040039063	147.515884399414	0.617105901241302	0.939381957054138	0.367147535085678	75.4360885620117	10033
True	False	False	False	False	-2022.52819824219	-2582.23876953125	179.680999755859	0.741847574710846	0.943423330783844	0.618805468082428	81.2283935546875	13159
True	False	False	False	False	-2022.70727539063	-2109.31176757813	195.208984375	0.385965198278427	0.877250909805298	0.167444437742233	56.7272720336914	9984
True	False	False	False	False	-2021.09460449219	-2975.6689453125	73.203369140625	0.774313688278198	0.945187211036682	0.787631273269653	153.545455932617	10134
True	False	False	False	False	-1965.57312011719	-2999.28125	451.420776367188	0.240188121795654	0.763197541236877	0.091002456843853	164.221130371094	66838
True	False	False	False	False	-1998.77001953125	-2982.6826171875	231.810668945313	0.454206466674805	0.910533308982849	0.212581381201744	135.559814453125	28332
True	False	False	False	False	-2005.30053710938	-2965.38427734375	105.36848449707	0.615469694137573	0.948897659778595	0.365052849054337	134.357894897461	12764
True	False	False	False	False	-2004.93188476563	-2870.7333984375	77.6399383544922	0.729374051094055	0.957111597061157	0.578431367874146	62.9428558349609	4406
True	False	False	False	False	-2005.57897949219	-2840.91772460938	168.589569091797	0.731132090091705	0.954733550548553	0.583710730075836	80.184211730957	12188
True	False	False	False	False	-2003.95581054688	-2802.11401367188	98.7136306762695	0.792926847934723	0.962020635604858	1	83.258430480957	7410
True	False	False	False	False	-2002.37316894531	-2944.3857421875	292.8134765625	0.602831661701202	0.906297385692596	0.34940779209137	172.549240112305	45553
True	False	False	False	False	-1988.66076660156	-2902.28637695313	155.279876708984	0.68638277053833	0.956061124801636	0.475945204496384	84.5214309692383	11833
True	False	False	False	False	-1993.58349609375	-2889.90698242188	94.2770690917969	0.781477868556976	0.951477408409119	0.868022978305817	80.7294082641602	6862
True	False	False	False	False	-1986.337890625	-2851.77099609375	69.8759460449219	0.739117622375488	0.945187211036682	0.609337687492371	62.5873031616211	3943
True	False	False	False	False	-1989.26501464844	-2781.62744140625	214.064392089844	0.713944494724274	0.952416718006134	0.536540806293488	88.9015579223633	17158
True	False	False	False	False	-1988.00830078125	-2807.13671875	97.6044921875	0.728147208690643	0.933380126953125	0.574816465377808	78.488639831543	6907
True	False	False	False	False	-1970.99951171875	-2968.08276367188	114.241622924805	0.771086752414703	0.956214725971222	0.762132465839386	101.106796264648	10414
True	False	False	False	False	-1962.13073730469	-2935.1748046875	273.958068847656	0.485697984695435	0.818638980388641	0.236300393939018	97.1012115478516	23984
True	False	False	False	False	-1963.99072265625	-2849.6669921875	125.333038330078	0.519452929496765	0.928049087524414	0.264299392700195	76.4247817993164	8636
True	False	False	False	False	-1969.4697265625	-2830.28833007813	195.208984375	0.798543214797974	0.961325705051422	1	88.3693161010742	15553
True	False	False	False	False	-1960.49365234375	-2904.76831054688	191.881561279297	0.704350054264069	0.953268826007843	0.513732254505157	90.0115585327148	15572
True	False	False	False	False	-1948.55981445313	-2878.19116210938	195.208984375	0.698149502277374	0.963838398456573	0.500038266181946	86.7784118652344	15273
True	False	False	False	False	-1948.13427734375	-2808.14819335938	134.206176757813	0.692156434059143	0.963071346282959	0.487479507923126	78.0413208007813	9443
True	False	False	False	False	-1955.828125	-2786.86010742188	184.117568969727	0.631901741027832	0.936648011207581	0.386882334947586	82.4216842651367	13682
True	False	False	False	False	-1945.15209960938	-2842.26245117188	114.241622924805	0.660006284713745	0.96779066324234	0.429013282060623	72.5825271606445	7476
True	False	False	False	False	-1940.99353027344	-2999.03491210938	62.1119499206543	0.681158900260925	0.929978787899017	0.465942800045013	93	5208
True	False	False	False	False	-1938.96435546875	-2944.48315429688	175.244430541992	0.688561737537384	0.962583482265472	0.480236709117889	84.4873428344727	13349
True	False	False	False	False	-1935.35229492188	-2817.99731445313	109.805053710938	0.658792555332184	0.960169970989227	0.427046239376068	72.3434371948242	7162
True	False	False	False	False	-1928.00158691406	-2853.298828125	130.878753662109	0.603800237178802	0.956911087036133	0.350574761629105	75.6440658569336	8926
True	False	False	False	False	-1926.97290039063	-3034.103515625	489.131591796875	0.274352014064789	0.911302030086517	0.107021309435368	160.664398193359	70853
True	False	False	False	False	-1920.2333984375	-2977.80078125	138.64274597168	0.788708209991455	0.954912185668945	1	76.5599975585938	9570
True	False	False	False	False	-1926.95764160156	-2896.70532226563	198.536407470703	0.731422424316406	0.932830154895782	0.584594190120697	88.8603363037109	15906
True	False	False	False	False	-1925.58288574219	-2786.91552734375	180.790130615234	0.799145638942719	0.948285460472107	1	83.7300643920898	13648
True	False	False	False	False	-1915.70141601563	-3017.5166015625	178.571853637695	0.54171746969223	0.921859979629517	0.284510463476181	142.267074584961	22905
True	False	False	False	False	-2019.75915527344	-2781.33715820313	222.937530517578	0.700649738311768	0.948102712631226	0.505469739437103	74.8656692504883	15048
True	False	False	False	False	-2009.6044921875	-2720.123046875	57.6753807067871	0.760451793670654	0.959577143192291	0.697474420070648	86.9038467407227	4519
True	False	False	False	False	-2004.90759277344	-2696.90869140625	66.5485153198242	0.42454919219017	0.916677594184875	0.192019209265709	74.9000015258789	4494
True	False	False	False	False	-2019.4814453125	-2685.25317382813	113.132476806641	0.675627171993256	0.948232710361481	0.455761611461639	61.9019622802734	6314
True	False	False	False	False	-2020.62414550781	-2508.2236328125	114.241622924805	0.720488905906677	0.947516262531281	0.55342161655426	58.1262130737305	5987
True	False	False	False	False	-2020.39196777344	-2659.1474609375	166.371292114258	0.464561194181442	0.902440309524536	0.220150634646416	63.2666664123535	9490
True	False	False	False	False	-2006.82849121094	-2662.25903320313	9.98227787017822	0.754574596881866	0.933233201503754	0.669301986694336	53.4444427490234	481
True	False	False	False	False	-2015.27075195313	-2582.68237304688	29.9468326568604	0.539793908596039	0.94414895772934	0.282702893018723	77.185188293457	2084
True	False	False	False	False	-2016.97351074219	-2480.03344726563	100.931915283203	0.730834186077118	0.947612226009369	0.582807719707489	48.6483497619629	4427
True	False	False	False	False	-2018.60473632813	-2394.53735351563	126.442184448242	0.853435814380646	0.968901455402374	1	64.0877227783203	7306
True	False	False	False	False	-2017.90234375	-2049.29248046875	157.498153686523	0.540542423725128	0.921204388141632	0.28340482711792	50.1267623901367	7118
True	False	False	False	False	-2017.71496582031	-2449.65869140625	194.099838256836	0.384793341159821	0.903850018978119	0.166732490062714	48.6800003051758	8519
True	False	False	False	False	-2015.75207519531	-2129.89282226563	42.1473922729492	0.668440997600555	0.941915214061737	0.44311136007309	39.1052627563477	1486
True	False	False	False	False	-2016.08276367188	-2007.88232421875	98.7136306762695	0.714771866798401	0.949206411838531	0.538611173629761	44.0224723815918	3918
True	False	False	False	False	-2015.58752441406	-1998.83618164063	12.2005615234375	0.628655016422272	0.924342334270477	0.382423788309097	51.9090919494629	571
True	False	False	False	False	-2014.34045410156	-2563.94970703125	149.734161376953	0.66825920343399	0.94242912530899	0.44279932975769	77.7703704833984	10499
True	False	False	False	False	-2006.69738769531	-2610.65771484375	82.0765075683594	0.8379065990448	0.964430749416351	1	81.2567596435547	6013
True	False	False	False	False	-2002.93017578125	-2635.57275390625	130.878753662109	0.741198301315308	0.960476875305176	0.616517305374146	79.4915237426758	9380
True	False	False	False	False	-2008.57495117188	-2529.77172851563	124.223899841309	0.61861252784729	0.950945794582367	0.369091033935547	52.4553565979004	5875
True	False	False	False	False	-2012.02038574219	-2235.822265625	169.698715209961	0.740052342414856	0.947396457195282	0.612534761428833	54.535945892334	8344
True	False	False	False	False	-2012.287109375	-2209.18481445313	139.751892089844	0.710319042205811	0.942656874656677	0.527671158313751	50.5	6363
True	False	False	False	False	-2011.19274902344	-2087.81005859375	76.5307922363281	0.809509754180908	0.952563881874084	1	53.1739120483398	3669
True	False	False	False	False	-2010.18811035156	-2418.66967773438	114.241622924805	0.586672246456146	0.946714043617249	0.330657333135605	45.5436897277832	4691
True	False	False	False	False	-2003.2373046875	-2504.05517578125	65.4393768310547	0.658434331417084	0.935499727725983	0.426468521356583	58.7796592712402	3468
True	False	False	False	False	-2004.43859863281	-2160.3984375	196.318130493164	0.795726001262665	0.963189959526062	1	76.6497192382813	13567
True	False	False	False	False	-2002.615234375	-1944.64624023438	75.4216537475586	0.797777712345123	0.956417441368103	1	59.485294342041	4045
True	False	False	False	False	-2001.06640625	-1908.78466796875	163.043869018555	0.773466467857361	0.949480831623077	0.780538976192474	74.7619018554688	10990
True	False	False	False	False	-2000.71240234375	-2186.34936523438	160.825576782227	0.605211317539215	0.943960428237915	0.352284103631973	64.0137939453125	9282
True	False	False	False	False	-2000.69787597656	-2751.630859375	313.887176513672	0.569649934768677	0.920219361782074	0.312234789133072	84.9187316894531	24032
True	False	False	False	False	-1946.17419433594	-2769.13159179688	72.0942230224609	0.522024393081665	0.93596088886261	0.266557365655899	63.4461555480957	4124
True	False	False	False	False	-1929.73876953125	-2749.2421875	129.769607543945	0.754551768302917	0.964829802513123	0.66919994354248	80	9360
True	False	False	False	False	-1970.9208984375	-2747.80249023438	16.6371288299561	0.793338239192963	0.946970880031586	1	57	855
True	False	False	False	False	-1996.38818359375	-2721.064453125	98.7136306762695	0.576597929000854	0.940552294254303	0.319601505994797	89.741569519043	7987
True	False	False	False	False	-1994.99108886719	-2707.2998046875	16.6371288299561	0.76893937587738	0.938069105148315	0.747088372707367	75.2666702270508	1129
True	False	False	False	False	-1990.96398925781	-2672.3603515625	108.695907592773	0.677731871604919	0.955824494361877	0.459587782621384	81.5612258911133	7993
True	False	False	False	False	-1994.12890625	-2600.19311523438	78.7490768432617	0.624464571475983	0.950181484222412	0.376778483390808	67.6760559082031	4805
True	False	False	False	False	-1999.3818359375	-2398.41748046875	104.259346008301	0.837473332881927	0.966074287891388	1	63.5531921386719	5974
True	False	False	False	False	-1998.38500976563	-2098.53857421875	45.4748191833496	0.73448771238327	0.951893091201782	0.594133496284485	62.0243911743164	2543
True	False	False	False	False	-1996.09753417969	-2126.35864257813	90.9496383666992	0.65054839849472	0.950172364711761	0.414064913988113	67.4878082275391	5534
True	False	False	False	False	-1994.00708007813	-2562.34448242188	148.625015258789	0.665963351726532	0.959523558616638	0.438889920711517	81.3059692382813	10895
True	False	False	False	False	-1989.69226074219	-2467.99682617188	183.008422851563	0.641101002693176	0.926855623722076	0.399941295385361	66.6727294921875	11001
True	False	False	False	False	-1993.28442382813	-2077.41870117188	45.4748191833496	0.690609216690063	0.924023032188416	0.484336644411087	58.5365867614746	2400
True	False	False	False	False	-1987.38293457031	-2426.71875	184.117568969727	0.43366876244545	0.923190653324127	0.198174953460693	62.2349395751953	10331
True	False	False	False	False	-1985.17712402344	-2656.43310546875	133.097030639648	0.718917906284332	0.957506716251373	0.549260377883911	85.6083297729492	10273
True	False	False	False	False	-1984.68359375	-2534.98217773438	135.315322875977	0.68776923418045	0.944974303245544	0.478667497634888	63.3524589538574	7729
True	False	False	False	False	-1984.02258300781	-2689.14086914063	73.203369140625	0.721717655658722	0.971396505832672	0.556727468967438	75.3030319213867	4970
True	False	False	False	False	-1981.63671875	-2625.48779296875	109.805053710938	0.762798249721527	0.950895130634308	0.709939241409302	83.0101013183594	8218
True	False	False	False	False	-1982.67407226563	-2096.2724609375	83.1856460571289	0.721511900424957	0.964746832847595	0.556170701980591	67.6666641235352	5075
True	False	False	False	False	-1978.82800292969	-2513.69995117188	98.7136306762695	0.759070038795471	0.950941801071167	0.690488159656525	64.4044952392578	5732
True	False	False	False	False	-1976.8359375	-2208.84887695313	157.498153686523	0.762220680713654	0.949574828147888	0.706796109676361	79.7323913574219	11322
True	False	False	False	False	-1978.74450683594	-2139.88647460938	202.97297668457	0.663547515869141	0.949282944202423	0.43483904004097	78.37158203125	14342
True	False	False	False	False	-1975.26306152344	-2705.5625	122.005615234375	0.813822686672211	0.96386045217514	1	79.5727310180664	8753
True	False	False	False	False	-1972.45056152344	-2581.80224609375	251.77522277832	0.466662108898163	0.896386623382568	0.221712931990623	84.7092514038086	19229
True	False	False	False	False	-1975.22692871094	-2447.83740234375	103.150199890137	0.793185532093048	0.951622247695923	1	74.365592956543	6916
True	False	False	False	False	-1973.59924316406	-2491.57421875	183.008422851563	0.716383457183838	0.95416396856308	0.542695045471191	68.9636383056641	11379
True	False	False	False	False	-1971.59265136719	-2059.72119140625	83.1856460571289	0.478413105010986	0.914561152458191	0.23062352836132	57.6133346557617	4321
True	False	False	False	False	-1971.30163574219	-2729.14819335938	232.919815063477	0.581681311130524	0.887596189975739	0.325122892856598	89.476188659668	18790
True	False	False	False	False	-1967.9892578125	-2677.54125976563	105.36848449707	0.810243308544159	0.96284031867981	1	74.5473709106445	7082
True	False	False	False	False	-1962.939453125	-2621.7705078125	9.98227787017822	0.754574596881866	0.933233201503754	0.669301986694336	65.3333358764648	588
True	False	False	False	False	-1969.552734375	-2179.96215820313	192.990692138672	0.704810500144958	0.952993810176849	0.51477974653244	75.8505783081055	13198
True	False	False	False	False	-1967.71508789063	-2110.75732421875	138.64274597168	0.404914289712906	0.913212478160858	0.179229736328125	64.0640029907227	8008
True	False	False	False	False	-1964.19921875	-2141.71166992188	11.0914192199707	0.619482219219208	0.921230614185333	0.37021940946579	56.0999984741211	561
True	False	False	False	False	-1963.8369140625	-2471.26879882813	118.678184509277	0.834435343742371	0.960674583911896	1	75.1401901245117	8040
True	False	False	False	False	-1962.67248535156	-2653.41845703125	54.3479537963867	0.825362265110016	0.95892596244812	1	68.8163299560547	3372
True	False	False	False	False	-1959.19873046875	-2528.80590820313	153.061584472656	0.740749657154083	0.949034988880157	0.614949762821198	70.6231918334961	9746
True	False	False	False	False	-1961.75390625	-2264.61059570313	13.3097038269043	0.615151524543762	0.908898293972015	0.364647418260574	50	600
True	False	False	False	False	-1991.36938476563	-2055.97216796875	14.4188451766968	0.619212806224823	0.930929720401764	0.369869381189346	37.0769233703613	482
True	False	False	False	False	-2000.36315917969	-2022.65551757813	80.9673614501953	0.725601851940155	0.941718697547913	0.567489385604858	59.7534255981445	4362
True	False	False	False	False	-1994.4755859375	-1979.87854003906	35.4925422668457	0.75548255443573	0.942040622234344	0.673407912254333	53.3125	1706
True	False	False	False	False	-1993.28857421875	-1954.71850585938	13.3097038269043	0.743378639221191	0.942608833312988	0.624296009540558	54.8333320617676	658
True	False	False	False	False	-1990.73315429688	-2007.53479003906	35.4925422668457	0.657634496688843	0.921129167079926	0.425183236598969	59.3125	1898
True	False	False	False	False	-1989.71704101563	-1927.91833496094	68.7667999267578	0.765656411647797	0.950513124465942	0.726305961608887	57.2580642700195	3550
True	False	False	False	False	-1988.0966796875	-2037.1591796875	76.5307922363281	0.642785727977753	0.939432740211487	0.40240478515625	59.811595916748	4127
True	False	False	False	False	-1967.49548339844	-2021.71423339844	155.279876708984	0.607840538024902	0.943738400936127	0.355498671531677	65.4285736083984	9160
True	False	False	False	False	-1979.97680664063	-1912.06005859375	46.5839614868164	0.639514982700348	0.940659582614899	0.397643029689789	56.476188659668	2372
True	False	False	False	False	-1975.62939453125	-1990.01721191406	181.899276733398	0.594654619693756	0.929411232471466	0.339754730463028	68.3719482421875	11213
True	False	False	False	False	-1973.79418945313	-1946.88415527344	149.734161376953	0.684073209762573	0.95227313041687	0.471474379301071	57.6444435119629	7782
True	False	False	False	False	-1958.94360351563	-2276.7470703125	25.5102653503418	0.748013913631439	0.939718544483185	0.641803920269012	39.4782600402832	908
True	False	False	False	False	-1957.32397460938	-2633.40698242188	38.8199691772461	0.770017266273499	0.946688234806061	0.754476308822632	70.3142852783203	2461
True	False	False	False	False	-1957.95190429688	-2392.94213867188	85.4039306640625	0.791216492652893	0.949449241161346	1	56.8831176757813	4380
True	False	False	False	False	-1958.37316894531	-1920.50170898438	103.150199890137	0.688050091266632	0.946024298667908	0.479222506284714	59.8602142333984	5567
True	False	False	False	False	-1958.31823730469	-2073.52270507813	53.2388153076172	0.596519231796265	0.943585991859436	0.341925352811813	56.1041679382324	2693
True	False	False	False	False	-1957.77124023438	-2561.24951171875	164.153015136719	0.725604593753815	0.943974673748016	0.567497134208679	73.9189224243164	10940
True	False	False	False	False	-1957.46691894531	-2228.86254882813	175.244430541992	0.800619006156921	0.955330193042755	1	71.2278518676758	11254
True	False	False	False	False	-1954.96179199219	-2202.93115234375	118.678184509277	0.834435343742371	0.959103643894196	1	65.551399230957	7014
True	False	False	False	False	-1953.93139648438	-2746.85668945313	153.061584472656	0.588492512702942	0.91088330745697	0.332704663276672	81.9130401611328	11304
True	False	False	False	False	-1936.4931640625	-2732.24267578125	99.8227767944336	0.754056692123413	0.9543536901474	0.666995942592621	82.1111145019531	7390
True	False	False	False	False	-1946.5927734375	-2717.9326171875	88.7313537597656	0.745258808135986	0.959447026252747	0.631230175495148	71.8000030517578	5744
True	False	False	False	False	-1927.20654296875	-2698.861328125	222.937530517578	0.57489025592804	0.921992421150208	0.317772001028061	81.5572128295898	16393
True	False	False	False	False	-1953.49841308594	-2692.50634765625	119.787330627441	0.746888160705566	0.959395885467529	0.637421369552612	75.0462951660156	8105
True	False	False	False	False	-1935.57177734375	-2669.79467773438	159.716445922852	0.659420073032379	0.932650446891785	0.428061366081238	72.5277786254883	10444
True	False	False	False	False	-1931.51110839844	-2639.46411132813	165.262145996094	0.69783627986908	0.951119959354401	0.499366074800491	82.4832229614258	12290
True	False	False	False	False	-1949.39208984375	-2615.1689453125	39.9291114807129	0.71972519159317	0.940591812133789	0.551389634609222	72.0555572509766	2594
True	False	False	False	False	-1953.66491699219	-2093.49560546875	96.4953460693359	0.592089056968689	0.941049098968506	0.336796790361404	57.965518951416	5043
True	False	False	False	False	-1953.24768066406	-2449.8544921875	104.259346008301	0.745750606060028	0.951100528240204	0.63308048248291	56.2446823120117	5287
True	False	False	False	False	-1950.3134765625	-2375.03833007813	87.6222152709961	0.774631977081299	0.950619041919708	0.790380477905273	54.0506324768066	4270
True	False	False	False	False	-1952.60949707031	-2003.8056640625	112.023338317871	0.765150249004364	0.958143532276154	0.723301768302917	69.1089096069336	6980
True	False	False	False	False	-1950.04760742188	-2293.10522460938	138.64274597168	0.741000473499298	0.938935339450836	0.615824639797211	57.2639999389648	7158
True	False	False	False	False	-1945.32397460938	-2131.14233398438	54.3479537963867	0.777484655380249	0.949315667152405	0.817557096481323	59.2040824890137	2901
True	False	False	False	False	-1946.9453125	-2052.75561523438	167.480438232422	0.609444439411163	0.951873779296875	0.357478946447372	62.8410606384277	9489
True	False	False	False	False	-1949.76635742188	-1979.40319824219	129.769607543945	0.809128880500793	0.957916557788849	1	68.3418807983398	7996
True	False	False	False	False	-1946.90246582031	-2115.53637695313	72.0942230224609	0.579103887081146	0.93503600358963	0.322309136390686	65.1076889038086	4232
True	False	False	False	False	-1942.18994140625	-2024.06164550781	137.533599853516	0.588521242141724	0.934694230556488	0.332737118005753	64.2983856201172	7973
True	False	False	False	False	-1939.75366210938	-1961.4619140625	61.0028076171875	0.837460100650787	0.960947930812836	1	56.7454528808594	3121
True	False	False	False	False	-1945.14892578125	-1938.89428710938	123.114753723145	0.785416007041931	0.96615344285965	1	61.0990982055664	6782
True	False	False	False	False	-1940.83068847656	-1917.03723144531	38.8199691772461	0.615669310092926	0.939445734024048	0.365307509899139	59.1142845153809	2069
True	False	False	False	False	-1938.64184570313	-2626.091796875	49.9113883972168	0.714016556739807	0.955653548240662	0.536720454692841	79.9777755737305	3599
True	False	False	False	False	-1933.37890625	-2609.42944335938	37.7108268737793	0.666771829128265	0.922954320907593	0.44025981426239	62.5588226318359	2127
True	False	False	False	False	-1937.74011230469	-2586.02392578125	96.4953460693359	0.698709607124329	0.930517971515656	0.501244783401489	60.9770126342773	5305
True	False	False	False	False	-1930.439453125	-2557.95629882813	116.459907531738	0.809028446674347	0.950145304203033	1	67.1238098144531	7048
True	False	False	False	False	-1931.81823730469	-2518.44458007813	154.17073059082	0.749226808547974	0.969152987003326	0.646627426147461	74.992805480957	10424
True	False	False	False	False	-1933.796875	-2484.37060546875	124.223899841309	0.706682562828064	0.948155403137207	0.519085705280304	63.3303565979004	7093
True	False	False	False	False	-1923.36889648438	-2457.83471679688	135.315322875977	0.778218626976013	0.951301991939545	0.825467169284821	62.2459030151367	7594
True	False	False	False	False	-1927.83898925781	-2333.38842773438	106.477630615234	0.69047749042511	0.951861202716827	0.484070807695389	61.4583320617676	5900
True	False	False	False	False	-1932.54968261719	-2143.46362304688	78.7490768432617	0.765397131443024	0.951916694641113	0.724761068820953	64.9718322753906	4613
True	False	False	False	False	-1933.77697753906	-2117.18530273438	79.8582229614258	0.776177406311035	0.951916694641113	0.804480254650116	70.7361145019531	5093
True	False	False	False	False	-1932.20471191406	-2095.62426757813	85.4039306640625	0.629268407821655	0.944804489612579	0.383260428905487	61.5454559326172	4739
True	False	False	False	False	-1932.86352539063	-1973.1337890625	12.2005615234375	0.741141617298126	0.94014710187912	0.616318583488464	56.3636360168457	620
True	False	False	False	False	-1931.89758300781	-2247.12133789063	99.8227767944336	0.827447116374969	0.957300961017609	1	69.8888854980469	6290
True	False	False	False	False	-1927.77990722656	-2194.9482421875	328.306030273438	0.429953813552856	0.933793604373932	0.195650145411491	78.8682403564453	23345
True	False	False	False	False	-1931.11474609375	-2068.8818359375	55.4570960998535	0.483694344758987	0.951976418495178	0.23472698032856	51.9599990844727	2598
True	False	False	False	False	-1930.06311035156	-2158.60595703125	24.401123046875	0.698149502277374	0.948104023933411	0.500038266181946	56.3636360168457	1240
True	False	False	False	False	-1927.708984375	-2395.51684570313	98.7136306762695	0.759070038795471	0.957231283187866	0.690488159656525	54.8988761901855	4886
True	False	False	False	False	-1918.64086914063	-2349.51391601563	15.5279874801636	0.717676758766174	0.938069105148315	0.546022891998291	54.4285697937012	762
True	False	False	False	False	-1924.63659667969	-2089.15161132813	49.9113883972168	0.400918066501617	0.896193981170654	0.176700428128242	58.8222236633301	2647
True	False	False	False	False	-1920.77783203125	-2026.87316894531	98.7136306762695	0.598917424678802	0.927287995815277	0.344743341207504	60.2134819030762	5359
True	False	False	False	False	-1921.84716796875	-2006.591796875	86.513069152832	0.84085887670517	0.962681770324707	1	58.8589744567871	4591
True	False	False	False	False	-1918.78930664063	-2045.96374511719	115.350761413574	0.825085759162903	0.960335493087769	1	69.25	7202
True	False	False	False	False	-1917.45849609375	-2130.55224609375	104.259346008301	0.77779358625412	0.959492325782776	0.82083135843277	71.5	6721
True	False	False	False	False	-1916.95227050781	-2113.765625	79.8582229614258	0.760807573795319	0.958638429641724	0.699313879013062	61.6805572509766	4441
True	False	False	False	False	-1916.41564941406	-2547.23388671875	109.805053710938	0.829462349414825	0.963169574737549	1	79.919189453125	7912
True	False	False	False	False	-1916.33459472656	-2236.8232421875	168.589569091797	0.711886703968048	0.951096475124359	0.531466901302338	74.6776351928711	11351
True	False	False	False	False	-3011.29833984375	-1854.45385742188	58.7845230102539	0.420476406812668	0.930315911769867	0.18931533396244	120	6360
True	False	False	False	False	-2997.72583007813	-1812.02416992188	122.005615234375	0.748618364334106	0.931887865066528	0.64419424533844	131.881820678711	14507
True	False	False	False	False	-3028.759765625	-1787.0908203125	43.256534576416	0.779702305793762	0.949179470539093	0.843046307563782	97.2564086914063	3793
True	False	False	False	False	-3071.40283203125	-1711.21179199219	125.333038330078	0.712992250919342	0.960387885570526	0.534179747104645	109.513275146484	12375
True	False	False	False	False	-3115.04370117188	-1643.72973632813	106.477630615234	0.635884404182434	0.951823532581329	0.392456561326981	114.697914123535	11011
True	False	False	False	False	-3143.47802734375	-1573.22741699219	29.9468326568604	0.764188587665558	0.946757137775421	0.717723667621613	108.62963104248	2933
True	False	False	False	False	-3178.80224609375	-1485.83386230469	44.3656768798828	0.784437417984009	0.949666619300842	0.932413876056671	116.625	4665
True	False	False	False	False	-3196.66772460938	-1418.85424804688	96.4953460693359	0.615596354007721	0.932694017887115	0.365214377641678	107.919540405273	9389
True	False	False	False	False	-3223.40283203125	-1355.32788085938	89.8404998779297	0.634850382804871	0.96437793970108	0.39099794626236	100.234565734863	8119
True	False	False	False	False	-3236.30004882813	-1317.279296875	122.005615234375	0.62011981010437	0.926216840744019	0.371049791574478	115.363639831543	12690
True	False	False	False	False	-3266.36279296875	-1226.71276855469	44.3656768798828	0.673765122890472	0.943160891532898	0.452423572540283	102.199996948242	4088
True	False	False	False	False	-3274.2314453125	-1200.08715820313	22.1828384399414	0.755204319953918	0.943390667438507	0.672140836715698	101.349998474121	2027
True	False	False	False	False	-3289.45483398438	-1151.67883300781	44.3656768798828	0.749354422092438	0.944926857948303	0.647141218185425	110.574996948242	4423
True	False	False	False	False	-3299.00415039063	-1105.39794921875	17.7462711334229	0.762108087539673	0.940302610397339	0.706189274787903	97.0625	1553
True	False	False	False	False	-3306.42456054688	-1075.76623535156	18.8554134368896	0.712653756141663	0.952788710594177	0.533345997333527	100.058822631836	1701
True	False	False	False	False	-3329.3935546875	-972.591186523438	56.5662384033203	0.789839804172516	0.947712421417236	1	108.588233947754	5538
True	False	False	False	False	-3346.41577148438	-870.926086425781	25.5102653503418	0.748013913631439	0.950671494007111	0.641803920269012	85.9130401611328	1976
True	False	False	False	False	-3359.34301757813	-818.119567871094	61.0028076171875	0.573079586029053	0.944712281227112	0.315845757722855	101.490905761719	5582
True	False	False	False	False	-3371.30200195313	-722.704956054688	16.6371288299561	0.646814525127411	0.894671499729156	0.408391445875168	90.8000030517578	1362
True	False	False	False	False	-3371.03588867188	-638.848327636719	89.8404998779297	0.805119872093201	0.958110809326172	1	92.7283935546875	7511
True	False	False	False	False	-3379.72509765625	-607.522277832031	126.442184448242	0.829544961452484	0.956831932067871	1	113.614036560059	12952
True	False	False	False	False	-3388.66943359375	-501.345031738281	53.2388153076172	0.447155296802521	0.946005940437317	0.207547098398209	94.375	4530
True	False	False	False	False	-3393.41967773438	-435.366088867188	14.4188451766968	0.742955923080444	0.934609174728394	0.622766435146332	90.7692337036133	1180
True	False	False	False	False	-3393.21826171875	-403.208801269531	65.4393768310547	0.658434331417084	0.940124332904816	0.426468521356583	97.8644104003906	5774
True	False	False	False	False	-3391.5830078125	-375.854187011719	61.0028076171875	0.760719418525696	0.957729458808899	0.698856711387634	92.9090881347656	5110
True	False	False	False	False	-3392.8681640625	-339.019134521484	58.7845230102539	0.807007014751434	0.953453481197357	1	91.0943374633789	4828
True	False	False	False	False	-3391.31689453125	-361.402618408203	36.6016845703125	0.779091417789459	0.957971453666687	0.835518538951874	93.7575759887695	3094
True	False	False	False	False	-3389.53955078125	-480.63134765625	44.3656768798828	0.799694657325745	0.95525187253952	1	94.4000015258789	3776
True	False	False	False	False	-3388.55200195313	-312.423706054688	72.0942230224609	0.625310301780701	0.95210999250412	0.377908170223236	84.2307662963867	5475
True	False	False	False	False	-3389.32836914063	-259.687072753906	37.7108268737793	0.517702579498291	0.922421395778656	0.262773334980011	76.2647094726563	2593
True	False	False	False	False	-3387.68823242188	-202.197372436523	36.6016845703125	0.691693365573883	0.932952880859375	0.486534744501114	79.7878799438477	2633
True	False	False	False	False	-3386.7568359375	-290.578796386719	49.9113883972168	0.726490080356598	0.941157817840576	0.570020496845245	81.7555541992188	3679
True	False	False	False	False	-3386.25390625	-224.668853759766	116.459907531738	0.514787077903748	0.905691862106323	0.260250419378281	87.5142822265625	9189
True	False	False	False	False	-3386.02294921875	-553.703796386719	241.792938232422	0.291080892086029	0.903935074806213	0.115239083766937	107.23853302002	23378
True	False	False	False	False	-3381.38696289063	-453.471771240234	12.2005615234375	0.523949325084686	0.894864976406097	0.268260091543198	73.0909118652344	804
True	False	False	False	False	-3383.75854492188	-186.515213012695	79.8582229614258	0.750213325023651	0.963311195373535	0.650631964206696	79.8611145019531	5750
True	False	False	False	False	-3381.84326171875	-145.794448852539	198.536407470703	0.380669862031937	0.871561944484711	0.164242476224899	92.2849197387695	16519
True	False	False	False	False	-3380.849609375	-117.938522338867	51.0205307006836	0.774829864501953	0.951043426990509	0.792114913463593	80.8478240966797	3719
True	False	False	False	False	-3381.16723632813	-102.130294799805	87.6222152709961	0.726314723491669	0.956301808357239	0.569518506526947	88.2911376953125	6975
True	False	False	False	False	-3379.46459960938	-61.2714309692383	59.8936653137207	0.789699912071228	0.959577143192291	1	81.8333358764648	4419
True	False	False	False	False	-3379.29077148438	-412.235504150391	13.3097038269043	0.743378639221191	0.931919693946838	0.624296009540558	79.0833358764648	949
True	False	False	False	False	-3378.05932617188	-625.083801269531	51.0205307006836	0.809165418148041	0.952329814434052	1	98.3043441772461	4522
True	False	False	False	False	-3377.81372070313	-520.799194335938	85.4039306640625	0.71731162071228	0.959447026252747	0.545078694820404	87.8701324462891	6766
True	False	False	False	False	-3373.12280273438	-17.0913925170898	115.350761413574	0.769432365894318	0.946024298667908	0.750428736209869	101.980766296387	10606
True	False	False	False	False	-3373.1064453125	24.2382278442383	54.3479537963867	0.596014022827148	0.939322292804718	0.341335475444794	92.8367309570313	4549
True	False	False	False	False	-3372.3359375	-353.150024414063	62.1119499206543	0.818948090076447	0.966921865940094	1	74.4821395874023	4171
True	False	False	False	False	-3366.56518554688	-694.373657226563	141.970169067383	0.747599303722382	0.953401744365692	0.640179634094238	101.265625	12962
True	False	False	False	False	-3366.28588867188	-671.379760742188	26.6194076538086	0.761617660522461	0.943622469902039	0.703567922115326	77.2083358764648	1853
True	False	False	False	False	-3363.46044921875	-178.409927368164	73.203369140625	0.802794396877289	0.956435859203339	1	65.5757598876953	4328
True	False	False	False	False	-3365.0869140625	53.3109893798828	29.9468326568604	0.624239027500153	0.923053503036499	0.376477956771851	79.3703689575195	2143
True	False	False	False	False	-3362.98706054688	-321.519134521484	54.3479537963867	0.450498998165131	0.891556739807129	0.209922552108765	68.7755126953125	3370
True	False	False	False	False	-3362.5888671875	-293.035858154297	150.843307495117	0.483459025621414	0.892768621444702	0.234542801976204	89.0147094726563	12106
True	False	False	False	False	-3361.42626953125	-79.5959243774414	130.878753662109	0.627089440822601	0.897410571575165	0.380300492048264	79.7627105712891	9412
True	False	False	False	False	-3359.68310546875	-740.643493652344	85.4039306640625	0.491170763969421	0.940945625305176	0.240645781159401	79.8701324462891	6150
True	False	False	False	False	-3356.68603515625	-549.184387207031	76.5307922363281	0.642785727977753	0.947722911834717	0.40240478515625	67.5797119140625	4663
True	False	False	False	False	-3358.8037109375	-497.077209472656	22.1828384399414	0.784437417984009	0.954333782196045	0.932413876056671	63.9000015258789	1278
True	False	False	False	False	-3357.41479492188	-386.202819824219	110.914192199707	0.837840735912323	0.974962711334229	1	72.4599990844727	7246
True	False	False	False	False	-3358.71362304688	-274.895721435547	24.401123046875	0.316468834877014	0.865562260150909	0.128224939107895	66.3181838989258	1459
True	False	False	False	False	-3354.30346679688	-848.335021972656	24.401123046875	0.715491533279419	0.936510443687439	0.54042637348175	97.5	2145
True	False	False	False	False	-3335.15209960938	-843.319641113281	21.0736961364746	0.640076875686646	0.949795067310333	0.398454904556274	68.684211730957	1305
True	False	False	False	False	-3353.9169921875	-709.527587890625	62.1119499206543	0.818948090076447	0.96172833442688	1	77.5	4340
True	False	False	False	False	-3340.2890625	-647.552307128906	68.7667999267578	0.765656411647797	0.955285608768463	0.726305961608887	65.5483856201172	4064
True	False	False	False	False	-3353.97143554688	-139.522796630859	105.36848449707	0.753684103488922	0.934110522270203	0.665352880954742	66.7157897949219	6338
True	False	False	False	False	-3353.63818359375	7.57646560668945	18.8554134368896	0.666771829128265	0.908051609992981	0.44025981426239	62.6470603942871	1065
True	False	False	False	False	-3351.38256835938	-465.986724853516	37.7108268737793	0.636951267719269	0.910505831241608	0.393970042467117	65.6470565795898	2232
True	False	False	False	False	-3340.3056640625	-446.869964599609	31.0559749603271	0.549106180667877	0.893799126148224	0.291569441556931	63.75	1785
True	False	False	False	False	-3346.865234375	-405.972076416016	49.9113883972168	0.744696021080017	0.949186086654663	0.629131495952606	60.3555564880371	2716
True	False	False	False	False	-3346.64721679688	-360.964416503906	46.5839614868164	0.823659300804138	0.961694955825806	1	66.976188659668	2813
True	False	False	False	False	-3344.8037109375	-185.623474121094	68.7667999267578	0.782398581504822	0.95479941368103	0.883594453334808	65.7580642700195	4077
True	False	False	False	False	-3339.72192382813	-675.896606445313	33.2742576599121	0.679383754730225	0.945911586284637	0.462631285190582	64.4000015258789	1932
True	False	False	False	False	-3332.35083007813	-558.938720703125	108.695907592773	0.777484655380249	0.939520239830017	0.817557096481323	86.5102005004883	8478
True	False	False	False	False	-3338.58422851563	-113.247634887695	87.6222152709961	0.811767578125	0.961762547492981	1	68.1012649536133	5380
True	False	False	False	False	-3336.65454101563	-305.857055664063	46.5839614868164	0.752402067184448	0.94376403093338	0.659794867038727	63.4047622680664	2663
True	False	False	False	False	-3334.8154296875	-237.363510131836	96.4953460693359	0.670337855815887	0.946478605270386	0.44639065861702	72.1839065551758	6280
True	False	False	False	False	-3329.33764648438	-807.074584960938	98.7136306762695	0.583004176616669	0.933772504329681	0.326578676700592	74.730339050293	6651
True	False	False	False	False	-3326.96923828125	-527.088134765625	35.4925422668457	0.795358955860138	0.956876516342163	1	64.90625	2077
True	False	False	False	False	-3326.42822265625	-884.359130859375	43.256534576416	0.698659062385559	0.946144938468933	0.501135647296906	74.8205108642578	2918
True	False	False	False	False	-3316.67578125	-841.785034179688	45.4748191833496	0.768088281154633	0.948370218276978	0.741466164588928	65.1219482421875	2670
True	False	False	False	False	-3322.6162109375	-542.656127929688	49.9113883972168	0.632549703121185	0.958259999752045	0.387781292200089	71.9555587768555	3238
True	False	False	False	False	-3325.76391601563	-183.161743164063	55.4570960998535	0.731203615665436	0.951341331005096	0.583928167819977	63.9199981689453	3196
True	False	False	False	False	-3324.85766601563	22.1383571624756	39.9291114807129	0.64491605758667	0.896115958690643	0.405553311109543	65	2340
True	False	False	False	False	-3322.732421875	-94.0910568237305	93.1679229736328	0.587583184242249	0.930074989795685	0.331679940223694	67.1547622680664	5641
True	False	False	False	False	-3322.23657226563	-476.778442382813	37.7108268737793	0.366528213024139	0.839268922805786	0.155876383185387	60.264705657959	2049
True	False	False	False	False	-3321.47509765625	-369.606964111328	65.4393768310547	0.645171880722046	0.931625723838806	0.405933976173401	61.4237289428711	3624
True	False	False	False	False	-3321.48608398438	-267.461944580078	89.8404998779297	0.624107658863068	0.926612019538879	0.376303166151047	63.679012298584	5158
True	False	False	False	False	-3318.38354492188	-762.043395996094	38.8199691772461	0.643570005893707	0.911336481571198	0.403559476137161	66.4000015258789	2324
True	False	False	False	False	-3315.40869140625	-602.797729492188	92.0587844848633	0.529443800449371	0.906268954277039	0.273180812597275	66.1927719116211	5494
True	False	False	False	False	-3318.2919921875	-148.073379516602	66.5485153198242	0.811298549175262	0.958205223083496	1	62.9166679382324	3775
True	False	False	False	False	-3312.09692382813	-1041.13635253906	85.4039306640625	0.63712877035141	0.948442876338959	0.394222766160965	107.974029541016	8314
True	False	False	False	False	-3302.82348632813	-754.644104003906	61.0028076171875	0.760719418525696	0.950586557388306	0.698856711387634	68.7818145751953	3783
True	False	False	False	False	-3311.01196289063	-16.2613391876221	90.9496383666992	0.52883118391037	0.941185116767883	0.272627621889114	65	5330
True	False	False	False	False	-3310.572265625	-702.744689941406	83.1856460571289	0.69868016242981	0.947722911834717	0.501181185245514	71.466667175293	5360
True	False	False	False	False	-3304.51684570313	-635.795715332031	25.5102653503418	0.636238098144531	0.901352107524872	0.392957359552383	61.1739120483398	1407
True	False	False	False	False	-3302.20239257813	-347.960876464844	55.4570960998535	0.434171795845032	0.854371547698975	0.198518663644791	63.2599983215332	3163
True	False	False	False	False	-3309.7197265625	-32.8232040405273	31.0559749603271	0.452038288116455	0.917901217937469	0.211023241281509	65.8214263916016	1843
True	False	False	False	False	-3303.57373046875	47.4450607299805	88.7313537597656	0.425145357847214	0.915668368339539	0.192417293787003	65.9250030517578	5274
True	False	False	False	False	-3302.89404296875	-310.611846923828	79.8582229614258	0.739838838577271	0.944229900836945	0.6118004322052	66.7916641235352	4809
True	False	False	False	False	-3300.94848632813	-188.025177001953	211.846115112305	0.82183825969696	0.963304400444031	1	83.0314102172852	15859
True	False	False	False	False	-3301.61791992188	17.9632911682129	23.2919807434082	0.628847420215607	0.912226259708405	0.382685959339142	62.1428565979004	1305
True	False	False	False	False	-3300.10986328125	-54.4160003662109	141.970169067383	0.766845762729645	0.960024297237396	0.733563005924225	80.4453125	10297
True	False	False	False	False	-3299.97265625	-509.923583984375	9.98227787017822	0.606388568878174	0.906704366207123	0.353718668222427	58.6666679382324	528
True	False	False	False	False	-3299.7529296875	-1091.11315917969	38.8199691772461	0.770017266273499	0.944049656391144	0.754476308822632	99.0285720825195	3466
True	False	False	False	False	-3286.52490234375	-1066.72839355469	45.4748191833496	0.661913216114044	0.927878558635712	0.432134091854095	75.4146347045898	3092
True	False	False	False	False	-3297.59130859375	-409.279876708984	47.6931037902832	0.682282447814941	0.919878423213959	0.46806126832962	63.4186058044434	2727
True	False	False	False	False	-3299.29663085938	-78.3686676025391	177.462707519531	0.55325049161911	0.943329870700836	0.295611768960953	73.125	11700
True	False	False	False	False	-3298.2255859375	-381.687866210938	80.9673614501953	0.692936301231384	0.938861489295959	0.489078670740128	66.2876739501953	4839
True	False	False	False	False	-3296.8076171875	-289.784606933594	49.9113883972168	0.806145071983337	0.951893091201782	1	60.7111129760742	2732
True	False	False	False	False	-3295.6953125	-129.895812988281	42.1473922729492	0.711886703968048	0.936613917350769	0.531466901302338	59.4736824035645	2260
True	False	False	False	False	-3295.443359375	-900.212097167969	28.8376903533936	0.646229147911072	0.929793775081635	0.407513111829758	66.9230804443359	1740
True	False	False	False	False	-3282.36865234375	-866.940246582031	36.6016845703125	0.779091417789459	0.94477391242981	0.835518538951874	66.5151519775391	2195
True	False	False	False	False	-3291.89965820313	-673.209106445313	90.9496383666992	0.621211111545563	0.94073623418808	0.372477054595947	71.9146347045898	5897
True	False	False	False	False	-3295.03979492188	-489.793060302734	42.1473922729492	0.578608810901642	0.902030527591705	0.321772009134293	62.0263175964355	2357
True	False	False	False	False	-3291.87841796875	-109.620094299316	119.787330627441	0.681443929672241	0.94185197353363	0.466478526592255	71.6203689575195	7735
True	False	False	False	False	-3290.74731445313	-833.731750488281	14.4188451766968	0.601119041442871	0.922711372375488	0.347356885671616	60.6923065185547	789
True	False	False	False	False	-3288.55932617188	-604.712768554688	64.3302307128906	0.576505601406097	0.911512851715088	0.319502264261246	63.5862083435059	3688
True	False	False	False	False	-3289.80737304688	-228.045471191406	16.6371288299561	0.646814525127411	0.925363481044769	0.408391445875168	65.466667175293	982
True	False	False	False	False	-3288.5400390625	-456.488739013672	59.8936653137207	0.730168700218201	0.916809141635895	0.580802917480469	64.0740737915039	3460
True	False	False	False	False	-3280.25268554688	-434.238555908203	57.6753807067871	0.642163455486298	0.913747906684875	0.401492148637772	62.5961532592773	3255
True	False	False	False	False	-3286.10717773438	-158.565704345703	112.023338317871	0.747237205505371	0.951248407363892	0.638770759105682	72.1089096069336	7283
True	False	False	False	False	-3282.92553710938	-210.316833496094	27.7285480499268	0.707581996917725	0.929314136505127	0.521181464195251	66.2799987792969	1657
True	False	False	False	False	-3281.03881835938	-12.4059915542603	126.442184448242	0.591495513916016	0.936683714389801	0.336117118597031	67.4824523925781	7693
True	False	False	False	False	-3278.84619140625	-1125.8896484375	39.9291114807129	0.497925460338593	0.882142186164856	0.246108084917068	85.8055572509766	3089
True	False	False	False	False	-3273.89135742188	-958.510925292969	17.7462711334229	0.64491605758667	0.903285682201385	0.405553311109543	69.3125	1109
True	False	False	False	False	-3276.03173828125	-785.87451171875	65.4393768310547	0.692189514636993	0.945187211036682	0.487547129392624	73.1186447143555	4314
True	False	False	False	False	-3274.45678710938	-319.801208496094	75.4216537475586	0.636951267719269	0.956900954246521	0.393970042467117	61.470588684082	4180
True	False	False	False	False	-3273.02465820313	-1169.17712402344	84.2947845458984	0.755421161651611	0.949547469615936	0.673127472400665	97.9736862182617	7446
True	False	False	False	False	-3257.42895507813	-1047.74755859375	34.3833999633789	0.619763374328613	0.892771303653717	0.370585262775421	68.870964050293	2135
True	False	False	False	False	-3271.85595703125	-994.238586425781	49.9113883972168	0.632549703121185	0.945093810558319	0.387781292200089	66.5555572509766	2995
True	False	False	False	False	-3270.13354492188	-719.990478515625	108.695907592773	0.471387773752213	0.890948057174683	0.225260719656944	64.7959213256836	6350
True	False	False	False	False	-3271.85034179688	-504.656921386719	51.0205307006836	0.700421154499054	0.926811575889587	0.504968225955963	61.8043479919434	2843
True	False	False	False	False	-3268.86181640625	-294.0703125	59.8936653137207	0.75905966758728	0.955277323722839	0.690436720848083	64.1666641235352	3465
True	False	False	False	False	-3269.44409179688	-207.09831237793	69.8759460449219	0.795017898082733	0.957625508308411	1	68	4284
True	False	False	False	False	-3268.802734375	-873.615844726563	15.5279874801636	0.717676758766174	0.938069105148315	0.546022891998291	65.1428604125977	912
True	False	False	False	False	-3257.939453125	-772.153625488281	16.6371288299561	0.714476346969604	0.930929720401764	0.53786963224411	65.4000015258789	981
True	False	False	False	False	-3266.99462890625	-485.110626220703	62.1119499206543	0.787172973155975	0.948076486587524	1	64.4285736083984	3608
True	False	False	False	False	-3268.37353515625	-265.040985107422	28.8376903533936	0.778573036193848	0.945234656333923	0.82945716381073	64.2307662963867	1670
True	False	False	False	False	-3265.25268554688	-670.426574707031	57.6753807067871	0.692064881324768	0.936529695987701	0.487292498350143	69.3461532592773	3606
True	False	False	False	False	-3264.97314453125	-458.557830810547	15.5279874801636	0.419231623411179	0.862610697746277	0.188494399189949	58.9285697937012	825
True	False	False	False	False	-3264.71704101563	-69.5013427734375	105.36848449707	0.446660786867142	0.923669934272766	0.207197576761246	66.6631546020508	6333
True	False	False	False	False	-3258.60180664063	-7.11125135421753	23.2919807434082	0.792964518070221	0.946847438812256	1	61.0952377319336	1283
True	False	False	False	False	-3257.7939453125	23.2042083740234	151.952453613281	0.55493700504303	0.884509444236755	0.297274380922318	68.5912399291992	9397
True	False	False	False	False	-3257.11059570313	-1011.70373535156	57.6753807067871	0.748017251491547	0.934013783931732	0.641817271709442	69.9038467407227	3635
True	False	False	False	False	-3253.27416992188	-857.975463867188	29.9468326568604	0.746888160705566	0.947363257408142	0.637421369552612	64.5555572509766	1743
True	False	False	False	False	-3254.28735351563	-409.119598388672	63.2210922241211	0.501330733299255	0.894988536834717	0.248904660344124	62.3508758544922	3554
True	False	False	False	False	-3256.97290039063	-108.40308380127	144.188446044922	0.652364492416382	0.912596583366394	0.416869550943375	73.4230804443359	9545
True	False	False	False	False	-3253.14624023438	-283.150787353516	9.98227787017822	0.785398185253143	0.931883156299591	1	64.2222213745117	578
True	False	False	False	False	-3252.73583984375	-438.596435546875	79.8582229614258	0.670732975006104	0.907340586185455	0.447078943252563	66.75	4806
True	False	False	False	False	-3251.8701171875	-1207.51672363281	9.98227787017822	0.388088703155518	0.86565238237381	0.168739393353462	73.6666641235352	663
True	False	False	False	False	-3248.37548828125	-1027.33935546875	24.401123046875	0.698149502277374	0.935971975326538	0.500038266181946	67.9090881347656	1494
True	False	False	False	False	-3250.73706054688	-653.041259765625	22.1828384399414	0.673765122890472	0.934029996395111	0.452423572540283	65.1999969482422	1304
True	False	False	False	False	-3250.67041015625	-986.438781738281	21.0736961364746	0.717444062232971	0.938502132892609	0.54542076587677	63.315788269043	1203
True	False	False	False	False	-3248.28295898438	-830.486328125	38.8199691772461	0.643570005893707	0.948849439620972	0.403559476137161	62.4285697937012	2185
True	False	False	False	False	-3249.724609375	-620.35498046875	57.6753807067871	0.748017251491547	0.956891655921936	0.641817271709442	65.5192337036133	3407
True	False	False	False	False	-3246.76538085938	-555.673583984375	54.3479537963867	0.704862415790558	0.942322790622711	0.514898300170898	65.2857131958008	3199
True	False	False	False	False	-3249.52465820313	-144.08708190918	186.335845947266	0.53001195192337	0.949866235256195	0.273694783449173	74.9107131958008	12585
True	False	False	False	False	-3249.14331054688	-48.5918502807617	54.3479537963867	0.716579556465149	0.93880307674408	0.543196678161621	64.4489822387695	3158
True	False	False	False	False	-3247.541015625	-382.790985107422	23.2919807434082	0.725569725036621	0.941173493862152	0.567398190498352	61.9523811340332	1301
True	False	False	False	False	-3247.07250976563	-14.2967700958252	42.1473922729492	0.628854393959045	0.877903819084167	0.382695436477661	63.1315803527832	2399
True	False	False	False	False	-3247.07666015625	51.1565818786621	107.586769104004	0.605436146259308	0.947030365467072	0.352557480335236	65.5567016601563	6359
True	False	False	False	False	-3242.78442382813	-1301.54211425781	69.8759460449219	0.778005719184875	0.967626333236694	0.823125541210175	113.65079498291	7160
True	False	False	False	False	-3241.95166015625	-1262.76513671875	135.315322875977	0.758076548576355	0.954740822315216	0.685611963272095	142.983612060547	17444
True	False	False	False	False	-3225.8310546875	-1172.0107421875	38.8199691772461	0.655685126781464	0.919874429702759	0.422076970338821	67.7714309692383	2372
True	False	False	False	False	-3242.01000976563	-1155.33544921875	25.5102653503418	0.748013913631439	0.942926585674286	0.641803920269012	66.739128112793	1535
True	False	False	False	False	-3239.4091796875	-1109.23229980469	42.1473922729492	0.656467795372009	0.885682046413422	0.423319727182388	70.5263137817383	2680
True	False	False	False	False	-3240.564453125	-688.321533203125	33.2742576599121	0.745649039745331	0.950105845928192	0.63269704580307	64.4000015258789	1932
True	False	False	False	False	-3241.98315429688	-314.619903564453	85.4039306640625	0.656723499298096	0.952302753925323	0.423726975917816	65.0129852294922	5006
True	False	False	False	False	-3239.27490234375	-1088.37963867188	35.4925422668457	0.516615152359009	0.889082431793213	0.261829555034637	68.21875	2183
True	False	False	False	False	-3233.69873046875	-1062.13684082031	97.6044921875	0.427334606647491	0.941762626171112	0.193884328007698	69.6022720336914	6125
True	False	False	False	False	-3237.75537109375	-967.77685546875	28.8376903533936	0.719225645065308	0.940220415592194	0.550069808959961	64	1664
True	False	False	False	False	-3227.71826171875	-853.260498046875	34.3833999633789	0.731873750686646	0.928662657737732	0.585974395275116	67.9354858398438	2106
True	False	False	False	False	-3230.80590820313	-535.184265136719	9.98227787017822	0.557533979415894	0.910541534423828	0.29985499382019	61.2222213745117	551
True	False	False	False	False	-3236.37036132813	-482.767456054688	49.9113883972168	0.4950110912323	0.885076224803925	0.243737652897835	63.3333320617676	2850
True	False	False	False	False	-3238.9365234375	-170.883239746094	146.40673828125	0.790809690952301	0.94535094499588	1	73.1590881347656	9657
True	False	False	False	False	-3237.43896484375	-71.5391006469727	94.2770690917969	0.556801736354828	0.920370280742645	0.299124866724014	66.9647064208984	5692
True	False	False	False	False	-3235.22290039063	-345.6728515625	62.1119499206543	0.745300650596619	0.947424173355103	0.631386935710907	65.2142868041992	3652
True	False	False	False	False	-3233.92456054688	-511.247741699219	38.8199691772461	0.589544475078583	0.929596841335297	0.333895117044449	64.1142883300781	2244
True	False	False	False	False	-3231.48657226563	-454.136260986328	21.0736961364746	0.656467795372009	0.926577508449554	0.423319727182388	59.4736824035645	1130
True	False	False	False	False	-3230.88159179688	28.200626373291	74.3125076293945	0.747713565826416	0.960151076316833	0.640626013278961	63.5671653747559	4259
True	False	False	False	False	-3228.11157226563	-649.612548828125	55.4570960998535	0.586601257324219	0.921801507472992	0.330577790737152	67.2600021362305	3363
True	False	False	False	False	-3227.501953125	-929.847106933594	12.2005615234375	0.443379789590836	0.864989757537842	0.204890042543411	66.5454559326172	732
True	False	False	False	False	-3227.380859375	-599.362976074219	108.695907592773	0.696749746799469	0.939125239849091	0.497048288583755	81.0204086303711	7940
True	False	False	False	False	-3226.9765625	-991.927124023438	58.7845230102539	0.635044157505035	0.902846932411194	0.391270726919174	67.0377349853516	3553
True	False	False	False	False	-3224.630859375	-802.757751464844	13.3097038269043	0.685805439949036	0.924342334270477	0.474820286035538	61.5	738
True	False	False	False	False	-3224.5419921875	5.2788257598877	17.7462711334229	0.604163408279419	0.946847438812256	0.351013720035553	61.375	982
True	False	False	False	False	-3223.8974609375	-1211.39306640625	19.9645557403564	0.571213245391846	0.872554659843445	0.313874661922455	71.3333358764648	1284
True	False	False	False	False	-3219.70629882813	-950.895935058594	143.079315185547	0.772836744785309	0.944689750671387	0.775464057922363	80.2945709228516	10358
True	False	False	False	False	-3223.08569335938	-419.610931396484	76.5307922363281	0.676577270030975	0.954142093658447	0.457481801509857	63.2318840026855	4363
True	False	False	False	False	-3223.13623046875	-42.2538528442383	65.4393768310547	0.567589342594147	0.926374077796936	0.310088485479355	67.338981628418	3973
True	False	False	False	False	-3222.11596679688	-897.900756835938	43.256534576416	0.686031520366669	0.915639042854309	0.475260227918625	64.6666641235352	2522
True	False	False	False	False	-3221.15771484375	-758.4833984375	133.097030639648	0.765460968017578	0.954143524169922	0.725139915943146	74.7083358764648	8965
True	False	False	False	False	-3221.87280273438	-14.0160322189331	92.0587844848633	0.678302347660065	0.922145187854767	0.460634738206863	69.4216842651367	5762
True	False	False	False	False	-3220.23779296875	-100.905479431152	163.043869018555	0.816789567470551	0.956424951553345	1	75.0952377319336	11039
True	False	False	False	False	-3216.74145507813	-1326.80627441406	21.0736961364746	0.698733150959015	0.947545111179352	0.501295566558838	78.2631607055664	1487
True	False	False	False	False	-3215.42260742188	-1303.11328125	42.1473922729492	0.698733150959015	0.939614474773407	0.501295566558838	72.1578979492188	2742
True	False	False	False	False	-3216.37841796875	-1011.68011474609	43.256534576416	0.686031520366669	0.924671590328217	0.475260227918625	69.5641021728516	2713
True	False	False	False	False	-3216.37939453125	-291.906585693359	112.023338317871	0.756114184856415	0.951597213745117	0.676312983036041	70.4950485229492	7120
True	False	False	False	False	-3216.10229492188	-1138.93542480469	72.0942230224609	0.790630877017975	0.944188296794891	1	70.2615356445313	4567
True	False	False	False	False	-3215.296875	-1103.60375976563	61.0028076171875	0.536285281181335	0.949000716209412	0.279436886310577	65.1818161010742	3585
True	False	False	False	False	-3211.09594726563	-1074.33740234375	47.6931037902832	0.770316362380981	0.951893091201782	0.756583452224731	66.8372116088867	2874
True	False	False	False	False	-3205.49365234375	-817.772399902344	23.2919807434082	0.725569725036621	0.933190703392029	0.567398190498352	65.0952377319336	1367
True	False	False	False	False	-3211.0185546875	-723.113891601563	108.695907592773	0.634905576705933	0.902026534080505	0.391075670719147	70.6938781738281	6928
True	False	False	False	False	-3210.22290039063	-618.887634277344	18.8554134368896	0.685223281383514	0.924268186092377	0.473690927028656	60.3529396057129	1026
True	False	False	False	False	-3208.30126953125	-782.310974121094	16.6371288299561	0.588328063488007	0.920312523841858	0.332519084215164	63.0666656494141	946
True	False	False	False	False	-3207.431640625	-539.429931640625	43.256534576416	0.539419233798981	0.89143431186676	0.282352238893509	63.6153831481934	2481
True	False	False	False	False	-3207.447265625	-248.838485717773	33.2742576599121	0.745649039745331	0.950105845928192	0.63269704580307	66.7333297729492	2002
True	False	False	False	False	-3207.603515625	50.8413314819336	13.3097038269043	0.615151524543762	0.918621897697449	0.364647418260574	61.1666679382324	734
True	False	False	False	False	-3207.19189453125	-354.021362304688	23.2919807434082	0.580913007259369	0.891250610351563	0.32428103685379	60.9523811340332	1280
True	False	False	False	False	-3206.34350585938	-170.931930541992	126.442184448242	0.829544961452484	0.958977937698364	1	72.4298248291016	8257
True	False	False	False	False	-3203.94970703125	-1392.12731933594	136.424453735352	0.756108999252319	0.95416671037674	0.676289081573486	110.739837646484	13621
True	False	False	False	False	-3193.12060546875	-1344.84985351563	17.7462711334229	0.604163408279419	0.943390667438507	0.351013720035553	74.0625	1185
True	False	False	False	False	-3194.50561523438	-1203.31579589844	96.4953460693359	0.618543148040771	0.93977552652359	0.369001239538193	73.6781616210938	6410
True	False	False	False	False	-3195.09301757813	-1015.01403808594	43.256534576416	0.817455768585205	0.954181313514709	1	67.6153869628906	2637
True	False	False	False	False	-3200.6337890625	-862.340087890625	24.401123046875	0.809059381484985	0.955780923366547	1	65.8181838989258	1448
True	False	False	False	False	-3199.71508789063	-494.211975097656	74.3125076293945	0.845495223999023	0.969272673130035	1	75.6268692016602	5067
True	False	False	False	False	-3202.72705078125	-463.946746826172	32.1651153564453	0.684656083583832	0.919383406639099	0.472595363855362	63.3793106079102	1838
True	False	False	False	False	-3203.63696289063	-442.000701904297	13.3097038269043	0.718682765960693	0.943570137023926	0.54864364862442	59.5833320617676	715
True	False	False	False	False	-3203.19580078125	-221.019989013672	25.5102653503418	0.688737690448761	0.930371165275574	0.480586379766464	62	1426
True	False	False	False	False	-3202.14892578125	-480.622222900391	75.4216537475586	0.827121496200562	0.965096175670624	1	75.0735321044922	5105
True	False	False	False	False	-3200.55102539063	-419.242156982422	19.9645557403564	0.621916890144348	0.913918435573578	0.373404234647751	59.8888893127441	1078
True	False	False	False	False	-3199.880859375	-269.563507080078	131.987884521484	0.788231670856476	0.965804636478424	1	76.8235321044922	9142
True	False	False	False	False	-3199.33178710938	-135.240676879883	41.0382537841797	0.650850415229797	0.944274544715881	0.414529263973236	64.6216201782227	2391
True	False	False	False	False	-3198.78051757813	-111.439468383789	61.0028076171875	0.704861104488373	0.931714475154877	0.51489520072937	65.1090927124023	3581
True	False	False	False	False	-3198.39697265625	1.98310613632202	54.3479537963867	0.68877637386322	0.950185596942902	0.480663388967514	66.3469390869141	3251
True	False	False	False	False	-3197.4482421875	-752.047424316406	80.9673614501953	0.586273550987244	0.906312227249146	0.330210983753204	70.2739715576172	5130
True	False	False	False	False	-3196.3310546875	-389.303039550781	38.8199691772461	0.719287753105164	0.933610796928406	0.550233483314514	63.0285720825195	2206
True	False	False	False	False	-3195.68798828125	-984.726501464844	15.5279874801636	0.514855980873108	0.878022253513336	0.260309815406799	64.6428604125977	905
True	False	False	False	False	-3193.95922851563	-1167.85791015625	127.551322937012	0.782646477222443	0.962403416633606	0.888233423233032	77.6086959838867	8925
True	False	False	False	False	-3189.44360351563	-1115.60998535156	64.3302307128906	0.720794081687927	0.912615537643433	0.554238379001617	69.5172424316406	4032
True	False	False	False	False	-3192.30200195313	-190.827545166016	9.98227787017822	0.687235474586487	0.9244145154953	0.47761595249176	56.8888893127441	512
True	False	False	False	False	-3191.13427734375	-1039.13623046875	128.660461425781	0.616460800170898	0.947455286979675	0.366319626569748	76.4741363525391	8871
True	False	False	False	False	-3189.62426757813	-636.60205078125	24.401123046875	0.760120630264282	0.941173493862152	0.695777595043182	63.8636360168457	1405
True	False	False	False	False	-3189.13745117188	-13.6399269104004	44.3656768798828	0.822043120861053	0.960787534713745	1	67.5	2700
True	False	False	False	False	-3189.111328125	-291.557067871094	53.2388153076172	0.761617660522461	0.933866739273071	0.703567922115326	67.875	3258
True	False	False	False	False	-3189.046875	21.0944404602051	151.952453613281	0.54816198348999	0.922420382499695	0.290656924247742	74.109489440918	10153
True	False	False	False	False	-3187.7265625	-1241.01196289063	80.9673614501953	0.814673006534576	0.957493424415588	1	73.3013687133789	5351
True	False	False	False	False	-3185.2255859375	-1001.07061767578	24.401123046875	0.779838144779205	0.956586837768555	0.844782948493958	63.4090919494629	1395
True	False	False	False	False	-3186.52905273438	-434.869750976563	16.6371288299561	0.76893937587738	0.947792708873749	0.747088372707367	61.2000007629395	918
True	False	False	False	False	-3184.42431640625	-1441.89709472656	33.2742576599121	0.56201583147049	0.916383981704712	0.304367929697037	84.9000015258789	2547
True	False	False	False	False	-3169.22729492188	-1419.69519042969	45.4748191833496	0.768088281154633	0.948370218276978	0.741466164588928	73.5365829467773	3015
True	False	False	False	False	-3184.30151367188	-691.526916503906	29.9468326568604	0.656831800937653	0.911414206027985	0.42389965057373	64.7037048339844	1747
True	False	False	False	False	-3184.00952148438	-576.414733886719	23.2919807434082	0.644013285636902	0.92316073179245	0.404214441776276	65.8095245361328	1382
True	False	False	False	False	-3181.95263671875	-309.404266357422	85.4039306640625	0.373917788267136	0.895875930786133	0.160215020179749	67	5159
True	False	False	False	False	-3183.29150390625	-39.8814697265625	9.98227787017822	0.687235474586487	0.9244145154953	0.47761595249176	70.2222213745117	632
True	False	False	False	False	-3183.18505859375	-243.499450683594	54.3479537963867	0.627967178821564	0.930880308151245	0.381488800048828	64.0204086303711	3137
True	False	False	False	False	-3182.95703125	-64.384635925293	185.226699829102	0.782138645648956	0.955780744552612	0.878954946994781	81.6826324462891	13641
True	False	False	False	False	-3180.90893554688	-1356.11962890625	70.9850845336914	0.63614410161972	0.951321005821228	0.392824232578278	74.9375	4796
True	False	False	False	False	-3165.2998046875	-1207.27087402344	73.203369140625	0.802794396877289	0.95088666677475	1	72.2272720336914	4767
True	False	False	False	False	-3178.67138671875	-1096.34069824219	58.7845230102539	0.733056902885437	0.93839293718338	0.589631855487823	69.5849075317383	3688
True	False	False	False	False	-3179.25463867188	-361.229125976563	22.1828384399414	0.691018760204315	0.929884076118469	0.485164731740952	60.8499984741211	1217
True	False	False	False	False	-3180.82568359375	-336.910247802734	32.1651153564453	0.670478940010071	0.938818573951721	0.446636199951172	63.6551742553711	1846
True	False	False	False	False	-3179.15356445313	-835.491760253906	89.8404998779297	0.744702398777008	0.953889608383179	0.629155278205872	72.8641967773438	5902
True	False	False	False	False	-3177.818359375	-582.260009765625	32.1651153564453	0.638014316558838	0.903016626834869	0.395486831665039	68.2068939208984	1978
True	False	False	False	False	-3177.07836914063	-127.652648925781	74.3125076293945	0.814957976341248	0.960359692573547	1	72.8656692504883	4882
True	False	False	False	False	-3177.9208984375	56.6235771179199	27.7285480499268	0.490273386240005	0.905943691730499	0.239928409457207	58.7599983215332	1469
True	False	False	False	False	-3177.3818359375	-112.465682983398	62.1119499206543	0.787172973155975	0.957386434078217	1	72.4285736083984	4056
True	False	False	False	False	-3176.79614257813	-208.63883972168	70.9850845336914	0.714233875274658	0.928268909454346	0.537262856960297	67.859375	4343
True	False	False	False	False	-3176.63793945313	-1191.36328125	62.1119499206543	0.647358953952789	0.927786707878113	0.409211099147797	70.3928604125977	3942
True	False	False	False	False	-3173.29370117188	-1139.31799316406	118.678184509277	0.597054839134216	0.905291080474854	0.342552155256271	72.6448593139648	7773
True	False	False	False	False	-3174.99145507813	-870.431884765625	16.6371288299561	0.714476346969604	0.940302610397339	0.53786963224411	65.7333297729492	986
True	False	False	False	False	-3174.88354492188	-406.759979248047	17.7462711334229	0.573258697986603	0.86788409948349	0.316035687923431	60.875	974
True	False	False	False	False	-3174.67553710938	-25.2931118011475	37.7108268737793	0.625182271003723	0.900688529014587	0.377736806869507	69.970588684082	2379
True	False	False	False	False	-3174.24633789063	-1051.84045410156	58.7845230102539	0.563317596912384	0.917474031448364	0.30569314956665	68.6037750244141	3636
True	False	False	False	False	-3171.21899414063	-782.688720703125	66.5485153198242	0.616532325744629	0.887123107910156	0.366411358118057	69.1500015258789	4149
True	False	False	False	False	-3173.77587890625	-627.940307617188	37.7108268737793	0.763439774513245	0.952576816082001	0.71349173784256	62.6764717102051	2131
True	False	False	False	False	-3173.97924804688	-163.328887939453	18.8554134368896	0.733056426048279	0.943199634552002	0.589630365371704	60.8823547363281	1035
True	False	False	False	False	-3173.89770507813	-151.356811523438	51.0205307006836	0.742634296417236	0.938897550106049	0.62160986661911	63.2608680725098	2910
True	False	False	False	False	-3172.021484375	-464.766265869141	51.0205307006836	0.700421154499054	0.924616456031799	0.504968225955963	67.1739120483398	3090
True	False	False	False	False	-3170.02905273438	-422.696655273438	29.9468326568604	0.474944919347763	0.88562148809433	0.227962628006935	63.1111106872559	1704
True	False	False	False	False	-3170.3134765625	-290.218597412109	59.8936653137207	0.75905966758728	0.952294647693634	0.690436720848083	63.7592582702637	3443
True	False	False	False	False	-3170.0849609375	-193.574005126953	75.4216537475586	0.666771829128265	0.948127925395966	0.44025981426239	67.970588684082	4622
True	False	False	False	False	-3168.83203125	-82.4169540405273	34.3833999633789	0.731873750686646	0.939307272434235	0.585974395275116	66.2580642700195	2054
True	False	False	False	False	-3167.3095703125	-672.6123046875	64.3302307128906	0.584455192089081	0.938675045967102	0.328184604644775	64.8793106079102	3763
True	False	False	False	False	-3165.63134765625	-566.497436523438	58.7845230102539	0.820813894271851	0.960615336894989	1	70.3773574829102	3730
True	False	False	False	False	-3165.771484375	-50.5726318359375	65.4393768310547	0.785227477550507	0.958535254001617	0.970944821834564	73.338981628418	4327
True	False	False	False	False	-3165.67919921875	-229.336730957031	86.513069152832	0.645403206348419	0.931761980056763	0.406278669834137	65.1538467407227	5082
True	False	False	False	False	-3165.28588867188	-1519.99914550781	248.447799682617	0.28854376077652	0.93698912858963	0.113976031541824	132.183029174805	29609
True	False	False	False	False	-3135.2412109375	-1526.77563476563	105.36848449707	0.820584774017334	0.958612501621246	1	101.368423461914	9630
True	False	False	False	False	-3158.98046875	-1340.62414550781	37.7108268737793	0.539479196071625	0.899063110351563	0.28240829706192	68.1764678955078	2318
True	False	False	False	False	-3165.15405273438	-1298.39965820313	39.9291114807129	0.471643835306168	0.870508372783661	0.225454315543175	63.8055572509766	2297
True	False	False	False	False	-3157.84033203125	-1259.45324707031	122.005615234375	0.847553610801697	0.968450367450714	1	89.4000015258789	9834
True	False	False	False	False	-3159.16430664063	-1113.79663085938	45.4748191833496	0.690609216690063	0.928748250007629	0.484336644411087	69.1707305908203	2836
True	False	False	False	False	-3163.97119140625	-911.827331542969	16.6371288299561	0.693598926067352	0.931946337223053	0.490445405244827	69.533332824707	1043
True	False	False	False	False	-3159.5322265625	-811.082641601563	88.7313537597656	0.735508561134338	0.939717650413513	0.597400009632111	74.5500030517578	5964
True	False	False	False	False	-3163.22607421875	-710.080993652344	42.1473922729492	0.745215535163879	0.937638282775879	0.631068110466003	61.1578941345215	2324
True	False	False	False	False	-3159.49853515625	-490.371276855469	24.401123046875	0.715491533279419	0.935181617736816	0.54042637348175	62.9090919494629	1384
True	False	False	False	False	-3162.693359375	-386.659576416016	18.8554134368896	0.685223281383514	0.927839636802673	0.473690927028656	61.1176452636719	1039
True	False	False	False	False	-3162.22534179688	-254.138702392578	64.3302307128906	0.716259241104126	0.960058152675629	0.542377769947052	65.2241363525391	3783
True	False	False	False	False	-3159.67895507813	-65.1644439697266	23.2919807434082	0.725569725036621	0.933190703392029	0.567398190498352	67.6190490722656	1420
True	False	False	False	False	-3157.56811523438	46.122371673584	74.3125076293945	0.722276210784912	0.94115161895752	0.558245301246643	68.5373153686523	4592
True	False	False	False	False	-3157.39013671875	-1169.70251464844	80.9673614501953	0.604031205177307	0.918424129486084	0.350853830575943	68.3287658691406	4988
True	False	False	False	False	-3154.88598632813	-1071.2705078125	159.716445922852	0.722619116306305	0.934689581394196	0.559182107448578	86.9027786254883	12514
True	False	False	False	False	-3157.32397460938	-949.275756835938	138.64274597168	0.788708209991455	0.963213920593262	1	78.3679962158203	9796
True	False	False	False	False	-3156.5849609375	-757.138854980469	11.0914192199707	0.367754280567169	0.786299645900726	0.156591340899467	67.5	675
True	False	False	False	False	-3156.82592773438	-269.840789794922	27.7285480499268	0.550012350082397	0.922126770019531	0.292448073625565	62.5200004577637	1563
True	False	False	False	False	-3156.98461914063	-31.198263168335	49.9113883972168	0.576704561710358	0.935836136341095	0.3197161257267	67.4222259521484	3034
True	False	False	False	False	-3154.412109375	-647.521484375	63.2210922241211	0.693322420120239	0.946962833404541	0.489874273538589	65	3705
True	False	False	False	False	-3153.86181640625	-1499.39025878906	154.17073059082	0.738690078258514	0.948752105236053	0.60789030790329	140.043167114258	19466
True	False	False	False	False	-3143.74194335938	-1387.94775390625	9.98227787017822	0.514354109764099	0.8392373919487	0.259877800941467	66.3333358764648	597
True	False	False	False	False	-3146.85205078125	-1281.23718261719	28.8376903533936	0.681263327598572	0.910942673683167	0.466138988733292	69.0769195556641	1796
True	False	False	False	False	-3145.38671875	-1012.74621582031	102.041061401367	0.729883551597595	0.941865563392639	0.579949259757996	81.0760879516602	7459
True	False	False	False	False	-3153.04345703125	-330.273620605469	39.9291114807129	0.71972519159317	0.92581444978714	0.551389634609222	64.3888854980469	2318
True	False	False	False	False	-3149.93603515625	-117.005409240723	9.98227787017822	0.557533979415894	0.916803061962128	0.29985499382019	62.6666679382324	564
True	False	False	False	False	-3153.40942382813	-5.56313991546631	17.7462711334229	0.507745087146759	0.935971975326538	0.254253089427948	66.25	1060
True	False	False	False	False	-3149.68090820313	-124.85652923584	45.4748191833496	0.72121262550354	0.915639042854309	0.555363178253174	64.5609741210938	2647
True	False	False	False	False	-3148.81176757813	-996.875183105469	88.7313537597656	0.504773259162903	0.919292151927948	0.251761823892593	78.5875015258789	6287
True	False	False	False	False	-3146.84301757813	-913.195617675781	49.9113883972168	0.685194611549377	0.942854642868042	0.47363543510437	73.1777801513672	3293
True	False	False	False	False	-3148.29296875	-183.874664306641	76.5307922363281	0.74383670091629	0.950069665908813	0.625965297222137	66.7246398925781	4604
True	False	False	False	False	-3148.30981445313	-150.846954345703	104.259346008301	0.571686923503876	0.889597594738007	0.314373582601547	67.4042587280273	6336
True	False	False	False	False	-3148.28686523438	-503.915679931641	25.5102653503418	0.729883551597595	0.935971975326538	0.579949259757996	64.5652160644531	1485
True	False	False	False	False	-3147.72534179688	20.6039543151855	77.6399383544922	0.781193256378174	0.962030291557312	0.863637804985046	70.3571395874023	4925
True	False	False	False	False	-3145.36889648438	-1148.11975097656	22.1828384399414	0.691018760204315	0.913700222969055	0.485164731740952	66.0999984741211	1322
True	False	False	False	False	-3144.59130859375	-790.036499023438	16.6371288299561	0.646814525127411	0.925363481044769	0.408391445875168	62.8666648864746	943
True	False	False	False	False	-3145.34692382813	-608.539367675781	14.4188451766968	0.490882784128189	0.860979676246643	0.240415349602699	64.0769195556641	833
True	False	False	False	False	-3144.1416015625	-1350.97314453125	54.3479537963867	0.72859126329422	0.954002916812897	0.576118588447571	69.6326522827148	3412
True	False	False	False	False	-3130.50463867188	-1309.84057617188	153.061584472656	0.777968525886536	0.967117547988892	0.822720050811768	84.9565200805664	11724
True	False	False	False	False	-3143.98583984375	-1195.63464355469	99.8227767944336	0.605646848678589	0.924329519271851	0.352813899517059	71.3888854980469	6425
True	False	False	False	False	-3144.05395507813	-690.165466308594	11.0914192199707	0.673765122890472	0.91785192489624	0.452423572540283	63.5999984741211	636
True	False	False	False	False	-3143.35009765625	-666.339721679688	17.7462711334229	0.689935445785522	0.930587589740753	0.482980132102966	63.0625	1009
True	False	False	False	False	-3143.341796875	-229.196014404297	56.5662384033203	0.643585920333862	0.910077154636383	0.403582990169525	66.9019622802734	3412
True	False	False	False	False	-3142.57861328125	-1132.23205566406	67.6576614379883	0.741976678371429	0.95088666677475	0.619263112545013	71.5081939697266	4362
True	False	False	False	False	-3141.62915039063	-1253.72180175781	31.0559749603271	0.695939123630524	0.933759927749634	0.495332807302475	71.1428604125977	1992
True	False	False	False	False	-3133.14599609375	-947.682739257813	51.0205307006836	0.774829864501953	0.953352153301239	0.792114913463593	68.0217361450195	3129
True	False	False	False	False	-3139.208984375	-391.965698242188	17.7462711334229	0.689935445785522	0.934281527996063	0.482980132102966	61.3125	981
True	False	False	False	False	-3140.77099609375	-279.886413574219	11.0914192199707	0.619482219219208	0.931919693946838	0.37021940946579	65.0999984741211	651
True	False	False	False	False	-3139.53784179688	-254.678131103516	28.8376903533936	0.696614444255829	0.935343980789185	0.496761053800583	62.4230766296387	1623
True	False	False	False	False	-3139.33642578125	-91.7523498535156	143.079315185547	0.772836744785309	0.95888364315033	0.775464057922363	72.4961242675781	9352
True	False	False	False	False	-3138.00244140625	-810.857788085938	9.98227787017822	0.754574596881866	0.933233201503754	0.669301986694336	69.2222213745117	623
True	False	False	False	False	-3131.84375	-554.970520019531	62.1119499206543	0.381114780902863	0.925369799137115	0.164510041475296	67.8035736083984	3797
True	False	False	False	False	-3137.56640625	-314.392333984375	46.5839614868164	0.738803207874298	0.932726919651031	0.6082723736763	67.2619018554688	2825
True	False	False	False	False	-3137.84838867188	-173.360641479492	28.8376903533936	0.681263327598572	0.903990864753723	0.466138988733292	62.3846168518066	1622
True	False	False	False	False	-3132.78173828125	-426.669708251953	23.2919807434082	0.725569725036621	0.945849716663361	0.567398190498352	62.2857131958008	1308
True	False	False	False	False	-3131.18359375	-212.612991333008	72.0942230224609	0.667910039424896	0.948702335357666	0.442200928926468	70.7230758666992	4597
True	False	False	False	False	-3131.91845703125	-56.0775413513184	76.5307922363281	0.464329242706299	0.910785496234894	0.219978719949722	66.4927520751953	4588
True	False	False	False	False	-3132.18896484375	47.2041969299316	23.2919807434082	0.550251126289368	0.839413404464722	0.292680114507675	65.1904754638672	1369
True	False	False	False	False	-3131.26928710938	-17.2001113891602	135.315322875977	0.592441201210022	0.943515777587891	0.337200820446014	79.4426193237305	9692
True	False	False	False	False	-3130.58251953125	-109.624862670898	34.3833999633789	0.716718852519989	0.916344881057739	0.543553650379181	61.9677429199219	1921
True	False	False	False	False	-3128.27734375	-1611.35290527344	42.1473922729492	0.711886703968048	0.942492067813873	0.531466901302338	107.289474487305	4077
True	False	False	False	False	-3112.48681640625	-1561.03686523438	75.4216537475586	0.698736667633057	0.931951522827148	0.501303195953369	76.8235321044922	5224
True	False	False	False	False	-3083.05834960938	-1560.880859375	120.896469116211	0.816004395484924	0.961469709873199	1	81.9541320800781	8933
True	False	False	False	False	-3118.89672851563	-1511.01513671875	22.1828384399414	0.735508561134338	0.939309358596802	0.597400009632111	75.3000030517578	1506
True	False	False	False	False	-3128.11328125	-1403.84521484375	15.5279874801636	0.564301550388336	0.856367528438568	0.306699156761169	65.1428604125977	912
True	False	False	False	False	-3124.7744140625	-1082.19885253906	67.6576614379883	0.811845362186432	0.951528549194336	1	73.0819702148438	4458
True	False	False	False	False	-3127.78149414063	-976.899841308594	68.7667999267578	0.727385580539703	0.947912156581879	0.572600066661835	68.870964050293	4270
True	False	False	False	False	-3124.12280273438	-918.071228027344	63.2210922241211	0.524049818515778	0.89078426361084	0.268349319696426	77.6491241455078	4426
True	False	False	False	False	-3127.34619140625	-761.856384277344	116.459907531738	0.786059260368347	0.954038023948669	1	78.6857147216797	8262
True	False	False	False	False	-3126.15356445313	-404.388732910156	16.6371288299561	0.604608774185181	0.927839636802673	0.351552903652191	60.7999992370605	912
True	False	False	False	False	-3125.0400390625	-271.904632568359	31.0559749603271	0.733668208122253	0.917894423007965	0.591544389724731	67.6071395874023	1893
True	False	False	False	False	-3125.47802734375	-128.947799682617	41.0382537841797	0.725604593753815	0.931624114513397	0.567497134208679	64.4864883422852	2386
True	False	False	False	False	-3124.46948242188	-845.958251953125	12.2005615234375	0.563888907432556	0.875434041023254	0.306276768445969	64.8181838989258	713
True	False	False	False	False	-3123.80078125	-1215.2958984375	35.4925422668457	0.670732975006104	0.924159824848175	0.447078943252563	66.5625	2130
True	False	False	False	False	-3120.83569335938	-1489.91442871094	89.8404998779297	0.735022723674774	0.946008145809174	0.595839619636536	79.8518524169922	6468
True	False	False	False	False	-3119.94140625	-1371.10620117188	96.4953460693359	0.432379215955734	0.842044055461884	0.197295799851418	70.6436767578125	6146
True	False	False	False	False	-3119.3603515625	-1064.0380859375	53.2388153076172	0.66390061378479	0.918051779270172	0.435427129268646	67.8958358764648	3259
True	False	False	False	False	-3119.76904296875	-72.7962875366211	59.8936653137207	0.656831800937653	0.925963401794434	0.42389965057373	63.5	3429
True	False	False	False	False	-3118.33935546875	-652.767517089844	25.5102653503418	0.815285325050354	0.956586837768555	1	63.7391319274902	1466
True	False	False	False	False	-3118.17529296875	-317.149993896484	29.9468326568604	0.624239027500153	0.949173927307129	0.376477956771851	63.1851844787598	1706
True	False	False	False	False	-3117.64111328125	-163.147872924805	36.6016845703125	0.762958765029907	0.958408892154694	0.710821986198425	65.2424240112305	2153
True	False	False	False	False	-3116.484375	-1329.5009765625	62.1119499206543	0.57543021440506	0.880966484546661	0.318349093198776	71.125	3983
True	False	False	False	False	-3115.89404296875	-188.08073425293	61.0028076171875	0.77311635017395	0.947978079319	0.777697443962097	65.1272735595703	3582
True	False	False	False	False	-3114.42236328125	-1539.81591796875	21.0736961364746	0.745215535163879	0.945828497409821	0.631068110466003	73.2105255126953	1391
True	False	False	False	False	-3092.67309570313	-1487.43054199219	17.7462711334229	0.762108087539673	0.949675559997559	0.706189274787903	66.1875	1059
True	False	False	False	False	-3106.1015625	-1268.4208984375	14.4188451766968	0.805326879024506	0.942608833312988	1	64.461540222168	838
True	False	False	False	False	-3112.7255859375	-829.412414550781	46.5839614868164	0.801774680614471	0.96220725774765	1	68.4047622680664	2873
True	False	False	False	False	-3114.37719726563	-211.474899291992	44.3656768798828	0.838416218757629	0.96039891242981	1	65.625	2625
True	False	False	False	False	-3112.79858398438	-256.917602539063	21.0736961364746	0.673496544361115	0.937066197395325	0.451945692300797	63.8947372436523	1214
True	False	False	False	False	-3112.74145507813	-38.367748260498	130.878753662109	0.578522622585297	0.916074991226196	0.32167860865593	70.5593185424805	8326
True	False	False	False	False	-3112.27856445313	-1198.85986328125	39.9291114807129	0.606388568878174	0.937587141990662	0.353718668222427	66.8888854980469	2408
True	False	False	False	False	-3101.37744140625	-1183.53161621094	38.8199691772461	0.733614146709442	0.947963654994965	0.591374695301056	65.5714263916016	2295
True	False	False	False	False	-3109.34106445313	-1111.61926269531	22.1828384399414	0.650446891784668	0.908527076244354	0.413908988237381	68.9499969482422	1379
True	False	False	False	False	-3111.70483398438	-786.197265625	22.1828384399414	0.691018760204315	0.933190703392029	0.485164731740952	63.0499992370605	1261
True	False	False	False	False	-3111.29272460938	-635.87744140625	84.2947845458984	0.755421161651611	0.952055633068085	0.673127472400665	73.6973648071289	5601
True	False	False	False	False	-3108.91259765625	-724.350952148438	23.2919807434082	0.628847420215607	0.934724569320679	0.382685959339142	64.5714263916016	1356
True	False	False	False	False	-3108.40234375	-554.793212890625	22.1828384399414	0.691018760204315	0.937866926193237	0.485164731740952	66.1500015258789	1323
True	False	False	False	False	-3107.64233398438	-1032.99890136719	21.0736961364746	0.568957209587097	0.90479451417923	0.311511278152466	70.5263137817383	1340
True	False	False	False	False	-3106.0322265625	-1128.19226074219	24.401123046875	0.658792555332184	0.922939479351044	0.427046239376068	74.0909118652344	1630
True	False	False	False	False	-3104.28735351563	-960.645812988281	15.5279874801636	0.717676758766174	0.938069105148315	0.546022891998291	64.3571395874023	901
True	False	False	False	False	-3105.25756835938	35.5400428771973	36.6016845703125	0.726016283035278	0.946688234806061	0.568666875362396	66.3030319213867	2188
True	False	False	False	False	-3104.400390625	-930.202514648438	24.401123046875	0.58944296836853	0.942373692989349	0.333780020475388	76.1818161010742	1676
True	False	False	False	False	-3102.62915039063	-433.427337646484	14.4188451766968	0.719225645065308	0.935661971569061	0.550069808959961	64.3076934814453	836
True	False	False	False	False	-3103.20556640625	-126.716789245605	26.6194076538086	0.718682765960693	0.930371165275574	0.54864364862442	64.1666641235352	1540
True	False	False	False	False	-3102.22241210938	-135.580184936523	28.8376903533936	0.735885262489319	0.939532041549683	0.598617315292358	62.3461532592773	1621
True	False	False	False	False	-3101.21069335938	-109.864356994629	69.8759460449219	0.568608820438385	0.944384694099426	0.311148166656494	65.9523773193359	4155
True	False	False	False	False	-3100.68676757813	-1466.99963378906	85.4039306640625	0.445059299468994	0.890458941459656	0.206068739295006	73.3896102905273	5651
True	False	False	False	False	-3091.63256835938	-1445.09777832031	28.8376903533936	0.681263327598572	0.931988120079041	0.466138988733292	69.9230804443359	1818
True	False	False	False	False	-3093.30419921875	-1060.271484375	89.8404998779297	0.690838992595673	0.941258132457733	0.484800934791565	72.9135818481445	5906
True	False	False	False	False	-3094.52172851563	-839.294677734375	46.5839614868164	0.639514982700348	0.919317066669464	0.397643029689789	68.4523773193359	2875
True	False	False	False	False	-3097.134765625	-284.376251220703	75.4216537475586	0.645474910736084	0.885593116283417	0.406385600566864	67.470588684082	4588
True	False	False	False	False	-3099.24462890625	-90.7622604370117	67.6576614379883	0.811845362186432	0.963489770889282	1	65.9836044311523	4025
True	False	False	False	False	-3094.8046875	-71.6533660888672	46.5839614868164	0.786822140216827	0.954248368740082	1	64.7142868041992	2718
True	False	False	False	False	-3094.04614257813	-653.180969238281	59.8936653137207	0.75905966758728	0.947202920913696	0.690436720848083	69.7962951660156	3769
True	False	False	False	False	-3093.1044921875	-313.727722167969	134.206176757813	0.689197540283203	0.944726765155792	0.481502711772919	70.1570281982422	8489
True	False	False	False	False	-3092.3955078125	15.39146900177	37.7108268737793	0.712653756141663	0.93917053937912	0.533345997333527	67.7647094726563	2304
True	False	False	False	False	-3092.03686523438	-11.0781192779541	150.843307495117	0.560612618923187	0.942444205284119	0.302946805953979	77.1985321044922	10499
True	False	False	False	False	-3091.86547851563	-1005.80847167969	90.9496383666992	0.730561852455139	0.949859619140625	0.581985175609589	71.8536605834961	5892
True	False	False	False	False	-3091.85131835938	-1280.00134277344	39.9291114807129	0.849917888641357	0.964570224285126	1	66.9444427490234	2410
True	False	False	False	False	-3085.21997070313	-904.529296875	74.3125076293945	0.814957976341248	0.95088666677475	1	72.5074615478516	4858
True	False	False	False	False	-3090.0673828125	-608.5810546875	39.9291114807129	0.674418985843658	0.942492067813873	0.453590780496597	66.1666641235352	2382
True	False	False	False	False	-3089.73071289063	-766.793334960938	19.9645557403564	0.679683864116669	0.946847438812256	0.463188141584396	67.7777786254883	1220
True	False	False	False	False	-3087.02783203125	-705.717651367188	12.2005615234375	0.681430399417877	0.921230614185333	0.46645313501358	62	682
True	False	False	False	False	-3089.53784179688	-454.903289794922	85.4039306640625	0.765360891819	0.958110809326172	0.724545955657959	71.2337646484375	5485
True	False	False	False	False	-3089.58813476563	-390.467956542969	11.0914192199707	0.619482219219208	0.927492141723633	0.37021940946579	59.7999992370605	598
True	False	False	False	False	-3087.158203125	-424.431671142578	39.9291114807129	0.849917888641357	0.964570224285126	1	65.8333358764648	2370
True	False	False	False	False	-3086.79663085938	-542.471557617188	61.0028076171875	0.77311635017395	0.952294647693634	0.777697443962097	65.0363616943359	3577
True	False	False	False	False	-3081.99658203125	-499.542663574219	35.4925422668457	0.739838838577271	0.938818573951721	0.6118004322052	62.9375	2014
True	False	False	False	False	-3083.76245117188	-184.237838745117	33.2742576599121	0.745649039745331	0.950105845928192	0.63269704580307	70.3666687011719	2111
True	False	False	False	False	-3083.97338867188	-58.4914093017578	23.2919807434082	0.594368875026703	0.89538848400116	0.339423686265945	68.6190490722656	1441
True	False	False	False	False	-3083.74853515625	-167.989074707031	12.2005615234375	0.608575522899628	0.915458858013153	0.356404304504395	63.3636360168457	697
True	False	False	False	False	-3082.5947265625	-35.4955787658691	13.3097038269043	0.40425905585289	0.864008665084839	0.178813382983208	61.75	741
True	False	False	False	False	-3082.42260742188	-198.509521484375	52.1296730041504	0.687331438064575	0.932349443435669	0.477804660797119	71.2978744506836	3351
True	False	False	False	False	-3081.59985351563	-1689.50659179688	32.1651153564453	0.705485999584198	0.914188742637634	0.516324877738953	90	2610
True	False	False	False	False	-3073.06396484375	-1667.20935058594	26.6194076538086	0.780536234378815	0.942926585674286	0.854119598865509	70.7083358764648	1697
True	False	False	False	False	-3070.98193359375	-1541.29748535156	73.203369140625	0.832875907421112	0.967274308204651	1	76.3939361572266	5042
True	False	False	False	False	-3080.13232421875	-1504.60046386719	78.7490768432617	0.547057330608368	0.903817534446716	0.289593309164047	74.478874206543	5288
True	False	False	False	False	-3081.31811523438	-1330.8623046875	95.3862075805664	0.733483374118805	0.949298918247223	0.590964496135712	75.0930252075195	6458
True	False	False	False	False	-3080.1796875	-1141.59497070313	25.5102653503418	0.650975465774536	0.925081789493561	0.414721727371216	67.8260879516602	1560
True	False	False	False	False	-3079.75439453125	-1116.35205078125	27.7285480499268	0.707581996917725	0.946757137775421	0.521181464195251	65.9199981689453	1648
True	False	False	False	False	-3078.44116210938	-1521.45080566406	19.9645557403564	0.621916890144348	0.937866926193237	0.373404234647751	66.3888854980469	1195
True	False	False	False	False	-3078.21948242188	-1432.00854492188	113.132476806641	0.725188553333282	0.966072559356689	0.566320717334747	76.3039245605469	7783
True	False	False	False	False	-3074.96215820313	-1305.15490722656	17.7462711334229	0.762108087539673	0.940302610397339	0.706189274787903	65.25	1044
True	False	False	False	False	-3076.01879882813	-990.258422851563	38.8199691772461	0.826309084892273	0.957971453666687	1	65.8285751342773	2304
True	False	False	False	False	-3078.21020507813	-141.630706787109	23.2919807434082	0.725569725036621	0.945849716663361	0.567398190498352	61.1428565979004	1284
True	False	False	False	False	-3078.1845703125	-948.75244140625	140.861022949219	0.68170440196991	0.960317492485046	0.466969162225723	77.6299209594727	9859
True	False	False	False	False	-3076.66845703125	-880.514831542969	31.0559749603271	0.586891353130341	0.932952880859375	0.330902904272079	64.0714263916016	1794
True	False	False	False	False	-3076.95849609375	-49.7431144714355	21.0736961364746	0.717444062232971	0.938502132892609	0.54542076587677	66.1052627563477	1256
True	False	False	False	False	-3075.74438476563	-1029.56323242188	58.7845230102539	0.591474890708923	0.89716511964798	0.336093574762344	67.1320724487305	3558
True	False	False	False	False	-3074.05126953125	-1390.23950195313	24.401123046875	0.779838144779205	0.948501110076904	0.844782948493958	68.2272720336914	1501
True	False	False	False	False	-3063.08227539063	-1241.89538574219	37.7108268737793	0.666771829128265	0.947175443172455	0.44025981426239	68.5588226318359	2331
True	False	False	False	False	-3066.30297851563	-1144.21936035156	35.4925422668457	0.704015791416168	0.935041010379791	0.512974381446838	68.125	2180
True	False	False	False	False	-3071.87475585938	-1082.22106933594	45.4748191833496	0.819687008857727	0.95525187253952	1	71.4634170532227	2930
True	False	False	False	False	-3070.49047851563	-862.453857421875	39.9291114807129	0.71972519159317	0.946664214134216	0.551389634609222	68.25	2457
True	False	False	False	False	-3069.1494140625	-76.1827850341797	73.203369140625	0.656023621559143	0.916563451290131	0.422613710165024	64.5	4257
True	False	False	False	False	-3070.77661132813	-30.4007530212402	42.1473922729492	0.640076875686646	0.951043426990509	0.398454904556274	63.4210510253906	2410
True	False	False	False	False	-3065.88745117188	-441.38623046875	93.1679229736328	0.782521784305573	0.948728680610657	0.885872364044189	68.6190490722656	5764
True	False	False	False	False	-3065.77392578125	-395.003845214844	25.5102653503418	0.794671595096588	0.94915634393692	1	62.6086959838867	1440
True	False	False	False	False	-3065.54052734375	29.4291973114014	63.2210922241211	0.758609592914581	0.944521903991699	0.688213586807251	69.684211730957	3972
True	False	False	False	False	-3065.15087890625	-1166.16186523438	13.3097038269043	0.554879128932953	0.931946337223053	0.297217160463333	68.3333358764648	820
True	False	False	False	False	-3062.83203125	-1126.88549804688	43.256534576416	0.730620563030243	0.942492067813873	0.582162261009216	68.4871826171875	2671
True	False	False	False	False	-3063.58081054688	-894.7880859375	35.4925422668457	0.778467297554016	0.95063853263855	0.828254580497742	65.8125	2106
True	False	False	False	False	-3064.138671875	-476.734619140625	24.401123046875	0.760120630264282	0.945849716663361	0.695777595043182	61.3636360168457	1350
True	False	False	False	False	-3063.49169921875	-257.464172363281	14.4188451766968	0.619212806224823	0.927047312259674	0.369869381189346	59.461540222168	773
True	False	False	False	False	-3063.47900390625	-924.119323730469	13.3097038269043	0.66390061378479	0.945763468742371	0.435427129268646	64.8333358764648	778
True	False	False	False	False	-3063.4384765625	-201.740737915039	22.1828384399414	0.634681344032288	0.89434140920639	0.390760332345963	59	1180
True	False	False	False	False	-3063.21313476563	-155.954772949219	15.5279874801636	0.647358953952789	0.931946337223053	0.409211099147797	61.1428565979004	856
True	False	False	False	False	-3062.81372070313	-1610.18041992188	24.401123046875	0.608575522899628	0.905536293983459	0.356404304504395	71.5	1573
True	False	False	False	False	-3058.48364257813	-1483.80419921875	66.5485153198242	0.359458953142166	0.845378756523132	0.151791363954544	70.6666641235352	4240
True	False	False	False	False	-3062.63549804688	-100.836929321289	33.2742576599121	0.673623323440552	0.943475782871246	0.452171206474304	60.3666648864746	1811
True	False	False	False	False	-3061.63525390625	-1454.04052734375	18.8554134368896	0.625182271003723	0.931073546409607	0.377736806869507	71.7058792114258	1219
True	False	False	False	False	-3058.5244140625	-1405.34155273438	34.3833999633789	0.716718852519989	0.916344881057739	0.543553650379181	73.1612930297852	2268
True	False	False	False	False	-3059.3154296875	-129.021942138672	32.1651153564453	0.776993036270142	0.955226957798004	0.812498211860657	68.7931060791016	1995
True	False	False	False	False	-3059.06860351563	2.80046463012695	100.931915283203	0.478812575340271	0.867106974124908	0.230931729078293	68.9340667724609	6273
True	False	False	False	False	-3058.2138671875	-1368.11218261719	15.5279874801636	0.717676758766174	0.938069105148315	0.546022891998291	62.7857131958008	879
True	False	False	False	False	-3057.39135742188	-1260.76843261719	48.80224609375	0.715491533279419	0.940795361995697	0.54042637348175	69.0909118652344	3040
True	False	False	False	False	-3055.89526367188	-1104.02331542969	15.5279874801636	0.800106346607208	0.94487601518631	1	64.5	903
True	False	False	False	False	-3055.36987304688	-1768.19165039063	129.769607543945	0.43643194437027	0.940432071685791	0.20006850361824	119.290596008301	13957
True	False	False	False	False	-3046.966796875	-1734.59655761719	24.401123046875	0.576453566551208	0.929108560085297	0.319446384906769	84.7727279663086	1865
True	False	False	False	False	-3055.16650390625	-1521.05102539063	84.2947845458984	0.677106082439423	0.92027872800827	0.458444207906723	69.4868392944336	5281
True	False	False	False	False	-3053.86010742188	-300.464630126953	64.3302307128906	0.743308067321777	0.94757354259491	0.624039947986603	61.7931022644043	3584
True	False	False	False	False	-3049.98803710938	-136.211456298828	83.1856460571289	0.745481371879578	0.943492233753204	0.63206559419632	67.7733306884766	5083
True	False	False	False	False	-3049.87719726563	-1698.48913574219	9.98227787017822	0.785398185253143	0.931883156299591	1	75.2222213745117	677
True	False	False	False	False	-3031.75659179688	-1676.13439941406	208.518692016602	0.414936810731888	0.902888357639313	0.185681208968163	84.5638275146484	15898
True	False	False	False	False	-3049.51708984375	-991.018920898438	47.6931037902832	0.694201648235321	0.943418085575104	0.491695135831833	69.2790679931641	2979
True	False	False	False	False	-3048.31860351563	-1647.72192382813	58.7845230102539	0.433132827281952	0.875904202461243	0.197809219360352	72.9056625366211	3864
True	False	False	False	False	-3032.45581054688	-1509.58251953125	59.8936653137207	0.746888160705566	0.943346083164215	0.637421369552612	73.1481475830078	3950
True	False	False	False	False	-3046.48706054688	-1452.36242675781	67.6576614379883	0.76977926492691	0.95479941368103	0.752817690372467	75.9508209228516	4633
True	False	False	False	False	-3046.04443359375	-1409.44384765625	49.9113883972168	0.757985770702362	0.937587141990662	0.685172200202942	73.9333343505859	3327
True	False	False	False	False	-3047.34765625	-184.075897216797	45.4748191833496	0.634969234466553	0.937940299510956	0.391165256500244	57.5609741210938	2360
True	False	False	False	False	-3045.38134765625	-1433.44458007813	51.0205307006836	0.809165418148041	0.955666422843933	1	73.9782638549805	3403
True	False	False	False	False	-3041.03588867188	-1323.107421875	14.4188451766968	0.742955923080444	0.934609174728394	0.622766435146332	65.2307662963867	848
True	False	False	False	False	-3044.74755859375	-1139.58227539063	16.6371288299561	0.646814525127411	0.925363481044769	0.408391445875168	64.6666641235352	970
True	False	False	False	False	-3043.98388671875	-1239.509765625	13.3097038269043	0.615151524543762	0.928345501422882	0.364647418260574	65.75	789
True	False	False	False	False	-3037.2509765625	-1005.84020996094	16.6371288299561	0.518264055252075	0.894427955150604	0.263261914253235	66.1999969482422	993
True	False	False	False	False	-3037.45068359375	-700.259033203125	41.0382537841797	0.725604593753815	0.937638282775879	0.567497134208679	63.1081085205078	2335
True	False	False	False	False	-3042.41259765625	-526.027465820313	33.2742576599121	0.708264887332916	0.957971453666687	0.52278470993042	56.1666679382324	1685
True	False	False	False	False	-3039.5126953125	-100.606857299805	35.4925422668457	0.48724952340126	0.888284981250763	0.237525150179863	56.90625	1821
True	False	False	False	False	-3039.37182617188	-574.902404785156	66.5485153198242	0.76893937587738	0.969034552574158	0.747088372707367	63.783332824707	3827
True	False	False	False	False	-3039.15283203125	-482.356719970703	18.8554134368896	0.733056426048279	0.934281527996063	0.589630365371704	59.4117660522461	1010
True	False	False	False	False	-3036.57543945313	-781.159851074219	12.2005615234375	0.768196105957031	0.939064502716064	0.742168962955475	63.2727279663086	696
True	False	False	False	False	-3034.50219726563	-368.076965332031	28.8376903533936	0.601119041442871	0.907109916210175	0.347356885671616	61.6538467407227	1603
True	False	False	False	False	-3036.52856445313	-14.0793323516846	68.7667999267578	0.727385580539703	0.926453173160553	0.572600066661835	59.1290321350098	3666
True	False	False	False	False	-3036.10083007813	-158.256713867188	29.9468326568604	0.554879128932953	0.885126650333405	0.297217160463333	55.8888893127441	1509
True	False	False	False	False	-3035.34155273438	-51.890552520752	11.0914192199707	0.55325049161911	0.911274671554565	0.295611768960953	58.5999984741211	586
True	False	False	False	False	-3034.30444335938	-1477.83203125	44.3656768798828	0.562266409397125	0.918260395526886	0.304622530937195	65	2600
True	False	False	False	False	-3029.52294921875	-1363.6611328125	42.1473922729492	0.578608810901642	0.9556485414505	0.321772009134293	65.1578979492188	2476
True	False	False	False	False	-3032.4970703125	-1060.9921875	24.401123046875	0.779838144779205	0.956586837768555	0.844782948493958	61.0909080505371	1344
True	False	False	False	False	-3032.09912109375	-884.0341796875	37.7108268737793	0.698736667633057	0.94592410326004	0.501303195953369	67.8235321044922	2306
True	False	False	False	False	-3033.10180664063	-332.574676513672	16.6371288299561	0.588328063488007	0.887517988681793	0.332519084215164	54.533332824707	818
True	False	False	False	False	-3032.4833984375	-38.0121459960938	23.2919807434082	0.366639077663422	0.914513945579529	0.15594094991684	58.4285697937012	1227
True	False	False	False	False	-3031.7197265625	-478.386505126953	25.5102653503418	0.636238098144531	0.908495008945465	0.392957359552383	59.1739120483398	1361
True	False	False	False	False	-3028.13330078125	-916.442504882813	95.3862075805664	0.682282447814941	0.951100528240204	0.46806126832962	73.3139572143555	6305
True	False	False	False	False	-3027.47412109375	-1149.69128417969	38.8199691772461	0.311825186014175	0.885790407657623	0.125801175832748	71.3142852783203	2496
True	False	False	False	False	-3026.88549804688	-1807.98059082031	64.3302307128906	0.516738831996918	0.918632090091705	0.261936753988266	120.413795471191	6984
True	False	False	False	False	-3005.6279296875	-1793.06884765625	36.6016845703125	0.779091417789459	0.957971453666687	0.835518538951874	89.1818161010742	2943
True	False	False	False	False	-3024.49609375	-1749.62658691406	9.98227787017822	0.687235474586487	0.9244145154953	0.47761595249176	70.4444427490234	634
True	False	False	False	False	-3022.27758789063	-1710.79516601563	61.0028076171875	0.743690311908722	0.968193054199219	0.625430583953857	76.2363662719727	4193
True	False	False	False	False	-3025.31665039063	-1539.30261230469	143.079315185547	0.772836744785309	0.946157515048981	0.775464057922363	78.7829437255859	10163
True	False	False	False	False	-3023.46240234375	-401.85009765625	37.7108268737793	0.572700321674347	0.937587141990662	0.315444022417068	57.3823547363281	1951
True	False	False	False	False	-3025.2001953125	-87.6209106445313	69.8759460449219	0.703073918819427	0.943882763385773	0.510851562023163	59.1746025085449	3728
True	False	False	False	False	-3023.78198242188	-364.84521484375	21.0736961364746	0.717444062232971	0.938502132892609	0.54542076587677	58.5789489746094	1113
True	False	False	False	False	-3023.24633789063	-759.51708984375	29.9468326568604	0.67108416557312	0.937726140022278	0.447692304849625	66.1481475830078	1786
True	False	False	False	False	-3015.81958007813	15.7240028381348	127.551322937012	0.664698958396912	0.928491830825806	0.436761826276779	67.5130462646484	7764
True	False	False	False	False	-3015.64428710938	-1582.46826171875	97.6044921875	0.452123731374741	0.881053805351257	0.211084485054016	70.8409118652344	6234
True	False	False	False	False	-3015.5810546875	-1456.4599609375	41.0382537841797	0.532243072986603	0.929887473583221	0.2757228910923	69.7837829589844	2582
True	False	False	False	False	-3014.49755859375	-68.8278656005859	86.513069152832	0.801492035388947	0.966115951538086	1	59.7820510864258	4663
True	False	False	False	False	-3014.091796875	-991.085876464844	13.3097038269043	0.66390061378479	0.925560414791107	0.435427129268646	64.8333358764648	778
True	False	False	False	False	-3014.00610351563	-821.085693359375	17.7462711334229	0.552815020084381	0.905717372894287	0.295184105634689	62.6875	1003
True	False	False	False	False	-3013.85815429688	-135.846374511719	16.6371288299561	0.714476346969604	0.930929720401764	0.53786963224411	56.5999984741211	849
True	False	False	False	False	-3012.94775390625	-1722.38073730469	31.0559749603271	0.792491853237152	0.95398223400116	1	73.4642868041992	2057
True	False	False	False	False	-3012.89624023438	-1645.49133300781	9.98227787017822	0.754574596881866	0.933233201503754	0.669301986694336	67	603
True	False	False	False	False	-3012.80688476563	-272.086547851563	56.5662384033203	0.745827674865723	0.928274095058441	0.633371949195862	56.5490188598633	2884
True	False	False	False	False	-3010.19970703125	-1767.73168945313	79.8582229614258	0.725530564785004	0.957822978496552	0.56728732585907	77.1666641235352	5556
True	False	False	False	False	-3001.505859375	-1694.12951660156	118.678184509277	0.824438512325287	0.960910856723785	1	79.5700912475586	8514
True	False	False	False	False	-3010.16967773438	-1518.57214355469	78.7490768432617	0.705722391605377	0.94591760635376	0.516867816448212	73.5633773803711	5223
True	False	False	False	False	-3007.67578125	-1140.56823730469	16.6371288299561	0.714476346969604	0.936420261859894	0.53786963224411	62.9333343505859	944
True	False	False	False	False	-3008.86865234375	-552.647766113281	42.1473922729492	0.836018741130829	0.959428310394287	1	56.0526313781738	2130
True	False	False	False	False	-3010.11376953125	-477.970245361328	23.2919807434082	0.666415452957153	0.935971975326538	0.439655065536499	55.3333320617676	1162
True	False	False	False	False	-3007.87548828125	-369.911956787109	62.1119499206543	0.818948090076447	0.954383611679077	1	59.9464302062988	3357
True	False	False	False	False	-3009.85717773438	-240.619415283203	29.9468326568604	0.474944919347763	0.88562148809433	0.227962628006935	54.7407417297363	1478
True	False	False	False	False	-3007.1259765625	-1021.09387207031	22.1828384399414	0.755204319953918	0.946847438812256	0.672140836715698	59.5	1190
True	False	False	False	False	-3007.11157226563	-1484.08142089844	43.256534576416	0.686031520366669	0.935241937637329	0.475260227918625	66.6666641235352	2600
True	False	False	False	False	-3000.69165039063	-1436.60717773438	37.7108268737793	0.679740428924561	0.929488956928253	0.46329328417778	67.7647094726563	2304
True	False	False	False	False	-3006.068359375	-1252.11120605469	25.5102653503418	0.748013913631439	0.942926585674286	0.641803920269012	68	1564
True	False	False	False	False	-3005.71215820313	-129.539611816406	27.7285480499268	0.707581996917725	0.946757137775421	0.521181464195251	55.7999992370605	1395
True	False	False	False	False	-3003.6884765625	-1411.44641113281	33.2742576599121	0.786073088645935	0.95572304725647	1	67.7666702270508	2033
True	False	False	False	False	-2998.1474609375	-1370.96154785156	35.4925422668457	0.5884068608284	0.939614474773407	0.332607984542847	68.15625	2181
True	False	False	False	False	-3001.69799804688	-904.997680664063	17.7462711334229	0.709974586963654	0.938633382320404	0.52684485912323	59.5	952
True	False	False	False	False	-2998.95751953125	-155.21842956543	39.9291114807129	0.437887847423553	0.911715984344482	0.201071664690971	54.5	1962
True	False	False	False	False	-3000.330078125	56.7665710449219	134.206176757813	0.801479279994965	0.963757157325745	1	67.9917373657227	8227
True	False	False	False	False	-2998.37841796875	-58.3609352111816	54.3479537963867	0.677731871604919	0.925963580608368	0.459587782621384	56.4897956848145	2768
True	False	False	False	False	-2997.03564453125	-1556.4814453125	99.8227767944336	0.754056692123413	0.953679203987122	0.666995942592621	74.7111129760742	6724
True	False	False	False	False	-2996.1787109375	-1351.63317871094	23.2919807434082	0.562650084495544	0.928178429603577	0.305012822151184	66.4285736083984	1395
True	False	False	False	False	-2996.83740234375	-1205.77722167969	141.970169067383	0.555739939212799	0.911814451217651	0.298069596290588	74.234375	9502
True	False	False	False	False	-2995.98657226563	-412.256225585938	55.4570960998535	0.676082134246826	0.946148872375488	0.456583887338638	54.7000007629395	2735
True	False	False	False	False	-2994.36547851563	-1834.05847167969	165.262145996094	0.691344201564789	0.947267353534698	0.485824793577194	113.187919616699	16865
True	False	False	False	False	-2993.22998046875	-1730.99914550781	25.5102653503418	0.688737690448761	0.937802910804749	0.480586379766464	72.8260879516602	1675
True	False	False	False	False	-2993.46044921875	-1329.2412109375	54.3479537963867	0.716579556465149	0.943996608257294	0.543196678161621	67.5102005004883	3308
True	False	False	False	False	-2992.47045898438	-1714.56408691406	25.5102653503418	0.688737690448761	0.930371165275574	0.480586379766464	71.3913040161133	1642
True	False	False	False	False	-2992.29125976563	-385.618927001953	39.9291114807129	0.705993711948395	0.953189611434937	0.517492473125458	53.9166679382324	1941
True	False	False	False	False	-2992.095703125	-1885.14514160156	136.424453735352	0.447517693042755	0.945411860942841	0.207803532481194	121.382110595703	14930
True	False	False	False	False	-2981.85131835938	-1743.25366210938	53.2388153076172	0.69047749042511	0.918561160564423	0.484070807695389	72.5416641235352	3482
True	False	False	False	False	-2989.19750976563	-1596.27429199219	48.80224609375	0.56752610206604	0.892302572727203	0.31002289056778	69.7954559326172	3071
True	False	False	False	False	-2991.82177734375	-465.108215332031	66.5485153198242	0.693598926067352	0.934443056583405	0.490445405244827	57.6166648864746	3457
True	False	False	False	False	-2990.28247070313	-1535.90173339844	74.3125076293945	0.644550621509552	0.925732791423798	0.405010551214218	74.164176940918	4969
True	False	False	False	False	-2983.63598632813	-1117.65795898438	36.6016845703125	0.3235804438591	0.923177182674408	0.131980702280998	62.2727279663086	2055
True	False	False	False	False	-2988.23559570313	-868.0458984375	48.80224609375	0.698149502277374	0.947074890136719	0.500038266181946	60.6590919494629	2669
True	False	False	False	False	-2987.6982421875	-657.388122558594	43.256534576416	0.779702305793762	0.949179470539093	0.843046307563782	56.1794853210449	2191
True	False	False	False	False	-2981.0810546875	-1662.57495117188	43.256534576416	0.686031520366669	0.940937936306	0.475260227918625	75.2307662963867	2934
True	False	False	False	False	-2979.458984375	-1511.0966796875	21.0736961364746	0.617924511432648	0.942926585674286	0.368201732635498	66.1578979492188	1257
True	False	False	False	False	-2980.82934570313	-1174.78356933594	114.241622924805	0.674712717533112	0.937248408794403	0.45411691069603	83.0097122192383	8550
True	False	False	False	False	-2978.15161132813	-1134.52087402344	75.4216537475586	0.769968271255493	0.950720965862274	0.754133403301239	71.3088226318359	4849
True	False	False	False	False	-2978.96215820313	-199.262435913086	28.8376903533936	0.825085759162903	0.95892345905304	1	52.730770111084	1371
True	False	False	False	False	-2977.3876953125	5.47486543655396	67.6576614379883	0.579028964042664	0.903426051139832	0.322227746248245	58.4426231384277	3565
True	False	False	False	False	-2974.36010742188	-1681.97705078125	116.459907531738	0.843270182609558	0.966195464134216	1	85.6857147216797	8997
True	False	False	False	False	-2975.94384765625	-172.579406738281	25.5102653503418	0.58420467376709	0.94389134645462	0.327906668186188	50.4347839355469	1160
True	False	False	False	False	-2975.51708984375	-1649.0458984375	32.1651153564453	0.720794081687927	0.929793775081635	0.554238379001617	75.3793106079102	2186
True	False	False	False	False	-2973.29541015625	-1611.36987304688	16.6371288299561	0.646814525127411	0.894671499729156	0.408391445875168	71.2666702270508	1069
True	False	False	False	False	-2972.59594726563	-1864.84594726563	164.153015136719	0.760389924049377	0.939544498920441	0.697156250476837	115.331077575684	17069
True	False	False	False	False	-2957.2880859375	-1856.99768066406	79.8582229614258	0.815260469913483	0.952613890171051	1	96	6912
True	False	False	False	False	-2961.84204101563	-1811.67053222656	80.9673614501953	0.4912468791008	0.87662798166275	0.240706697106361	76.191780090332	5562
True	False	False	False	False	-2968.03955078125	-1723.87170410156	128.660461425781	0.739945590496063	0.956058979034424	0.612167298793793	86.2241363525391	10002
True	False	False	False	False	-2972.36352539063	-1570.31701660156	119.787330627441	0.80851811170578	0.958391427993774	1	78	8424
True	False	False	False	False	-2968.85424804688	-1700.24499511719	141.970169067383	0.786845147609711	0.958350896835327	1	92.9140625	11893
True	False	False	False	False	-2966.96020507813	-1370.74621582031	36.6016845703125	0.502476036548615	0.875431060791016	0.249851852655411	68.6969680786133	2267
True	False	False	False	False	-2967.2353515625	-1340.38549804688	58.7845230102539	0.694364547729492	0.925159454345703	0.492033988237381	70.301887512207	3726
True	False	False	False	False	-2966.34130859375	-1780.88879394531	64.3302307128906	0.587796211242676	0.883577525615692	0.331919640302658	71.568962097168	4151
True	False	False	False	False	-2955.96801757813	-1671.56030273438	36.6016845703125	0.711495935916901	0.925521492958069	0.530515313148499	81.1515121459961	2678
True	False	False	False	False	-2958.36889648438	-1541.65222167969	44.3656768798828	0.47927862405777	0.905638337135315	0.231291726231575	66.0749969482422	2643
True	False	False	False	False	-2964.91357421875	-1199.33044433594	38.8199691772461	0.458542615175247	0.901329517364502	0.215725049376488	67.3714294433594	2358
True	False	False	False	False	-2963.86987304688	-1427.84729003906	24.401123046875	0.608575522899628	0.905536293983459	0.356404304504395	69.5909118652344	1531
True	False	False	False	False	-2958.11303710938	-1654.1005859375	63.2210922241211	0.758609592914581	0.943671822547913	0.688213586807251	81.7192993164063	4658
True	False	False	False	False	-2951.6552734375	-1619.96765136719	17.7462711334229	0.520357489585876	0.924228668212891	0.265091508626938	67.125	1074
True	False	False	False	False	-2952.81274414063	-1501.35485839844	26.6194076538086	0.67927873134613	0.929314136505127	0.462436705827713	65.2083358764648	1565
True	False	False	False	False	-2956.81494140625	-1216.16723632813	17.7462711334229	0.762108087539673	0.940302610397339	0.706189274787903	67.5	1080
True	False	False	False	False	-2956.81811523438	-1130.55285644531	22.1828384399414	0.619482219219208	0.907600164413452	0.37021940946579	62.4000015258789	1248
True	False	False	False	False	-2953.36840820313	-1459.57421875	27.7285480499268	0.4596928358078	0.934677481651306	0.216565191745758	67.879997253418	1697
True	False	False	False	False	-2951.28295898438	-1260.89526367188	14.4188451766968	0.666414141654968	0.894881248474121	0.43965283036232	63.0769233703613	820
True	False	False	False	False	-2948.8818359375	-1599.51354980469	41.0382537841797	0.725604593753815	0.947175443172455	0.567497134208679	66.8648681640625	2474
True	False	False	False	False	-2948.52612304688	-1409.857421875	29.9468326568604	0.554879128932953	0.908815920352936	0.297217160463333	68.2962951660156	1844
True	False	False	False	False	-2948.56298828125	-395.1650390625	67.6576614379883	0.705158889293671	0.931611955165863	0.515575468540192	55.9836082458496	3415
True	False	False	False	False	-2948.3271484375	-1332.36340332031	13.3097038269043	0.66390061378479	0.931477785110474	0.435427129268646	62.5	750
True	False	False	False	False	-2948.12744140625	-1828.04760742188	88.7313537597656	0.822043120861053	0.961762547492981	1	85.0749969482422	6806
True	False	False	False	False	-2947.09497070313	-1761.21960449219	21.0736961364746	0.602947294712067	0.917502045631409	0.349546879529953	64.5263137817383	1226
True	False	False	False	False	-2947.62841796875	-1477.36645507813	64.3302307128906	0.595981299877167	0.914503037929535	0.341297298669815	69.3103485107422	4020
True	False	False	False	False	-2938.78442382813	-1778.53771972656	78.7490768432617	0.594866931438446	0.948119878768921	0.340000987052917	71.3239440917969	5064
True	False	False	False	False	-2944.96850585938	-1724.67614746094	70.9850845336914	0.739838838577271	0.961355686187744	0.6118004322052	78.546875	5027
True	False	False	False	False	-2945.18139648438	-439.63818359375	64.3302307128906	0.771918535232544	0.941619634628296	0.768335938453674	58.7068977355957	3405
True	False	False	False	False	-2943.52978515625	-1670.23693847656	51.0205307006836	0.774829864501953	0.953352153301239	0.792114913463593	77.6956558227539	3574
True	False	False	False	False	-2942.97631835938	-1753.44348144531	24.401123046875	0.622672140598297	0.907441258430481	0.374400079250336	65.5	1441
True	False	False	False	False	-2940.81518554688	-1691.18090820313	120.896469116211	0.850032269954681	0.962896168231964	1	85.8899078369141	9362
True	False	False	False	False	-2940.1337890625	-1352.98217773438	12.2005615234375	0.443379789590836	0.894594430923462	0.204890042543411	63.9090919494629	703
True	False	False	False	False	-2942.3037109375	-1114.56469726563	84.2947845458984	0.721413135528564	0.942327797412872	0.555903851985931	64.3947372436523	4894
True	False	False	False	False	-2941.87158203125	-1006.7392578125	9.98227787017822	0.497925460338593	0.876509726047516	0.246108084917068	56.6666679382324	510
True	False	False	False	False	-2937.849609375	-22.1307277679443	87.6222152709961	0.82315069437027	0.963311195373535	1	60.3417739868164	4767
True	False	False	False	False	-2937.72412109375	-986.384094238281	31.0559749603271	0.564301550388336	0.894816279411316	0.306699156761169	57.7142868041992	1616
True	False	False	False	False	-2936.36181640625	-1640.16931152344	108.695907592773	0.625126421451569	0.9340580701828	0.377662122249603	78.3571395874023	7679
True	False	False	False	False	-2935.89721679688	-1200.244140625	24.401123046875	0.546809315681458	0.903687536716461	0.28935506939888	58.4545440673828	1286
True	False	False	False	False	-2934.02099609375	-1845.4091796875	96.4953460693359	0.719872772693634	0.919296503067017	0.551781058311462	78.1149444580078	6796
True	False	False	False	False	-2928.75146484375	-1819.13562011719	109.805053710938	0.732440412044525	0.961696565151215	0.587718963623047	76.0404052734375	7528
True	False	False	False	False	-2931.29956054688	-1493.04272460938	64.3302307128906	0.731921255588531	0.924589037895203	0.586120128631592	68.4137954711914	3968
True	False	False	False	False	-2932.04150390625	-1230.13110351563	18.8554134368896	0.685223281383514	0.93289041519165	0.473690927028656	64.470588684082	1096
True	False	False	False	False	-2931.20678710938	-185.387191772461	55.4570960998535	0.774352729320526	0.945498645305634	0.787966012954712	55.3800010681152	2769
True	False	False	False	False	-2927.76416015625	-1531.50512695313	139.751892089844	0.803734004497528	0.955320537090302	1	135.5	17073
True	False	False	False	False	-2910.5166015625	-1846.06530761719	32.1651153564453	0.434204190969467	0.873353958129883	0.198540806770325	62.1034469604492	1801
True	False	False	False	False	-2923.89697265625	-1749.35656738281	66.5485153198242	0.76893937587738	0.959310948848724	0.747088372707367	67.3833312988281	4043
True	False	False	False	False	-2924.99682617188	-1461.9736328125	23.2919807434082	0.707453370094299	0.941912531852722	0.520880579948425	69.1428604125977	1452
True	False	False	False	False	-2924.52392578125	-1674.77563476563	26.6194076538086	0.67927873134613	0.933406889438629	0.462436705827713	66.9166641235352	1606
True	False	False	False	False	-2921.5634765625	-1511.68347167969	54.3479537963867	0.777484655380249	0.947074890136719	0.817557096481323	73.3061218261719	3592
True	False	False	False	False	-2922.740234375	-1318.68408203125	36.6016845703125	0.494094401597977	0.840405106544495	0.242996379733086	64.6969680786133	2135
True	False	False	False	False	-2920.3798828125	-1110.46862792969	25.5102653503418	0.794671595096588	0.94915634393692	1	55.3043479919434	1272
True	False	False	False	False	-2919.24926757813	-1791.12268066406	85.4039306640625	0.698725283145905	0.933623194694519	0.501278698444366	70.0389633178711	5393
True	False	False	False	False	-2915.83447265625	-1706.47265625	58.7845230102539	0.563317596912384	0.944074928760529	0.30569314956665	70.5094375610352	3737
True	False	False	False	False	-2911.95776367188	-1253.3515625	19.9645557403564	0.621916890144348	0.941173493862152	0.373404234647751	63.3333320617676	1140
True	False	False	False	False	-2917.79272460938	-657.531860351563	54.3479537963867	0.791067004203796	0.952071368694305	1	56.5714302062988	2772
True	False	False	False	False	-2912.33837890625	-625.588745117188	45.4748191833496	0.804048359394073	0.949666619300842	1	53.5365867614746	2195
True	False	False	False	False	-2910.46728515625	-1381.35522460938	32.1651153564453	0.776993036270142	0.955226957798004	0.812498211860657	69.6206893920898	2019
True	False	False	False	False	-2910.28588867188	-1345.32214355469	12.2005615234375	0.681430399417877	0.931919693946838	0.46645313501358	63	693
True	False	False	False	False	-2910.0966796875	-1876.71032714844	34.3833999633789	0.649772524833679	0.906453430652618	0.412875860929489	67.6774215698242	2098
True	False	False	False	False	-2909.57299804688	-1683.13513183594	79.8582229614258	0.776177406311035	0.95637571811676	0.804480254650116	71.0694427490234	5117
True	False	False	False	False	-2909.27563476563	-1570.00866699219	11.0914192199707	0.512626230716705	0.908898293972015	0.258395850658417	61.2999992370605	613
True	False	False	False	False	-2908.36840820313	-1527.56335449219	27.7285480499268	0.707581996917725	0.943764388561249	0.521181464195251	65.3199996948242	1633
True	False	False	False	False	-2905.9111328125	-1202.24365234375	45.4748191833496	0.768088281154633	0.945935428142548	0.741466164588928	63.3170738220215	2596
True	False	False	False	False	-2907.33129882813	-388.817138671875	64.3302307128906	0.625254034996033	0.898929536342621	0.377832800149918	54.2931022644043	3149
True	False	False	False	False	-2905.29223632813	-1428.9453125	39.9291114807129	0.606388568878174	0.947778403759003	0.353718668222427	68.6111145019531	2470
True	False	False	False	False	-2903.63061523438	-1157.5498046875	16.6371288299561	0.551631391048431	0.862804472446442	0.294025242328644	55.466667175293	832
True	False	False	False	False	-2905.09765625	-21.7957496643066	45.4748191833496	0.481013059616089	0.932828307151794	0.232635796070099	55.7073173522949	2284
True	False	False	False	False	-2904.3271484375	37.249683380127	17.7462711334229	0.689935445785522	0.925363481044769	0.482980132102966	51.6875	827
True	False	False	False	False	-2903.55444335938	-1548.89013671875	75.4216537475586	0.758873462677002	0.95827180147171	0.689513981342316	70.9558792114258	4825
True	False	False	False	False	-2901.9150390625	-1618.85766601563	84.2947845458984	0.791891813278198	0.957111597061157	1	77.1052627563477	5860
True	False	False	False	False	-2898.22216796875	-1761.74560546875	18.8554134368896	0.685223281383514	0.924268186092377	0.473690927028656	66.7647094726563	1135
True	False	False	False	False	-2898.16845703125	-1805.7275390625	43.256534576416	0.686031520366669	0.941915214061737	0.475260227918625	67.1794891357422	2620
True	False	False	False	False	-2893.55908203125	-1782.796875	46.5839614868164	0.707453370094299	0.915139555931091	0.520880579948425	68.523811340332	2878
True	False	False	False	False	-2898.07983398438	-1187.87670898438	47.6931037902832	0.72429746389389	0.95892596244812	0.563820719718933	61.4418601989746	2642
True	False	False	False	False	-2897.53369140625	-732.979675292969	54.3479537963867	0.810891211032867	0.959287643432617	1	58.1428565979004	2849
True	False	False	False	False	-2896.50244140625	-1506.56909179688	42.1473922729492	0.624292194843292	0.93047034740448	0.376548767089844	65.6578979492188	2495
True	False	False	False	False	-2895.57836914063	-1437.88757324219	32.1651153564453	0.705485999584198	0.927585601806641	0.516324877738953	66.7931060791016	1937
True	False	False	False	False	-2895.20849609375	-1253.55456542969	52.1296730041504	0.71564769744873	0.929915845394135	0.54082202911377	65.1489334106445	3062
True	False	False	False	False	-2885.93798828125	-1841.03247070313	56.5662384033203	0.716889679431915	0.947202920913696	0.543992161750793	67.6470565795898	3450
True	False	False	False	False	-2889.70825195313	-1705.98095703125	37.7108268737793	0.698736667633057	0.936160981655121	0.501303195953369	67.6470565795898	2300
True	False	False	False	False	-2889.7470703125	-355.173278808594	24.401123046875	0.576453566551208	0.93486762046814	0.319446384906769	51.3181800842285	1129
True	False	False	False	False	-2891.28784179688	-326.929046630859	15.5279874801636	0.717676758766174	0.938069105148315	0.546022891998291	48.8571434020996	684
True	False	False	False	False	-2888.23095703125	-1662.75598144531	63.2210922241211	0.668725430965424	0.936681926250458	0.443600505590439	73.3333358764648	4180
True	False	False	False	False	-2884.04516601563	-1465.48291015625	16.6371288299561	0.604608774185181	0.924268186092377	0.351552903652191	61.1333351135254	917
True	False	False	False	False	-2884.58447265625	-1310.41857910156	51.0205307006836	0.672707319259644	0.936651885509491	0.450546443462372	59.9347839355469	2757
True	False	False	False	False	-2883.55297851563	-842.416198730469	13.3097038269043	0.571581065654755	0.894864976406097	0.314262002706528	52	624
True	False	False	False	False	-2882.7294921875	-593.319946289063	56.5662384033203	0.823355436325073	0.954331636428833	1	54.6078414916992	2785
True	False	False	False	False	-2881.76391601563	-1822.18713378906	14.4188451766968	0.742955923080444	0.934609174728394	0.622766435146332	67.538459777832	878
True	False	False	False	False	-2880.95703125	-1526.4296875	14.4188451766968	0.544970512390137	0.892505407333374	0.287595450878143	67	871
True	False	False	False	False	-2880.08862304688	-1874.67260742188	214.064392089844	0.680519461631775	0.914970815181732	0.46474501490593	85.756477355957	16551
True	False	False	False	False	-2876.72241210938	-1447.23278808594	18.8554134368896	0.733056426048279	0.943199634552002	0.589630365371704	62.1176452636719	1056
True	False	False	False	False	-2877.46826171875	49.8291854858398	25.5102653503418	0.571664273738861	0.924053847789764	0.314349681138992	56.3913040161133	1297
True	False	False	False	False	-2876.3466796875	-1271.44128417969	18.8554134368896	0.685223281383514	0.936461865901947	0.473690927028656	56.1176452636719	954
True	False	False	False	False	-2875.96997070313	-66.4878463745117	21.0736961364746	0.568957209587097	0.876199066638947	0.311511278152466	52.7368431091309	1002
True	False	False	False	False	-2875.50463867188	-1770.8125	34.3833999633789	0.682015299797058	0.940318167209625	0.467555910348892	68.8387069702148	2134
True	False	False	False	False	-2872.22143554688	-1343.07861328125	46.5839614868164	0.752402067184448	0.949512124061584	0.659794867038727	63.3333320617676	2660
True	False	False	False	False	-2872.55932617188	-6.13182783126831	34.3833999633789	0.716718852519989	0.942643821239471	0.543553650379181	53.8064498901367	1668
True	False	False	False	False	-2871.71484375	-262.790069580078	13.3097038269043	0.66390061378479	0.925560414791107	0.435427129268646	49.5833320617676	595
True	False	False	False	False	-2868.0673828125	-213.009292602539	62.1119499206543	0.745300650596619	0.949476361274719	0.631386935710907	53.375	2989
True	False	False	False	False	-2865.80810546875	-1747.50512695313	42.1473922729492	0.578608810901642	0.92337304353714	0.321772009134293	68.9473648071289	2620
True	False	False	False	False	-2866.10424804688	-157.040237426758	26.6194076538086	0.718682765960693	0.930371165275574	0.54864364862442	49.3333320617676	1184
True	False	False	False	False	-2865.626953125	-1723.8486328125	26.6194076538086	0.503049731254578	0.846000134944916	0.250327527523041	70.5416641235352	1693
True	False	False	False	False	-2865.10717773438	-1702.78576660156	27.7285480499268	0.691563129425049	0.947363257408142	0.486269682645798	69.2399978637695	1731
True	False	False	False	False	-2865.5185546875	-1286.22790527344	25.5102653503418	0.602656006813049	0.908063113689423	0.349196761846542	55	1265
True	False	False	False	False	-2864.79663085938	-438.307159423828	48.80224609375	0.773984313011169	0.949970483779907	0.784835934638977	52.3409080505371	2303
True	False	False	False	False	-2863.58935546875	-1670.9794921875	25.5102653503418	0.688737690448761	0.937802910804749	0.480586379766464	68.9565200805664	1586
True	False	False	False	False	-2863.02587890625	-1648.03332519531	24.401123046875	0.519394278526306	0.826043128967285	0.264248132705688	66.5	1463
True	False	False	False	False	-2863.42065429688	-1328.86206054688	24.401123046875	0.715491533279419	0.935181617736816	0.54042637348175	59.3181800842285	1305
True	False	False	False	False	-2863.1015625	-347.634368896484	52.1296730041504	0.660663068294525	0.937892973423004	0.430083870887756	52.680850982666	2476
True	False	False	False	False	-2861.42700195313	-923.949462890625	59.8936653137207	0.681443929672241	0.945150554180145	0.466478526592255	55.9259262084961	3020
True	False	False	False	False	-2861.34692382813	-1561.59545898438	21.0736961364746	0.765837788581848	0.95370626449585	0.727394282817841	62.315788269043	1184
True	False	False	False	False	-2859.24633789063	-1768.97094726563	15.5279874801636	0.621227741241455	0.933333992958069	0.372498869895935	69.0714263916016	967
True	False	False	False	False	-2856.33447265625	-1515.49145507813	14.4188451766968	0.719225645065308	0.935661971569061	0.550069808959961	61.9230766296387	805
True	False	False	False	False	-2856.17456054688	-1387.02783203125	39.9291114807129	0.705993711948395	0.910925984382629	0.517492473125458	65.5277786254883	2359
True	False	False	False	False	-2855.5751953125	-60.7927436828613	44.3656768798828	0.749354422092438	0.944926857948303	0.647141218185425	53.9249992370605	2157
True	False	False	False	False	-2854.1796875	-1868.36169433594	28.8376903533936	0.696614444255829	0.938255786895752	0.496761053800583	62.8846168518066	1635
True	False	False	False	False	-2845.67700195313	-1840.96313476563	52.1296730041504	0.758778512477875	0.941157817840576	0.689045190811157	67.6595764160156	3180
True	False	False	False	False	-2846.38598632813	-1601.31616210938	43.256534576416	0.698659062385559	0.949512124061584	0.501135647296906	65.7692337036133	2565
True	False	False	False	False	-2850.65356445313	-1310.54675292969	35.4925422668457	0.657634496688843	0.914972543716431	0.425183236598969	58.21875	1863
True	False	False	False	False	-2848.47021484375	-638.0380859375	9.98227787017822	0.557533979415894	0.873754441738129	0.29985499382019	49.4444427490234	445
True	False	False	False	False	-2846.73999023438	-247.030975341797	53.2388153076172	0.80851811170578	0.95892596244812	1	52.2708320617676	2509
True	False	False	False	False	-2845.54736328125	-430.523742675781	45.4748191833496	0.72121262550354	0.921334981918335	0.555363178253174	54.9024391174316	2251
True	False	False	False	False	-2845.11694335938	-398.495910644531	80.9673614501953	0.786957621574402	0.944845616817474	1	60.1506843566895	4391
True	False	False	False	False	-2843.5009765625	-1734.25964355469	77.6399383544922	0.821241796016693	0.956417441368103	1	78.7571411132813	5513
True	False	False	False	False	-2841.35180664063	-1708.81652832031	16.6371288299561	0.604608774185181	0.894594430923462	0.351552903652191	66.4000015258789	996
True	False	False	False	False	-2843.08959960938	-1489.39733886719	9.98227787017822	0.606388568878174	0.906704366207123	0.353718668222427	63.4444427490234	571
True	False	False	False	False	-2842.81005859375	-1677.46752929688	44.3656768798828	0.673765122890472	0.904840528964996	0.452423572540283	72.3000030517578	2892
True	False	False	False	False	-2840.11108398438	-1892.06213378906	56.5662384033203	0.531401097774506	0.866898596286774	0.274955749511719	68.7647094726563	3507
True	False	False	False	False	-2839.5810546875	-358.207397460938	16.6371288299561	0.76893937587738	0.947792708873749	0.747088372707367	50.2000007629395	753
True	False	False	False	False	-2837.18188476563	-1795.97229003906	116.459907531738	0.764054596424103	0.933861970901489	0.716959476470947	80.2666702270508	8428
True	False	False	False	False	-2836.712890625	-1498.18969726563	63.2210922241211	0.730492413043976	0.927993416786194	0.581776022911072	68.2280731201172	3889
True	False	False	False	False	-2835.119140625	-313.821197509766	58.7845230102539	0.85564386844635	0.97070187330246	1	52.9056587219238	2804
True	False	False	False	False	-2836.46557617188	-83.3088150024414	14.4188451766968	0.742955923080444	0.934609174728394	0.622766435146332	48.6923065185547	633
True	False	False	False	False	-2832.69580078125	-1749.23522949219	123.114753723145	0.755423963069916	0.930420339107513	0.673140406608582	112.261260986328	12461
True	False	False	False	False	-2832.56225585938	-1381.6328125	86.513069152832	0.653515756130219	0.957610249519348	0.418663263320923	61.7051277160645	4813
True	False	False	False	False	-2829.4365234375	-1863.38549804688	32.1651153564453	0.510125994682312	0.925804615020752	0.256265819072723	63.3793106079102	1838
True	False	False	False	False	-2830.3779296875	-1540.96459960938	21.0736961364746	0.602947294712067	0.875662326812744	0.349546879529953	61.5263175964355	1169
True	False	False	False	False	-2828.75756835938	-1449.14196777344	19.9645557403564	0.776177406311035	0.943199634552002	0.804480254650116	54.0555572509766	973
True	False	False	False	False	-2830.3076171875	-1287.55908203125	69.8759460449219	0.739117622375488	0.949838936328888	0.609337687492371	60.2698402404785	3797
True	False	False	False	False	-2825.75219726563	-1763.68640136719	89.8404998779297	0.81622189283371	0.963919818401337	1	85.5925903320313	6933
True	False	False	False	False	-2825.2470703125	-1512.99304199219	16.6371288299561	0.646814525127411	0.921669483184814	0.408391445875168	62.466667175293	937
True	False	False	False	False	-2824.732421875	-1344.77868652344	52.1296730041504	0.758778512477875	0.938897550106049	0.689045190811157	58.2978706359863	2740
True	False	False	False	False	-2823.04321289063	-1056.24682617188	36.6016845703125	0.691693365573883	0.920347630977631	0.486534744501114	53.3939399719238	1762
True	False	False	False	False	-2821.68115234375	-506.583679199219	42.1473922729492	0.780941009521484	0.95463091135025	0.859888970851898	53.7631568908691	2043
True	False	False	False	False	-2818.89794921875	-1713.11950683594	54.3479537963867	0.746100842952728	0.932110965251923	0.634407699108124	69.4285736083984	3402
True	False	False	False	False	-2818.52709960938	-1684.83715820313	104.259346008301	0.63256448507309	0.910112917423248	0.387801796197891	74.1063842773438	6966
True	False	False	False	False	-2818.4326171875	-562.3125	13.3097038269043	0.615151524543762	0.914594233036041	0.364647418260574	48.4166679382324	581
True	False	False	False	False	-2818.88623046875	-168.708267211914	21.0736961364746	0.640076875686646	0.906901895999908	0.398454904556274	48.1578941345215	915
True	False	False	False	False	-2817.18994140625	-1591.20349121094	17.7462711334229	0.689935445785522	0.925363481044769	0.482980132102966	63.9375	1023
True	False	False	False	False	-2814.89990234375	-1519.7314453125	26.6194076538086	0.736015200614929	0.941462934017181	0.599038541316986	60.7916679382324	1459
True	False	False	False	False	-2815.71166992188	-521.217407226563	16.6371288299561	0.646814525127411	0.925363481044769	0.408391445875168	52.4000015258789	786
True	False	False	False	False	-2813.28002929688	-446.533569335938	22.1828384399414	0.691018760204315	0.925207853317261	0.485164731740952	51.75	1035
True	False	False	False	False	-2812.9384765625	-424.297210693359	32.1651153564453	0.776993036270142	0.948197305202484	0.812498211860657	51.3793106079102	1490
True	False	False	False	False	-2808.55590820313	-1898.49365234375	143.079315185547	0.496974617242813	0.883693635463715	0.245332404971123	79.4806213378906	10253
True	False	False	False	False	-2810.18872070313	-1652.720703125	126.442184448242	0.755112707614899	0.952423274517059	0.671725511550903	81.8421020507813	9330
True	False	False	False	False	-2811.69995117188	-407.909027099609	16.6371288299561	0.76893937587738	0.938069105148315	0.747088372707367	50.0666656494141	751
True	False	False	False	False	-2811.37719726563	-390.556396484375	17.7462711334229	0.689935445785522	0.90358954668045	0.482980132102966	47.5	760
True	False	False	False	False	-2810.84545898438	-200.592697143555	46.5839614868164	0.752402067184448	0.946144938468933	0.659794867038727	50.3809509277344	2116
True	False	False	False	False	-2807.35864257813	-1617.72778320313	103.150199890137	0.803309321403503	0.959297358989716	1	74.3225784301758	6912
True	False	False	False	False	-2805.62817382813	-1786.970703125	55.4570960998535	0.513776957988739	0.898414969444275	0.259381890296936	66	3300
True	False	False	False	False	-2803.77734375	-366.771514892578	46.5839614868164	0.738803207874298	0.958025753498077	0.6082723736763	51.1428565979004	2148
True	False	False	False	False	-2801.400390625	-1695.76696777344	24.401123046875	0.715491533279419	0.931973576545715	0.54042637348175	73.136360168457	1609
True	False	False	False	False	-2798.4013671875	-1870.21520996094	47.6931037902832	0.572284460067749	0.904615104198456	0.315004199743271	65.9069747924805	2834
True	False	False	False	False	-2797.00708007813	-1765.37231445313	114.241622924805	0.817152261734009	0.956510245800018	1	87.291259765625	8991
True	False	False	False	False	-2794.34350585938	-1538.91247558594	37.7108268737793	0.666771829128265	0.908434867858887	0.44025981426239	62.4117660522461	2122
True	False	False	False	False	-2791.32202148438	-1380.67102050781	31.0559749603271	0.838463246822357	0.960098087787628	1	52.9642868041992	1483
True	False	False	False	False	-2792.65307617188	-1271.68530273438	69.8759460449219	0.795017898082733	0.947976648807526	1	58.8412704467773	3707
True	False	False	False	False	-2790.14379882813	-485.219421386719	35.4925422668457	0.704015791416168	0.941411077976227	0.512974381446838	50.5625	1618
True	False	False	False	False	-2787.06201171875	-1733.89892578125	78.7490768432617	0.587482392787933	0.915465474128723	0.331566601991653	74.3943634033203	5282
True	False	False	False	False	-2787.88891601563	-1702.77038574219	116.459907531738	0.591932535171509	0.950212419033051	0.336617410182953	81.8285751342773	8592
True	False	False	False	False	-2787.19555664063	-642.074584960938	18.8554134368896	0.685223281383514	0.927839636802673	0.473690927028656	51.764705657959	880
True	False	False	False	False	-2785.00244140625	-1890.68835449219	161.934722900391	0.823068141937256	0.959332823753357	1	84.191780090332	12292
True	False	False	False	False	-2785.50756835938	-1636.92980957031	25.5102653503418	0.531759142875671	0.945348680019379	0.275281727313995	60	1380
True	False	False	False	False	-2786.041015625	-319.357025146484	19.9645557403564	0.725530564785004	0.945084035396576	0.56728732585907	47.0555572509766	847
True	False	False	False	False	-2785.46264648438	-1576.39477539063	17.7462711334229	0.552815020084381	0.851052939891815	0.295184105634689	63.5	1016
True	False	False	False	False	-2784.26342773438	-1811.26904296875	11.0914192199707	0.69836014509201	0.927715241909027	0.500491261482239	61.9000015258789	619
True	False	False	False	False	-2780.708984375	-349.140472412109	9.98227787017822	0.687235474586487	0.9244145154953	0.47761595249176	47.5555572509766	428
True	False	False	False	False	-2779.34228515625	-1849.50354003906	73.203369140625	0.747322142124176	0.942365229129791	0.639100313186646	68.4393920898438	4517
True	False	False	False	False	-2774.16284179688	-1769.22509765625	75.4216537475586	0.769968271255493	0.94873970746994	0.754133403301239	71.3676452636719	4853
True	False	False	False	False	-2778.84228515625	-1454.06982421875	62.1119499206543	0.774550676345825	0.952678680419922	0.789673984050751	59.875	3353
True	False	False	False	False	-2777.74536132813	-680.326721191406	97.6044921875	0.794247210025787	0.956003665924072	1	60.9204559326172	5361
True	False	False	False	False	-2775.89379882813	-1253.31616210938	25.5102653503418	0.571664273738861	0.877635538578033	0.314349681138992	51.9130439758301	1194
True	False	False	False	False	-2771.9013671875	-1613.85388183594	65.4393768310547	0.797776877880096	0.943983793258667	1	68.8813552856445	4064
True	False	False	False	False	-2771.28857421875	-493.658050537109	72.0942230224609	0.790630877017975	0.958397746086121	1	57.3846168518066	3730
True	False	False	False	False	-2770.45043945313	-174.141174316406	28.8376903533936	0.778573036193848	0.945234656333923	0.82945716381073	48.961540222168	1273
True	False	False	False	False	-2768.9365234375	-1432.38525390625	37.7108268737793	0.748016774654388	0.940318167209625	0.64181524515152	55.4411773681641	1885
True	False	False	False	False	-2767.43920898438	-1732.60876464844	13.3097038269043	0.66390061378479	0.925560414791107	0.435427129268646	68.9166641235352	827
True	False	False	False	False	-2765.38745117188	-1674.67114257813	46.5839614868164	0.738803207874298	0.940937936306	0.6082723736763	71.976188659668	3023
True	False	False	False	False	-2764.87255859375	-153.898056030273	16.6371288299561	0.518264055252075	0.925207853317261	0.263261914253235	51.6666679382324	775
True	False	False	False	False	-2762.50537109375	-1630.04138183594	22.1828384399414	0.650446891784668	0.939718544483185	0.413908988237381	67.9000015258789	1358
True	False	False	False	False	-2759.89575195313	-1789.27099609375	64.3302307128906	0.604338526725769	0.937640607357025	0.351225525140762	65.6896514892578	3810
True	False	False	False	False	-2761.18041992188	-1654.65686035156	46.5839614868164	0.823659300804138	0.955680787563324	1	69.0714263916016	2901
True	False	False	False	False	-2756.74633789063	-1882.70532226563	36.6016845703125	0.726016283035278	0.940318167209625	0.568666875362396	66.0909118652344	2181
True	False	False	False	False	-2754.82202148438	-1853.81884765625	31.0559749603271	0.811063647270203	0.960755467414856	1	67.2857131958008	1884
True	False	False	False	False	-2754.71044921875	-1700.56030273438	86.513069152832	0.673743307590485	0.905285775661469	0.45238471031189	75.961540222168	5925
True	False	False	False	False	-2754.484375	-1724.64245605469	34.3833999633789	0.716718852519989	0.938818573951721	0.543553650379181	67.870964050293	2104
True	False	False	False	False	-2749.91748046875	-1502.74328613281	27.7285480499268	0.793351709842682	0.95892345905304	1	56.5200004577637	1413
True	False	False	False	False	-2754.11376953125	-1472.94995117188	31.0559749603271	0.711205661296844	0.949561536312103	0.529810667037964	58	1624
True	False	False	False	False	-2752.15502929688	-1450.28881835938	17.7462711334229	0.64491605758667	0.927839636802673	0.405553311109543	53.25	852
True	False	False	False	False	-2747.47900390625	-1836.74243164063	18.8554134368896	0.75434798002243	0.942380666732788	0.66828989982605	70.6470565795898	1201
True	False	False	False	False	-2746.7626953125	-107.450187683105	26.6194076538086	0.718682765960693	0.937802910804749	0.54864364862442	52.625	1263
True	False	False	False	False	-2745.86059570313	-1625.32666015625	67.6576614379883	0.76977926492691	0.95479941368103	0.752817690372467	67.8524627685547	4139
True	False	False	False	False	-2745.65209960938	-448.555755615234	46.5839614868164	0.839679360389709	0.961324214935303	1	51.761905670166	2174
True	False	False	False	False	-2743.19165039063	-1743.06860351563	27.7285480499268	0.53901207447052	0.934611976146698	0.28197169303894	65.879997253418	1647
True	False	False	False	False	-2742.99267578125	-1297.30029296875	61.0028076171875	0.731991708278656	0.944521903991699	0.586336493492126	55.018180847168	3026
True	False	False	False	False	-2741.19946289063	-1252.23376464844	43.256534576416	0.817455768585205	0.966616570949554	1	52.3333320617676	2041
True	False	False	False	False	-2740.26293945313	-1812.88317871094	61.0028076171875	0.635798990726471	0.959443032741547	0.392335802316666	64.9454574584961	3572
True	False	False	False	False	-2734.16137695313	-1885.75341796875	18.8554134368896	0.625182271003723	0.939309358596802	0.377736806869507	66	1122
True	False	False	False	False	-2734.90625	-113.600494384766	28.8376903533936	0.735885262489319	0.939532041549683	0.598617315292358	50.8461532592773	1322
True	False	False	False	False	-2734.11547851563	-1865.38842773438	36.6016845703125	0.502476036548615	0.888327419757843	0.249851852655411	66.3030319213867	2188
True	False	False	False	False	-2733.99633789063	-419.681365966797	12.2005615234375	0.768196105957031	0.939064502716064	0.742168962955475	44.8181800842285	493
True	False	False	False	False	-2730.55541992188	-1576.14050292969	12.2005615234375	0.563888907432556	0.934041440486908	0.306276768445969	55.9090919494629	615
True	False	False	False	False	-2730.02905273438	-455.112457275391	23.2919807434082	0.725569725036621	0.937866926193237	0.567398190498352	47.238094329834	992
True	False	False	False	False	-2727.92236328125	-1775.85546875	48.80224609375	0.710345864295959	0.957528114318848	0.527735590934753	72.75	3201
True	False	False	False	False	-2726.11694335938	-1731.99560546875	42.1473922729492	0.668440997600555	0.932882606983185	0.44311136007309	72	2736
True	False	False	False	False	-2726.36303710938	-396.792114257813	28.8376903533936	0.696614444255829	0.938255786895752	0.496761053800583	48.4230766296387	1259
True	False	False	False	False	-2726.02880859375	-1645.62463378906	61.0028076171875	0.720566987991333	0.925159454345703	0.553630292415619	62.0727272033691	3414
True	False	False	False	False	-2725.27661132813	-1594.17236328125	16.6371288299561	0.714476346969604	0.940302610397339	0.53786963224411	54.466667175293	817
True	False	False	False	False	-2722.63818359375	-1313.06372070313	34.3833999633789	0.649772524833679	0.908979117870331	0.412875860929489	51.3548393249512	1592
True	False	False	False	False	-2722.21899414063	-369.444488525391	43.256534576416	0.686031520366669	0.938578546047211	0.475260227918625	49.2051277160645	1919
True	False	False	False	False	-2721.078125	-1791.05810546875	12.2005615234375	0.681430399417877	0.931919693946838	0.46645313501358	63.9090919494629	703
True	False	False	False	False	-2720.21484375	-1814.7890625	9.98227787017822	0.557533979415894	0.916803061962128	0.29985499382019	61.4444427490234	553
True	False	False	False	False	-2717.69287109375	-1765.26708984375	67.6576614379883	0.586829662322998	0.921486735343933	0.33083376288414	73.4918060302734	4483
True	False	False	False	False	-2719.26586914063	-697.938415527344	47.6931037902832	0.594744265079498	0.923102557659149	0.339858740568161	50.930233001709	2190
True	False	False	False	False	-2719.01391601563	-477.861358642578	22.1828384399414	0.691018760204315	0.94915634393692	0.485164731740952	47.9000015258789	958
True	False	False	False	False	-2714.5068359375	-1882.33776855469	43.256534576416	0.817455768585205	0.96039891242981	1	69.8974380493164	2726
True	False	False	False	False	-2715.07763671875	-1607.44482421875	36.6016845703125	0.820213973522186	0.956876516342163	1	54.5151519775391	1799
True	False	False	False	False	-2714.74365234375	-1690.41040039063	102.041061401367	0.794671595096588	0.960950613021851	1	77.9565200805664	7172
True	False	False	False	False	-2713.13452148438	-1471.65112304688	34.3833999633789	0.787406265735626	0.949561536312103	1	53.1935501098633	1649
True	False	False	False	False	-2714.41870117188	-1019.16778564453	13.3097038269043	0.414611250162125	0.825013220310211	0.185469180345535	50.8333320617676	610
True	False	False	False	False	-2712.33935546875	-1896.85009765625	21.0736961364746	0.765837788581848	0.945084035396576	0.727394282817841	67.5789489746094	1284
True	False	False	False	False	-2707.75732421875	-1855.12475585938	36.6016845703125	0.726016283035278	0.946688234806061	0.568666875362396	67.2121200561523	2218
True	False	False	False	False	-2695.431640625	-1876.1904296875	38.8199691772461	0.68638277053833	0.950698494911194	0.475945204496384	65.5999984741211	2296
True	False	False	False	False	-2701.70532226563	-43.6351890563965	32.1651153564453	0.820795118808746	0.95398223400116	1	44.7931022644043	1299
True	False	False	False	False	-2696.77172851563	-730.256958007813	44.3656768798828	0.703622102737427	0.921334981918335	0.512084782123566	51.375	2055
True	False	False	False	False	-2691.9150390625	-1823.38708496094	115.350761413574	0.681263327598572	0.933772504329681	0.466138988733292	72.5961532592773	7550
True	False	False	False	False	-2690.34741210938	-1681.59484863281	23.2919807434082	0.644013285636902	0.959619760513306	0.404214441776276	57.761905670166	1213
True	False	False	False	False	-2692.2392578125	-700.619750976563	21.0736961364746	0.640076875686646	0.938647508621216	0.398454904556274	50.3684196472168	957
True	False	False	False	False	-2690.63623046875	-463.732727050781	52.1296730041504	0.687331438064575	0.934500634670258	0.477804660797119	51.8510627746582	2437
True	False	False	False	False	-2688.99584960938	-1761.98815917969	47.6931037902832	0.694201648235321	0.933291614055634	0.491695135831833	72.3488388061523	3111
True	False	False	False	False	-2687.85327148438	-1488.88635253906	24.401123046875	0.760120630264282	0.941173493862152	0.695777595043182	53.0454559326172	1167
True	False	False	False	False	-2685.58715820313	-749.697265625	37.7108268737793	0.636951267719269	0.919827342033386	0.393970042467117	48.8529396057129	1661
True	False	False	False	False	-2681.59936523438	-963.152160644531	16.6371288299561	0.76893937587738	0.947792708873749	0.747088372707367	49.4000015258789	741
True	False	False	False	False	-2679.68481445313	-1615.64807128906	44.3656768798828	0.486542075872421	0.92792534828186	0.236966013908386	56.6749992370605	2267
True	False	False	False	False	-2678.5068359375	-1757.38842773438	49.9113883972168	0.757985770702362	0.945469677448273	0.685172200202942	69.3555526733398	3121
True	False	False	False	False	-2677.81323242188	-1853.64099121094	13.3097038269043	0.743378639221191	0.931919693946838	0.624296009540558	62.5	750
True	False	False	False	False	-2677.33325195313	-1354.40270996094	161.934722900391	0.783691704273224	0.962924122810364	0.910926580429077	68.0410995483398	9934
True	False	False	False	False	-2672.78515625	-1819.60278320313	23.2919807434082	0.725569725036621	0.913700222969055	0.567398190498352	67.0476226806641	1408
True	False	False	False	False	-2673.0751953125	-1393.37438964844	27.7285480499268	0.655060887336731	0.910942673683167	0.421090096235275	50.2000007629395	1255
True	False	False	False	False	-2672.12719726563	-484.584625244141	31.0559749603271	0.616013824939728	0.937679588794708	0.365747570991516	46.1428565979004	1292
True	False	False	False	False	-2670.36962890625	-204.340286254883	52.1296730041504	0.841973721981049	0.969137489795685	1	47.7659568786621	2245
True	False	False	False	False	-2670.359375	-1632.45751953125	22.1828384399414	0.634681344032288	0.901991903781891	0.390760332345963	57.4000015258789	1148
True	False	False	False	False	-2663.66235351563	-1894.69213867188	117.569046020508	0.753627300262451	0.944867670536041	0.665103435516357	74.9905624389648	7949
True	False	False	False	False	-2669.48706054688	-1284.05346679688	26.6194076538086	0.780536234378815	0.950671494007111	0.854119598865509	49.875	1197
True	False	False	False	False	-2666.2158203125	-1169.27600097656	51.0205307006836	0.729883551597595	0.93625545501709	0.579949259757996	52.652172088623	2422
True	False	False	False	False	-2664.87768554688	-1.93333625793457	27.7285480499268	0.766682505607605	0.944578170776367	0.732549428939819	46.3600006103516	1159
True	False	False	False	False	-2664.05078125	-1855.51440429688	9.98227787017822	0.754574596881866	0.933233201503754	0.669301986694336	67.3333358764648	606
True	False	False	False	False	-2664.04150390625	-1831.87329101563	9.98227787017822	0.661957681179047	0.937464773654938	0.432207375764847	64.8888854980469	584
True	False	False	False	False	-2663.51831054688	-1783.52600097656	47.6931037902832	0.497079223394394	0.875621557235718	0.24541762471199	63.5116271972656	2731
True	False	False	False	False	-2653.41723632813	-1611.40417480469	21.0736961364746	0.698733150959015	0.931073546409607	0.501295566558838	52.1578941345215	991
True	False	False	False	False	-2655.01684570313	-1577.36547851563	42.1473922729492	0.796495378017426	0.947963654994965	1	54.9473686218262	2088
True	False	False	False	False	-2652.76098632813	-760.244384765625	66.5485153198242	0.729813098907471	0.929849326610565	0.579738736152649	54.4833335876465	3269
True	False	False	False	False	-2650.78051757813	-148.074264526367	16.6371288299561	0.665601134300232	0.938633382320404	0.438278526067734	47.2000007629395	708
True	False	False	False	False	-2648.986328125	-1595.83850097656	18.8554134368896	0.75434798002243	0.942380666732788	0.66828989982605	53.705883026123	913
True	False	False	False	False	-2649.13818359375	-702.602722167969	61.0028076171875	0.622768461704254	0.94693511724472	0.374527245759964	48.9636344909668	2693
True	False	False	False	False	-2648.88671875	-1467.75988769531	19.9645557403564	0.486779123544693	0.889412760734558	0.237153246998787	52.4444427490234	944
True	False	False	False	False	-2641.3984375	-1653.02758789063	42.1473922729492	0.836018741130829	0.965798377990723	1	54.5789489746094	2074
True	False	False	False	False	-2644.2177734375	-960.68310546875	25.5102653503418	0.636238098144531	0.912736356258392	0.392957359552383	48.0434799194336	1105
True	False	False	False	False	-2641.42358398438	-431.378723144531	39.9291114807129	0.754574596881866	0.947963654994965	0.669301986694336	45.3611106872559	1633
True	False	False	False	False	-2641.4072265625	9.0782642364502	13.3097038269043	0.615151524543762	0.914594233036041	0.364647418260574	44.5	534
True	False	False	False	False	-2633.73413085938	-1888.12145996094	66.5485153198242	0.798536419868469	0.951528549194336	1	70.3666687011719	4222
True	False	False	False	False	-2638.26416015625	-1778.82861328125	43.256534576416	0.656920969486237	0.93432205915451	0.424041956663132	57.4102554321289	2239
True	False	False	False	False	-2635.81176757813	-1853.07067871094	31.0559749603271	0.733668208122253	0.938939929008484	0.591544389724731	69.0714263916016	1934
True	False	False	False	False	-2634.64599609375	-1722.54321289063	14.4188451766968	0.68755978345871	0.937094211578369	0.478254348039627	53.9230766296387	701
True	False	False	False	False	-2629.28076171875	-1801.37353515625	23.2919807434082	0.628847420215607	0.924214541912079	0.382685959339142	60.3333320617676	1267
True	False	False	False	False	-2626.45385742188	-1837.6767578125	43.256534576416	0.817455768585205	0.954181313514709	1	63.4871788024902	2476
True	False	False	False	False	-2623.95556640625	-1819.37341308594	11.0914192199707	0.619482219219208	0.916803061962128	0.37021940946579	57.9000015258789	579
True	False	False	False	False	-2625.45288085938	-1745.50036621094	36.6016845703125	0.762958765029907	0.945348680019379	0.710821986198425	56.5454559326172	1866
True	False	False	False	False	-2624.61767578125	-1642.58618164063	34.3833999633789	0.731873750686646	0.94477391242981	0.585974395275116	51.9032249450684	1609
True	False	False	False	False	-2619.4814453125	-1898.080078125	32.1651153564453	0.759870648384094	0.95572304725647	0.694506108760834	63.3448257446289	1837
True	False	False	False	False	-2618.0400390625	-1616.861328125	83.1856460571289	0.6895392537117	0.951477408409119	0.482185840606689	58.973331451416	4423
True	False	False	False	False	-2615.09448242188	-1873.15905761719	73.203369140625	0.711495935916901	0.951916694641113	0.530515313148499	71.4696960449219	4717
True	False	False	False	False	-2615.87084960938	-1775.00012207031	36.6016845703125	0.647160887718201	0.904911816120148	0.408912599086761	59.8181800842285	1974
True	False	False	False	False	-2614.33471679688	-1593.50756835938	21.0736961364746	0.439279288053513	0.881983637809753	0.202033936977386	53.9473686218262	1025
True	False	False	False	False	-2614.31176757813	-705.06689453125	54.3479537963867	0.574869275093079	0.914094269275665	0.317749559879303	47.7551002502441	2340
True	False	False	False	False	-2611.2783203125	-1660.32409667969	65.4393768310547	0.82934296131134	0.957386434078217	1	57.338981628418	3383
True	False	False	False	False	-2610.70434570313	-788.466064453125	198.536407470703	0.804717302322388	0.960310459136963	1	67.5307235717773	12088
True	False	False	False	False	-2609.34716796875	-1760.3662109375	13.3097038269043	0.66390061378479	0.935661971569061	0.435427129268646	59.6666679382324	716
True	False	False	False	False	-2608.4814453125	-1838.59448242188	61.0028076171875	0.804323971271515	0.96172833442688	1	62.2727279663086	3425
True	False	False	False	False	-2607.62426757813	-1808.14184570313	58.7845230102539	0.654512763023376	0.934945285320282	0.420226573944092	62.3773574829102	3306
True	False	False	False	False	-2602.09155273438	-1737.35290527344	45.4748191833496	0.690609216690063	0.95661723613739	0.484336644411087	55.2195129394531	2264
True	False	False	False	False	-2603.53686523438	-1677.71533203125	19.9645557403564	0.447389423847198	0.814740478992462	0.207712739706039	55.8333320617676	1005
True	False	False	False	False	-2600.302734375	-1422.74914550781	14.4188451766968	0.509884297847748	0.879012644290924	0.256060808897018	50.1538467407227	652
True	False	False	False	False	-2603.12963867188	-642.086120605469	80.9673614501953	0.786957621574402	0.945610642433167	1	53.3013687133789	3891
True	False	False	False	False	-2602.0615234375	-466.576629638672	12.2005615234375	0.563888907432556	0.914594233036041	0.306276768445969	44.2727279663086	487
True	False	False	False	False	-2599.04931640625	-591.460998535156	110.914192199707	0.739838838577271	0.956472516059875	0.6118004322052	55.25	5525
True	False	False	False	False	-2598.20532226563	-0.180661678314209	37.7108268737793	0.802700221538544	0.957971453666687	1	45.294116973877	1540
True	False	False	False	False	-2597.81494140625	26.031494140625	47.6931037902832	0.395335853099823	0.892216622829437	0.173207104206085	51.5581398010254	2217
True	False	False	False	False	-2594.47314453125	-1756.26708984375	64.3302307128906	0.759870648384094	0.937026917934418	0.694506108760834	64.4137954711914	3736
True	False	False	False	False	-2593.02734375	-1794.49609375	46.5839614868164	0.786822140216827	0.950805008411407	1	59.476188659668	2498
True	False	False	False	False	-2592.6787109375	-1617.92236328125	56.5662384033203	0.620341122150421	0.906850039958954	0.37133863568306	57.9803924560547	2957
True	False	False	False	False	-2592.63500976563	-869.764526367188	26.6194076538086	0.718682765960693	0.937802910804749	0.54864364862442	48.9583320617676	1175
True	False	False	False	False	-2591.86303710938	-1654.52282714844	51.0205307006836	0.729883551597595	0.930697798728943	0.579949259757996	56.3695640563965	2593
True	False	False	False	False	-2590.52880859375	-1513.44494628906	19.9645557403564	0.776177406311035	0.943199634552002	0.804480254650116	50.6666679382324	912
True	False	False	False	False	-2586.19677734375	-972.040893554688	33.2742576599121	0.745649039745331	0.94053065776825	0.63269704580307	48.966667175293	1469
True	False	False	False	False	-2585.98046875	-796.016235351563	103.150199890137	0.431510150432587	0.913683474063873	0.196704968810081	53.8279571533203	5006
True	False	False	False	False	-2583.4814453125	-1489.70532226563	12.2005615234375	0.523949325084686	0.927047312259674	0.268260091543198	49.4545440673828	544
True	False	False	False	False	-2583.46875	-888.187561035156	72.0942230224609	0.597600698471069	0.945653796195984	0.343192428350449	52.6461524963379	3422
True	False	False	False	False	-2580.01904296875	-1640.47937011719	84.2947845458984	0.791891813278198	0.952727735042572	1	63.6710510253906	4839
True	False	False	False	False	-2579.70581054688	-1802.70959472656	41.0382537841797	0.70632529258728	0.950339794158936	0.518258154392242	56.3783798217773	2086
True	False	False	False	False	-2579.28076171875	-820.98095703125	12.2005615234375	0.415362358093262	0.89804595708847	0.18595863878727	45.4545440673828	500
[truncated: 29,602 more rows]
